# Supplementary material for: High-confidence 3D template matching for cryo-electron tomography
Source: Nat Commun. 2024 May 11;15:3992. doi: 10.1038/s41467-024-47839-8 (PMC11088655; doi:10.1038/s41467-024-47839-8)
Supplement: Supplementary file 6 — Source Data [file 41467_2024_47839_MOESM6_ESM.zip]

Archive with 173 entries (153 files):
- Source_data_file/
- Source_data_file/Figure5/
- Source_data_file/Figure5/Figure5c_80S_annotated.csv
- Source_data_file/Figure5/Figure5c_80S_TM_found.csv
- Source_data_file/Figure5/Figure5g_rotated_and_partially_rotated.csv
- Source_data_file/Figure5/Figure5g_unrotated.csv
- Source_data_file/Figure3/
- Source_data_file/Figure3/Figure3d_30sigma_percentage_TM_foud_vs_angle_step.csv
- Source_data_file/Figure3/Figure3b_zscore_80S_ang5_slice.csv
- Source_data_file/Figure3/Figure3c_annotated_ribosomes_fromRef4.csv
- Source_data_file/Figure3/Figure3cpositions_particles_from_TM_ribosomes_angle5.csv
- Source_data_file/Figure3/Figure3e_histogram_angular_distance_between_annotated_and_TM_peaks.csv
- Source_data_file/Figure3/Figure3f_histogram_Eucledian_distance_between_annotated_and_TM_peaks.csv
- Source_data_file/Figure3/Figure3d_25sigma_percentage_TM_foud_vs_angle_step.csv
- Source_data_file/Figure3/Figure3d_20sigma_percentage_TM_foud_vs_angle_step.csv
- Source_data_file/Figure1/
- Source_data_file/Figure1/Figure1_NPC_scores.csv
- Source_data_file/Figure1/Figure1_Microtubule_scores.csv
- Source_data_file/Figure1/Figure1_Vault_scores.csv
- Source_data_file/Figure1/Figure1_Membrane_scores.csv
- Source_data_file/Figure1/Figure1_Proteasome_scores.csv
- Source_data_file/Figure1/Figure1_Ribosome_scores.csv
- Source_data_file/Figure2/
- Source_data_file/Figure2/Figure2e_vault_CCC_fraction_overlaping_voxels.csv
- Source_data_file/Figure2/Figure2f_ribosome_CCC_angular_distance.csv
- Source_data_file/Figure2/Figure2e_vault_whole_CCC_fraction_overlaping_voxels.csv
- Source_data_file/Figure2/Figure2e_npc_whole_CCC_fraction_overlaping_voxels.csv
- Source_data_file/Figure2/Figure2e_ribosome_CCC_fraction_overlaping_voxels.csv
- Source_data_file/Figure2/Figure2e_protofilament_CCC_fraction_overlaping_voxels.csv
- Source_data_file/Figure2/Figure2e_proteasome_CCC_fraction_overlaping_voxels.csv
- Source_data_file/Figure2/Figure2e_membrane_CCC_fraction_overlaping_voxels.csv
- Source_data_file/Figure2/Figure2e_microtubule_CCC_fraction_overlaping_voxels.csv
- Source_data_file/Figure2/Figure2f_vault_CCC_angular_distance.csv
- Source_data_file/Figure2/Figure2f_vault_whole_CCC_angular_distance.csv
- Source_data_file/Figure2/Figure2f_npc_whole_CCC_angular_distance.csv
- Source_data_file/Figure2/Figure2f_protofilament_CCC_angular_distance.csv
- Source_data_file/Figure2/Figure2f_proteasome_CCC_angular_distance.csv
- Source_data_file/Figure2/Figure2f_membrane_CCC_angular_distance.csv
- Source_data_file/Figure2/Figure2f_microtubule_CCC_angular_distance.csv
- Source_data_file/Figure2/Figure2_Ribosome_angle20_hp0.002_scores.csv
- Source_data_file/Figure2/Figure2_high_pass_filter_npc.csv
- Source_data_file/Figure2/Figure2_high_pass_filter_ribosome.csv
- Source_data_file/Figure2/Figure2_high_pass_filter_vault.csv
- Source_data_file/Figure2/Figure2_high_pass_filter_microtubule.csv
- Source_data_file/Figure2/Figure2_Low_pass_filter_npc.csv
- Source_data_file/Figure2/Figure2_Low_pass_filter_ribosome.csv
- Source_data_file/Figure2/Figure2_Low_pass_filter_vault.csv
- Source_data_file/Figure2/Figure2_Low_pass_filter_microtubule.csv
- Source_data_file/Figure2/Figure2_Ribosome_mask_size_average_score.csv
- Source_data_file/Figure2/Figure2_Microtubule_mask_size_average_score.csv
- Source_data_file/Figure2/Figure2_Ribosome_angle20_hp0.021_scores.csv
- Source_data_file/Figure2/Figure2_Ribosome_angle20_lp0.012_scores.csv
- Source_data_file/Figure2/Figure2_Ribosome_angle20_lp0.057_scores.csv
- Source_data_file/Figure4/
- Source_data_file/Figure4/Figure4_AtomicModel_angle2_scores.csv
- Source_data_file/Figure4/Figure4_AtomicModel_angle20_scores.csv
- Source_data_file/Figure4/Figure4_LargeSTA_angle10_scores.csv
- Source_data_file/Figure4/Figure4_SmallSTA_angle2_scores.csv
- Source_data_file/Figure4/Figure4_SmallSTA_angle20_scores.csv
- Source_data_file/Figure4/Figure4_AtomicModel_angle10_scores.csv
- Source_data_file/Figure4/Figure4_LargeSTA_angle20_scores.csv
- Source_data_file/Figure4/Figure4_LargeSTA_angle2_scores.csv
- Source_data_file/Figure4/Figure4_SmallSTA_angle10_scores.csv
- Source_data_file/Supplementary_Figures/
- Source_data_file/Supplementary_Figures/Supplementary_Fig12/
- Source_data_file/Supplementary_Figures/Supplementary_Fig12/Supplementary_Figure12e_protofilamet12.csv
- Source_data_file/Supplementary_Figures/Supplementary_Fig12/Supplementary_Figure12e_AlphaBetaTubulin12.csv
- Source_data_file/Supplementary_Figures/Supplementary_Fig12/Supplementary_Figure12f_protofilamet8.csv
- Source_data_file/Supplementary_Figures/Supplementary_Fig12/Supplementary_Figure12f_AlphaBetaTubulin8.csv
- Source_data_file/Supplementary_Figures/Supplementary_Fig7/
- Source_data_file/Supplementary_Figures/Supplementary_Fig7/Supplementary_Figure7_ROC_Dicty_NPC_SU_noMembrane.csv
- Source_data_file/Supplementary_Figures/Supplementary_Fig7/Supplementary_Figure7_ROC_human_NPC_SU.csv
- Source_data_file/Supplementary_Figures/Supplementary_Fig7/Supplementary_Figure7_ROC_Dicty_NPC_SU_withMembrane.csv
- Source_data_file/Supplementary_Figures/Supplementary_Fig5/
- Source_data_file/Supplementary_Figures/Supplementary_Fig5/Supplementary_Figure5b_ROC_Mask h=5vox (area = 0.50).csv
- Source_data_file/Supplementary_Figures/Supplementary_Fig5/Supplementary_Figure5b_ROC_80S, bin4, ang10 (area = 0.94).csv
- Source_data_file/Supplementary_Figures/Supplementary_Fig5/Supplementary_Figure5b_ROC_80S, bin4, ang20 (area = 0.89).csv
- Source_data_file/Supplementary_Figures/Supplementary_Fig5/Supplementary_Figure5b_ROC_80S, bin8, ang10 (area = 0.50).csv
- Source_data_file/Supplementary_Figures/Supplementary_Fig5/Supplementary_Figure5_80S_bin=8_angle=10+sigma=15.0.csv
- Source_data_file/Supplementary_Figures/Supplementary_Fig5/Supplementary_Figure5_80S_bin=8_angle=10+sigma=20.0.csv
- Source_data_file/Supplementary_Figures/Supplementary_Fig5/Supplementary_Figure5_80S_bin=8_angle=10+sigma=25.0.csv
- Source_data_file/Supplementary_Figures/Supplementary_Fig5/Supplementary_Figure5_80S_bin=8_angle=10+sigma=30.0.csv
- Source_data_file/Supplementary_Figures/Supplementary_Fig5/Supplementary_Figure5_80S_bin=4_angle=10+sigma=15.0.csv
- Source_data_file/Supplementary_Figures/Supplementary_Fig5/Supplementary_Figure5_80S_bin=4_angle=10+sigma=20.0.csv
- Source_data_file/Supplementary_Figures/Supplementary_Fig5/Supplementary_Figure5_80S_bin=4_angle=10+sigma=25.0.csv
- Source_data_file/Supplementary_Figures/Supplementary_Fig5/Supplementary_Figure5_80S_bin=4_angle=10+sigma=30.0.csv
- Source_data_file/Supplementary_Figures/Supplementary_Fig5/Supplementary_Figure5_80S_Annotated_particles.csv
- Source_data_file/Supplementary_Figures/Supplementary_Fig4/
- Source_data_file/Supplementary_Figures/Supplementary_Fig4/In_silico_NPC_SU_results/
- Source_data_file/Supplementary_Figures/Supplementary_Fig4/In_silico_NPC_SU_results/id_71.csv
- Source_data_file/Supplementary_Figures/Supplementary_Fig4/In_silico_NPC_SU_results/id_71_angles.em
- Source_data_file/Supplementary_Figures/Supplementary_Fig4/In_silico_NPC_SU_results/id_71_angles_dist_all.em
- Source_data_file/Supplementary_Figures/Supplementary_Fig4/In_silico_NPC_SU_results/id_71_angles_dist_all_label.em
- Source_data_file/Supplementary_Figures/Supplementary_Fig4/In_silico_NPC_SU_results/id_71_angles_dist_all_label_open.em
- Source_data_file/Supplementary_Figures/Supplementary_Fig4/In_silico_NPC_SU_results/id_71_angles_dist_inplane.em
- Source_data_file/Supplementary_Figures/Supplementary_Fig4/In_silico_NPC_SU_results/id_71_angles_dist_inplane_label.em
- Source_data_file/Supplementary_Figures/Supplementary_Fig4/In_silico_NPC_SU_results/id_71_angles_dist_inplane_label_open.em
- Source_data_file/Supplementary_Figures/Supplementary_Fig4/In_silico_NPC_SU_results/id_71_angles_dist_normals.em
- Source_data_file/Supplementary_Figures/Supplementary_Fig4/In_silico_NPC_SU_results/id_71_angles_dist_normals_label.em
- Source_data_file/Supplementary_Figures/Supplementary_Fig4/In_silico_NPC_SU_results/id_71_angles_dist_normals_label_open.em
- Source_data_file/Supplementary_Figures/Supplementary_Fig4/In_silico_NPC_SU_results/id_71_peak_line_profiles.csv
- Source_data_file/Supplementary_Figures/Supplementary_Fig4/In_silico_NPC_SU_results/id_71_scores.em
- Source_data_file/Supplementary_Figures/Supplementary_Fig4/In_silico_NPC_SU_results/id_71_summary.pdf
- Source_data_file/Supplementary_Figures/Supplementary_Fig13/
- Source_data_file/Supplementary_Figures/Supplementary_Fig13/Supplementary_Figure13b_ROC_Mask h=20vox (area = 0.67).csv
- Source_data_file/Supplementary_Figures/Supplementary_Fig13/Supplementary_Figure13b_ROC_Mask h=50vox (area = 1.00).csv
- Source_data_file/Supplementary_Figures/Supplementary_Fig13/Supplementary_Figure13b_ROC_Mask h=40vox (area = 0.87).csv
- Source_data_file/Supplementary_Figures/Supplementary_Fig13/Supplementary_Figure13b_ROC_Mask h=10vox (area = 0.60).csv
- Source_data_file/Supplementary_Figures/Supplementary_Fig13/Supplementary_Figure13b_ROC_Mask h=15vox (area = 0.68).csv
- Source_data_file/Supplementary_Figures/Supplementary_Fig13/Supplementary_Figure13b_ROC_Mask h=5vox (area = 0.50).csv
- Source_data_file/Supplementary_Figures/Supplementary_Fig2/
- Source_data_file/Supplementary_Figures/Supplementary_Fig2/In_silico_Vault_results/
- Source_data_file/Supplementary_Figures/Supplementary_Fig2/In_silico_Vault_results/id_3.csv
- Source_data_file/Supplementary_Figures/Supplementary_Fig2/In_silico_Vault_results/id_3_angles.em
- Source_data_file/Supplementary_Figures/Supplementary_Fig2/In_silico_Vault_results/id_3_angles_dist_all.em
- Source_data_file/Supplementary_Figures/Supplementary_Fig2/In_silico_Vault_results/id_3_angles_dist_all_label.em
- Source_data_file/Supplementary_Figures/Supplementary_Fig2/In_silico_Vault_results/id_3_angles_dist_all_label_open.em
- Source_data_file/Supplementary_Figures/Supplementary_Fig2/In_silico_Vault_results/id_3_angles_dist_inplane.em
- Source_data_file/Supplementary_Figures/Supplementary_Fig2/In_silico_Vault_results/id_3_angles_dist_inplane_label.em
- Source_data_file/Supplementary_Figures/Supplementary_Fig2/In_silico_Vault_results/id_3_angles_dist_inplane_label_open.em
- Source_data_file/Supplementary_Figures/Supplementary_Fig2/In_silico_Vault_results/id_3_angles_dist_normals.em
- Source_data_file/Supplementary_Figures/Supplementary_Fig2/In_silico_Vault_results/id_3_angles_dist_normals_label.em
- Source_data_file/Supplementary_Figures/Supplementary_Fig2/In_silico_Vault_results/id_3_angles_dist_normals_label_open.em
- Source_data_file/Supplementary_Figures/Supplementary_Fig2/In_silico_Vault_results/id_3_gradual_angles_analysis.csv
- Source_data_file/Supplementary_Figures/Supplementary_Fig2/In_silico_Vault_results/id_3_gradual_angles_histograms.csv
- Source_data_file/Supplementary_Figures/Supplementary_Fig2/In_silico_Vault_results/id_3_peak_line_profiles.csv
- Source_data_file/Supplementary_Figures/Supplementary_Fig2/In_silico_Vault_results/id_3_scores.em
- Source_data_file/Supplementary_Figures/Supplementary_Fig2/In_silico_Vault_results/id_3_summary.pdf
- Source_data_file/Supplementary_Figures/Supplementary_Fig6/
- Source_data_file/Supplementary_Figures/Supplementary_Fig6/Supplementary_Figure6a_80S_ang30.csv
- Source_data_file/Supplementary_Figures/Supplementary_Fig6/Supplementary_Figure6b_80S_ang30.csv
- Source_data_file/Supplementary_Figures/Supplementary_Fig6/Supplementary_Figure6c_80S_ang30.csv
- Source_data_file/Supplementary_Figures/Supplementary_Fig6/Supplementary_Figure6a_80S_ang5.csv
- Source_data_file/Supplementary_Figures/Supplementary_Fig6/Supplementary_Figure6b_80S_ang5.csv
- Source_data_file/Supplementary_Figures/Supplementary_Fig6/Supplementary_Figure6c_80S_ang5.csv
- Source_data_file/Supplementary_Figures/Supplementary_Fig6/Supplementary_Figure6a_80S_ang10.csv
- Source_data_file/Supplementary_Figures/Supplementary_Fig6/Supplementary_Figure6b_80S_ang10.csv
- Source_data_file/Supplementary_Figures/Supplementary_Fig6/Supplementary_Figure6c_80S_ang10.csv
- Source_data_file/Supplementary_Figures/Supplementary_Fig6/Supplementary_Figure6a_80S_ang20.csv
- Source_data_file/Supplementary_Figures/Supplementary_Fig6/Supplementary_Figure6b_80S_ang20.csv
- Source_data_file/Supplementary_Figures/Supplementary_Fig6/Supplementary_Figure6c_80S_ang20.csv
- Source_data_file/Supplementary_Figures/Supplementary_Fig14/
- Source_data_file/Supplementary_Figures/Supplementary_Fig14/Supplementary_Figure14_ROC_80S.csv
- Source_data_file/Supplementary_Figures/Supplementary_Fig14/Supplementary_Figure14_ROC_Vault.csv
- Source_data_file/Supplementary_Figures/Supplementary_Fig1/
- Source_data_file/Supplementary_Figures/Supplementary_Fig1/Supplementary_Fig1_Cross_correlation_vs_overlapping_voxels_vault.csv
- Source_data_file/Supplementary_Figures/Supplementary_Fig1/Supplementary_Fig1_Cross_correlation_vs_overlapping_voxels_vault_whole.csv
- Source_data_file/Supplementary_Figures/Supplementary_Fig1/Supplementary_Fig1_Cross_correlation_vs_overlapping_voxels_npc_whole.csv
- Source_data_file/Supplementary_Figures/Supplementary_Fig1/Supplementary_Fig1_Cross_correlation_vs_overlapping_voxels_ribosome.csv
- Source_data_file/Supplementary_Figures/Supplementary_Fig1/Supplementary_Fig1_Cross_correlation_vs_overlapping_voxels_protofilament.csv
- Source_data_file/Supplementary_Figures/Supplementary_Fig1/Supplementary_Fig1_Cross_correlation_vs_overlapping_voxels_proteasome.csv
- Source_data_file/Supplementary_Figures/Supplementary_Fig1/Supplementary_Fig1_Cross_correlation_vs_overlapping_voxels_membrane.csv
- Source_data_file/Supplementary_Figures/Supplementary_Fig1/Supplementary_Fig1_Cross_correlation_vs_overlapping_voxels_microtubule.csv
- Source_data_file/Supplementary_Figures/Supplementary_Fig3/
- Source_data_file/Supplementary_Figures/Supplementary_Fig3/In_silico_membrane_results/
- Source_data_file/Supplementary_Figures/Supplementary_Fig3/In_silico_membrane_results/id_29.csv
- Source_data_file/Supplementary_Figures/Supplementary_Fig3/In_silico_membrane_results/id_29_angles.em
- Source_data_file/Supplementary_Figures/Supplementary_Fig3/In_silico_membrane_results/id_29_angles_dist_all.em
- Source_data_file/Supplementary_Figures/Supplementary_Fig3/In_silico_membrane_results/id_29_angles_dist_all_label.em
- Source_data_file/Supplementary_Figures/Supplementary_Fig3/In_silico_membrane_results/id_29_angles_dist_all_label_open.em
- Source_data_file/Supplementary_Figures/Supplementary_Fig3/In_silico_membrane_results/id_29_angles_dist_inplane.em
- Source_data_file/Supplementary_Figures/Supplementary_Fig3/In_silico_membrane_results/id_29_angles_dist_inplane_label.em
- Source_data_file/Supplementary_Figures/Supplementary_Fig3/In_silico_membrane_results/id_29_angles_dist_inplane_label_open.em
- Source_data_file/Supplementary_Figures/Supplementary_Fig3/In_silico_membrane_results/id_29_angles_dist_normals.em
- Source_data_file/Supplementary_Figures/Supplementary_Fig3/In_silico_membrane_results/id_29_angles_dist_normals_label.em
- Source_data_file/Supplementary_Figures/Supplementary_Fig3/In_silico_membrane_results/id_29_angles_dist_normals_label_open.em
- Source_data_file/Supplementary_Figures/Supplementary_Fig3/In_silico_membrane_results/id_29_gradual_angles_analysis.csv
- Source_data_file/Supplementary_Figures/Supplementary_Fig3/In_silico_membrane_results/id_29_gradual_angles_histograms.csv
- Source_data_file/Supplementary_Figures/Supplementary_Fig3/In_silico_membrane_results/id_29_peak_line_profiles.csv
- Source_data_file/Supplementary_Figures/Supplementary_Fig3/In_silico_membrane_results/id_29_scores.em
- Source_data_file/Supplementary_Figures/Supplementary_Fig3/In_silico_membrane_results/id_29_summary.pdf
- Source_data_file/Supplementary_Figures/Supplementary_Fig3/In_silico_membrane_results/peaks.png
- Source_data_file/README.txt
