# Supplementary material for: High-confidence 3D template matching for cryo-electron tomography
Source: Nat Commun. 2024 May 11;15:3992. doi: 10.1038/s41467-024-47839-8 (PMC11088655; doi:10.1038/s41467-024-47839-8)
Supplement: Supplementary file 6 — Source Data [file 41467_2024_47839_MOESM6_ESM.zip › Source_data_file/Figure5/Figure5c_80S_annotated.csv]

	x	y
13	526.0	368.0
14	698.0	430.0
15	752.0	218.0
37	622.0	668.0
40	536.0	74.0
42	782.0	582.0
59	212.0	48.0
60	116.0	142.0
61	508.0	762.0
63	250.0	500.0
65	418.0	778.0
75	612.0	248.0
85	630.0	470.0
93	786.0	410.0
97	532.0	504.0
104	474.0	136.0
111	674.0	30.0
126	56.0	110.0
139	516.0	738.0
142	292.0	152.0
160	172.0	320.0
163	706.0	504.0
173	566.0	256.0
175	620.0	264.0
176	316.0	428.0
177	746.0	82.0
179	634.0	600.0
180	476.0	666.0
193	362.0	196.0
195	16.0	46.0
201	262.0	120.0
208	752.0	598.0
216	740.0	680.0
217	582.0	408.0
218	374.0	630.0
221	660.0	116.0
230	574.0	78.0
231	644.0	468.0
239	562.0	582.0
245	92.0	80.0
248	290.0	316.0
249	370.0	394.0
260	44.0	44.0
265	364.0	62.0
266	244.0	738.0
269	528.0	594.0
290	678.0	532.0
307	420.0	508.0
310	734.0	220.0
317	650.0	308.0
330	756.0	674.0
331	140.0	28.0
332	12.0	112.0
338	502.0	110.0
350	268.0	354.0
352	664.0	320.0
385	524.0	524.0
395	390.0	62.0
404	368.0	702.0
410	546.0	768.0
416	322.0	22.0
417	686.0	714.0
420	338.0	146.0
427	374.0	108.0
428	528.0	300.0
433	430.0	706.0
