# Supplementary material for: High-confidence 3D template matching for cryo-electron tomography
Source: Nat Commun. 2024 May 11;15:3992. doi: 10.1038/s41467-024-47839-8 (PMC11088655; doi:10.1038/s41467-024-47839-8)
Supplement: Supplementary file 6 — Source Data [file 41467_2024_47839_MOESM6_ESM.zip › Source_data_file/Figure5/Figure5c_80S_TM_found.csv]

	x	y
0	481.0	670.0
1	432.0	706.0
2	252.0	501.0
3	756.0	470.0
4	419.0	779.0
5	232.0	279.0
6	371.0	396.0
7	703.0	693.0
8	564.0	583.0
9	675.0	33.0
10	525.0	526.0
11	339.0	149.0
12	664.0	321.0
13	362.0	460.0
14	317.0	430.0
15	578.0	559.0
16	567.0	469.0
17	742.0	684.0
18	47.0	47.0
19	477.0	667.0
20	516.0	740.0
21	92.0	81.0
22	369.0	703.0
23	116.0	144.0
24	582.0	408.0
25	753.0	219.0
26	758.0	676.0
27	537.0	76.0
28	374.0	632.0
29	530.0	596.0
30	622.0	669.0
31	397.0	370.0
32	613.0	250.0
33	57.0	113.0
34	154.0	99.0
35	142.0	30.0
36	323.0	23.0
37	293.0	315.0
38	510.0	763.0
39	651.0	308.0
40	246.0	740.0
41	175.0	320.0
42	378.0	245.0
43	363.0	65.0
44	645.0	468.0
45	475.0	137.0
46	363.0	199.0
47	746.0	84.0
48	687.0	716.0
49	269.0	357.0
50	735.0	221.0
51	569.0	260.0
52	679.0	534.0
53	285.0	488.0
54	13.0	114.0
55	421.0	510.0
56	548.0	767.0
57	527.0	369.0
58	725.0	572.0
59	419.0	125.0
60	636.0	601.0
61	529.0	302.0
62	750.0	492.0
63	621.0	265.0
64	503.0	113.0
65	213.0	52.0
66	631.0	471.0
67	294.0	155.0
68	390.0	67.0
69	585.0	322.0
70	753.0	599.0
71	425.0	420.0
72	785.0	585.0
73	699.0	432.0
74	690.0	63.0
75	534.0	506.0
76	265.0	121.0
77	734.0	505.0
78	478.0	753.0
79	774.0	50.0
80	788.0	507.0
82	707.0	505.0
83	734.0	27.0
84	446.0	79.0
86	577.0	78.0
89	183.0	118.0
90	682.0	216.0
91	377.0	110.0
93	488.0	185.0
94	616.0	441.0
95	663.0	118.0
