# Supplementary material for: High-confidence 3D template matching for cryo-electron tomography
Source: Nat Commun. 2024 May 11;15:3992. doi: 10.1038/s41467-024-47839-8 (PMC11088655; doi:10.1038/s41467-024-47839-8)
Supplement: Supplementary file 6 — Source Data [file 41467_2024_47839_MOESM6_ESM.zip › Source_data_file/Figure5/Figure5g_rotated_and_partially_rotated.csv]

	z-score$_{rotated}$/ z-score$_{unrotated}$
0	1.020547909815572
1	1.0763888897871552
2	1.0
3	1.0774907792193689
4	1.2581262971738936
5	1.1061776027067183
6	1.1391650742839943
7	1.10782242446777
8	1.1149673835089244
9	1.115044213507589
10	1.2815964298007037
11	1.3080459764208814
12	1.2929782154397682
13	1.150617257605019
14	1.151364736513363
15	1.189054781692885
16	1.3707571326664383
17	1.1361257213361817
18	1.0104986696998286
19	1.083989455375276
20	1.05789473839001
21	1.4406332246348037
22	1.1443850810688914
23	1.1122994742957957
24	1.5863014031382663
25	1.2318436576774439
26	1.2815248869603806
27	1.15806455062964
28	1.1333334202567755
