# Supplementary material for: High-confidence 3D template matching for cryo-electron tomography
Source: Nat Commun. 2024 May 11;15:3992. doi: 10.1038/s41467-024-47839-8 (PMC11088655; doi:10.1038/s41467-024-47839-8)
Supplement: Supplementary file 6 — Source Data [file 41467_2024_47839_MOESM6_ESM.zip › Source_data_file/Figure5/Figure5g_unrotated.csv]

	z-score$_{rotated}$/ z-score$_{unrotated}$
0	0.8851801886578491
1	0.8179384252883285
2	0.7632352435233093
3	0.7590550951057783
4	0.9007873679457964
5	0.8240887296807857
6	0.8154092954902042
7	0.6801292477110379
8	0.8462809749423427
9	0.8230240087911728
10	0.87370247265827
11	0.9060869233955289
12	0.570671355881256
13	0.9159212642902202
14	0.8544776461724726
15	0.8724202714499487
16	0.7781955113612253
17	0.8644067320975426
18	0.7376426065558735
19	0.9695238603431908
20	0.9787234042553191
21	0.7980392262849476
22	0.7329317001700917
23	0.8333333838115233
24	0.9308943483407012
25	0.8280254933241374
26	0.7441364209238037
27	0.9487179548410427
28	0.8862660855000507
29	0.8484848631455738
30	0.8160173453387668
31	0.7533632230811643
32	0.9560184650217671
33	0.8
34	0.9101941934118243
35	0.9077669679058109
36	0.8919598406212211
37	0.8312342214725349
38	0.7777777777777778
39	0.9023136926256201
40	0.8390501630477946
41	0.8306878186946504
42	0.9707446805875615
43	0.9544235223407046
44	0.9473684590713398
45	0.8
46	0.8
