# Supplementary material for: High-confidence 3D template matching for cryo-electron tomography
Source: Nat Commun. 2024 May 11;15:3992. doi: 10.1038/s41467-024-47839-8 (PMC11088655; doi:10.1038/s41467-024-47839-8)
Supplement: Supplementary file 6 — Source Data [file 41467_2024_47839_MOESM6_ESM.zip › Source_data_file/Figure3/Figure3b_zscore_80S_ang5_slice.csv]

7.2219005	1.4272276	0.21346177	-0.055917367	-0.055917367	-0.055917367	-0.055917367	-0.055917367	-0.055917367	-0.055917367	-0.055917367	-0.055917367	-0.055917367	-0.055917367	-0.055917367	-0.055917367	-0.055917367	11.646565	6.3802495	-0.055917367	-0.055917367	4.672761	7.0146894	7.016728	8.674339	5.1452026	11.059777	6.1666255	-0.055917367	-0.055917367	-0.055917367	-0.055917367	-0.055917367	0.7058513	0.8756728	1.3454465	0.24916843	-0.055917367	8.818198	11.5686655	7.9537416	1.7592905	-0.055917367	-0.055917367	-0.055917367	-0.055917367	-0.055917367	-0.055917367	-0.055917367	-0.055917367
1.0136706	3.3712823	8.228568	-0.055917367	-0.055917367	-0.055917367	-0.055917367	-0.055917367	2.1117928	-0.055917367	-0.055917367	-0.055917367	-0.055917367	-0.055917367	-0.055917367	-0.055917367	-0.055917367	10.597954	5.862093	-0.055917367	-0.055917367	-0.055917367	4.600627	4.6273417	0.93613404	6.7073245	3.1866953	-0.055917367	-0.055917367	-0.055917367	-0.055917367	-0.055917367	-0.055917367	1.9165678	6.819371	-0.055917367	0.25463325	1.9533193	7.5612483	5.2813087	-0.055917367	-0.055917367	-0.055917367	-0.055917367	-0.055917367	-0.055917367	-0.055917367	-0.055917367	-0.055917367	-0.055917367
0.30645892	4.4287987	0.07302074	-0.055917367	-0.055917367	-0.055917367	-0.055917367	8.204369	4.6398096	-0.055917367	-0.055917367	-0.055917367	0.59301007	1.2348198	-0.055917367	-0.055917367	-0.055917367	8.715318	5.3097754	-0.055917367	-0.055917367	4.0504203	2.3296318	2.520936	8.830616	9.131465	-0.055917367	-0.055917367	-0.055917367	-0.055917367	-0.055917367	-0.055917367	-0.055917367	2.2958384	-0.055917367	-0.055917367	3.2988434	-0.055917367	-0.055917367	1.3462182	-0.055917367	2.6199117	-0.055917367	-0.055917367	-0.055917367	-0.055917367	-0.055917367	-0.055917367	-0.055917367	-0.055917367
-0.055917367	0.49099833	-0.055917367	-0.055917367	-0.055917367	2.1706457	-0.055917367	2.7270133	6.177928	-0.055917367	-0.055917367	-0.055917367	-0.055917367	-0.055917367	1.9253694	1.3247035	3.3467252	6.929712	5.5357757	-0.055917367	-0.055917367	1.7847887	7.46163	12.374274	11.199372	6.8779573	1.0753723	-0.055917367	5.149623	3.510661	-0.055917367	-0.055917367	-0.055917367	-0.055917367	-0.055917367	3.4515326	-0.055917367	-0.055917367	-0.055917367	3.671835	-0.055917367	-0.055917367	0.15071507	-0.055917367	-0.055917367	-0.055917367	-0.055917367	-0.055917367	-0.055917367	-0.055917367
-0.055917367	-0.055917367	-0.055917367	-0.055917367	-0.055917367	6.7711124	1.6838557	4.7558193	-0.055917367	-0.055917367	-0.055917367	-0.055917367	-0.055917367	0.26053122	6.7318707	2.8058045	-0.055917367	3.134219	2.288041	-0.055917367	-0.055917367	2.0614681	7.5613837	10.635452	8.508725	6.598519	4.5689883	1.6225662	6.4523745	-0.055917367	2.4754336	-0.055917367	-0.055917367	-0.055917367	-0.055917367	1.3496283	-0.055917367	1.1077994	1.0777806	0.6883978	-0.055917367	0.82914424	0.47172067	0.98623484	-0.055917367	-0.055917367	-0.055917367	-0.055917367	-0.055917367	-0.055917367
-0.055917367	-0.055917367	-0.055917367	-0.055917367	3.704199	7.6097517	2.101187	5.4423594	-0.055917367	-0.055917367	1.2439915	0.18242888	-0.055917367	1.2111175	2.696047	3.8071291	-0.055917367	4.7001114	-0.055917367	-0.055917367	3.5257642	3.749688	2.8315673	9.300601	5.797495	-0.055917367	2.9314227	2.1771214	-0.055917367	-0.055917367	-0.055917367	-0.055917367	-0.055917367	-0.055917367	-0.055917367	5.2214704	-0.055917367	8.193321	3.6676903	10.06297	-0.055917367	-0.055917367	-0.055917367	-0.055917367	-0.055917367	-0.055917367	-0.055917367	-0.055917367	-0.055917367	-0.055917367
-0.055917367	-0.055917367	0.48358732	5.8133626	5.874562	9.506172	4.866943	6.8372636	4.0740304	-0.055917367	-0.055917367	6.549081	-0.055917367	1.0093853	3.917151	5.7703333	4.180466	11.020124	8.80163	-0.055917367	6.5584097	-0.055917367	0.83344835	0.48878103	1.0897574	-0.055917367	-0.055917367	-0.055917367	-0.055917367	1.2602686	-0.055917367	-0.055917367	-0.055917367	0.33901268	8.235023	6.7561674	-0.055917367	7.3636355	2.3993583	8.842526	3.507023	-0.055917367	-0.055917367	-0.055917367	-0.055917367	-0.055917367	-0.055917367	-0.055917367	-0.055917367	-0.055917367
-0.055917367	-0.055917367	4.2403684	10.338196	5.9728365	10.463345	2.5485995	5.984822	3.950699	0.21820034	-0.055917367	6.245922	-0.055917367	1.3267988	3.3416703	9.795215	7.2256265	16.449434	15.508507	6.624472	-0.055917367	-0.055917367	-0.055917367	0.020234795	-0.055917367	0.44000956	0.41138297	-0.055917367	2.901468	4.888389	-0.055917367	-0.055917367	4.884583	1.6729827	3.9732707	0.759541	-0.055917367	2.2225647	-0.055917367	2.922248	-0.055917367	-0.055917367	-0.055917367	-0.055917367	-0.055917367	-0.055917367	-0.055917367	-0.055917367	-0.055917367	-0.055917367
-0.055917367	-0.055917367	2.5218687	6.4724936	2.0489125	8.078451	0.8067031	-0.055917367	0.5337474	7.540605	-0.055917367	1.9619696	4.1426167	-0.055917367	4.5851808	5.241681	-0.055917367	10.858939	13.989655	4.7753773	-0.055917367	-0.055917367	0.37787235	1.0356467	-0.055917367	-0.055917367	0.8763511	-0.055917367	3.851366	2.7569938	0.39580923	-0.055917367	2.6057997	-0.055917367	2.6301026	-0.055917367	4.022821	0.9757088	4.3027363	6.5709743	-0.055917367	-0.055917367	-0.055917367	-0.055917367	-0.055917367	-0.055917367	-0.055917367	0.09034853	-0.055917367	-0.055917367
-0.055917367	1.0579586	4.0846562	4.2833285	6.1753454	2.140673	-0.055917367	-0.055917367	1.8068599	4.7543573	-0.055917367	5.9630795	2.7208087	3.3650122	0.9830118	-0.055917367	-0.055917367	1.2156277	3.5964837	3.4131317	-0.055917367	-0.055917367	6.3816843	-0.055917367	0.8500875	-0.055917367	1.5218307	1.1193668	0.7044939	-0.055917367	-0.055917367	-0.055917367	-0.055917367	-0.055917367	-0.055917367	-0.055917367	-0.055917367	1.968273	-0.055917367	3.653793	1.4769701	-0.055917367	-0.055917367	-0.055917367	-0.055917367	-0.055917367	-0.055917367	-0.055917367	-0.055917367	-0.055917367
0.47011235	-0.055917367	2.7329445	1.1615644	-0.055917367	-0.055917367	0.16293418	1.7594038	7.79799	9.827258	4.563439	6.4477735	2.8481195	2.0977738	5.1220403	3.737476	5.6301723	5.776521	2.7655544	3.289751	-0.055917367	-0.055917367	1.2940304	-0.055917367	-0.055917367	-0.055917367	-0.055917367	-0.055917367	-0.055917367	-0.055917367	-0.055917367	-0.055917367	-0.055917367	-0.055917367	-0.055917367	-0.055917367	5.2599897	2.59785	4.2553034	-0.055917367	0.5869058	-0.055917367	0.4232946	-0.055917367	-0.055917367	2.7882986	-0.055917367	-0.055917367	-0.055917367	-0.055917367
5.6698203	3.418802	-0.055917367	-0.055917367	-0.055917367	1.309246	2.3430684	8.531748	3.6795375	6.9340234	5.0028653	2.3950245	-0.055917367	-0.055917367	4.6608243	-0.055917367	6.4596543	8.470351	3.440374	4.6481643	7.4631104	0.39142057	-0.055917367	-0.055917367	-0.055917367	-0.055917367	-0.055917367	-0.055917367	2.5539443	0.8814925	-0.055917367	3.948667	-0.055917367	-0.055917367	-0.055917367	0.117377795	1.6673809	-0.055917367	6.01703	6.6324687	1.3237091	-0.055917367	-0.055917367	-0.055917367	-0.055917367	0.7763727	-0.055917367	-0.055917367	-0.055917367	-0.055917367
-0.055917367	0.9299856	-0.055917367	-0.055917367	-0.055917367	-0.055917367	7.613307	6.040823	3.6968508	2.0144763	4.469488	3.8962414	-0.055917367	-0.055917367	-0.055917367	1.2084328	1.1346133	1.3789928	4.48173	3.5331674	3.7613926	5.083192	-0.055917367	-0.055917367	-0.055917367	-0.055917367	0.3188686	1.3185191	3.261675	0.58663464	-0.055917367	3.5590522	-0.055917367	-0.055917367	4.4080086	4.1739182	4.1073217	-0.055917367	5.091789	5.417164	-0.055917367	-0.055917367	-0.055917367	-0.055917367	-0.055917367	-0.055917367	-0.055917367	-0.055917367	-0.055917367	-0.055917367
-0.055917367	4.1871877	0.15978804	-0.055917367	-0.055917367	-0.055917367	7.294147	2.320008	3.008573	-0.055917367	-0.055917367	-0.055917367	-0.055917367	0.1425551	-0.055917367	-0.055917367	-0.055917367	0.50894684	7.615302	4.1909204	-0.005570942	-0.055917367	-0.055917367	-0.055917367	2.223757	-0.055917367	-0.055917367	5.6853743	1.1697885	2.008904	1.4747303	1.0737306	-0.055917367	-0.055917367	5.169669	3.7037523	3.1689475	0.6494155	5.234142	6.9836955	-0.055917367	-0.055917367	-0.055917367	-0.055917367	-0.055917367	-0.055917367	-0.055917367	-0.055917367	-0.055917367	-0.055917367
-0.055917367	2.9718795	-0.055917367	-0.055917367	-0.055917367	-0.055917367	5.5414233	1.7069919	-0.055917367	0.85603994	-0.055917367	-0.055917367	-0.055917367	0.9911833	3.464733	2.8358479	1.1720138	-0.055917367	1.7940775	1.0228096	5.6917543	-0.055917367	-0.055917367	-0.055917367	6.209618	3.0464306	0.9154034	1.9170356	2.441296	-0.055917367	0.33505234	-0.055917367	-0.055917367	2.9015436	2.1847305	-0.055917367	-0.055917367	6.5909686	2.6589024	8.232392	2.9772577	-0.055917367	-0.055917367	-0.055917367	-0.055917367	-0.055917367	-0.055917367	-0.055917367	-0.055917367	-0.055917367
-0.055917367	-0.055917367	-0.055917367	-0.055917367	-0.055917367	-0.055917367	-0.055917367	-0.055917367	-0.055917367	3.3918698	-0.055917367	-0.055917367	-0.055917367	1.3296903	-0.055917367	0.07447295	-0.055917367	5.3421297	3.1121814	2.1345756	2.7716112	-0.055917367	-0.055917367	4.5621486	2.7089756	2.6675913	3.253065	3.63393	1.3462349	6.090534	5.8659606	-0.055917367	3.7507322	4.418396	1.9453279	-0.055917367	6.231903	8.904703	7.2638793	-0.055917367	4.3449783	-0.055917367	-0.055917367	-0.055917367	-0.055917367	-0.055917367	-0.055917367	-0.055917367	-0.055917367	-0.055917367
2.617797	-0.055917367	-0.055917367	1.9613502	-0.055917367	-0.055917367	2.4993265	-0.055917367	-0.055917367	-0.055917367	-0.055917367	-0.055917367	-0.055917367	-0.055917367	-0.055917367	-0.055917367	0.56352186	-0.055917367	1.2470458	4.9913545	-0.055917367	-0.055917367	4.4058805	13.680483	8.053061	-0.055917367	0.91048676	-0.055917367	7.5073543	3.321723	10.201351	3.9087973	0.048806947	-0.055917367	-0.055917367	1.5027511	8.005682	10.032096	2.836293	-0.055917367	-0.055917367	-0.055917367	-0.055917367	-0.055917367	-0.055917367	-0.055917367	-0.055917367	-0.055917367	-0.055917367	-0.055917367
5.045127	1.6130965	1.1773751	-0.055917367	3.5651314	-0.055917367	1.1967068	0.083208986	-0.055917367	-0.055917367	-0.055917367	-0.055917367	-0.055917367	-0.055917367	-0.055917367	-0.055917367	1.8100066	-0.055917367	-0.055917367	5.922942	1.8655429	-0.055917367	9.477122	4.2702622	-0.055917367	2.6788282	-0.055917367	1.0505732	5.2197857	7.8426924	10.1597	4.477075	-0.055917367	-0.055917367	-0.055917367	-0.055917367	8.073731	6.562688	1.4304736	-0.055917367	-0.055917367	-0.055917367	-0.055917367	-0.055917367	-0.055917367	-0.055917367	-0.055917367	-0.055917367	-0.055917367	-0.055917367
5.4441156	-0.055917367	-0.028828774	3.4940956	5.7547617	0.58840996	5.908129	-0.055917367	-0.055917367	-0.055917367	-0.055917367	-0.055917367	-0.055917367	-0.055917367	-0.055917367	-0.055917367	-0.055917367	-0.055917367	3.772826	2.0389369	3.7790594	-0.055917367	-0.055917367	3.5677042	2.943212	2.8867416	-0.055917367	5.4738183	-0.055917367	2.4866931	5.9526105	-0.055917367	0.45930976	-0.055917367	0.46476057	-0.055917367	1.4470704	-0.055917367	-0.055917367	-0.055917367	-0.055917367	-0.055917367	-0.055917367	-0.055917367	-0.055917367	-0.055917367	-0.055917367	-0.055917367	-0.055917367	-0.055917367
10.364578	0.6052268	6.863411	6.2413383	7.2644353	3.5400558	6.004764	1.2089541	-0.014622172	-0.055917367	-0.055917367	-0.055917367	-0.055917367	-0.055917367	-0.055917367	3.5653105	2.1940467	-0.055917367	2.6324432	0.8825252	-0.055917367	-0.055917367	0.21450578	1.7051476	2.6752448	2.872387	-0.055917367	2.220859	-0.055917367	-0.055917367	-0.055917367	-0.055917367	-0.055917367	-0.055917367	5.4526587	-0.055917367	-0.055917367	-0.055917367	-0.055917367	-0.055917367	-0.055917367	-0.055917367	-0.055917367	-0.055917367	-0.055917367	-0.055917367	-0.055917367	-0.055917367	-0.055917367	-0.055917367
13.988176	0.84653103	3.8493407	-0.055917367	9.087917	6.678395	1.9888223	2.0627291	-0.055917367	0.69842154	3.0303488	1.5339913	-0.055917367	-0.055917367	-0.055917367	1.4173151	1.2652042	-0.055917367	-0.055917367	-0.055917367	-0.055917367	1.6807852	-0.0057378924	4.869071	-0.055917367	-0.055917367	2.439008	-0.055917367	-0.055917367	-0.055917367	-0.055917367	-0.055917367	-0.055917367	-0.055917367	-0.055917367	-0.055917367	-0.055917367	-0.055917367	-0.055917367	-0.055917367	-0.055917367	-0.055917367	-0.055917367	-0.055917367	-0.055917367	-0.055917367	-0.055917367	-0.055917367	-0.055917367	-0.055917367
10.300249	1.5336379	5.3577814	-0.055917367	4.5848694	4.5151706	3.1804144	3.6509814	-0.055917367	-0.055917367	3.2815585	-0.055917367	-0.055917367	-0.055917367	-0.055917367	2.238042	0.009680918	2.7728627	1.326607	1.4934705	0.7885921	7.7691607	5.3508983	2.726447	-0.055917367	-0.055917367	-0.055917367	0.97489053	-0.055917367	0.04101303	-0.055917367	-0.055917367	-0.055917367	-0.055917367	-0.055917367	-0.055917367	1.4161404	-0.055917367	-0.055917367	-0.055917367	-0.055917367	-0.055917367	-0.055917367	-0.055917367	-0.055917367	-0.055917367	-0.055917367	9.391441	2.2459345	-0.055917367
5.0307236	8.417123	2.0377486	1.5540501	3.4322357	4.6497655	6.178578	1.9825051	-0.055917367	1.9508144	-0.055917367	-0.052481744	-0.055917367	-0.055917367	-0.055917367	-0.055917367	-0.055917367	-0.055917367	-0.055917367	7.8181324	2.0140698	7.1059537	3.778411	-0.055917367	-0.055917367	-0.055917367	-0.055917367	-0.055917367	-0.055917367	-0.055917367	-0.055917367	-0.055917367	3.5842373	-0.055917367	-0.055917367	-0.055917367	2.246412	-0.055917367	-0.055917367	-0.055917367	-0.055917367	-0.055917367	-0.055917367	-0.055917367	-0.055917367	-0.055917367	-0.055917367	4.1778107	3.461219	2.5866308
-0.055917367	0.92811346	1.5858941	1.5058198	5.536499	4.068294	3.1894069	10.424128	3.5164876	4.054189	4.0319886	1.1175437	-0.055917367	-0.055917367	-0.055917367	-0.055917367	-0.055917367	4.350226	5.5170813	11.81157	7.3267436	-0.055917367	1.5083447	-0.055917367	-0.055917367	-0.055917367	-0.055917367	-0.055917367	-0.055917367	-0.055917367	-0.055917367	-0.055917367	3.7705224	7.6606727	-0.055917367	-0.055917367	-0.055917367	2.270166	-0.055917367	-0.055917367	-0.055917367	-0.055917367	-0.055917367	-0.055917367	-0.055917367	-0.055917367	-0.055917367	-0.055917367	-0.055917367	-0.055917367
5.757711	-0.055917367	-0.055917367	2.822957	5.057975	0.3382241	-0.055917367	7.4309015	-0.027765417	1.4153527	4.5672584	-0.055917367	-0.055917367	-0.055917367	2.5126152	1.0856912	-0.055917367	2.439226	11.872483	9.881512	9.0459795	3.260368	3.2395682	-0.055917367	-0.055917367	-0.055917367	-0.055917367	-0.055917367	-0.055917367	-0.055917367	-0.055917367	-0.055917367	3.6602306	6.956965	-0.055917367	1.2193674	4.1762958	3.4342213	0.588781	1.9531355	-0.055917367	2.0226157	-0.055917367	-0.055917367	-0.055917367	-0.055917367	-0.055917367	-0.055917367	-0.055917367	-0.055917367
3.6094506	-0.055917367	-0.055917367	1.3472043	0.16422573	-0.055917367	-0.055917367	-0.055917367	-0.055917367	-0.055917367	-0.055917367	1.5513394	-0.055917367	0.7777002	2.1133335	6.694671	7.6697783	10.384419	9.314628	9.178027	8.9932375	2.6161358	2.7040157	-0.055917367	-0.055917367	-0.055917367	-0.055917367	-0.055917367	-0.055917367	-0.055917367	-0.055917367	-0.055917367	-0.055917367	-0.055917367	3.756756	3.4856646	9.610402	5.705132	-0.055917367	1.3595774	-0.055917367	-0.055917367	-0.055917367	-0.055917367	-0.055917367	-0.055917367	-0.055917367	-0.055917367	-0.055917367	-0.055917367
-0.055917367	-0.055917367	-0.055917367	0.59333247	-0.055917367	-0.055917367	-0.055917367	-0.055917367	0.82765365	-0.055917367	-0.055917367	-0.055917367	-0.055917367	2.139839	0.12482642	6.3597503	2.6886861	13.903037	9.00734	11.486169	11.062456	9.112096	-0.055917367	3.667786	0.80767655	-0.055917367	-0.055917367	-0.055917367	-0.055917367	-0.055917367	-0.055917367	-0.055917367	-0.055917367	-0.055917367	-0.055917367	0.6503413	11.014678	6.517165	7.0797763	-0.055917367	-0.055917367	-0.055917367	0.035405118	-0.055917367	-0.055917367	-0.055917367	-0.055917367	-0.055917367	-0.055917367	-0.055917367
-0.055917367	-0.055917367	-0.055917367	-0.055917367	-0.055917367	-0.055917367	-0.055917367	-0.055917367	-0.055917367	-0.055917367	-0.055917367	-0.055917367	1.0570322	3.195588	-0.055917367	2.3536112	1.5843487	7.0507255	9.893186	10.180763	12.672102	11.758797	0.9791656	3.1336675	4.7399893	0.67750347	-0.029973285	-0.055917367	-0.055917367	-0.055917367	-0.055917367	-0.055917367	3.7350516	-0.027019026	7.5032907	3.4348667	8.4284725	7.602034	8.866015	-0.055917367	-0.055917367	3.1690042	2.0814266	-0.055917367	-0.055917367	-0.055917367	-0.055917367	-0.055917367	-0.055917367	-0.055917367
-0.055917367	-0.055917367	-0.055917367	-0.055917367	0.09352042	-0.055917367	-0.055917367	-0.055917367	-0.055917367	-0.055917367	-0.055917367	-0.055917367	-0.055917367	6.3607416	0.9639901	3.9702268	4.731133	4.032012	10.660644	11.730117	5.7589536	6.196631	3.507368	1.8728079	1.770191	-0.055917367	-0.055917367	-0.055917367	-0.055917367	-0.055917367	-0.055917367	-0.055917367	1.8334823	-0.055917367	12.66345	9.100194	3.4208002	8.361445	6.904351	-0.055917367	-0.055917367	-0.055917367	1.6493213	-0.055917367	-0.055917367	-0.055917367	-0.055917367	-0.055917367	-0.055917367	-0.055917367
-0.055917367	-0.055917367	-0.055917367	-0.055917367	-0.055917367	-0.055917367	-0.055917367	-0.055917367	1.2979989	-0.055917367	-0.055917367	0.7724796	2.2629406	5.8562975	-0.055917367	-0.055917367	-0.055917367	2.2949443	2.253486	9.018202	4.040184	5.4750934	1.9598205	-0.055917367	2.990339	-0.055917367	-0.055917367	-0.055917367	-0.055917367	-0.055917367	-0.055917367	-0.055917367	-0.055917367	-0.055917367	6.7356114	0.37833306	-0.055917367	-0.055917367	8.883778	-0.055917367	-0.055917367	-0.055917367	-0.055917367	-0.055917367	-0.055917367	-0.055917367	-0.055917367	-0.055917367	-0.055917367	-0.055917367
-0.055917367	-0.055917367	-0.055917367	-0.055917367	0.4855349	-0.055917367	0.21572438	2.2785428	-0.055917367	-0.055917367	-0.055917367	-0.055917367	1.7812335	3.542034	0.2779742	1.026644	0.39730865	2.1435566	3.6013274	5.3950315	11.46032	14.9550705	7.4885793	-0.055917367	-0.055917367	-0.055917367	-0.055917367	-0.055917367	-0.055917367	-0.055917367	-0.055917367	1.9248071	-0.055917367	1.0368356	-0.055917367	-0.055917367	-0.055917367	-0.055917367	-0.055917367	0.2909852	-0.055917367	-0.055917367	-0.055917367	-0.055917367	-0.055917367	-0.055917367	-0.055917367	-0.055917367	-0.055917367	-0.055917367
-0.055917367	-0.055917367	-0.055917367	-0.055917367	-0.055917367	-0.055917367	-0.055917367	-0.055917367	0.49543342	0.29804957	-0.055917367	1.9177821	2.3095038	8.231551	6.746753	3.0315762	-0.055917367	-0.055917367	4.743442	3.7449589	10.777951	15.650188	5.2461076	-0.055917367	-0.055917367	-0.055917367	-0.055917367	-0.055917367	-0.055917367	-0.055917367	-0.055917367	4.4921513	-0.055917367	4.4999824	-0.035640527	-0.055917367	-0.055917367	4.791066	-0.055917367	-0.055917367	-0.055917367	1.4176428	-0.055917367	-0.055917367	-0.055917367	-0.055917367	-0.055917367	-0.055917367	-0.055917367	-0.055917367
-0.055917367	-0.055917367	-0.055917367	-0.055917367	-0.055917367	1.4259465	-0.055917367	1.9599966	2.754077	-0.055917367	-0.055917367	1.0694923	-0.055917367	2.7610714	9.534696	1.0946442	-0.055917367	-0.055917367	3.2102275	-0.055917367	6.676063	11.733721	3.4842193	-0.055917367	-0.055917367	-0.055917367	-0.055917367	-0.055917367	-0.055917367	-0.055917367	-0.055917367	0.6544093	-0.055917367	0.26677513	6.7529564	-0.055917367	-0.055917367	3.7373917	-0.055917367	-0.055917367	-0.055917367	-0.055917367	-0.055917367	-0.055917367	-0.055917367	-0.055917367	-0.055917367	-0.055917367	-0.055917367	0.20936091
1.6574641	0.3896817	-0.055917367	-0.055917367	5.102414	-0.055917367	-0.055917367	1.295658	-0.055917367	-0.055917367	-0.055917367	0.03497536	-0.055917367	2.6247728	1.3779314	-0.055917367	-0.055917367	-0.055917367	-0.055917367	-0.055917367	2.3197916	1.0491476	3.8799176	4.92183	0.7417285	-0.055917367	-0.055917367	-0.055917367	-0.055917367	-0.055917367	-0.055917367	-0.055917367	-0.055917367	5.786822	4.6237073	-0.055917367	-0.055917367	-0.055917367	-0.055917367	-0.055917367	-0.055917367	-0.055917367	-0.055917367	-0.055917367	-0.055917367	-0.055917367	-0.055917367	-0.055917367	-0.055917367	6.2194996
-0.055917367	-0.055917367	-0.055917367	-0.055917367	-0.055917367	0.6331081	-0.055917367	1.0281692	-0.055917367	-0.055917367	-0.055917367	1.4453605	-0.055917367	1.4387504	-0.055917367	-0.055917367	-0.055917367	-0.055917367	0.020124787	0.6261318	-0.055917367	0.44682986	7.112451	6.4621644	-0.055917367	-0.055917367	-0.055917367	0.8691642	-0.055917367	-0.055917367	-0.055917367	-0.055917367	-0.055917367	-0.055917367	3.0961196	-0.055917367	-0.055917367	-0.055917367	-0.055917367	-0.055917367	-0.055917367	-0.055917367	-0.055917367	-0.055917367	-0.055917367	-0.055917367	-0.055917367	-0.055917367	-0.055917367	-0.055917367
-0.055917367	-0.055917367	-0.055917367	-0.055917367	0.50755644	0.52902544	4.202204	7.715644	3.8609428	-0.055917367	-0.055917367	-0.055917367	-0.055917367	-0.055917367	-0.055917367	2.394662	1.4714928	-0.055917367	4.7152853	4.012342	3.0057855	-0.055917367	3.7352962	1.2553818	4.1174793	-0.055917367	-0.055917367	4.749159	0.33871004	-0.055917367	-0.055917367	-0.055917367	-0.055917367	2.6498222	-0.055917367	-0.055917367	0.21281818	-0.055917367	-0.055917367	-0.055917367	-0.055917367	-0.055917367	-0.055917367	-0.055917367	-0.055917367	-0.055917367	-0.055917367	-0.055917367	-0.055917367	-0.055917367
-0.055917367	-0.055917367	-0.055917367	-0.055917367	2.8585622	8.209828	14.329924	14.034577	5.556231	-0.055917367	-0.055917367	-0.055917367	-0.055917367	-0.055917367	-0.055917367	-0.055917367	3.5993872	6.7355967	5.363464	5.2895155	5.0276732	-0.055917367	-0.055917367	3.0217495	3.2945461	-0.055917367	-0.055917367	3.396748	-0.055917367	-0.055917367	-0.055917367	-0.055917367	-0.055917367	-0.055917367	-0.055917367	-0.055917367	-0.055917367	-0.055917367	-0.055917367	-0.055917367	-0.055917367	-0.055917367	-0.055917367	-0.055917367	-0.055917367	-0.055917367	-0.055917367	-0.055917367	-0.055917367	-0.055917367
-0.055917367	-0.055917367	-0.055917367	-0.055917367	6.901291	12.148479	10.674449	10.770382	5.272202	-0.018269219	-0.055917367	-0.055917367	-0.055917367	-0.055917367	-0.055917367	-0.055917367	7.2843876	7.127126	8.614561	5.9386573	6.740276	0.38911173	5.6835885	1.0730101	1.0911607	-0.055917367	1.8888891	1.7863374	5.6416316	-0.055917367	-0.055917367	-0.055917367	-0.055917367	-0.055917367	-0.055917367	-0.055917367	-0.055917367	-0.055917367	-0.055917367	-0.055917367	-0.055917367	-0.055917367	-0.055917367	-0.055917367	-0.055917367	-0.055917367	-0.055917367	-0.055917367	-0.055917367	-0.055917367
-0.055917367	0.4834726	3.1626725	2.509016	4.5332856	12.313303	13.325487	4.8286314	7.7452164	5.516997	-0.016624516	0.4142951	1.1480016	-0.055917367	1.199349	1.9458077	1.0050199	5.932111	8.282486	7.6027017	6.1684513	8.471384	8.32422	4.185355	3.5700374	-0.055917367	0.63315666	-0.055917367	7.097372	1.7591512	-0.055917367	-0.055917367	-0.055917367	-0.055917367	-0.055917367	-0.055917367	-0.055917367	-0.055917367	-0.055917367	-0.055917367	-0.055917367	-0.055917367	-0.055917367	-0.055917367	-0.055917367	-0.055917367	-0.055917367	-0.055917367	-0.055917367	-0.055917367
-0.055917367	-0.055917367	0.83244485	3.4000344	8.850642	10.4384	12.797323	11.472597	8.216762	5.7527304	2.8315651	3.5478265	0.615734	1.5682445	4.59151	4.6114287	1.9388428	3.8802798	4.0966177	2.4326007	5.7220163	3.1547935	1.1756085	3.519582	2.9016886	1.8383255	-0.055917367	-0.055917367	3.5826757	3.2899578	-0.055917367	-0.055917367	-0.055917367	-0.055917367	-0.055917367	-0.055917367	-0.055917367	-0.055917367	-0.055917367	-0.055917367	-0.055917367	-0.055917367	-0.055917367	-0.055917367	-0.055917367	-0.055917367	-0.055917367	-0.055917367	-0.055917367	-0.055917367
-0.055917367	-0.055917367	-0.055917367	-0.055917367	5.3797803	9.136206	10.138683	12.773586	12.129735	4.7192745	5.488249	4.7966604	0.015232861	-0.055917367	6.5281243	6.4581957	-0.055917367	1.2615539	6.174909	5.0197754	0.9492886	0.77629226	5.5580177	8.257465	4.3121066	1.3312118	1.4855653	-0.055917367	3.1200743	-0.055917367	-0.055917367	-0.055917367	-0.055917367	1.4274064	-0.055917367	-0.055917367	2.8267617	-0.055917367	-0.055917367	-0.055917367	-0.055917367	-0.055917367	-0.055917367	-0.055917367	-0.055917367	-0.055917367	-0.055917367	-0.055917367	-0.055917367	-0.055917367
0.02436378	-0.055917367	-0.055917367	1.1369809	3.2597818	6.9255576	9.464911	10.566173	3.1014767	6.567353	4.327263	1.5512507	3.3017163	-0.055917367	7.139262	7.8160043	2.1438556	-0.039625347	4.7204075	7.877707	1.2850801	-0.055917367	5.484257	7.9108715	4.1490808	-0.055917367	2.4208949	-0.055917367	0.31743306	-0.055917367	-0.055917367	-0.055917367	3.5014522	5.934421	3.325385	-0.055917367	2.34158	-0.055917367	-0.055917367	-0.055917367	-0.055917367	1.3365833	-0.055917367	-0.055917367	-0.055917367	-0.055917367	-0.055917367	-0.055917367	-0.055917367	-0.055917367
-0.055917367	-0.055917367	-0.055917367	-0.055917367	1.7261546	6.0542464	5.144037	2.1077778	-0.055917367	6.010033	3.4090087	-0.055917367	3.2457788	-0.055917367	-0.055917367	5.7981296	9.097798	2.101282	-0.055917367	5.95448	3.1940253	3.0076702	2.578571	12.788949	7.9332247	3.2157042	2.5511353	-0.055917367	1.1757579	1.3544012	0.8533163	-0.055917367	-0.055917367	0.16051823	-0.055917367	-0.055917367	7.9286976	0.47770122	-0.055917367	-0.055917367	-0.055917367	-0.055917367	-0.055917367	-0.055917367	-0.055917367	-0.055917367	-0.055917367	-0.055917367	-0.055917367	-0.055917367
-0.055917367	0.9445084	3.966534	-0.055917367	9.319039	8.335155	11.450895	6.9958925	0.11441592	4.7930913	4.2327933	1.4736214	-0.055917367	-0.055917367	-0.055917367	-0.055917367	2.6453853	0.28817117	-0.055917367	-0.055917367	-0.055917367	7.48753	6.3261642	7.5519533	3.5433955	3.3071108	2.4164796	-0.055917367	1.6077193	3.9609232	3.7892497	-0.055917367	-0.055917367	5.605353	-0.055917367	1.0551075	-0.055917367	1.4856335	-0.055917367	-0.055917367	-0.055917367	-0.055917367	-0.055917367	-0.055917367	-0.055917367	-0.055917367	-0.055917367	-0.055917367	-0.055917367	-0.055917367
-0.055917367	3.4570854	2.4754653	-0.055917367	1.4847748	7.1147413	11.901903	6.0990586	1.9843426	4.6964717	2.510736	-0.055917367	-0.055917367	-0.055917367	-0.055917367	-0.055917367	-0.055917367	-0.055917367	0.6802802	0.69291466	2.4417105	4.4601054	3.1491556	6.431091	3.4148498	5.2178354	0.43886787	-0.055917367	-0.055917367	3.8243017	1.2901531	1.3597156	-0.055917367	5.1052217	4.696575	6.2382607	-0.055917367	-0.055917367	-0.055917367	-0.055917367	3.1247308	-0.055917367	-0.055917367	-0.055917367	-0.055917367	-0.055917367	-0.055917367	-0.055917367	-0.055917367	-0.055917367
2.0299172	6.3086643	3.631223	-0.055917367	2.9113328	5.696582	17.450994	11.1176815	3.257589	-0.055917367	-0.055917367	-0.055917367	-0.055917367	-0.055917367	-0.055917367	-0.055917367	-0.055917367	-0.055917367	-0.055917367	-0.055917367	0.799098	0.17269465	3.1533654	2.392063	0.7646472	5.118738	-0.055917367	-0.055917367	3.2227407	0.21176527	0.8607334	2.488656	0.43622693	6.4133615	3.8750093	5.0944395	0.354165	-0.055917367	1.5352517	1.0995672	9.168793	-0.055917367	-0.055917367	-0.055917367	-0.055917367	-0.055917367	-0.055917367	-0.055917367	-0.055917367	-0.055917367
3.2358599	-0.055917367	-0.055917367	-0.055917367	2.5708773	7.350137	10.646882	9.035596	1.1565462	-0.055917367	-0.055917367	-0.055917367	-0.055917367	-0.055917367	-0.055917367	-0.055917367	-0.055917367	-0.055917367	-0.055917367	0.829391	1.7170198	-0.055917367	4.005254	2.8960342	3.1363986	-0.055917367	-0.055917367	-0.055917367	-0.055917367	-0.055917367	-0.055917367	3.0932853	3.4865031	9.847016	15.928663	-0.055917367	-0.055917367	-0.055917367	-0.055917367	-0.055917367	-0.055917367	-0.055917367	-0.055917367	-0.055917367	-0.055917367	1.0756187	-0.055917367	-0.055917367	-0.055917367	-0.055917367
-0.055917367	-0.055917367	-0.055917367	-0.055917367	1.3053823	6.4239383	10.08873	14.857955	7.8898234	-0.055917367	0.96984404	1.66551	-0.055917367	-0.055917367	-0.055917367	-0.055917367	-0.055917367	-0.055917367	-0.055917367	-0.055917367	2.2721717	2.0508866	2.5490725	5.7713666	5.3536487	-0.055917367	-0.055917367	-0.055917367	-0.055917367	3.9723024	-0.055917367	-0.055917367	-0.055917367	5.815115	7.6413727	0.74352586	-0.055917367	-0.055917367	-0.055917367	-0.055917367	-0.055917367	-0.055917367	-0.055917367	-0.055917367	-0.055917367	-0.055917367	-0.055917367	-0.055917367	-0.055917367	-0.055917367
-0.055917367	-0.055917367	-0.055917367	-0.055917367	-0.055917367	3.8534815	6.1816325	10.611185	6.0625467	-0.055917367	0.8323371	2.9060495	-0.055917367	-0.055917367	-0.055917367	-0.055917367	6.6028237	1.5960943	-0.055917367	-0.055917367	0.9673355	0.30713323	7.426216	2.634198	7.996292	6.592725	1.899098	-0.055917367	-0.055917367	-0.055917367	0.23688428	1.8052356	-0.055917367	-0.055917367	2.2499545	-0.055917367	-0.055917367	-0.055917367	2.2465527	-0.055917367	-0.055917367	-0.055917367	-0.055917367	-0.055917367	-0.055917367	-0.055917367	-0.055917367	1.9964936	-0.055917367	-0.055917367
-0.055917367	-0.055917367	-0.055917367	0.24213298	-0.055917367	-0.055917367	3.6090834	5.6117587	5.4132543	-0.055917367	-0.055917367	-0.055917367	2.2422462	-0.055917367	-0.055917367	1.0390193	5.9246235	3.4041107	4.01496	6.056563	7.363604	1.9504818	5.8044176	5.614161	0.25576738	5.8528013	1.8721408	-0.055917367	-0.055917367	2.91329	1.117421	-0.055917367	-0.055917367	-0.055917367	-0.055917367	-0.055917367	-0.055917367	-0.055917367	-0.055917367	-0.055917367	-0.055917367	-0.055917367	-0.055917367	-0.055917367	-0.055917367	-0.055917367	-0.055917367	-0.055917367	-0.055917367	-0.055917367
-0.055917367	-0.055917367	-0.055917367	0.43776795	0.886264	0.4980961	3.7783523	5.5492864	3.9488158	5.720314	-0.055917367	-0.055917367	5.289794	-0.055917367	-0.055917367	-0.055917367	6.067684	6.952479	4.424635	12.925095	10.9977	12.286621	2.0805993	5.0368075	-0.055917367	0.15515916	-0.055917367	-0.055917367	-0.055917367	-0.055917367	0.18548231	1.06634	0.20978874	-0.055917367	-0.055917367	-0.055917367	-0.055917367	-0.055917367	-0.055917367	-0.055917367	-0.055917367	-0.055917367	-0.055917367	-0.055917367	-0.055917367	-0.055917367	-0.055917367	-0.055917367	2.9070125	-0.055917367
-0.055917367	-0.055917367	-0.055917367	-0.055917367	1.7981814	-0.055917367	2.81172	4.8066483	-0.055917367	6.675104	3.7517219	-0.055917367	8.0047035	1.8076646	-0.055917367	-0.055917367	0.31564453	-0.055917367	5.104945	13.363304	14.120445	8.257726	6.466985	5.912272	2.7334318	-0.055917367	2.1157131	-0.055917367	-0.055917367	-0.055917367	-0.055917367	-0.055917367	2.7750516	-0.055917367	-0.055917367	-0.055917367	-0.055917367	-0.055917367	-0.055917367	-0.055917367	-0.055917367	-0.055917367	-0.055917367	-0.055917367	-0.055917367	-0.055917367	-0.055917367	-0.055917367	4.52898	-0.055917367
-0.055917367	-0.055917367	-0.055917367	1.3154746	0.7805359	5.031257	4.7298765	1.6444743	1.8103372	3.376999	6.564729	1.7973591	2.1672242	-0.055917367	-0.055917367	-0.055917367	-0.055917367	0.09608485	4.5556545	11.766541	7.860911	5.678867	8.993562	11.76261	4.0719194	-0.055917367	-0.055917367	-0.055917367	-0.055917367	-0.055917367	-0.055917367	-0.055917367	-0.055917367	-0.055917367	-0.055917367	-0.055917367	-0.055917367	-0.055917367	-0.055917367	-0.055917367	-0.055917367	-0.055917367	-0.055917367	5.3846374	6.7380476	0.9707199	-0.055917367	-0.055917367	-0.055917367	-0.055917367
-0.055917367	-0.055917367	-0.055917367	-0.055917367	0.18860689	6.722776	9.710363	1.4437703	2.4235373	3.6893632	2.8216634	2.94829	-0.055917367	1.5986376	-0.055917367	0.42217016	1.848552	4.422577	4.0143957	3.7851768	5.250264	0.5480112	6.173483	13.761558	4.9135942	3.6692677	-0.055917367	-0.055917367	-0.055917367	-0.055917367	-0.055917367	-0.055917367	-0.055917367	-0.055917367	-0.055917367	-0.055917367	-0.055917367	-0.055917367	-0.055917367	-0.055917367	-0.055917367	-0.055917367	-0.055917367	-0.055917367	3.1563852	-0.055917367	-0.055917367	-0.055917367	-0.055917367	-0.055917367
-0.055917367	-0.055917367	-0.055917367	-0.055917367	4.0176296	-0.055917367	6.521355	-0.055917367	6.491997	4.1739254	-0.055917367	-0.055917367	-0.055917367	7.991169	5.7443867	7.369874	-0.055917367	2.5236125	4.3998075	5.7543125	0.033815637	-0.055917367	5.107797	5.869703	7.142111	6.365234	6.2058725	-0.055917367	-0.055917367	-0.055917367	-0.055917367	-0.055917367	-0.055917367	-0.055917367	-0.055917367	-0.055917367	-0.055917367	-0.055917367	-0.055917367	-0.055917367	-0.055917367	-0.055917367	-0.055917367	-0.055917367	-0.055917367	-0.055917367	-0.055917367	-0.055917367	-0.055917367	-0.055917367
-0.055917367	-0.055917367	-0.055917367	4.195572	1.3130515	-0.055917367	0.2972058	1.7843171	0.18911563	-0.055917367	-0.055917367	-0.055917367	4.54908	2.7460763	6.795645	2.1187973	-0.055917367	6.902053	10.89869	2.689465	-0.055917367	-0.055917367	3.8793845	4.721358	13.34329	6.875231	4.6543684	0.57869047	-0.055917367	-0.055917367	-0.055917367	-0.055917367	-0.055917367	-0.055917367	0.22245628	-0.055917367	-0.055917367	-0.055917367	-0.055917367	-0.055917367	-0.055917367	-0.055917367	-0.055917367	-0.055917367	-0.055917367	-0.055917367	-0.055917367	-0.055917367	-0.055917367	-0.055917367
-0.055917367	-0.055917367	-0.055917367	-0.055917367	-0.055917367	-0.055917367	4.382192	-0.055917367	-0.055917367	2.6893122	-0.055917367	-0.055917367	0.08850619	2.9097202	2.776807	0.91471976	-0.055917367	-0.055917367	2.8814123	3.2631147	5.2564197	4.8781986	6.1319256	2.7546113	16.143154	5.875542	4.9536834	-0.055917367	-0.055917367	-0.055917367	-0.055917367	-0.055917367	-0.055917367	-0.055917367	0.20067216	-0.055917367	-0.055917367	-0.055917367	-0.055917367	-0.055917367	-0.055917367	-0.055917367	-0.055917367	-0.055917367	-0.055917367	-0.055917367	-0.055917367	-0.055917367	-0.055917367	-0.055917367
-0.055917367	-0.055917367	2.8072686	-0.055917367	-0.055917367	-0.055917367	1.1175274	4.115893	-0.055917367	-0.055917367	-0.055917367	-0.055917367	-0.055917367	0.77677876	1.7328928	3.5911446	4.0750513	2.394989	6.6459618	9.724765	4.429383	1.2998642	5.193802	8.055994	10.831817	7.114667	2.1948326	-0.055917367	-0.055917367	-0.055917367	-0.055917367	-0.055917367	-0.055917367	-0.055917367	-0.055917367	1.5687025	1.1597909	-0.055917367	-0.055917367	-0.055917367	-0.055917367	-0.055917367	-0.055917367	-0.055917367	-0.055917367	-0.055917367	-0.055917367	-0.055917367	-0.055917367	-0.055917367
-0.055917367	-0.055917367	-0.055917367	-0.055917367	-0.055917367	-0.055917367	3.3436165	-0.055917367	-0.055917367	-0.055917367	0.40678817	-0.055917367	-0.055917367	1.8468107	0.73478657	1.6108106	4.2907777	0.48626944	14.213047	13.75891	-0.055917367	-0.055917367	3.695621	6.4507627	2.3934455	8.321706	1.8234847	2.3848763	-0.055917367	-0.055917367	-0.055917367	0.23350382	-0.055917367	-0.055917367	-0.055917367	6.7575164	-0.055917367	-0.055917367	-0.055917367	-0.055917367	-0.055917367	-0.055917367	-0.055917367	-0.055917367	-0.055917367	-0.055917367	-0.055917367	-0.055917367	-0.055917367	-0.055917367
-0.055917367	-0.055917367	-0.055917367	2.9915648	-0.055917367	-0.055917367	1.9021306	-0.055917367	-0.055917367	-0.046707723	1.8729619	-0.055917367	-0.055917367	-0.055917367	-0.055917367	-0.055917367	1.1406226	2.6732635	7.285357	5.8615174	-0.055917367	4.1511073	5.310374	5.7452154	1.2345865	6.900354	0.8770196	-0.055917367	-0.055917367	-0.055917367	0.39514208	2.6003275	-0.055917367	-0.055917367	2.6018624	-0.055917367	-0.055917367	-0.055917367	-0.055917367	-0.055917367	-0.055917367	-0.055917367	-0.055917367	-0.055917367	-0.055917367	-0.055917367	-0.055917367	2.0588927	-0.055917367	-0.055917367
-0.055917367	-0.055917367	-0.055917367	3.1048346	0.5576604	-0.055917367	1.3209652	2.5562706	1.0016649	2.6888182	-0.055917367	-0.055917367	-0.055917367	-0.055917367	-0.055917367	-0.055917367	-0.055917367	-0.055917367	2.4137735	5.5979824	-0.055917367	2.486281	1.776022	8.129928	3.8871472	2.2416897	4.3599854	4.8877797	-0.055917367	-0.055917367	-0.055917367	2.2254002	-0.055917367	1.3640894	0.22865233	-0.055917367	-0.055917367	-0.055917367	-0.055917367	-0.055917367	-0.055917367	-0.055917367	-0.055917367	0.94492006	-0.055917367	-0.055917367	-0.055917367	-0.055917367	-0.055917367	-0.055917367
-0.055917367	-0.055917367	-0.055917367	1.6423693	1.4311999	-0.055917367	-0.055917367	4.148494	0.29559815	0.8054234	-0.055917367	-0.055917367	-0.055917367	-0.055917367	-0.055917367	-0.055917367	-0.055917367	-0.055917367	-0.055917367	4.4802723	-0.055917367	-0.055917367	3.0411687	0.37608084	2.1695166	5.618123	2.5170968	-0.055917367	0.8485565	3.8758187	7.262416	-0.055917367	4.131383	-0.055917367	-0.055917367	-0.055917367	-0.055917367	-0.055917367	-0.055917367	-0.055917367	-0.055917367	-0.055917367	-0.055917367	-0.055917367	-0.055917367	-0.055917367	-0.055917367	-0.055917367	-0.055917367	-0.055917367
-0.055917367	-0.055917367	-0.055917367	5.452532	-0.055917367	-0.055917367	-0.055917367	-0.018573925	-0.055917367	2.3273199	0.019770054	-0.055917367	-0.055917367	-0.055917367	-0.055917367	-0.055917367	-0.055917367	2.042942	-0.055917367	-0.055917367	-0.055917367	-0.055917367	0.24932759	0.90933126	-0.055917367	0.73238754	2.2653112	-0.055917367	-0.055917367	3.1281738	9.600422	0.85981816	6.5687	-0.055917367	-0.055917367	-0.055917367	-0.055917367	-0.055917367	-0.055917367	-0.055917367	-0.055917367	-0.055917367	-0.055917367	-0.055917367	-0.055917367	-0.055917367	-0.055917367	-0.055917367	-0.055917367	-0.055917367
-0.055917367	-0.055917367	-0.055917367	1.0809938	2.3132782	-0.055917367	-0.055917367	-0.020861624	-0.055917367	-0.055917367	-0.055917367	-0.055917367	-0.055917367	-0.055917367	-0.055917367	-0.055917367	-0.055917367	-0.055917367	-0.055917367	-0.055917367	-0.055917367	-0.055917367	-0.055917367	-0.055917367	0.927568	-0.055917367	-0.055917367	-0.055917367	-0.055917367	-0.055917367	8.270184	4.292914	0.75335586	-0.055917367	0.7798703	3.650491	-0.055917367	-0.055917367	-0.055917367	-0.055917367	-0.055917367	-0.055917367	-0.055917367	-0.055917367	-0.055917367	-0.055917367	-0.055917367	-0.055917367	-0.055917367	1.0224619
-0.055917367	-0.055917367	-0.055917367	-0.055917367	-0.055917367	-0.055917367	-0.055917367	-0.055917367	-0.055917367	-0.055917367	-0.055917367	-0.055917367	-0.055917367	0.33555156	9.394251	3.7896483	-0.055917367	-0.055917367	-0.055917367	-0.055917367	-0.055917367	-0.055917367	0.53556633	-0.055917367	-0.055917367	-0.055917367	-0.055917367	-0.055917367	-0.055917367	-0.055917367	0.29389808	6.7054305	1.4578534	-0.055917367	-0.055917367	4.422887	-0.055917367	-0.055917367	-0.055917367	-0.055917367	-0.055917367	-0.055917367	-0.055917367	-0.055917367	-0.055917367	-0.055917367	-0.055917367	-0.055917367	0.17594919	0.2428383
-0.055917367	-0.055917367	-0.055917367	-0.055917367	-0.055917367	-0.055917367	-0.055917367	-0.055917367	-0.055917367	-0.055917367	0.85908395	-0.055917367	-0.055917367	4.808296	14.326879	5.807235	0.18412076	1.9855523	2.105423	-0.055917367	-0.055917367	10.406457	3.2682242	-0.055917367	-0.055917367	-0.055917367	-0.055917367	-0.055917367	-0.055917367	-0.055917367	-0.055917367	3.6372352	3.2396111	-0.055917367	-0.055917367	-0.055917367	-0.055917367	-0.055917367	-0.055917367	-0.055917367	-0.055917367	-0.055917367	-0.055917367	-0.055917367	-0.055917367	-0.055917367	-0.055917367	1.5593282	-0.055917367	-0.055917367
1.0727234	-0.055917367	-0.055917367	-0.055917367	-0.055917367	-0.055917367	-0.055917367	-0.055917367	3.3538876	-0.055917367	-0.055917367	-0.055917367	-0.055917367	-0.011655973	13.004842	8.978275	9.335377	2.6647365	6.235325	1.8020002	0.22690064	5.683654	1.8498234	-0.055917367	0.40209082	-0.055917367	-0.055917367	-0.055917367	-0.055917367	1.0623437	-0.055917367	1.8762262	1.5154313	2.8027008	-0.055917367	-0.055917367	-0.055917367	-0.055917367	-0.055917367	-0.055917367	-0.055917367	-0.055917367	-0.055917367	-0.055917367	-0.055917367	-0.055917367	-0.055917367	4.247912	-0.055917367	-0.055917367
-0.055917367	-0.055917367	-0.055917367	-0.055917367	-0.055917367	-0.055917367	-0.055917367	-0.055917367	-0.055917367	-0.055917367	-0.055917367	-0.055917367	5.5505843	11.773447	15.460333	11.508875	13.450338	8.280261	8.394146	5.26109	6.2095976	13.089309	6.946343	-0.055917367	5.9438276	-0.055917367	-0.055917367	-0.055917367	-0.055917367	-0.055917367	-0.055917367	-0.055917367	-0.055917367	1.4023324	-0.055917367	-0.055917367	-0.055917367	-0.055917367	-0.055917367	-0.055917367	-0.055917367	-0.055917367	-0.055917367	-0.055917367	-0.055917367	-0.055917367	-0.055917367	0.8842001	-0.055917367	-0.055917367
-0.055917367	-0.055917367	-0.055917367	-0.055917367	-0.055917367	0.7130625	-0.055917367	-0.055917367	-0.055917367	-0.055917367	-0.055917367	-0.055917367	7.5430107	11.849061	10.924714	8.880816	14.796147	-0.055917367	3.3080857	3.3964155	3.4693654	6.483406	-0.055917367	2.9822493	7.307692	-0.055917367	1.4306663	-0.055917367	-0.055917367	-0.055917367	-0.055917367	-0.055917367	-0.055917367	-0.055917367	-0.055917367	-0.055917367	-0.055917367	-0.055917367	-0.055917367	-0.055917367	-0.055917367	-0.055917367	-0.055917367	-0.055917367	-0.055917367	-0.055917367	-0.055917367	-0.055917367	-0.055917367	1.414458
-0.055917367	3.5172768	-0.055917367	-0.055917367	2.7458596	4.381331	-0.055917367	-0.055917367	-0.055917367	-0.055917367	3.0425606	2.8949761	3.4727898	9.29591	6.89621	16.863894	18.88133	4.7146306	6.05099	8.309925	6.3063188	3.7317872	5.857839	5.852804	-0.054331772	-0.055917367	-0.055917367	0.5973014	-0.055917367	-0.055917367	-0.055917367	-0.055917367	2.0635707	-0.055917367	-0.055917367	-0.055917367	-0.055917367	-0.055917367	-0.055917367	-0.055917367	-0.055917367	-0.055917367	-0.055917367	-0.055917367	-0.055917367	-0.055917367	-0.055917367	-0.055917367	-0.055917367	-0.055917367
2.9093285	1.4380276	3.861948	-0.055917367	1.1836692	3.6616023	-0.055917367	3.7850857	-0.055917367	0.12201073	-0.055917367	4.110099	3.0587194	3.9231138	5.1331882	16.826035	15.887904	13.436693	9.233016	11.3124275	11.431684	6.116306	5.2971473	12.458791	4.0530486	-0.055917367	-0.055917367	-0.055917367	-0.055917367	-0.055917367	-0.055917367	-0.055917367	-0.055917367	2.26421	-0.055917367	-0.055917367	-0.055917367	-0.055917367	-0.055917367	-0.055917367	-0.055917367	-0.055917367	-0.055917367	-0.055917367	-0.055917367	-0.055917367	-0.055917367	-0.055917367	-0.055917367	-0.055917367
6.590246	3.621406	0.91445416	6.632021	2.1454494	-0.055917367	-0.055917367	3.3490846	3.328755	7.784907	-0.055917367	-0.055917367	2.7532277	7.30856	2.0769184	9.314386	17.200193	10.923528	6.491433	6.952207	9.438638	4.178299	2.7655768	7.498525	1.404736	-0.055917367	-0.055917367	-0.055917367	-0.055917367	-0.055917367	-0.055917367	-0.055917367	-0.055917367	-0.055917367	-0.055917367	-0.055917367	-0.055917367	-0.055917367	-0.055917367	-0.055917367	-0.055917367	-0.055917367	-0.055917367	-0.055917367	-0.055917367	-0.055917367	-0.055917367	0.7608707	-0.04203827	-0.055917367
3.8599198	6.167338	-0.055917367	3.4359665	-0.055917367	-0.055917367	6.4136305	4.5691576	3.50824	4.51818	9.8379965	4.798214	-0.055917367	6.486988	5.6322184	4.512034	4.0176587	6.0372376	2.70393	-0.055917367	2.4372644	-0.055917367	-0.055917367	4.8757586	2.4871862	-0.055917367	-0.055917367	-0.055917367	-0.055917367	-0.055917367	0.7942788	-0.055917367	-0.055917367	-0.055917367	-0.055917367	4.319786	1.7462419	-0.055917367	-0.055917367	-0.055917367	-0.055917367	-0.055917367	-0.055917367	-0.055917367	-0.055917367	-0.055917367	1.6997619	2.8377247	-0.055917367	0.14050099
4.878204	2.2971988	-0.055917367	-0.055917367	-0.055917367	-0.055917367	3.168046	2.7251158	-0.04100745	7.653049	11.089021	10.863176	3.1657703	1.6120591	6.843377	2.2373486	-0.055917367	-0.055917367	-0.055917367	-0.055917367	-0.055917367	1.1065606	0.7767771	0.41181877	-0.055917367	-0.055917367	-0.055917367	-0.055917367	-0.055917367	-0.055917367	-0.055917367	4.4066744	0.87282956	-0.055917367	-0.055917367	6.831193	3.6840675	-0.055917367	-0.055917367	-0.055917367	-0.055917367	-0.055917367	-0.055917367	-0.055917367	-0.055917367	-0.055917367	-0.055917367	-0.055917367	-0.055917367	-0.055917367
4.268472	5.0395846	4.235731	1.138751	-0.055917367	-0.055917367	-0.055917367	-0.055917367	-0.055917367	6.672414	11.485994	9.584438	8.353008	-0.055917367	2.2613125	2.3079102	-0.055917367	-0.055917367	-0.055917367	0.108488575	-0.055917367	-0.055917367	-0.055917367	-0.055917367	-0.055917367	-0.055917367	-0.055917367	-0.055917367	-0.055917367	-0.055917367	-0.055917367	2.698286	5.5725784	1.0687898	-0.055917367	1.660936	4.3403077	0.22743112	-0.055917367	-0.055917367	-0.055917367	-0.055917367	-0.055917367	-0.055917367	-0.055917367	-0.055917367	-0.055917367	-0.055917367	-0.055917367	-0.055917367
4.388733	4.7335024	3.341234	-0.055917367	-0.055917367	-0.055917367	1.9233222	-0.055917367	-0.055917367	-0.055917367	9.14221	16.706678	8.817262	1.6084954	2.1006389	1.9524336	-0.055917367	-0.055917367	-0.055917367	-0.055917367	-0.055917367	-0.055917367	-0.055917367	-0.055917367	-0.055917367	-0.055917367	-0.055917367	-0.055917367	3.088552	0.006068422	-0.055917367	2.1517737	2.8835268	-0.055917367	-0.055917367	7.9431405	-0.055917367	-0.055917367	1.0111792	-0.055917367	-0.055917367	-0.055917367	-0.055917367	-0.055917367	-0.055917367	-0.055917367	-0.055917367	-0.055917367	-0.055917367	-0.055917367
0.500543	-0.055917367	-0.055917367	4.0929666	2.265023	0.611854	-0.055917367	2.02951	0.28590277	-0.055917367	8.522646	13.225377	7.6283736	5.2981815	4.502642	1.1593492	-0.055917367	4.622982	-0.055917367	-0.055917367	-0.055917367	-0.055917367	-0.055917367	1.043563	-0.055917367	-0.055917367	-0.055917367	-0.055917367	-0.055917367	3.767361	5.1884336	1.1461983	-0.055917367	-0.0025512166	11.756128	5.199536	-0.055917367	-0.055917367	-0.055917367	-0.055917367	0.771441	-0.055917367	-0.055917367	-0.055917367	-0.055917367	-0.055917367	-0.055917367	-0.055917367	-0.055917367	-0.055917367
-0.055917367	-0.055917367	0.066883415	7.278897	3.10912	-0.055917367	-0.055917367	3.0858698	-0.055917367	1.9908736	7.4194875	8.73479	5.053799	8.7712145	3.9684331	2.5663798	-0.055917367	-0.055917367	-0.055917367	-0.055917367	-0.055917367	-0.055917367	-0.055917367	1.10976	-0.055917367	-0.055917367	-0.055917367	-0.055917367	-0.055917367	4.437578	-0.055917367	1.6441439	0.19826798	2.034455	8.066521	5.5837626	-0.055917367	-0.055917367	-0.055917367	-0.055917367	-0.055917367	-0.055917367	-0.055917367	-0.055917367	-0.055917367	-0.055917367	-0.055917367	-0.055917367	-0.055917367	-0.055917367
2.0319598	5.53396	5.7171426	-0.055917367	-0.055917367	-0.055917367	3.2802682	3.8486724	0.5624591	0.8682178	5.0580883	7.78824	-0.055917367	4.8756084	3.3023827	1.1616943	3.3917518	2.0227962	-0.055917367	-0.055917367	-0.055917367	-0.055917367	-0.055917367	-0.055917367	0.3660232	-0.055917367	-0.055917367	-0.055917367	-0.055917367	3.0301147	-0.006989487	7.012005	-0.055917367	5.868705	4.170694	1.5546681	-0.055917367	-0.055917367	-0.055917367	-0.055917367	-0.055917367	-0.055917367	-0.055917367	-0.055917367	-0.055917367	-0.055917367	-0.055917367	-0.055917367	-0.055917367	-0.055917367
-0.055917367	6.193075	4.821834	-0.055917367	-0.055917367	-0.055917367	4.4735904	6.9550376	-0.055917367	2.1770341	5.7008076	6.6322527	-0.055917367	-0.055917367	3.9295726	3.7891135	2.6090145	3.735564	1.8961463	-0.055917367	0.5336981	-0.055917367	-0.055917367	1.2098662	-0.055917367	-0.055917367	-0.055917367	-0.055917367	-0.055917367	-0.055917367	-0.055917367	1.3247176	-0.055917367	2.6229224	7.2636304	0.8726156	2.5665848	-0.055917367	-0.055917367	-0.055917367	-0.055917367	2.0985448	-0.055917367	-0.055917367	-0.055917367	-0.055917367	-0.055917367	-0.055917367	-0.055917367	-0.055917367
1.5519348	2.2329583	4.2386694	-0.055917367	-0.055917367	-0.055917367	-0.03858771	8.068407	2.1150653	-0.055917367	1.1695272	5.172287	2.2320101	4.51497	1.532852	2.4879093	8.012158	6.086973	2.8027809	5.6172233	5.038099	-0.055917367	0.99699295	1.0197833	-0.055917367	-0.055917367	-0.055917367	-0.055917367	-0.055917367	0.5758087	1.8919537	2.377362	-0.055917367	-0.055917367	4.49273	-0.055917367	3.6844873	-0.055917367	-0.055917367	-0.055917367	-0.055917367	-0.055917367	-0.055917367	-0.055917367	-0.055917367	-0.055917367	-0.055917367	-0.055917367	-0.055917367	-0.055917367
4.202932	1.2696285	-0.055917367	-0.055917367	-0.055917367	-0.055917367	8.619889	13.6078	4.617953	-0.055917367	0.34488916	5.6918383	5.118214	8.098812	-0.055917367	1.5282418	6.9955277	8.039868	2.3180714	10.492335	8.8585415	5.7561755	0.0071477736	2.3607955	-0.055917367	-0.055917367	-0.055917367	-0.055917367	-0.055917367	0.8893256	0.50091743	3.5638137	-0.055917367	-0.055917367	0.022826562	-0.055917367	3.546476	-0.055917367	-0.055917367	-0.055917367	-0.055917367	-0.055917367	-0.055917367	-0.055917367	-0.055917367	-0.055917367	-0.055917367	-0.055917367	-0.055917367	-0.055917367
2.544582	4.158873	-0.055917367	-0.055917367	1.7903682	-0.055917367	6.1188903	-0.055917367	-0.055917367	-0.055917367	1.8377719	-0.055917367	8.140378	4.794665	1.1878923	9.014463	5.4616437	7.400844	5.284597	5.3111005	6.583229	4.9108286	5.9888387	3.4327354	-0.055917367	-0.055917367	-0.055917367	-0.055917367	-0.055917367	1.1339614	-0.055917367	-0.055917367	2.7845757	-0.055917367	-0.055917367	1.5362297	0.87481475	-0.055917367	-0.055917367	-0.055917367	-0.055917367	-0.055917367	-0.055917367	-0.055917367	-0.055917367	-0.055917367	-0.055917367	-0.055917367	-0.055917367	-0.055917367
4.0536847	5.1949954	-0.055917367	2.3583708	1.1093471	-0.055917367	-0.055917367	0.7150707	4.630639	-0.055917367	-0.055917367	-0.055917367	2.4999564	6.183192	6.026421	7.7940674	7.852465	11.380633	10.354281	10.842843	13.367416	9.017371	5.275593	5.535792	-0.055917367	-0.055917367	-0.055917367	-0.055917367	-0.055917367	0.35899547	-0.055917367	-0.055917367	-0.055917367	-0.055917367	-0.055917367	0.6209875	-0.055917367	-0.055917367	-0.055917367	-0.055917367	-0.055917367	-0.055917367	-0.055917367	-0.055917367	-0.055917367	-0.055917367	-0.055917367	-0.055917367	-0.055917367	-0.055917367
-0.055917367	-0.055917367	7.521117	6.047995	-0.055917367	2.245512	-0.055917367	8.388788	5.4526153	-0.055917367	4.5714455	4.2122793	-0.055917367	-0.055917367	5.5859976	7.0003643	8.132197	11.178901	10.130563	7.687396	7.767461	5.2384067	12.387212	6.4938025	-0.055917367	-0.055917367	-0.055917367	-0.055917367	-0.055917367	-0.055917367	-0.055917367	-0.055917367	-0.055917367	-0.055917367	-0.055917367	-0.055917367	-0.055917367	-0.055917367	-0.055917367	-0.055917367	-0.055917367	-0.055917367	-0.055917367	-0.055917367	-0.055917367	-0.055917367	-0.055917367	-0.055917367	-0.055917367	1.3298367
-0.055917367	-0.055917367	3.596569	2.6432796	0.8614218	1.8913889	-0.055917367	6.499491	-0.055917367	5.1885858	3.645998	5.5051966	-0.055917367	-0.055917367	3.5935404	6.2564273	8.794524	13.893259	8.81467	2.6773639	5.696491	10.000016	4.587959	3.7605355	-0.055917367	-0.055917367	-0.055917367	-0.055917367	-0.055917367	-0.055917367	-0.055917367	-0.055917367	-0.055917367	-0.055917367	3.4604475	-0.055917367	-0.055917367	-0.055917367	-0.055917367	-0.055917367	-0.055917367	-0.055917367	0.4175294	-0.055917367	-0.055917367	-0.055917367	-0.055917367	-0.055917367	-0.055917367	-0.055917367
-0.055917367	-0.055917367	-0.055917367	0.96514195	1.0356338	-0.055917367	-0.055917367	-0.055917367	2.544728	10.333595	8.440429	0.81893647	5.165954	-0.055917367	1.9440414	0.65100205	7.8687396	7.931879	8.957685	5.415158	8.7430105	8.489438	7.4787536	-0.055917367	-0.055917367	-0.055917367	-0.055917367	-0.055917367	-0.055917367	-0.055917367	-0.055917367	-0.055917367	2.6373556	1.9808581	2.7869945	-0.055917367	-0.055917367	-0.055917367	-0.055917367	-0.055917367	-0.055917367	-0.055917367	-0.055917367	-0.055917367	-0.055917367	-0.055917367	-0.055917367	-0.055917367	0.70522493	-0.055917367
-0.055917367	-0.055917367	3.8178701	3.3174317	-0.055917367	-0.055917367	-0.055917367	-0.055917367	4.238927	4.0694947	2.7060258	0.6881715	-0.055917367	-0.055917367	1.5858058	0.6301224	13.38485	14.475002	15.0929985	12.629656	9.798517	9.057422	5.028743	7.865286	3.8662694	-0.055917367	-0.055917367	-0.055917367	-0.055917367	-0.055917367	-0.055917367	0.86441374	-0.055917367	2.21869	2.0258627	-0.055917367	-0.055917367	-0.055917367	-0.055917367	-0.055917367	-0.055917367	-0.055917367	-0.055917367	-0.055917367	-0.055917367	-0.055917367	-0.055917367	0.20531015	-0.055917367	-0.055917367
-0.055917367	-0.055917367	2.4220219	-0.055917367	-0.055917367	-0.055917367	-0.055917367	-0.055917367	5.8847165	0.36670485	-0.055917367	-0.055917367	-0.055917367	-0.055917367	-0.055917367	-0.055917367	15.648951	19.127281	15.706911	8.047496	7.4946117	5.736478	4.944485	7.1923018	9.46725	-0.055917367	-0.055917367	-0.055917367	-0.055917367	-0.055917367	0.7044346	-0.055917367	4.1990585	6.654621	-0.055917367	-0.055917367	-0.055917367	-0.055917367	-0.055917367	-0.055917367	-0.055917367	-0.055917367	-0.055917367	-0.055917367	-0.055917367	-0.055917367	-0.055917367	-0.055917367	-0.055917367	-0.055917367
-0.055917367	-0.055917367	-0.055917367	-0.055917367	-0.055917367	-0.055917367	-0.055917367	-0.055917367	-0.055917367	-0.054983765	-0.055917367	-0.055917367	-0.055917367	-0.055917367	-0.055917367	-0.055917367	11.977378	18.116062	8.597157	5.695333	5.863905	9.738757	3.4012861	9.770794	8.104583	-0.055917367	-0.055917367	-0.055917367	-0.055917367	-0.055917367	2.6624591	-0.055917367	3.9383433	3.705972	-0.055917367	0.9609434	7.488249	1.7857319	-0.055917367	-0.055917367	-0.055917367	-0.055917367	-0.055917367	-0.055917367	-0.055917367	-0.055917367	-0.055917367	-0.055917367	-0.055917367	-0.055917367
-0.055917367	-0.055917367	-0.055917367	-0.055917367	-0.055917367	-0.055917367	-0.055917367	-0.055917367	-0.055917367	-0.055917367	-0.055917367	-0.055917367	-0.055917367	-0.055917367	-0.055917367	-0.055917367	4.4890847	2.470151	6.530675	15.717644	8.595694	6.6162	5.81205	6.4957085	0.22317427	-0.055917367	-0.055917367	-0.055917367	-0.055917367	-0.055917367	2.3582861	1.3065027	0.8783111	5.990132	9.155419	-0.055917367	4.3717895	0.80131257	-0.055917367	-0.055917367	-0.055917367	-0.055917367	-0.055917367	-0.055917367	-0.055917367	-0.055917367	-0.055917367	-0.055917367	-0.055917367	-0.055917367
-0.055917367	-0.055917367	-0.055917367	-0.055917367	-0.055917367	-0.055917367	-0.055917367	-0.055917367	-0.055917367	-0.055917367	-0.055917367	-0.055917367	-0.055917367	-0.055917367	-0.055917367	-0.055917367	1.6061136	-0.055917367	7.4459524	10.533262	7.2196703	4.473265	0.96815836	3.4456615	-0.055917367	-0.055917367	-0.055917367	-0.055917367	-0.055917367	-0.055917367	-0.055917367	-0.055917367	2.1409645	2.4699962	9.565404	4.8212423	4.7071877	9.12856	0.47498685	-0.055917367	-0.055917367	-0.055917367	-0.055917367	-0.055917367	-0.055917367	-0.055917367	-0.055917367	-0.055917367	1.8330045	-0.055917367
-0.055917367	-0.055917367	-0.055917367	-0.055917367	-0.055917367	-0.055917367	-0.055917367	-0.055917367	-0.055917367	-0.055917367	-0.055917367	-0.055917367	-0.055917367	-0.055917367	-0.055917367	2.2274263	0.081399806	0.95642537	8.185491	4.2897096	8.019572	2.8878415	7.295229	2.3911684	-0.055917367	-0.055917367	-0.055917367	-0.055917367	-0.055917367	-0.055917367	-0.055917367	-0.055917367	-0.055917367	-0.055917367	5.4787655	6.1446214	3.8351731	8.522367	2.6703663	-0.055917367	-0.055917367	-0.055917367	-0.055917367	-0.055917367	-0.055917367	-0.055917367	4.6770744	2.9153569	-0.055917367	-0.055917367
-0.055917367	-0.055917367	-0.055917367	-0.055917367	1.2641876	-0.055917367	-0.055917367	-0.055917367	-0.055917367	-0.055917367	-0.055917367	-0.055917367	-0.055917367	-0.055917367	-0.055917367	2.4987454	-0.055917367	4.572109	1.0259631	-0.055917367	1.3191742	3.3835738	7.6906376	-0.055917367	-0.055917367	-0.055917367	-0.055917367	-0.055917367	-0.055917367	2.0843573	-0.055917367	-0.055917367	-0.055917367	-0.055917367	5.1121836	-0.055917367	6.953675	1.3283732	-0.055917367	-0.055917367	-0.055917367	-0.055917367	-0.055917367	-0.055917367	-0.055917367	4.848738	1.0853821	-0.055917367	-0.055917367	-0.055917367
-0.055917367	-0.055917367	-0.055917367	-0.055917367	-0.055917367	-0.055917367	-0.055917367	-0.055917367	-0.055917367	-0.055917367	0.7515151	0.54304993	-0.055917367	-0.055917367	2.0915325	-0.055917367	-0.055917367	2.8069773	-0.055917367	2.5287054	5.628496	4.27082	4.4803405	0.7412397	-0.055917367	-0.055917367	-0.055917367	-0.055917367	-0.055917367	-0.030279957	1.0952607	-0.055917367	-0.055917367	0.8985379	0.6686652	-0.055917367	4.1549406	0.23138069	-0.055917367	3.9925122	-0.055917367	-0.055917367	-0.055917367	-0.055917367	-0.055917367	-0.055917367	-0.055917367	-0.055917367	3.6146173	-0.055917367
-0.055917367	-0.055917367	-0.055917367	-0.055917367	-0.055917367	-0.055917367	-0.055917367	-0.055917367	-0.055917367	2.9140284	0.51398355	3.2610571	-0.055917367	-0.055917367	-0.055917367	-0.055917367	-0.055917367	1.200976	-0.055917367	2.8824296	4.961136	3.852274	-0.055917367	-0.055917367	-0.055917367	-0.055917367	-0.055917367	-0.055917367	-0.055917367	-0.055917367	0.8080709	-0.055917367	-0.055917367	-0.055917367	-0.055917367	3.754257	-0.055917367	2.3016367	5.9010663	5.159973	-0.055917367	-0.055917367	-0.055917367	-0.055917367	-0.055917367	-0.055917367	-0.055917367	-0.055917367	3.2932422	-0.055917367
-0.055917367	-0.055917367	-0.055917367	-0.055917367	-0.055917367	0.6934564	0.6502025	-0.055917367	0.6052316	-0.055917367	1.6871752	-0.055917367	-0.055917367	0.114795774	-0.055917367	-0.055917367	-0.055917367	-0.055917367	-0.055917367	1.8281529	-0.055917367	0.5360014	-0.055917367	-0.055917367	-0.055917367	-0.055917367	-0.055917367	-0.055917367	-0.055917367	-0.055917367	-0.055917367	-0.055917367	-0.055917367	-0.018763434	-0.055917367	-0.055917367	-0.055917367	-0.055917367	-0.055917367	1.9492924	-0.055917367	-0.055917367	-0.055917367	-0.055917367	-0.055917367	-0.055917367	-0.055917367	-0.055917367	1.7342722	-0.055917367
-0.055917367	-0.055917367	-0.055917367	-0.055917367	-0.055917367	-0.055917367	-0.055917367	-0.055917367	0.57842135	6.9879513	4.10315	3.8214242	-0.055917367	-0.055917367	-0.055917367	-0.055917367	0.013888206	5.8461704	-0.055917367	6.069596	0.055539973	-0.055917367	3.8570914	-0.055917367	-0.055917367	-0.055917367	0.08664606	-0.055917367	3.5822053	-0.055917367	-0.055917367	-0.055917367	-0.055917367	-0.055917367	-0.055917367	-0.055917367	-0.055917367	-0.055917367	-0.055917367	-0.055917367	-0.055917367	-0.055917367	-0.055917367	-0.055917367	-0.055917367	-0.055917367	-0.055917367	-0.055917367	6.8135157	-0.055917367
-0.055917367	-0.055917367	-0.055917367	-0.055917367	-0.055917367	0.8610972	-0.055917367	1.434968	-0.055917367	11.696752	14.500185	6.8521185	-0.055917367	-0.055917367	-0.055917367	-0.055917367	0.39153877	4.821551	8.621232	7.414032	4.7734084	6.4384794	5.6997347	0.7202847	-0.055917367	0.025661035	2.46016	-0.055917367	-0.055917367	-0.055917367	-0.055917367	-0.055917367	-0.055917367	-0.055917367	-0.055917367	-0.055917367	-0.055917367	0.50376475	-0.055917367	-0.055917367	3.1683524	-0.055917367	-0.055917367	-0.055917367	-0.055917367	-0.055917367	-0.055917367	-0.055917367	10.214717	2.87241
-0.055917367	-0.055917367	-0.055917367	-0.055917367	-0.055917367	3.067776	-0.055917367	1.9640021	2.1502106	9.312949	9.405464	1.6114836	-0.055917367	-0.055917367	-0.055917367	-0.055917367	-0.055917367	-0.055917367	6.378618	2.0375268	6.509792	3.0146294	11.175955	0.6979575	-0.055917367	-0.055917367	-0.055917367	0.32322392	-0.055917367	-0.055917367	-0.055917367	-0.055917367	-0.055917367	-0.055917367	-0.055917367	0.69395185	-0.055917367	-0.055917367	-0.055917367	8.967638	8.490897	-0.055917367	-0.055917367	-0.055917367	-0.055917367	-0.055917367	-0.055917367	-0.055917367	6.338198	1.4630914
-0.055917367	-0.055917367	-0.055917367	-0.055917367	-0.055917367	0.7241624	-0.055917367	2.8594105	4.1667376	7.194084	-0.055917367	-0.055917367	0.9556621	-0.055917367	-0.055917367	-0.055917367	-0.055917367	-0.055917367	-0.055917367	-0.055917367	8.313496	3.8517804	3.5081425	8.443598	1.5737103	-0.055917367	1.3467497	0.9664057	-0.055917367	-0.055917367	-0.055917367	-0.055917367	-0.055917367	-0.055917367	1.3522613	-0.055917367	2.108217	-0.055917367	-0.055917367	4.1929965	4.860964	-0.055917367	-0.055917367	-0.055917367	-0.055917367	-0.055917367	-0.055917367	-0.055917367	1.5620924	-0.055917367
-0.055917367	-0.055917367	1.8301252	-0.055917367	-0.055917367	-0.055917367	-0.055917367	-0.055917367	-0.055917367	1.5768645	-0.055917367	-0.055917367	-0.055917367	-0.055917367	-0.055917367	-0.055917367	-0.055917367	3.3247895	-0.055917367	0.004524115	6.7852736	8.691023	8.047071	7.7569623	-0.055917367	-0.055917367	-0.055917367	-0.055917367	-0.055917367	-0.055917367	-0.055917367	-0.055917367	-0.055917367	-0.055917367	-0.055917367	-0.055917367	0.46222684	-0.055917367	-0.055917367	-0.055917367	0.9758809	-0.055917367	-0.055917367	-0.055917367	-0.055917367	-0.055917367	-0.055917367	-0.055917367	-0.055917367	-0.055917367
-0.055917367	-0.055917367	-0.055917367	-0.055917367	-0.055917367	-0.055917367	-0.055917367	-0.055917367	-0.055917367	-0.055917367	-0.055917367	2.050645	-0.055917367	-0.055917367	-0.055917367	-0.055917367	-0.055917367	2.0523155	-0.055917367	3.7138581	5.561082	5.468798	5.084792	0.7865285	-0.055917367	-0.055917367	-0.055917367	-0.055917367	-0.055917367	-0.055917367	-0.055917367	-0.055917367	-0.055917367	-0.055917367	-0.055917367	-0.055917367	-0.055917367	-0.055917367	-0.055917367	-0.055917367	-0.055917367	-0.055917367	-0.055917367	-0.055917367	-0.055917367	-0.055917367	-0.055917367	-0.055917367	-0.055917367	-0.055917367
-0.055917367	-0.055917367	-0.055917367	0.38058135	-0.055917367	-0.055917367	-0.055917367	-0.055917367	-0.055917367	9.73765	5.242975	0.1858141	-0.055917367	-0.055917367	-0.055917367	-0.055917367	-0.055917367	-0.055917367	3.2894888	6.7195582	11.264952	11.030122	5.5941505	-0.055917367	-0.055917367	-0.055917367	-0.055917367	-0.055917367	-0.055917367	-0.055917367	-0.055917367	-0.055917367	-0.055917367	-0.055917367	-0.055917367	0.88474274	-0.055917367	-0.055917367	-0.055917367	-0.055917367	-0.055917367	-0.055917367	-0.055917367	-0.055917367	-0.055917367	-0.055917367	-0.055917367	-0.055917367	-0.055917367	-0.055917367
-0.055917367	-0.055917367	-0.055917367	-0.055917367	-0.055917367	-0.055917367	-0.055917367	-0.055917367	3.6715412	5.1455107	3.4970207	0.04103857	-0.055917367	-0.055917367	-0.055917367	3.3978038	-0.055917367	2.017693	5.1622343	6.3597293	6.2869325	4.4445643	5.481	-0.055917367	-0.055917367	-0.055917367	-0.055917367	-0.055917367	-0.055917367	-0.055917367	0.78534865	-0.055917367	-0.055917367	-0.055917367	-0.055917367	-0.055917367	2.937211	-0.055917367	-0.055917367	-0.055917367	-0.055917367	-0.055917367	-0.055917367	-0.055917367	-0.055917367	-0.055917367	-0.055917367	-0.055917367	-0.055917367	-0.055917367
-0.055917367	-0.055917367	-0.055917367	-0.055917367	-0.055917367	-0.055917367	2.5742762	-0.055917367	2.7054167	4.3757844	3.0918875	-0.055917367	2.5540245	3.817058	5.2504187	4.68456	3.8210425	4.3932395	3.466333	13.89912	14.775624	-0.055917367	9.382597	1.017647	0.422721	1.6808867	-0.055917367	-0.055917367	-0.055917367	-0.055917367	-0.055917367	-0.055917367	-0.055917367	-0.055917367	-0.055917367	-0.055917367	-0.055917367	-0.055917367	-0.055917367	-0.055917367	-0.055917367	-0.055917367	-0.055917367	-0.055917367	-0.055917367	-0.055917367	-0.055917367	-0.055917367	-0.055917367	-0.055917367
-0.055917367	-0.055917367	-0.055917367	-0.055917367	-0.055917367	-0.055917367	3.4568431	-0.055917367	4.2558327	-0.055917367	4.799104	0.35894623	-0.055917367	5.7253394	11.433977	3.677644	7.234588	11.793681	11.260401	21.333166	17.165146	9.712699	6.76517	2.277591	-0.055917367	5.6373854	1.7581418	1.4692094	-0.055917367	-0.055917367	-0.055917367	-0.055917367	-0.055917367	-0.055917367	-0.055917367	-0.055917367	-0.055917367	-0.055917367	-0.055917367	-0.055917367	-0.055917367	-0.055917367	-0.055917367	-0.055917367	-0.055917367	-0.055917367	-0.055917367	-0.055917367	-0.055917367	-0.055917367
-0.055917367	-0.055917367	-0.055917367	-0.055917367	-0.055917367	-0.055917367	9.634851	3.6257896	3.5039916	0.10638003	7.2308955	-0.055917367	1.2775464	3.4741158	7.2241464	3.5126326	1.8089106	5.365681	15.441744	12.727061	18.040361	12.376769	5.7867904	4.628472	-0.055917367	3.746648	4.2422495	-0.055917367	-0.055917367	-0.055917367	-0.055917367	-0.055917367	-0.055917367	-0.055917367	-0.055917367	-0.055917367	-0.055917367	0.20477374	-0.055917367	-0.055917367	-0.055917367	-0.055917367	-0.055917367	-0.055917367	-0.055917367	-0.055917367	-0.055917367	-0.055917367	-0.055917367	-0.055917367
-0.055917367	-0.055917367	-0.055917367	-0.055917367	-0.055917367	-0.055917367	2.5622656	2.4530723	-0.055917367	3.329248	-0.055917367	-0.055917367	0.919507	0.6215437	1.389607	0.8132253	0.13606794	-0.055917367	5.1127696	8.599719	0.19396265	7.47574	4.810564	8.656545	4.9827857	4.453175	9.102468	1.2963631	-0.055917367	-0.055917367	-0.055917367	-0.055917367	-0.055917367	-0.055917367	-0.055917367	-0.055917367	-0.055917367	-0.055917367	-0.055917367	-0.055917367	-0.055917367	-0.055917367	-0.055917367	-0.055917367	-0.055917367	-0.055917367	-0.055917367	-0.055917367	-0.055917367	-0.055917367
-0.055917367	-0.055917367	-0.055917367	-0.055917367	-0.055917367	-0.055917367	2.77993	8.291443	2.349888	6.632392	-0.055917367	-0.055917367	-0.055917367	-0.055917367	2.2049615	4.075921	-0.055917367	-0.055917367	6.3477015	5.1879926	4.6979218	4.202642	-0.055917367	9.327335	7.303427	10.8422785	9.439047	5.6919894	-0.055917367	-0.055917367	-0.055917367	-0.055917367	-0.055917367	-0.055917367	-0.055917367	-0.055917367	-0.055917367	-0.055917367	-0.055917367	-0.055917367	-0.055917367	-0.055917367	-0.055917367	-0.055917367	-0.055917367	-0.055917367	-0.055917367	-0.055917367	-0.055917367	-0.055917367
-0.055917367	-0.055917367	-0.055917367	-0.055917367	-0.055917367	-0.055917367	-0.055917367	6.6699934	7.7772965	4.110416	-0.055917367	-0.055917367	-0.055917367	-0.055917367	7.0632496	10.003174	3.6206172	0.30740568	3.5958505	-0.055917367	7.7179737	0.45099425	0.32805642	0.9518431	6.4102	8.968512	2.7404554	1.7594424	-0.055917367	-0.055917367	-0.055917367	-0.055917367	-0.055917367	-0.055917367	-0.055917367	-0.055917367	-0.055917367	-0.055917367	-0.055917367	-0.055917367	-0.055917367	-0.055917367	-0.055917367	-0.055917367	-0.055917367	-0.055917367	-0.055917367	-0.055917367	-0.055917367	-0.055917367
-0.055917367	-0.055917367	-0.055917367	-0.055917367	-0.055917367	-0.055917367	-0.055917367	4.878053	2.4904006	-0.055917367	-0.055917367	-0.055917367	7.2451806	7.4703894	12.935682	15.202676	7.379785	5.5505486	3.651327	-0.055917367	-0.055917367	-0.055917367	-0.055917367	-0.055917367	1.3276198	-0.055917367	-0.055917367	-0.055917367	-0.055917367	-0.055917367	-0.055917367	-0.055917367	-0.055917367	-0.055917367	-0.055917367	-0.055917367	-0.055917367	-0.055917367	-0.055917367	-0.055917367	-0.055917367	-0.055917367	-0.055917367	-0.055917367	-0.055917367	0.8646837	-0.055917367	-0.055917367	-0.055917367	-0.055917367
-0.055917367	0.73416805	-0.055917367	1.7106096	-0.055917367	0.98356926	2.6253154	1.1554455	-0.055917367	-0.055917367	-0.055917367	5.1178365	2.7001426	5.3311996	12.280328	9.173158	5.871978	1.6188006	-0.055917367	-0.055917367	-0.055917367	0.51026094	-0.055917367	-0.055917367	0.73302144	-0.055917367	-0.055917367	-0.055917367	-0.055917367	-0.055917367	-0.055917367	-0.055917367	-0.055917367	-0.055917367	-0.055917367	-0.055917367	-0.055917367	-0.055917367	-0.055917367	-0.055917367	-0.055917367	-0.055917367	-0.055917367	-0.055917367	-0.055917367	-0.055917367	-0.055917367	-0.055917367	-0.055917367	-0.055917367
-0.055917367	1.4577695	-0.055917367	0.13675633	0.8141289	3.5838563	-0.055917367	-0.055917367	-0.055917367	5.428434	-0.055917367	-0.055917367	3.7214603	-0.055917367	7.0605807	1.8840575	1.1723068	0.83311695	1.1244289	-0.055917367	-0.055917367	-0.055917367	0.3638804	3.07473	-0.055917367	-0.055917367	-0.055917367	-0.055917367	-0.055917367	-0.055917367	-0.055917367	-0.055917367	-0.055917367	-0.055917367	-0.055917367	-0.055917367	-0.055917367	-0.055917367	0.041970637	-0.055917367	0.69240695	4.41687	-0.055917367	-0.055917367	-0.055917367	-0.055917367	-0.055917367	-0.055917367	-0.055917367	-0.055917367
5.686709	1.8923457	-0.055917367	-0.055917367	3.043484	7.6730247	-0.055917367	-0.055917367	1.3298069	6.647235	-0.055917367	-0.055917367	-0.055917367	-0.055917367	5.593625	2.4573421	-0.055917367	4.9734464	-0.055917367	-0.055917367	-0.055917367	-0.055917367	-0.055917367	-0.055917367	-0.055917367	-0.055917367	-0.055917367	-0.055917367	-0.055917367	-0.055917367	-0.055917367	-0.055917367	-0.055917367	-0.055917367	-0.055917367	-0.055917367	-0.055917367	-0.055917367	-0.055917367	-0.055917367	4.576468	2.9446332	-0.055917367	-0.055917367	-0.055917367	-0.055917367	-0.055917367	-0.055917367	-0.055917367	-0.055917367
0.2964552	1.1809925	3.1927977	2.2613187	3.387526	2.7744513	3.9748986	-0.055917367	-0.055917367	4.1587567	1.8551309	-0.055917367	-0.055917367	-0.055917367	0.422074	-0.055917367	-0.055917367	4.5362215	0.17449391	-0.055917367	-0.055917367	-0.055917367	-0.055917367	-0.055917367	1.1708127	0.25779083	-0.055917367	-0.055917367	-0.055917367	-0.055917367	-0.055917367	-0.055917367	-0.055917367	-0.055917367	-0.055917367	-0.055917367	-0.055917367	-0.055917367	-0.055917367	-0.055917367	1.4621876	-0.055917367	-0.055917367	-0.055917367	-0.055917367	-0.055917367	-0.055917367	-0.055917367	-0.055917367	-0.055917367
-0.055917367	1.0530816	6.6801615	-0.055917367	-0.055917367	3.6836565	2.864101	-0.055917367	0.17819963	-0.055917367	2.1553996	-0.055917367	-0.055917367	-0.055917367	-0.055917367	-0.055917367	-0.055917367	-0.055917367	-0.055917367	-0.055917367	-0.055917367	-0.055917367	1.3388532	4.888832	7.643468	6.031078	2.3623474	4.5692177	-0.055917367	-0.055917367	-0.055917367	2.604614	-0.055917367	1.6237284	-0.055917367	-0.055917367	-0.055917367	-0.055917367	-0.055917367	-0.055917367	-0.055917367	-0.055917367	-0.055917367	-0.055917367	-0.04262659	-0.055917367	-0.055917367	-0.055917367	-0.055917367	-0.055917367
0.72413516	1.6162974	4.6559978	6.1282773	0.67841464	3.912528	1.6258235	-0.055917367	-0.055917367	1.2249506	-0.055917367	-0.055917367	-0.055917367	-0.055917367	-0.055917367	-0.055917367	-0.055917367	-0.055917367	-0.055917367	-0.055917367	5.5302896	7.120596	-0.055917367	6.2872334	9.674809	9.8484745	12.892447	1.8877921	-0.055917367	-0.055917367	-0.055917367	-0.055917367	-0.055917367	0.15632422	-0.055917367	-0.055917367	-0.055917367	-0.055917367	-0.055917367	-0.055917367	-0.055917367	-0.055917367	-0.055917367	-0.055917367	-0.055917367	-0.055917367	-0.055917367	-0.055917367	-0.055917367	-0.055917367
2.5974014	-0.055917367	-0.055917367	3.0030985	-0.055917367	-0.055917367	-0.055917367	-0.055917367	0.6059893	1.2366259	-0.055917367	-0.055917367	-0.055917367	-0.055917367	-0.055917367	-0.055917367	-0.055917367	-0.055917367	2.5737004	2.967873	5.5679145	7.845384	3.5123622	-0.055917367	5.66704	7.338854	10.922233	7.2994432	-0.055917367	-0.055917367	-0.055917367	-0.055917367	7.314445	-0.04869313	-0.055917367	-0.055917367	-0.055917367	-0.055917367	-0.055917367	-0.055917367	-0.055917367	-0.055917367	-0.055917367	-0.055917367	-0.055917367	-0.055917367	-0.055917367	-0.055917367	-0.055917367	-0.055917367
6.843263	1.642019	0.97313696	2.2103055	-0.055917367	-0.055917367	-0.055917367	-0.055917367	-0.055917367	5.247421	5.1316485	-0.055917367	-0.055917367	-0.055917367	-0.055917367	-0.055917367	6.504851	2.366404	3.899023	1.004177	-0.055917367	-0.007790846	2.7041442	-0.055917367	10.55424	7.319802	10.293226	8.130012	2.0013402	1.5370433	-0.055917367	-0.055917367	6.443776	0.37966666	-0.055917367	-0.055917367	-0.055917367	-0.055917367	-0.055917367	-0.055917367	-0.055917367	-0.055917367	-0.055917367	-0.055917367	-0.055917367	-0.055917367	-0.055917367	-0.055917367	-0.055917367	-0.055917367
5.678877	6.1328845	4.9111257	0.049989562	0.6728713	0.011998322	1.0132871	2.571716	6.4897566	7.2016315	-0.055917367	-0.055917367	-0.055917367	-0.055917367	2.7741134	1.3548135	5.6283603	10.845634	13.228949	3.9744396	-0.055917367	3.49598	6.920046	1.0292534	3.6548939	5.060135	6.7490387	3.2442997	1.4744031	-0.055917367	-0.055917367	-0.055917367	6.284213	2.4983506	-0.055917367	-0.055917367	-0.055917367	-0.055917367	-0.055917367	-0.055917367	-0.055917367	-0.055917367	-0.055917367	-0.055917367	-0.055917367	-0.055917367	-0.055917367	-0.055917367	-0.055917367	-0.055917367
0.7898387	8.4909315	1.7339118	-0.055917367	-0.055917367	1.2702703	1.3213469	-0.055917367	2.988872	2.8125882	1.9065895	-0.055917367	0.708981	-0.055917367	-0.055917367	0.23104578	11.2618685	14.155926	10.776631	3.483358	-0.055917367	-0.055917367	0.91518223	-0.055917367	-0.055917367	-0.055917367	8.1017	3.4068785	2.5405655	-0.055917367	3.945542	-0.055917367	2.5312667	3.180452	-0.055917367	-0.055917367	-0.055917367	-0.055917367	-0.055917367	-0.055917367	-0.055917367	-0.055917367	-0.055917367	-0.055917367	-0.055917367	-0.055917367	-0.055917367	-0.055917367	-0.055917367	-0.055917367
-0.055917367	-0.055917367	-0.055917367	-0.055917367	-0.055917367	1.4501349	-0.055917367	1.5209526	2.4704087	5.233565	7.5912123	-0.055917367	3.739903	1.4314487	6.459189	6.2764487	7.115558	10.330276	8.202375	5.148259	-0.055917367	0.7234478	-0.055917367	-0.055917367	-0.055917367	-0.055917367	-0.055917367	-0.055917367	-0.055917367	-0.055917367	-0.055917367	3.268488	-0.055917367	-0.055917367	3.3881896	-0.055917367	-0.055917367	-0.055917367	-0.055917367	-0.055917367	-0.055917367	-0.055917367	-0.055917367	-0.055917367	-0.055917367	-0.055917367	-0.055917367	-0.055917367	-0.055917367	-0.055917367
-0.055917367	-0.055917367	-0.055917367	-0.055917367	-0.055917367	-0.055917367	-0.055917367	-0.055917367	3.5540593	10.186114	6.179661	5.240555	7.5064096	10.499932	9.610635	10.930129	6.2119827	3.1004457	1.4630424	-0.055917367	0.4635979	-0.055917367	-0.055917367	-0.055917367	-0.055917367	-0.055917367	-0.055917367	0.40841562	-0.055917367	-0.055917367	-0.055917367	-0.055917367	-0.055917367	-0.055917367	-0.055917367	-0.055917367	-0.055917367	-0.055917367	-0.055917367	0.794485	1.108218	-0.055917367	-0.055917367	-0.055917367	-0.055917367	-0.055917367	-0.055917367	-0.055917367	-0.055917367	-0.055917367
-0.055917367	-0.055917367	-0.055917367	-0.055917367	-0.055917367	-0.055917367	-0.055917367	-0.055917367	4.8452516	8.766749	6.834291	11.007346	6.678838	14.882849	11.044049	10.910091	6.3972173	-0.055917367	-0.055917367	3.4521217	4.272132	-0.055917367	-0.055917367	-0.055917367	-0.055917367	-0.055917367	-0.055917367	-0.055917367	-0.055917367	-0.055917367	-0.055917367	-0.055917367	-0.055917367	-0.055917367	-0.055917367	-0.055917367	-0.055917367	-0.055917367	2.234066	5.175642	-0.055917367	-0.055917367	0.72370523	-0.055917367	-0.055917367	-0.055917367	-0.055917367	-0.055917367	-0.055917367	-0.055917367
-0.055917367	-0.055917367	-0.055917367	-0.055917367	-0.055917367	-0.055917367	-0.055917367	-0.055917367	-0.055917367	1.8825754	5.863561	10.325997	9.770763	12.285351	7.104142	7.914437	4.9420223	0.91634375	-0.055917367	-0.055917367	2.8440204	-0.055917367	-0.055917367	-0.055917367	-0.055917367	-0.055917367	-0.055917367	-0.055917367	-0.055917367	-0.055917367	-0.055917367	-0.055917367	-0.055917367	-0.055917367	-0.055917367	-0.055917367	-0.055917367	-0.055917367	1.7651801	2.8693612	0.46514204	-0.055917367	-0.055917367	-0.055917367	-0.055917367	-0.055917367	-0.055917367	-0.055917367	-0.055917367	-0.055917367
-0.055917367	-0.055917367	-0.055917367	-0.055917367	-0.055917367	-0.055917367	-0.055917367	-0.055917367	-0.055917367	0.9094053	1.3265651	6.5207376	5.135069	5.565345	9.183096	7.1197276	7.499514	-0.055917367	-0.055917367	-0.055917367	-0.055917367	-0.055917367	-0.055917367	-0.055917367	-0.055917367	-0.055917367	-0.055917367	-0.055917367	-0.055917367	-0.055917367	-0.055917367	-0.055917367	-0.055917367	-0.055917367	-0.055917367	-0.055917367	-0.055917367	-0.055917367	-0.055917367	4.1058636	6.785359	-0.055917367	7.095725	0.039205085	-0.055917367	-0.055917367	-0.055917367	-0.055917367	-0.055917367	-0.055917367
-0.055917367	-0.055917367	-0.055917367	-0.055917367	-0.055917367	-0.055917367	-0.055917367	-0.055917367	-0.055917367	0.1253739	2.3008316	6.5794735	4.900431	3.48625	12.331784	9.107211	4.3945785	3.6527863	0.04723347	-0.055917367	-0.055917367	-0.055917367	-0.055917367	-0.055917367	-0.055917367	-0.055917367	-0.055917367	-0.055917367	-0.055917367	-0.055917367	-0.055917367	-0.055917367	-0.055917367	-0.055917367	-0.055917367	-0.055917367	-0.055917367	-0.055917367	3.883676	0.082969986	-0.055917367	-0.055917367	2.63201	0.80667	-0.055917367	-0.055917367	-0.055917367	-0.055917367	-0.055917367	-0.055917367
-0.055917367	-0.055917367	-0.055917367	-0.055917367	-0.055917367	-0.055917367	3.4957187	-0.055917367	-0.055917367	-0.055917367	-0.055917367	-0.055917367	1.3005935	6.7779336	8.88331	8.944954	0.10357494	3.1144316	-0.055917367	-0.055917367	-0.055917367	0.6103698	-0.055917367	-0.055917367	-0.055917367	-0.055917367	-0.055917367	-0.055917367	-0.055917367	-0.055917367	-0.055917367	-0.055917367	-0.055917367	-0.055917367	-0.055917367	-0.055917367	-0.055917367	-0.055917367	3.782545	-0.055917367	6.30132	-0.055917367	9.596453	12.574577	6.4079895	3.0141335	-0.055917367	-0.055917367	-0.055917367	-0.055917367
-0.055917367	-0.055917367	-0.055917367	-0.055917367	-0.055917367	2.2767067	3.7898185	-0.055917367	-0.055917367	-0.055917367	-0.055917367	-0.055917367	2.4631178	4.614596	5.7092056	3.8026779	1.5757759	0.53671384	-0.055917367	-0.055917367	3.4949014	1.0426219	-0.055917367	-0.055917367	-0.055917367	2.36964	-0.055917367	-0.055917367	-0.055917367	-0.055917367	1.4270922	-0.055917367	-0.055917367	-0.055917367	-0.055917367	-0.055917367	-0.055917367	-0.055917367	-0.055917367	-0.055917367	3.6019187	2.6452239	8.147762	11.053821	-0.055917367	9.560607	-0.055917367	-0.055917367	-0.055917367	-0.055917367
-0.055917367	-0.055917367	-0.055917367	1.9217823	-0.055917367	0.6811902	-0.055917367	2.994608	-0.055917367	-0.055917367	3.7762523	1.0560712	2.0655963	8.339742	9.359207	5.4822435	1.238319	-0.055917367	-0.055917367	-0.055917367	1.1982216	-0.055917367	-0.055917367	-0.055917367	4.743393	-0.04744197	-0.055917367	-0.055917367	-0.055917367	-0.055917367	-0.055917367	-0.055917367	-0.055917367	-0.055917367	-0.055917367	-0.055917367	-0.055917367	-0.055917367	-0.055917367	-0.055917367	3.3415687	3.1011243	3.8475401	-0.055917367	-0.055917367	3.3292336	-0.055917367	-0.055917367	-0.055917367	-0.055917367
-0.055917367	-0.055917367	-0.055917367	3.8258948	1.8890064	4.2779555	1.2532761	3.8389673	0.7411883	4.6882715	2.8104088	-0.055917367	4.2083635	8.266195	10.389891	7.126735	-0.055917367	-0.055917367	-0.055917367	5.1315784	0.13444291	0.17664112	0.3430367	-0.055917367	0.11817524	5.1540155	1.2293332	0.9604138	-0.055917367	-0.055917367	-0.055917367	-0.055917367	-0.055917367	-0.055917367	-0.055917367	1.2819226	-0.055917367	-0.055917367	-0.055917367	1.674101	9.689044	1.0732657	-0.055917367	-0.055917367	-0.055917367	-0.055917367	-0.055917367	-0.055917367	-0.055917367	-0.055917367
0.9632089	2.0504596	-0.055917367	-0.055917367	1.9523647	5.252792	10.057462	6.142725	2.6208298	7.6365485	5.402277	-0.055917367	1.6690506	5.7619257	7.501045	5.301482	2.3571615	3.2386024	-0.055917367	-0.055917367	0.66610384	0.2581021	-0.055917367	-0.055917367	-0.055917367	-0.055917367	1.7001208	2.155211	3.061069	3.0357873	-0.055917367	-0.055917367	-0.055917367	-0.055917367	-0.055917367	0.78851724	-0.055917367	-0.055917367	-0.055917367	-0.055917367	0.1585621	-0.055917367	-0.055917367	-0.055917367	-0.055917367	-0.055917367	-0.055917367	-0.055917367	-0.055917367	-0.055917367
-0.055917367	8.404389	5.6378174	3.1348994	-0.055917367	9.119777	14.797196	10.593544	8.8617525	1.4618398	5.4634533	3.4850254	4.7622595	0.46955466	3.8578398	9.2555065	9.0287	9.865853	7.355076	-0.055917367	8.5991	13.988306	2.4356143	-0.055917367	-0.055917367	4.3224993	3.5860112	5.5548787	-0.055917367	4.7309117	-0.055917367	-0.055917367	-0.055917367	-0.055917367	-0.055917367	-0.055917367	3.7716064	-0.055917367	-0.055917367	-0.055917367	-0.055917367	-0.055917367	-0.055917367	-0.055917367	-0.055917367	1.6031963	-0.055917367	-0.055917367	-0.055917367	-0.055917367
-0.055917367	6.5127277	7.129713	6.614764	-0.055917367	14.615516	19.199223	18.010857	12.928646	8.412156	3.4641578	1.6128579	1.3856393	4.7667613	-0.055917367	4.1416855	12.986523	12.803088	13.058783	-0.055917367	3.9344616	13.651572	7.0124345	-0.055917367	-0.055917367	1.5743686	3.117586	3.8163185	-0.055917367	0.4291334	-0.055917367	-0.055917367	-0.055917367	-0.055917367	-0.055917367	-0.055917367	-0.055917367	-0.055917367	-0.055917367	-0.055917367	-0.055917367	-0.055917367	-0.055917367	-0.055917367	-0.055917367	-0.055917367	-0.055917367	-0.055917367	-0.055917367	-0.055917367
-0.055917367	-0.055917367	7.4966807	8.3334055	5.156635	20.16492	21.414589	14.685161	4.316675	6.9058084	4.3397465	4.5394464	-0.055917367	2.703138	3.52174	5.9496503	9.93525	9.509375	10.317771	-0.055917367	-0.055917367	6.4471655	3.5594516	-0.0077095954	-0.055917367	0.60946655	3.694464	-0.055917367	0.45884135	-0.055917367	-0.055917367	-0.055917367	-0.055917367	-0.055917367	-0.055917367	-0.055917367	-0.055917367	-0.055917367	-0.055917367	-0.055917367	-0.055917367	-0.055917367	-0.055917367	-0.055917367	-0.055917367	-0.055917367	-0.055917367	-0.055917367	-0.055917367	-0.055917367
-0.055917367	-0.055917367	2.403248	8.288959	2.9537418	14.691038	14.450315	11.655331	3.669693	3.725725	3.1743045	10.292051	4.104807	-0.055917367	-0.055917367	-0.055917367	6.508747	8.123756	9.55979	-0.055917367	1.5199252	5.4996634	3.752717	0.4762096	-0.055917367	-0.055917367	4.771948	-0.055917367	-0.055917367	-0.055917367	-0.055917367	-0.055917367	-0.055917367	-0.055917367	-0.055917367	-0.055917367	-0.055917367	-0.055917367	-0.055917367	-0.055917367	-0.055917367	-0.055917367	-0.055917367	-0.055917367	-0.055917367	-0.055917367	-0.055917367	-0.055917367	-0.055917367	-0.055917367
-0.055917367	-0.055917367	3.616566	6.5325227	1.1589274	2.9014595	13.8780155	1.390396	4.174089	0.1445533	4.029272	1.9091145	0.30436346	0.6601155	2.4000745	0.93669933	1.949706	1.0841846	5.531571	1.5081074	-0.055917367	0.2234707	6.458734	3.7237754	-0.055917367	-0.055917367	3.3253133	-0.055917367	-0.055917367	-0.055917367	-0.055917367	-0.055917367	-0.055917367	-0.055917367	-0.055917367	-0.055917367	-0.055917367	-0.055917367	-0.055917367	-0.055917367	-0.055917367	-0.055917367	-0.055917367	-0.055917367	-0.055917367	-0.055917367	-0.055917367	-0.055917367	-0.055917367	-0.055917367
-0.055917367	1.221299	7.4137816	5.177244	0.13685726	5.209861	6.9940805	8.693499	3.4906096	0.5917307	-0.055917367	-0.055917367	-0.055917367	6.6926303	5.7866807	0.0025076005	-0.055917367	-0.055917367	-0.055917367	-0.055917367	4.6200566	1.674138	3.819466	4.0156884	-0.055917367	-0.055917367	5.014196	-0.055917367	-0.055917367	-0.055917367	-0.055917367	-0.055917367	-0.055917367	-0.055917367	-0.055917367	-0.055917367	-0.055917367	-0.055917367	-0.055917367	-0.055917367	-0.055917367	-0.055917367	-0.055917367	-0.055917367	-0.055917367	0.27080086	-0.04648771	-0.055917367	4.315665	-0.055917367
6.7944813	1.1753525	2.8541522	4.8169127	-0.055917367	12.561277	13.012879	11.670187	7.0247145	3.2423525	3.616646	2.8427968	-0.055917367	9.0612755	5.2428746	-0.055917367	-0.055917367	-0.055917367	-0.055917367	1.7775475	0.68219715	0.9392561	-0.055917367	-0.055917367	1.5772735	0.63065344	2.0785954	-0.055917367	-0.055917367	-0.055917367	-0.055917367	-0.055917367	-0.055917367	-0.055917367	-0.055917367	-0.055917367	-0.055917367	-0.055917367	-0.055917367	-0.055917367	-0.055917367	-0.055917367	-0.055917367	-0.055917367	-0.055917367	-0.055917367	1.8750213	-0.055917367	-0.055917367	-0.055917367
5.891806	-0.055917367	2.6709952	3.4207873	9.817195	14.036207	8.720596	7.3799076	6.484653	-0.055917367	3.0820918	-0.055917367	-0.055917367	3.1423388	-0.055917367	-0.055917367	-0.055917367	-0.055917367	-0.055917367	1.1608564	2.399931	2.0068018	0.67496467	2.2712247	0.45058006	3.0786803	-0.055917367	-0.055917367	-0.055917367	-0.055917367	-0.055917367	-0.055917367	-0.055917367	-0.055917367	-0.055917367	-0.055917367	-0.055917367	-0.055917367	-0.055917367	-0.055917367	-0.055917367	-0.055917367	-0.055917367	-0.055917367	-0.055917367	-0.055917367	-0.055917367	3.3186936	-0.055917367	-0.055917367
-0.055917367	-0.055917367	6.821741	9.838514	6.794866	12.627705	10.130007	4.5628996	13.54218	0.09928773	4.895534	1.3954096	-0.055917367	-0.055917367	-0.055917367	-0.055917367	-0.055917367	-0.055917367	-0.055917367	2.1893377	3.158593	4.792406	2.3458638	-0.001602409	1.4279503	-0.055917367	-0.055917367	-0.055917367	-0.055917367	-0.055917367	-0.055917367	-0.055917367	-0.055917367	-0.055917367	-0.055917367	-0.055917367	-0.055917367	-0.055917367	-0.055917367	-0.055917367	-0.055917367	-0.055917367	-0.055917367	-0.055917367	-0.055917367	-0.055917367	-0.055917367	-0.055917367	-0.055917367	-0.055917367
-0.055917367	3.3946862	7.6953998	7.907889	4.074407	-0.055917367	7.7984614	9.62487	11.8425	7.837733	11.31141	-0.055917367	-0.055917367	-0.055917367	-0.055917367	-0.055917367	-0.055917367	-0.055917367	-0.055917367	0.15228392	-0.055917367	-0.055917367	-0.055917367	1.9009254	0.028191283	-0.055917367	-0.055917367	-0.055917367	-0.055917367	-0.055917367	-0.055917367	-0.055917367	-0.055917367	-0.055917367	-0.055917367	-0.055917367	-0.055917367	-0.055917367	-0.055917367	-0.055917367	-0.055917367	-0.055917367	-0.055917367	-0.055917367	-0.055917367	-0.055917367	-0.055917367	-0.055917367	-0.055917367	-0.055917367
-0.055917367	6.9394436	3.6308274	4.7631	-0.055917367	-0.055917367	13.078191	4.9681487	7.8355026	15.563567	13.470145	3.3594227	-0.055917367	-0.055917367	-0.055917367	-0.055917367	-0.055917367	4.796678	-0.055917367	-0.055917367	-0.055917367	-0.055917367	2.4796147	4.445977	-0.055917367	-0.055917367	-0.055917367	-0.055917367	0.71834755	-0.055917367	-0.055917367	-0.055917367	-0.055917367	-0.055917367	-0.055917367	-0.055917367	-0.055917367	-0.055917367	-0.055917367	-0.055917367	-0.055917367	-0.055917367	-0.055917367	-0.055917367	-0.055917367	-0.055917367	-0.055917367	-0.055917367	-0.055917367	-0.055917367
-0.055917367	7.665905	-0.055917367	2.9283466	4.6501627	4.2732134	15.88036	10.380285	5.30375	15.252933	12.765844	14.626245	-0.055917367	-0.055917367	-0.055917367	-0.055917367	-0.055917367	-0.055917367	-0.055917367	-0.055917367	-0.055917367	2.4816153	3.0462146	-0.055917367	-0.055917367	-0.055917367	-0.055917367	-0.055917367	-0.055917367	-0.055917367	-0.055917367	-0.055917367	-0.055917367	-0.055917367	-0.055917367	-0.055917367	-0.055917367	-0.055917367	-0.055917367	-0.055917367	-0.055917367	-0.055917367	-0.055917367	-0.055917367	-0.055917367	-0.055917367	-0.055917367	-0.055917367	-0.055917367	-0.055917367
-0.055917367	1.7845274	3.3726146	2.5194247	7.9731283	10.006227	13.951908	5.5035677	12.256934	17.386368	16.747366	17.303757	-0.055917367	-0.055917367	-0.055917367	-0.055917367	1.929362	1.4171842	1.2677948	-0.055917367	0.25122166	5.9534807	-0.055917367	4.559847	-0.055917367	-0.055917367	2.2450123	-0.055917367	-0.055917367	-0.055917367	-0.055917367	-0.055917367	-0.055917367	-0.055917367	-0.055917367	-0.055917367	-0.055917367	-0.055917367	-0.055917367	-0.055917367	-0.055917367	-0.055917367	-0.055917367	-0.055917367	-0.055917367	-0.055917367	-0.055917367	-0.055917367	-0.055917367	-0.055917367
-0.055917367	-0.055917367	-0.055917367	1.3746252	9.238843	12.102457	11.221859	11.9754305	10.225149	13.644729	19.988203	19.50305	9.0244055	-0.055917367	-0.055917367	-0.055917367	5.090154	0.85294473	3.591534	-0.055917367	6.0445714	3.0401506	-0.055917367	0.46826684	-0.055917367	4.694392	3.1927476	-0.055917367	-0.055917367	-0.055917367	-0.055917367	-0.055917367	-0.055917367	-0.055917367	-0.055917367	-0.055917367	-0.055917367	-0.055917367	-0.055917367	-0.055917367	-0.055917367	-0.055917367	-0.055917367	-0.055917367	-0.055917367	-0.055917367	-0.055917367	-0.055917367	-0.055917367	-0.055917367
-0.055917367	-0.055917367	-0.055917367	-0.055917367	1.0949802	15.678259	10.771964	6.8933926	13.874117	1.0261383	18.717257	24.496056	14.138898	-0.055917367	-0.055917367	-0.055917367	0.8671728	1.0479432	-0.055917367	1.8293407	-0.055917367	-0.055917367	0.48839074	0.7415436	0.10047277	4.5798116	-0.055917367	-0.055917367	-0.055917367	1.1109532	3.9777117	-0.055917367	-0.055917367	-0.055917367	-0.055917367	-0.055917367	-0.055917367	-0.055917367	-0.055917367	-0.055917367	-0.055917367	-0.055917367	-0.055917367	-0.055917367	-0.055917367	-0.055917367	-0.055917367	-0.055917367	-0.055917367	-0.055917367
-0.055917367	-0.055917367	1.5999361	4.674184	8.3349	14.702193	15.243374	11.852293	7.653769	8.945635	5.3040805	18.218252	13.212272	2.5509112	3.651916	-0.055917367	2.0684636	-0.055917367	-0.055917367	-0.055917367	-0.055917367	5.44586	4.0018353	2.3459942	-0.055917367	-0.055917367	-0.055917367	-0.055917367	-0.055917367	-0.055917367	1.0337358	-0.055917367	-0.055917367	-0.055917367	-0.055917367	-0.055917367	-0.055917367	-0.055917367	-0.055917367	-0.055917367	-0.055917367	-0.055917367	-0.055917367	-0.055917367	-0.055917367	-0.055917367	-0.055917367	-0.055917367	-0.055917367	-0.055917367
-0.055917367	-0.055917367	8.018726	10.378203	10.400171	17.375494	17.595604	17.416431	5.972187	7.2762785	0.37029403	12.211815	4.0947924	3.3872411	10.146734	-0.055917367	-0.055917367	-0.055917367	-0.055917367	2.4737265	-0.055917367	5.135858	2.154143	4.201186	1.6785916	1.1590496	-0.055917367	-0.055917367	-0.055917367	-0.055917367	-0.055917367	-0.055917367	-0.055917367	-0.055917367	-0.055917367	-0.055917367	-0.055917367	-0.055917367	-0.055917367	-0.055917367	-0.055917367	-0.055917367	-0.055917367	-0.055917367	-0.055917367	-0.055917367	-0.055917367	-0.055917367	-0.055917367	-0.055917367
-0.055917367	-0.055917367	-0.055917367	13.810378	9.346723	12.899699	17.716198	12.662929	7.1324162	5.9967375	-0.055917367	7.531573	12.708087	9.977785	11.018362	-0.055917367	-0.055917367	-0.055917367	-0.055917367	2.7344604	5.5574594	9.5668335	4.046181	-0.055917367	-0.055917367	0.9538035	-0.055917367	-0.055917367	2.7732432	-0.055917367	-0.055917367	-0.055917367	-0.055917367	-0.055917367	-0.055917367	0.103845	-0.055917367	-0.055917367	-0.055917367	-0.055917367	-0.055917367	-0.055917367	-0.055917367	-0.055917367	-0.055917367	-0.055917367	-0.055917367	-0.055917367	-0.055917367	-0.055917367
-0.055917367	-0.050606463	-0.055917367	3.541163	2.6903503	6.351215	12.310424	12.444857	9.682052	10.737522	4.7387195	4.7536936	12.580666	9.319616	-0.055917367	1.8346648	-0.055917367	-0.055917367	-0.055917367	2.4838364	6.486009	17.601625	5.6913657	0.8511118	1.9909596	2.1528869	-0.055917367	-0.055917367	-0.055917367	-0.055917367	-0.055917367	-0.055917367	-0.055917367	-0.055917367	4.9725933	1.8620392	1.613905	3.8758187	-0.055917367	-0.055917367	-0.055917367	-0.055917367	-0.055917367	-0.055917367	-0.055917367	-0.055917367	-0.055917367	-0.055917367	-0.055917367	-0.055917367
-0.055917367	-0.055917367	-0.055917367	2.0822325	1.7466817	5.4069242	6.9095078	12.629898	12.777817	15.124607	13.699586	7.2558618	6.191271	5.970687	-0.055917367	1.1963954	0.05527848	-0.055917367	-0.055917367	-0.055917367	8.810149	13.728411	9.899788	6.740218	6.07165	-0.055917367	1.1789384	-0.055917367	-0.055917367	-0.055917367	-0.055917367	-0.055917367	-0.055917367	-0.055917367	-0.055917367	-0.055917367	-0.055917367	11.534361	-0.055917367	0.2101074	-0.055917367	-0.055917367	-0.055917367	-0.055917367	-0.055917367	-0.055917367	-0.055917367	-0.055917367	-0.055917367	-0.055917367
-0.055917367	-0.055917367	-0.055917367	4.9044795	5.479612	6.699741	6.027012	11.809506	12.953067	9.820409	8.788688	14.183952	7.056703	1.7265439	0.031234387	-0.055917367	-0.055917367	-0.055917367	-0.055917367	-0.055917367	2.7888234	12.70332	9.784002	10.669007	9.187467	5.0236616	-0.055917367	-0.055917367	-0.055917367	-0.055917367	-0.055917367	-0.055917367	-0.055917367	-0.055917367	-0.055917367	1.0324758	-0.055917367	11.652177	5.8857403	-0.055917367	-0.055917367	-0.055917367	-0.055917367	-0.055917367	-0.055917367	-0.055917367	-0.055917367	-0.055917367	-0.055917367	-0.055917367
-0.055917367	-0.055917367	-0.055917367	0.016433695	5.569897	2.8679352	2.502707	14.705684	13.730434	4.882239	12.810906	15.862271	2.0893009	0.35805	-0.055917367	-0.055917367	-0.055917367	-0.055917367	-0.055917367	-0.055917367	5.727836	5.4072514	4.9054112	5.5809093	5.158711	-0.055917367	-0.055917367	-0.055917367	-0.055917367	-0.055917367	-0.055917367	-0.055917367	-0.055917367	-0.055917367	-0.055917367	3.8539991	1.5157565	0.36754066	-0.055917367	4.81179	0.9476154	-0.055917367	-0.055917367	-0.055917367	-0.055917367	-0.055917367	-0.055917367	-0.055917367	-0.055917367	-0.055917367
-0.055917367	-0.055917367	-0.055917367	-0.055917367	-0.055917367	3.7113276	6.7444296	13.786461	15.353343	11.241459	15.027222	15.657726	8.481521	-0.055917367	-0.055917367	-0.055917367	1.0303541	-0.055917367	-0.055917367	-0.055917367	0.95023453	-0.055917367	-0.055917367	4.6777935	-0.055917367	2.0168104	-0.055917367	-0.055917367	-0.055917367	-0.055917367	-0.055917367	-0.055917367	-0.055917367	-0.055917367	-0.055917367	0.98651826	-0.045849726	-0.055917367	-0.055917367	6.1527004	0.26583868	-0.055917367	-0.055917367	-0.055917367	-0.055917367	-0.055917367	-0.055917367	-0.055917367	-0.055917367	-0.055917367
-0.055917367	-0.055917367	-0.055917367	-0.055917367	1.1726991	2.0423956	7.1132746	9.455771	10.849319	14.574338	9.304628	11.288354	4.73709	0.5267248	-0.055917367	-0.055917367	-0.055917367	0.917256	-0.055917367	1.6710773	1.3728111	-0.055917367	-0.055917367	1.3336729	-0.055917367	3.2868905	-0.055917367	-0.055917367	-0.055917367	-0.055917367	-0.055917367	-0.055917367	-0.055917367	-0.055917367	-0.055917367	-0.055917367	3.323343	0.98815644	-0.055917367	-0.055917367	1.4128703	-0.055917367	-0.055917367	-0.055917367	-0.055917367	-0.055917367	-0.055917367	-0.055917367	-0.055917367	-0.055917367
-0.055917367	-0.055917367	-0.055917367	-0.055917367	0.5026545	-0.055917367	-0.055917367	7.3209677	7.8679028	8.807866	2.9176533	1.889239	4.3138266	0.372683	-0.055917367	-0.055917367	-0.055917367	-0.055917367	1.9661336	-0.055917367	6.3561716	1.8654289	-0.055917367	8.920784	8.5868	9.364939	3.4706216	-0.055917367	-0.055917367	-0.055917367	-0.055917367	-0.055917367	-0.055917367	-0.055917367	1.7384907	1.2207553	-0.055917367	-0.055917367	-0.055917367	-0.055917367	-0.055917367	-0.055917367	-0.055917367	-0.055917367	-0.055917367	-0.055917367	-0.055917367	-0.055917367	-0.055917367	-0.055917367
-0.055917367	-0.055917367	-0.055917367	-0.055917367	-0.055917367	-0.055917367	-0.055917367	9.564736	-0.055917367	3.786824	6.592622	-0.055917367	-0.055917367	-0.055917367	0.59388226	-0.055917367	-0.055917367	-0.055917367	-0.055917367	-0.055917367	1.6649344	1.9459934	1.3184769	5.542966	1.8767456	6.5405035	5.667798	-0.055917367	-0.055917367	-0.055917367	-0.055917367	-0.055917367	-0.055917367	-0.055917367	-0.055917367	-0.055917367	-0.055917367	-0.055917367	-0.055917367	2.1273777	-0.055917367	-0.055917367	-0.055917367	-0.055917367	-0.055917367	-0.055917367	-0.055917367	-0.055917367	-0.055917367	-0.055917367
-0.055917367	-0.055917367	-0.055917367	0.60093087	2.3425596	3.510754	-0.055917367	10.288882	4.887816	6.5248938	0.48890758	0.91642326	-0.055917367	-0.055917367	-0.055917367	-0.055917367	-0.055917367	-0.055917367	0.17231317	-0.055917367	-0.055917367	-0.055917367	7.5352306	8.124768	3.6778927	9.928852	-0.055917367	-0.055917367	-0.055917367	-0.055917367	-0.055917367	-0.055917367	-0.055917367	-0.055917367	0.073419526	0.31901473	-0.055917367	-0.055917367	-0.055917367	-0.055917367	-0.055917367	-0.055917367	-0.055917367	-0.055917367	-0.055917367	-0.055917367	-0.055917367	-0.055917367	-0.055917367	-0.055917367
-0.055917367	-0.055917367	-0.055917367	-0.055917367	2.1380463	2.020036	5.5248127	6.3806996	9.160437	-0.055917367	5.1460114	-0.055917367	-0.055917367	-0.055917367	-0.055917367	-0.055917367	1.3694912	-0.055917367	0.7526634	1.3010741	-0.055917367	-0.055917367	4.298588	7.999629	5.3598833	9.757584	8.893074	-0.055917367	-0.055917367	-0.055917367	-0.055917367	-0.055917367	-0.055917367	-0.055917367	-0.055917367	-0.055917367	-0.055917367	-0.055917367	2.6886175	-0.055917367	-0.055917367	-0.055917367	-0.055917367	-0.055917367	-0.055917367	-0.055917367	-0.055917367	-0.055917367	-0.055917367	-0.055917367
-0.055917367	-0.055917367	-0.055917367	-0.055917367	1.3498596	6.0899663	7.9914403	5.1181283	14.2019	9.308309	1.1650629	-0.055917367	-0.055917367	-0.055917367	-0.055917367	-0.026191836	-0.055917367	-0.055917367	-0.055917367	-0.055917367	-0.055917367	5.444223	-0.055917367	6.7232046	5.6161294	12.709539	7.3250623	1.168354	-0.055917367	-0.055917367	-0.055917367	-0.055917367	-0.055917367	-0.055917367	-0.055917367	-0.055917367	-0.055917367	-0.055917367	-0.055917367	-0.055917367	-0.055917367	-0.055917367	-0.055917367	-0.055917367	-0.055917367	-0.055917367	-0.055917367	-0.055917367	-0.055917367	0.27469158
-0.055917367	-0.055917367	-0.055917367	-0.055917367	-0.055917367	4.591029	7.374781	5.146016	5.9198675	7.657373	3.3375375	-0.055917367	-0.055917367	-0.055917367	-0.055917367	-0.055917367	-0.055917367	2.5783703	1.3689544	3.9013326	-0.055917367	1.6854547	2.0144758	4.254323	5.66189	5.6723924	7.2038016	-0.055917367	-0.055917367	-0.055917367	-0.055917367	-0.055917367	-0.055917367	-0.055917367	-0.055917367	-0.055917367	-0.055917367	-0.055917367	-0.055917367	-0.055917367	-0.055917367	-0.055917367	-0.055917367	-0.055917367	-0.055917367	-0.055917367	-0.055917367	-0.055917367	-0.055917367	-0.055917367
-0.055917367	-0.055917367	-0.055917367	0.043206956	-0.055917367	0.6619631	5.6478653	8.507214	6.0343785	5.4809475	0.34680396	-0.055917367	-0.055917367	-0.055917367	-0.055917367	-0.055917367	0.7351638	2.811901	2.4807	0.13923785	-0.055917367	4.704872	7.4292107	5.2827497	2.963371	6.215816	1.4968064	-0.055917367	-0.055917367	-0.055917367	-0.055917367	-0.055917367	-0.055917367	-0.055917367	-0.055917367	-0.055917367	-0.055917367	-0.055917367	-0.055917367	-0.055917367	-0.055917367	-0.055917367	-0.055917367	-0.055917367	-0.055917367	-0.055917367	-0.055917367	-0.055917367	-0.055917367	-0.055917367
-0.055917367	-0.055917367	-0.055917367	7.246394	5.485277	8.559064	3.9680772	6.9762096	3.9648817	1.7202615	-0.055917367	-0.055917367	-0.055917367	-0.055917367	-0.055917367	1.137726	4.199155	1.8208243	2.6733117	-0.055917367	4.477319	3.9494715	4.922686	4.389207	-0.055917367	5.2651997	-0.055917367	-0.055917367	-0.055917367	-0.055917367	-0.055917367	-0.055917367	-0.055917367	-0.055917367	-0.055917367	-0.055917367	-0.055917367	-0.055917367	-0.055917367	-0.055917367	-0.055917367	-0.055917367	-0.055917367	-0.055917367	-0.055917367	-0.055917367	-0.055917367	-0.055917367	-0.055917367	-0.055917367
-0.055917367	-0.055917367	-0.055917367	2.749024	9.804958	13.164827	11.119251	5.1509533	-0.055917367	3.771304	-0.055917367	-0.055917367	-0.055917367	4.28179	5.6541586	1.9378129	2.7823951	-0.055917367	-0.055917367	-0.055917367	-0.055917367	-0.055917367	9.01105	2.942678	-0.055917367	-0.055917367	-0.055917367	-0.055917367	-0.055917367	-0.055917367	-0.055917367	-0.055917367	-0.055917367	-0.055917367	-0.055917367	-0.055917367	-0.055917367	-0.055917367	-0.055917367	-0.055917367	2.3156867	-0.055917367	-0.055917367	-0.055917367	-0.055917367	-0.055917367	-0.055917367	-0.055917367	-0.055917367	-0.055917367
-0.055917367	-0.055917367	-0.055917367	3.8341987	5.3776703	14.570896	11.945711	4.1292324	4.5010314	6.272141	-0.055917367	-0.055917367	0.31256685	8.950613	7.668143	2.0419662	3.950241	-0.055917367	-0.055917367	0.6293975	1.1179446	-0.055917367	-0.055917367	-0.055917367	-0.055917367	-0.055917367	-0.055917367	-0.055917367	-0.055917367	-0.055917367	-0.055917367	-0.055917367	-0.055917367	-0.055917367	-0.055917367	-0.055917367	3.128642	-0.055917367	-0.055917367	-0.055917367	-0.055917367	-0.055917367	-0.055917367	-0.055917367	-0.055917367	-0.055917367	-0.055917367	-0.055917367	-0.055917367	-0.055917367
-0.055917367	-0.055917367	-0.055917367	5.4623427	6.7301316	10.107199	6.720318	1.3875263	6.2380185	7.021428	1.3011358	-0.055917367	0.9678069	6.531565	5.7445254	-0.055917367	9.443853	1.9762074	-0.055917367	1.4616582	-0.055917367	-0.055917367	-0.055917367	-0.055917367	-0.055917367	-0.055917367	-0.055917367	-0.055917367	-0.055917367	-0.055917367	-0.055917367	-0.055917367	-0.055917367	-0.055917367	-0.055917367	-0.055917367	0.59362614	-0.055917367	-0.055917367	-0.055917367	-0.055917367	-0.055917367	-0.055917367	-0.055917367	-0.055917367	-0.055917367	-0.055917367	-0.055917367	-0.055917367	-0.055917367
-0.055917367	-0.055917367	-0.055917367	6.5201716	2.8646066	6.340697	5.22861	1.0056617	-0.055917367	-0.055917367	3.0527325	0.95640033	-0.055917367	3.0911274	2.3786812	4.671959	4.8907423	0.13513544	-0.055917367	-0.055917367	-0.055917367	-0.055917367	-0.055917367	-0.055917367	-0.055917367	-0.055917367	-0.055917367	-0.055917367	-0.055917367	2.6411595	-0.055917367	-0.055917367	-0.055917367	-0.055917367	-0.055917367	-0.055917367	-0.055917367	-0.055917367	-0.055917367	-0.055917367	-0.055917367	-0.055917367	-0.055917367	-0.055917367	-0.055917367	-0.055917367	-0.055917367	-0.055917367	-0.055917367	-0.055917367
-0.055917367	-0.055917367	-0.055917367	0.36649868	-0.055917367	3.2290497	-0.055917367	-0.055917367	-0.055917367	-0.055917367	1.1770526	8.810429	-0.055917367	-0.055917367	1.5596254	3.5051699	-0.055917367	4.2817507	-0.055917367	-0.055917367	-0.055917367	-0.055917367	-0.055917367	-0.055917367	-0.055917367	-0.055917367	-0.055917367	-0.055917367	-0.055917367	-0.055917367	-0.055917367	-0.055917367	-0.055917367	-0.055917367	-0.055917367	-0.055917367	-0.055917367	-0.055917367	-0.055917367	-0.055917367	-0.055917367	0.80693865	-0.055917367	-0.055917367	-0.055917367	-0.055917367	-0.055917367	-0.055917367	-0.055917367	-0.055917367
-0.055917367	-0.055917367	-0.055917367	-0.055917367	-0.055917367	-0.055917367	-0.055917367	-0.055917367	-0.055917367	-0.055917367	-0.055917367	5.079387	3.5974054	-0.055917367	-0.055917367	-0.055917367	-0.055917367	-0.049616635	-0.055917367	-0.055917367	-0.055917367	-0.055917367	-0.055917367	-0.055917367	-0.055917367	-0.055917367	-0.055917367	-0.055917367	-0.055917367	-0.055917367	-0.055917367	-0.055917367	-0.055917367	0.021921951	-0.055917367	-0.055917367	-0.055917367	3.5514467	-0.055917367	-0.055917367	-0.055917367	-0.055917367	-0.055917367	-0.055917367	-0.055917367	-0.055917367	-0.055917367	-0.055917367	-0.055917367	-0.055917367
-0.055917367	-0.055917367	-0.055917367	-0.055917367	-0.055917367	-0.055917367	-0.055917367	-0.055917367	-0.055917367	-0.055917367	-0.055917367	-0.055917367	-0.055917367	5.7898755	7.2497516	6.0304995	1.0632716	2.3178246	0.40475675	-0.04575331	6.1983247	-0.055917367	-0.055917367	-0.055917367	-0.055917367	-0.055917367	-0.055917367	-0.055917367	-0.055917367	-0.055917367	-0.055917367	-0.055917367	-0.055917367	-0.055917367	-0.055917367	-0.055917367	-0.055917367	-0.055917367	-0.055917367	-0.055917367	-0.055917367	-0.055917367	-0.055917367	-0.055917367	-0.055917367	-0.055917367	-0.055917367	-0.055917367	-0.055917367	-0.055917367
-0.055917367	-0.055917367	-0.055917367	-0.055917367	-0.055917367	-0.055917367	-0.055917367	-0.055917367	-0.055917367	-0.055917367	-0.055917367	6.493421	0.2661248	2.4196138	12.839021	9.450608	5.765245	-0.055917367	6.9761763	5.350595	0.4804516	1.7556216	-0.055917367	-0.055917367	2.0843148	-0.055917367	-0.055917367	-0.055917367	-0.055917367	-0.055917367	-0.055917367	-0.055917367	-0.055917367	-0.055917367	-0.055917367	-0.055917367	-0.055917367	-0.055917367	-0.055917367	-0.055917367	-0.055917367	0.36224288	-0.055917367	-0.055917367	-0.055917367	-0.055917367	-0.055917367	-0.055917367	-0.055917367	-0.055917367
-0.055917367	-0.055917367	-0.055917367	-0.055917367	-0.055917367	-0.055917367	-0.055917367	-0.055917367	-0.055917367	-0.055917367	-0.055917367	10.181299	12.056513	2.6148849	10.839066	9.377742	3.3736286	0.06438383	-0.055917367	7.550786	-0.055917367	-0.055917367	-0.055917367	-0.055917367	0.098016046	-0.055917367	-0.055917367	-0.055917367	-0.055917367	-0.055917367	-0.055917367	-0.055917367	-0.055917367	-0.055917367	-0.055917367	-0.055917367	-0.055917367	-0.055917367	-0.055917367	-0.055917367	-0.055917367	-0.055917367	-0.055917367	-0.055917367	-0.055917367	-0.055917367	-0.055917367	-0.055917367	-0.055917367	-0.055917367
-0.055917367	-0.055917367	-0.055917367	-0.055917367	-0.055917367	-0.055917367	-0.055917367	5.689885	-0.055917367	-0.055917367	-0.055917367	12.961369	15.867855	0.20589842	1.3576329	1.5891947	-0.055917367	0.857145	-0.055917367	-0.055917367	1.3850075	-0.055917367	0.6188313	-0.055917367	-0.055917367	-0.055917367	-0.055917367	-0.055917367	-0.055917367	-0.055917367	-0.055917367	-0.055917367	-0.055917367	-0.055917367	-0.055917367	-0.055917367	-0.055917367	-0.055917367	-0.055917367	-0.055917367	-0.055917367	-0.055917367	-0.055917367	-0.055917367	-0.055917367	-0.055917367	-0.055917367	-0.055917367	-0.055917367	-0.055917367
-0.055917367	-0.055917367	-0.055917367	-0.055917367	-0.055917367	-0.055917367	-0.055917367	1.5872324	1.9543949	5.9977393	-0.055917367	6.4752026	3.5530145	-0.055917367	2.957515	-0.055917367	-0.055917367	7.900802	-0.055917367	-0.055917367	-0.055917367	1.6567757	-0.055917367	-0.055917367	-0.055917367	-0.055917367	-0.055917367	-0.055917367	-0.055917367	-0.055917367	-0.055917367	-0.055917367	-0.055917367	-0.055917367	-0.055917367	-0.055917367	-0.055917367	-0.055917367	-0.055917367	-0.055917367	-0.055917367	-0.055917367	-0.055917367	-0.055917367	-0.055917367	-0.055917367	-0.055917367	-0.055917367	-0.055917367	-0.055917367
-0.055917367	1.3158097	-0.055917367	-0.055917367	-0.055917367	1.403741	1.9555951	-0.055917367	5.9902186	3.9181633	5.1376023	3.851982	3.343744	7.4845295	1.1625149	-0.055917367	-0.055917367	-0.055917367	2.439109	3.9507394	3.474538	7.827917	-0.055917367	-0.055917367	-0.055917367	-0.055917367	-0.055917367	-0.055917367	-0.055917367	-0.055917367	-0.055917367	-0.055917367	-0.055917367	-0.055917367	-0.055917367	-0.055917367	-0.055917367	-0.055917367	-0.055917367	-0.055917367	-0.055917367	-0.055917367	-0.055917367	-0.055917367	-0.055917367	-0.055917367	-0.055917367	-0.055917367	-0.055917367	-0.055917367
-0.055917367	-0.055917367	-0.055917367	-0.055917367	-0.055917367	10.396704	13.785708	7.55884	9.868788	5.420619	7.342955	6.4863515	5.3544474	6.7421975	-0.055917367	-0.055917367	-0.055917367	-0.055917367	-0.055917367	2.1752584	-0.055917367	2.6439612	1.8319483	-0.055917367	-0.055917367	-0.055917367	-0.055917367	-0.055917367	-0.055917367	-0.055917367	-0.055917367	-0.055917367	-0.055917367	-0.055917367	-0.055917367	-0.055917367	-0.055917367	-0.055917367	-0.055917367	-0.055917367	-0.055917367	-0.055917367	-0.055917367	-0.055917367	-0.055917367	-0.055917367	-0.055917367	-0.055917367	-0.055917367	-0.055917367
-0.055917367	-0.055917367	-0.055917367	-0.055917367	-0.055917367	10.490302	6.6610327	11.106953	10.33575	6.6258297	3.9320042	10.260393	-0.055917367	9.360343	2.7622142	-0.055917367	-0.055917367	-0.055917367	-0.055917367	-0.055917367	-0.055917367	-0.03547638	-0.055917367	-0.055917367	-0.055917367	-0.055917367	-0.055917367	-0.055917367	-0.055917367	-0.055917367	-0.055917367	-0.055917367	-0.055917367	-0.055917367	-0.055917367	-0.055917367	-0.055917367	-0.055917367	-0.055917367	-0.055917367	-0.055917367	-0.055917367	-0.055917367	-0.055917367	-0.055917367	-0.055917367	-0.055917367	-0.055917367	-0.055917367	-0.055917367
1.7905197	-0.055917367	-0.055917367	-0.055917367	-0.055917367	-0.055917367	6.2667637	10.396675	12.363337	7.980758	10.383467	11.062326	9.894019	11.349234	5.179345	-0.055917367	-0.055917367	-0.055917367	-0.055917367	-0.055917367	-0.055917367	-0.055917367	-0.055917367	-0.055917367	-0.055917367	-0.055917367	-0.055917367	-0.055917367	-0.055917367	-0.055917367	-0.055917367	-0.055917367	-0.055917367	-0.055917367	-0.055917367	-0.055917367	-0.055917367	-0.055917367	-0.055917367	-0.055917367	-0.055917367	-0.055917367	-0.055917367	-0.055917367	-0.055917367	-0.055917367	-0.055917367	-0.055917367	-0.055917367	-0.055917367
-0.055917367	-0.055917367	-0.055917367	-0.055917367	-0.055917367	-0.055917367	3.5708103	3.5721383	6.809292	2.684002	2.7217085	7.9026055	8.294998	10.35993	0.124779895	-0.055917367	-0.055917367	-0.055917367	-0.055917367	-0.055917367	-0.055917367	-0.055917367	-0.055917367	-0.055917367	-0.055917367	-0.055917367	-0.055917367	-0.055917367	-0.055917367	-0.055917367	-0.055917367	-0.055917367	-0.055917367	-0.055917367	-0.055917367	-0.055917367	-0.055917367	-0.055917367	-0.055917367	-0.055917367	-0.055917367	-0.055917367	-0.055917367	-0.055917367	-0.055917367	-0.055917367	-0.055917367	-0.055917367	-0.055917367	-0.055917367
1.669225	-0.055917367	-0.055917367	-0.055917367	-0.055917367	-0.055917367	0.18351883	9.368495	10.065789	13.561474	8.305719	7.7108507	9.352461	8.326323	-0.055917367	0.9356511	-0.055917367	-0.055917367	-0.055917367	-0.055917367	-0.055917367	-0.055917367	-0.055917367	-0.055917367	-0.055917367	-0.055917367	-0.055917367	-0.055917367	-0.055917367	-0.055917367	-0.055917367	-0.055917367	-0.055917367	-0.055917367	-0.055917367	-0.055917367	-0.055917367	-0.055917367	-0.055917367	-0.055917367	-0.055917367	-0.055917367	-0.055917367	-0.055917367	-0.055917367	-0.055917367	-0.055917367	-0.055917367	-0.055917367	-0.055917367
-0.055917367	-0.055917367	-0.055917367	-0.055917367	0.84862065	-0.055917367	-0.055917367	10.150966	14.007457	11.838054	7.235741	7.8014545	12.094434	5.195614	-0.055917367	-0.055917367	-0.055917367	-0.055917367	-0.055917367	-0.055917367	-0.055917367	-0.055917367	-0.055917367	-0.055917367	-0.055917367	-0.055917367	-0.055917367	-0.055917367	-0.055917367	-0.055917367	-0.055917367	-0.055917367	-0.055917367	-0.055917367	-0.055917367	-0.055917367	-0.055917367	-0.055917367	-0.055917367	-0.055917367	-0.055917367	-0.055917367	-0.055917367	-0.055917367	-0.055917367	-0.055917367	-0.055917367	-0.055917367	-0.055917367	-0.055917367
-0.055917367	-0.055917367	-0.055917367	-0.055917367	-0.055917367	-0.055917367	-0.055917367	1.0068724	11.962308	11.972184	3.882296	5.649023	13.83992	6.0978045	-0.055917367	-0.055917367	-0.055917367	-0.055917367	-0.055917367	-0.055917367	-0.055917367	-0.055917367	-0.055917367	-0.055917367	-0.055917367	-0.055917367	-0.055917367	-0.055917367	-0.055917367	-0.055917367	-0.055917367	-0.055917367	-0.055917367	-0.055917367	-0.055917367	-0.055917367	-0.055917367	-0.055917367	-0.055917367	-0.055917367	5.573329	-0.055917367	-0.055917367	-0.055917367	-0.055917367	-0.055917367	-0.055917367	-0.055917367	-0.055917367	-0.055917367
-0.055917367	-0.055917367	-0.055917367	-0.055917367	-0.055917367	2.9010713	0.70539093	-0.055917367	9.559598	13.480516	8.526569	15.893837	14.359358	-0.055917367	-0.055917367	0.9660443	-0.055917367	-0.055917367	-0.055917367	-0.055917367	-0.055917367	-0.055917367	-0.055917367	-0.055917367	-0.055917367	-0.055917367	-0.055917367	-0.055917367	-0.055917367	-0.055917367	-0.055917367	-0.055917367	-0.055917367	-0.055917367	-0.055917367	-0.055917367	-0.055917367	-0.055917367	-0.055917367	7.205816	8.604994	-0.055917367	-0.055917367	-0.055917367	-0.055917367	-0.055917367	-0.055917367	-0.055917367	-0.055917367	-0.055917367
-0.055917367	-0.055917367	-0.055917367	-0.055917367	-0.055917367	-0.055917367	-0.055917367	1.8071581	3.5420272	8.884054	6.8783617	13.384802	12.524804	1.442261	-0.055917367	3.5290356	-0.055917367	-0.055917367	-0.055917367	-0.055917367	-0.055917367	-0.055917367	-0.055917367	-0.055917367	-0.055917367	-0.055917367	-0.055917367	-0.055917367	-0.055917367	-0.055917367	-0.055917367	-0.055917367	3.3370461	-0.055917367	-0.055917367	-0.055917367	-0.055917367	-0.055917367	-0.055917367	0.30845916	4.9673	-0.055917367	-0.055917367	-0.055917367	-0.055917367	-0.055917367	-0.055917367	-0.055917367	-0.055917367	-0.055917367
-0.055917367	-0.055917367	-0.055917367	0.22765721	-0.055917367	-0.055917367	-0.055917367	0.37656102	0.3148074	4.677559	3.0520194	10.32923	11.700594	2.8570828	-0.055917367	7.0767264	-0.055917367	5.5702033	-0.055917367	-0.055917367	-0.055917367	-0.055917367	-0.055917367	-0.055917367	-0.055917367	-0.055917367	-0.055917367	-0.055917367	-0.055917367	-0.055917367	-0.055917367	-0.055917367	-0.055917367	-0.055917367	-0.055917367	-0.055917367	-0.055917367	-0.055917367	-0.055917367	-0.055917367	-0.055917367	-0.055917367	-0.055917367	-0.055917367	-0.055917367	-0.055917367	-0.055917367	-0.055917367	-0.055917367	-0.055917367
-0.055917367	-0.055917367	-0.055917367	-0.055917367	-0.055917367	-0.055917367	-0.055917367	1.4260433	5.121391	6.316785	0.70124996	7.955251	9.226771	-0.055917367	2.9769785	8.851268	0.08226314	8.545208	0.44722834	-0.055917367	-0.055917367	-0.055917367	-0.055917367	-0.055917367	-0.055917367	-0.055917367	-0.055917367	-0.055917367	-0.055917367	-0.055917367	-0.055917367	-0.055917367	-0.055917367	-0.055917367	-0.055917367	-0.055917367	-0.055917367	-0.055917367	-0.055917367	-0.055917367	-0.055917367	-0.055917367	-0.055917367	-0.055917367	-0.055917367	-0.055917367	-0.055917367	-0.055917367	-0.055917367	-0.055917367
-0.055917367	-0.055917367	-0.055917367	-0.055917367	-0.055917367	-0.055917367	-0.055917367	-0.055917367	2.3510787	2.393532	2.1438262	7.769897	5.4379992	0.3711356	6.227082	11.730816	5.0490136	3.3902214	1.8288126	2.6606793	-0.055917367	-0.055917367	-0.055917367	-0.055917367	-0.055917367	-0.055917367	-0.055917367	-0.055917367	-0.055917367	-0.055917367	-0.055917367	-0.055917367	-0.055917367	-0.055917367	-0.055917367	-0.055917367	-0.055917367	-0.055917367	-0.055917367	-0.055917367	0.4449648	-0.055917367	-0.055917367	-0.055917367	-0.055917367	-0.055917367	-0.055917367	-0.055917367	-0.055917367	-0.055917367
-0.055917367	-0.055917367	-0.055917367	0.18387024	-0.055917367	-0.055917367	-0.055917367	-0.055917367	-0.055917367	-0.055917367	4.6565394	8.226341	2.2960553	4.3593554	7.872017	7.4752717	4.712264	3.2217145	-0.055917367	1.5971406	0.66452116	2.6711774	-0.055917367	-0.055917367	-0.055917367	-0.055917367	-0.055917367	-0.055917367	-0.055917367	-0.055917367	3.798168	-0.055917367	-0.055917367	-0.055917367	-0.055917367	-0.055917367	-0.055917367	-0.055917367	-0.055917367	-0.055917367	-0.055917367	-0.055917367	-0.055917367	-0.055917367	-0.055917367	-0.055917367	-0.055917367	-0.055917367	-0.055917367	-0.055917367
-0.055917367	-0.055917367	-0.055917367	-0.055917367	-0.055917367	-0.055917367	-0.055917367	0.33271652	-0.055917367	-0.055917367	0.36482894	1.0309718	5.8223085	12.649413	7.0504565	9.136757	5.5122085	-0.055917367	3.4071133	12.069942	2.2686858	-0.055917367	-0.055917367	-0.05337014	-0.055917367	-0.055917367	-0.055917367	-0.055917367	-0.055917367	-0.055917367	3.3865118	-0.055917367	-0.055917367	-0.055917367	-0.055917367	-0.055917367	-0.055917367	-0.055917367	-0.055917367	-0.055917367	-0.055917367	-0.055917367	-0.055917367	-0.055917367	-0.055917367	-0.055917367	-0.055917367	-0.055917367	-0.055917367	-0.055917367
-0.055917367	-0.055917367	-0.055917367	-0.055917367	-0.055917367	-0.055917367	-0.055917367	2.2752993	-0.055917367	-0.055917367	-0.055917367	-0.055917367	-0.055917367	1.4344369	12.094028	7.7652617	6.845009	-0.055917367	3.7588859	16.541918	9.760923	-0.055917367	-0.055917367	3.6264307	-0.055917367	-0.055917367	0.609105	-0.055917367	-0.055917367	-0.055917367	-0.055917367	-0.055917367	-0.055917367	-0.055917367	-0.055917367	-0.055917367	-0.055917367	-0.055917367	-0.055917367	-0.055917367	-0.055917367	-0.055917367	-0.055917367	-0.055917367	-0.055917367	-0.055917367	-0.055917367	-0.055917367	-0.055917367	-0.055917367
-0.055917367	-0.055917367	-0.055917367	-0.055917367	-0.055917367	-0.055917367	-0.055917367	-0.055917367	1.0759623	2.6901584	1.5767802	-0.055917367	-0.055917367	-0.055917367	7.5939903	5.2001595	3.640319	-0.016976096	10.323894	16.893448	4.624166	-0.055917367	-0.055917367	3.867862	-0.055917367	-0.055917367	-0.055917367	-0.055917367	-0.055917367	-0.055917367	-0.055917367	-0.055917367	-0.055917367	-0.055917367	-0.055917367	-0.055917367	-0.055917367	-0.055917367	-0.055917367	-0.055917367	-0.055917367	-0.055917367	-0.055917367	-0.055917367	-0.055917367	-0.055917367	-0.055917367	-0.055917367	-0.055917367	-0.055917367
-0.055917367	-0.055917367	-0.055917367	-0.055917367	-0.055917367	-0.055917367	-0.055917367	2.6530306	4.787356	4.500456	-0.055917367	4.972441	-0.055917367	-0.055917367	3.2139869	-0.055917367	2.5623252	7.176887	18.13208	5.829513	-0.055917367	-0.055917367	-0.055917367	-0.055917367	-0.055917367	-0.055917367	-0.055917367	-0.055917367	-0.055917367	-0.055917367	-0.055917367	-0.055917367	-0.055917367	-0.055917367	-0.055917367	-0.055917367	-0.055917367	-0.055917367	-0.055917367	-0.055917367	-0.055917367	-0.055917367	-0.055917367	-0.055917367	-0.055917367	-0.055917367	-0.055917367	-0.055917367	-0.055917367	-0.055917367
2.6514878	-0.055917367	-0.055917367	-0.055917367	-0.055917367	-0.055917367	2.0870562	5.837962	5.70395	10.840088	1.5680338	6.2975254	-0.055917367	0.9809612	-0.055917367	-0.055917367	-0.055917367	6.512466	13.03429	6.743698	2.7301207	-0.055917367	-0.055917367	-0.055917367	-0.055917367	-0.055917367	-0.055917367	-0.055917367	-0.055917367	-0.055917367	-0.055917367	-0.055917367	-0.055917367	-0.055917367	-0.055917367	-0.055917367	-0.055917367	-0.055917367	-0.055917367	-0.055917367	-0.055917367	-0.055917367	-0.055917367	-0.055917367	-0.055917367	-0.055917367	-0.055917367	-0.055917367	-0.055917367	-0.055917367
-0.055917367	-0.055917367	0.2500758	3.5249934	1.0433545	0.0037584777	5.2375517	8.791037	4.9494085	11.213342	0.62069374	7.7719054	1.0248339	1.0897908	-0.022093968	-0.055917367	12.457145	10.587139	10.699622	7.4652767	0.030504987	-0.055917367	-0.055917367	-0.055917367	-0.055917367	-0.055917367	-0.055917367	1.0168205	-0.055917367	-0.055917367	-0.055917367	-0.055917367	-0.055917367	-0.055917367	-0.055917367	-0.055917367	-0.055917367	-0.055917367	-0.055917367	-0.055917367	-0.055917367	-0.055917367	-0.055917367	-0.055917367	-0.055917367	-0.055917367	-0.055917367	-0.055917367	-0.055917367	-0.055917367
-0.055917367	3.42642	7.2023416	0.64173305	-0.055917367	2.7644331	6.4977617	3.0174937	3.3733125	8.006078	3.3162215	6.2532973	-0.055917367	-0.055917367	-0.055917367	6.0441	10.821235	11.265262	8.989763	4.2783794	-0.055917367	-0.055917367	-0.055917367	-0.055917367	-0.055917367	-0.055917367	-0.055917367	-0.055917367	-0.055917367	-0.055917367	-0.055917367	-0.055917367	-0.055917367	-0.055917367	-0.055917367	-0.055917367	-0.055917367	-0.055917367	-0.055917367	-0.055917367	-0.055917367	-0.055917367	-0.055917367	-0.055917367	-0.055917367	-0.055917367	-0.055917367	-0.055917367	-0.055917367	-0.055917367
-0.055917367	2.1429033	4.6384544	-0.055917367	-0.055917367	3.4713626	8.313088	-0.055917367	2.126832	7.467057	13.001501	6.501477	0.44828206	0.38590786	-0.055917367	2.9009297	8.536762	6.8995414	5.7550774	-0.055917367	-0.055917367	-0.055917367	-0.055917367	-0.055917367	-0.055917367	-0.055917367	-0.055917367	-0.055917367	-0.055917367	-0.055917367	-0.055917367	-0.055917367	-0.055917367	-0.055917367	-0.055917367	-0.055917367	-0.055917367	-0.055917367	-0.055917367	-0.055917367	-0.055917367	-0.055917367	-0.055917367	-0.055917367	-0.055917367	-0.055917367	-0.055917367	-0.055917367	-0.055917367	-0.055917367
2.5745986	1.589626	11.149055	3.552589	2.7305222	-0.055917367	1.5333464	-0.055917367	1.8704367	2.8897724	5.2582583	8.65848	-0.055917367	4.549884	0.14215997	-0.055917367	-0.055917367	0.39059305	-0.055917367	-0.055917367	-0.055917367	-0.055917367	-0.055917367	-0.055917367	-0.055917367	-0.055917367	-0.055917367	-0.055917367	-0.055917367	-0.055917367	-0.055917367	-0.055917367	-0.055917367	-0.055917367	-0.055917367	-0.055917367	-0.055917367	-0.055917367	-0.055917367	-0.055917367	-0.055917367	-0.055917367	-0.055917367	-0.055917367	-0.055917367	-0.055917367	-0.055917367	-0.055917367	-0.055917367	-0.055917367
0.9810849	4.16983	8.751112	-0.055917367	5.542254	2.3078897	0.7749943	-0.055917367	1.9512812	7.245627	6.011381	3.5638416	0.40232196	5.3215485	3.5605884	-0.055917367	-0.055917367	-0.055917367	-0.055917367	-0.055917367	-0.055917367	-0.055917367	-0.055917367	-0.055917367	-0.055917367	-0.055917367	-0.055917367	-0.055917367	-0.055917367	-0.055917367	-0.055917367	-0.055917367	-0.055917367	-0.055917367	-0.055917367	-0.055917367	-0.055917367	-0.055917367	-0.055917367	-0.055917367	-0.055917367	-0.055917367	-0.055917367	-0.055917367	-0.055917367	-0.055917367	-0.055917367	-0.055917367	-0.055917367	-0.055917367
-0.055917367	-0.055917367	-0.055917367	-0.055917367	-0.055917367	1.8210828	1.7975036	-0.018628905	4.356075	10.475531	5.12153	5.73726	0.75699204	0.16030574	-0.055917367	-0.055917367	-0.055917367	-0.055917367	-0.055917367	-0.055917367	-0.055917367	-0.055917367	-0.055917367	-0.055917367	-0.055917367	-0.055917367	-0.055917367	-0.055917367	-0.055917367	-0.055917367	-0.055917367	-0.055917367	-0.055917367	-0.055917367	-0.055917367	-0.055917367	-0.055917367	-0.055917367	-0.055917367	-0.055917367	-0.055917367	-0.055917367	-0.055917367	-0.055917367	-0.055917367	-0.055917367	-0.055917367	-0.055917367	-0.055917367	-0.055917367
-0.055917367	3.6257143	-0.055917367	-0.055917367	5.9351053	10.62605	4.7817683	2.2161207	3.5484586	16.374132	9.694497	4.510619	2.9841127	-0.055917367	-0.055917367	-0.055917367	-0.055917367	-0.055917367	-0.055917367	-0.055917367	-0.055917367	-0.055917367	-0.055917367	-0.055917367	-0.055917367	-0.055917367	-0.055917367	-0.055917367	-0.055917367	-0.055917367	-0.055917367	-0.055917367	-0.055917367	-0.055917367	-0.055917367	-0.055917367	-0.055917367	-0.055917367	-0.055917367	-0.055917367	-0.055917367	-0.055917367	-0.055917367	-0.055917367	-0.055917367	-0.055917367	-0.055917367	-0.055917367	-0.055917367	-0.055917367
3.7798064	0.61330444	2.5041182	-0.055917367	3.1728973	12.191573	4.862463	-0.055917367	6.7997217	8.5143795	13.507301	8.303726	5.654421	-0.055917367	-0.055917367	-0.055917367	-0.055917367	-0.055917367	-0.055917367	-0.055917367	-0.055917367	-0.055917367	-0.055917367	-0.055917367	-0.055917367	1.7486465	-0.055917367	-0.055917367	0.51602167	-0.055917367	-0.055917367	-0.055917367	-0.055917367	1.4394217	-0.055917367	-0.055917367	-0.055917367	-0.055917367	-0.055917367	-0.055917367	-0.055917367	-0.055917367	-0.055917367	-0.055917367	-0.055917367	-0.055917367	-0.055917367	-0.055917367	-0.055917367	-0.055917367
2.8146884	2.8535817	-0.055917367	-0.055917367	4.998985	9.883348	2.804852	7.6459517	12.363913	9.404467	9.14212	13.911854	-0.055917367	4.521032	0.7517338	-0.055917367	-0.055917367	-0.055917367	-0.055917367	1.7731581	3.0150483	0.61610943	0.040939007	-0.055917367	-0.055917367	8.1175165	-0.055917367	2.586547	-0.055917367	-0.055917367	-0.055917367	-0.055917367	-0.055917367	1.6334538	-0.055917367	-0.055917367	-0.055917367	-0.055917367	-0.055917367	-0.055917367	-0.055917367	-0.055917367	-0.055917367	-0.055917367	-0.055917367	-0.055917367	-0.055917367	-0.055917367	-0.055917367	-0.055917367
1.944495	-0.055917367	-0.055917367	2.4172359	3.3412862	7.617789	8.141532	11.0136175	13.207425	9.420575	5.742324	11.289451	9.482713	-0.055917367	-0.055917367	-0.055917367	3.7670832	-0.055917367	-0.055917367	1.6645668	11.805269	-0.055917367	-0.055917367	1.9733529	0.5389685	4.458492	-0.055917367	3.551017	-0.055917367	-0.055917367	-0.055917367	-0.055917367	-0.055917367	-0.055917367	-0.055917367	-0.055917367	-0.055917367	-0.055917367	-0.055917367	-0.055917367	-0.055917367	-0.055917367	-0.055917367	-0.055917367	-0.055917367	-0.055917367	-0.055917367	-0.055917367	-0.055917367	-0.055917367
-0.055917367	0.36189726	3.3893409	2.2626882	6.3873982	3.1476908	7.651376	7.4294243	10.55935	6.4248786	3.756949	4.9045615	6.225862	3.331071	-0.011202832	-0.055917367	10.257111	9.297265	10.477361	5.62918	10.628807	3.689114	1.2995166	-0.055917367	0.58319956	4.2374015	-0.055917367	3.884721	-0.055917367	-0.055917367	-0.055917367	-0.055917367	-0.055917367	-0.055917367	-0.055917367	-0.055917367	-0.055917367	-0.055917367	-0.055917367	-0.055917367	-0.055917367	-0.055917367	-0.055917367	-0.055917367	-0.055917367	-0.055917367	-0.055917367	-0.055917367	-0.055917367	-0.055917367
-0.055917367	-0.055917367	0.9572956	1.6971233	4.074638	3.6939528	-0.055917367	9.3637295	14.30046	4.5723734	-0.055917367	0.18294285	-0.055917367	6.4136605	3.7081554	-0.055917367	5.2359543	5.8522935	10.33452	-0.055917367	7.0168705	4.393332	-0.055917367	-0.055917367	-0.055917367	-0.055917367	3.130622	2.2299361	0.829987	-0.055917367	-0.055917367	-0.055917367	-0.055917367	-0.055917367	-0.055917367	-0.055917367	-0.055917367	-0.055917367	-0.055917367	-0.055917367	-0.055917367	-0.055917367	-0.055917367	-0.055917367	-0.055917367	-0.055917367	-0.055917367	-0.055917367	-0.055917367	-0.055917367
-0.055917367	-0.055917367	-0.055917367	-0.055917367	2.8307703	2.542788	-0.055917367	4.6810865	10.40538	1.2339402	5.302401	6.475449	8.505418	13.102787	8.101674	-0.055917367	-0.055917367	-0.055917367	-0.055917367	-0.055917367	-0.055917367	-0.055917367	0.7566699	-0.055917367	-0.055917367	-0.055917367	5.2892957	4.690344	-0.055917367	-0.055917367	-0.055917367	-0.055917367	-0.055917367	-0.055917367	-0.055917367	-0.055917367	-0.055917367	-0.055917367	-0.055917367	-0.055917367	-0.055917367	-0.055917367	-0.055917367	-0.055917367	-0.055917367	-0.055917367	-0.055917367	-0.055917367	-0.055917367	-0.055917367
-0.055917367	-0.055917367	-0.055917367	-0.055917367	-0.055917367	-0.055917367	-0.055917367	-0.055917367	4.7329645	3.2459974	3.2859738	11.690763	9.463156	14.6669035	6.167561	-0.055917367	-0.055917367	-0.055917367	-0.055917367	-0.055917367	1.1142039	-0.055917367	-0.055917367	-0.055917367	-0.055917367	-0.055917367	2.0986247	-0.055917367	0.58643645	-0.055917367	-0.055917367	-0.055917367	-0.055917367	-0.055917367	-0.055917367	-0.055917367	-0.055917367	-0.055917367	-0.055917367	-0.055917367	-0.055917367	-0.055917367	-0.055917367	-0.055917367	-0.055917367	-0.055917367	-0.055917367	-0.055917367	-0.055917367	-0.055917367
-0.055917367	-0.055917367	-0.055917367	-0.055917367	-0.055917367	-0.055917367	-0.055917367	-0.055917367	7.417753	4.8071337	9.02033	12.992407	12.252469	14.979333	7.5992365	-0.055917367	2.6917942	-0.055917367	-0.055917367	-0.055917367	-0.055917367	-0.055917367	-0.055917367	-0.055917367	-0.055917367	-0.055917367	-0.055917367	-0.055917367	-0.055917367	-0.055917367	-0.055917367	-0.055917367	-0.055917367	-0.055917367	-0.055917367	-0.055917367	-0.055917367	-0.055917367	-0.055917367	-0.055917367	-0.055917367	-0.055917367	-0.055917367	-0.055917367	-0.055917367	-0.055917367	-0.055917367	-0.055917367	-0.055917367	-0.055917367
-0.055917367	-0.055917367	-0.055917367	-0.055917367	-0.055917367	-0.055917367	-0.055917367	-0.055917367	1.0635415	11.156296	14.863018	12.164064	8.874903	9.07238	-0.055917367	-0.055917367	-0.055917367	0.035426974	-0.055917367	-0.055917367	0.28735802	3.4364774	-0.055917367	4.379945	-0.055917367	-0.055917367	1.1800306	-0.055917367	-0.055917367	-0.055917367	-0.055917367	-0.055917367	-0.055917367	-0.055917367	-0.055917367	-0.055917367	-0.055917367	-0.055917367	-0.055917367	-0.055917367	-0.055917367	-0.055917367	-0.055917367	-0.055917367	-0.055917367	-0.055917367	-0.055917367	-0.055917367	-0.055917367	-0.055917367
-0.055917367	-0.055917367	-0.055917367	-0.055917367	-0.055917367	-0.055917367	-0.055917367	-0.055917367	-0.055917367	4.6633577	5.76082	0.7500023	8.265265	-0.055917367	-0.055917367	-0.055917367	-0.055917367	-0.055917367	0.42283127	-0.055917367	-0.055917367	5.7989445	1.4608897	-0.055917367	-0.055917367	1.6479478	0.30836365	2.7780595	-0.055917367	-0.055917367	-0.055917367	-0.055917367	-0.055917367	-0.055917367	-0.055917367	-0.055917367	-0.055917367	-0.055917367	-0.055917367	-0.055917367	-0.055917367	-0.055917367	-0.055917367	-0.055917367	-0.055917367	-0.055917367	-0.055917367	-0.055917367	-0.055917367	-0.055917367
-0.055917367	-0.055917367	-0.055917367	-0.055917367	-0.055917367	-0.055917367	-0.055917367	-0.055917367	-0.055917367	0.79179406	5.66635	3.0899673	2.0241854	3.582749	-0.055917367	-0.055917367	-0.055917367	-0.055917367	-0.055917367	-0.055917367	-0.055917367	-0.055917367	2.871132	-0.055917367	-0.055917367	-0.055917367	-0.055917367	-0.055917367	-0.055917367	-0.055917367	-0.055917367	-0.055917367	-0.055917367	-0.055917367	-0.055917367	-0.055917367	-0.055917367	-0.055917367	-0.055917367	-0.055917367	-0.055917367	-0.055917367	-0.055917367	-0.055917367	-0.055917367	-0.055917367	-0.055917367	-0.055917367	-0.055917367	-0.055917367
-0.055917367	-0.055917367	-0.055917367	-0.055917367	-0.055917367	-0.055917367	-0.055917367	-0.055917367	-0.055917367	1.4869168	6.7793274	4.453249	2.6269236	-0.055917367	-0.055917367	-0.055917367	4.7117395	-0.055917367	-0.055917367	2.5890336	-0.055917367	-0.055917367	3.9114027	-0.055917367	-0.055917367	-0.055917367	-0.055917367	-0.055917367	-0.055917367	-0.055917367	-0.055917367	-0.055917367	-0.055917367	-0.055917367	-0.055917367	-0.055917367	-0.055917367	-0.055917367	-0.055917367	-0.055917367	-0.055917367	-0.055917367	-0.055917367	-0.055917367	-0.055917367	-0.055917367	-0.055917367	-0.055917367	-0.055917367	-0.055917367
-0.055917367	1.6880678	-0.055917367	-0.055917367	-0.055917367	-0.055917367	-0.055917367	-0.055917367	1.2856996	0.47706637	8.652794	-0.055917367	0.9351134	-0.055917367	-0.055917367	1.2342647	9.678835	4.818314	4.0974164	2.9662108	2.9162233	-0.055917367	2.5496745	-0.055917367	4.626203	-0.055917367	-0.055917367	1.1908575	-0.055917367	-0.055917367	-0.055917367	-0.055917367	-0.055917367	-0.055917367	-0.055917367	-0.055917367	-0.055917367	-0.055917367	-0.055917367	-0.055917367	-0.055917367	-0.055917367	-0.055917367	-0.055917367	-0.055917367	-0.055917367	-0.055917367	-0.055917367	-0.055917367	-0.055917367
2.1336029	0.27049503	-0.055917367	-0.055917367	-0.055917367	1.2430233	-0.055917367	-0.055917367	-0.055917367	-0.055917367	1.3040302	-0.055917367	1.3778162	-0.055917367	-0.055917367	3.8976936	7.164763	-0.055917367	-0.055917367	5.464872	5.683415	4.70626	4.16325	-0.055917367	-0.055917367	-0.055917367	-0.055917367	-0.055917367	-0.055917367	-0.055917367	-0.055917367	-0.055917367	-0.055917367	-0.055917367	-0.055917367	-0.055917367	-0.055917367	-0.055917367	-0.055917367	-0.055917367	-0.055917367	-0.055917367	-0.055917367	-0.055917367	-0.055917367	-0.055917367	-0.055917367	-0.055917367	-0.055917367	-0.055917367
2.7621286	-0.055917367	1.2674402	-0.055917367	-0.055917367	7.2510533	-0.055917367	-0.055917367	-0.055917367	-0.055917367	-0.055917367	4.3448615	-0.055917367	-0.055917367	-0.055917367	5.404987	6.978187	-0.055917367	0.4024327	4.237924	-0.055917367	5.551062	4.038506	-0.055917367	-0.055917367	-0.055917367	-0.055917367	-0.055917367	-0.055917367	-0.055917367	-0.055917367	-0.055917367	-0.055917367	-0.055917367	-0.055917367	-0.055917367	-0.055917367	-0.055917367	-0.055917367	-0.055917367	-0.055917367	-0.055917367	-0.055917367	-0.055917367	-0.055917367	-0.055917367	-0.055917367	-0.055917367	-0.055917367	-0.055917367
2.5329146	-0.055917367	-0.055917367	-0.055917367	3.8675	7.744586	-0.055917367	2.3142471	-0.055917367	-0.055917367	-0.055917367	1.4528939	6.436777	-0.055917367	1.3729829	12.0215225	6.5091267	0.9320684	-0.055917367	-0.055917367	6.0387692	0.51958925	4.9152756	-0.055917367	-0.055917367	-0.055917367	-0.055917367	-0.055917367	-0.055917367	-0.055917367	-0.055917367	-0.055917367	-0.055917367	0.50234205	-0.055917367	-0.055917367	2.0031679	-0.055917367	-0.055917367	-0.055917367	-0.055917367	-0.055917367	-0.055917367	-0.055917367	-0.055917367	-0.055917367	-0.055917367	-0.055917367	-0.055917367	-0.055917367
-0.055917367	3.9014142	4.8202724	-0.055917367	5.641095	3.6776032	-0.055917367	-0.055917367	-0.055917367	-0.055917367	-0.055917367	0.14366706	6.835812	4.7599077	2.4793322	10.734863	6.5875397	1.4606717	6.9830666	9.568501	4.661498	-0.055917367	2.8763456	-0.055917367	-0.055917367	-0.055917367	-0.055917367	-0.055917367	-0.055917367	-0.055917367	-0.055917367	-0.055917367	-0.055917367	-0.055917367	-0.055917367	1.8113842	-0.055917367	-0.055917367	-0.055917367	-0.055917367	-0.055917367	-0.055917367	-0.055917367	-0.055917367	-0.055917367	-0.055917367	-0.055917367	-0.055917367	-0.055917367	-0.055917367
4.088884	5.1618066	1.5162877	2.594195	4.3361244	0.82683754	-0.055917367	-0.055917367	3.1879547	-0.055917367	-0.055917367	-0.055917367	-0.055917367	2.3774416	-0.055917367	4.3666244	3.2399287	-0.055917367	-0.055917367	4.4687624	2.5921466	-0.055917367	2.151571	-0.055917367	-0.055917367	-0.055917367	-0.055917367	-0.055917367	-0.055917367	-0.055917367	-0.055917367	-0.055917367	-0.055917367	-0.055917367	2.0900795	-0.055917367	-0.055917367	-0.055917367	-0.055917367	-0.055917367	-0.055917367	-0.055917367	-0.055917367	-0.055917367	3.0302587	-0.055917367	-0.055917367	-0.055917367	-0.055917367	-0.055917367
4.25124	7.062545	1.8012042	4.7489963	2.339125	0.3899054	-0.055917367	-0.055917367	-0.055917367	-0.01662906	-0.055917367	1.4658055	-0.055917367	-0.055917367	-0.055917367	-0.055917367	-0.055917367	-0.055917367	-0.055917367	-0.055917367	1.147771	2.3565278	-0.055917367	-0.055917367	-0.055917367	-0.055917367	-0.055917367	-0.055917367	-0.055917367	-0.055917367	-0.055917367	-0.055917367	1.1031033	3.5351958	7.8577285	-0.055917367	-0.055917367	-0.055917367	-0.055917367	-0.055917367	-0.055917367	-0.055917367	-0.055917367	-0.055917367	3.9248583	-0.055917367	-0.055917367	-0.055917367	-0.055917367	-0.055917367
4.68187	6.2141	2.8362763	4.8319263	2.6564407	-0.055917367	-0.055917367	-0.055917367	1.0059096	-0.055917367	-0.055917367	1.1373925	-0.055917367	-0.055917367	-0.055917367	-0.055917367	-0.055917367	-0.055917367	-0.055917367	-0.055917367	-0.055917367	-0.055917367	-0.055917367	-0.055917367	-0.055917367	-0.055917367	-0.055917367	-0.055917367	-0.055917367	-0.055917367	-0.055917367	-0.055917367	-0.055917367	2.982045	0.40900195	1.094695	-0.055917367	-0.055917367	-0.055917367	-0.055917367	-0.055917367	-0.055917367	-0.055917367	-0.055917367	-0.055917367	-0.055917367	-0.055917367	-0.055917367	-0.055917367	-0.055917367
5.86456	0.4063622	4.1005487	5.2813463	2.715198	-0.055917367	-0.055917367	-0.055917367	-0.055917367	-0.055917367	-0.055917367	-0.055917367	-0.055917367	-0.055917367	0.6503463	-0.055917367	-0.055917367	-0.055917367	0.43430778	-0.055917367	-0.055917367	-0.055917367	-0.055917367	-0.055917367	-0.055917367	-0.055917367	-0.055917367	-0.055917367	-0.055917367	-0.055917367	-0.055917367	-0.055917367	-0.055917367	-0.055917367	-0.055917367	-0.055917367	3.9545548	-0.055917367	-0.055917367	-0.055917367	-0.055917367	-0.055917367	-0.055917367	-0.055917367	-0.055917367	-0.055917367	-0.055917367	-0.055917367	-0.055917367	-0.055917367
0.40423146	3.7654054	7.116483	5.0833364	5.6399117	-0.055917367	-0.055917367	0.10404458	-0.055917367	-0.055917367	-0.055917367	0.9536293	-0.055917367	-0.055917367	-0.055917367	-0.055917367	-0.055917367	-0.055917367	-0.055917367	-0.055917367	-0.055917367	-0.055917367	-0.055917367	-0.055917367	-0.055917367	-0.055917367	-0.055917367	-0.055917367	-0.055917367	-0.055917367	-0.055917367	-0.055917367	-0.055917367	-0.055917367	-0.055917367	-0.055917367	1.8582267	-0.055917367	-0.055917367	-0.055917367	-0.055917367	-0.055917367	-0.055917367	-0.055917367	-0.055917367	-0.055917367	-0.055917367	-0.055917367	-0.055917367	-0.055917367
-0.055917367	7.9861264	5.6435666	2.8581474	1.3181878	1.0515751	-0.055917367	-0.055917367	-0.055917367	-0.055917367	-0.055917367	-0.055917367	-0.055917367	-0.055917367	-0.055917367	-0.055917367	-0.055917367	-0.055917367	-0.055917367	-0.055917367	-0.055917367	-0.055917367	-0.055917367	-0.055917367	-0.055917367	-0.055917367	-0.055917367	-0.055917367	-0.055917367	-0.055917367	-0.055917367	-0.055917367	-0.055917367	-0.055917367	-0.055917367	-0.055917367	-0.055917367	-0.055917367	-0.055917367	-0.055917367	-0.055917367	-0.055917367	-0.055917367	-0.055917367	-0.055917367	-0.055917367	-0.055917367	-0.055917367	-0.055917367	-0.055917367
6.918412	3.3736107	6.278159	0.8677391	1.9217439	-0.055917367	0.9547766	-0.055917367	-0.055917367	-0.055917367	-0.055917367	-0.055917367	-0.055917367	-0.055917367	-0.055917367	-0.055917367	0.05982389	-0.055917367	-0.055917367	-0.055917367	3.7458615	2.8800042	-0.055917367	-0.055917367	-0.055917367	-0.055917367	-0.055917367	-0.055917367	-0.055917367	-0.055917367	-0.055917367	-0.055917367	-0.055917367	-0.055917367	-0.055917367	-0.055917367	-0.055917367	-0.055917367	-0.055917367	-0.055917367	-0.055917367	-0.055917367	-0.055917367	-0.055917367	-0.055917367	-0.055917367	-0.055917367	-0.055917367	-0.055917367	-0.055917367
7.3468976	-0.055917367	5.6561337	1.7322519	3.2104464	-0.055917367	0.9466864	0.18243274	-0.055917367	-0.055917367	-0.055917367	-0.055917367	-0.055917367	-0.055917367	-0.055917367	-0.055917367	3.0755064	-0.055917367	-0.055917367	-0.055917367	2.3227868	1.2026801	0.07337509	0.6183816	-0.055917367	-0.055917367	-0.055917367	-0.055917367	-0.055917367	-0.055917367	-0.055917367	-0.055917367	-0.055917367	-0.055917367	-0.055917367	-0.055917367	-0.055917367	-0.055917367	-0.055917367	-0.055917367	-0.055917367	-0.055917367	-0.055917367	-0.055917367	-0.055917367	-0.055917367	-0.055917367	-0.055917367	-0.055917367	-0.055917367
3.4679923	4.92946	1.2907753	-0.055917367	-0.055917367	1.5662013	3.500612	-0.055917367	-0.055917367	-0.055917367	-0.055917367	-0.055917367	-0.055917367	-0.055917367	-0.055917367	3.8155274	4.941458	-0.055917367	-0.055917367	2.374675	1.1021733	4.5834074	-0.055917367	-0.055917367	-0.055917367	-0.055917367	-0.055917367	-0.055917367	-0.055917367	-0.055917367	-0.055917367	-0.055917367	-0.055917367	-0.055917367	-0.055917367	-0.055917367	-0.055917367	-0.055917367	-0.055917367	-0.055917367	-0.055917367	-0.055917367	-0.055917367	-0.055917367	-0.055917367	-0.055917367	-0.055917367	-0.055917367	-0.055917367	-0.055917367
5.7383213	4.117347	0.10766174	-0.055917367	3.5261579	6.2735076	2.8686883	2.4091308	-0.055917367	-0.055917367	-0.055917367	0.11316779	8.245217	2.4413571	3.2139006	0.5646076	-0.055917367	-0.055917367	-0.055917367	-0.055917367	-0.055917367	1.2034326	-0.055917367	-0.055917367	-0.055917367	-0.055917367	-0.055917367	-0.055917367	-0.055917367	-0.055917367	-0.055917367	-0.055917367	-0.055917367	-0.055917367	-0.055917367	-0.055917367	-0.055917367	-0.055917367	-0.055917367	-0.055917367	-0.055917367	-0.055917367	-0.055917367	-0.055917367	-0.055917367	-0.055917367	-0.055917367	-0.055917367	-0.055917367	-0.055917367
-0.055917367	1.449799	2.6424582	1.7877729	-0.055917367	2.2166576	1.7820154	0.28817993	3.7504303	6.3144007	9.262418	7.6799436	6.179962	4.9346642	2.706382	-0.055917367	-0.055917367	-0.055917367	0.53301984	-0.055917367	-0.055917367	-0.055917367	-0.055917367	-0.055917367	-0.055917367	-0.055917367	-0.055917367	-0.055917367	-0.055917367	-0.055917367	-0.055917367	-0.055917367	-0.055917367	-0.055917367	-0.055917367	-0.055917367	-0.055917367	-0.055917367	-0.055917367	-0.055917367	-0.055917367	-0.055917367	-0.055917367	-0.055917367	-0.055917367	-0.055917367	-0.055917367	-0.055917367	-0.055917367	-0.055917367
0.30549517	1.1939338	1.6657168	3.7963297	-0.055917367	1.7697146	2.8991659	2.6490333	1.476091	7.635186	10.65893	9.860351	-0.055917367	0.22595769	2.5957143	-0.055917367	-0.055917367	-0.055917367	-0.055917367	-0.055917367	-0.055917367	-0.055917367	-0.055917367	-0.055917367	1.505886	-0.055917367	0.4013769	-0.055917367	-0.055917367	-0.055917367	-0.055917367	-0.055917367	-0.055917367	-0.055917367	-0.055917367	-0.055917367	-0.055917367	-0.055917367	-0.055917367	-0.055917367	-0.055917367	-0.055917367	-0.055917367	-0.055917367	-0.055917367	-0.055917367	-0.055917367	3.4472413	-0.055917367	-0.055917367
-0.055917367	-0.055917367	-0.055917367	-0.055917367	-0.055917367	-0.055917367	11.005533	4.796621	5.61073	8.751476	16.454287	8.246331	-0.055917367	2.672484	3.8349571	-0.055917367	10.170473	3.4986486	1.2870573	-0.055917367	-0.055917367	-0.055917367	-0.055917367	-0.055917367	-0.055917367	-0.055917367	-0.055917367	-0.055917367	1.3387618	-0.055917367	-0.055917367	-0.055917367	-0.055917367	-0.055917367	-0.055917367	-0.055917367	-0.055917367	-0.055917367	-0.055917367	-0.055917367	-0.055917367	-0.055917367	-0.055917367	-0.055917367	-0.055917367	-0.055917367	-0.055917367	-0.055917367	1.4043478	-0.055917367
-0.055917367	-0.055917367	-0.055917367	-0.055917367	2.0532243	8.925733	15.07077	7.0862207	10.390018	7.6788683	10.606215	9.508463	2.24744	0.16451262	5.704963	-0.055917367	4.308034	4.6656485	0.23967655	-0.055917367	-0.055917367	-0.055917367	-0.055917367	-0.055917367	-0.055917367	-0.055917367	-0.055917367	-0.055917367	2.1236877	-0.055917367	-0.055917367	-0.055917367	-0.055917367	-0.055917367	-0.055917367	-0.055917367	-0.055917367	-0.055917367	-0.055917367	-0.055917367	-0.055917367	-0.055917367	-0.055917367	-0.055917367	-0.055917367	-0.055917367	0.6687399	-0.055917367	-0.055917367	-0.055917367
-0.055917367	-0.055917367	0.4276148	5.0424113	7.0001154	13.913651	14.611779	12.431819	12.529269	6.8637524	9.283309	10.602038	3.7132638	6.8836293	3.459831	2.4764197	1.4386324	2.288946	-0.055917367	-0.055917367	-0.055917367	-0.055917367	-0.055917367	-0.055917367	-0.055917367	-0.055917367	-0.055917367	-0.055917367	0.16293772	-0.055917367	-0.055917367	-0.055917367	-0.055917367	-0.055917367	-0.055917367	-0.055917367	-0.055917367	-0.055917367	-0.055917367	-0.055917367	-0.055917367	-0.055917367	-0.055917367	-0.055917367	-0.055917367	-0.055917367	-0.055917367	-0.055917367	0.7898437	-0.055917367
-0.055917367	0.027781757	5.5801697	11.526132	18.869406	19.366198	10.139825	12.983257	7.3605375	12.768436	7.8356624	8.874043	5.619699	6.0270505	4.448797	-0.055917367	2.9045694	5.367527	-0.055917367	-0.055917367	-0.055917367	-0.055917367	-0.055917367	-0.055917367	-0.055917367	-0.055917367	-0.055917367	-0.055917367	-0.055917367	-0.055917367	-0.055917367	-0.055917367	-0.055917367	-0.055917367	-0.055917367	-0.055917367	-0.055917367	-0.055917367	-0.055917367	-0.055917367	-0.055917367	-0.055917367	-0.055917367	-0.055917367	-0.055917367	-0.055917367	-0.055917367	1.6229986	-0.055917367	-0.055917367
-0.055917367	-0.055917367	6.2501316	17.364012	22.754833	24.310137	14.517378	8.419655	11.95891	13.074128	14.165478	13.564802	7.80512	6.3051524	-0.055917367	-0.055917367	4.3003354	1.6373962	6.809682	-0.055917367	0.22366965	-0.055917367	-0.055917367	-0.055917367	-0.055917367	-0.055917367	-0.055917367	-0.055917367	-0.055917367	-0.055917367	-0.055917367	-0.055917367	-0.055917367	-0.055917367	-0.055917367	-0.055917367	-0.055917367	-0.055917367	-0.055917367	-0.055917367	-0.055917367	-0.055917367	-0.055917367	-0.055917367	-0.055917367	-0.055917367	1.8615303	-0.055917367	-0.055917367	-0.055917367
-0.055917367	1.7861415	11.3367405	17.324389	18.064022	21.694405	14.136336	9.614053	9.0749035	14.323166	21.884916	12.464123	0.78631616	2.1108458	-0.055917367	-0.055917367	-0.055917367	-0.055917367	3.3156734	-0.055917367	-0.055917367	-0.055917367	-0.055917367	-0.055917367	-0.055917367	-0.055917367	-0.055917367	-0.055917367	-0.055917367	-0.055917367	-0.055917367	-0.055917367	-0.055917367	-0.055917367	-0.03014596	-0.055917367	-0.055917367	-0.055917367	-0.055917367	-0.055917367	-0.055917367	-0.055917367	-0.055917367	-0.055917367	-0.055917367	-0.055917367	3.623799	-0.055917367	-0.055917367	-0.055917367
-0.055917367	8.654209	13.607899	14.628295	10.46947	10.072475	7.022408	6.6326714	15.267325	19.233217	15.203005	14.252357	1.0653363	-0.055917367	-0.055917367	-0.055917367	-0.055917367	-0.055917367	-0.055917367	-0.055917367	-0.055917367	-0.055917367	-0.055917367	-0.055917367	-0.055917367	-0.0024173162	-0.055917367	-0.055917367	-0.055917367	-0.055917367	-0.055917367	-0.055917367	-0.055917367	-0.055917367	-0.055917367	-0.055917367	-0.055917367	-0.055917367	-0.055917367	-0.055917367	-0.055917367	-0.055917367	-0.055917367	-0.055917367	-0.055917367	-0.055917367	0.86943245	-0.055917367	-0.055917367	-0.055917367
-0.055917367	7.4659386	8.110681	8.361848	15.872056	9.340857	3.4195335	11.804563	16.21531	20.620075	14.204955	8.049896	0.22760682	-0.055917367	-0.055917367	-0.055917367	-0.055917367	-0.055917367	-0.055917367	-0.055917367	-0.055917367	3.997076	6.416958	-0.055917367	-0.055917367	-0.055917367	-0.055917367	-0.055917367	-0.055917367	-0.055917367	-0.055917367	-0.055917367	-0.055917367	-0.055917367	-0.055917367	-0.055917367	-0.055917367	-0.055917367	-0.055917367	-0.055917367	-0.055917367	-0.055917367	-0.055917367	-0.055917367	-0.055917367	-0.055917367	3.1193502	-0.055917367	-0.055917367	-0.055917367
2.5471795	6.299038	2.93258	8.732949	7.044513	7.9888043	2.5887876	8.466393	10.033349	15.4471855	13.632007	4.531477	-0.055917367	-0.055917367	-0.055917367	-0.055917367	-0.055917367	-0.055917367	-0.055917367	-0.055917367	-0.055917367	0.17466657	10.949378	-0.055917367	-0.055917367	-0.055917367	-0.055917367	-0.055917367	-0.055917367	-0.055917367	-0.055917367	-0.055917367	-0.055917367	-0.055917367	-0.055917367	-0.055917367	-0.055917367	-0.055917367	-0.055917367	-0.055917367	-0.055917367	-0.055917367	-0.055917367	-0.055917367	-0.055917367	-0.055917367	-0.055917367	-0.055917367	-0.055917367	-0.055917367
-0.055917367	0.28390816	2.4885185	-0.055917367	5.176057	6.3807616	5.6366878	6.651926	7.6559143	8.019569	6.7946205	3.3362381	-0.055917367	-0.055917367	-0.055917367	-0.055917367	-0.055917367	-0.055917367	-0.055917367	-0.055917367	1.503548	0.2128253	1.3438783	6.423809	-0.055917367	-0.055917367	-0.055917367	-0.055917367	-0.055917367	-0.055917367	-0.055917367	-0.055917367	-0.055917367	-0.055917367	-0.055917367	-0.055917367	-0.055917367	-0.055917367	-0.055917367	-0.055917367	-0.055917367	-0.055917367	-0.055917367	-0.055917367	-0.055917367	-0.055917367	-0.055917367	-0.055917367	-0.055917367	-0.055917367
-0.055917367	2.9377983	6.487175	-0.055917367	9.100916	4.509632	9.214389	9.556091	7.092446	5.927679	-0.055917367	0.98348117	-0.055917367	-0.055917367	-0.055917367	-0.055917367	-0.055917367	-0.055917367	-0.055917367	-0.055917367	4.4000773	4.0400314	1.6922024	6.1232595	3.302163	-0.055917367	-0.055917367	-0.055917367	-0.055917367	-0.055917367	-0.055917367	-0.055917367	-0.055917367	-0.055917367	-0.055917367	-0.055917367	-0.055917367	-0.055917367	-0.055917367	-0.055917367	-0.055917367	-0.055917367	-0.055917367	-0.055917367	-0.055917367	-0.055917367	-0.055917367	-0.055917367	-0.055917367	-0.055917367
-0.055917367	-0.055917367	2.9475622	-0.055917367	3.9273524	0.6568989	5.325904	6.560279	9.098743	3.4093995	0.6284756	-0.055917367	-0.055917367	-0.055917367	-0.055917367	-0.055917367	-0.055917367	-0.055917367	-0.055917367	-0.055917367	2.4392955	-0.055917367	-0.055917367	-0.055917367	-0.029590227	-0.055917367	-0.055917367	-0.055917367	-0.055917367	-0.055917367	-0.055917367	-0.055917367	-0.055917367	-0.055917367	-0.055917367	-0.055917367	-0.055917367	-0.055917367	-0.055917367	-0.055917367	-0.055917367	-0.055917367	-0.055917367	-0.055917367	-0.055917367	-0.055917367	-0.055917367	-0.055917367	-0.055917367	-0.055917367
-0.055917367	-0.055917367	2.2426043	-0.055917367	0.504499	3.4179084	0.72238094	10.197933	9.592979	11.112996	14.571464	1.8631817	-0.055917367	-0.055917367	-0.055917367	-0.055917367	-0.055917367	-0.055917367	3.1129546	0.9750285	4.941138	2.7509127	-0.055917367	-0.055917367	-0.055917367	-0.055917367	-0.055917367	-0.055917367	-0.055917367	-0.055917367	-0.055917367	-0.055917367	-0.055917367	-0.055917367	-0.055917367	-0.055917367	0.82002556	-0.055917367	-0.055917367	-0.055917367	-0.055917367	-0.055917367	-0.055917367	-0.055917367	-0.055917367	-0.055917367	-0.055917367	-0.055917367	-0.055917367	-0.055917367
0.7752531	-0.055917367	-0.055917367	-0.055917367	1.8497506	6.961112	-0.055917367	0.3617714	-0.055917367	8.561476	12.090547	2.9400709	-0.055917367	-0.055917367	-0.055917367	-0.055917367	-0.055917367	-0.055917367	3.459695	6.345421	-0.055917367	3.7243552	3.0060353	-0.055917367	-0.055917367	-0.055917367	-0.055917367	-0.055917367	-0.055917367	-0.055917367	-0.055917367	-0.055917367	-0.055917367	-0.055917367	-0.055917367	-0.055917367	-0.055917367	-0.055917367	-0.055917367	4.9702935	-0.055917367	-0.055917367	-0.055917367	-0.055917367	-0.055917367	-0.055917367	-0.055917367	-0.055917367	-0.055917367	-0.055917367
4.9993715	1.2060218	-0.055917367	-0.035590276	1.4587318	2.8291082	-0.013366162	-0.055917367	-0.055917367	4.408491	1.3586338	8.466884	-0.055917367	-0.055917367	-0.055917367	-0.055917367	-0.055917367	-0.055917367	10.46781	3.9718328	1.0074878	1.6550809	-0.055917367	-0.055917367	-0.055917367	-0.055917367	1.4976794	-0.055917367	-0.055917367	-0.055917367	-0.055917367	-0.055917367	-0.055917367	-0.055917367	-0.055917367	-0.055917367	-0.055917367	-0.055917367	0.26305485	-0.026254095	-0.055917367	-0.055917367	-0.055917367	-0.055917367	-0.055917367	-0.055917367	-0.055917367	-0.055917367	-0.055917367	-0.055917367
7.8822837	6.06318	-0.055917367	-0.055917367	-0.055917367	-0.055917367	-0.055917367	2.1792111	-0.055917367	-0.055917367	-0.055917367	-0.055917367	-0.055917367	-0.055917367	-0.055917367	-0.055917367	-0.055917367	5.0740237	6.8051605	1.335612	-0.055917367	-0.055917367	-0.055917367	3.887983	2.031412	-0.055917367	-0.055917367	-0.055917367	-0.055917367	-0.055917367	-0.055917367	-0.055917367	-0.055917367	-0.055917367	-0.055917367	-0.055917367	-0.055917367	-0.055917367	-0.055917367	3.4404933	-0.055917367	-0.055917367	-0.055917367	-0.055917367	-0.055917367	-0.055917367	-0.055917367	-0.055917367	-0.055917367	-0.055917367
6.9398637	3.207038	0.06667369	1.885646	-0.055917367	-0.055917367	-0.055917367	-0.055917367	-0.055917367	-0.055917367	-0.055917367	-0.055917367	-0.055917367	-0.055917367	-0.055917367	-0.055917367	-0.055917367	4.1579423	9.190268	-0.055917367	2.993246	-0.055917367	1.899759	1.6264935	0.6231876	-0.055917367	-0.055917367	-0.055917367	-0.055917367	-0.055917367	-0.055917367	-0.055917367	-0.055917367	-0.055917367	-0.055917367	-0.055917367	-0.055917367	-0.055917367	-0.055917367	-0.055917367	-0.055917367	-0.055917367	-0.055917367	-0.055917367	-0.055917367	-0.055917367	-0.055917367	-0.055917367	-0.055917367	-0.055917367
5.146069	5.7751946	6.748782	7.832665	-0.055917367	-0.055917367	-0.055917367	-0.055917367	-0.055917367	-0.055917367	-0.055917367	0.10517016	-0.055917367	-0.055917367	-0.055917367	-0.055917367	-0.055917367	-0.055917367	-0.055917367	0.95510775	1.2580997	-0.055917367	-0.055917367	-0.055917367	-0.055917367	-0.055917367	-0.055917367	-0.055917367	-0.055917367	-0.055917367	-0.055917367	-0.055917367	-0.055917367	-0.055917367	-0.055917367	-0.055917367	-0.055917367	-0.055917367	-0.055917367	-0.055917367	-0.055917367	-0.055917367	-0.055917367	-0.055917367	-0.055917367	-0.055917367	-0.055917367	-0.055917367	-0.055917367	-0.055917367
7.677309	3.6212747	2.0382748	8.703507	-0.055917367	-0.055917367	-0.055917367	-0.055917367	-0.055917367	-0.055917367	-0.055917367	-0.055917367	-0.055917367	-0.055917367	-0.055917367	-0.055917367	-0.055917367	-0.055917367	7.2634826	7.8062134	4.135181	-0.055917367	-0.055917367	-0.055917367	-0.055917367	-0.055917367	-0.055917367	-0.055917367	-0.055917367	-0.055917367	-0.055917367	-0.055917367	-0.055917367	-0.055917367	-0.055917367	-0.055917367	-0.055917367	-0.055917367	-0.055917367	-0.055917367	-0.055917367	-0.055917367	-0.055917367	-0.055917367	-0.055917367	-0.055917367	-0.055917367	-0.055917367	-0.055917367	-0.055917367
7.3079915	1.7870921	3.281011	6.5714974	1.096282	4.2290697	-0.055917367	2.806734	1.5175177	-0.055917367	-0.055917367	-0.055917367	-0.055917367	0.20761408	-0.055917367	-0.055917367	-0.055917367	0.96630245	2.0042	-0.055917367	5.6381936	1.2590172	-0.055917367	-0.055917367	-0.055917367	-0.055917367	-0.055917367	-0.055917367	-0.055917367	-0.055917367	-0.055917367	-0.055917367	-0.055917367	-0.055917367	-0.055917367	-0.055917367	-0.055917367	-0.055917367	-0.055917367	-0.055917367	-0.055917367	-0.055917367	-0.055917367	-0.055917367	-0.055917367	-0.055917367	-0.055917367	-0.055917367	-0.055917367	-0.055917367
7.11309	-0.055917367	2.6983862	5.9473624	10.267334	2.852228	-0.055917367	-0.055917367	3.478863	-0.055917367	-0.055917367	-0.055917367	-0.055917367	-0.055917367	-0.055917367	-0.055917367	-0.055917367	-0.055917367	-0.055917367	4.6590924	-0.055917367	-0.055917367	-0.055917367	-0.055917367	-0.055917367	-0.055917367	-0.055917367	-0.055917367	-0.055917367	-0.055917367	-0.055917367	-0.055917367	-0.055917367	-0.055917367	-0.055917367	-0.055917367	-0.055917367	-0.055917367	-0.055917367	-0.055917367	-0.055917367	-0.055917367	-0.055917367	-0.055917367	-0.055917367	-0.055917367	-0.055917367	-0.055917367	-0.055917367	-0.055917367
-0.055917367	-0.055917367	0.11305255	-0.055917367	0.049909916	-0.055917367	-0.055917367	-0.055917367	-0.055917367	-0.055917367	-0.055917367	-0.055917367	-0.055917367	-0.055917367	-0.055917367	-0.055917367	-0.055917367	-0.055917367	-0.055917367	0.07569161	-0.055917367	-0.055917367	-0.055917367	-0.055917367	-0.055917367	-0.055917367	-0.055917367	-0.055917367	-0.055917367	-0.055917367	-0.055917367	-0.055917367	-0.055917367	-0.055917367	-0.055917367	-0.055917367	-0.055917367	-0.055917367	-0.055917367	-0.055917367	-0.055917367	-0.055917367	-0.055917367	-0.055917367	-0.055917367	-0.055917367	-0.055917367	-0.055917367	-0.055917367	-0.055917367
1.828029	-0.055917367	-0.055917367	3.2729278	-0.055917367	2.1293736	2.0667212	-0.055917367	-0.055917367	-0.055917367	-0.055917367	-0.055917367	-0.055917367	-0.055917367	0.24984322	-0.055917367	-0.055917367	-0.055917367	-0.055917367	-0.055917367	-0.055917367	-0.055917367	-0.055917367	-0.055917367	-0.055917367	-0.055917367	-0.055917367	-0.055917367	-0.055917367	-0.055917367	-0.055917367	-0.055917367	-0.055917367	-0.055917367	-0.055917367	-0.055917367	-0.055917367	-0.055917367	-0.055917367	-0.055917367	-0.055917367	-0.055917367	-0.055917367	-0.055917367	-0.055917367	-0.055917367	-0.055917367	-0.055917367	-0.055917367	-0.055917367
-0.055917367	-0.055917367	1.0225917	6.561563	4.235481	-0.055917367	1.3184851	3.3192549	-0.055917367	2.6967878	3.227731	-0.055917367	-0.055917367	-0.055917367	-0.055917367	-0.055917367	-0.055917367	-0.055917367	-0.055917367	-0.055917367	-0.055917367	-0.055917367	-0.055917367	-0.055917367	-0.055917367	-0.055917367	-0.055917367	-0.055917367	-0.055917367	-0.055917367	-0.055917367	-0.055917367	-0.055917367	-0.055917367	-0.055917367	-0.055917367	-0.055917367	-0.055917367	-0.055917367	-0.055917367	-0.055917367	-0.055917367	-0.055917367	-0.055917367	-0.055917367	-0.055917367	-0.055917367	-0.055917367	-0.055917367	-0.055917367
1.5895987	5.9864593	3.2347867	7.9185886	9.001261	2.286886	-0.055917367	-0.055917367	-0.055917367	2.3896267	1.5968698	2.8043401	-0.055917367	-0.055917367	-0.055917367	-0.055917367	-0.055917367	-0.055917367	-0.055917367	-0.055917367	-0.055917367	-0.055917367	-0.055917367	-0.055917367	-0.055917367	-0.055917367	-0.055917367	-0.055917367	-0.055917367	-0.055917367	-0.055917367	-0.055917367	-0.055917367	-0.055917367	-0.055917367	-0.055917367	-0.055917367	-0.055917367	-0.055917367	-0.055917367	-0.055917367	-0.055917367	-0.055917367	-0.055917367	-0.055917367	-0.055917367	-0.055917367	-0.055917367	-0.055917367	-0.055917367
5.1286654	0.97906137	3.8771322	8.628537	8.481057	-0.055917367	-0.055917367	-0.055917367	-0.055917367	1.9426714	-0.055917367	-0.055917367	-0.055917367	-0.055917367	-0.055917367	-0.055917367	-0.055917367	-0.055917367	-0.055917367	-0.055917367	-0.055917367	-0.055917367	-0.055917367	-0.055917367	-0.055917367	-0.055917367	-0.055917367	-0.055917367	-0.055917367	-0.055917367	-0.055917367	-0.055917367	-0.055917367	-0.055917367	-0.055917367	-0.055917367	-0.055917367	-0.055917367	-0.055917367	-0.055917367	-0.055917367	-0.055917367	-0.055917367	-0.055917367	-0.055917367	-0.055917367	-0.055917367	-0.055917367	-0.055917367	-0.055917367
2.830396	1.0766643	-0.055917367	4.474469	3.752337	2.7959359	-0.055917367	-0.055917367	-0.055917367	0.63066626	-0.055917367	-0.055917367	-0.055917367	-0.055917367	-0.055917367	-0.055917367	-0.055917367	-0.055917367	-0.055917367	-0.055917367	-0.055917367	-0.055917367	-0.055917367	-0.055917367	-0.055917367	-0.055917367	-0.055917367	-0.055917367	-0.055917367	-0.055917367	-0.055917367	-0.055917367	-0.055917367	-0.055917367	-0.055917367	-0.055917367	-0.055917367	-0.055917367	-0.055917367	-0.055917367	-0.055917367	-0.055917367	-0.055917367	-0.055917367	-0.055917367	-0.055917367	-0.055917367	-0.055917367	-0.055917367	-0.055917367
2.03578	-0.055917367	-0.055917367	-0.055917367	6.4441886	5.131533	-0.055917367	-0.055917367	-0.043052346	0.6014438	4.636968	-0.055917367	-0.055917367	-0.055917367	1.433496	-0.055917367	-0.055917367	-0.055917367	-0.055917367	-0.055917367	-0.055917367	-0.055917367	-0.055917367	-0.055917367	-0.055917367	-0.055917367	-0.055917367	-0.055917367	-0.055917367	-0.055917367	-0.055917367	-0.055917367	-0.055917367	-0.055917367	-0.055917367	-0.055917367	-0.055917367	-0.055917367	-0.055917367	-0.055917367	-0.055917367	-0.055917367	-0.055917367	-0.055917367	-0.055917367	-0.055917367	-0.055917367	-0.055917367	-0.055917367	-0.055917367
-0.055917367	1.2698416	-0.055917367	-0.055917367	11.12529	9.17016	-0.055917367	-0.055917367	-0.055917367	-0.055917367	2.7654545	-0.005899264	-0.055917367	0.70867944	4.944668	-0.055917367	-0.055917367	-0.055917367	-0.055917367	-0.055917367	-0.055917367	-0.055917367	-0.055917367	-0.055917367	-0.055917367	-0.055917367	-0.055917367	-0.055917367	-0.055917367	-0.055917367	-0.055917367	-0.055917367	-0.055917367	-0.055917367	-0.055917367	-0.055917367	-0.055917367	-0.055917367	-0.055917367	-0.055917367	-0.055917367	-0.055917367	-0.055917367	-0.055917367	-0.055917367	-0.055917367	-0.055917367	-0.055917367	-0.055917367	-0.055917367
-0.055917367	-0.055917367	-0.055917367	0.8158702	2.208654	7.9762278	-0.055917367	-0.055917367	-0.055917367	-0.055917367	2.1684332	4.7376966	5.0644884	-0.055917367	-0.055917367	-0.055917367	-0.055917367	-0.055917367	-0.055917367	-0.055917367	-0.055917367	-0.055917367	-0.055917367	-0.055917367	-0.055917367	-0.055917367	-0.055917367	-0.055917367	-0.055917367	-0.055917367	-0.055917367	-0.055917367	-0.055917367	-0.055917367	-0.055917367	-0.055917367	-0.055917367	-0.055917367	-0.055917367	-0.055917367	-0.055917367	-0.055917367	-0.055917367	-0.055917367	-0.055917367	-0.055917367	-0.055917367	-0.055917367	-0.055917367	-0.055917367
2.860866	-0.055917367	-0.055917367	-0.055917367	-0.055917367	3.357837	-0.055917367	-0.055917367	-0.055917367	-0.055917367	-0.055917367	3.296039	0.009154519	-0.055917367	-0.055917367	-0.055917367	-0.055917367	-0.055917367	-0.055917367	-0.055917367	-0.055917367	-0.055917367	-0.055917367	-0.055917367	-0.055917367	-0.055917367	-0.055917367	-0.055917367	-0.055917367	-0.055917367	-0.055917367	-0.055917367	-0.055917367	-0.055917367	-0.055917367	-0.055917367	-0.055917367	-0.055917367	-0.055917367	-0.055917367	-0.055917367	-0.055917367	-0.055917367	-0.055917367	-0.055917367	-0.055917367	-0.055917367	-0.055917367	-0.055917367	-0.055917367
-0.055917367	-0.055917367	-0.055917367	-0.055917367	-0.055917367	-0.055917367	-0.055917367	-0.055917367	-0.055917367	-0.055917367	-0.055917367	-0.055917367	-0.055917367	-0.055917367	-0.055917367	0.015554427	-0.055917367	-0.055917367	-0.055917367	-0.055917367	-0.055917367	-0.055917367	-0.055917367	-0.055917367	-0.055917367	-0.055917367	-0.055917367	-0.055917367	-0.055917367	-0.055917367	-0.055917367	-0.055917367	-0.055917367	-0.055917367	-0.055917367	-0.055917367	-0.055917367	-0.055917367	-0.055917367	-0.055917367	-0.055917367	-0.055917367	-0.055917367	-0.055917367	-0.055917367	-0.055917367	-0.055917367	-0.055917367	-0.055917367	-0.055917367
-0.055917367	-0.055917367	-0.055917367	-0.055917367	-0.055917367	-0.055917367	-0.055917367	-0.055917367	-0.055917367	-0.055917367	-0.055917367	-0.055917367	-0.055917367	-0.055917367	-0.055917367	-0.055917367	-0.055917367	-0.055917367	-0.055917367	0.75715697	-0.055917367	-0.055917367	-0.055917367	-0.055917367	-0.055917367	-0.055917367	-0.055917367	0.018834256	-0.055917367	-0.055917367	-0.055917367	-0.055917367	-0.055917367	-0.055917367	-0.055917367	-0.055917367	-0.055917367	-0.055917367	-0.055917367	-0.055917367	-0.055917367	-0.055917367	-0.055917367	-0.055917367	-0.055917367	-0.055917367	-0.055917367	-0.055917367	-0.055917367	-0.055917367
-0.055917367	-0.055917367	-0.055917367	-0.055917367	-0.055917367	-0.055917367	-0.055917367	-0.055917367	-0.055917367	-0.055917367	-0.055917367	-0.055917367	5.4313903	12.450807	-0.055917367	-0.055917367	-0.055917367	-0.055917367	-0.055917367	-0.055917367	-0.055917367	-0.055917367	-0.055917367	-0.055917367	-0.055917367	-0.055917367	5.3538995	1.4747258	-0.055917367	-0.055917367	0.9552214	-0.055917367	-0.055917367	0.36693627	-0.055917367	-0.055917367	-0.055917367	-0.055917367	-0.055917367	-0.055917367	-0.055917367	-0.055917367	-0.055917367	-0.055917367	-0.055917367	-0.055917367	-0.055917367	-0.055917367	-0.055917367	-0.055917367
-0.055917367	-0.055917367	-0.055917367	-0.055917367	-0.055917367	-0.055917367	-0.055917367	-0.055917367	-0.055917367	-0.055917367	-0.055917367	0.9023634	14.647499	16.605219	2.6027706	-0.055917367	-0.055917367	-0.055917367	-0.055917367	-0.055917367	-0.055917367	-0.055917367	-0.055917367	-0.055917367	-0.055917367	-0.055917367	-0.055917367	-0.055917367	-0.055917367	-0.055917367	6.594807	-0.055917367	-0.055917367	-0.055917367	-0.055917367	-0.055917367	-0.055917367	-0.055917367	-0.055917367	-0.055917367	-0.055917367	-0.055917367	-0.055917367	-0.055917367	-0.055917367	-0.055917367	-0.055917367	-0.055917367	-0.055917367	-0.055917367
-0.055917367	-0.055917367	-0.055917367	-0.055917367	-0.055917367	-0.055917367	-0.055917367	-0.055917367	-0.055917367	-0.055917367	-0.055917367	5.0099955	14.295302	0.92511666	3.337774	-0.055917367	-0.055917367	-0.055917367	-0.055917367	-0.055917367	1.6981965	-0.055917367	-0.055917367	-0.055917367	-0.055917367	-0.055917367	-0.055917367	-0.055917367	-0.055917367	3.5723276	8.24739	-0.055917367	6.137048	-0.055917367	1.9976244	-0.055917367	-0.055917367	-0.055917367	-0.055917367	-0.055917367	-0.055917367	-0.055917367	-0.055917367	-0.055917367	-0.055917367	-0.055917367	-0.055917367	-0.055917367	-0.055917367	-0.055917367
-0.055917367	-0.055917367	-0.055917367	-0.055917367	-0.055917367	0.5445559	-0.055917367	-0.055917367	-0.055917367	-0.055917367	1.8015461	9.970789	5.3339696	4.5577025	0.27236798	2.7947028	1.5905889	-0.055917367	-0.055917367	-0.055917367	-0.055917367	-0.055917367	-0.055917367	-0.055917367	-0.055917367	-0.055917367	-0.055917367	0.5887393	1.3695781	-0.055917367	2.1466177	2.8649678	-0.055917367	-0.055917367	1.9196054	4.8829155	-0.055917367	-0.055917367	-0.055917367	-0.055917367	-0.055917367	-0.055917367	-0.055917367	-0.055917367	-0.055917367	-0.055917367	-0.055917367	-0.055917367	-0.055917367	-0.055917367
-0.055917367	-0.055917367	-0.055917367	-0.055917367	-0.055917367	1.0137658	-0.055917367	-0.055917367	-0.055917367	-0.055917367	6.735613	10.057341	-0.055917367	0.02185846	-0.055917367	-0.055917367	-0.055917367	-0.055917367	0.10050442	-0.055917367	-0.055917367	-0.055917367	-0.055917367	-0.055917367	-0.055917367	-0.055917367	-0.055917367	2.6031184	1.6658195	-0.055917367	4.366446	-0.055917367	-0.055917367	-0.03276554	-0.055917367	-0.055917367	-0.055917367	-0.055917367	-0.055917367	-0.055917367	-0.055917367	-0.055917367	-0.055917367	-0.055917367	-0.055917367	-0.055917367	-0.055917367	-0.055917367	-0.055917367	-0.055917367
-0.055917367	-0.055917367	-0.055917367	-0.055917367	-0.055917367	-0.055917367	-0.055917367	-0.055917367	-0.055917367	2.8086305	12.047144	-0.055917367	-0.055917367	-0.055917367	-0.055917367	-0.055917367	-0.055917367	-0.055917367	1.5959718	-0.055917367	7.476673	-0.055917367	-0.055917367	-0.055917367	-0.055917367	-0.055917367	-0.055917367	-0.055917367	2.9431796	0.27874443	4.477421	-0.055917367	-0.055917367	0.5711248	-0.055917367	-0.055917367	-0.055917367	-0.055917367	-0.055917367	-0.055917367	-0.055917367	-0.055917367	-0.055917367	-0.055917367	-0.055917367	-0.055917367	-0.055917367	-0.055917367	-0.055917367	-0.055917367
-0.055917367	-0.055917367	-0.055917367	-0.055917367	-0.055917367	-0.055917367	-0.055917367	-0.055917367	-0.055917367	-0.055917367	9.416018	2.3068767	-0.055917367	-0.055917367	-0.055917367	1.2244625	0.025680725	2.0007625	-0.055917367	-0.055917367	5.7834616	-0.055917367	-0.055917367	-0.055917367	-0.055917367	-0.055917367	-0.055917367	-0.055917367	1.7340931	0.75319827	5.922454	1.753045	-0.055917367	-0.055917367	-0.055917367	0.14163516	-0.055917367	-0.055917367	-0.055917367	-0.055917367	-0.055917367	-0.055917367	-0.055917367	-0.055917367	-0.055917367	-0.055917367	-0.055917367	-0.055917367	-0.055917367	-0.055917367
-0.055917367	-0.055917367	-0.055917367	-0.055917367	-0.055917367	-0.055917367	-0.055917367	-0.055917367	-0.055917367	1.26935	-0.055917367	3.8792539	-0.055917367	2.936598	-0.055917367	0.55080914	-0.055917367	-0.055917367	4.80439	3.6667118	-0.055917367	-0.055917367	-0.055917367	-0.055917367	-0.055917367	-0.055917367	-0.055917367	-0.055917367	2.88305	1.7198209	1.3758875	5.116785	-0.055917367	-0.055917367	-0.055917367	-0.055917367	-0.055917367	-0.055917367	-0.055917367	-0.055917367	-0.055917367	-0.055917367	-0.055917367	-0.055917367	-0.055917367	-0.055917367	-0.055917367	-0.055917367	-0.055917367	-0.055917367
-0.055917367	-0.055917367	-0.055917367	-0.055917367	-0.055917367	-0.055917367	-0.055917367	-0.055917367	-0.055917367	2.640763	2.191723	5.520634	-0.055917367	-0.055917367	-0.044019967	4.2633834	0.98725384	-0.055917367	6.121499	-0.055917367	-0.055917367	-0.055917367	-0.055917367	-0.055917367	-0.055917367	-0.055917367	-0.055917367	-0.055917367	-0.055917367	0.676533	2.5157402	-0.055917367	-0.055917367	-0.055917367	-0.055917367	-0.055917367	-0.055917367	-0.055917367	-0.055917367	-0.055917367	-0.055917367	-0.055917367	-0.055917367	-0.055917367	-0.055917367	-0.055917367	-0.055917367	-0.055917367	-0.055917367	-0.055917367
-0.055917367	-0.055917367	-0.055917367	-0.055917367	-0.055917367	-0.055917367	-0.055917367	-0.055917367	0.5936942	4.5837646	6.687959	4.76413	-0.055917367	2.0029478	-0.055917367	7.588814	8.263206	-0.055917367	-0.055917367	-0.055917367	-0.055917367	-0.055917367	-0.055917367	-0.055917367	-0.055917367	-0.055917367	-0.055917367	-0.055917367	-0.055917367	-0.055917367	-0.055917367	-0.055917367	-0.055917367	-0.055917367	-0.055917367	-0.055917367	-0.055917367	-0.055917367	-0.055917367	-0.055917367	-0.055917367	-0.055917367	-0.055917367	-0.055917367	-0.055917367	-0.055917367	-0.055917367	-0.055917367	-0.055917367	-0.055917367
-0.055917367	-0.055917367	-0.055917367	-0.055917367	-0.055917367	-0.055917367	-0.055917367	-0.055917367	1.8287315	3.972945	0.81724966	3.7982705	-0.055917367	1.2866417	-0.055917367	4.6032815	3.6783724	-0.055917367	-0.055917367	-0.055917367	-0.055917367	-0.055917367	-0.055917367	-0.055917367	-0.055917367	-0.055917367	-0.055917367	-0.055917367	-0.055917367	-0.055917367	-0.055917367	-0.055917367	-0.055917367	-0.055917367	-0.055917367	-0.055917367	-0.055917367	-0.055917367	-0.055917367	-0.055917367	-0.055917367	-0.055917367	-0.055917367	-0.055917367	-0.055917367	-0.055917367	-0.055917367	-0.055917367	-0.055917367	-0.055917367
-0.055917367	-0.055917367	-0.055917367	-0.055917367	-0.055917367	-0.055917367	-0.055917367	1.2161766	-0.055917367	3.7701044	-0.055917367	6.337015	3.8257647	-0.055917367	10.3352995	2.1732697	0.23480248	-0.055917367	-0.055917367	-0.055917367	-0.055917367	-0.055917367	-0.055917367	-0.055917367	-0.055917367	-0.055917367	-0.055917367	-0.055917367	-0.055917367	-0.055917367	-0.055917367	-0.055917367	-0.055917367	-0.055917367	-0.055917367	-0.055917367	-0.055917367	-0.055917367	-0.055917367	-0.055917367	-0.055917367	-0.055917367	-0.055917367	-0.055917367	-0.055917367	-0.055917367	-0.055917367	-0.055917367	-0.055917367	-0.055917367
-0.055917367	-0.055917367	-0.055917367	-0.055917367	-0.055917367	-0.055917367	-0.055917367	-0.055917367	-0.055917367	1.3747008	2.5668054	1.9704273	-0.055917367	8.382429	10.355038	6.7832727	-0.055917367	-0.055917367	-0.055917367	-0.055917367	-0.055917367	-0.055917367	5.406642	-0.055917367	-0.055917367	-0.055917367	-0.055917367	-0.055917367	-0.055917367	-0.055917367	-0.055917367	-0.055917367	-0.055917367	-0.055917367	-0.055917367	-0.055917367	-0.055917367	-0.055917367	-0.055917367	-0.055917367	-0.055917367	-0.055917367	-0.055917367	-0.055917367	-0.055917367	-0.055917367	-0.055917367	-0.055917367	-0.055917367	-0.055917367
0.24222308	-0.055917367	-0.055917367	-0.055917367	-0.055917367	-0.055917367	-0.055917367	-0.055917367	-0.055917367	3.5202014	-0.055917367	7.6166015	-0.055917367	-0.055917367	0.5445671	0.44939607	-0.055917367	-0.055917367	-0.055917367	-0.055917367	-0.055917367	-0.055917367	2.7392876	-0.055917367	-0.055917367	-0.055917367	-0.055917367	-0.055917367	-0.055917367	-0.055917367	-0.055917367	-0.055917367	-0.055917367	-0.055917367	-0.055917367	-0.055917367	-0.055917367	-0.055917367	-0.055917367	-0.055917367	-0.055917367	-0.055917367	-0.055917367	-0.055917367	-0.055917367	-0.055917367	5.4666104	-0.055917367	-0.055917367	-0.055917367
-0.055917367	-0.055917367	-0.055917367	-0.055917367	-0.055917367	-0.055917367	-0.055917367	-0.055917367	-0.055917367	-0.055917367	-0.055917367	4.7639484	1.0136653	-0.055917367	0.7127871	-0.055917367	-0.055917367	-0.055917367	-0.055917367	-0.055917367	-0.055917367	-0.055917367	1.8591465	-0.055917367	-0.055917367	-0.055917367	-0.055917367	-0.055917367	-0.055917367	-0.055917367	-0.055917367	-0.055917367	-0.055917367	-0.055917367	-0.055917367	-0.055917367	-0.055917367	-0.055917367	-0.055917367	-0.055917367	-0.055917367	-0.055917367	-0.055917367	-0.055917367	-0.055917367	-0.055917367	-0.055917367	-0.055917367	-0.055917367	-0.055917367
-0.055917367	-0.055917367	0.39601463	-0.055917367	-0.055917367	3.0078108	0.67673653	-0.055917367	-0.055917367	0.44559038	4.7589426	4.9438524	-0.055917367	-0.055917367	-0.055917367	-0.055917367	-0.055917367	-0.055917367	-0.055917367	-0.055917367	-0.055917367	-0.055917367	-0.055917367	-0.055917367	-0.055917367	-0.055917367	-0.055917367	0.569937	-0.055917367	-0.055917367	-0.055917367	-0.055917367	-0.055917367	-0.055917367	-0.055917367	-0.055917367	-0.055917367	-0.055917367	-0.055917367	-0.055917367	-0.055917367	-0.055917367	-0.055917367	-0.055917367	-0.055917367	-0.055917367	-0.055917367	-0.055917367	-0.055917367	-0.055917367
-0.055917367	-0.055917367	0.19078347	-0.055917367	1.5907215	5.529641	1.4862728	-0.055917367	-0.055917367	-0.055917367	6.0654016	7.626642	0.6938018	-0.055917367	-0.055917367	-0.055917367	-0.055917367	-0.055917367	-0.055917367	-0.055917367	-0.055917367	-0.055917367	-0.055917367	1.6484821	-0.055917367	-0.055917367	-0.055917367	2.5882034	-0.055917367	-0.055917367	-0.055917367	-0.055917367	-0.055917367	-0.055917367	-0.055917367	-0.055917367	-0.055917367	-0.055917367	-0.055917367	-0.055917367	-0.055917367	-0.055917367	-0.055917367	-0.055917367	-0.055917367	-0.055917367	-0.055917367	-0.055917367	-0.055917367	-0.055917367
-0.055917367	-0.055917367	2.4807112	-0.055917367	3.6048317	5.580486	6.932622	-0.055917367	-0.055917367	-0.055917367	2.3030992	9.840289	-0.055917367	-0.055917367	-0.055917367	-0.055917367	-0.055917367	-0.055917367	-0.055917367	1.8509942	-0.055917367	-0.055917367	-0.055917367	-0.055917367	-0.055917367	-0.055917367	4.571514	-0.055917367	5.5469446	2.9996824	-0.055917367	-0.055917367	-0.055917367	-0.055917367	-0.055917367	-0.055917367	-0.055917367	-0.055917367	-0.055917367	-0.055917367	-0.055917367	-0.055917367	-0.055917367	-0.055917367	-0.055917367	-0.055917367	-0.055917367	-0.055917367	-0.055917367	-0.055917367
-0.055917367	-0.055917367	-0.055917367	2.6352634	4.170907	2.821623	5.3723946	-0.055917367	-0.055917367	-0.055917367	8.068843	9.148246	-0.055917367	-0.055917367	-0.055917367	-0.055917367	-0.055917367	-0.055917367	-0.055917367	6.5618005	-0.055917367	-0.055917367	-0.055917367	-0.055917367	-0.055917367	-0.055917367	-0.055917367	14.93786	7.776271	-0.055917367	-0.055917367	-0.055917367	-0.055917367	-0.055917367	-0.055917367	-0.055917367	-0.055917367	-0.055917367	-0.055917367	-0.055917367	-0.055917367	-0.055917367	-0.055917367	-0.055917367	-0.055917367	-0.055917367	-0.055917367	-0.055917367	-0.055917367	-0.055917367
0.9184008	-0.055917367	-0.055917367	-0.055917367	-0.055917367	4.395394	1.6554537	-0.055917367	-0.055917367	-0.055917367	0.161495	3.2096868	-0.055917367	-0.055917367	0.7667731	1.6575992	-0.055917367	-0.055917367	-0.055917367	2.9368453	-0.055917367	-0.055917367	1.8944693	-0.055917367	-0.055917367	-0.055917367	3.1248374	6.7178445	-0.055917367	-0.055917367	-0.055917367	0.83324844	-0.055917367	-0.055917367	-0.055917367	-0.055917367	-0.055917367	-0.055917367	-0.055917367	-0.055917367	-0.055917367	-0.055917367	-0.055917367	-0.055917367	-0.055917367	-0.055917367	-0.055917367	-0.055917367	-0.055917367	-0.055917367
-0.055917367	-0.055917367	-0.055917367	-0.055917367	-0.055917367	-0.055917367	-0.055917367	-0.055917367	-0.055917367	-0.055917367	-0.055917367	-0.055917367	-0.055917367	-0.055917367	0.95793885	-0.055917367	-0.055917367	-0.055917367	-0.055917367	-0.055917367	-0.055917367	-0.055917367	-0.055917367	-0.055917367	-0.055917367	-0.055917367	-0.055917367	10.02248	-0.055917367	-0.055917367	2.268075	3.2382448	4.026325	-0.055917367	-0.055917367	-0.055917367	-0.055917367	-0.055917367	-0.055917367	-0.055917367	-0.055917367	-0.055917367	-0.055917367	-0.055917367	-0.055917367	-0.055917367	-0.055917367	-0.055917367	-0.055917367	-0.055917367
-0.055917367	-0.055917367	-0.055917367	-0.055917367	-0.055917367	-0.055917367	-0.055917367	0.51964873	-0.055917367	-0.055917367	-0.055917367	-0.055917367	-0.055917367	-0.055917367	-0.055917367	0.14574261	-0.055917367	-0.055917367	-0.055917367	-0.055917367	-0.055917367	-0.055917367	-0.055917367	-0.055917367	-0.055917367	-0.055917367	-0.055917367	-0.055917367	-0.055917367	-0.055917367	2.4835253	-0.055917367	-0.055917367	-0.055917367	-0.055917367	-0.055917367	-0.055917367	-0.055917367	-0.055917367	-0.055917367	-0.055917367	-0.055917367	-0.055917367	-0.055917367	-0.055917367	-0.055917367	-0.055917367	-0.055917367	-0.055917367	-0.055917367
-0.055917367	0.8146134	1.961166	-0.055917367	-0.055917367	-0.055917367	-0.055917367	3.7356744	1.0819293	-0.055917367	-0.055917367	-0.055917367	-0.055917367	-0.055917367	-0.055917367	-0.055917367	-0.055917367	-0.055917367	-0.055917367	-0.055917367	-0.055917367	-0.055917367	-0.055917367	-0.055917367	-0.055917367	-0.055917367	-0.055917367	-0.055917367	-0.055917367	-0.055917367	2.2135715	-0.055917367	-0.055917367	0.41652468	-0.055917367	-0.055917367	-0.055917367	-0.055917367	-0.055917367	-0.055917367	-0.055917367	-0.055917367	-0.055917367	-0.055917367	-0.055917367	-0.055917367	-0.055917367	-0.055917367	-0.055917367	-0.055917367
-0.055917367	2.1129668	3.4865832	-0.055917367	-0.055917367	-0.055917367	-0.055917367	0.9301362	2.5750399	0.4719542	0.14587723	2.3198042	-0.055917367	-0.055917367	-0.055917367	-0.055917367	-0.055917367	-0.055917367	-0.055917367	-0.055917367	-0.055917367	-0.055917367	0.07280602	-0.055917367	-0.055917367	-0.055917367	-0.055917367	-0.055917367	-0.055917367	-0.055917367	-0.055917367	-0.055917367	-0.055917367	-0.055917367	-0.055917367	-0.055917367	-0.055917367	-0.055917367	-0.055917367	-0.055917367	-0.055917367	-0.055917367	-0.055917367	-0.055917367	-0.055917367	-0.055917367	-0.055917367	-0.055917367	-0.055917367	-0.055917367
-0.055917367	-0.055917367	-0.055917367	-0.055917367	-0.055917367	-0.055917367	-0.055917367	9.3695345	5.6888747	3.6338344	0.22470222	0.48910788	-0.055917367	-0.055917367	-0.055917367	-0.055917367	-0.055917367	-0.055917367	-0.055917367	-0.055917367	-0.055917367	-0.055917367	-0.055917367	-0.055917367	-0.055917367	-0.055917367	-0.055917367	-0.055917367	-0.055917367	-0.055917367	-0.055917367	-0.055917367	-0.055917367	-0.055917367	-0.055917367	-0.055917367	-0.055917367	-0.055917367	-0.055917367	-0.055917367	-0.055917367	-0.055917367	-0.055917367	-0.055917367	-0.055917367	-0.055917367	-0.055917367	-0.055917367	-0.055917367	-0.055917367
-0.055917367	-0.055917367	-0.055917367	-0.055917367	-0.055917367	-0.055917367	2.9882236	9.222249	3.334611	5.287711	-0.055917367	-0.055917367	-0.055917367	-0.055917367	-0.055917367	-0.055917367	-0.055917367	-0.055917367	-0.055917367	-0.055917367	-0.055917367	-0.055917367	8.477465	-0.055917367	-0.055917367	-0.055917367	-0.055917367	-0.055917367	-0.055917367	0.28662553	-0.055917367	-0.055917367	-0.055917367	-0.055917367	-0.055917367	-0.055917367	-0.055917367	-0.055917367	-0.055917367	-0.055917367	-0.055917367	-0.055917367	-0.055917367	-0.055917367	-0.055917367	-0.055917367	-0.055917367	-0.055917367	-0.055917367	-0.055917367
-0.055917367	-0.055917367	-0.055917367	-0.055917367	3.2577531	1.2714695	3.7513337	0.17887129	-0.055917367	-0.055917367	-0.055917367	1.7378086	-0.055917367	-0.055917367	-0.055917367	-0.055917367	-0.055917367	-0.055917367	-0.055917367	-0.055917367	-0.055917367	-0.055917367	0.84307766	-0.055917367	-0.055917367	-0.055917367	-0.055917367	-0.055917367	-0.055917367	-0.055917367	-0.055917367	-0.055917367	-0.055917367	-0.055917367	-0.055917367	-0.055917367	-0.055917367	-0.055917367	-0.055917367	-0.055917367	-0.055917367	-0.055917367	-0.055917367	-0.055917367	-0.055917367	-0.055917367	-0.055917367	-0.055917367	-0.055917367	-0.055917367
-0.055917367	-0.055917367	-0.055917367	-0.055917367	5.5358706	6.500715	4.0072074	7.558566	1.4507409	-0.055917367	4.9349837	7.2591553	-0.055917367	-0.055917367	-0.055917367	-0.055917367	-0.055917367	-0.055917367	-0.055917367	-0.055917367	-0.055917367	-0.055917367	-0.055917367	4.988644	-0.055917367	-0.055917367	-0.055917367	-0.055917367	-0.055917367	-0.055917367	-0.055917367	-0.055917367	-0.055917367	-0.055917367	-0.055917367	-0.055917367	-0.055917367	-0.055917367	-0.055917367	-0.055917367	-0.055917367	-0.055917367	-0.055917367	-0.055917367	-0.055917367	-0.055917367	-0.055917367	-0.055917367	-0.055917367	-0.055917367
-0.055917367	-0.055917367	1.4270896	-0.055917367	10.844077	-0.055917367	-0.055917367	2.1872842	7.35387	-0.055917367	4.302013	9.431286	2.6863508	-0.055917367	-0.055917367	-0.055917367	-0.055917367	-0.055917367	-0.055917367	-0.055917367	-0.055917367	-0.055917367	0.84650767	7.595533	-0.055917367	-0.055917367	-0.055917367	-0.055917367	-0.055917367	-0.055917367	-0.055917367	-0.055917367	-0.055917367	-0.055917367	-0.055917367	-0.055917367	-0.055917367	-0.055917367	-0.055917367	-0.055917367	-0.055917367	-0.055917367	-0.055917367	-0.055917367	-0.055917367	-0.055917367	-0.055917367	-0.055917367	-0.055917367	-0.055917367
-0.055917367	-0.055917367	3.6780322	-0.055917367	-0.055917367	-0.055917367	-0.055917367	-0.055917367	0.5485417	-0.055917367	6.726098	3.8825123	-0.055917367	-0.055917367	-0.055917367	-0.055917367	-0.055917367	-0.055917367	-0.055917367	0.20704468	-0.055917367	-0.055917367	-0.055917367	-0.055917367	-0.055917367	-0.055917367	-0.055917367	-0.055917367	-0.055917367	-0.055917367	-0.055917367	-0.055917367	-0.055917367	-0.055917367	-0.055917367	-0.055917367	-0.055917367	-0.055917367	-0.055917367	-0.055917367	-0.055917367	-0.055917367	-0.055917367	-0.055917367	-0.055917367	-0.055917367	-0.055917367	-0.055917367	-0.055917367	-0.055917367
-0.055917367	-0.055917367	-0.055917367	-0.055917367	-0.055917367	-0.055917367	-0.055917367	3.0697958	-0.055917367	-0.055917367	2.4278257	6.327697	-0.055917367	-0.055917367	-0.055917367	-0.055917367	-0.055917367	-0.055917367	2.2751174	14.046044	7.937678	-0.055917367	-0.055917367	-0.055917367	1.3406155	-0.055917367	-0.055917367	-0.055917367	-0.055917367	-0.055917367	-0.055917367	-0.055917367	-0.055917367	-0.055917367	-0.055917367	-0.055917367	-0.055917367	-0.055917367	-0.055917367	-0.055917367	-0.055917367	-0.055917367	-0.055917367	-0.055917367	-0.055917367	-0.055917367	-0.055917367	-0.055917367	-0.055917367	-0.055917367
-0.055917367	-0.055917367	-0.055917367	-0.055917367	-0.055917367	-0.055917367	-0.055917367	-0.055917367	-0.055917367	-0.055917367	4.706388	6.5023236	1.3079697	-0.055917367	-0.055917367	-0.055917367	-0.055917367	-0.055917367	0.9141913	9.059445	-0.055917367	-0.055917367	1.4361616	-0.055917367	-0.055917367	-0.055917367	-0.055917367	-0.055917367	-0.055917367	-0.055917367	-0.055917367	-0.055917367	-0.055917367	-0.055917367	-0.055917367	-0.055917367	-0.055917367	-0.055917367	-0.055917367	-0.055917367	-0.055917367	-0.055917367	-0.055917367	-0.055917367	-0.055917367	-0.055917367	-0.055917367	-0.055917367	-0.055917367	-0.055917367
-0.055917367	-0.055917367	-0.055917367	-0.055917367	-0.055917367	-0.055917367	-0.055917367	-0.055917367	-0.055917367	-0.055917367	-0.055917367	4.2408643	1.9691678	-0.055917367	-0.055917367	-0.055917367	-0.055917367	-0.055917367	-0.055917367	-0.055917367	-0.055917367	-0.055917367	0.94584006	-0.055917367	-0.055917367	-0.055917367	-0.055917367	-0.055917367	-0.055917367	-0.055917367	-0.055917367	-0.055917367	-0.055917367	-0.055917367	-0.055917367	-0.055917367	-0.055917367	-0.055917367	-0.055917367	-0.055917367	-0.055917367	-0.055917367	-0.055917367	-0.055917367	-0.055917367	-0.055917367	-0.055917367	-0.055917367	-0.055917367	-0.055917367
-0.055917367	-0.055917367	-0.055917367	-0.055917367	-0.055917367	-0.055917367	-0.055917367	-0.055917367	-0.055917367	-0.055917367	-0.055917367	-0.055917367	-0.055917367	-0.055917367	-0.055917367	-0.055917367	1.8270305	-0.055917367	-0.055917367	-0.055917367	-0.055917367	5.550785	-0.055917367	-0.055917367	-0.055917367	-0.055917367	-0.055917367	-0.055917367	-0.055917367	-0.055917367	-0.055917367	-0.055917367	-0.055917367	-0.055917367	-0.055917367	-0.055917367	-0.055917367	-0.055917367	-0.055917367	-0.055917367	-0.055917367	-0.055917367	-0.055917367	-0.055917367	-0.055917367	-0.055917367	-0.055917367	-0.055917367	-0.055917367	-0.055917367
-0.055917367	-0.055917367	-0.055917367	2.4581296	-0.055917367	-0.055917367	-0.055917367	-0.055917367	-0.055917367	-0.055917367	-0.055917367	-0.055917367	-0.055917367	-0.055917367	-0.055917367	-0.055917367	-0.055917367	3.5000734	-0.055917367	-0.055917367	-0.055917367	8.555282	4.6360593	2.4717836	-0.055917367	-0.055917367	-0.055917367	-0.055917367	-0.055917367	-0.055917367	-0.055917367	-0.055917367	-0.055917367	-0.055917367	-0.055917367	-0.055917367	-0.055917367	-0.055917367	-0.055917367	-0.055917367	-0.055917367	-0.055917367	-0.055917367	-0.055917367	-0.055917367	-0.055917367	-0.055917367	-0.055917367	-0.055917367	-0.055917367
-0.055917367	-0.055917367	1.0611126	2.1939821	-0.055917367	-0.055917367	-0.055917367	-0.055917367	-0.055917367	-0.055917367	-0.055917367	-0.055917367	-0.055917367	-0.055917367	-0.055917367	-0.055917367	2.7412682	7.415888	-0.055917367	-0.055917367	-0.055917367	5.724451	-0.055917367	2.9129825	-0.055917367	-0.055917367	-0.055917367	-0.055917367	-0.055917367	-0.055917367	-0.055917367	-0.055917367	-0.055917367	-0.055917367	-0.055917367	-0.055917367	-0.055917367	-0.055917367	-0.055917367	-0.055917367	-0.055917367	-0.055917367	-0.055917367	-0.055917367	-0.055917367	-0.055917367	-0.055917367	-0.055917367	-0.055917367	-0.055917367
-0.055917367	-0.055917367	0.21023837	-0.055917367	-0.055917367	-0.055917367	-0.055917367	-0.055917367	-0.055917367	-0.055917367	0.3161464	-0.055917367	-0.055917367	-0.055917367	-0.055917367	-0.055917367	-0.055917367	-0.055917367	7.2174306	-0.055917367	-0.055917367	4.9196706	4.337223	2.256344	-0.055917367	-0.055917367	-0.055917367	-0.055917367	-0.055917367	-0.055917367	-0.055917367	-0.055917367	-0.055917367	-0.055917367	-0.055917367	-0.055917367	-0.055917367	-0.055917367	-0.055917367	-0.055917367	-0.055917367	-0.055917367	-0.055917367	-0.055917367	-0.055917367	-0.055917367	-0.055917367	-0.055917367	-0.055917367	-0.055917367
-0.055917367	-0.055917367	-0.055917367	-0.055917367	-0.055917367	-0.055917367	-0.055917367	-0.055917367	-0.055917367	3.3615475	-0.055917367	-0.055917367	-0.055917367	-0.055917367	-0.055917367	-0.055917367	-0.055917367	-0.055917367	6.115402	7.2457266	-0.055917367	-0.055917367	-0.055917367	0.38073364	1.1978043	-0.055917367	-0.055917367	-0.055917367	-0.055917367	-0.055917367	-0.055917367	-0.055917367	-0.055917367	-0.055917367	-0.055917367	-0.055917367	-0.055917367	-0.055917367	-0.055917367	-0.055917367	-0.055917367	-0.055917367	-0.055917367	-0.055917367	-0.055917367	-0.055917367	-0.055917367	-0.055917367	-0.055917367	-0.055917367
-0.055917367	-0.055917367	-0.055917367	-0.055917367	-0.055917367	-0.055917367	-0.055917367	-0.055917367	4.035637	5.6754546	-0.055917367	-0.055917367	-0.055917367	-0.055917367	-0.055917367	-0.055917367	-0.055917367	-0.055917367	-0.055917367	8.606318	4.9104276	-0.055917367	-0.055917367	3.7262838	-0.055917367	-0.055917367	-0.055917367	-0.055917367	-0.055917367	-0.055917367	-0.055917367	-0.055917367	-0.055917367	-0.055917367	-0.055917367	-0.055917367	-0.055917367	-0.055917367	-0.055917367	-0.055917367	-0.055917367	-0.055917367	-0.055917367	-0.055917367	-0.055917367	-0.055917367	-0.055917367	-0.055917367	-0.055917367	-0.055917367
-0.055917367	-0.055917367	-0.055917367	-0.055917367	1.1265177	1.4704362	-0.055917367	-0.055917367	5.81043	-0.055917367	-0.055917367	1.240014	1.0182682	-0.055917367	-0.055917367	-0.055917367	-0.055917367	-0.055917367	-0.055917367	4.6821404	6.6507096	-0.055917367	-0.055917367	-0.055917367	-0.055917367	-0.055917367	-0.055917367	-0.055917367	-0.055917367	-0.055917367	-0.055917367	-0.055917367	-0.055917367	-0.055917367	-0.055917367	-0.055917367	-0.055917367	-0.055917367	5.195766	-0.055917367	-0.055917367	-0.055917367	-0.055917367	-0.055917367	-0.055917367	-0.055917367	-0.055917367	-0.055917367	-0.055917367	-0.055917367
-0.055917367	-0.055917367	-0.055917367	1.8966534	-0.055917367	-0.055917367	-0.055917367	-0.055917367	-0.055917367	-0.055917367	-0.055917367	-0.055917367	-0.055917367	-0.055917367	-0.055917367	-0.055917367	-0.055917367	-0.055917367	-0.055917367	0.47442862	-0.055917367	-0.055917367	-0.055917367	-0.055917367	-0.055917367	-0.055917367	-0.055917367	-0.055917367	-0.055917367	-0.055917367	-0.055917367	-0.055917367	-0.055917367	-0.055917367	-0.055917367	-0.055917367	-0.055917367	-0.055917367	9.730953	7.402532	-0.055917367	-0.055917367	-0.055917367	-0.055917367	-0.055917367	-0.055917367	-0.055917367	-0.055917367	-0.055917367	-0.055917367
-0.055917367	-0.055917367	-0.055917367	-0.055917367	-0.055917367	3.5948157	-0.055917367	0.47842717	-0.055917367	-0.055917367	-0.055917367	-0.055917367	-0.055917367	1.0618793	-0.055917367	-0.055917367	-0.055917367	-0.055917367	-0.055917367	-0.055917367	-0.055917367	-0.055917367	-0.055917367	-0.055917367	-0.055917367	-0.055917367	2.2244308	-0.055917367	-0.055917367	-0.055917367	-0.055917367	-0.055917367	-0.055917367	-0.055917367	-0.055917367	-0.055917367	-0.055917367	1.0786281	6.917386	5.9857264	-0.055917367	-0.055917367	-0.055917367	-0.055917367	-0.055917367	-0.055917367	-0.055917367	-0.055917367	-0.055917367	-0.055917367
-0.055917367	-0.055917367	-0.055917367	-0.055917367	-0.055917367	1.6348513	3.7819257	-0.055917367	-0.055917367	-0.055917367	-0.055917367	-0.055917367	-0.055917367	-0.055917367	-0.055917367	-0.055917367	0.5492703	-0.055917367	-0.055917367	-0.055917367	-0.055917367	-0.055917367	-0.055917367	-0.055917367	-0.055917367	-0.055917367	0.94189966	-0.055917367	-0.055917367	-0.055917367	-0.055917367	-0.055917367	-0.055917367	-0.055917367	-0.055917367	-0.055917367	-0.055917367	4.2844224	4.548178	6.742752	-0.055917367	-0.055917367	-0.055917367	-0.055917367	-0.055917367	-0.055917367	-0.055917367	-0.055917367	-0.055917367	-0.053085573
-0.055917367	-0.055917367	-0.055917367	-0.055917367	-0.055917367	-0.055917367	-0.055917367	-0.055917367	-0.055917367	-0.055917367	-0.055917367	-0.055917367	1.4536883	4.7294044	-0.055917367	-0.055917367	-0.055917367	-0.055917367	-0.055917367	-0.055917367	-0.055917367	-0.055917367	-0.055917367	-0.055917367	-0.055917367	-0.055917367	-0.055917367	-0.055917367	-0.055917367	-0.055917367	-0.055917367	-0.055917367	-0.055917367	-0.055917367	-0.055917367	-0.055917367	-0.055917367	-0.055917367	-0.055917367	1.9026449	-0.055917367	-0.055917367	-0.055917367	-0.055917367	-0.055917367	-0.055917367	-0.055917367	-0.055917367	-0.055917367	3.105881
-0.055917367	-0.055917367	-0.055917367	-0.055917367	-0.055917367	-0.055917367	-0.055917367	-0.055917367	-0.055917367	-0.055917367	-0.055917367	-0.055917367	7.3711605	4.672678	-0.055917367	-0.055917367	-0.055917367	-0.055917367	-0.055917367	-0.055917367	-0.055917367	-0.055917367	-0.055917367	-0.055917367	-0.055917367	-0.055917367	-0.055917367	-0.055917367	-0.055917367	-0.055917367	-0.055917367	-0.055917367	-0.055917367	-0.055917367	-0.055917367	-0.055917367	-0.055917367	-0.055917367	4.039052	-0.055917367	1.9676428	-0.055917367	-0.055917367	-0.055917367	-0.055917367	-0.055917367	-0.055917367	-0.055917367	-0.055917367	-0.055917367
-0.055917367	-0.055917367	-0.055917367	-0.055917367	-0.055917367	-0.055917367	-0.055917367	-0.055917367	-0.055917367	2.0731993	-0.055917367	-0.055917367	-0.055917367	2.2373762	-0.055917367	-0.055917367	-0.055917367	-0.055917367	-0.055917367	-0.055917367	-0.055917367	-0.055917367	-0.055917367	-0.055917367	-0.055917367	-0.055917367	-0.055917367	-0.055917367	-0.055917367	-0.055917367	-0.055917367	-0.055917367	-0.055917367	-0.055917367	-0.055917367	-0.055917367	-0.055917367	-0.055917367	-0.055917367	-0.055917367	-0.055917367	-0.055917367	-0.055917367	-0.055917367	-0.055917367	-0.055917367	-0.055917367	-0.055917367	-0.055917367	-0.055917367
-0.055917367	-0.055917367	-0.055917367	-0.055917367	-0.055917367	-0.055917367	-0.055917367	-0.055917367	-0.055917367	1.5431335	-0.055917367	-0.055917367	-0.055917367	-0.055917367	-0.055917367	-0.055917367	-0.055917367	-0.055917367	-0.055917367	-0.055917367	-0.055917367	-0.055917367	-0.055917367	-0.055917367	-0.055917367	-0.055917367	-0.055917367	-0.055917367	-0.055917367	-0.055917367	-0.055917367	-0.055917367	-0.055917367	-0.055917367	-0.055917367	-0.055917367	-0.055917367	-0.055917367	-0.055917367	-0.055917367	-0.055917367	-0.055917367	-0.055917367	-0.055917367	-0.055917367	-0.055917367	-0.055917367	-0.055917367	-0.055917367	-0.055917367
2.848044	-0.055917367	-0.055917367	-0.055917367	-0.055917367	-0.055917367	-0.055917367	-0.055917367	-0.055917367	-0.055917367	-0.055917367	-0.055917367	-0.055917367	-0.055917367	-0.055917367	-0.055917367	-0.055917367	-0.055917367	-0.055917367	-0.055917367	-0.055917367	-0.055917367	2.7038314	-0.055917367	-0.055917367	-0.055917367	-0.055917367	-0.055917367	-0.055917367	-0.055917367	-0.055917367	-0.055917367	-0.055917367	-0.055917367	-0.055917367	-0.055917367	-0.055917367	-0.055917367	-0.055917367	-0.055917367	-0.055917367	-0.055917367	-0.055917367	-0.055917367	-0.055917367	-0.055917367	-0.055917367	-0.055917367	-0.055917367	-0.055917367
-0.055917367	-0.055917367	-0.055917367	-0.055917367	-0.055917367	-0.055917367	-0.055917367	-0.055917367	-0.055917367	-0.055917367	-0.055917367	-0.055917367	-0.055917367	-0.055917367	-0.055917367	-0.055917367	-0.055917367	-0.055917367	-0.055917367	-0.055917367	-0.055917367	-0.055917367	-0.055917367	-0.055917367	-0.055917367	-0.055917367	-0.055917367	-0.055917367	-0.055917367	-0.055917367	-0.055917367	-0.055917367	-0.055917367	-0.055917367	-0.055917367	-0.055917367	-0.055917367	-0.055917367	-0.055917367	-0.055917367	-0.055917367	-0.055917367	-0.055917367	-0.055917367	-0.055917367	-0.055917367	-0.055917367	-0.055917367	-0.055917367	-0.055917367
3.7316635	1.6464587	-0.055917367	-0.055917367	-0.055917367	-0.055917367	-0.055917367	-0.055917367	-0.055917367	-0.055917367	-0.055917367	-0.055917367	-0.055917367	-0.055917367	-0.055917367	-0.055917367	-0.055917367	-0.055917367	-0.055917367	-0.055917367	-0.055917367	-0.055917367	-0.055917367	-0.055917367	-0.055917367	-0.055917367	-0.055917367	-0.055917367	-0.055917367	-0.055917367	-0.055917367	-0.055917367	-0.055917367	-0.055917367	-0.055917367	-0.055917367	-0.055917367	-0.055917367	-0.055917367	-0.055917367	-0.055917367	-0.055917367	-0.055917367	-0.055917367	-0.055917367	-0.055917367	-0.055917367	-0.055917367	-0.055917367	-0.055917367
2.5768957	-0.055917367	-0.055917367	-0.055917367	-0.055917367	-0.055917367	-0.055917367	-0.055917367	-0.055917367	-0.055917367	-0.055917367	-0.055917367	-0.055917367	-0.055917367	-0.055917367	-0.055917367	-0.055917367	-0.055917367	-0.055917367	-0.055917367	-0.055917367	-0.055917367	-0.055917367	6.3172874	-0.055917367	-0.055917367	-0.055917367	-0.055917367	-0.055917367	-0.055917367	-0.055917367	-0.055917367	-0.055917367	-0.055917367	-0.055917367	-0.055917367	-0.055917367	-0.055917367	-0.055917367	-0.055917367	-0.055917367	-0.055917367	-0.055917367	-0.055917367	-0.055917367	-0.055917367	-0.055917367	-0.055917367	-0.055917367	-0.055917367
-0.055917367	-0.055917367	-0.055917367	-0.055917367	-0.055917367	-0.055917367	-0.055917367	-0.055917367	-0.055917367	-0.055917367	-0.055917367	-0.055917367	-0.055917367	-0.055917367	-0.055917367	-0.055917367	-0.055917367	-0.055917367	-0.055917367	-0.055917367	-0.055917367	-0.055917367	-0.055917367	4.161887	-0.055917367	-0.055917367	-0.055917367	-0.055917367	-0.055917367	-0.055917367	-0.055917367	-0.055917367	-0.055917367	-0.055917367	-0.055917367	-0.055917367	-0.055917367	-0.055917367	-0.055917367	-0.055917367	-0.055917367	-0.055917367	-0.055917367	-0.055917367	-0.055917367	-0.055917367	-0.055917367	-0.055917367	-0.055917367	-0.055917367
-0.055917367	-0.055917367	-0.055917367	-0.055917367	2.3846886	-0.055917367	-0.055917367	-0.055917367	-0.055917367	-0.055917367	-0.055917367	-0.055917367	-0.055917367	-0.055917367	-0.055917367	-0.055917367	-0.055917367	-0.055917367	-0.055917367	-0.055917367	-0.055917367	-0.055917367	-0.055917367	-0.055917367	-0.055917367	-0.055917367	-0.055917367	-0.055917367	-0.055917367	-0.055917367	-0.055917367	-0.055917367	-0.055917367	-0.055917367	-0.055917367	-0.055917367	-0.055917367	-0.055917367	-0.055917367	-0.055917367	-0.055917367	-0.055917367	-0.055917367	-0.055917367	-0.055917367	-0.055917367	-0.055917367	-0.055917367	-0.055917367	-0.055917367
-0.055917367	-0.055917367	-0.055917367	-0.055917367	-0.055917367	-0.055917367	-0.055917367	-0.055917367	-0.055917367	-0.055917367	1.0722489	2.360211	-0.055917367	-0.055917367	-0.055917367	-0.055917367	-0.055917367	-0.055917367	-0.055917367	-0.055917367	-0.055917367	-0.055917367	-0.055917367	-0.055917367	-0.055917367	-0.055917367	-0.055917367	-0.055917367	-0.055917367	-0.055917367	-0.055917367	-0.055917367	-0.055917367	-0.055917367	-0.055917367	-0.055917367	-0.055917367	-0.055917367	-0.055917367	-0.055917367	-0.055917367	-0.055917367	-0.055917367	-0.055917367	-0.055917367	-0.055917367	-0.055917367	-0.055917367	-0.055917367	-0.055917367
-0.055917367	-0.055917367	-0.055917367	-0.055917367	-0.055917367	-0.055917367	-0.055917367	-0.055917367	-0.055917367	-0.055917367	-0.055917367	-0.055917367	-0.055917367	-0.055917367	-0.055917367	-0.055917367	-0.055917367	-0.055917367	-0.055917367	-0.055917367	-0.055917367	-0.055917367	-0.055917367	-0.055917367	-0.055917367	-0.055917367	-0.055917367	-0.055917367	-0.055917367	-0.055917367	-0.055917367	-0.055917367	-0.055917367	-0.055917367	-0.055917367	-0.055917367	-0.055917367	-0.055917367	-0.055917367	-0.055917367	-0.055917367	-0.055917367	-0.055917367	-0.055917367	-0.055917367	-0.055917367	-0.055917367	-0.055917367	-0.055917367	-0.055917367
-0.055917367	-0.055917367	-0.055917367	-0.055917367	-0.055917367	-0.055917367	-0.055917367	6.203894	-0.055917367	0.90414196	-0.055917367	-0.055917367	-0.055917367	-0.055917367	-0.055917367	1.3479419	-0.055917367	5.552981	-0.055917367	-0.055917367	-0.055917367	-0.055917367	-0.055917367	1.2344389	-0.055917367	-0.055917367	-0.055917367	-0.055917367	-0.055917367	-0.055917367	-0.055917367	-0.055917367	-0.055917367	-0.055917367	-0.055917367	-0.055917367	-0.055917367	-0.055917367	-0.055917367	-0.055917367	-0.055917367	-0.055917367	-0.055917367	-0.055917367	-0.055917367	-0.055917367	-0.055917367	-0.055917367	-0.055917367	-0.055917367
-0.055917367	-0.055917367	-0.055917367	-0.055917367	-0.055917367	-0.055917367	-0.055917367	6.417532	-0.055917367	-0.055917367	-0.055917367	-0.055917367	-0.055917367	0.9991297	5.955587	-0.055917367	-0.055917367	-0.055917367	-0.055917367	-0.055917367	-0.055917367	-0.055917367	-0.055917367	1.8071553	-0.055917367	-0.055917367	-0.055917367	1.0540662	-0.055917367	-0.055917367	-0.055917367	-0.055917367	-0.055917367	-0.055917367	-0.055917367	-0.055917367	-0.055917367	-0.055917367	-0.055917367	-0.055917367	-0.055917367	-0.055917367	-0.055917367	-0.055917367	-0.055917367	-0.055917367	-0.055917367	-0.055917367	-0.055917367	-0.055917367
3.3540933	-0.055917367	-0.055917367	-0.055917367	-0.055917367	-0.055917367	-0.055917367	1.1903182	-0.055917367	-0.055917367	-0.055917367	-0.055917367	-0.055917367	4.5202866	9.920801	4.599228	-0.055917367	-0.055917367	-0.055917367	-0.055917367	-0.055917367	-0.055917367	-0.055917367	-0.055917367	-0.055917367	-0.055917367	-0.055917367	-0.055917367	-0.055917367	-0.055917367	-0.055917367	-0.055917367	-0.055917367	-0.055917367	-0.055917367	-0.055917367	-0.055917367	-0.055917367	-0.055917367	-0.055917367	-0.055917367	-0.055917367	-0.055917367	-0.055917367	-0.055917367	-0.055917367	-0.055917367	-0.055917367	-0.055917367	-0.055917367
-0.055917367	-0.055917367	-0.055917367	-0.055917367	-0.055917367	-0.055917367	-0.055917367	-0.055917367	-0.055917367	-0.055917367	1.3669696	-0.055917367	-0.055917367	-0.055917367	-0.055917367	-0.055917367	0.008317752	-0.055917367	-0.055917367	-0.055917367	-0.055917367	-0.055917367	-0.055917367	1.1403029	-0.055917367	-0.055917367	-0.055917367	-0.055917367	-0.055917367	-0.055917367	-0.055917367	-0.055917367	-0.055917367	-0.055917367	-0.055917367	-0.055917367	-0.055917367	-0.055917367	-0.055917367	-0.055917367	-0.055917367	-0.055917367	-0.055917367	-0.055917367	-0.055917367	-0.055917367	-0.055917367	-0.055917367	-0.055917367	-0.055917367
-0.055917367	-0.055917367	-0.055917367	-0.055917367	-0.055917367	-0.055917367	-0.055917367	-0.055917367	-0.055917367	-0.055917367	-0.055917367	-0.055917367	0.04408982	-0.055917367	-0.055917367	2.674815	-0.055917367	1.2729703	-0.055917367	-0.055917367	-0.055917367	-0.055917367	-0.055917367	-0.055917367	-0.055917367	-0.055917367	-0.055917367	-0.055917367	-0.055917367	-0.055917367	-0.055917367	-0.055917367	-0.055917367	-0.055917367	-0.055917367	-0.055917367	-0.055917367	-0.055917367	-0.055917367	-0.055917367	-0.055917367	-0.055917367	-0.055917367	-0.055917367	-0.055917367	-0.055917367	-0.055917367	-0.055917367	-0.055917367	-0.055917367
-0.055917367	-0.055917367	-0.055917367	-0.055917367	-0.055917367	-0.055917367	-0.055917367	-0.055917367	-0.055917367	-0.055917367	-0.055917367	-0.055917367	-0.055917367	2.636505	-0.055917367	2.4544246	-0.055917367	-0.055917367	-0.055917367	-0.055917367	-0.055917367	-0.055917367	-0.055917367	-0.055917367	-0.055917367	-0.055917367	-0.055917367	-0.055917367	-0.055917367	-0.055917367	-0.055917367	-0.055917367	-0.055917367	-0.055917367	-0.055917367	-0.055917367	-0.055917367	-0.055917367	-0.055917367	-0.055917367	-0.055917367	-0.055917367	-0.055917367	-0.055917367	-0.055917367	-0.055917367	-0.055917367	-0.055917367	-0.055917367	-0.055917367
-0.055917367	-0.055917367	-0.055917367	-0.055917367	-0.055917367	-0.055917367	-0.055917367	-0.055917367	-0.055917367	-0.055917367	-0.055917367	-0.055917367	-0.055917367	-0.055917367	-0.055917367	-0.055917367	3.3577893	-0.055917367	-0.055917367	-0.055917367	-0.055917367	-0.055917367	-0.055917367	-0.055917367	-0.055917367	-0.055917367	-0.055917367	-0.055917367	-0.055917367	-0.055917367	-0.055917367	-0.055917367	-0.055917367	-0.055917367	-0.055917367	-0.055917367	-0.055917367	-0.055917367	-0.055917367	-0.055917367	-0.055917367	-0.055917367	-0.055917367	-0.055917367	-0.055917367	-0.055917367	-0.055917367	-0.055917367	-0.055917367	-0.055917367
-0.055917367	-0.055917367	-0.055917367	-0.055917367	-0.055917367	-0.055917367	-0.055917367	-0.055917367	-0.055917367	-0.055917367	-0.055917367	-0.055917367	-0.055917367	-0.055917367	0.50725025	-0.055917367	2.6752272	2.0080097	-0.055917367	-0.055917367	-0.055917367	-0.055917367	-0.055917367	-0.055917367	-0.055917367	-0.055917367	-0.055917367	-0.055917367	-0.055917367	-0.055917367	-0.055917367	-0.055917367	-0.055917367	-0.055917367	-0.055917367	-0.055917367	-0.055917367	-0.055917367	-0.055917367	-0.055917367	-0.055917367	-0.055917367	-0.055917367	-0.055917367	-0.055917367	-0.055917367	-0.055917367	-0.055917367	-0.055917367	-0.055917367
-0.055917367	-0.055917367	-0.055917367	-0.055917367	-0.055917367	-0.055917367	-0.055917367	-0.055917367	-0.055917367	-0.055917367	-0.055917367	-0.055917367	-0.055917367	1.4250803	1.2214973	-0.055917367	7.2624955	9.0937605	0.3551298	-0.055917367	-0.055917367	-0.055917367	-0.055917367	-0.055917367	-0.055917367	-0.055917367	-0.055917367	-0.055917367	-0.055917367	-0.055917367	-0.055917367	-0.055917367	-0.055917367	-0.055917367	-0.055917367	-0.055917367	-0.055917367	-0.055917367	-0.055917367	-0.055917367	-0.055917367	-0.055917367	-0.055917367	-0.055917367	-0.055917367	-0.055917367	-0.055917367	-0.055917367	-0.055917367	-0.055917367
-0.055917367	-0.055917367	-0.055917367	-0.055917367	-0.055917367	-0.055917367	-0.055917367	-0.055917367	-0.055917367	-0.055917367	-0.055917367	-0.055917367	-0.055917367	-0.055917367	-0.055917367	1.3936843	6.3923383	8.223067	2.9020555	-0.055917367	-0.055917367	-0.055917367	-0.055917367	-0.055917367	-0.055917367	-0.055917367	-0.055917367	-0.055917367	-0.055917367	-0.055917367	-0.055917367	-0.055917367	-0.055917367	-0.055917367	-0.055917367	-0.055917367	-0.055917367	-0.055917367	-0.055917367	-0.055917367	-0.055917367	-0.055917367	-0.055917367	-0.055917367	-0.055917367	-0.055917367	-0.055917367	-0.055917367	-0.055917367	-0.055917367
-0.055917367	-0.055917367	-0.055917367	-0.055917367	-0.055917367	-0.055917367	-0.055917367	-0.055917367	-0.055917367	-0.055917367	-0.055917367	1.0632002	0.715172	-0.055917367	-0.055917367	5.1049924	8.168868	-0.055917367	10.2200985	0.62463564	-0.055917367	-0.055917367	-0.055917367	-0.055917367	-0.055917367	-0.055917367	-0.055917367	-0.055917367	-0.055917367	-0.055917367	-0.055917367	-0.055917367	-0.055917367	-0.055917367	-0.055917367	-0.055917367	-0.055917367	-0.055917367	-0.055917367	-0.055917367	-0.055917367	-0.055917367	-0.055917367	-0.055917367	-0.055917367	-0.055917367	-0.055917367	-0.055917367	-0.055917367	-0.055917367
-0.055917367	-0.055917367	-0.055917367	-0.055917367	-0.055917367	-0.055917367	-0.055917367	-0.055917367	-0.055917367	5.847369	7.380349	-0.055917367	7.66213	2.31475	-0.055917367	2.234636	7.772836	0.16907713	9.209885	-0.055917367	-0.055917367	-0.055917367	-0.055917367	-0.055917367	-0.055917367	-0.055917367	-0.055917367	-0.055917367	-0.055917367	-0.055917367	-0.055917367	-0.055917367	-0.055917367	-0.055917367	-0.055917367	-0.055917367	-0.055917367	-0.055917367	-0.055917367	-0.055917367	-0.055917367	-0.055917367	-0.055917367	-0.055917367	-0.055917367	-0.055917367	-0.055917367	-0.055917367	-0.055917367	-0.055917367
-0.055917367	-0.055917367	-0.055917367	-0.055917367	-0.055917367	-0.055917367	-0.055917367	-0.055917367	-0.055917367	0.32104453	5.3016324	4.1339006	-0.055917367	-0.055917367	-0.055917367	-0.055917367	7.738444	4.9378333	7.369879	-0.055917367	-0.055917367	-0.055917367	-0.055917367	-0.055917367	-0.055917367	-0.055917367	-0.055917367	-0.055917367	-0.055917367	-0.055917367	-0.055917367	-0.055917367	-0.055917367	-0.055917367	-0.055917367	-0.055917367	-0.055917367	-0.055917367	-0.055917367	-0.055917367	-0.055917367	-0.055917367	-0.055917367	-0.055917367	-0.055917367	-0.055917367	-0.055917367	-0.055917367	-0.055917367	-0.055917367
-0.055917367	0.5177371	-0.055917367	-0.055917367	-0.055917367	-0.055917367	-0.055917367	-0.055917367	-0.055917367	3.7700765	5.715319	5.457607	-0.055917367	-0.055917367	-0.055917367	0.16447932	1.0226151	9.369854	8.290781	0.21534765	-0.055917367	-0.055917367	-0.055917367	-0.055917367	-0.055917367	-0.055917367	-0.055917367	-0.055917367	-0.055917367	-0.055917367	-0.055917367	-0.055917367	-0.055917367	-0.055917367	-0.055917367	-0.055917367	-0.055917367	-0.055917367	-0.055917367	-0.055917367	-0.055917367	-0.055917367	-0.055917367	-0.055917367	-0.055917367	-0.055917367	-0.055917367	-0.055917367	-0.055917367	-0.055917367
-0.055917367	-0.055917367	-0.055917367	-0.055917367	-0.055917367	-0.055917367	-0.055917367	-0.055917367	-0.055917367	1.3448504	0.67953926	2.282947	0.19328114	-0.055917367	-0.055917367	0.9782858	5.993611	5.7035093	8.02039	-0.055917367	-0.055917367	-0.055917367	-0.055917367	-0.055917367	-0.055917367	-0.055917367	-0.055917367	-0.055917367	-0.055917367	-0.055917367	-0.055917367	-0.055917367	-0.055917367	-0.055917367	-0.055917367	-0.055917367	-0.055917367	-0.055917367	-0.055917367	-0.055917367	-0.055917367	-0.055917367	-0.055917367	-0.055917367	-0.055917367	-0.055917367	-0.055917367	-0.055917367	-0.055917367	-0.055917367
-0.055917367	-0.055917367	-0.055917367	-0.055917367	-0.055917367	-0.055917367	-0.055917367	-0.055917367	-0.055917367	-0.055917367	-0.055917367	1.7370175	2.3665543	3.3174574	3.8144903	0.8557922	7.6302404	2.6257532	1.4434527	-0.055917367	-0.055917367	-0.055917367	-0.055917367	-0.055917367	-0.055917367	-0.055917367	-0.055917367	-0.055917367	-0.055917367	-0.055917367	-0.055917367	-0.055917367	-0.055917367	-0.055917367	-0.055917367	-0.055917367	-0.055917367	-0.055917367	-0.055917367	-0.055917367	-0.055917367	-0.055917367	-0.055917367	-0.055917367	-0.055917367	-0.055917367	-0.055917367	-0.055917367	-0.055917367	-0.055917367
-0.055917367	-0.055917367	-0.055917367	-0.055917367	-0.055917367	-0.055917367	-0.055917367	-0.055917367	-0.055917367	-0.055917367	-0.055917367	-0.055917367	3.1791754	6.9244933	0.9843485	-0.055917367	4.13624	8.016939	-0.055917367	-0.055917367	-0.055917367	-0.055917367	-0.055917367	-0.055917367	-0.055917367	-0.055917367	-0.055917367	-0.055917367	-0.055917367	-0.055917367	-0.055917367	-0.055917367	-0.055917367	-0.055917367	-0.055917367	-0.055917367	-0.055917367	-0.055917367	-0.055917367	-0.055917367	-0.055917367	-0.055917367	-0.055917367	-0.055917367	-0.055917367	-0.055917367	-0.055917367	-0.055917367	-0.055917367	-0.055917367
-0.055917367	-0.055917367	-0.055917367	-0.055917367	-0.055917367	-0.055917367	-0.055917367	-0.055917367	-0.055917367	-0.055917367	-0.055917367	-0.055917367	-0.055917367	6.010635	1.3749866	-0.055917367	0.81300104	8.306013	-0.055917367	-0.055917367	-0.055917367	-0.055917367	-0.055917367	-0.055917367	5.3771787	-0.055917367	-0.055917367	-0.055917367	-0.055917367	-0.055917367	-0.055917367	-0.055917367	-0.055917367	-0.055917367	-0.055917367	-0.055917367	-0.055917367	-0.055917367	-0.055917367	-0.055917367	-0.055917367	-0.055917367	-0.055917367	-0.055917367	-0.055917367	-0.055917367	-0.055917367	-0.055917367	-0.055917367	-0.055917367
-0.055917367	-0.055917367	-0.022898024	-0.055917367	-0.055917367	-0.055917367	-0.055917367	-0.055917367	-0.055917367	-0.055917367	-0.055917367	-0.055917367	-0.055917367	-0.055917367	5.8004203	2.374126	-0.055917367	0.9266724	6.2141595	0.70965934	-0.055917367	-0.055917367	-0.055917367	-0.055917367	5.8516765	-0.055917367	-0.055917367	-0.055917367	-0.055917367	-0.055917367	-0.055917367	-0.055917367	-0.055917367	-0.055917367	-0.055917367	-0.055917367	-0.055917367	-0.055917367	-0.055917367	-0.055917367	-0.055917367	-0.055917367	-0.055917367	-0.055917367	-0.055917367	-0.055917367	-0.055917367	-0.055917367	-0.055917367	-0.055917367
-0.055917367	-0.055917367	-0.055917367	-0.055917367	-0.055917367	-0.055917367	-0.055917367	-0.055917367	-0.055917367	-0.055917367	-0.055917367	-0.055917367	-0.055917367	-0.055917367	-0.055917367	-0.055917367	3.1654944	1.3882957	-0.055917367	0.33924088	-0.055917367	-0.055917367	-0.055917367	4.2385917	-0.055917367	-0.055917367	-0.055917367	-0.055917367	-0.055917367	-0.055917367	-0.055917367	-0.055917367	-0.055917367	-0.055917367	-0.055917367	-0.055917367	-0.055917367	-0.055917367	-0.055917367	-0.055917367	-0.055917367	-0.055917367	-0.055917367	-0.055917367	-0.055917367	-0.055917367	-0.055917367	-0.055917367	-0.055917367	-0.055917367
-0.055917367	-0.055917367	-0.055917367	-0.055917367	-0.055917367	-0.055917367	-0.055917367	-0.055917367	1.4588938	-0.055917367	-0.055917367	-0.055917367	-0.055917367	-0.055917367	-0.055917367	2.6220117	3.5396988	1.4663014	0.8006739	-0.055917367	-0.055917367	-0.055917367	-0.055917367	-0.055917367	-0.055917367	-0.055917367	-0.055917367	-0.055917367	-0.055917367	-0.055917367	-0.055917367	-0.055917367	-0.055917367	-0.055917367	-0.055917367	-0.055917367	-0.055917367	-0.055917367	-0.055917367	-0.055917367	-0.055917367	-0.055917367	-0.055917367	-0.055917367	-0.055917367	-0.055917367	-0.055917367	-0.055917367	-0.055917367	-0.055917367
-0.055917367	-0.055917367	-0.055917367	-0.055917367	-0.055917367	-0.055917367	-0.055917367	-0.055917367	-0.055917367	-0.055917367	-0.055917367	-0.055917367	-0.055917367	9.725049	0.86963886	2.9839718	-0.055917367	-0.055917367	-0.055917367	-0.055917367	-0.055917367	-0.055917367	-0.055917367	-0.055917367	-0.055917367	-0.055917367	-0.055917367	-0.055917367	-0.055917367	-0.055917367	-0.055917367	-0.055917367	-0.055917367	-0.055917367	-0.055917367	-0.055917367	-0.055917367	-0.055917367	-0.055917367	-0.055917367	-0.055917367	-0.055917367	-0.055917367	-0.055917367	-0.055917367	-0.055917367	-0.055917367	-0.055917367	-0.055917367	-0.055917367
-0.055917367	-0.055917367	-0.055917367	-0.055917367	-0.055917367	-0.055917367	-0.055917367	-0.055917367	-0.055917367	-0.055917367	-0.055917367	-0.055917367	12.059192	11.982917	-0.055917367	4.4822907	1.5673003	1.5803772	-0.055917367	-0.055917367	-0.055917367	-0.055917367	-0.055917367	-0.055917367	-0.055917367	-0.055917367	-0.055917367	-0.055917367	-0.055917367	-0.055917367	-0.055917367	-0.055917367	-0.055917367	-0.055917367	-0.055917367	-0.055917367	-0.055917367	-0.055917367	-0.055917367	-0.055917367	-0.055917367	-0.055917367	-0.055917367	-0.055917367	-0.055917367	-0.055917367	-0.055917367	-0.055917367	-0.055917367	-0.055917367
-0.055917367	-0.055917367	-0.055917367	-0.055917367	-0.055917367	6.5431175	5.780403	1.1972258	-0.055917367	2.5312831	-0.055917367	1.0430115	3.584341	10.623761	-0.055917367	-0.055917367	-0.055917367	-0.055917367	-0.055917367	-0.055917367	-0.055917367	-0.055917367	-0.055917367	-0.055917367	-0.055917367	-0.055917367	-0.055917367	-0.055917367	-0.055917367	-0.055917367	-0.055917367	-0.055917367	-0.055917367	-0.055917367	-0.055917367	-0.055917367	-0.055917367	-0.055917367	-0.055917367	-0.055917367	-0.055917367	-0.055917367	-0.055917367	-0.055917367	-0.055917367	-0.055917367	-0.055917367	-0.055917367	-0.055917367	-0.055917367
-0.055917367	-0.055917367	-0.055917367	-0.055917367	-0.055917367	4.0551753	-0.055917367	6.435673	3.6940422	-0.055917367	0.032569718	-0.055917367	1.3622876	-0.055917367	1.805346	-0.055917367	-0.055917367	-0.055917367	-0.055917367	-0.055917367	-0.055917367	-0.055917367	-0.055917367	-0.055917367	-0.055917367	-0.055917367	-0.055917367	-0.055917367	-0.055917367	-0.055917367	-0.055917367	-0.055917367	-0.055917367	-0.055917367	-0.055917367	-0.055917367	-0.055917367	-0.055917367	-0.055917367	-0.055917367	-0.055917367	-0.055917367	-0.055917367	-0.055917367	-0.055917367	-0.055917367	-0.055917367	-0.055917367	-0.055917367	-0.055917367
-0.055917367	-0.055917367	0.33621657	3.5849104	4.5298853	0.922878	2.4489732	1.4969491	-0.055917367	2.5219834	10.806233	5.723188	-0.055917367	-0.055917367	-0.055917367	-0.055917367	-0.055917367	-0.055917367	-0.055917367	-0.055917367	-0.055917367	-0.055917367	-0.055917367	-0.055917367	-0.055917367	-0.055917367	-0.055917367	-0.055917367	-0.055917367	-0.055917367	-0.055917367	-0.055917367	-0.055917367	-0.055917367	-0.055917367	-0.055917367	-0.055917367	-0.055917367	-0.055917367	-0.055917367	-0.055917367	-0.055917367	-0.055917367	-0.055917367	-0.055917367	-0.055917367	-0.055917367	-0.055917367	-0.055917367	-0.055917367
2.2373583	1.3235123	-0.055917367	-0.055917367	11.900056	2.6707888	1.9157021	2.461729	0.36016926	12.901945	13.871067	2.059438	-0.055917367	-0.055917367	-0.055917367	-0.055917367	-0.055917367	-0.055917367	-0.055917367	-0.055917367	-0.055917367	-0.055917367	-0.055917367	-0.055917367	-0.055917367	-0.055917367	-0.055917367	-0.055917367	-0.055917367	-0.055917367	-0.055917367	-0.055917367	-0.055917367	-0.055917367	-0.055917367	-0.055917367	-0.055917367	-0.055917367	-0.055917367	-0.055917367	-0.055917367	-0.055917367	-0.055917367	-0.055917367	-0.055917367	-0.055917367	-0.055917367	-0.055917367	-0.055917367	-0.055917367
-0.055917367	7.165523	2.350921	8.758668	11.113145	1.1298213	4.3345113	0.18789865	3.557121	9.009871	8.553125	-0.055917367	0.46804664	-0.055917367	-0.055917367	-0.055917367	-0.055917367	-0.055917367	-0.055917367	-0.055917367	-0.055917367	-0.055917367	-0.055917367	-0.055917367	-0.055917367	-0.055917367	-0.055917367	-0.055917367	-0.055917367	-0.055917367	-0.055917367	-0.055917367	-0.055917367	-0.055917367	-0.055917367	-0.055917367	-0.055917367	-0.055917367	-0.055917367	-0.055917367	-0.055917367	-0.055917367	-0.055917367	-0.055917367	-0.055917367	-0.055917367	-0.055917367	-0.055917367	-0.055917367	-0.055917367
-0.055917367	5.671503	3.105842	6.353581	9.136429	10.74095	2.3400846	4.950587	4.0121326	11.399059	8.168341	0.07656879	-0.055917367	-0.055917367	-0.055917367	-0.055917367	-0.055917367	-0.055917367	-0.055917367	-0.055917367	-0.055917367	-0.055917367	-0.055917367	-0.055917367	-0.055917367	-0.055917367	-0.055917367	-0.055917367	-0.055917367	-0.055917367	-0.055917367	-0.055917367	-0.055917367	-0.055917367	-0.055917367	-0.055917367	-0.055917367	-0.055917367	-0.055917367	-0.055917367	-0.055917367	-0.055917367	-0.055917367	-0.055917367	-0.055917367	-0.055917367	-0.055917367	-0.055917367	-0.055917367	-0.055917367
-0.055917367	-0.055917367	-0.055917367	5.180846	7.9582047	12.517098	7.3164067	6.456875	-0.055917367	12.242255	6.9121485	2.8147585	-0.055917367	-0.055917367	-0.055917367	-0.055917367	-0.055917367	-0.055917367	-0.055917367	-0.055917367	-0.055917367	-0.055917367	-0.055917367	-0.055917367	-0.055917367	-0.055917367	-0.055917367	-0.055917367	-0.055917367	-0.055917367	-0.055917367	-0.055917367	-0.055917367	-0.055917367	-0.055917367	-0.055917367	-0.055917367	-0.055917367	-0.055917367	-0.055917367	-0.055917367	-0.055917367	-0.055917367	-0.055917367	-0.055917367	-0.055917367	-0.055917367	-0.055917367	-0.055917367	-0.055917367
-0.055917367	-0.055917367	-0.055917367	-0.055917367	-0.055917367	9.455542	9.371313	5.585177	-0.055917367	6.321075	-0.055917367	-0.055917367	1.0776565	2.5098867	-0.055917367	-0.055917367	-0.055917367	-0.055917367	-0.055917367	-0.055917367	-0.055917367	-0.055917367	-0.055917367	-0.055917367	-0.055917367	-0.055917367	-0.055917367	-0.055917367	-0.055917367	-0.055917367	-0.055917367	-0.055917367	-0.055917367	-0.055917367	-0.055917367	-0.055917367	-0.055917367	-0.055917367	-0.055917367	-0.055917367	-0.055917367	-0.055917367	-0.055917367	-0.055917367	-0.055917367	-0.055917367	-0.055917367	-0.055917367	-0.055917367	-0.055917367
-0.055917367	-0.055917367	-0.055917367	-0.055917367	8.648786	3.0805848	4.4129796	-0.055917367	1.2948824	3.554366	-0.055917367	3.9457617	11.209865	0.3044231	-0.055917367	-0.055917367	-0.055917367	-0.055917367	-0.055917367	-0.055917367	-0.055917367	-0.055917367	-0.055917367	-0.055917367	-0.055917367	-0.055917367	-0.055917367	-0.055917367	-0.055917367	-0.055917367	-0.055917367	-0.055917367	-0.055917367	-0.055917367	-0.055917367	-0.055917367	-0.055917367	-0.055917367	-0.055917367	-0.055917367	-0.055917367	-0.055917367	-0.055917367	-0.055917367	-0.055917367	-0.055917367	-0.055917367	-0.055917367	-0.055917367	-0.055917367
-0.055917367	-0.055917367	-0.055917367	-0.055917367	-0.055917367	-0.055917367	-0.055917367	-0.055917367	1.2020272	-0.037833028	0.17126736	-0.055917367	13.709509	-0.055917367	-0.055917367	-0.055917367	-0.055917367	-0.055917367	-0.055917367	-0.055917367	-0.055917367	-0.055917367	-0.055917367	-0.055917367	-0.055917367	-0.055917367	-0.055917367	-0.055917367	-0.055917367	-0.055917367	-0.055917367	-0.055917367	-0.055917367	-0.055917367	-0.055917367	-0.055917367	-0.055917367	-0.055917367	-0.055917367	-0.055917367	-0.055917367	-0.055917367	-0.055917367	-0.055917367	-0.055917367	-0.055917367	-0.055917367	-0.055917367	-0.055917367	-0.055917367
-0.055917367	-0.055917367	-0.055917367	-0.055917367	-0.055917367	-0.055917367	0.5476162	-0.055917367	-0.055917367	-0.055917367	1.032177	-0.055917367	2.9992645	-0.055917367	-0.055917367	-0.055917367	-0.055917367	-0.055917367	-0.055917367	-0.055917367	-0.055917367	-0.055917367	-0.055917367	-0.055917367	-0.055917367	-0.055917367	-0.055917367	-0.055917367	-0.055917367	-0.055917367	-0.055917367	-0.055917367	-0.055917367	-0.055917367	-0.055917367	-0.055917367	-0.055917367	-0.055917367	-0.055917367	-0.055917367	-0.055917367	-0.055917367	-0.055917367	-0.055917367	-0.055917367	-0.055917367	-0.055917367	-0.055917367	-0.055917367	-0.055917367
-0.055917367	-0.055917367	-0.055917367	0.21194082	-0.055917367	-0.055917367	-0.055917367	-0.055917367	-0.055917367	1.7347747	-0.055917367	-0.055917367	5.214075	-0.055917367	-0.055917367	-0.055917367	-0.055917367	-0.055917367	-0.055917367	-0.055917367	-0.055917367	-0.055917367	-0.055917367	-0.055917367	-0.055917367	-0.055917367	-0.055917367	-0.055917367	-0.055917367	-0.055917367	-0.055917367	-0.055917367	-0.055917367	-0.055917367	-0.055917367	-0.055917367	-0.055917367	-0.055917367	-0.055917367	-0.055917367	-0.055917367	-0.055917367	-0.055917367	-0.055917367	-0.055917367	-0.055917367	-0.055917367	-0.055917367	-0.055917367	-0.055917367
-0.055917367	-0.055917367	-0.055917367	-0.055917367	-0.055917367	-0.055917367	-0.055917367	-0.055917367	-0.055917367	0.7935444	4.2524447	3.8607535	-0.055917367	0.6903016	-0.055917367	-0.055917367	-0.055917367	-0.055917367	-0.055917367	-0.055917367	-0.055917367	-0.055917367	-0.055917367	-0.055917367	-0.055917367	-0.055917367	-0.055917367	-0.055917367	-0.055917367	-0.055917367	-0.055917367	-0.055917367	-0.055917367	-0.055917367	-0.055917367	-0.055917367	-0.055917367	-0.055917367	-0.055917367	-0.055917367	-0.055917367	-0.055917367	-0.055917367	-0.055917367	-0.055917367	-0.055917367	-0.055917367	-0.055917367	-0.055917367	-0.055917367
-0.055917367	-0.055917367	-0.055917367	-0.055917367	-0.055917367	-0.055917367	-0.055917367	-0.055917367	3.9426293	-0.055917367	-0.055917367	10.39894	7.5364404	5.655282	-0.055917367	-0.055917367	-0.055917367	-0.055917367	-0.055917367	-0.055917367	-0.055917367	-0.055917367	-0.055917367	-0.055917367	-0.055917367	-0.055917367	-0.055917367	-0.055917367	-0.055917367	-0.055917367	-0.055917367	-0.055917367	-0.055917367	-0.055917367	-0.055917367	-0.055917367	-0.055917367	-0.055917367	-0.055917367	-0.055917367	-0.055917367	-0.055917367	-0.055917367	-0.055917367	-0.055917367	-0.055917367	-0.055917367	-0.055917367	-0.055917367	-0.055917367
0.49631393	-0.055917367	-0.055917367	-0.055917367	-0.055917367	-0.055917367	-0.055917367	-0.055917367	-0.055917367	-0.055917367	2.9027143	2.6187632	3.8836343	1.6416936	-0.055917367	1.3824714	-0.055917367	-0.055917367	-0.055917367	-0.055917367	-0.055917367	-0.055917367	-0.055917367	-0.055917367	-0.055917367	-0.055917367	-0.055917367	-0.055917367	-0.055917367	-0.055917367	-0.055917367	-0.055917367	-0.055917367	-0.055917367	-0.055917367	-0.055917367	-0.055917367	-0.055917367	-0.055917367	-0.055917367	-0.055917367	-0.055917367	-0.055917367	-0.055917367	-0.055917367	-0.055917367	-0.055917367	-0.055917367	-0.055917367	-0.055917367
2.1608975	-0.055917367	-0.055917367	-0.055917367	-0.055917367	-0.055917367	-0.055917367	-0.055917367	-0.055917367	-0.055917367	0.6719941	3.3865712	0.9198867	-0.055917367	-0.055917367	-0.055917367	-0.055917367	-0.055917367	-0.055917367	-0.055917367	-0.055917367	-0.055917367	-0.055917367	-0.055917367	-0.055917367	-0.055917367	-0.055917367	-0.055917367	-0.055917367	-0.055917367	-0.055917367	-0.055917367	-0.055917367	-0.055917367	-0.055917367	-0.055917367	-0.055917367	-0.055917367	-0.055917367	-0.055917367	-0.055917367	-0.055917367	-0.055917367	-0.055917367	-0.055917367	-0.055917367	-0.055917367	-0.055917367	-0.055917367	-0.055917367
1.8691186	-0.055917367	-0.055917367	-0.055917367	-0.055917367	-0.055917367	-0.055917367	2.0243294	-0.055917367	3.2042239	3.8229702	4.402311	-0.055917367	-0.055917367	-0.055917367	-0.055917367	-0.055917367	-0.055917367	-0.055917367	-0.055917367	-0.055917367	-0.055917367	-0.055917367	-0.055917367	-0.055917367	-0.055917367	-0.055917367	-0.055917367	-0.055917367	-0.055917367	-0.055917367	-0.055917367	-0.055917367	-0.055917367	-0.055917367	-0.055917367	-0.055917367	-0.055917367	-0.055917367	-0.055917367	-0.055917367	-0.055917367	-0.055917367	-0.055917367	-0.055917367	-0.055917367	-0.055917367	-0.055917367	-0.055917367	-0.055917367
-0.055917367	-0.055917367	-0.055917367	-0.055917367	-0.055917367	-0.055917367	-0.055917367	-0.055917367	0.17938632	-0.055917367	1.9121445	-0.055917367	2.8705502	-0.055917367	-0.055917367	-0.055917367	-0.055917367	-0.055917367	-0.055917367	-0.055917367	-0.055917367	-0.055917367	-0.055917367	-0.055917367	-0.055917367	-0.055917367	-0.055917367	-0.055917367	-0.055917367	-0.055917367	-0.055917367	-0.055917367	-0.055917367	-0.055917367	-0.055917367	-0.055917367	-0.055917367	-0.055917367	-0.055917367	-0.055917367	-0.055917367	-0.055917367	-0.055917367	-0.055917367	-0.055917367	-0.055917367	-0.055917367	-0.055917367	-0.055917367	-0.055917367
-0.055917367	0.55791235	1.6473805	-0.055917367	-0.055917367	-0.055917367	-0.055917367	3.9685311	-0.055917367	0.70701134	6.113137	3.490031	8.932234	-0.055917367	-0.055917367	-0.055917367	-0.055917367	-0.055917367	-0.055917367	-0.055917367	-0.055917367	-0.055917367	-0.055917367	-0.055917367	-0.055917367	-0.055917367	-0.055917367	-0.055917367	-0.055917367	-0.055917367	-0.055917367	-0.055917367	-0.055917367	-0.055917367	-0.055917367	-0.055917367	-0.055917367	-0.055917367	-0.055917367	-0.055917367	-0.055917367	-0.055917367	-0.055917367	-0.055917367	-0.055917367	-0.055917367	-0.055917367	-0.055917367	-0.055917367	-0.055917367
-0.055917367	-0.055917367	0.27042982	0.74926895	-0.055917367	-0.055917367	-0.055917367	-0.055917367	3.5408635	-0.055917367	-0.021908062	0.056880638	-0.055917367	1.6328044	-0.055917367	-0.055917367	-0.055917367	-0.055917367	-0.055917367	-0.055917367	-0.055917367	-0.055917367	-0.055917367	-0.055917367	-0.055917367	-0.055917367	-0.055917367	-0.055917367	-0.055917367	-0.055917367	-0.055917367	-0.055917367	-0.055917367	-0.055917367	-0.055917367	-0.055917367	-0.055917367	-0.055917367	-0.055917367	-0.055917367	-0.055917367	-0.055917367	-0.055917367	-0.055917367	-0.055917367	-0.055917367	-0.055917367	-0.055917367	-0.055917367	-0.055917367
-0.055917367	-0.055917367	-0.055917367	-0.055917367	-0.055917367	-0.055917367	-0.055917367	1.817019	1.5966406	4.0146565	2.3486795	-0.055917367	-0.055917367	-0.055917367	-0.055917367	-0.055917367	-0.055917367	-0.055917367	-0.055917367	-0.055917367	-0.055917367	-0.055917367	-0.055917367	-0.055917367	-0.055917367	-0.055917367	-0.055917367	-0.055917367	-0.055917367	-0.055917367	-0.055917367	-0.055917367	-0.055917367	-0.055917367	-0.055917367	-0.055917367	-0.055917367	-0.055917367	-0.055917367	-0.055917367	-0.055917367	-0.055917367	-0.055917367	-0.055917367	-0.055917367	-0.055917367	-0.055917367	-0.055917367	-0.055917367	-0.055917367
-0.055917367	-0.055917367	-0.055917367	-0.055917367	-0.055917367	-0.055917367	-0.055917367	3.5998795	6.0491304	2.265825	-0.055917367	1.3413317	-0.055917367	-0.055917367	-0.055917367	-0.055917367	-0.055917367	-0.055917367	-0.055917367	-0.055917367	-0.055917367	-0.055917367	-0.055917367	-0.055917367	-0.055917367	-0.055917367	-0.055917367	-0.055917367	-0.055917367	-0.055917367	-0.055917367	-0.055917367	-0.055917367	-0.055917367	-0.055917367	-0.055917367	-0.055917367	-0.055917367	-0.055917367	-0.055917367	-0.055917367	-0.055917367	-0.055917367	-0.055917367	-0.055917367	-0.055917367	-0.055917367	-0.055917367	-0.055917367	-0.055917367
1.0228082	-0.055917367	-0.055917367	-0.055917367	-0.055917367	-0.055917367	-0.055917367	-0.055917367	-0.055917367	-0.055917367	-0.055917367	-0.055917367	-0.055917367	-0.055917367	-0.055917367	-0.055917367	-0.055917367	-0.055917367	-0.055917367	-0.055917367	-0.055917367	-0.055917367	-0.055917367	-0.055917367	-0.055917367	-0.055917367	-0.055917367	-0.055917367	-0.055917367	-0.055917367	-0.055917367	-0.055917367	-0.055917367	-0.055917367	-0.055917367	-0.055917367	-0.055917367	-0.055917367	-0.055917367	-0.055917367	-0.055917367	-0.055917367	-0.055917367	-0.055917367	-0.055917367	-0.055917367	-0.055917367	-0.055917367	-0.055917367	-0.055917367
-0.055917367	-0.055917367	-0.055917367	-0.055917367	-0.055917367	-0.055917367	-0.055917367	-0.055917367	-0.055917367	-0.055917367	-0.055917367	-0.055917367	-0.055917367	-0.055917367	-0.055917367	-0.055917367	-0.055917367	-0.055917367	-0.055917367	-0.055917367	-0.055917367	-0.055917367	-0.055917367	-0.055917367	-0.055917367	-0.055917367	-0.055917367	-0.055917367	-0.055917367	-0.055917367	-0.055917367	-0.055917367	-0.055917367	-0.055917367	-0.055917367	-0.055917367	-0.055917367	-0.055917367	-0.055917367	-0.055917367	-0.055917367	-0.055917367	-0.055917367	-0.055917367	-0.055917367	-0.055917367	-0.055917367	-0.055917367	-0.055917367	-0.055917367
-0.055917367	-0.055917367	-0.055917367	-0.055917367	1.8867003	-0.055917367	-0.055917367	-0.055917367	-0.055917367	-0.055917367	-0.055917367	-0.055917367	-0.055917367	-0.055917367	-0.055917367	-0.055917367	-0.055917367	-0.055917367	-0.055917367	-0.055917367	-0.055917367	-0.055917367	-0.055917367	-0.055917367	-0.055917367	-0.055917367	-0.055917367	-0.055917367	-0.055917367	-0.055917367	-0.055917367	-0.055917367	-0.055917367	-0.055917367	-0.055917367	-0.055917367	-0.055917367	-0.055917367	-0.055917367	-0.055917367	-0.055917367	-0.055917367	-0.055917367	-0.055917367	-0.055917367	-0.055917367	-0.055917367	-0.055917367	-0.055917367	-0.055917367
-0.055917367	-0.055917367	-0.055917367	-0.055917367	0.335555	-0.055917367	-0.055917367	-0.055917367	-0.055917367	-0.055917367	-0.055917367	-0.055917367	-0.055917367	-0.055917367	-0.055917367	-0.055917367	-0.055917367	-0.055917367	-0.055917367	-0.055917367	-0.055917367	-0.055917367	-0.055917367	-0.055917367	-0.055917367	-0.055917367	0.13009359	-0.055917367	-0.055917367	-0.055917367	3.5938094	-0.055917367	-0.055917367	-0.055917367	-0.055917367	-0.055917367	-0.055917367	-0.055917367	-0.055917367	-0.055917367	-0.055917367	-0.055917367	-0.055917367	-0.055917367	-0.055917367	-0.055917367	-0.055917367	-0.055917367	-0.055917367	-0.055917367
-0.055917367	-0.055917367	-0.055917367	-0.055917367	-0.055917367	-0.055917367	-0.055917367	-0.055917367	-0.055917367	-0.055917367	-0.055917367	-0.055917367	-0.055917367	5.1747932	-0.055917367	-0.055917367	-0.055917367	-0.055917367	-0.055917367	-0.055917367	-0.055917367	-0.055917367	-0.055917367	-0.055917367	-0.055917367	-0.055917367	2.248232	-0.055917367	-0.055917367	0.97946227	-0.055917367	-0.055917367	-0.055917367	-0.055917367	-0.055917367	-0.055917367	-0.055917367	-0.055917367	-0.055917367	-0.055917367	-0.055917367	-0.055917367	-0.055917367	-0.055917367	-0.055917367	-0.055917367	-0.055917367	-0.055917367	-0.055917367	-0.055917367
-0.055917367	-0.055917367	-0.055917367	-0.055917367	-0.055917367	-0.055917367	-0.055917367	-0.055917367	-0.055917367	-0.055917367	-0.055917367	-0.055917367	-0.055917367	-0.055917367	-0.055917367	-0.055917367	-0.055917367	-0.055917367	-0.055917367	-0.055917367	-0.055917367	-0.055917367	-0.055917367	-0.055917367	-0.055917367	-0.055917367	-0.055917367	-0.055917367	-0.055917367	-0.055917367	-0.055917367	-0.055917367	-0.055917367	-0.055917367	-0.055917367	-0.055917367	-0.055917367	-0.055917367	-0.055917367	-0.055917367	-0.055917367	-0.055917367	-0.055917367	-0.055917367	-0.055917367	-0.055917367	-0.055917367	-0.055917367	-0.055917367	-0.055917367
-0.055917367	-0.055917367	-0.055917367	-0.055917367	-0.055917367	0.92825216	-0.055917367	3.4365215	-0.055917367	-0.055917367	-0.055917367	-0.055917367	-0.055917367	-0.055917367	-0.055917367	-0.055917367	-0.055917367	-0.055917367	-0.055917367	-0.055917367	-0.055917367	-0.055917367	-0.055917367	-0.055917367	-0.055917367	-0.055917367	-0.055917367	-0.055917367	-0.055917367	-0.055917367	-0.055917367	-0.055917367	-0.055917367	-0.055917367	-0.055917367	-0.055917367	-0.055917367	-0.055917367	-0.055917367	-0.055917367	-0.055917367	-0.055917367	-0.055917367	-0.055917367	-0.055917367	-0.055917367	-0.055917367	-0.055917367	-0.055917367	-0.055917367
-0.055917367	-0.055917367	-0.055917367	-0.055917367	-0.055917367	-0.055917367	-0.055917367	-0.055917367	-0.055917367	5.463906	-0.055917367	-0.055917367	-0.055917367	-0.055917367	-0.055917367	-0.055917367	-0.055917367	2.6991656	1.6008501	-0.055917367	-0.055917367	-0.055917367	-0.055917367	-0.055917367	-0.055917367	-0.055917367	-0.055917367	-0.055917367	-0.055917367	-0.055917367	-0.055917367	-0.055917367	-0.055917367	-0.055917367	-0.055917367	-0.055917367	-0.055917367	-0.055917367	-0.055917367	-0.055917367	-0.055917367	-0.055917367	-0.055917367	-0.055917367	-0.055917367	-0.055917367	-0.055917367	-0.055917367	-0.055917367	-0.055917367
-0.055917367	-0.055917367	-0.055917367	-0.055917367	5.55028	-0.055917367	-0.055917367	-0.055917367	-0.055917367	6.584261	-0.055917367	-0.055917367	-0.055917367	1.65871	-0.055917367	-0.055917367	-0.055917367	2.0704048	3.457274	1.2076963	-0.055917367	-0.055917367	-0.055917367	-0.055917367	-0.055917367	-0.055917367	-0.055917367	-0.055917367	-0.055917367	-0.055917367	-0.055917367	-0.055917367	-0.055917367	-0.055917367	-0.055917367	-0.055917367	-0.055917367	-0.055917367	-0.055917367	-0.055917367	-0.055917367	-0.055917367	-0.055917367	-0.055917367	-0.055917367	-0.055917367	-0.055917367	-0.055917367	-0.055917367	-0.055917367
-0.055917367	-0.055917367	-0.055917367	-0.055917367	-0.055917367	-0.055917367	-0.055917367	-0.055917367	-0.055917367	-0.055917367	-0.055917367	-0.055917367	3.4106133	4.20973	-0.055917367	-0.055917367	-0.055917367	-0.055917367	-0.055917367	1.867801	-0.055917367	-0.055917367	-0.055917367	-0.055917367	-0.055917367	-0.055917367	-0.055917367	-0.055917367	-0.055917367	-0.055917367	-0.055917367	-0.055917367	-0.055917367	-0.055917367	-0.055917367	-0.055917367	-0.055917367	-0.055917367	-0.055917367	-0.055917367	-0.055917367	-0.055917367	-0.055917367	-0.055917367	-0.055917367	-0.055917367	-0.055917367	-0.055917367	-0.055917367	-0.055917367
-0.055917367	-0.055917367	-0.055917367	-0.055917367	-0.055917367	-0.055917367	-0.055917367	-0.055917367	0.67369795	-0.055917367	-0.055917367	3.6662626	-0.055917367	3.4424944	-0.055917367	-0.055917367	-0.055917367	-0.055917367	-0.055917367	-0.055917367	-0.055917367	-0.055917367	-0.055917367	-0.055917367	-0.055917367	-0.055917367	-0.055917367	-0.055917367	-0.055917367	-0.055917367	-0.055917367	-0.055917367	-0.055917367	-0.055917367	-0.055917367	-0.055917367	-0.055917367	-0.055917367	-0.055917367	-0.055917367	-0.055917367	-0.055917367	-0.055917367	-0.055917367	-0.055917367	-0.055917367	-0.055917367	-0.055917367	-0.055917367	-0.055917367
-0.055917367	-0.055917367	-0.055917367	-0.055917367	-0.055917367	-0.055917367	-0.055917367	-0.055917367	-0.055917367	-0.055917367	-0.055917367	-0.055917367	-0.055917367	-0.00977854	-0.055917367	-0.055917367	-0.055917367	-0.055917367	-0.055917367	-0.055917367	1.1107049	-0.055917367	-0.055917367	-0.055917367	-0.055917367	-0.055917367	-0.055917367	-0.055917367	-0.055917367	-0.055917367	-0.055917367	-0.055917367	-0.055917367	-0.055917367	-0.055917367	-0.055917367	-0.055917367	-0.055917367	-0.055917367	-0.055917367	-0.055917367	-0.055917367	-0.055917367	-0.055917367	-0.055917367	-0.055917367	-0.055917367	-0.055917367	-0.055917367	-0.055917367
-0.055917367	-0.055917367	-0.055917367	-0.055917367	-0.055917367	-0.055917367	-0.055917367	-0.055917367	-0.055917367	-0.055917367	-0.055917367	-0.055917367	-0.055917367	0.45746502	-0.055917367	-0.055917367	-0.055917367	-0.055917367	-0.055917367	-0.055917367	-0.055917367	-0.055917367	-0.055917367	-0.055917367	-0.055917367	-0.055917367	-0.055917367	-0.055917367	-0.055917367	-0.055917367	-0.055917367	-0.055917367	-0.055917367	-0.055917367	-0.055917367	-0.055917367	-0.055917367	-0.055917367	-0.055917367	-0.055917367	-0.055917367	-0.055917367	-0.055917367	-0.055917367	-0.055917367	-0.055917367	-0.055917367	-0.055917367	-0.055917367	-0.055917367
-0.055917367	-0.055917367	-0.055917367	5.1321454	-0.055917367	-0.055917367	-0.055917367	-0.055917367	-0.055917367	-0.055917367	-0.055917367	-0.055917367	-0.055917367	-0.055917367	-0.055917367	-0.055917367	-0.055917367	-0.055917367	-0.055917367	-0.055917367	-0.055917367	-0.055917367	-0.055917367	-0.055917367	-0.055917367	-0.055917367	-0.055917367	-0.055917367	-0.055917367	-0.055917367	-0.055917367	-0.055917367	-0.055917367	-0.055917367	-0.055917367	-0.055917367	-0.055917367	-0.055917367	-0.055917367	-0.055917367	-0.055917367	-0.055917367	-0.055917367	-0.055917367	-0.055917367	-0.055917367	-0.055917367	-0.055917367	-0.055917367	-0.055917367
-0.055917367	-0.055917367	-0.055917367	8.382739	-0.055917367	5.1623893	-0.055917367	-0.055917367	-0.055917367	-0.055917367	-0.055917367	-0.055917367	-0.055917367	-0.055917367	-0.055917367	-0.055917367	-0.055917367	-0.055917367	-0.055917367	-0.055917367	-0.055917367	-0.055917367	-0.055917367	-0.055917367	-0.055917367	-0.055917367	-0.055917367	-0.055917367	-0.055917367	-0.055917367	-0.055917367	-0.055917367	-0.055917367	-0.055917367	-0.055917367	-0.055917367	-0.055917367	-0.055917367	-0.055917367	-0.055917367	-0.055917367	-0.055917367	-0.055917367	-0.055917367	-0.055917367	-0.055917367	-0.055917367	-0.055917367	-0.055917367	-0.055917367
-0.055917367	-0.055917367	1.1549152	5.1906633	-0.055917367	-0.055917367	-0.055917367	-0.055917367	-0.055917367	-0.055917367	-0.055917367	-0.055917367	-0.055917367	-0.055917367	-0.055917367	-0.055917367	-0.055917367	-0.055917367	-0.055917367	-0.055917367	-0.055917367	-0.055917367	-0.055917367	-0.055917367	-0.055917367	-0.055917367	-0.055917367	-0.055917367	-0.055917367	-0.055917367	-0.055917367	-0.055917367	-0.055917367	-0.055917367	-0.055917367	-0.055917367	-0.055917367	-0.055917367	-0.055917367	-0.055917367	-0.055917367	-0.055917367	-0.055917367	-0.055917367	-0.055917367	-0.055917367	-0.055917367	-0.055917367	-0.055917367	-0.055917367
-0.055917367	-0.055917367	1.7895571	3.7187145	-0.055917367	-0.055917367	-0.055917367	-0.055917367	-0.055917367	-0.055917367	-0.055917367	-0.055917367	-0.055917367	-0.055917367	-0.055917367	-0.055917367	-0.055917367	-0.055917367	-0.055917367	-0.055917367	-0.055917367	-0.055917367	-0.055917367	-0.055917367	-0.055917367	-0.055917367	-0.055917367	-0.055917367	-0.055917367	-0.055917367	-0.055917367	-0.055917367	-0.055917367	-0.055917367	-0.055917367	-0.055917367	-0.055917367	-0.055917367	-0.055917367	-0.055917367	-0.055917367	-0.055917367	-0.055917367	-0.055917367	-0.055917367	-0.055917367	-0.055917367	-0.055917367	-0.055917367	-0.055917367
-0.055917367	-0.055917367	-0.055917367	5.5819554	-0.055917367	-0.055917367	-0.055917367	-0.055917367	-0.055917367	-0.055917367	-0.055917367	-0.055917367	-0.055917367	-0.055917367	-0.055917367	-0.055917367	-0.055917367	-0.055917367	-0.055917367	-0.055917367	-0.055917367	-0.055917367	-0.055917367	-0.055917367	-0.055917367	-0.055917367	-0.055917367	-0.055917367	-0.055917367	-0.055917367	-0.055917367	-0.055917367	-0.055917367	-0.055917367	-0.055917367	-0.055917367	-0.055917367	-0.055917367	-0.055917367	-0.055917367	-0.055917367	-0.055917367	-0.055917367	-0.055917367	-0.055917367	-0.055917367	-0.055917367	-0.055917367	-0.055917367	-0.055917367
-0.055917367	-0.055917367	-0.055917367	1.4607844	-0.055917367	-0.055917367	-0.055917367	-0.055917367	-0.055917367	-0.055917367	-0.055917367	-0.055917367	-0.055917367	-0.055917367	-0.055917367	-0.055917367	-0.055917367	-0.055917367	-0.055917367	-0.055917367	-0.055917367	-0.055917367	-0.055917367	-0.055917367	-0.055917367	-0.055917367	-0.055917367	-0.055917367	-0.055917367	-0.055917367	-0.055917367	-0.055917367	-0.055917367	-0.055917367	-0.055917367	-0.055917367	-0.055917367	-0.055917367	-0.055917367	-0.055917367	-0.055917367	-0.055917367	-0.055917367	-0.055917367	-0.055917367	-0.055917367	-0.055917367	-0.055917367	-0.055917367	-0.055917367
-0.055917367	-0.055917367	-0.055917367	-0.055917367	-0.055917367	-0.055917367	-0.055917367	-0.055917367	-0.055917367	-0.055917367	-0.055917367	-0.055917367	-0.055917367	-0.055917367	-0.055917367	-0.055917367	-0.055917367	-0.055917367	-0.055917367	-0.055917367	-0.055917367	-0.055917367	-0.055917367	-0.055917367	-0.055917367	-0.055917367	-0.055917367	-0.055917367	-0.055917367	-0.055917367	-0.055917367	-0.055917367	-0.055917367	-0.055917367	-0.055917367	-0.055917367	-0.055917367	-0.055917367	-0.055917367	-0.055917367	-0.055917367	-0.055917367	-0.055917367	-0.055917367	-0.055917367	-0.055917367	-0.055917367	-0.055917367	-0.055917367	-0.055917367
-0.055917367	-0.055917367	-0.055917367	-0.055917367	-0.055917367	-0.055917367	-0.055917367	-0.055917367	-0.055917367	-0.055917367	-0.055917367	-0.055917367	-0.055917367	-0.055917367	-0.055917367	-0.055917367	-0.055917367	-0.055917367	-0.055917367	-0.055917367	-0.055917367	-0.055917367	-0.055917367	-0.055917367	-0.055917367	-0.055917367	-0.055917367	-0.055917367	-0.055917367	-0.055917367	-0.055917367	-0.055917367	-0.055917367	-0.055917367	-0.055917367	-0.055917367	-0.055917367	-0.055917367	-0.055917367	-0.055917367	-0.055917367	-0.055917367	-0.055917367	-0.055917367	-0.055917367	-0.055917367	-0.055917367	-0.055917367	-0.055917367	-0.055917367
-0.055917367	-0.055917367	-0.055917367	-0.055917367	-0.055917367	-0.055917367	-0.055917367	-0.055917367	-0.055917367	-0.055917367	-0.055917367	-0.055917367	-0.055917367	-0.055917367	-0.055917367	-0.055917367	-0.055917367	-0.055917367	-0.055917367	-0.055917367	-0.055917367	-0.055917367	-0.055917367	-0.055917367	-0.055917367	-0.055917367	-0.055917367	-0.055917367	-0.055917367	-0.055917367	-0.055917367	-0.055917367	-0.055917367	-0.055917367	-0.055917367	-0.055917367	-0.055917367	-0.055917367	-0.055917367	-0.055917367	-0.055917367	-0.055917367	-0.055917367	-0.055917367	-0.055917367	-0.055917367	-0.055917367	-0.055917367	-0.055917367	-0.055917367
5.7075047	0.82597035	-0.055917367	-0.055917367	-0.055917367	-0.055917367	-0.055917367	-0.055917367	-0.055917367	-0.055917367	-0.055917367	-0.055917367	-0.055917367	-0.055917367	-0.055917367	-0.055917367	-0.055917367	-0.055917367	-0.055917367	-0.055917367	-0.055917367	-0.055917367	-0.055917367	-0.055917367	-0.055917367	-0.055917367	-0.055917367	-0.055917367	-0.055917367	-0.055917367	-0.055917367	-0.055917367	-0.055917367	-0.055917367	-0.055917367	-0.055917367	-0.055917367	-0.055917367	-0.055917367	-0.055917367	-0.055917367	-0.055917367	-0.055917367	-0.055917367	-0.055917367	-0.055917367	-0.055917367	-0.055917367	-0.055917367	-0.055917367
3.798458	-0.055917367	-0.055917367	4.481888	-0.055917367	-0.03305294	-0.055917367	-0.055917367	-0.055917367	-0.055917367	-0.055917367	-0.055917367	-0.055917367	-0.055917367	-0.055917367	-0.055917367	-0.055917367	-0.055917367	-0.055917367	-0.055917367	-0.055917367	-0.055917367	-0.055917367	-0.055917367	-0.055917367	-0.055917367	-0.055917367	-0.055917367	-0.055917367	-0.055917367	-0.055917367	-0.055917367	-0.055917367	-0.055917367	-0.055917367	-0.055917367	-0.055917367	-0.055917367	-0.055917367	-0.055917367	-0.055917367	-0.055917367	-0.055917367	-0.055917367	-0.055917367	-0.055917367	-0.055917367	-0.055917367	-0.055917367	-0.055917367
-0.055917367	-0.055917367	-0.055917367	-0.055917367	-0.055917367	-0.055917367	-0.055917367	-0.055917367	-0.055917367	-0.055917367	-0.055917367	-0.055917367	-0.055917367	-0.055917367	-0.055917367	-0.055917367	-0.055917367	-0.055917367	-0.055917367	-0.055917367	-0.055917367	-0.055917367	-0.055917367	-0.055917367	-0.055917367	-0.055917367	-0.055917367	-0.055917367	-0.055917367	-0.055917367	-0.055917367	-0.055917367	-0.055917367	-0.055917367	-0.055917367	-0.055917367	-0.055917367	-0.055917367	-0.055917367	-0.055917367	-0.055917367	-0.055917367	-0.055917367	-0.055917367	-0.055917367	-0.055917367	-0.055917367	-0.055917367	-0.055917367	-0.055917367
-0.055917367	-0.055917367	-0.055917367	-0.055917367	-0.055917367	-0.055917367	-0.055917367	-0.055917367	-0.055917367	-0.055917367	-0.055917367	-0.055917367	-0.055917367	-0.055917367	-0.055917367	-0.055917367	-0.055917367	-0.055917367	-0.055917367	-0.055917367	-0.055917367	-0.055917367	-0.055917367	-0.055917367	-0.055917367	-0.055917367	-0.055917367	-0.055917367	-0.055917367	-0.055917367	-0.055917367	-0.055917367	-0.055917367	-0.055917367	-0.055917367	-0.055917367	-0.055917367	-0.055917367	-0.055917367	-0.055917367	2.657129	-0.055917367	-0.055917367	-0.055917367	-0.055917367	-0.055917367	-0.055917367	-0.055917367	-0.055917367	-0.055917367
8.242141	-0.055917367	-0.055917367	-0.055917367	-0.055917367	-0.055917367	-0.055917367	-0.055917367	-0.055917367	-0.055917367	-0.055917367	-0.055917367	-0.055917367	-0.055917367	-0.055917367	-0.055917367	-0.055917367	-0.055917367	-0.055917367	-0.055917367	-0.055917367	-0.055917367	-0.055917367	-0.055917367	-0.055917367	-0.055917367	-0.055917367	-0.055917367	-0.055917367	-0.055917367	-0.055917367	-0.055917367	-0.055917367	-0.055917367	-0.055917367	-0.055917367	-0.055917367	-0.055917367	-0.055917367	-0.055917367	-0.055917367	-0.055917367	-0.055917367	-0.055917367	-0.055917367	-0.055917367	-0.055917367	-0.055917367	-0.055917367	-0.055917367
4.2954617	-0.055917367	-0.055917367	-0.055917367	-0.055917367	-0.055917367	-0.055917367	-0.055917367	-0.055917367	-0.055917367	-0.055917367	-0.055917367	-0.055917367	-0.055917367	-0.055917367	-0.055917367	-0.055917367	-0.055917367	-0.055917367	-0.055917367	-0.055917367	-0.055917367	-0.055917367	-0.055917367	-0.055917367	-0.055917367	-0.055917367	-0.055917367	-0.055917367	-0.055917367	-0.055917367	-0.055917367	-0.055917367	-0.055917367	-0.055917367	-0.055917367	-0.055917367	-0.055917367	-0.055917367	-0.055917367	-0.055917367	-0.055917367	-0.055917367	-0.055917367	-0.055917367	-0.055917367	-0.055917367	-0.055917367	-0.055917367	-0.055917367
2.2238212	-0.055917367	-0.055917367	-0.055917367	-0.055917367	-0.055917367	-0.055917367	-0.055917367	-0.055917367	-0.055917367	-0.055917367	-0.055917367	-0.055917367	-0.055917367	-0.055917367	-0.055917367	-0.055917367	-0.055917367	-0.055917367	-0.055917367	-0.055917367	-0.055917367	-0.055917367	-0.055917367	-0.055917367	-0.055917367	-0.055917367	-0.055917367	-0.055917367	-0.055917367	-0.055917367	-0.055917367	-0.055917367	-0.055917367	-0.055917367	-0.055917367	-0.055917367	-0.055917367	-0.055917367	-0.055917367	-0.055917367	-0.055917367	-0.055917367	-0.055917367	-0.055917367	-0.055917367	-0.055917367	-0.055917367	-0.055917367	-0.055917367
-0.055917367	-0.055917367	5.5920224	-0.055917367	-0.055917367	-0.055917367	-0.055917367	-0.055917367	-0.055917367	-0.055917367	-0.055917367	-0.055917367	-0.055917367	-0.055917367	-0.055917367	-0.055917367	-0.055917367	-0.055917367	-0.055917367	-0.055917367	-0.055917367	-0.055917367	-0.055917367	-0.055917367	-0.055917367	-0.055917367	-0.055917367	-0.055917367	-0.055917367	-0.055917367	-0.055917367	-0.055917367	-0.055917367	-0.055917367	-0.055917367	-0.055917367	-0.055917367	-0.055917367	-0.055917367	-0.055917367	-0.055917367	-0.055917367	-0.055917367	-0.055917367	-0.055917367	-0.055917367	-0.055917367	-0.055917367	-0.055917367	-0.055917367
-0.055917367	1.2969049	9.052002	-0.055917367	-0.055917367	-0.055917367	-0.055917367	-0.055917367	-0.055917367	-0.055917367	-0.055917367	-0.055917367	-0.055917367	-0.055917367	-0.055917367	-0.055917367	-0.055917367	-0.055917367	-0.055917367	-0.055917367	-0.055917367	-0.055917367	-0.055917367	-0.055917367	-0.055917367	-0.055917367	-0.055917367	-0.055917367	-0.055917367	-0.055917367	-0.055917367	-0.055917367	-0.055917367	-0.055917367	-0.055917367	-0.055917367	-0.055917367	-0.055917367	-0.055917367	-0.055917367	-0.055917367	-0.055917367	-0.055917367	-0.055917367	-0.055917367	-0.055917367	-0.055917367	-0.055917367	-0.055917367	-0.055917367
-0.055917367	0.67775726	9.000566	-0.055917367	-0.055917367	-0.055917367	-0.055917367	-0.055917367	-0.055917367	-0.055917367	-0.055917367	-0.055917367	-0.055917367	-0.055917367	-0.055917367	-0.055917367	-0.055917367	-0.055917367	-0.055917367	-0.055917367	-0.055917367	-0.055917367	-0.055917367	-0.055917367	-0.055917367	-0.055917367	-0.055917367	-0.055917367	-0.055917367	-0.055917367	-0.055917367	-0.055917367	-0.055917367	-0.055917367	-0.055917367	-0.055917367	-0.055917367	-0.055917367	-0.055917367	-0.055917367	-0.055917367	-0.055917367	-0.055917367	-0.055917367	0.6361505	-0.055917367	-0.055917367	0.6837131	-0.055917367	-0.055917367
-0.055917367	-0.055917367	2.3395367	-0.055917367	-0.055917367	-0.055917367	-0.055917367	-0.055917367	-0.055917367	-0.055917367	-0.055917367	-0.055917367	-0.055917367	-0.055917367	-0.055917367	-0.055917367	-0.055917367	-0.055917367	-0.055917367	-0.055917367	-0.055917367	-0.055917367	-0.055917367	-0.055917367	-0.055917367	-0.055917367	-0.055917367	-0.055917367	-0.055917367	-0.055917367	-0.055917367	-0.055917367	-0.055917367	-0.055917367	-0.055917367	-0.055917367	-0.055917367	-0.055917367	-0.055917367	-0.055917367	-0.055917367	-0.055917367	-0.055917367	-0.055917367	-0.055917367	-0.055917367	-0.055917367	-0.055917367	-0.055917367	-0.055917367
-0.055917367	4.297056	2.027116	-0.055917367	-0.055917367	-0.055917367	-0.055917367	-0.055917367	-0.055917367	-0.055917367	-0.055917367	-0.055917367	-0.055917367	-0.055917367	-0.055917367	-0.055917367	-0.055917367	-0.055917367	-0.055917367	-0.055917367	-0.055917367	-0.055917367	-0.055917367	-0.055917367	-0.055917367	-0.055917367	-0.055917367	-0.055917367	-0.055917367	-0.055917367	-0.055917367	-0.055917367	-0.055917367	-0.055917367	-0.055917367	-0.055917367	-0.055917367	-0.055917367	-0.055917367	-0.055917367	-0.055917367	-0.055917367	-0.055917367	-0.055917367	-0.055917367	-0.055917367	-0.055917367	-0.055917367	-0.055917367	-0.055917367
-0.055917367	-0.055917367	-0.055917367	-0.055917367	-0.055917367	-0.055917367	-0.055917367	-0.055917367	-0.055917367	-0.055917367	-0.055917367	-0.055917367	-0.055917367	-0.055917367	-0.055917367	-0.055917367	-0.055917367	-0.055917367	-0.055917367	-0.055917367	-0.055917367	-0.055917367	-0.055917367	-0.055917367	-0.055917367	-0.055917367	-0.055917367	-0.055917367	-0.055917367	-0.055917367	-0.055917367	-0.055917367	-0.055917367	-0.055917367	-0.055917367	-0.055917367	-0.055917367	-0.055917367	-0.055917367	-0.055917367	-0.055917367	-0.055917367	-0.055917367	-0.055917367	-0.055917367	-0.055917367	-0.055917367	-0.055917367	-0.055917367	-0.055917367
-0.055917367	0.81117445	-0.055917367	-0.055917367	-0.055917367	-0.055917367	-0.055917367	-0.055917367	-0.055917367	-0.055917367	-0.055917367	-0.055917367	-0.055917367	-0.055917367	-0.055917367	-0.055917367	-0.055917367	-0.055917367	-0.055917367	-0.055917367	-0.055917367	-0.055917367	-0.055917367	-0.055917367	-0.055917367	-0.055917367	-0.055917367	-0.055917367	-0.055917367	-0.055917367	-0.055917367	-0.055917367	-0.055917367	-0.055917367	-0.055917367	-0.055917367	-0.055917367	-0.055917367	-0.055917367	-0.055917367	-0.055917367	-0.055917367	-0.055917367	-0.055917367	-0.055917367	-0.055917367	-0.055917367	-0.055917367	-0.055917367	-0.055917367
-0.055917367	-0.055917367	-0.055917367	-0.055917367	-0.055917367	-0.055917367	-0.055917367	-0.055917367	-0.055917367	-0.055917367	-0.055917367	-0.055917367	-0.055917367	-0.055917367	-0.055917367	-0.055917367	-0.055917367	-0.055917367	-0.055917367	-0.055917367	-0.055917367	-0.055917367	-0.055917367	-0.055917367	-0.055917367	-0.055917367	-0.055917367	-0.055917367	-0.055917367	-0.055917367	-0.055917367	-0.055917367	-0.055917367	-0.055917367	-0.055917367	-0.055917367	-0.055917367	-0.055917367	-0.055917367	-0.055917367	-0.055917367	-0.055917367	-0.055917367	-0.055917367	-0.055917367	-0.055917367	-0.055917367	-0.055917367	-0.055917367	-0.055917367
1.2230109	-0.055917367	-0.055917367	-0.055917367	-0.055917367	-0.055917367	-0.055917367	-0.055917367	-0.055917367	-0.055917367	-0.055917367	-0.055917367	-0.055917367	-0.055917367	-0.055917367	-0.055917367	-0.055917367	-0.055917367	-0.055917367	-0.055917367	-0.055917367	-0.055917367	-0.055917367	-0.055917367	-0.055917367	-0.055917367	-0.055917367	-0.055917367	-0.055917367	-0.055917367	-0.055917367	-0.055917367	-0.055917367	-0.055917367	-0.055917367	-0.055917367	-0.055917367	-0.055917367	-0.055917367	-0.055917367	-0.055917367	-0.055917367	-0.055917367	-0.055917367	-0.055917367	-0.055917367	-0.055917367	-0.055917367	-0.055917367	-0.055917367
-0.055917367	-0.055917367	-0.055917367	-0.055917367	-0.055917367	-0.055917367	-0.055917367	-0.055917367	-0.055917367	-0.055917367	-0.055917367	-0.055917367	-0.055917367	2.2533803	-0.055917367	-0.055917367	-0.055917367	-0.055917367	-0.055917367	-0.055917367	-0.055917367	-0.055917367	-0.055917367	-0.055917367	-0.055917367	-0.055917367	-0.055917367	-0.055917367	-0.055917367	-0.055917367	-0.055917367	-0.055917367	-0.055917367	-0.055917367	-0.055917367	-0.055917367	-0.055917367	-0.055917367	-0.055917367	-0.055917367	-0.055917367	-0.055917367	-0.055917367	-0.055917367	-0.055917367	-0.055917367	-0.055917367	-0.055917367	-0.055917367	-0.055917367
-0.055917367	0.71077496	-0.055917367	-0.055917367	-0.055917367	-0.055917367	-0.055917367	-0.055917367	-0.055917367	-0.055917367	-0.055917367	-0.055917367	-0.055917367	-0.055917367	-0.055917367	-0.055917367	-0.055917367	-0.055917367	-0.055917367	-0.055917367	-0.055917367	-0.055917367	-0.055917367	-0.055917367	-0.055917367	-0.055917367	-0.055917367	-0.055917367	-0.055917367	-0.055917367	-0.055917367	-0.055917367	-0.055917367	-0.055917367	-0.055917367	-0.055917367	-0.055917367	-0.055917367	-0.055917367	-0.055917367	-0.055917367	-0.055917367	-0.055917367	-0.055917367	-0.055917367	-0.055917367	-0.055917367	-0.055917367	-0.055917367	-0.055917367
-0.055917367	-0.055917367	-0.055917367	-0.055917367	-0.055917367	-0.055917367	-0.055917367	-0.055917367	-0.055917367	0.34156695	-0.055917367	-0.055917367	-0.055917367	-0.055917367	-0.055917367	-0.055917367	-0.055917367	-0.055917367	-0.055917367	-0.055917367	-0.055917367	-0.055917367	-0.055917367	-0.055917367	-0.055917367	-0.055917367	-0.055917367	-0.055917367	-0.055917367	-0.055917367	-0.055917367	-0.055917367	-0.055917367	-0.055917367	-0.055917367	-0.055917367	-0.055917367	-0.055917367	-0.055917367	-0.055917367	-0.055917367	-0.055917367	-0.055917367	-0.055917367	-0.055917367	-0.055917367	-0.055917367	-0.055917367	-0.055917367	-0.055917367
-0.055917367	-0.055917367	-0.055917367	-0.055917367	-0.055917367	-0.055917367	-0.055917367	-0.055917367	-0.055917367	0.28926963	-0.055917367	-0.055917367	-0.055917367	-0.055917367	-0.055917367	-0.055917367	-0.055917367	-0.055917367	-0.055917367	-0.055917367	-0.055917367	-0.055917367	-0.055917367	-0.055917367	-0.055917367	-0.055917367	-0.055917367	-0.055917367	-0.055917367	-0.055917367	-0.055917367	-0.055917367	-0.055917367	-0.055917367	0.4310143	-0.055917367	-0.055917367	-0.055917367	-0.055917367	-0.055917367	-0.055917367	-0.055917367	-0.055917367	-0.055917367	-0.055917367	-0.055917367	-0.055917367	-0.055917367	-0.055917367	-0.055917367
-0.055917367	-0.055917367	-0.055917367	-0.055917367	-0.055917367	-0.055917367	-0.055917367	-0.055917367	-0.055917367	-0.055917367	-0.055917367	-0.055917367	-0.055917367	-0.055917367	-0.055917367	-0.055917367	-0.055917367	-0.055917367	-0.055917367	-0.055917367	-0.055917367	-0.055917367	-0.055917367	-0.055917367	-0.055917367	-0.055917367	-0.055917367	-0.055917367	-0.055917367	-0.055917367	-0.055917367	-0.055917367	-0.055917367	-0.055917367	-0.055917367	-0.055917367	-0.055917367	-0.055917367	-0.055917367	-0.055917367	-0.055917367	-0.055917367	-0.055917367	-0.055917367	-0.055917367	-0.055917367	-0.055917367	-0.055917367	-0.055917367	-0.055917367
-0.055917367	-0.055917367	-0.055917367	-0.055917367	-0.055917367	-0.055917367	-0.055917367	-0.055917367	-0.055917367	-0.055917367	-0.055917367	-0.055917367	-0.055917367	-0.055917367	-0.055917367	-0.055917367	-0.055917367	-0.055917367	-0.055917367	-0.055917367	-0.055917367	-0.055917367	-0.055917367	-0.055917367	-0.055917367	-0.055917367	-0.055917367	-0.055917367	-0.055917367	-0.055917367	-0.055917367	-0.055917367	-0.055917367	-0.055917367	-0.055917367	-0.055917367	-0.055917367	-0.055917367	-0.055917367	-0.055917367	-0.055917367	-0.055917367	-0.055917367	-0.055917367	-0.055917367	-0.055917367	-0.055917367	-0.055917367	-0.055917367	-0.055917367
-0.055917367	3.5122864	1.8691458	-0.055917367	-0.055917367	-0.055917367	-0.055917367	-0.055917367	-0.055917367	-0.055917367	-0.055917367	-0.055917367	-0.055917367	-0.055917367	-0.055917367	-0.055917367	-0.055917367	-0.055917367	-0.055917367	-0.055917367	-0.055917367	-0.055917367	-0.055917367	-0.055917367	-0.055917367	-0.055917367	-0.055917367	-0.055917367	-0.055917367	-0.055917367	-0.055917367	-0.055917367	-0.055917367	-0.055917367	-0.055917367	-0.055917367	-0.055917367	-0.055917367	-0.055917367	-0.055917367	-0.055917367	-0.055917367	-0.055917367	-0.055917367	-0.055917367	-0.055917367	-0.055917367	-0.055917367	-0.055917367	-0.055917367
-0.055917367	-0.055917367	-0.055917367	-0.055917367	-0.055917367	-0.055917367	-0.055917367	2.2864888	-0.055917367	-0.055917367	-0.055917367	-0.055917367	-0.055917367	-0.055917367	-0.055917367	-0.055917367	-0.055917367	-0.055917367	-0.055917367	-0.055917367	-0.055917367	-0.055917367	-0.055917367	-0.055917367	-0.055917367	-0.055917367	-0.055917367	-0.055917367	-0.055917367	-0.055917367	-0.055917367	-0.055917367	-0.055917367	-0.055917367	-0.055917367	-0.055917367	-0.055917367	-0.055917367	-0.055917367	-0.055917367	-0.055917367	-0.055917367	-0.055917367	-0.055917367	-0.055917367	-0.055917367	-0.055917367	-0.055917367	-0.055917367	-0.055917367
-0.055917367	-0.055917367	-0.055917367	-0.055917367	-0.055917367	-0.055917367	-0.055917367	2.2860534	-0.055917367	-0.055917367	-0.055917367	-0.055917367	-0.055917367	-0.055917367	-0.055917367	-0.055917367	-0.055917367	-0.055917367	-0.055917367	-0.055917367	-0.055917367	-0.055917367	-0.055917367	-0.055917367	-0.055917367	-0.055917367	-0.055917367	-0.055917367	-0.055917367	-0.055917367	-0.055917367	-0.055917367	-0.055917367	-0.055917367	-0.055917367	-0.055917367	-0.055917367	-0.055917367	-0.055917367	-0.055917367	-0.055917367	-0.055917367	-0.055917367	-0.055917367	-0.055917367	-0.055917367	-0.055917367	-0.055917367	-0.055917367	-0.055917367
-0.055917367	-0.055917367	-0.055917367	-0.055917367	-0.055917367	-0.055917367	-0.055917367	-0.055917367	-0.055917367	-0.055917367	-0.055917367	-0.055917367	-0.055917367	-0.055917367	-0.055917367	-0.055917367	-0.055917367	-0.055917367	-0.055917367	-0.055917367	-0.055917367	-0.055917367	-0.055917367	-0.055917367	-0.055917367	-0.055917367	-0.055917367	-0.055917367	-0.055917367	-0.055917367	-0.055917367	-0.055917367	-0.055917367	-0.055917367	-0.055917367	-0.055917367	-0.055917367	-0.055917367	-0.055917367	-0.055917367	-0.055917367	-0.055917367	-0.055917367	-0.055917367	-0.055917367	-0.055917367	-0.055917367	-0.055917367	-0.055917367	-0.055917367
-0.055917367	-0.055917367	-0.055917367	-0.055917367	-0.055917367	-0.055917367	-0.055917367	-0.055917367	-0.055917367	-0.055917367	-0.055917367	-0.055917367	-0.055917367	-0.055917367	-0.055917367	-0.055917367	-0.055917367	-0.055917367	-0.055917367	-0.055917367	-0.055917367	-0.055917367	-0.055917367	-0.055917367	-0.055917367	-0.055917367	-0.055917367	-0.055917367	-0.055917367	-0.055917367	-0.055917367	-0.055917367	-0.055917367	-0.055917367	-0.055917367	-0.055917367	-0.055917367	-0.055917367	-0.055917367	-0.055917367	-0.055917367	-0.055917367	-0.055917367	-0.055917367	-0.055917367	-0.055917367	-0.055917367	-0.055917367	-0.055917367	-0.055917367
-0.055917367	-0.055917367	-0.055917367	-0.055917367	-0.055917367	-0.055917367	-0.055917367	-0.055917367	-0.055917367	-0.055917367	-0.055917367	-0.055917367	-0.055917367	-0.055917367	-0.055917367	-0.055917367	-0.055917367	-0.055917367	-0.055917367	-0.055917367	-0.055917367	-0.055917367	-0.055917367	-0.055917367	-0.055917367	-0.055917367	-0.055917367	-0.055917367	-0.055917367	-0.055917367	-0.055917367	-0.055917367	-0.055917367	-0.055917367	-0.055917367	-0.055917367	-0.055917367	-0.055917367	-0.055917367	-0.055917367	-0.055917367	-0.055917367	-0.055917367	-0.055917367	-0.055917367	-0.055917367	-0.055917367	-0.055917367	-0.055917367	-0.055917367
-0.055917367	-0.055917367	-0.055917367	-0.055917367	-0.055917367	-0.055917367	-0.055917367	-0.055917367	-0.055917367	-0.055917367	-0.055917367	-0.055917367	-0.055917367	-0.055917367	-0.055917367	-0.055917367	-0.055917367	-0.055917367	-0.055917367	-0.055917367	-0.055917367	-0.055917367	-0.055917367	-0.055917367	-0.055917367	-0.055917367	-0.055917367	-0.055917367	-0.055917367	-0.055917367	-0.055917367	-0.055917367	-0.055917367	-0.055917367	-0.055917367	-0.055917367	-0.055917367	-0.055917367	-0.055917367	-0.055917367	-0.055917367	-0.055917367	-0.055917367	-0.055917367	-0.055917367	-0.055917367	-0.055917367	-0.055917367	-0.055917367	-0.055917367
-0.055917367	-0.055917367	-0.055917367	-0.055917367	-0.055917367	-0.055917367	-0.055917367	-0.055917367	-0.055917367	-0.055917367	-0.055917367	-0.055917367	-0.055917367	-0.055917367	-0.055917367	-0.055917367	-0.055917367	-0.055917367	-0.055917367	-0.055917367	-0.055917367	-0.055917367	-0.055917367	-0.055917367	-0.055917367	-0.055917367	-0.055917367	-0.055917367	-0.055917367	-0.055917367	-0.055917367	-0.055917367	-0.055917367	-0.055917367	-0.055917367	-0.055917367	-0.055917367	-0.055917367	-0.055917367	-0.055917367	-0.055917367	-0.055917367	-0.055917367	-0.055917367	-0.055917367	-0.055917367	-0.055917367	-0.055917367	-0.055917367	-0.055917367
1.9558455	-0.055917367	-0.055917367	-0.055917367	-0.055917367	-0.055917367	-0.055917367	-0.055917367	-0.055917367	-0.055917367	-0.055917367	10.512694	-0.055917367	-0.055917367	-0.055917367	-0.055917367	-0.055917367	-0.055917367	-0.055917367	-0.055917367	-0.055917367	-0.055917367	-0.055917367	-0.055917367	-0.055917367	-0.055917367	-0.055917367	-0.055917367	-0.055917367	-0.055917367	-0.055917367	-0.055917367	-0.055917367	-0.055917367	-0.055917367	-0.055917367	-0.055917367	-0.055917367	-0.055917367	-0.055917367	-0.055917367	-0.055917367	-0.055917367	-0.055917367	-0.055917367	-0.055917367	-0.055917367	-0.055917367	-0.055917367	-0.055917367
-0.055917367	-0.055917367	-0.055917367	-0.055917367	-0.055917367	-0.055917367	-0.055917367	-0.055917367	-0.055917367	-0.055917367	-0.055917367	5.495274	-0.055917367	-0.055917367	-0.055917367	-0.055917367	-0.055917367	-0.055917367	-0.055917367	-0.055917367	-0.055917367	-0.055917367	-0.055917367	-0.055917367	-0.055917367	-0.055917367	-0.055917367	-0.055917367	-0.055917367	-0.055917367	-0.055917367	-0.055917367	-0.055917367	-0.055917367	-0.055917367	-0.055917367	-0.055917367	-0.055917367	-0.055917367	-0.055917367	-0.055917367	-0.055917367	-0.055917367	-0.055917367	-0.055917367	-0.055917367	-0.055917367	-0.055917367	-0.055917367	-0.055917367
-0.055917367	-0.055917367	-0.055917367	-0.055917367	-0.055917367	-0.055917367	-0.055917367	-0.055917367	2.2539775	-0.055917367	0.21375358	6.761352	-0.055917367	-0.055917367	-0.055917367	-0.055917367	-0.055917367	-0.055917367	-0.055917367	-0.055917367	-0.055917367	-0.055917367	-0.055917367	-0.055917367	-0.055917367	-0.055917367	-0.055917367	-0.055917367	-0.055917367	-0.055917367	-0.055917367	-0.055917367	-0.055917367	-0.055917367	-0.055917367	-0.055917367	-0.055917367	-0.055917367	-0.055917367	-0.055917367	-0.055917367	-0.055917367	-0.055917367	-0.055917367	-0.055917367	-0.055917367	-0.055917367	-0.055917367	-0.055917367	-0.055917367
-0.055917367	-0.055917367	-0.055917367	-0.055917367	-0.055917367	-0.055917367	-0.055917367	-0.055917367	-0.055917367	-0.055917367	2.5089862	0.28599676	-0.055917367	-0.055917367	-0.055917367	-0.055917367	-0.055917367	-0.055917367	-0.055917367	-0.055917367	-0.055917367	-0.055917367	-0.055917367	-0.055917367	-0.055917367	-0.055917367	-0.055917367	-0.055917367	-0.055917367	-0.055917367	-0.055917367	-0.055917367	-0.055917367	-0.055917367	-0.055917367	-0.055917367	-0.055917367	-0.055917367	-0.055917367	-0.055917367	-0.055917367	-0.055917367	-0.055917367	-0.055917367	-0.055917367	-0.055917367	-0.055917367	-0.055917367	-0.055917367	-0.055917367
-0.055917367	-0.055917367	-0.055917367	-0.055917367	-0.055917367	-0.055917367	-0.055917367	-0.055917367	-0.055917367	-0.055917367	-0.055917367	-0.055917367	-0.055917367	-0.055917367	-0.055917367	-0.055917367	-0.055917367	-0.055917367	-0.055917367	-0.055917367	-0.055917367	-0.055917367	-0.055917367	-0.055917367	-0.055917367	-0.055917367	-0.055917367	-0.055917367	-0.055917367	-0.055917367	-0.055917367	-0.055917367	-0.055917367	-0.055917367	-0.055917367	-0.055917367	-0.055917367	-0.055917367	-0.055917367	-0.055917367	-0.055917367	-0.055917367	-0.055917367	-0.055917367	-0.055917367	-0.055917367	-0.055917367	-0.055917367	-0.055917367	-0.055917367
-0.055917367	-0.055917367	-0.055917367	-0.055917367	-0.055917367	-0.055917367	-0.055917367	-0.055917367	-0.055917367	-0.055917367	-0.055917367	-0.055917367	-0.055917367	-0.055917367	-0.055917367	-0.055917367	-0.055917367	-0.055917367	-0.055917367	-0.055917367	-0.055917367	-0.055917367	-0.055917367	-0.055917367	-0.055917367	-0.055917367	-0.055917367	-0.055917367	-0.055917367	-0.055917367	-0.055917367	-0.055917367	-0.055917367	-0.055917367	-0.055917367	-0.055917367	-0.055917367	-0.055917367	-0.055917367	-0.055917367	-0.055917367	-0.055917367	-0.055917367	-0.055917367	-0.055917367	-0.055917367	-0.055917367	-0.055917367	-0.055917367	-0.055917367
-0.055917367	-0.055917367	-0.055917367	-0.055917367	-0.055917367	-0.055917367	-0.055917367	-0.055917367	-0.055917367	-0.055917367	-0.055917367	-0.055917367	-0.055917367	-0.055917367	-0.055917367	-0.055917367	-0.055917367	-0.055917367	-0.055917367	-0.055917367	-0.055917367	-0.055917367	-0.055917367	-0.055917367	-0.055917367	-0.055917367	-0.055917367	-0.055917367	-0.055917367	-0.055917367	-0.055917367	-0.055917367	-0.055917367	-0.055917367	-0.055917367	-0.055917367	-0.055917367	-0.055917367	-0.055917367	-0.055917367	-0.055917367	-0.055917367	-0.055917367	-0.055917367	-0.055917367	-0.055917367	-0.055917367	-0.055917367	-0.055917367	-0.055917367
-0.055917367	-0.055917367	-0.055917367	-0.055917367	-0.055917367	-0.055917367	-0.055917367	-0.055917367	-0.055917367	-0.055917367	-0.055917367	-0.055917367	-0.055917367	-0.055917367	-0.055917367	-0.055917367	-0.055917367	-0.055917367	-0.055917367	-0.055917367	-0.055917367	-0.055917367	-0.055917367	-0.055917367	-0.055917367	-0.055917367	-0.055917367	-0.055917367	-0.055917367	-0.055917367	-0.055917367	-0.055917367	-0.055917367	-0.055917367	-0.055917367	-0.055917367	-0.055917367	-0.055917367	-0.055917367	-0.055917367	-0.055917367	-0.055917367	-0.055917367	-0.055917367	-0.055917367	-0.055917367	-0.055917367	-0.055917367	-0.055917367	-0.055917367
-0.055917367	-0.055917367	-0.055917367	-0.055917367	-0.055917367	-0.055917367	-0.055917367	-0.055917367	-0.055917367	-0.055917367	-0.055917367	-0.055917367	-0.055917367	-0.055917367	-0.055917367	-0.055917367	-0.055917367	-0.055917367	-0.055917367	-0.055917367	-0.055917367	-0.055917367	-0.055917367	-0.055917367	3.1489139	-0.055917367	-0.055917367	-0.055917367	-0.055917367	-0.055917367	-0.055917367	-0.055917367	-0.055917367	-0.055917367	-0.055917367	-0.055917367	-0.055917367	-0.055917367	-0.055917367	-0.055917367	-0.055917367	-0.055917367	-0.055917367	-0.055917367	-0.055917367	-0.055917367	-0.055917367	-0.055917367	-0.055917367	-0.055917367
-0.055917367	-0.055917367	-0.055917367	-0.055917367	-0.055917367	-0.055917367	-0.055917367	-0.055917367	-0.055917367	-0.055917367	-0.055917367	6.658615	-0.055917367	-0.055917367	-0.055917367	-0.055917367	-0.055917367	-0.055917367	-0.055917367	-0.055917367	-0.055917367	1.5338947	-0.055917367	-0.055917367	-0.055917367	-0.055917367	-0.055917367	-0.055917367	-0.055917367	-0.055917367	-0.055917367	-0.055917367	-0.055917367	-0.055917367	-0.055917367	-0.055917367	-0.055917367	-0.055917367	-0.055917367	-0.055917367	-0.055917367	-0.055917367	-0.055917367	-0.055917367	-0.055917367	-0.055917367	-0.055917367	-0.055917367	-0.055917367	-0.055917367
-0.055917367	-0.055917367	-0.055917367	-0.055917367	-0.055917367	-0.055917367	-0.055917367	-0.055917367	-0.055917367	-0.055917367	-0.055917367	4.6917152	-0.055917367	-0.055917367	-0.055917367	-0.055917367	-0.055917367	-0.055917367	-0.055917367	-0.055917367	-0.055917367	5.484991	-0.055917367	-0.055917367	-0.055917367	-0.055917367	-0.055917367	-0.055917367	-0.055917367	-0.055917367	-0.055917367	-0.055917367	-0.055917367	-0.055917367	-0.055917367	-0.055917367	-0.055917367	-0.055917367	-0.055917367	-0.055917367	-0.055917367	-0.055917367	-0.055917367	-0.055917367	-0.055917367	-0.055917367	-0.055917367	-0.055917367	-0.055917367	-0.055917367
-0.055917367	-0.055917367	-0.055917367	-0.055917367	-0.055917367	-0.055917367	-0.055917367	-0.055917367	-0.055917367	-0.055917367	-0.055917367	-0.055917367	-0.055917367	-0.055917367	-0.055917367	-0.055917367	-0.055917367	-0.055917367	-0.055917367	-0.055917367	-0.055917367	-0.055917367	-0.055917367	-0.055917367	-0.055917367	-0.055917367	-0.055917367	-0.055917367	-0.055917367	-0.055917367	-0.055917367	-0.055917367	-0.055917367	-0.055917367	-0.055917367	-0.055917367	-0.055917367	-0.055917367	-0.055917367	-0.055917367	-0.055917367	-0.055917367	-0.055917367	-0.055917367	-0.055917367	-0.055917367	-0.055917367	-0.055917367	-0.055917367	-0.055917367
-0.055917367	-0.055917367	-0.055917367	-0.055917367	-0.055917367	-0.055917367	-0.055917367	-0.055917367	-0.055917367	-0.055917367	-0.055917367	-0.055917367	-0.055917367	-0.055917367	-0.055917367	-0.055917367	-0.055917367	-0.055917367	-0.055917367	-0.055917367	-0.055917367	-0.055917367	-0.055917367	-0.055917367	-0.055917367	-0.055917367	-0.055917367	-0.055917367	-0.055917367	-0.055917367	-0.055917367	-0.055917367	-0.055917367	-0.055917367	-0.055917367	-0.055917367	-0.055917367	-0.055917367	-0.055917367	-0.055917367	-0.055917367	-0.055917367	-0.055917367	-0.055917367	-0.055917367	-0.055917367	-0.055917367	-0.055917367	-0.055917367	-0.055917367
-0.055917367	-0.055917367	-0.055917367	-0.055917367	-0.055917367	-0.055917367	-0.055917367	-0.055917367	-0.055917367	-0.055917367	-0.055917367	-0.055917367	-0.055917367	-0.055917367	-0.055917367	-0.055917367	-0.055917367	-0.055917367	-0.055917367	-0.055917367	-0.055917367	-0.055917367	-0.055917367	-0.055917367	-0.055917367	-0.055917367	-0.055917367	-0.055917367	-0.055917367	-0.055917367	-0.055917367	-0.055917367	-0.055917367	-0.055917367	-0.055917367	-0.055917367	-0.055917367	-0.055917367	-0.055917367	-0.055917367	-0.055917367	-0.055917367	-0.055917367	-0.055917367	-0.055917367	-0.055917367	-0.055917367	-0.055917367	-0.055917367	-0.055917367
-0.055917367	-0.055917367	-0.055917367	-0.055917367	-0.055917367	-0.055917367	-0.055917367	-0.055917367	-0.055917367	-0.055917367	-0.055917367	-0.055917367	-0.055917367	-0.055917367	-0.055917367	-0.055917367	-0.055917367	-0.055917367	-0.055917367	-0.055917367	-0.055917367	-0.055917367	-0.055917367	-0.055917367	-0.055917367	-0.055917367	-0.055917367	-0.055917367	-0.055917367	-0.055917367	-0.055917367	-0.055917367	-0.055917367	-0.055917367	-0.055917367	-0.055917367	-0.055917367	-0.055917367	-0.055917367	-0.055917367	-0.055917367	-0.055917367	-0.055917367	-0.055917367	-0.055917367	-0.055917367	-0.055917367	-0.055917367	-0.055917367	-0.055917367
-0.055917367	-0.055917367	-0.055917367	-0.055917367	-0.055917367	2.1726942	-0.055917367	-0.055917367	-0.055917367	-0.055917367	-0.055917367	-0.055917367	-0.055917367	-0.055917367	-0.055917367	-0.055917367	-0.055917367	1.4844393	-0.055917367	-0.055917367	-0.055917367	-0.055917367	-0.055917367	-0.055917367	-0.055917367	-0.055917367	-0.055917367	-0.055917367	-0.055917367	-0.055917367	-0.055917367	-0.055917367	-0.055917367	-0.055917367	-0.055917367	-0.055917367	-0.055917367	-0.055917367	-0.055917367	-0.055917367	-0.055917367	-0.055917367	-0.055917367	-0.055917367	-0.055917367	-0.055917367	-0.055917367	-0.055917367	-0.055917367	-0.055917367
-0.055917367	-0.055917367	-0.055917367	-0.055917367	1.3659009	-0.055917367	2.585504	-0.055917367	-0.055917367	-0.055917367	-0.055917367	4.0573587	-0.055917367	-0.055917367	-0.055917367	-0.055917367	-0.055917367	-0.055917367	-0.055917367	-0.055917367	-0.055917367	-0.055917367	-0.055917367	-0.055917367	-0.055917367	-0.055917367	-0.055917367	-0.055917367	-0.055917367	-0.055917367	-0.055917367	-0.055917367	-0.055917367	-0.055917367	-0.055917367	-0.055917367	-0.055917367	-0.055917367	-0.055917367	-0.055917367	-0.055917367	-0.055917367	-0.055917367	-0.055917367	-0.055917367	-0.055917367	-0.055917367	-0.055917367	-0.055917367	-0.055917367
-0.055917367	-0.055917367	2.907366	-0.055917367	-0.055917367	-0.055917367	-0.055917367	-0.055917367	-0.055917367	-0.055917367	-0.055917367	-0.055917367	-0.055917367	-0.055917367	-0.055917367	-0.055917367	-0.055917367	-0.055917367	-0.055917367	-0.055917367	-0.055917367	-0.055917367	-0.055917367	-0.055917367	-0.055917367	-0.055917367	-0.055917367	-0.055917367	-0.055917367	-0.055917367	-0.055917367	-0.055917367	-0.055917367	-0.055917367	-0.055917367	-0.055917367	-0.055917367	-0.055917367	-0.055917367	-0.055917367	-0.055917367	-0.055917367	-0.055917367	-0.055917367	-0.055917367	-0.055917367	-0.055917367	-0.055917367	-0.055917367	-0.055917367
-0.055917367	-0.055917367	1.6819453	-0.055917367	-0.055917367	-0.055917367	-0.055917367	-0.055917367	-0.055917367	-0.055917367	-0.055917367	-0.055917367	-0.055917367	-0.055917367	-0.055917367	-0.055917367	-0.055917367	-0.055917367	-0.055917367	-0.055917367	-0.055917367	-0.055917367	-0.055917367	-0.055917367	-0.055917367	-0.055917367	-0.055917367	-0.055917367	-0.055917367	-0.055917367	-0.055917367	-0.055917367	-0.055917367	-0.055917367	-0.055917367	-0.055917367	-0.055917367	-0.055917367	-0.055917367	-0.055917367	-0.055917367	-0.055917367	-0.055917367	-0.055917367	-0.055917367	-0.055917367	-0.055917367	-0.055917367	-0.055917367	-0.055917367
-0.055917367	-0.055917367	-0.055917367	-0.055917367	-0.055917367	-0.055917367	-0.055917367	-0.055917367	-0.055917367	-0.055917367	-0.055917367	-0.055917367	-0.055917367	-0.055917367	-0.055917367	-0.055917367	-0.055917367	-0.055917367	-0.055917367	-0.055917367	-0.055917367	-0.055917367	-0.055917367	-0.055917367	-0.055917367	-0.055917367	-0.055917367	-0.055917367	-0.055917367	-0.055917367	-0.055917367	-0.055917367	-0.055917367	-0.055917367	-0.055917367	-0.055917367	-0.055917367	-0.055917367	-0.055917367	-0.055917367	-0.055917367	-0.055917367	-0.055917367	-0.055917367	-0.055917367	-0.055917367	-0.055917367	-0.055917367	-0.055917367	-0.055917367
-0.055917367	-0.055917367	-0.055917367	-0.055917367	-0.055917367	-0.055917367	-0.055917367	-0.055917367	-0.055917367	-0.055917367	-0.055917367	-0.055917367	-0.055917367	-0.055917367	-0.055917367	-0.055917367	-0.055917367	-0.055917367	-0.055917367	-0.055917367	-0.055917367	-0.055917367	-0.055917367	-0.055917367	-0.055917367	-0.055917367	-0.055917367	-0.055917367	-0.055917367	-0.055917367	-0.055917367	-0.055917367	-0.055917367	-0.055917367	-0.055917367	-0.055917367	-0.055917367	-0.055917367	-0.055917367	-0.055917367	-0.055917367	-0.055917367	-0.055917367	-0.055917367	-0.055917367	-0.055917367	-0.055917367	-0.055917367	-0.055917367	-0.055917367
-0.055917367	-0.055917367	-0.055917367	-0.055917367	-0.055917367	-0.055917367	-0.055917367	-0.055917367	-0.055917367	-0.055917367	-0.055917367	-0.055917367	-0.055917367	-0.055917367	-0.055917367	-0.055917367	-0.055917367	-0.055917367	-0.055917367	-0.055917367	-0.055917367	-0.055917367	-0.055917367	-0.055917367	-0.055917367	-0.055917367	-0.055917367	-0.055917367	-0.055917367	-0.055917367	-0.055917367	-0.055917367	-0.055917367	-0.055917367	-0.055917367	-0.055917367	-0.055917367	-0.055917367	-0.055917367	-0.055917367	-0.055917367	-0.055917367	-0.055917367	-0.055917367	-0.055917367	-0.055917367	-0.055917367	-0.055917367	-0.055917367	-0.055917367
-0.055917367	-0.055917367	-0.055917367	-0.055917367	-0.055917367	-0.055917367	-0.055917367	-0.055917367	-0.055917367	-0.055917367	-0.055917367	-0.055917367	-0.055917367	-0.055917367	-0.055917367	-0.055917367	-0.055917367	-0.055917367	-0.055917367	-0.055917367	-0.055917367	-0.055917367	-0.055917367	-0.055917367	-0.055917367	-0.055917367	-0.055917367	-0.055917367	-0.055917367	-0.055917367	-0.055917367	-0.055917367	-0.055917367	-0.055917367	-0.055917367	-0.055917367	-0.055917367	-0.055917367	-0.055917367	-0.055917367	-0.055917367	-0.055917367	-0.055917367	-0.055917367	-0.055917367	-0.055917367	-0.055917367	-0.055917367	-0.055917367	-0.055917367
-0.055917367	-0.055917367	-0.055917367	-0.055917367	-0.055917367	-0.055917367	-0.055917367	-0.055917367	-0.055917367	-0.055917367	-0.055917367	-0.055917367	-0.055917367	-0.055917367	-0.055917367	-0.055917367	-0.055917367	-0.055917367	-0.055917367	-0.055917367	-0.055917367	-0.055917367	-0.055917367	-0.055917367	-0.055917367	-0.055917367	-0.055917367	-0.055917367	-0.055917367	-0.055917367	-0.055917367	-0.055917367	-0.055917367	-0.055917367	-0.055917367	-0.055917367	-0.055917367	-0.055917367	-0.055917367	-0.055917367	-0.055917367	-0.055917367	-0.055917367	-0.055917367	-0.055917367	-0.055917367	-0.055917367	-0.055917367	-0.055917367	-0.055917367
-0.055917367	-0.055917367	-0.055917367	-0.055917367	-0.055917367	-0.055917367	-0.055917367	-0.055917367	-0.055917367	-0.055917367	-0.055917367	-0.055917367	-0.055917367	-0.055917367	-0.055917367	-0.055917367	-0.055917367	-0.055917367	-0.055917367	-0.055917367	-0.055917367	-0.055917367	-0.055917367	-0.055917367	-0.055917367	-0.055917367	-0.055917367	-0.055917367	-0.055917367	-0.055917367	-0.055917367	-0.055917367	-0.055917367	-0.055917367	-0.055917367	-0.055917367	-0.055917367	-0.055917367	-0.055917367	-0.055917367	-0.055917367	-0.055917367	-0.055917367	-0.055917367	-0.055917367	-0.055917367	-0.055917367	-0.055917367	-0.055917367	-0.055917367
-0.055917367	-0.055917367	-0.055917367	-0.055917367	-0.055917367	-0.055917367	-0.055917367	-0.055917367	-0.055917367	-0.055917367	-0.055917367	-0.055917367	-0.055917367	-0.055917367	-0.055917367	-0.055917367	-0.055917367	-0.055917367	-0.055917367	-0.055917367	-0.055917367	-0.055917367	-0.055917367	-0.055917367	-0.055917367	-0.055917367	-0.055917367	-0.055917367	-0.055917367	-0.055917367	-0.055917367	-0.055917367	-0.055917367	-0.055917367	-0.055917367	-0.055917367	-0.055917367	-0.055917367	-0.055917367	-0.055917367	-0.055917367	-0.055917367	-0.055917367	-0.055917367	-0.055917367	-0.055917367	-0.055917367	-0.055917367	-0.055917367	-0.055917367
-0.055917367	-0.055917367	-0.055917367	-0.055917367	-0.055917367	-0.055917367	-0.055917367	-0.055917367	-0.055917367	-0.055917367	-0.055917367	-0.055917367	-0.055917367	-0.055917367	-0.055917367	-0.055917367	-0.055917367	-0.055917367	-0.055917367	-0.055917367	-0.055917367	-0.055917367	-0.055917367	-0.055917367	-0.055917367	-0.055917367	-0.055917367	-0.055917367	-0.055917367	-0.055917367	-0.055917367	-0.055917367	-0.055917367	-0.055917367	-0.055917367	-0.055917367	-0.055917367	-0.055917367	-0.055917367	-0.055917367	-0.055917367	-0.055917367	-0.055917367	-0.055917367	-0.055917367	-0.055917367	-0.055917367	-0.055917367	-0.055917367	-0.055917367
-0.055917367	-0.055917367	-0.055917367	-0.055917367	-0.055917367	-0.055917367	-0.055917367	-0.055917367	-0.055917367	2.1604555	0.7647346	-0.055917367	-0.055917367	-0.055917367	-0.055917367	-0.055917367	-0.055917367	-0.055917367	-0.055917367	-0.055917367	-0.055917367	-0.055917367	-0.055917367	-0.055917367	-0.055917367	-0.055917367	-0.055917367	-0.055917367	-0.055917367	-0.055917367	-0.055917367	-0.055917367	-0.055917367	-0.055917367	-0.055917367	-0.055917367	-0.055917367	-0.055917367	-0.055917367	-0.055917367	-0.055917367	-0.055917367	-0.055917367	-0.055917367	-0.055917367	-0.055917367	-0.055917367	-0.055917367	-0.055917367	-0.055917367
-0.055917367	-0.055917367	-0.055917367	-0.055917367	-0.055917367	-0.055917367	-0.055917367	-0.055917367	-0.055917367	1.2743326	-0.055917367	-0.055917367	2.7226942	-0.055917367	-0.055917367	-0.055917367	-0.055917367	-0.055917367	-0.055917367	-0.055917367	-0.055917367	-0.055917367	-0.055917367	-0.055917367	-0.055917367	-0.055917367	-0.055917367	-0.055917367	-0.055917367	-0.055917367	-0.055917367	-0.055917367	-0.055917367	-0.055917367	-0.055917367	-0.055917367	-0.055917367	-0.055917367	-0.055917367	-0.055917367	-0.055917367	-0.055917367	-0.055917367	-0.055917367	-0.055917367	-0.055917367	-0.055917367	-0.055917367	-0.055917367	-0.055917367
3.7244039	-0.055917367	-0.055917367	-0.055917367	-0.055917367	-0.055917367	-0.055917367	-0.055917367	-0.055917367	-0.055917367	-0.055917367	0.8905445	-0.055917367	-0.055917367	-0.055917367	-0.055917367	-0.055917367	-0.055917367	-0.055917367	-0.055917367	-0.055917367	-0.055917367	-0.055917367	-0.055917367	-0.055917367	-0.055917367	-0.055917367	-0.055917367	-0.055917367	-0.055917367	-0.055917367	-0.055917367	-0.055917367	-0.055917367	-0.055917367	-0.055917367	-0.055917367	-0.055917367	-0.055917367	-0.055917367	-0.055917367	-0.055917367	-0.055917367	-0.055917367	-0.055917367	-0.055917367	-0.055917367	-0.055917367	-0.055917367	-0.055917367
-0.055917367	-0.055917367	-0.055917367	-0.055917367	-0.055917367	-0.055917367	-0.055917367	-0.055917367	-0.055917367	-0.055917367	-0.055917367	-0.055917367	-0.055917367	-0.055917367	-0.055917367	-0.055917367	-0.055917367	-0.055917367	-0.055917367	-0.055917367	-0.055917367	-0.055917367	-0.055917367	-0.055917367	-0.055917367	-0.055917367	-0.055917367	-0.055917367	-0.055917367	-0.055917367	-0.055917367	-0.055917367	-0.055917367	-0.055917367	-0.055917367	-0.055917367	-0.055917367	-0.055917367	-0.055917367	-0.055917367	-0.055917367	-0.055917367	-0.055917367	-0.055917367	-0.055917367	-0.055917367	-0.055917367	-0.055917367	-0.055917367	-0.055917367
2.5732656	-0.055917367	-0.055917367	-0.055917367	-0.055917367	-0.055917367	-0.055917367	-0.055917367	-0.055917367	-0.055917367	-0.055917367	-0.055917367	-0.055917367	-0.055917367	-0.055917367	-0.055917367	-0.055917367	-0.055917367	-0.055917367	-0.055917367	-0.055917367	-0.055917367	2.0181918	-0.055917367	-0.055917367	-0.055917367	-0.055917367	-0.055917367	-0.055917367	-0.055917367	-0.055917367	-0.055917367	-0.055917367	-0.055917367	-0.055917367	-0.055917367	-0.055917367	-0.055917367	-0.055917367	-0.055917367	-0.055917367	-0.055917367	-0.055917367	-0.055917367	-0.055917367	-0.055917367	-0.055917367	-0.055917367	-0.055917367	-0.055917367
7.6512165	0.52468055	-0.055917367	-0.055917367	-0.055917367	-0.055917367	0.6412868	2.7387288	-0.055917367	-0.055917367	-0.055917367	-0.055917367	-0.055917367	-0.055917367	-0.055917367	-0.055917367	-0.055917367	-0.055917367	-0.055917367	-0.055917367	-0.055917367	-0.055917367	-0.055917367	-0.055917367	3.2458277	-0.055917367	-0.055917367	-0.055917367	-0.01836849	-0.055917367	-0.055917367	-0.055917367	-0.055917367	-0.055917367	-0.055917367	-0.055917367	-0.055917367	-0.055917367	-0.055917367	-0.055917367	-0.055917367	-0.055917367	-0.055917367	-0.055917367	-0.055917367	-0.055917367	-0.055917367	-0.055917367	-0.055917367	-0.055917367
-0.055917367	-0.055917367	-0.055917367	-0.055917367	-0.055917367	-0.055917367	-0.055917367	2.0030599	-0.055917367	0.5355302	-0.055917367	-0.055917367	-0.055917367	-0.055917367	-0.055917367	-0.055917367	-0.055917367	-0.055917367	-0.055917367	-0.055917367	9.150932	-0.055917367	-0.055917367	-0.055917367	-0.055917367	-0.055917367	-0.055917367	-0.055917367	-0.055917367	-0.055917367	-0.055917367	-0.055917367	-0.055917367	-0.055917367	-0.055917367	-0.055917367	-0.055917367	-0.055917367	-0.055917367	-0.055917367	-0.055917367	-0.055917367	-0.055917367	-0.055917367	-0.055917367	-0.055917367	-0.055917367	-0.055917367	-0.055917367	-0.055917367
2.1633856	-0.055917367	-0.055917367	-0.055917367	-0.055917367	-0.055917367	-0.055917367	-0.055917367	2.1771708	-0.055917367	-0.055917367	-0.055917367	-0.055917367	-0.055917367	-0.055917367	-0.055917367	-0.055917367	-0.055917367	-0.055917367	-0.055917367	9.405106	-0.055917367	-0.055917367	-0.055917367	-0.055917367	-0.055917367	-0.055917367	-0.055917367	-0.055917367	-0.055917367	-0.055917367	-0.055917367	-0.055917367	-0.055917367	-0.055917367	-0.055917367	-0.055917367	-0.055917367	-0.055917367	-0.055917367	-0.055917367	-0.055917367	-0.055917367	-0.055917367	-0.055917367	-0.055917367	-0.055917367	-0.055917367	-0.055917367	-0.055917367
-0.055917367	-0.055917367	-0.055917367	-0.055917367	-0.055917367	-0.055917367	-0.055917367	6.6073995	8.049278	-0.055917367	-0.055917367	-0.055917367	-0.055917367	-0.055917367	-0.055917367	-0.055917367	-0.055917367	-0.055917367	-0.055917367	-0.055917367	7.3209004	-0.055917367	-0.055917367	-0.055917367	-0.055917367	-0.055917367	0.1966843	-0.055917367	-0.055917367	-0.055917367	-0.055917367	-0.055917367	-0.055917367	-0.055917367	-0.055917367	-0.055917367	-0.055917367	-0.055917367	-0.055917367	-0.055917367	-0.055917367	-0.055917367	-0.055917367	-0.055917367	-0.055917367	-0.055917367	-0.055917367	-0.055917367	-0.055917367	-0.055917367
-0.055917367	-0.055917367	-0.055917367	-0.055917367	-0.055917367	-0.055917367	-0.055917367	6.8381996	7.0353274	-0.055917367	-0.055917367	-0.055917367	-0.055917367	-0.055917367	-0.055917367	-0.055917367	-0.055917367	-0.055917367	-0.055917367	-0.055917367	-0.055917367	-0.055917367	-0.055917367	-0.055917367	-0.055917367	-0.055917367	-0.055917367	-0.055917367	-0.055917367	-0.055917367	-0.055917367	-0.055917367	-0.055917367	-0.055917367	-0.055917367	-0.055917367	-0.055917367	-0.055917367	-0.055917367	-0.055917367	-0.055917367	-0.055917367	-0.055917367	-0.055917367	-0.055917367	-0.055917367	-0.055917367	-0.055917367	-0.055917367	-0.055917367
-0.055917367	-0.055917367	-0.055917367	-0.055917367	-0.055917367	-0.055917367	-0.055917367	-0.055917367	-0.055917367	-0.055917367	-0.055917367	-0.055917367	-0.055917367	-0.055917367	-0.055917367	-0.055917367	-0.055917367	-0.055917367	-0.055917367	-0.055917367	-0.055917367	-0.055917367	-0.055917367	-0.055917367	-0.055917367	-0.055917367	-0.055917367	-0.055917367	-0.055917367	-0.055917367	-0.055917367	-0.055917367	-0.055917367	-0.055917367	-0.055917367	-0.055917367	-0.055917367	-0.055917367	-0.055917367	-0.055917367	-0.055917367	-0.055917367	-0.055917367	-0.055917367	-0.055917367	-0.055917367	-0.055917367	-0.055917367	-0.055917367	-0.055917367
-0.055917367	-0.055917367	-0.055917367	-0.055917367	-0.055917367	-0.055917367	-0.055917367	-0.055917367	-0.055917367	-0.055917367	-0.055917367	-0.055917367	-0.055917367	-0.055917367	-0.055917367	-0.055917367	-0.055917367	-0.055917367	-0.055917367	-0.055917367	-0.055917367	-0.055917367	-0.055917367	-0.055917367	-0.055917367	-0.055917367	-0.055917367	-0.055917367	-0.055917367	-0.055917367	-0.055917367	-0.055917367	-0.055917367	-0.055917367	-0.055917367	-0.055917367	-0.055917367	-0.055917367	-0.055917367	-0.055917367	-0.055917367	-0.055917367	-0.055917367	-0.055917367	-0.055917367	-0.055917367	-0.055917367	-0.055917367	-0.055917367	-0.055917367
-0.055917367	-0.055917367	-0.055917367	-0.055917367	-0.055917367	-0.055917367	-0.055917367	-0.055917367	-0.055917367	-0.055917367	-0.055917367	-0.055917367	-0.055917367	-0.055917367	-0.055917367	-0.055917367	-0.055917367	-0.055917367	-0.055917367	-0.055917367	-0.055917367	-0.055917367	-0.055917367	-0.055917367	-0.055917367	-0.055917367	-0.055917367	-0.055917367	-0.055917367	-0.055917367	-0.055917367	-0.055917367	-0.055917367	-0.055917367	-0.055917367	-0.055917367	-0.055917367	-0.055917367	-0.055917367	-0.055917367	-0.055917367	-0.055917367	-0.055917367	-0.055917367	-0.055917367	-0.055917367	-0.055917367	-0.055917367	-0.055917367	-0.055917367
-0.055917367	-0.055917367	-0.055917367	-0.055917367	-0.055917367	-0.055917367	-0.055917367	-0.055917367	-0.055917367	-0.055917367	-0.055917367	-0.055917367	-0.055917367	-0.055917367	-0.055917367	-0.055917367	0.2066265	-0.055917367	-0.055917367	-0.055917367	-0.055917367	-0.055917367	-0.055917367	-0.055917367	-0.055917367	-0.055917367	-0.055917367	-0.055917367	-0.055917367	-0.055917367	-0.055917367	-0.055917367	-0.055917367	-0.055917367	-0.055917367	-0.055917367	-0.055917367	-0.055917367	-0.055917367	-0.055917367	-0.055917367	-0.055917367	-0.055917367	-0.055917367	-0.055917367	-0.055917367	-0.055917367	-0.055917367	-0.055917367	-0.055917367
-0.055917367	-0.055917367	-0.055917367	-0.055917367	-0.055917367	-0.055917367	-0.055917367	-0.055917367	-0.055917367	-0.055917367	-0.055917367	-0.055917367	-0.055917367	-0.055917367	-0.055917367	-0.055917367	-0.055917367	-0.055917367	-0.055917367	-0.055917367	-0.055917367	-0.055917367	-0.055917367	-0.055917367	-0.055917367	-0.055917367	-0.055917367	-0.055917367	-0.055917367	-0.055917367	-0.055917367	-0.055917367	-0.055917367	-0.055917367	-0.055917367	-0.055917367	-0.055917367	-0.055917367	-0.055917367	-0.055917367	-0.055917367	-0.055917367	-0.055917367	-0.055917367	-0.055917367	-0.055917367	-0.055917367	-0.055917367	-0.055917367	-0.055917367
-0.055917367	-0.055917367	-0.055917367	-0.055917367	-0.055917367	-0.055917367	-0.055917367	-0.055917367	-0.055917367	-0.055917367	-0.055917367	-0.055917367	-0.055917367	8.65908	-0.055917367	-0.055917367	-0.055917367	-0.055917367	-0.055917367	-0.055917367	-0.055917367	-0.055917367	-0.055917367	-0.055917367	-0.055917367	-0.055917367	-0.055917367	-0.055917367	-0.055917367	-0.055917367	-0.055917367	-0.055917367	-0.055917367	-0.055917367	-0.055917367	-0.055917367	-0.055917367	-0.055917367	-0.055917367	-0.055917367	-0.055917367	-0.055917367	-0.055917367	-0.055917367	-0.055917367	-0.055917367	-0.055917367	-0.055917367	-0.055917367	-0.055917367
-0.055917367	-0.055917367	-0.055917367	-0.055917367	-0.055917367	-0.055917367	-0.055917367	-0.055917367	-0.055917367	2.5664308	-0.055917367	3.3079324	7.6487174	14.469082	-0.055917367	-0.055917367	-0.055917367	-0.055917367	-0.055917367	-0.055917367	-0.055917367	-0.055917367	-0.055917367	-0.055917367	-0.055917367	-0.055917367	-0.055917367	-0.055917367	-0.055917367	0.30144933	-0.055917367	-0.055917367	-0.055917367	-0.055917367	-0.055917367	-0.055917367	-0.055917367	-0.055917367	-0.055917367	-0.055917367	-0.055917367	-0.055917367	-0.055917367	-0.055917367	-0.055917367	-0.055917367	-0.055917367	-0.055917367	-0.055917367	-0.055917367
-0.055917367	-0.055917367	-0.055917367	-0.055917367	0.6692992	-0.055917367	-0.055917367	4.289471	-0.055917367	-0.055917367	-0.055917367	-0.055917367	14.514978	-0.055917367	-0.055917367	-0.055917367	-0.055917367	-0.055917367	-0.055917367	-0.055917367	-0.055917367	-0.055917367	-0.055917367	-0.055917367	-0.055917367	-0.055917367	-0.055917367	-0.055917367	-0.055917367	-0.055917367	-0.055917367	-0.055917367	-0.055917367	-0.055917367	-0.055917367	-0.055917367	-0.055917367	-0.055917367	-0.055917367	-0.055917367	-0.055917367	-0.055917367	-0.055917367	-0.055917367	-0.055917367	-0.055917367	-0.055917367	-0.055917367	-0.055917367	-0.055917367
-0.055917367	-0.055917367	-0.055917367	-0.055917367	-0.055917367	-0.055917367	3.2669382	0.5308613	-0.055917367	-0.055917367	-0.055917367	2.6833804	0.23207603	-0.055917367	-0.055917367	-0.055917367	-0.055917367	-0.055917367	-0.055917367	-0.055917367	-0.055917367	-0.055917367	-0.055917367	-0.055917367	-0.055917367	-0.055917367	-0.055917367	-0.055917367	-0.055917367	-0.055917367	-0.055917367	-0.055917367	-0.055917367	-0.055917367	-0.055917367	-0.055917367	-0.055917367	-0.055917367	-0.055917367	-0.055917367	-0.055917367	-0.055917367	-0.055917367	-0.055917367	-0.055917367	-0.055917367	-0.055917367	-0.055917367	-0.055917367	-0.055917367
-0.055917367	-0.055917367	-0.055917367	-0.055917367	-0.055917367	-0.055917367	-0.055917367	0.15727864	6.8790436	-0.055917367	-0.055917367	-0.055917367	2.1874268	1.028069	-0.055917367	-0.055917367	-0.055917367	-0.055917367	-0.055917367	-0.055917367	-0.055917367	-0.055917367	-0.055917367	-0.055917367	-0.055917367	-0.055917367	-0.055917367	-0.055917367	-0.055917367	-0.055917367	-0.055917367	-0.055917367	-0.055917367	-0.055917367	-0.055917367	-0.055917367	-0.055917367	-0.055917367	-0.055917367	-0.055917367	-0.055917367	-0.055917367	-0.055917367	-0.055917367	-0.055917367	-0.055917367	-0.055917367	-0.055917367	-0.055917367	-0.055917367
-0.055917367	-0.055917367	-0.055917367	-0.055917367	-0.055917367	-0.055917367	2.3003254	12.608705	7.6608768	-0.055917367	-0.055917367	-0.055917367	-0.055917367	-0.055917367	-0.055917367	-0.055917367	-0.055917367	-0.055917367	-0.055917367	-0.055917367	-0.055917367	-0.055917367	-0.055917367	-0.055917367	-0.055917367	-0.055917367	-0.055917367	-0.055917367	-0.055917367	-0.055917367	-0.055917367	-0.055917367	-0.055917367	-0.055917367	-0.055917367	-0.055917367	-0.055917367	-0.055917367	-0.055917367	-0.055917367	-0.055917367	-0.055917367	-0.055917367	-0.055917367	-0.055917367	-0.055917367	-0.055917367	-0.055917367	-0.055917367	-0.055917367
-0.055917367	-0.055917367	-0.055917367	-0.055917367	-0.055917367	-0.055917367	3.5933192	3.2908056	0.22099279	-0.055917367	-0.055917367	2.4792933	0.40102127	-0.055917367	-0.055917367	0.08480578	-0.055917367	-0.055917367	-0.055917367	-0.055917367	-0.055917367	-0.055917367	-0.055917367	-0.055917367	-0.055917367	-0.055917367	-0.055917367	-0.055917367	-0.055917367	-0.055917367	-0.055917367	-0.055917367	-0.055917367	-0.055917367	-0.055917367	-0.055917367	-0.055917367	-0.055917367	-0.055917367	-0.055917367	-0.055917367	-0.055917367	-0.055917367	-0.055917367	-0.055917367	-0.055917367	-0.055917367	-0.055917367	-0.055917367	-0.055917367
-0.055917367	-0.055917367	-0.055917367	-0.055917367	-0.055917367	-0.055917367	-0.055917367	10.296341	-0.055917367	-0.055917367	0.23907234	4.962789	1.699418	3.2571566	-0.055917367	-0.055917367	-0.055917367	-0.055917367	-0.055917367	-0.055917367	-0.055917367	-0.055917367	-0.055917367	-0.055917367	-0.055917367	-0.055917367	-0.055917367	-0.055917367	-0.055917367	-0.055917367	-0.055917367	-0.055917367	-0.055917367	-0.055917367	-0.055917367	-0.055917367	-0.055917367	-0.055917367	-0.055917367	-0.055917367	-0.055917367	-0.055917367	-0.055917367	-0.055917367	-0.055917367	-0.055917367	-0.055917367	-0.055917367	-0.055917367	-0.055917367
-0.055917367	-0.055917367	-0.055917367	-0.055917367	-0.055917367	-0.055917367	-0.055917367	1.21363	-0.055917367	-0.055917367	-0.055917367	-0.055917367	-0.055917367	6.976712	-0.055917367	2.9273152	-0.055917367	-0.055917367	-0.055917367	-0.055917367	-0.055917367	-0.055917367	-0.055917367	-0.055917367	-0.055917367	-0.055917367	-0.055917367	-0.055917367	-0.055917367	-0.055917367	-0.055917367	-0.055917367	-0.055917367	-0.055917367	-0.055917367	-0.055917367	-0.055917367	-0.055917367	-0.055917367	-0.055917367	-0.055917367	-0.055917367	-0.055917367	-0.055917367	-0.055917367	-0.055917367	-0.055917367	-0.055917367	-0.055917367	-0.055917367
-0.055917367	-0.055917367	-0.055917367	-0.055917367	-0.055917367	-0.055917367	-0.055917367	-0.055917367	-0.055917367	-0.055917367	-0.055917367	1.2303376	-0.055917367	-0.055917367	-0.055917367	-0.055917367	-0.055917367	-0.055917367	-0.055917367	-0.055917367	-0.055917367	-0.055917367	-0.055917367	-0.055917367	-0.055917367	-0.055917367	-0.055917367	-0.055917367	-0.055917367	-0.055917367	-0.055917367	-0.055917367	-0.055917367	-0.055917367	-0.055917367	-0.055917367	-0.055917367	-0.055917367	-0.055917367	-0.055917367	-0.055917367	-0.055917367	-0.055917367	-0.055917367	-0.055917367	-0.055917367	-0.055917367	-0.055917367	-0.055917367	-0.055917367
-0.055917367	-0.055917367	-0.055917367	-0.055917367	-0.055917367	-0.055917367	-0.055917367	-0.055917367	-0.055917367	-0.055917367	-0.055917367	-0.055917367	-0.055917367	-0.055917367	-0.055917367	-0.055917367	-0.055917367	-0.055917367	-0.055917367	-0.055917367	-0.055917367	-0.055917367	-0.055917367	-0.055917367	-0.055917367	-0.055917367	-0.055917367	-0.055917367	-0.055917367	-0.055917367	-0.055917367	-0.055917367	-0.055917367	-0.055917367	-0.055917367	-0.055917367	-0.055917367	-0.055917367	-0.055917367	-0.055917367	-0.055917367	-0.055917367	-0.055917367	-0.055917367	-0.055917367	-0.055917367	-0.055917367	-0.055917367	-0.055917367	-0.055917367
-0.055917367	-0.055917367	-0.055917367	0.82044667	-0.055917367	-0.055917367	-0.055917367	-0.055917367	-0.055917367	-0.055917367	-0.055917367	-0.055917367	-0.055917367	-0.055917367	-0.055917367	-0.055917367	-0.055917367	-0.055917367	-0.055917367	-0.055917367	-0.055917367	-0.055917367	-0.055917367	-0.055917367	-0.055917367	-0.055917367	-0.055917367	-0.055917367	-0.055917367	-0.055917367	-0.055917367	-0.055917367	-0.055917367	-0.055917367	-0.055917367	-0.055917367	-0.055917367	-0.055917367	-0.055917367	-0.055917367	-0.055917367	-0.055917367	-0.055917367	-0.055917367	-0.055917367	-0.055917367	-0.055917367	-0.055917367	-0.055917367	-0.055917367
-0.055917367	-0.055917367	-0.055917367	0.4909896	-0.055917367	-0.055917367	0.4995329	-0.055917367	-0.055917367	1.8746377	-0.055917367	3.1757243	-0.055917367	-0.055917367	-0.055917367	-0.055917367	-0.055917367	-0.055917367	-0.055917367	-0.055917367	-0.055917367	-0.055917367	-0.055917367	-0.055917367	-0.055917367	-0.055917367	6.1601257	-0.055917367	-0.055917367	-0.055917367	-0.055917367	-0.055917367	-0.055917367	-0.055917367	-0.055917367	-0.055917367	-0.055917367	-0.055917367	-0.055917367	-0.055917367	-0.055917367	-0.055917367	-0.055917367	-0.055917367	-0.055917367	-0.055917367	-0.055917367	-0.055917367	-0.055917367	-0.055917367
-0.055917367	-0.055917367	-0.055917367	-0.055917367	-0.055917367	-0.055917367	-0.055917367	-0.055917367	3.5361874	0.80396295	-0.055917367	2.5434036	-0.055917367	-0.055917367	-0.055917367	-0.055917367	-0.055917367	-0.055917367	-0.055917367	-0.055917367	-0.055917367	-0.055917367	-0.055917367	-0.055917367	-0.055917367	-0.055917367	-0.055917367	-0.055917367	-0.055917367	-0.055917367	-0.055917367	-0.055917367	-0.055917367	-0.055917367	-0.055917367	-0.055917367	-0.055917367	-0.055917367	-0.055917367	-0.055917367	-0.055917367	-0.055917367	-0.055917367	-0.055917367	-0.055917367	-0.055917367	-0.055917367	-0.055917367	-0.055917367	-0.055917367
-0.055917367	-0.055917367	-0.055917367	-0.055917367	-0.055917367	-0.055917367	-0.055917367	-0.055917367	9.583511	1.193603	-0.055917367	-0.055917367	-0.055917367	-0.055917367	-0.055917367	-0.055917367	-0.055917367	-0.055917367	-0.055917367	-0.055917367	-0.055917367	-0.055917367	-0.055917367	-0.055917367	8.33787	-0.055917367	-0.055917367	-0.055917367	-0.055917367	-0.055917367	-0.055917367	-0.055917367	-0.055917367	-0.055917367	-0.055917367	-0.055917367	-0.055917367	-0.055917367	-0.055917367	-0.055917367	-0.055917367	-0.055917367	-0.055917367	-0.055917367	-0.055917367	-0.055917367	-0.055917367	-0.055917367	-0.055917367	-0.055917367
-0.055917367	-0.055917367	-0.055917367	-0.055917367	-0.055917367	-0.055917367	-0.055917367	-0.055917367	0.77406687	-0.055917367	-0.055917367	-0.055917367	-0.055917367	-0.055917367	-0.055917367	-0.055917367	-0.055917367	-0.055917367	-0.055917367	-0.055917367	-0.055917367	-0.055917367	-0.055917367	-0.055917367	2.085777	-0.055917367	-0.055917367	-0.055917367	-0.055917367	-0.055917367	-0.055917367	-0.055917367	-0.055917367	-0.055917367	-0.055917367	-0.055917367	-0.055917367	-0.055917367	-0.055917367	-0.055917367	-0.055917367	-0.055917367	-0.055917367	-0.055917367	-0.055917367	-0.055917367	-0.055917367	-0.055917367	-0.055917367	-0.055917367
-0.055917367	-0.055917367	-0.055917367	-0.055917367	0.1939115	-0.055917367	-0.055917367	-0.055917367	1.903866	5.1666646	-0.055917367	-0.055917367	-0.055917367	-0.055917367	-0.055917367	-0.055917367	-0.055917367	-0.055917367	-0.055917367	-0.055917367	-0.055917367	-0.055917367	-0.055917367	-0.055917367	-0.055917367	-0.055917367	-0.055917367	-0.055917367	-0.055917367	-0.055917367	-0.055917367	-0.055917367	-0.055917367	-0.055917367	-0.055917367	-0.055917367	-0.055917367	-0.055917367	-0.055917367	-0.055917367	-0.055917367	-0.055917367	-0.055917367	-0.055917367	-0.055917367	-0.055917367	-0.055917367	-0.055917367	-0.055917367	-0.055917367
-0.055917367	-0.055917367	-0.055917367	-0.055917367	1.9162841	0.16113482	-0.055917367	-0.055917367	-0.055917367	-0.055917367	-0.055917367	-0.055917367	-0.055917367	-0.055917367	-0.055917367	-0.055917367	-0.055917367	-0.055917367	-0.055917367	-0.055917367	-0.055917367	-0.055917367	-0.055917367	-0.055917367	-0.055917367	-0.055917367	-0.055917367	-0.055917367	-0.055917367	-0.055917367	-0.055917367	-0.055917367	-0.055917367	-0.055917367	-0.055917367	-0.055917367	-0.055917367	-0.055917367	-0.055917367	-0.055917367	1.7851546	-0.055917367	-0.055917367	-0.055917367	-0.055917367	-0.055917367	-0.055917367	-0.055917367	-0.055917367	-0.055917367
-0.055917367	-0.055917367	-0.055917367	-0.055917367	-0.055917367	-0.055917367	-0.055917367	-0.055917367	1.1161385	-0.055917367	-0.055917367	-0.055917367	-0.055917367	-0.055917367	-0.055917367	-0.055917367	-0.055917367	-0.055917367	-0.055917367	-0.055917367	-0.055917367	-0.055917367	-0.055917367	-0.055917367	-0.055917367	-0.055917367	-0.055917367	-0.055917367	0.79912245	-0.055917367	-0.055917367	-0.055917367	-0.055917367	-0.055917367	-0.055917367	-0.055917367	-0.055917367	-0.055917367	-0.055917367	-0.055917367	-0.055917367	-0.055917367	-0.055917367	-0.055917367	-0.055917367	-0.055917367	-0.055917367	-0.055917367	-0.055917367	-0.055917367
-0.055917367	-0.055917367	-0.055917367	-0.055917367	-0.055917367	-0.055917367	-0.055917367	-0.055917367	-0.055917367	-0.055917367	5.019855	-0.055917367	-0.055917367	-0.055917367	-0.055917367	-0.055917367	-0.055917367	-0.055917367	-0.055917367	-0.055917367	-0.055917367	-0.055917367	-0.055917367	-0.055917367	-0.055917367	-0.055917367	-0.055917367	-0.055917367	-0.055917367	-0.055917367	-0.055917367	-0.055917367	-0.055917367	-0.055917367	-0.055917367	-0.055917367	-0.055917367	-0.055917367	-0.055917367	-0.055917367	-0.055917367	-0.055917367	-0.055917367	-0.055917367	-0.055917367	-0.055917367	-0.055917367	-0.055917367	-0.055917367	-0.055917367
-0.055917367	-0.055917367	-0.055917367	-0.055917367	-0.055917367	-0.055917367	3.8789349	4.412338	-0.055917367	-0.055917367	0.764542	-0.055917367	-0.055917367	-0.055917367	-0.055917367	-0.055917367	-0.055917367	-0.055917367	-0.055917367	-0.055917367	-0.055917367	-0.055917367	-0.055917367	-0.055917367	-0.055917367	-0.055917367	-0.055917367	-0.055917367	-0.055917367	-0.055917367	-0.055917367	-0.055917367	-0.055917367	-0.055917367	-0.055917367	-0.055917367	-0.055917367	-0.055917367	-0.055917367	-0.055917367	-0.055917367	-0.055917367	-0.055917367	-0.055917367	-0.055917367	-0.055917367	-0.055917367	-0.055917367	-0.055917367	-0.055917367
-0.055917367	-0.055917367	-0.055917367	0.703381	-0.055917367	2.3779352	3.6108937	-0.055917367	0.45848763	-0.055917367	-0.055917367	-0.055917367	-0.055917367	-0.055917367	-0.055917367	-0.055917367	-0.055917367	-0.055917367	-0.055917367	-0.055917367	-0.055917367	-0.055917367	-0.055917367	-0.055917367	-0.055917367	-0.055917367	-0.055917367	2.2601607	-0.055917367	-0.055917367	-0.055917367	-0.055917367	-0.055917367	-0.055917367	-0.055917367	-0.055917367	-0.055917367	-0.055917367	-0.055917367	-0.055917367	-0.055917367	-0.055917367	-0.055917367	-0.055917367	-0.055917367	-0.055917367	-0.055917367	-0.055917367	-0.055917367	-0.055917367
-0.055917367	-0.055917367	-0.055917367	-0.055917367	-0.055917367	8.852193	3.5399065	1.4597546	-0.055917367	-0.055917367	-0.055917367	-0.055917367	-0.055917367	0.37681124	-0.055917367	-0.055917367	-0.055917367	-0.055917367	-0.055917367	-0.055917367	-0.055917367	-0.055917367	-0.055917367	-0.055917367	-0.055917367	6.0100007	-0.055917367	-0.055917367	-0.055917367	-0.055917367	-0.055917367	-0.055917367	-0.055917367	5.862684	-0.055917367	-0.055917367	-0.055917367	-0.055917367	-0.055917367	-0.055917367	-0.055917367	-0.055917367	-0.055917367	-0.055917367	-0.055917367	-0.055917367	-0.055917367	-0.055917367	-0.055917367	-0.055917367
-0.055917367	-0.055917367	-0.055917367	-0.055917367	-0.055917367	8.048906	4.6927023	0.21613032	2.184593	-0.055917367	-0.055917367	-0.055917367	-0.055917367	-0.055917367	-0.055917367	-0.055917367	-0.055917367	-0.055917367	-0.055917367	-0.055917367	-0.055917367	-0.055917367	-0.055917367	-0.055917367	-0.055917367	6.590087	-0.055917367	-0.055917367	-0.055917367	-0.055917367	-0.055917367	-0.055917367	-0.055917367	-0.055917367	-0.055917367	-0.055917367	-0.055917367	-0.055917367	-0.055917367	-0.055917367	-0.055917367	-0.055917367	-0.055917367	-0.055917367	-0.055917367	-0.055917367	-0.055917367	-0.055917367	-0.055917367	-0.055917367
-0.055917367	-0.055917367	-0.055917367	-0.055917367	-0.055917367	1.604577	10.343915	0.61288065	-0.055917367	7.218001	-0.055917367	-0.055917367	-0.055917367	-0.055917367	-0.055917367	-0.055917367	-0.055917367	-0.055917367	-0.055917367	-0.055917367	-0.055917367	-0.055917367	-0.055917367	-0.055917367	1.9728798	1.0837518	-0.055917367	-0.055917367	-0.055917367	-0.055917367	-0.055917367	-0.055917367	-0.055917367	-0.055917367	-0.055917367	-0.055917367	-0.055917367	-0.055917367	-0.055917367	-0.055917367	-0.055917367	-0.055917367	-0.055917367	-0.055917367	-0.055917367	-0.055917367	-0.055917367	-0.055917367	-0.055917367	-0.055917367
-0.055917367	-0.055917367	-0.055917367	-0.055917367	-0.055917367	0.7059808	5.105899	-0.055917367	-0.055917367	4.424563	-0.055917367	-0.055917367	-0.055917367	-0.055917367	-0.055917367	-0.055917367	-0.055917367	-0.055917367	-0.055917367	-0.055917367	-0.055917367	-0.055917367	-0.055917367	-0.055917367	-0.055917367	-0.055917367	-0.055917367	5.9117537	-0.055917367	-0.055917367	-0.055917367	-0.055917367	-0.055917367	-0.055917367	-0.055917367	-0.055917367	-0.055917367	-0.055917367	-0.055917367	-0.055917367	-0.055917367	-0.055917367	-0.055917367	-0.055917367	-0.055917367	-0.055917367	-0.055917367	-0.055917367	-0.055917367	-0.055917367
-0.055917367	-0.055917367	-0.055917367	-0.055917367	3.7666304	5.561663	-0.055917367	-0.055917367	-0.055917367	-0.055917367	1.1374234	-0.055917367	-0.055917367	-0.055917367	-0.055917367	-0.055917367	-0.055917367	-0.055917367	-0.055917367	-0.055917367	-0.055917367	-0.055917367	-0.055917367	-0.055917367	-0.055917367	-0.055917367	-0.055917367	-0.055917367	-0.055917367	-0.055917367	-0.055917367	-0.055917367	-0.055917367	-0.055917367	-0.055917367	-0.055917367	-0.055917367	-0.055917367	-0.055917367	-0.055917367	-0.055917367	-0.055917367	-0.055917367	-0.055917367	-0.055917367	-0.055917367	-0.055917367	-0.055917367	-0.055917367	-0.055917367
-0.055917367	-0.055917367	-0.055917367	-0.055917367	1.7488632	5.85249	1.7748859	-0.055917367	-0.055917367	-0.055917367	-0.055917367	-0.055917367	-0.055917367	-0.055917367	-0.055917367	-0.055917367	-0.055917367	-0.055917367	-0.055917367	-0.055917367	-0.055917367	-0.055917367	-0.055917367	-0.055917367	-0.055917367	-0.055917367	-0.055917367	-0.055917367	-0.055917367	-0.055917367	-0.055917367	-0.055917367	-0.055917367	-0.055917367	-0.055917367	-0.055917367	-0.055917367	-0.055917367	-0.055917367	-0.055917367	-0.055917367	-0.055917367	-0.055917367	-0.055917367	-0.055917367	-0.055917367	-0.055917367	-0.055917367	-0.055917367	-0.055917367
-0.055917367	-0.055917367	0.9748173	-0.055917367	5.155578	4.8855133	5.4774203	-0.055917367	-0.055917367	-0.055917367	-0.055917367	-0.055917367	-0.055917367	-0.055917367	-0.055917367	-0.055917367	-0.055917367	-0.055917367	-0.055917367	-0.055917367	-0.055917367	-0.055917367	-0.055917367	-0.055917367	-0.055917367	-0.055917367	-0.055917367	-0.055917367	-0.055917367	-0.055917367	-0.055917367	-0.055917367	-0.055917367	-0.055917367	-0.055917367	-0.055917367	-0.055917367	-0.055917367	-0.055917367	-0.055917367	-0.055917367	-0.055917367	-0.055917367	-0.055917367	-0.055917367	-0.055917367	-0.055917367	-0.055917367	-0.055917367	-0.055917367
-0.055917367	-0.055917367	-0.055917367	-0.055917367	13.567994	12.797814	16.029434	1.512148	-0.055917367	-0.055917367	-0.055917367	-0.055917367	-0.055917367	-0.055917367	-0.055917367	-0.055917367	-0.055917367	-0.055917367	-0.055917367	-0.055917367	-0.055917367	-0.055917367	-0.055917367	-0.055917367	-0.055917367	-0.055917367	-0.055917367	-0.055917367	-0.055917367	-0.055917367	-0.055917367	-0.055917367	-0.055917367	-0.055917367	-0.055917367	-0.055917367	-0.055917367	-0.055917367	-0.055917367	-0.055917367	-0.055917367	-0.055917367	-0.055917367	-0.055917367	-0.055917367	-0.055917367	-0.055917367	-0.055917367	-0.055917367	-0.055917367
-0.055917367	-0.055917367	-0.055917367	-0.055917367	3.4913082	11.229657	8.602618	1.2821902	-0.055917367	-0.055917367	2.605573	-0.055917367	-0.055917367	-0.055917367	-0.055917367	-0.055917367	-0.055917367	-0.055917367	-0.055917367	-0.055917367	-0.055917367	-0.055917367	-0.055917367	-0.055917367	-0.055917367	-0.055917367	-0.055917367	-0.055917367	-0.055917367	-0.055917367	-0.055917367	-0.055917367	-0.055917367	-0.055917367	-0.055917367	-0.055917367	-0.055917367	-0.055917367	-0.055917367	-0.055917367	-0.055917367	-0.055917367	-0.055917367	-0.055917367	-0.055917367	-0.055917367	-0.055917367	-0.055917367	-0.055917367	-0.055917367
-0.055917367	-0.055917367	-0.055917367	-0.055917367	0.6883384	4.0317993	-0.055917367	4.7690854	-0.055917367	-0.055917367	-0.055917367	-0.055917367	-0.055917367	-0.055917367	-0.055917367	-0.055917367	-0.055917367	-0.055917367	-0.055917367	-0.055917367	-0.055917367	-0.055917367	-0.055917367	-0.055917367	-0.055917367	-0.055917367	-0.055917367	-0.055917367	-0.055917367	-0.055917367	-0.055917367	-0.055917367	-0.055917367	-0.055917367	-0.055917367	-0.055917367	-0.055917367	-0.055917367	-0.055917367	-0.055917367	-0.055917367	-0.055917367	-0.055917367	-0.055917367	-0.055917367	-0.055917367	-0.055917367	-0.055917367	-0.055917367	-0.055917367
-0.055917367	-0.055917367	-0.055917367	-0.055917367	-0.055917367	-0.055917367	-0.055917367	-0.055917367	-0.055917367	-0.055917367	-0.055917367	-0.055917367	-0.055917367	-0.055917367	-0.055917367	-0.055917367	-0.055917367	-0.055917367	-0.055917367	-0.055917367	-0.055917367	-0.055917367	-0.055917367	0.9306776	-0.055917367	-0.055917367	-0.055917367	-0.055917367	-0.055917367	-0.055917367	-0.055917367	-0.055917367	-0.055917367	-0.055917367	-0.055917367	-0.055917367	-0.055917367	-0.055917367	-0.055917367	-0.055917367	-0.055917367	-0.055917367	-0.055917367	-0.055917367	-0.055917367	-0.055917367	-0.055917367	-0.055917367	-0.055917367	-0.055917367
-0.055917367	-0.055917367	-0.055917367	-0.055917367	-0.055917367	-0.055917367	-0.055917367	-0.055917367	-0.055917367	-0.055917367	-0.055917367	-0.055917367	-0.055917367	-0.055917367	-0.055917367	-0.055917367	-0.055917367	-0.055917367	-0.055917367	8.223865	-0.055917367	-0.055917367	-0.055917367	4.4674754	-0.055917367	-0.055917367	-0.055917367	-0.055917367	-0.055917367	-0.055917367	-0.055917367	-0.055917367	-0.055917367	-0.055917367	-0.055917367	-0.055917367	-0.055917367	-0.055917367	-0.055917367	-0.055917367	-0.055917367	-0.055917367	-0.055917367	-0.055917367	-0.055917367	-0.055917367	-0.055917367	-0.055917367	-0.055917367	-0.055917367
-0.055917367	-0.055917367	-0.055917367	-0.055917367	-0.055917367	-0.055917367	-0.055917367	-0.055917367	-0.055917367	-0.055917367	-0.055917367	3.0683415	-0.055917367	-0.055917367	-0.055917367	-0.055917367	-0.055917367	-0.055917367	-0.055917367	3.395414	1.1195166	-0.055917367	-0.055917367	-0.055917367	-0.055917367	-0.055917367	-0.055917367	-0.055917367	-0.055917367	4.164739	-0.055917367	-0.055917367	-0.055917367	-0.055917367	-0.055917367	-0.055917367	-0.055917367	-0.055917367	-0.055917367	-0.055917367	-0.055917367	-0.055917367	-0.055917367	-0.055917367	-0.055917367	-0.055917367	-0.055917367	-0.055917367	-0.055917367	-0.055917367
-0.055917367	-0.055917367	-0.055917367	-0.055917367	-0.055917367	-0.055917367	-0.055917367	-0.055917367	-0.055917367	-0.055917367	-0.055917367	-0.055917367	4.489791	-0.055917367	2.0299985	-0.055917367	-0.055917367	-0.055917367	1.9806044	0.9790608	-0.055917367	-0.055917367	-0.055917367	-0.055917367	-0.055917367	-0.055917367	-0.055917367	-0.055917367	-0.055917367	-0.055917367	-0.055917367	-0.055917367	-0.055917367	-0.055917367	-0.055917367	-0.055917367	-0.055917367	-0.055917367	-0.055917367	-0.055917367	-0.055917367	-0.055917367	-0.055917367	-0.055917367	-0.055917367	-0.055917367	-0.055917367	-0.055917367	-0.055917367	-0.055917367
-0.055917367	-0.055917367	-0.055917367	-0.055917367	-0.055917367	-0.055917367	-0.055917367	-0.055917367	-0.055917367	-0.055917367	-0.055917367	3.0405521	1.1929895	-0.055917367	0.7042047	-0.055917367	-0.055917367	-0.055917367	-0.055917367	-0.055917367	-0.055917367	-0.055917367	-0.055917367	-0.055917367	-0.055917367	-0.055917367	-0.055917367	-0.055917367	-0.055917367	-0.055917367	-0.055917367	-0.055917367	-0.055917367	-0.055917367	-0.055917367	-0.055917367	-0.055917367	-0.055917367	-0.055917367	-0.055917367	-0.055917367	-0.055917367	-0.055917367	-0.055917367	-0.055917367	-0.055917367	-0.055917367	-0.055917367	-0.055917367	-0.055917367
-0.055917367	-0.055917367	-0.055917367	-0.055917367	-0.055917367	-0.055917367	-0.055917367	-0.055917367	-0.055917367	-0.055917367	1.0875727	-0.055917367	-0.055917367	2.902464	-0.055917367	-0.055917367	-0.055917367	-0.055917367	-0.055917367	-0.055917367	-0.055917367	-0.055917367	-0.055917367	-0.055917367	-0.055917367	-0.055917367	-0.055917367	-0.055917367	-0.055917367	-0.055917367	-0.055917367	-0.055917367	-0.055917367	-0.055917367	-0.055917367	-0.055917367	-0.055917367	-0.055917367	-0.055917367	-0.055917367	-0.055917367	-0.055917367	-0.055917367	-0.055917367	-0.055917367	-0.055917367	-0.055917367	-0.055917367	-0.055917367	-0.055917367
-0.055917367	-0.055917367	-0.055917367	-0.055917367	-0.055917367	-0.055917367	3.7233942	-0.055917367	-0.055917367	-0.055917367	-0.055917367	3.1542733	-0.055917367	-0.055917367	-0.055917367	-0.055917367	-0.008457771	-0.055917367	-0.055917367	-0.055917367	-0.055917367	-0.055917367	-0.055917367	-0.055917367	-0.055917367	-0.055917367	-0.055917367	-0.055917367	-0.055917367	-0.055917367	-0.055917367	-0.055917367	-0.055917367	-0.055917367	-0.055917367	-0.055917367	-0.055917367	-0.055917367	-0.055917367	-0.055917367	-0.055917367	-0.055917367	-0.055917367	-0.055917367	-0.055917367	-0.055917367	-0.055917367	-0.055917367	-0.055917367	-0.055917367
-0.055917367	-0.055917367	-0.055917367	-0.055917367	-0.055917367	-0.055917367	-0.055917367	-0.055917367	-0.055917367	-0.055917367	-0.055917367	3.5473924	-0.055917367	-0.055917367	-0.055917367	-0.055917367	-0.055917367	-0.055917367	-0.055917367	-0.055917367	-0.055917367	-0.055917367	-0.055917367	-0.055917367	-0.055917367	-0.055917367	-0.055917367	-0.055917367	-0.055917367	-0.055917367	-0.055917367	-0.055917367	-0.055917367	-0.055917367	-0.055917367	-0.055917367	-0.055917367	-0.055917367	-0.055917367	-0.055917367	-0.055917367	-0.055917367	-0.055917367	-0.055917367	-0.055917367	-0.055917367	-0.055917367	-0.055917367	-0.055917367	-0.055917367
-0.055917367	-0.055917367	-0.055917367	-0.055917367	-0.055917367	-0.055917367	-0.055917367	-0.055917367	-0.055917367	-0.055917367	-0.055917367	-0.055917367	5.966956	3.4210489	4.2922287	-0.055917367	-0.055917367	-0.055917367	-0.055917367	-0.055917367	-0.055917367	-0.055917367	-0.055917367	-0.055917367	-0.055917367	-0.055917367	-0.055917367	-0.055917367	-0.055917367	-0.055917367	-0.055917367	-0.055917367	-0.055917367	-0.055917367	-0.055917367	-0.055917367	-0.055917367	-0.055917367	-0.055917367	-0.055917367	-0.055917367	-0.055917367	-0.055917367	-0.055917367	-0.055917367	-0.055917367	-0.055917367	-0.055917367	-0.055917367	-0.055917367
-0.055917367	-0.055917367	-0.055917367	-0.055917367	-0.055917367	-0.055917367	-0.055917367	-0.055917367	-0.055917367	-0.055917367	-0.055917367	-0.055917367	2.9728649	-0.055917367	2.899778	-0.055917367	-0.055917367	-0.055917367	-0.055917367	-0.055917367	-0.055917367	-0.055917367	-0.055917367	-0.055917367	-0.055917367	-0.055917367	-0.055917367	-0.055917367	-0.055917367	-0.055917367	-0.055917367	-0.055917367	-0.055917367	-0.055917367	-0.055917367	-0.055917367	-0.055917367	-0.055917367	-0.055917367	-0.055917367	-0.055917367	-0.055917367	-0.055917367	-0.055917367	-0.055917367	-0.055917367	-0.055917367	-0.055917367	-0.055917367	-0.055917367
-0.055917367	-0.055917367	-0.055917367	-0.055917367	-0.055917367	-0.055917367	-0.055917367	-0.055917367	-0.055917367	-0.055917367	-0.055917367	7.332881	7.99945	3.5349357	0.2131464	2.2529976	-0.055917367	-0.055917367	-0.055917367	-0.055917367	-0.055917367	-0.055917367	-0.055917367	-0.055917367	-0.055917367	-0.055917367	-0.055917367	-0.055917367	-0.055917367	-0.055917367	-0.055917367	-0.055917367	-0.055917367	-0.055917367	-0.055917367	-0.055917367	-0.055917367	-0.055917367	-0.055917367	-0.055917367	-0.055917367	-0.055917367	-0.055917367	-0.055917367	-0.055917367	-0.055917367	-0.055917367	-0.055917367	-0.055917367	-0.055917367
-0.055917367	-0.055917367	-0.055917367	-0.055917367	-0.055917367	-0.055917367	-0.055917367	-0.055917367	-0.055917367	-0.055917367	-0.055917367	9.841177	14.243555	-0.055917367	-0.055917367	-0.055917367	-0.055917367	-0.055917367	-0.055917367	-0.055917367	-0.055917367	-0.055917367	-0.055917367	-0.055917367	-0.055917367	-0.055917367	-0.055917367	-0.055917367	-0.055917367	-0.055917367	-0.055917367	-0.055917367	-0.055917367	-0.055917367	-0.055917367	-0.055917367	-0.055917367	-0.055917367	-0.055917367	-0.055917367	-0.055917367	-0.055917367	-0.055917367	-0.055917367	-0.055917367	-0.055917367	-0.055917367	-0.055917367	-0.055917367	-0.055917367
-0.055917367	-0.055917367	-0.055917367	-0.055917367	0.5446158	-0.055917367	-0.033884257	7.6422076	-0.055917367	-0.055917367	-0.055917367	-0.055917367	3.4722266	0.5685796	-0.055917367	1.8065236	-0.055917367	-0.055917367	-0.055917367	-0.055917367	-0.055917367	-0.055917367	-0.055917367	-0.055917367	-0.055917367	-0.055917367	-0.055917367	-0.055917367	-0.055917367	-0.055917367	-0.055917367	-0.055917367	-0.055917367	-0.055917367	-0.055917367	-0.055917367	-0.055917367	-0.055917367	-0.055917367	-0.055917367	-0.055917367	-0.055917367	-0.055917367	-0.055917367	-0.055917367	-0.055917367	-0.055917367	-0.055917367	-0.055917367	-0.055917367
-0.055917367	-0.055917367	-0.055917367	-0.055917367	-0.055917367	-0.055917367	-0.055917367	3.9354265	-0.055917367	-0.055917367	-0.055917367	-0.055917367	2.3844912	-0.055917367	-0.055917367	-0.055917367	-0.055917367	-0.055917367	-0.055917367	-0.055917367	-0.055917367	-0.055917367	-0.055917367	-0.055917367	-0.055917367	-0.055917367	-0.055917367	-0.055917367	-0.055917367	-0.055917367	-0.055917367	-0.055917367	-0.055917367	-0.055917367	-0.055917367	-0.055917367	-0.055917367	-0.055917367	-0.055917367	-0.055917367	-0.055917367	-0.055917367	-0.055917367	-0.055917367	-0.055917367	-0.055917367	-0.055917367	-0.055917367	-0.055917367	-0.055917367
-0.055917367	-0.055917367	-0.055917367	-0.055917367	9.350413	-0.055917367	-0.055917367	-0.055917367	-0.055917367	-0.055917367	0.4359681	-0.055917367	-0.055917367	-0.055917367	-0.055917367	-0.055917367	-0.055917367	-0.055917367	-0.055917367	-0.055917367	-0.055917367	-0.055917367	-0.055917367	-0.055917367	-0.055917367	-0.055917367	-0.055917367	-0.055917367	-0.055917367	-0.055917367	-0.055917367	-0.055917367	-0.055917367	-0.055917367	-0.055917367	-0.055917367	-0.055917367	-0.055917367	-0.055917367	-0.055917367	-0.055917367	-0.055917367	-0.055917367	-0.055917367	-0.055917367	-0.055917367	-0.055917367	-0.055917367	-0.055917367	-0.055917367
-0.055917367	-0.055917367	-0.055917367	-0.055917367	1.6082064	-0.055917367	-0.055917367	-0.055917367	-0.055917367	-0.055917367	3.577936	1.1254196	-0.055917367	-0.055917367	-0.055917367	-0.055917367	-0.055917367	-0.055917367	-0.055917367	-0.055917367	-0.055917367	-0.055917367	-0.055917367	-0.055917367	-0.055917367	-0.055917367	-0.055917367	-0.055917367	-0.055917367	-0.055917367	-0.055917367	-0.055917367	-0.055917367	-0.055917367	-0.055917367	-0.055917367	-0.055917367	-0.055917367	-0.055917367	-0.055917367	-0.055917367	-0.055917367	-0.055917367	-0.055917367	-0.055917367	-0.055917367	-0.055917367	-0.055917367	-0.055917367	-0.055917367
-0.055917367	-0.055917367	-0.055917367	-0.055917367	1.6728569	-0.055917367	2.2726698	-0.055917367	-0.055917367	2.2399662	0.9160323	-0.055917367	-0.055917367	-0.055917367	-0.055917367	-0.055917367	-0.055917367	-0.055917367	-0.055917367	-0.055917367	-0.055917367	-0.055917367	-0.055917367	-0.055917367	-0.055917367	-0.055917367	-0.055917367	-0.055917367	-0.055917367	-0.055917367	-0.055917367	-0.055917367	-0.055917367	-0.055917367	-0.055917367	-0.055917367	-0.055917367	-0.055917367	-0.055917367	-0.055917367	-0.055917367	-0.055917367	-0.055917367	-0.055917367	-0.055917367	-0.055917367	-0.055917367	-0.055917367	-0.055917367	-0.055917367
-0.055917367	-0.055917367	-0.055917367	-0.055917367	-0.055917367	1.2457535	-0.055917367	-0.055917367	-0.055917367	5.410897	-0.055917367	-0.055917367	-0.055917367	-0.055917367	-0.055917367	-0.055917367	-0.055917367	-0.055917367	-0.055917367	-0.055917367	-0.055917367	-0.055917367	-0.055917367	-0.055917367	-0.055917367	-0.055917367	-0.055917367	-0.055917367	-0.055917367	-0.055917367	-0.055917367	-0.055917367	-0.055917367	-0.055917367	-0.055917367	-0.055917367	-0.055917367	-0.055917367	-0.055917367	-0.055917367	-0.055917367	-0.055917367	-0.055917367	-0.055917367	-0.055917367	-0.055917367	-0.055917367	-0.055917367	-0.055917367	-0.055917367
-0.055917367	-0.055917367	-0.055917367	-0.055917367	-0.055917367	-0.055917367	-0.055917367	-0.055917367	-0.055917367	-0.055917367	-0.055917367	-0.055917367	3.9638767	-0.055917367	-0.055917367	-0.055917367	-0.055917367	-0.055917367	-0.055917367	-0.055917367	-0.055917367	-0.055917367	-0.055917367	-0.055917367	-0.055917367	-0.055917367	-0.055917367	-0.055917367	-0.055917367	-0.055917367	-0.055917367	-0.055917367	-0.055917367	-0.055917367	-0.055917367	-0.055917367	-0.055917367	-0.055917367	-0.055917367	-0.055917367	-0.055917367	-0.055917367	-0.055917367	-0.055917367	-0.055917367	-0.055917367	-0.055917367	-0.055917367	-0.055917367	-0.055917367
-0.055917367	-0.055917367	-0.055917367	-0.055917367	-0.055917367	-0.055917367	-0.055917367	-0.055917367	-0.055917367	-0.055917367	-0.055917367	-0.055917367	5.0665135	-0.055917367	-0.055917367	-0.055917367	-0.055917367	-0.055917367	-0.055917367	-0.055917367	-0.055917367	-0.055917367	-0.055917367	-0.055917367	-0.055917367	-0.055917367	-0.055917367	-0.055917367	-0.055917367	-0.055917367	-0.055917367	-0.055917367	-0.055917367	-0.055917367	-0.055917367	-0.055917367	-0.055917367	-0.055917367	-0.055917367	-0.055917367	-0.055917367	-0.055917367	-0.055917367	-0.055917367	-0.055917367	-0.055917367	-0.055917367	-0.055917367	-0.055917367	-0.055917367
-0.055917367	-0.055917367	-0.055917367	-0.055917367	-0.055917367	-0.055917367	-0.055917367	-0.055917367	-0.055917367	-0.055917367	-0.055917367	-0.055917367	-0.055917367	-0.055917367	-0.055917367	-0.055917367	-0.055917367	-0.055917367	-0.055917367	-0.055917367	-0.055917367	2.0145228	-0.055917367	-0.055917367	-0.055917367	-0.055917367	-0.055917367	-0.055917367	-0.055917367	-0.055917367	-0.055917367	-0.055917367	-0.055917367	-0.055917367	-0.055917367	-0.055917367	-0.055917367	-0.055917367	-0.055917367	-0.055917367	-0.055917367	-0.055917367	-0.055917367	-0.055917367	-0.055917367	-0.055917367	-0.055917367	-0.055917367	-0.055917367	-0.055917367
-0.055917367	-0.055917367	-0.055917367	-0.055917367	-0.055917367	-0.055917367	-0.055917367	-0.055917367	-0.055917367	-0.055917367	-0.055917367	-0.055917367	-0.055917367	2.5397243	-0.055917367	-0.055917367	-0.055917367	-0.055917367	-0.055917367	-0.055917367	-0.055917367	-0.055917367	-0.055917367	-0.055917367	-0.055917367	-0.055917367	-0.055917367	-0.055917367	-0.055917367	-0.055917367	-0.055917367	-0.055917367	-0.055917367	-0.055917367	-0.055917367	-0.055917367	-0.055917367	-0.055917367	-0.055917367	-0.055917367	5.9158154	-0.055917367	-0.055917367	-0.055917367	-0.055917367	-0.055917367	-0.055917367	-0.055917367	-0.055917367	-0.055917367
-0.055917367	-0.055917367	-0.055917367	-0.055917367	-0.055917367	-0.055917367	-0.055917367	-0.055917367	-0.055917367	-0.055917367	-0.055917367	-0.055917367	-0.055917367	-0.055917367	-0.055917367	-0.055917367	-0.055917367	-0.055917367	-0.055917367	-0.055917367	-0.055917367	-0.055917367	-0.055917367	-0.055917367	-0.055917367	-0.055917367	-0.055917367	-0.055917367	-0.055917367	-0.055917367	-0.055917367	-0.055917367	-0.055917367	-0.055917367	-0.055917367	-0.055917367	-0.055917367	-0.055917367	-0.055917367	-0.055917367	-0.055917367	-0.055917367	-0.055917367	-0.055917367	-0.055917367	-0.055917367	-0.055917367	-0.055917367	-0.055917367	-0.055917367
-0.055917367	-0.055917367	-0.055917367	-0.055917367	-0.055917367	-0.055917367	-0.055917367	-0.055917367	-0.055917367	-0.055917367	-0.055917367	-0.055917367	-0.055917367	-0.055917367	-0.055917367	-0.055917367	-0.055917367	0.13657004	-0.055917367	-0.055917367	-0.055917367	-0.055917367	-0.055917367	-0.055917367	-0.055917367	-0.055917367	-0.055917367	-0.055917367	-0.055917367	-0.055917367	-0.055917367	-0.055917367	-0.055917367	-0.055917367	-0.055917367	-0.055917367	-0.055917367	-0.055917367	-0.055917367	-0.055917367	-0.055917367	-0.055917367	-0.055917367	-0.055917367	-0.055917367	-0.055917367	-0.055917367	-0.055917367	-0.055917367	-0.055917367
-0.055917367	-0.055917367	-0.055917367	-0.055917367	-0.055917367	-0.055917367	-0.055917367	-0.055917367	-0.055917367	-0.055917367	-0.055917367	-0.055917367	-0.055917367	-0.055917367	-0.055917367	-0.055917367	-0.055917367	-0.055917367	-0.055917367	-0.055917367	-0.055917367	-0.055917367	-0.055917367	-0.055917367	-0.055917367	-0.055917367	-0.055917367	-0.055917367	-0.055917367	-0.055917367	-0.055917367	-0.055917367	-0.055917367	-0.055917367	-0.055917367	-0.055917367	-0.055917367	-0.055917367	-0.055917367	-0.055917367	-0.055917367	-0.055917367	-0.055917367	-0.055917367	-0.055917367	-0.055917367	-0.055917367	-0.055917367	-0.055917367	-0.055917367
-0.055917367	-0.055917367	-0.055917367	-0.055917367	-0.055917367	-0.055917367	-0.055917367	-0.055917367	-0.055917367	-0.055917367	-0.055917367	-0.055917367	-0.055917367	-0.055917367	-0.055917367	-0.055917367	-0.055917367	-0.055917367	-0.055917367	-0.055917367	-0.055917367	-0.055917367	-0.055917367	-0.055917367	-0.055917367	-0.055917367	-0.055917367	-0.055917367	-0.055917367	-0.055917367	-0.055917367	-0.055917367	-0.055917367	-0.055917367	-0.055917367	-0.055917367	-0.055917367	-0.055917367	-0.055917367	-0.055917367	-0.055917367	-0.055917367	-0.055917367	-0.055917367	-0.055917367	-0.055917367	-0.055917367	-0.055917367	-0.055917367	-0.055917367
-0.055917367	-0.055917367	-0.055917367	-0.055917367	-0.055917367	-0.055917367	-0.055917367	-0.055917367	-0.055917367	-0.055917367	-0.055917367	-0.055917367	-0.055917367	-0.055917367	-0.055917367	-0.055917367	-0.055917367	-0.055917367	-0.055917367	-0.055917367	-0.055917367	-0.055917367	-0.055917367	-0.055917367	-0.055917367	-0.055917367	-0.055917367	-0.055917367	-0.055917367	-0.055917367	-0.055917367	-0.055917367	-0.055917367	-0.055917367	-0.055917367	-0.055917367	-0.055917367	-0.055917367	-0.055917367	-0.055917367	-0.055917367	-0.055917367	-0.055917367	-0.055917367	-0.055917367	-0.055917367	-0.055917367	-0.055917367	-0.055917367	-0.055917367
-0.055917367	-0.055917367	-0.055917367	0.4691183	-0.055917367	-0.055917367	-0.055917367	-0.055917367	-0.055917367	-0.055917367	-0.055917367	-0.055917367	-0.055917367	-0.055917367	-0.055917367	-0.055917367	-0.055917367	-0.055917367	-0.055917367	-0.055917367	-0.055917367	-0.055917367	-0.055917367	-0.055917367	-0.055917367	-0.055917367	-0.055917367	-0.055917367	-0.055917367	-0.055917367	-0.055917367	-0.055917367	-0.055917367	-0.055917367	-0.055917367	-0.055917367	-0.055917367	-0.055917367	-0.055917367	-0.055917367	-0.055917367	-0.055917367	-0.055917367	-0.055917367	-0.055917367	-0.055917367	-0.055917367	-0.055917367	-0.055917367	-0.055917367
-0.055917367	-0.055917367	-0.055917367	-0.055917367	-0.055917367	-0.055917367	-0.055917367	-0.055917367	-0.055917367	-0.055917367	-0.055917367	-0.055917367	-0.055917367	-0.055917367	-0.055917367	-0.055917367	-0.055917367	-0.055917367	-0.055917367	-0.055917367	-0.055917367	-0.055917367	-0.055917367	-0.055917367	-0.055917367	-0.055917367	-0.055917367	-0.055917367	-0.055917367	-0.055917367	-0.055917367	-0.055917367	-0.055917367	-0.055917367	-0.055917367	-0.055917367	-0.055917367	-0.055917367	-0.055917367	-0.055917367	-0.055917367	-0.055917367	-0.055917367	-0.055917367	-0.055917367	-0.055917367	-0.055917367	-0.055917367	-0.055917367	-0.055917367
-0.055917367	-0.055917367	-0.055917367	-0.055917367	-0.055917367	-0.055917367	-0.055917367	-0.055917367	-0.055917367	-0.055917367	-0.055917367	-0.055917367	-0.055917367	-0.055917367	-0.055917367	-0.055917367	-0.055917367	-0.055917367	-0.055917367	-0.055917367	-0.055917367	-0.055917367	-0.055917367	-0.055917367	-0.055917367	-0.055917367	-0.055917367	-0.055917367	-0.055917367	-0.055917367	-0.055917367	-0.055917367	-0.055917367	-0.055917367	-0.055917367	-0.055917367	-0.055917367	-0.055917367	-0.055917367	-0.055917367	-0.055917367	-0.055917367	-0.055917367	-0.055917367	-0.055917367	-0.055917367	-0.055917367	-0.055917367	-0.055917367	-0.055917367
-0.055917367	-0.055917367	-0.055917367	-0.055917367	-0.055917367	-0.055917367	-0.055917367	-0.055917367	-0.055917367	-0.055917367	-0.055917367	-0.055917367	-0.055917367	-0.055917367	-0.055917367	-0.055917367	-0.055917367	-0.055917367	-0.055917367	-0.055917367	-0.055917367	-0.055917367	-0.055917367	-0.055917367	-0.055917367	-0.055917367	-0.055917367	-0.055917367	-0.055917367	-0.055917367	-0.055917367	-0.055917367	-0.055917367	-0.055917367	-0.055917367	-0.055917367	-0.055917367	-0.055917367	-0.055917367	-0.055917367	-0.055917367	-0.055917367	-0.055917367	-0.055917367	-0.055917367	-0.055917367	-0.055917367	-0.055917367	-0.055917367	-0.055917367
-0.055917367	-0.055917367	-0.055917367	-0.055917367	-0.055917367	-0.055917367	-0.055917367	-0.055917367	0.016150039	-0.055917367	-0.055917367	-0.055917367	-0.055917367	-0.055917367	-0.055917367	-0.055917367	-0.055917367	-0.055917367	-0.055917367	-0.055917367	-0.055917367	-0.055917367	-0.055917367	-0.055917367	-0.055917367	-0.055917367	-0.055917367	-0.055917367	-0.055917367	-0.055917367	-0.055917367	-0.055917367	-0.055917367	-0.055917367	-0.055917367	-0.055917367	-0.055917367	-0.055917367	-0.055917367	-0.055917367	-0.055917367	-0.055917367	-0.055917367	-0.055917367	-0.055917367	-0.055917367	-0.055917367	-0.055917367	-0.055917367	-0.055917367
-0.055917367	-0.055917367	-0.055917367	-0.055917367	-0.055917367	-0.055917367	-0.055917367	-0.055917367	-0.055917367	-0.055917367	-0.055917367	-0.055917367	-0.055917367	-0.055917367	-0.055917367	-0.055917367	-0.055917367	-0.055917367	-0.055917367	-0.055917367	-0.055917367	-0.055917367	-0.055917367	-0.055917367	-0.055917367	-0.055917367	-0.055917367	-0.055917367	-0.055917367	-0.055917367	-0.055917367	-0.055917367	-0.055917367	-0.055917367	-0.055917367	-0.055917367	-0.055917367	-0.055917367	-0.055917367	-0.055917367	-0.055917367	-0.055917367	-0.055917367	-0.055917367	-0.055917367	-0.055917367	-0.055917367	-0.055917367	-0.055917367	-0.055917367
-0.055917367	-0.055917367	-0.055917367	-0.055917367	-0.055917367	-0.055917367	-0.055917367	-0.055917367	-0.055917367	-0.055917367	-0.055917367	-0.055917367	-0.055917367	-0.055917367	-0.055917367	-0.055917367	-0.055917367	-0.055917367	-0.055917367	-0.055917367	-0.055917367	-0.055917367	-0.055917367	-0.055917367	-0.055917367	-0.055917367	-0.055917367	-0.055917367	-0.055917367	-0.055917367	-0.055917367	-0.055917367	-0.055917367	-0.055917367	-0.055917367	-0.055917367	-0.055917367	-0.055917367	-0.055917367	-0.055917367	-0.055917367	-0.055917367	-0.055917367	-0.055917367	-0.055917367	-0.055917367	-0.055917367	-0.055917367	-0.055917367	-0.055917367
-0.055917367	-0.055917367	-0.055917367	-0.055917367	-0.055917367	-0.055917367	-0.055917367	-0.055917367	-0.055917367	-0.055917367	-0.055917367	-0.055917367	-0.055917367	-0.055917367	-0.055917367	-0.055917367	-0.055917367	-0.055917367	-0.055917367	-0.055917367	-0.055917367	-0.055917367	-0.055917367	-0.055917367	-0.055917367	-0.055917367	-0.055917367	-0.055917367	-0.055917367	-0.055917367	-0.055917367	-0.055917367	-0.055917367	-0.055917367	-0.055917367	-0.055917367	-0.055917367	-0.055917367	-0.055917367	-0.055917367	-0.055917367	-0.055917367	-0.055917367	-0.055917367	-0.055917367	-0.055917367	-0.055917367	-0.055917367	-0.055917367	-0.055917367
-0.055917367	-0.055917367	-0.055917367	-0.055917367	-0.055917367	-0.055917367	-0.055917367	-0.055917367	-0.055917367	-0.055917367	-0.055917367	-0.055917367	-0.055917367	-0.055917367	-0.055917367	-0.055917367	-0.055917367	-0.055917367	-0.055917367	-0.055917367	-0.055917367	-0.055917367	-0.055917367	-0.055917367	-0.055917367	-0.055917367	-0.055917367	-0.055917367	-0.055917367	-0.055917367	-0.055917367	-0.055917367	-0.055917367	-0.055917367	-0.055917367	-0.055917367	-0.055917367	-0.055917367	-0.055917367	-0.055917367	-0.055917367	-0.055917367	-0.055917367	-0.055917367	-0.055917367	-0.055917367	-0.055917367	-0.055917367	-0.055917367	-0.055917367
-0.055917367	-0.055917367	-0.055917367	-0.055917367	-0.055917367	-0.055917367	-0.055917367	-0.055917367	-0.055917367	-0.055917367	-0.055917367	-0.055917367	-0.055917367	-0.055917367	-0.055917367	-0.055917367	-0.055917367	-0.055917367	-0.055917367	-0.055917367	-0.055917367	-0.055917367	-0.055917367	-0.055917367	-0.055917367	-0.055917367	-0.055917367	-0.055917367	-0.055917367	-0.055917367	-0.055917367	-0.055917367	-0.055917367	-0.055917367	-0.055917367	-0.055917367	-0.055917367	-0.055917367	-0.055917367	-0.055917367	-0.055917367	-0.055917367	-0.055917367	-0.055917367	-0.055917367	-0.055917367	-0.055917367	-0.055917367	-0.055917367	-0.055917367
-0.055917367	-0.055917367	-0.055917367	-0.055917367	-0.055917367	-0.055917367	-0.055917367	-0.055917367	-0.055917367	-0.055917367	-0.055917367	-0.055917367	-0.055917367	-0.055917367	-0.055917367	-0.055917367	-0.055917367	-0.055917367	-0.055917367	-0.055917367	-0.055917367	-0.055917367	-0.055917367	-0.055917367	-0.055917367	-0.055917367	-0.055917367	-0.055917367	-0.055917367	-0.055917367	-0.055917367	-0.055917367	-0.055917367	-0.055917367	-0.055917367	-0.055917367	-0.055917367	-0.055917367	-0.055917367	-0.055917367	-0.055917367	-0.055917367	-0.055917367	-0.055917367	-0.055917367	-0.055917367	-0.055917367	-0.055917367	-0.055917367	-0.055917367
-0.055917367	-0.055917367	-0.055917367	-0.055917367	-0.055917367	-0.055917367	-0.055917367	-0.055917367	-0.055917367	-0.055917367	-0.055917367	-0.055917367	-0.055917367	-0.055917367	-0.055917367	-0.055917367	-0.055917367	-0.055917367	-0.055917367	-0.055917367	-0.055917367	-0.055917367	-0.055917367	-0.055917367	-0.055917367	-0.055917367	-0.055917367	-0.055917367	-0.055917367	-0.055917367	-0.055917367	-0.055917367	-0.055917367	-0.055917367	-0.055917367	-0.055917367	-0.055917367	-0.055917367	-0.055917367	-0.055917367	-0.055917367	-0.055917367	-0.055917367	-0.055917367	-0.055917367	-0.055917367	-0.055917367	-0.055917367	-0.055917367	-0.055917367
-0.055917367	-0.055917367	-0.055917367	-0.055917367	-0.055917367	-0.055917367	-0.055917367	-0.055917367	-0.055917367	-0.055917367	-0.055917367	-0.055917367	-0.055917367	-0.055917367	-0.055917367	-0.055917367	-0.055917367	-0.055917367	-0.055917367	-0.055917367	-0.055917367	-0.055917367	-0.055917367	-0.055917367	-0.055917367	-0.055917367	-0.055917367	-0.055917367	-0.055917367	-0.055917367	-0.055917367	-0.055917367	-0.055917367	-0.055917367	-0.055917367	-0.055917367	-0.055917367	-0.055917367	-0.055917367	-0.055917367	-0.055917367	-0.055917367	-0.055917367	-0.055917367	-0.055917367	-0.055917367	-0.055917367	-0.055917367	-0.055917367	-0.055917367
-0.055917367	-0.055917367	-0.055917367	-0.055917367	-0.055917367	-0.055917367	-0.055917367	-0.055917367	-0.055917367	-0.055917367	-0.055917367	-0.055917367	-0.055917367	-0.055917367	-0.055917367	-0.055917367	-0.055917367	-0.055917367	-0.055917367	-0.055917367	-0.055917367	-0.055917367	-0.055917367	-0.055917367	-0.055917367	-0.055917367	-0.055917367	-0.055917367	-0.055917367	-0.055917367	-0.055917367	-0.055917367	-0.055917367	-0.055917367	-0.055917367	-0.055917367	-0.055917367	-0.055917367	-0.055917367	-0.055917367	-0.055917367	-0.055917367	-0.055917367	-0.055917367	-0.055917367	-0.055917367	-0.055917367	-0.055917367	-0.055917367	-0.055917367
-0.055917367	-0.055917367	-0.055917367	-0.055917367	-0.055917367	-0.055917367	-0.055917367	-0.055917367	-0.055917367	-0.055917367	-0.055917367	-0.055917367	-0.055917367	-0.055917367	-0.055917367	-0.055917367	-0.055917367	-0.055917367	-0.055917367	-0.055917367	-0.055917367	-0.055917367	-0.055917367	-0.055917367	-0.055917367	-0.055917367	-0.055917367	-0.055917367	-0.055917367	-0.055917367	-0.055917367	-0.055917367	-0.055917367	-0.055917367	-0.055917367	-0.055917367	-0.055917367	-0.055917367	-0.055917367	-0.055917367	-0.055917367	-0.055917367	-0.055917367	-0.055917367	-0.055917367	-0.055917367	-0.055917367	-0.055917367	-0.055917367	-0.055917367
-0.055917367	-0.055917367	-0.055917367	-0.055917367	-0.055917367	-0.055917367	-0.055917367	-0.055917367	-0.055917367	-0.055917367	-0.055917367	-0.055917367	-0.055917367	-0.055917367	-0.055917367	-0.055917367	-0.055917367	-0.055917367	-0.055917367	-0.055917367	-0.055917367	-0.055917367	-0.055917367	-0.055917367	-0.055917367	-0.055917367	-0.055917367	-0.055917367	-0.055917367	-0.055917367	-0.055917367	-0.055917367	-0.055917367	-0.055917367	-0.055917367	-0.055917367	-0.055917367	-0.055917367	-0.055917367	-0.055917367	-0.055917367	-0.055917367	-0.055917367	-0.055917367	-0.055917367	-0.055917367	-0.055917367	-0.055917367	-0.055917367	-0.055917367
-0.055917367	-0.055917367	-0.055917367	-0.055917367	-0.055917367	-0.055917367	-0.055917367	-0.055917367	-0.055917367	-0.055917367	-0.055917367	-0.055917367	-0.055917367	-0.055917367	-0.055917367	-0.055917367	-0.055917367	-0.055917367	-0.055917367	-0.055917367	-0.055917367	-0.055917367	-0.055917367	-0.055917367	-0.055917367	-0.055917367	-0.055917367	-0.055917367	-0.055917367	-0.055917367	-0.055917367	-0.055917367	-0.055917367	-0.055917367	-0.055917367	-0.055917367	-0.055917367	-0.055917367	-0.055917367	-0.055917367	-0.055917367	-0.055917367	-0.055917367	-0.055917367	-0.055917367	-0.055917367	-0.055917367	-0.055917367	-0.055917367	-0.055917367
-0.055917367	-0.055917367	-0.055917367	-0.055917367	-0.055917367	-0.055917367	-0.055917367	-0.055917367	-0.055917367	-0.055917367	-0.055917367	-0.055917367	-0.055917367	-0.055917367	-0.055917367	-0.055917367	-0.055917367	-0.055917367	-0.055917367	-0.055917367	-0.055917367	-0.055917367	-0.055917367	-0.055917367	-0.055917367	-0.055917367	-0.055917367	-0.055917367	-0.055917367	-0.055917367	-0.055917367	-0.055917367	-0.055917367	-0.055917367	-0.055917367	-0.055917367	-0.055917367	-0.055917367	-0.055917367	-0.055917367	-0.055917367	-0.055917367	-0.055917367	-0.055917367	-0.055917367	-0.055917367	-0.055917367	-0.055917367	-0.055917367	-0.055917367
-0.055917367	-0.055917367	-0.055917367	-0.055917367	-0.055917367	-0.055917367	-0.055917367	-0.055917367	-0.055917367	-0.055917367	-0.055917367	0.16901383	-0.055917367	-0.055917367	-0.055917367	-0.055917367	-0.055917367	-0.055917367	-0.055917367	-0.055917367	-0.055917367	-0.055917367	-0.055917367	-0.055917367	-0.055917367	-0.055917367	-0.055917367	-0.055917367	-0.055917367	-0.055917367	-0.055917367	-0.055917367	-0.055917367	-0.055917367	-0.055917367	-0.055917367	-0.055917367	-0.055917367	-0.055917367	-0.055917367	-0.055917367	-0.055917367	-0.055917367	-0.055917367	-0.055917367	-0.055917367	-0.055917367	-0.055917367	-0.055917367	-0.055917367
-0.055917367	-0.055917367	-0.055917367	-0.055917367	-0.055917367	-0.055917367	-0.055917367	-0.055917367	-0.055917367	-0.055917367	-0.055917367	3.073864	-0.055917367	-0.055917367	-0.055917367	-0.055917367	-0.055917367	-0.055917367	-0.055917367	-0.055917367	-0.055917367	-0.055917367	-0.055917367	-0.055917367	-0.055917367	-0.055917367	-0.055917367	-0.055917367	-0.055917367	-0.055917367	-0.055917367	-0.055917367	-0.055917367	-0.055917367	-0.055917367	-0.055917367	-0.055917367	-0.055917367	-0.055917367	-0.055917367	-0.055917367	-0.055917367	-0.055917367	-0.055917367	-0.055917367	-0.055917367	-0.055917367	-0.055917367	-0.055917367	-0.055917367
-0.055917367	-0.055917367	-0.055917367	-0.055917367	-0.055917367	-0.055917367	-0.055917367	-0.055917367	-0.055917367	-0.055917367	-0.055917367	-0.055917367	-0.055917367	-0.055917367	-0.055917367	-0.055917367	-0.055917367	-0.055917367	-0.055917367	-0.055917367	-0.055917367	-0.055917367	-0.055917367	-0.055917367	-0.055917367	-0.055917367	-0.055917367	-0.055917367	-0.055917367	-0.055917367	-0.055917367	-0.055917367	-0.055917367	-0.055917367	-0.055917367	-0.055917367	-0.055917367	-0.055917367	-0.055917367	-0.055917367	-0.055917367	-0.055917367	-0.055917367	-0.055917367	-0.055917367	-0.055917367	-0.055917367	-0.055917367	-0.055917367	-0.055917367
-0.055917367	-0.055917367	-0.055917367	-0.055917367	-0.055917367	-0.055917367	-0.055917367	-0.055917367	-0.055917367	-0.055917367	-0.055917367	-0.055917367	-0.055917367	-0.055917367	-0.055917367	-0.055917367	-0.055917367	-0.055917367	-0.055917367	-0.055917367	-0.055917367	-0.055917367	-0.055917367	-0.055917367	-0.055917367	-0.055917367	-0.055917367	-0.055917367	-0.055917367	-0.055917367	-0.055917367	-0.055917367	-0.055917367	-0.055917367	-0.055917367	-0.055917367	-0.055917367	-0.055917367	-0.055917367	-0.055917367	-0.055917367	-0.055917367	-0.055917367	-0.055917367	-0.055917367	-0.055917367	-0.055917367	-0.055917367	-0.055917367	-0.055917367
-0.055917367	-0.055917367	-0.055917367	-0.055917367	-0.055917367	-0.055917367	-0.055917367	-0.055917367	-0.055917367	-0.055917367	-0.055917367	-0.055917367	-0.055917367	-0.055917367	-0.055917367	-0.055917367	-0.055917367	-0.055917367	-0.055917367	-0.055917367	-0.055917367	-0.055917367	-0.055917367	-0.055917367	-0.055917367	-0.055917367	-0.055917367	-0.055917367	-0.055917367	-0.055917367	-0.055917367	-0.055917367	-0.055917367	-0.055917367	-0.055917367	-0.055917367	-0.055917367	-0.055917367	-0.055917367	-0.055917367	-0.055917367	-0.055917367	-0.055917367	-0.055917367	-0.055917367	-0.055917367	-0.055917367	-0.055917367	-0.055917367	-0.055917367
-0.055917367	-0.055917367	-0.055917367	-0.055917367	-0.055917367	-0.055917367	-0.055917367	-0.055917367	-0.055917367	-0.055917367	-0.055917367	-0.055917367	-0.055917367	-0.055917367	-0.055917367	-0.055917367	-0.055917367	-0.055917367	-0.055917367	-0.055917367	-0.055917367	-0.055917367	-0.055917367	-0.055917367	-0.055917367	-0.055917367	-0.055917367	-0.055917367	-0.055917367	-0.055917367	-0.055917367	-0.055917367	-0.055917367	-0.055917367	-0.055917367	-0.055917367	-0.055917367	-0.055917367	-0.055917367	-0.055917367	-0.055917367	-0.055917367	-0.055917367	-0.055917367	-0.055917367	-0.055917367	-0.055917367	-0.055917367	-0.055917367	-0.055917367
-0.055917367	-0.055917367	-0.055917367	-0.055917367	-0.055917367	-0.055917367	-0.055917367	-0.055917367	-0.055917367	-0.055917367	-0.055917367	-0.055917367	-0.055917367	-0.055917367	-0.055917367	-0.055917367	-0.055917367	-0.055917367	-0.055917367	-0.055917367	-0.055917367	-0.055917367	-0.055917367	-0.055917367	-0.055917367	-0.055917367	-0.055917367	-0.055917367	-0.055917367	-0.055917367	-0.055917367	-0.055917367	-0.055917367	-0.055917367	-0.055917367	-0.055917367	-0.055917367	-0.055917367	-0.055917367	-0.055917367	-0.055917367	-0.055917367	-0.055917367	-0.055917367	-0.055917367	-0.055917367	-0.055917367	-0.055917367	-0.055917367	-0.055917367
-0.055917367	-0.055917367	-0.055917367	-0.055917367	-0.055917367	-0.055917367	-0.055917367	-0.055917367	-0.055917367	-0.055917367	-0.055917367	-0.055917367	-0.055917367	-0.055917367	-0.055917367	-0.055917367	-0.055917367	-0.055917367	-0.055917367	-0.055917367	-0.055917367	-0.055917367	-0.055917367	-0.055917367	-0.055917367	-0.055917367	-0.055917367	-0.055917367	-0.055917367	-0.055917367	-0.055917367	-0.055917367	-0.055917367	-0.055917367	-0.055917367	-0.055917367	-0.055917367	-0.055917367	-0.055917367	-0.055917367	-0.055917367	-0.055917367	-0.055917367	-0.055917367	-0.055917367	-0.055917367	-0.055917367	-0.055917367	-0.055917367	-0.055917367
-0.055917367	-0.055917367	-0.055917367	-0.055917367	-0.055917367	-0.055917367	-0.055917367	-0.055917367	-0.055917367	-0.055917367	-0.055917367	-0.055917367	-0.055917367	-0.055917367	-0.055917367	-0.055917367	-0.055917367	-0.055917367	-0.055917367	-0.055917367	-0.055917367	-0.055917367	-0.055917367	-0.055917367	-0.055917367	-0.055917367	-0.055917367	-0.055917367	-0.055917367	-0.055917367	-0.055917367	-0.055917367	-0.055917367	-0.055917367	-0.055917367	-0.055917367	-0.055917367	-0.055917367	-0.055917367	-0.055917367	-0.055917367	-0.055917367	-0.055917367	-0.055917367	-0.055917367	-0.055917367	-0.055917367	-0.055917367	-0.055917367	-0.055917367
-0.055917367	-0.055917367	-0.055917367	-0.055917367	-0.055917367	-0.055917367	-0.055917367	-0.055917367	-0.055917367	-0.055917367	-0.055917367	-0.055917367	-0.055917367	-0.055917367	-0.055917367	-0.055917367	-0.055917367	-0.055917367	-0.055917367	-0.055917367	-0.055917367	-0.055917367	-0.055917367	-0.055917367	-0.055917367	-0.055917367	-0.055917367	-0.055917367	-0.055917367	-0.055917367	-0.055917367	-0.055917367	-0.055917367	-0.055917367	-0.055917367	-0.055917367	-0.055917367	-0.055917367	-0.055917367	-0.055917367	-0.055917367	-0.055917367	-0.055917367	-0.055917367	-0.055917367	-0.055917367	-0.055917367	-0.055917367	-0.055917367	-0.055917367
-0.055917367	-0.055917367	-0.055917367	-0.055917367	-0.055917367	-0.055917367	-0.055917367	-0.055917367	-0.055917367	-0.055917367	-0.055917367	-0.055917367	-0.055917367	-0.055917367	-0.055917367	-0.055917367	-0.055917367	-0.055917367	-0.055917367	-0.055917367	-0.055917367	-0.055917367	-0.055917367	-0.055917367	-0.055917367	-0.055917367	-0.055917367	-0.055917367	-0.055917367	-0.055917367	-0.055917367	-0.055917367	-0.055917367	-0.055917367	-0.055917367	-0.055917367	-0.055917367	-0.055917367	-0.055917367	-0.055917367	-0.055917367	-0.055917367	-0.055917367	-0.055917367	-0.055917367	-0.055917367	-0.055917367	-0.055917367	-0.055917367	-0.055917367
-0.055917367	-0.055917367	-0.055917367	-0.055917367	-0.055917367	-0.055917367	-0.055917367	-0.055917367	-0.055917367	-0.055917367	-0.055917367	-0.055917367	-0.055917367	-0.055917367	-0.055917367	-0.055917367	-0.055917367	-0.055917367	-0.055917367	-0.055917367	-0.055917367	-0.055917367	-0.055917367	-0.055917367	-0.055917367	-0.055917367	-0.055917367	-0.055917367	-0.055917367	-0.055917367	-0.055917367	-0.055917367	-0.055917367	-0.055917367	-0.055917367	-0.055917367	-0.055917367	-0.055917367	-0.055917367	-0.055917367	-0.055917367	-0.055917367	-0.055917367	-0.055917367	-0.055917367	-0.055917367	-0.055917367	-0.055917367	-0.055917367	-0.055917367
-0.055917367	-0.055917367	-0.055917367	-0.055917367	-0.055917367	-0.055917367	-0.055917367	-0.055917367	-0.055917367	-0.055917367	-0.055917367	-0.055917367	-0.055917367	-0.055917367	-0.055917367	-0.055917367	-0.055917367	-0.055917367	-0.055917367	-0.055917367	-0.055917367	-0.055917367	-0.055917367	-0.055917367	-0.055917367	-0.055917367	-0.055917367	-0.055917367	-0.055917367	-0.055917367	-0.055917367	-0.055917367	-0.055917367	-0.055917367	-0.055917367	-0.055917367	-0.055917367	-0.055917367	-0.055917367	-0.055917367	-0.055917367	-0.055917367	-0.055917367	-0.055917367	-0.055917367	-0.055917367	-0.055917367	-0.055917367	-0.055917367	-0.055917367
-0.055917367	-0.055917367	-0.055917367	-0.055917367	-0.055917367	-0.055917367	-0.055917367	-0.055917367	-0.055917367	-0.055917367	-0.055917367	-0.055917367	-0.055917367	-0.055917367	-0.055917367	-0.055917367	-0.055917367	-0.055917367	-0.055917367	-0.055917367	-0.055917367	-0.055917367	-0.055917367	-0.055917367	-0.055917367	-0.055917367	-0.055917367	-0.055917367	-0.055917367	-0.055917367	-0.055917367	-0.055917367	-0.055917367	-0.055917367	-0.055917367	-0.055917367	-0.055917367	-0.055917367	-0.055917367	-0.055917367	-0.055917367	-0.055917367	-0.055917367	-0.055917367	-0.055917367	-0.055917367	-0.055917367	-0.055917367	-0.055917367	-0.055917367
-0.055917367	-0.055917367	-0.055917367	-0.055917367	-0.055917367	-0.055917367	-0.055917367	-0.055917367	-0.055917367	-0.055917367	-0.055917367	-0.055917367	-0.055917367	-0.055917367	-0.055917367	-0.055917367	-0.055917367	-0.055917367	-0.055917367	-0.055917367	-0.055917367	-0.055917367	-0.055917367	-0.055917367	-0.055917367	-0.055917367	-0.055917367	-0.055917367	-0.055917367	-0.055917367	-0.055917367	-0.055917367	-0.055917367	-0.055917367	-0.055917367	-0.055917367	-0.055917367	-0.055917367	-0.055917367	-0.055917367	-0.055917367	-0.055917367	-0.055917367	-0.055917367	-0.055917367	-0.055917367	-0.055917367	-0.055917367	-0.055917367	-0.055917367
-0.055917367	-0.055917367	-0.055917367	-0.055917367	-0.055917367	-0.055917367	-0.055917367	-0.055917367	-0.055917367	-0.055917367	-0.055917367	-0.055917367	-0.055917367	-0.055917367	-0.055917367	-0.055917367	-0.055917367	-0.055917367	-0.055917367	-0.055917367	-0.055917367	-0.055917367	-0.055917367	-0.055917367	-0.055917367	-0.055917367	-0.055917367	-0.055917367	-0.055917367	-0.055917367	-0.055917367	-0.055917367	-0.055917367	-0.055917367	-0.055917367	-0.055917367	-0.055917367	-0.055917367	-0.055917367	-0.055917367	-0.055917367	-0.055917367	-0.055917367	-0.055917367	-0.055917367	-0.055917367	-0.055917367	-0.055917367	-0.055917367	-0.055917367
-0.055917367	-0.055917367	-0.055917367	-0.055917367	-0.055917367	-0.055917367	-0.055917367	-0.055917367	-0.055917367	-0.055917367	-0.055917367	-0.055917367	-0.055917367	-0.055917367	-0.055917367	-0.055917367	-0.055917367	-0.055917367	-0.055917367	-0.055917367	-0.055917367	-0.055917367	-0.055917367	-0.055917367	-0.055917367	-0.055917367	-0.055917367	-0.055917367	-0.055917367	-0.055917367	-0.055917367	-0.055917367	-0.055917367	-0.055917367	-0.055917367	-0.055917367	-0.055917367	-0.055917367	-0.055917367	-0.055917367	-0.055917367	-0.055917367	-0.055917367	-0.055917367	-0.055917367	-0.055917367	-0.055917367	-0.055917367	-0.055917367	-0.055917367
-0.055917367	-0.055917367	-0.055917367	-0.055917367	-0.055917367	-0.055917367	-0.055917367	-0.055917367	-0.055917367	-0.055917367	-0.055917367	-0.055917367	-0.055917367	-0.055917367	-0.055917367	-0.055917367	-0.055917367	-0.055917367	-0.055917367	-0.055917367	-0.055917367	-0.055917367	-0.055917367	-0.055917367	-0.055917367	-0.055917367	-0.055917367	-0.055917367	-0.055917367	-0.055917367	-0.055917367	-0.055917367	-0.055917367	-0.055917367	-0.055917367	-0.055917367	-0.055917367	-0.055917367	-0.055917367	-0.055917367	-0.055917367	-0.055917367	-0.055917367	-0.055917367	-0.055917367	-0.055917367	-0.055917367	-0.055917367	-0.055917367	-0.055917367
-0.055917367	-0.055917367	-0.055917367	-0.055917367	-0.055917367	-0.055917367	-0.055917367	-0.055917367	-0.055917367	-0.055917367	-0.055917367	-0.055917367	-0.055917367	-0.055917367	-0.055917367	-0.055917367	-0.055917367	-0.055917367	-0.055917367	-0.055917367	-0.055917367	-0.055917367	-0.055917367	-0.055917367	-0.055917367	-0.055917367	-0.055917367	-0.055917367	-0.055917367	-0.055917367	-0.055917367	-0.055917367	-0.055917367	-0.055917367	-0.055917367	-0.055917367	-0.055917367	-0.055917367	-0.055917367	-0.055917367	-0.055917367	-0.055917367	-0.055917367	-0.055917367	-0.055917367	-0.055917367	-0.055917367	-0.055917367	-0.055917367	-0.055917367
-0.055917367	-0.055917367	-0.055917367	-0.055917367	0.9769973	-0.055917367	-0.055917367	-0.055917367	-0.055917367	-0.055917367	-0.055917367	-0.055917367	-0.055917367	-0.055917367	-0.055917367	-0.055917367	-0.055917367	-0.055917367	-0.055917367	-0.055917367	-0.055917367	-0.055917367	-0.055917367	-0.055917367	-0.055917367	-0.055917367	-0.055917367	-0.055917367	-0.055917367	-0.055917367	-0.055917367	-0.055917367	-0.055917367	-0.055917367	-0.055917367	-0.055917367	-0.055917367	-0.055917367	-0.055917367	-0.055917367	-0.055917367	-0.055917367	-0.055917367	-0.055917367	-0.055917367	-0.055917367	-0.055917367	-0.055917367	-0.055917367	-0.055917367
-0.055917367	-0.055917367	-0.055917367	-0.055917367	-0.055917367	-0.055917367	-0.055917367	-0.055917367	-0.055917367	-0.055917367	-0.055917367	7.058198	-0.055917367	-0.055917367	-0.055917367	-0.055917367	-0.055917367	-0.055917367	-0.055917367	-0.055917367	-0.055917367	-0.055917367	-0.055917367	-0.055917367	-0.055917367	-0.055917367	-0.055917367	-0.055917367	-0.055917367	-0.055917367	-0.055917367	-0.055917367	-0.055917367	-0.055917367	-0.055917367	-0.055917367	-0.055917367	-0.055917367	-0.055917367	-0.055917367	-0.055917367	-0.055917367	-0.055917367	-0.055917367	-0.055917367	-0.055917367	-0.055917367	-0.055917367	-0.055917367	-0.055917367
-0.055917367	-0.055917367	-0.055917367	-0.055917367	-0.055917367	-0.055917367	-0.055917367	-0.055917367	-0.055917367	-0.055917367	0.9131365	4.7173977	-0.055917367	-0.055917367	-0.055917367	-0.055917367	-0.055917367	-0.055917367	-0.055917367	-0.055917367	-0.055917367	-0.055917367	-0.055917367	-0.055917367	-0.055917367	-0.055917367	-0.055917367	-0.055917367	-0.055917367	-0.055917367	-0.055917367	-0.055917367	-0.055917367	-0.055917367	-0.055917367	-0.055917367	-0.055917367	-0.055917367	-0.055917367	-0.055917367	-0.055917367	-0.055917367	-0.055917367	-0.055917367	-0.055917367	-0.055917367	-0.055917367	-0.055917367	-0.055917367	-0.055917367
-0.055917367	-0.055917367	-0.055917367	-0.055917367	-0.055917367	-0.055917367	-0.055917367	-0.055917367	-0.055917367	-0.055917367	-0.055917367	-0.055917367	-0.055917367	-0.055917367	-0.055917367	-0.055917367	-0.055917367	-0.055917367	-0.055917367	-0.055917367	-0.055917367	-0.055917367	-0.055917367	-0.055917367	-0.055917367	-0.055917367	-0.055917367	-0.055917367	-0.055917367	-0.055917367	-0.055917367	-0.055917367	-0.055917367	-0.055917367	-0.055917367	-0.055917367	-0.055917367	-0.055917367	-0.055917367	-0.055917367	-0.055917367	-0.055917367	-0.055917367	-0.055917367	-0.055917367	-0.055917367	-0.055917367	-0.055917367	-0.055917367	-0.055917367
-0.055917367	-0.055917367	-0.055917367	-0.055917367	-0.055917367	-0.055917367	-0.055917367	-0.055917367	-0.055917367	-0.055917367	-0.055917367	-0.055917367	-0.055917367	-0.055917367	-0.055917367	-0.055917367	-0.055917367	-0.055917367	-0.055917367	-0.055917367	-0.055917367	-0.055917367	-0.055917367	-0.055917367	-0.055917367	-0.055917367	-0.055917367	-0.055917367	-0.055917367	-0.055917367	-0.055917367	-0.055917367	-0.055917367	-0.055917367	-0.055917367	-0.055917367	-0.055917367	-0.055917367	-0.055917367	-0.055917367	-0.055917367	-0.055917367	-0.055917367	-0.055917367	-0.055917367	-0.055917367	-0.055917367	-0.055917367	-0.055917367	-0.055917367
-0.055917367	-0.055917367	-0.055917367	-0.055917367	-0.055917367	-0.055917367	-0.055917367	-0.055917367	-0.055917367	-0.055917367	-0.055917367	-0.055917367	-0.055917367	-0.055917367	-0.055917367	-0.055917367	-0.055917367	-0.055917367	-0.055917367	-0.055917367	-0.055917367	-0.055917367	-0.055917367	-0.055917367	-0.055917367	-0.055917367	-0.055917367	-0.055917367	-0.055917367	-0.055917367	-0.055917367	-0.055917367	-0.055917367	-0.055917367	-0.055917367	-0.055917367	-0.055917367	-0.055917367	-0.055917367	-0.055917367	-0.055917367	-0.055917367	-0.055917367	-0.055917367	-0.055917367	-0.055917367	-0.055917367	-0.055917367	-0.055917367	-0.055917367
-0.055917367	-0.055917367	-0.055917367	-0.055917367	-0.055917367	-0.055917367	-0.055917367	-0.055917367	-0.055917367	-0.055917367	-0.055917367	-0.055917367	-0.055917367	-0.055917367	-0.055917367	-0.055917367	-0.055917367	-0.055917367	-0.055917367	-0.055917367	-0.055917367	-0.055917367	-0.055917367	-0.055917367	-0.055917367	-0.055917367	-0.055917367	-0.055917367	-0.055917367	-0.055917367	-0.055917367	-0.055917367	-0.055917367	-0.055917367	-0.055917367	-0.055917367	-0.055917367	-0.055917367	-0.055917367	-0.055917367	-0.055917367	-0.055917367	-0.055917367	-0.055917367	-0.055917367	-0.055917367	-0.055917367	-0.055917367	-0.055917367	-0.055917367
-0.055917367	-0.055917367	-0.055917367	-0.055917367	-0.055917367	-0.055917367	-0.055917367	-0.055917367	-0.055917367	-0.055917367	-0.055917367	-0.055917367	-0.055917367	-0.055917367	-0.055917367	-0.055917367	-0.055917367	-0.055917367	-0.055917367	-0.055917367	-0.055917367	-0.055917367	-0.055917367	-0.055917367	-0.055917367	-0.055917367	-0.055917367	-0.055917367	-0.055917367	-0.055917367	-0.055917367	-0.055917367	-0.055917367	-0.055917367	-0.055917367	-0.055917367	-0.055917367	-0.055917367	-0.055917367	-0.055917367	-0.055917367	-0.055917367	-0.055917367	-0.055917367	-0.055917367	-0.055917367	-0.055917367	-0.055917367	-0.055917367	-0.055917367
-0.055917367	-0.055917367	-0.055917367	-0.055917367	-0.055917367	-0.055917367	-0.055917367	-0.055917367	-0.055917367	-0.055917367	-0.055917367	-0.055917367	-0.055917367	-0.055917367	-0.055917367	-0.055917367	-0.055917367	-0.055917367	-0.055917367	-0.055917367	-0.055917367	-0.055917367	-0.055917367	-0.055917367	-0.055917367	-0.055917367	-0.055917367	-0.055917367	-0.055917367	-0.055917367	-0.055917367	-0.055917367	-0.055917367	-0.055917367	-0.055917367	-0.055917367	-0.055917367	-0.055917367	-0.055917367	-0.055917367	-0.055917367	-0.055917367	-0.055917367	-0.055917367	-0.055917367	-0.055917367	-0.055917367	-0.055917367	-0.055917367	-0.055917367
-0.055917367	-0.055917367	-0.055917367	-0.055917367	-0.055917367	-0.055917367	-0.055917367	-0.055917367	-0.055917367	-0.055917367	-0.055917367	-0.055917367	-0.055917367	-0.055917367	-0.055917367	-0.055917367	-0.055917367	-0.055917367	-0.055917367	-0.055917367	-0.055917367	-0.055917367	-0.055917367	-0.055917367	-0.055917367	-0.055917367	-0.055917367	-0.055917367	-0.055917367	-0.055917367	-0.055917367	-0.055917367	-0.055917367	-0.055917367	-0.055917367	-0.055917367	-0.055917367	-0.055917367	-0.055917367	-0.055917367	-0.055917367	-0.055917367	-0.055917367	-0.055917367	-0.055917367	-0.055917367	-0.055917367	-0.055917367	-0.055917367	-0.055917367
-0.055917367	-0.055917367	-0.055917367	-0.055917367	-0.055917367	-0.055917367	-0.055917367	-0.055917367	-0.055917367	-0.055917367	-0.055917367	-0.055917367	-0.055917367	-0.055917367	-0.055917367	-0.055917367	-0.055917367	-0.055917367	-0.055917367	-0.055917367	-0.055917367	-0.055917367	-0.055917367	-0.055917367	-0.055917367	-0.055917367	-0.055917367	-0.055917367	-0.055917367	-0.055917367	-0.055917367	-0.055917367	-0.055917367	-0.055917367	-0.055917367	-0.055917367	-0.055917367	-0.055917367	-0.055917367	-0.055917367	-0.055917367	-0.055917367	-0.055917367	-0.055917367	-0.055917367	-0.055917367	-0.055917367	-0.055917367	-0.055917367	-0.055917367
-0.055917367	-0.055917367	-0.055917367	-0.055917367	-0.055917367	-0.055917367	-0.055917367	-0.055917367	-0.055917367	-0.055917367	-0.055917367	-0.055917367	-0.055917367	-0.055917367	-0.055917367	-0.055917367	-0.055917367	-0.055917367	-0.055917367	-0.055917367	-0.055917367	-0.055917367	-0.055917367	-0.055917367	-0.055917367	-0.055917367	-0.055917367	-0.055917367	-0.055917367	-0.055917367	-0.055917367	-0.055917367	-0.055917367	-0.055917367	-0.055917367	-0.055917367	-0.055917367	-0.055917367	-0.055917367	-0.055917367	-0.055917367	-0.055917367	-0.055917367	-0.055917367	-0.055917367	-0.055917367	-0.055917367	-0.055917367	-0.055917367	-0.055917367
-0.055917367	-0.055917367	-0.055917367	-0.055917367	-0.055917367	-0.055917367	-0.055917367	-0.055917367	-0.055917367	-0.055917367	-0.055917367	-0.055917367	-0.055917367	-0.055917367	-0.055917367	-0.055917367	-0.055917367	-0.055917367	-0.055917367	-0.055917367	-0.055917367	-0.055917367	-0.055917367	-0.055917367	-0.055917367	-0.055917367	-0.055917367	-0.055917367	-0.055917367	-0.055917367	-0.055917367	-0.055917367	-0.055917367	-0.055917367	-0.055917367	-0.055917367	-0.055917367	-0.055917367	-0.055917367	-0.055917367	-0.055917367	-0.055917367	-0.055917367	-0.055917367	-0.055917367	-0.055917367	-0.055917367	-0.055917367	-0.055917367	-0.055917367
-0.055917367	-0.055917367	-0.055917367	-0.055917367	-0.055917367	-0.055917367	-0.055917367	-0.055917367	-0.055917367	-0.055917367	-0.055917367	-0.055917367	-0.055917367	-0.055917367	-0.055917367	-0.055917367	-0.055917367	-0.055917367	-0.055917367	-0.055917367	-0.055917367	-0.055917367	-0.055917367	-0.055917367	-0.055917367	-0.055917367	-0.055917367	-0.055917367	-0.055917367	-0.055917367	-0.055917367	-0.055917367	-0.055917367	-0.055917367	-0.055917367	-0.055917367	-0.055917367	-0.055917367	-0.055917367	-0.055917367	-0.055917367	-0.055917367	-0.055917367	-0.055917367	-0.055917367	-0.055917367	-0.055917367	-0.055917367	-0.055917367	-0.055917367
-0.055917367	-0.055917367	-0.055917367	-0.055917367	-0.055917367	-0.055917367	-0.055917367	-0.055917367	-0.055917367	-0.055917367	-0.055917367	-0.055917367	-0.055917367	-0.055917367	-0.055917367	-0.055917367	-0.055917367	-0.055917367	-0.055917367	-0.055917367	-0.055917367	-0.055917367	-0.055917367	-0.055917367	-0.055917367	-0.055917367	-0.055917367	-0.055917367	-0.055917367	-0.055917367	-0.055917367	-0.055917367	-0.055917367	-0.055917367	-0.055917367	-0.055917367	-0.055917367	-0.055917367	-0.055917367	-0.055917367	-0.055917367	-0.055917367	-0.055917367	-0.055917367	-0.055917367	-0.055917367	-0.055917367	-0.055917367	-0.055917367	-0.055917367
-0.055917367	-0.055917367	-0.055917367	-0.055917367	-0.055917367	-0.055917367	-0.055917367	-0.055917367	-0.055917367	-0.055917367	-0.055917367	-0.055917367	-0.055917367	-0.055917367	-0.055917367	-0.055917367	-0.055917367	-0.055917367	-0.055917367	-0.055917367	-0.055917367	-0.055917367	-0.055917367	-0.055917367	-0.055917367	-0.055917367	-0.055917367	-0.055917367	-0.055917367	-0.055917367	-0.055917367	-0.055917367	-0.055917367	-0.055917367	-0.055917367	-0.055917367	-0.055917367	-0.055917367	-0.055917367	-0.055917367	-0.055917367	-0.055917367	-0.055917367	-0.055917367	-0.055917367	-0.055917367	-0.055917367	-0.055917367	-0.055917367	-0.055917367
-0.055917367	-0.055917367	-0.055917367	-0.055917367	-0.055917367	-0.055917367	-0.055917367	-0.055917367	-0.055917367	-0.055917367	-0.055917367	-0.055917367	-0.055917367	-0.055917367	-0.055917367	-0.055917367	-0.055917367	-0.055917367	-0.055917367	-0.055917367	-0.055917367	-0.055917367	-0.055917367	-0.055917367	-0.055917367	-0.055917367	-0.055917367	-0.055917367	-0.055917367	-0.055917367	-0.055917367	-0.055917367	-0.055917367	-0.055917367	-0.055917367	-0.055917367	-0.055917367	-0.055917367	-0.055917367	-0.055917367	-0.055917367	-0.055917367	-0.055917367	-0.055917367	-0.055917367	-0.055917367	-0.055917367	-0.055917367	-0.055917367	-0.055917367
-0.055917367	-0.055917367	-0.055917367	-0.055917367	-0.055917367	-0.055917367	-0.055917367	-0.055917367	-0.055917367	-0.055917367	-0.055917367	-0.055917367	-0.055917367	-0.055917367	-0.055917367	-0.055917367	-0.055917367	-0.055917367	-0.055917367	-0.055917367	-0.055917367	-0.055917367	-0.055917367	-0.055917367	-0.055917367	-0.055917367	-0.055917367	-0.055917367	-0.055917367	-0.055917367	-0.055917367	-0.055917367	-0.055917367	-0.055917367	-0.055917367	-0.055917367	-0.055917367	-0.055917367	-0.055917367	-0.055917367	-0.055917367	-0.055917367	-0.055917367	-0.055917367	-0.055917367	-0.055917367	-0.055917367	-0.055917367	-0.055917367	-0.055917367
-0.055917367	-0.055917367	-0.055917367	-0.055917367	-0.055917367	-0.055917367	-0.055917367	-0.055917367	-0.055917367	-0.055917367	-0.055917367	-0.055917367	-0.055917367	-0.055917367	-0.055917367	-0.055917367	-0.055917367	-0.055917367	-0.055917367	-0.055917367	-0.055917367	-0.055917367	-0.055917367	-0.055917367	-0.055917367	-0.055917367	-0.055917367	-0.055917367	-0.055917367	-0.055917367	-0.055917367	-0.055917367	-0.055917367	-0.055917367	-0.055917367	-0.055917367	-0.055917367	-0.055917367	-0.055917367	-0.055917367	-0.055917367	-0.055917367	-0.055917367	-0.055917367	-0.055917367	-0.055917367	-0.055917367	-0.055917367	-0.055917367	-0.055917367
-0.055917367	-0.055917367	-0.055917367	-0.055917367	-0.055917367	-0.055917367	-0.055917367	-0.055917367	-0.055917367	-0.055917367	-0.055917367	-0.055917367	-0.055917367	-0.055917367	-0.055917367	-0.055917367	-0.055917367	-0.055917367	-0.055917367	-0.055917367	-0.055917367	-0.055917367	-0.055917367	-0.055917367	-0.055917367	-0.055917367	-0.055917367	-0.055917367	-0.055917367	-0.055917367	-0.055917367	-0.055917367	-0.055917367	-0.055917367	-0.055917367	-0.055917367	-0.055917367	-0.055917367	-0.055917367	-0.055917367	-0.055917367	-0.055917367	-0.055917367	-0.055917367	-0.055917367	-0.055917367	-0.055917367	-0.055917367	-0.055917367	-0.055917367
-0.055917367	-0.055917367	-0.055917367	-0.055917367	-0.055917367	-0.055917367	-0.055917367	-0.055917367	-0.055917367	-0.055917367	-0.055917367	-0.055917367	-0.055917367	-0.055917367	-0.055917367	-0.055917367	-0.055917367	-0.055917367	-0.055917367	-0.055917367	-0.055917367	-0.055917367	-0.055917367	-0.055917367	-0.055917367	-0.055917367	-0.055917367	-0.055917367	-0.055917367	-0.055917367	-0.055917367	-0.055917367	-0.055917367	-0.055917367	-0.055917367	-0.055917367	-0.055917367	-0.055917367	-0.055917367	-0.055917367	-0.055917367	-0.055917367	-0.055917367	-0.055917367	-0.055917367	-0.055917367	-0.055917367	-0.055917367	-0.055917367	-0.055917367
-0.055917367	-0.055917367	-0.055917367	-0.055917367	-0.055917367	-0.055917367	-0.055917367	-0.055917367	-0.055917367	-0.055917367	-0.055917367	-0.055917367	-0.055917367	-0.055917367	-0.055917367	-0.055917367	-0.055917367	-0.055917367	-0.055917367	-0.055917367	-0.055917367	-0.055917367	-0.055917367	-0.055917367	-0.055917367	-0.055917367	-0.055917367	-0.055917367	-0.055917367	-0.055917367	-0.055917367	-0.055917367	-0.055917367	-0.055917367	-0.055917367	-0.055917367	-0.055917367	-0.055917367	-0.055917367	-0.055917367	-0.055917367	-0.055917367	-0.055917367	-0.055917367	-0.055917367	-0.055917367	-0.055917367	-0.055917367	-0.055917367	-0.055917367
-0.055917367	-0.055917367	-0.055917367	-0.055917367	-0.055917367	-0.055917367	-0.055917367	-0.055917367	-0.055917367	-0.055917367	-0.055917367	-0.055917367	-0.055917367	-0.055917367	-0.055917367	-0.055917367	-0.055917367	-0.055917367	-0.055917367	-0.055917367	-0.055917367	-0.055917367	-0.055917367	-0.055917367	-0.055917367	-0.055917367	-0.055917367	-0.055917367	-0.055917367	-0.055917367	-0.055917367	-0.055917367	-0.055917367	-0.055917367	-0.055917367	-0.055917367	-0.055917367	-0.055917367	-0.055917367	-0.055917367	-0.055917367	-0.055917367	-0.055917367	-0.055917367	-0.055917367	-0.055917367	-0.055917367	-0.055917367	-0.055917367	-0.055917367
-0.055917367	-0.055917367	-0.055917367	-0.055917367	-0.055917367	-0.055917367	-0.055917367	-0.055917367	-0.055917367	-0.055917367	-0.055917367	-0.055917367	-0.055917367	-0.055917367	-0.055917367	-0.055917367	-0.055917367	-0.055917367	-0.055917367	-0.055917367	-0.055917367	-0.055917367	-0.055917367	-0.055917367	-0.055917367	-0.055917367	-0.055917367	-0.055917367	-0.055917367	-0.055917367	-0.055917367	-0.055917367	-0.055917367	-0.055917367	-0.055917367	-0.055917367	-0.055917367	-0.055917367	-0.055917367	-0.055917367	-0.055917367	-0.055917367	-0.055917367	-0.055917367	-0.055917367	-0.055917367	-0.055917367	-0.055917367	-0.055917367	-0.055917367
-0.055917367	-0.055917367	-0.055917367	-0.055917367	-0.055917367	-0.055917367	-0.055917367	-0.055917367	-0.055917367	-0.055917367	-0.055917367	-0.055917367	-0.055917367	-0.055917367	-0.055917367	-0.055917367	-0.055917367	-0.055917367	-0.055917367	-0.055917367	-0.055917367	-0.055917367	-0.055917367	-0.055917367	-0.055917367	-0.055917367	-0.055917367	-0.055917367	-0.055917367	-0.055917367	-0.055917367	-0.055917367	-0.055917367	-0.055917367	-0.055917367	-0.055917367	-0.055917367	-0.055917367	-0.055917367	-0.055917367	-0.055917367	-0.055917367	-0.055917367	-0.055917367	-0.055917367	-0.055917367	-0.055917367	-0.055917367	-0.055917367	-0.055917367
-0.055917367	-0.055917367	-0.055917367	-0.055917367	-0.055917367	-0.055917367	-0.055917367	-0.055917367	-0.055917367	-0.055917367	-0.055917367	-0.055917367	-0.055917367	-0.055917367	-0.055917367	-0.055917367	-0.055917367	-0.055917367	-0.055917367	-0.055917367	-0.055917367	-0.055917367	-0.055917367	-0.055917367	-0.055917367	-0.055917367	-0.055917367	-0.055917367	-0.055917367	-0.055917367	-0.055917367	-0.055917367	-0.055917367	-0.055917367	-0.055917367	-0.055917367	-0.055917367	-0.055917367	-0.055917367	-0.055917367	-0.055917367	-0.055917367	-0.055917367	-0.055917367	-0.055917367	-0.055917367	-0.055917367	-0.055917367	-0.055917367	-0.055917367
-0.055917367	-0.055917367	-0.055917367	-0.055917367	-0.055917367	-0.055917367	-0.055917367	-0.055917367	-0.055917367	-0.055917367	-0.055917367	-0.055917367	-0.055917367	-0.055917367	-0.055917367	-0.055917367	-0.055917367	-0.055917367	-0.055917367	-0.055917367	-0.055917367	-0.055917367	-0.055917367	-0.055917367	-0.055917367	-0.055917367	-0.055917367	-0.055917367	-0.055917367	-0.055917367	-0.055917367	-0.055917367	-0.055917367	-0.055917367	-0.055917367	-0.055917367	-0.055917367	-0.055917367	-0.055917367	-0.055917367	-0.055917367	-0.055917367	-0.055917367	-0.055917367	-0.055917367	-0.055917367	-0.055917367	-0.055917367	-0.055917367	-0.055917367
-0.055917367	-0.055917367	-0.055917367	-0.055917367	-0.055917367	-0.055917367	-0.055917367	-0.055917367	-0.055917367	-0.055917367	-0.055917367	-0.055917367	-0.055917367	-0.055917367	-0.055917367	-0.055917367	-0.055917367	-0.055917367	-0.055917367	1.5925548	-0.055917367	-0.055917367	-0.055917367	-0.055917367	-0.055917367	-0.055917367	-0.055917367	-0.055917367	-0.055917367	-0.055917367	-0.055917367	-0.055917367	-0.055917367	-0.055917367	-0.055917367	-0.055917367	-0.055917367	-0.055917367	-0.055917367	-0.055917367	-0.055917367	-0.055917367	-0.055917367	-0.055917367	-0.055917367	-0.055917367	-0.055917367	-0.055917367	-0.055917367	-0.055917367
-0.055917367	-0.055917367	-0.055917367	-0.055917367	-0.055917367	-0.055917367	-0.055917367	-0.055917367	-0.055917367	-0.055917367	-0.055917367	-0.055917367	-0.055917367	-0.055917367	-0.055917367	-0.055917367	-0.055917367	-0.055917367	-0.055917367	-0.055917367	-0.055917367	-0.055917367	-0.055917367	-0.055917367	-0.055917367	-0.055917367	-0.055917367	-0.055917367	-0.055917367	-0.055917367	-0.055917367	-0.055917367	-0.055917367	-0.055917367	-0.055917367	-0.055917367	-0.055917367	-0.055917367	-0.055917367	-0.055917367	-0.055917367	-0.055917367	-0.055917367	-0.055917367	-0.055917367	-0.055917367	-0.055917367	-0.055917367	-0.055917367	-0.055917367
-0.055917367	-0.055917367	-0.055917367	-0.055917367	-0.055917367	-0.055917367	-0.055917367	-0.055917367	-0.055917367	-0.055917367	-0.055917367	-0.055917367	-0.055917367	-0.055917367	-0.055917367	-0.055917367	-0.055917367	-0.055917367	-0.055917367	-0.055917367	-0.055917367	-0.055917367	-0.055917367	-0.055917367	-0.055917367	-0.055917367	-0.055917367	-0.055917367	-0.055917367	-0.055917367	-0.055917367	-0.055917367	-0.055917367	-0.055917367	-0.055917367	-0.055917367	-0.055917367	-0.055917367	-0.055917367	-0.055917367	-0.055917367	-0.055917367	-0.055917367	-0.055917367	-0.055917367	-0.055917367	-0.055917367	-0.055917367	-0.055917367	-0.055917367
-0.055917367	-0.055917367	-0.055917367	-0.055917367	-0.055917367	-0.055917367	-0.055917367	-0.055917367	-0.055917367	-0.055917367	-0.055917367	-0.055917367	-0.055917367	-0.055917367	-0.055917367	-0.055917367	-0.055917367	-0.055917367	-0.055917367	-0.055917367	-0.055917367	-0.055917367	-0.055917367	-0.055917367	-0.055917367	-0.055917367	-0.055917367	-0.055917367	-0.055917367	-0.055917367	-0.055917367	-0.055917367	-0.055917367	-0.055917367	-0.055917367	-0.055917367	-0.055917367	-0.055917367	-0.055917367	-0.055917367	-0.055917367	-0.055917367	-0.055917367	-0.055917367	-0.055917367	-0.055917367	-0.055917367	-0.055917367	-0.055917367	-0.055917367
-0.055917367	-0.055917367	-0.055917367	-0.055917367	-0.055917367	-0.055917367	-0.055917367	-0.055917367	-0.055917367	-0.055917367	-0.055917367	-0.055917367	-0.055917367	-0.055917367	-0.055917367	-0.055917367	-0.055917367	-0.055917367	-0.055917367	-0.055917367	-0.055917367	-0.055917367	-0.055917367	-0.055917367	-0.055917367	-0.055917367	-0.055917367	-0.055917367	-0.055917367	-0.055917367	-0.055917367	-0.055917367	-0.055917367	-0.055917367	-0.055917367	-0.055917367	-0.055917367	-0.055917367	-0.055917367	-0.055917367	-0.055917367	-0.055917367	-0.055917367	-0.055917367	-0.055917367	-0.055917367	-0.055917367	-0.055917367	-0.055917367	-0.055917367
-0.055917367	-0.055917367	-0.055917367	-0.055917367	-0.055917367	-0.055917367	-0.055917367	-0.055917367	-0.055917367	-0.055917367	-0.055917367	-0.055917367	-0.055917367	-0.055917367	-0.055917367	-0.055917367	-0.055917367	-0.055917367	-0.055917367	-0.055917367	-0.055917367	-0.055917367	-0.055917367	-0.055917367	-0.055917367	-0.055917367	-0.055917367	-0.055917367	-0.055917367	-0.055917367	-0.055917367	-0.055917367	-0.055917367	-0.055917367	-0.055917367	-0.055917367	-0.055917367	-0.055917367	-0.055917367	-0.055917367	-0.055917367	-0.055917367	-0.055917367	-0.055917367	-0.055917367	-0.055917367	-0.055917367	-0.055917367	8.390595	1.4447404
-0.055917367	-0.055917367	-0.055917367	-0.055917367	-0.055917367	-0.055917367	-0.055917367	-0.055917367	-0.055917367	-0.055917367	-0.055917367	-0.055917367	-0.055917367	-0.055917367	-0.055917367	-0.055917367	-0.055917367	-0.055917367	-0.055917367	-0.055917367	-0.055917367	-0.055917367	-0.055917367	-0.055917367	-0.055917367	-0.055917367	-0.055917367	-0.055917367	-0.055917367	-0.055917367	-0.055917367	-0.055917367	-0.055917367	-0.055917367	-0.055917367	-0.055917367	-0.055917367	-0.055917367	-0.055917367	-0.055917367	-0.055917367	-0.055917367	-0.055917367	-0.055917367	-0.055917367	-0.055917367	-0.055917367	-0.055917367	24.472975	23.26596
-0.055917367	-0.055917367	-0.055917367	-0.055917367	-0.055917367	-0.055917367	-0.055917367	-0.055917367	-0.055917367	-0.055917367	-0.055917367	-0.055917367	-0.055917367	-0.055917367	-0.055917367	-0.055917367	-0.055917367	-0.055917367	-0.055917367	-0.055917367	-0.055917367	-0.055917367	-0.055917367	-0.055917367	-0.055917367	-0.055917367	-0.055917367	-0.055917367	-0.055917367	-0.055917367	-0.055917367	-0.055917367	-0.055917367	-0.055917367	-0.055917367	-0.055917367	-0.055917367	-0.055917367	-0.055917367	-0.055917367	-0.055917367	-0.055917367	-0.055917367	-0.055917367	-0.055917367	-0.055917367	-0.055917367	-0.055917367	7.6387663	19.756887
-0.055917367	-0.055917367	-0.055917367	-0.055917367	-0.055917367	-0.055917367	-0.055917367	-0.055917367	-0.055917367	-0.055917367	-0.055917367	-0.055917367	-0.055917367	-0.055917367	-0.055917367	-0.055917367	-0.055917367	-0.055917367	-0.055917367	-0.055917367	-0.055917367	-0.055917367	-0.055917367	-0.055917367	-0.055917367	-0.055917367	-0.055917367	-0.055917367	-0.055917367	-0.055917367	-0.055917367	-0.055917367	-0.055917367	-0.055917367	-0.055917367	-0.055917367	-0.055917367	-0.055917367	-0.055917367	-0.055917367	-0.055917367	-0.055917367	-0.055917367	-0.055917367	-0.055917367	-0.055917367	-0.055917367	-0.055917367	-0.055917367	-0.055917367
-0.055917367	-0.055917367	-0.055917367	-0.055917367	-0.055917367	-0.055917367	-0.055917367	-0.055917367	-0.055917367	-0.055917367	-0.055917367	-0.055917367	-0.055917367	-0.055917367	-0.055917367	-0.055917367	-0.055917367	-0.055917367	-0.055917367	-0.055917367	-0.055917367	-0.055917367	-0.055917367	-0.055917367	-0.055917367	-0.055917367	-0.055917367	-0.055917367	-0.055917367	-0.055917367	-0.055917367	-0.055917367	-0.055917367	-0.055917367	-0.055917367	-0.055917367	-0.055917367	-0.055917367	-0.055917367	-0.055917367	-0.055917367	-0.055917367	-0.055917367	-0.055917367	-0.055917367	-0.055917367	-0.055917367	-0.055917367	-0.055917367	7.2222743
-0.055917367	-0.055917367	-0.055917367	-0.055917367	-0.055917367	-0.055917367	-0.055917367	-0.055917367	-0.055917367	-0.055917367	-0.055917367	-0.055917367	-0.055917367	-0.055917367	-0.055917367	-0.055917367	-0.055917367	-0.055917367	-0.055917367	-0.055917367	-0.055917367	-0.055917367	-0.055917367	-0.055917367	-0.055917367	-0.055917367	-0.055917367	-0.055917367	-0.055917367	-0.055917367	-0.055917367	-0.055917367	-0.055917367	-0.055917367	-0.055917367	-0.055917367	-0.055917367	-0.055917367	-0.055917367	-0.055917367	-0.055917367	-0.055917367	-0.055917367	-0.055917367	-0.055917367	-0.055917367	-0.055917367	-0.055917367	-0.055917367	-0.055917367
-0.055917367	-0.055917367	-0.055917367	-0.055917367	-0.055917367	-0.055917367	-0.055917367	-0.055917367	-0.055917367	-0.055917367	-0.055917367	-0.055917367	-0.055917367	-0.055917367	-0.055917367	-0.055917367	-0.055917367	-0.055917367	-0.055917367	-0.055917367	-0.055917367	-0.055917367	-0.055917367	-0.055917367	-0.055917367	-0.055917367	-0.055917367	-0.055917367	-0.055917367	-0.055917367	-0.055917367	-0.055917367	-0.055917367	-0.055917367	-0.055917367	-0.055917367	-0.055917367	-0.055917367	-0.055917367	-0.055917367	-0.055917367	-0.055917367	-0.055917367	-0.055917367	-0.055917367	-0.055917367	-0.055917367	-0.055917367	-0.055917367	-0.055917367
-0.055917367	-0.055917367	-0.055917367	-0.055917367	-0.055917367	-0.055917367	-0.055917367	-0.055917367	-0.055917367	-0.055917367	-0.055917367	-0.055917367	-0.055917367	-0.055917367	-0.055917367	-0.055917367	-0.055917367	-0.055917367	-0.055917367	-0.055917367	-0.055917367	-0.055917367	-0.055917367	-0.055917367	-0.055917367	-0.055917367	-0.055917367	-0.055917367	-0.055917367	-0.055917367	-0.055917367	-0.055917367	-0.055917367	-0.055917367	-0.055917367	-0.055917367	-0.055917367	-0.055917367	-0.055917367	-0.055917367	-0.055917367	-0.055917367	-0.055917367	-0.055917367	-0.055917367	-0.055917367	-0.055917367	-0.055917367	-0.055917367	-0.055917367
-0.055917367	-0.055917367	-0.055917367	-0.055917367	-0.055917367	-0.055917367	-0.055917367	-0.055917367	-0.055917367	-0.055917367	-0.055917367	-0.055917367	-0.055917367	-0.055917367	-0.055917367	-0.055917367	-0.055917367	-0.055917367	-0.055917367	-0.055917367	-0.055917367	-0.055917367	-0.055917367	-0.055917367	-0.055917367	-0.055917367	-0.055917367	-0.055917367	-0.055917367	-0.055917367	-0.055917367	-0.055917367	-0.055917367	-0.055917367	-0.055917367	-0.055917367	-0.055917367	-0.055917367	-0.055917367	-0.055917367	-0.055917367	-0.055917367	-0.055917367	-0.055917367	-0.055917367	-0.055917367	-0.055917367	-0.055917367	-0.055917367	-0.055917367
-0.055917367	-0.055917367	-0.055917367	-0.042080484	-0.055917367	-0.055917367	-0.055917367	-0.055917367	-0.055917367	-0.055917367	-0.055917367	-0.055917367	-0.055917367	-0.055917367	-0.055917367	-0.055917367	-0.055917367	2.931876	-0.055917367	-0.055917367	-0.055917367	-0.055917367	-0.055917367	-0.055917367	-0.055917367	-0.055917367	-0.055917367	-0.055917367	-0.055917367	-0.055917367	-0.055917367	-0.055917367	-0.055917367	-0.055917367	-0.055917367	-0.055917367	-0.055917367	-0.055917367	-0.055917367	-0.055917367	-0.055917367	-0.055917367	-0.055917367	-0.055917367	-0.055917367	-0.055917367	-0.055917367	-0.055917367	-0.055917367	-0.055917367
-0.055917367	-0.055917367	-0.055917367	-0.055917367	-0.055917367	-0.055917367	-0.055917367	-0.055917367	-0.055917367	-0.055917367	-0.055917367	-0.055917367	-0.055917367	-0.055917367	-0.055917367	-0.055917367	-0.055917367	-0.055917367	-0.055917367	-0.055917367	-0.055917367	-0.055917367	-0.055917367	-0.055917367	-0.055917367	-0.055917367	-0.055917367	-0.055917367	-0.055917367	-0.055917367	-0.055917367	-0.055917367	-0.055917367	-0.055917367	-0.055917367	-0.055917367	-0.055917367	-0.055917367	-0.055917367	-0.055917367	-0.055917367	-0.055917367	-0.055917367	-0.055917367	-0.055917367	-0.055917367	-0.055917367	-0.055917367	-0.055917367	-0.055917367
-0.055917367	-0.055917367	-0.055917367	-0.055917367	-0.055917367	-0.055917367	-0.055917367	-0.055917367	-0.055917367	-0.055917367	-0.055917367	-0.055917367	-0.055917367	-0.055917367	-0.055917367	-0.055917367	-0.055917367	-0.055917367	-0.055917367	-0.055917367	-0.055917367	-0.055917367	-0.055917367	-0.055917367	-0.055917367	-0.055917367	-0.055917367	-0.055917367	-0.055917367	-0.055917367	-0.055917367	-0.055917367	-0.055917367	-0.055917367	-0.055917367	-0.055917367	-0.055917367	-0.055917367	-0.055917367	-0.055917367	-0.055917367	-0.055917367	-0.055917367	-0.055917367	-0.055917367	-0.055917367	-0.055917367	-0.055917367	-0.055917367	-0.055917367
-0.055917367	-0.055917367	-0.055917367	-0.055917367	-0.055917367	-0.055917367	-0.055917367	-0.055917367	-0.055917367	-0.055917367	-0.055917367	-0.055917367	-0.055917367	-0.055917367	-0.055917367	-0.055917367	-0.055917367	-0.055917367	-0.055917367	-0.055917367	-0.055917367	-0.055917367	-0.055917367	-0.055917367	-0.055917367	-0.055917367	-0.055917367	-0.055917367	-0.055917367	-0.055917367	-0.055917367	-0.055917367	-0.055917367	-0.055917367	-0.055917367	-0.055917367	-0.055917367	-0.055917367	0.02938619	-0.055917367	-0.055917367	-0.055917367	-0.055917367	-0.055917367	-0.055917367	-0.055917367	-0.055917367	-0.055917367	-0.055917367	-0.055917367
-0.055917367	-0.055917367	-0.055917367	-0.055917367	-0.055917367	-0.055917367	-0.055917367	-0.055917367	-0.055917367	-0.055917367	-0.055917367	-0.055917367	-0.055917367	-0.055917367	-0.055917367	-0.055917367	-0.055917367	-0.055917367	-0.055917367	-0.055917367	-0.055917367	-0.055917367	-0.055917367	-0.055917367	-0.055917367	-0.055917367	-0.055917367	-0.055917367	-0.055917367	-0.055917367	-0.055917367	-0.055917367	-0.055917367	-0.055917367	-0.055917367	-0.055917367	0.10693259	-0.055917367	-0.055917367	-0.055917367	-0.055917367	-0.055917367	-0.055917367	-0.055917367	-0.055917367	-0.055917367	-0.055917367	-0.055917367	-0.055917367	-0.055917367
-0.055917367	-0.055917367	-0.055917367	-0.055917367	-0.055917367	-0.055917367	-0.055917367	-0.055917367	-0.055917367	-0.055917367	-0.055917367	-0.055917367	-0.055917367	-0.055917367	-0.055917367	-0.055917367	-0.055917367	-0.055917367	-0.055917367	-0.055917367	-0.055917367	-0.055917367	-0.055917367	-0.055917367	-0.055917367	-0.055917367	-0.055917367	-0.055917367	-0.055917367	-0.055917367	-0.055917367	-0.055917367	-0.055917367	-0.055917367	-0.055917367	-0.055917367	-0.055917367	-0.055917367	-0.055917367	-0.055917367	-0.055917367	-0.055917367	-0.055917367	-0.055917367	-0.055917367	-0.055917367	-0.055917367	-0.055917367	-0.055917367	-0.055917367
-0.055917367	-0.055917367	-0.055917367	-0.055917367	-0.055917367	-0.055917367	-0.055917367	-0.055917367	-0.055917367	-0.055917367	-0.055917367	-0.055917367	-0.055917367	-0.055917367	0.52372414	-0.055917367	-0.055917367	-0.055917367	-0.055917367	-0.055917367	-0.055917367	-0.055917367	-0.055917367	-0.055917367	-0.055917367	-0.055917367	-0.055917367	-0.055917367	-0.055917367	-0.055917367	-0.055917367	-0.055917367	-0.055917367	-0.055917367	-0.055917367	-0.055917367	-0.055917367	-0.055917367	-0.055917367	-0.055917367	-0.055917367	-0.055917367	-0.055917367	-0.055917367	-0.055917367	-0.055917367	-0.055917367	-0.055917367	-0.055917367	-0.055917367
-0.055917367	-0.055917367	-0.055917367	-0.055917367	-0.055917367	-0.055917367	-0.055917367	-0.055917367	-0.055917367	-0.055917367	-0.055917367	-0.055917367	-0.055917367	-0.055917367	-0.055917367	-0.055917367	-0.055917367	-0.055917367	-0.055917367	-0.055917367	-0.055917367	-0.055917367	-0.055917367	-0.055917367	-0.055917367	-0.055917367	-0.055917367	-0.055917367	-0.055917367	-0.055917367	-0.055917367	-0.055917367	-0.055917367	-0.055917367	-0.055917367	-0.055917367	-0.055917367	-0.055917367	-0.055917367	-0.055917367	-0.055917367	-0.055917367	-0.055917367	-0.055917367	-0.055917367	-0.055917367	-0.055917367	-0.055917367	-0.055917367	-0.055917367
-0.055917367	-0.055917367	-0.055917367	-0.055917367	-0.055917367	-0.055917367	-0.055917367	-0.055917367	-0.055917367	-0.055917367	-0.055917367	-0.055917367	-0.055917367	-0.055917367	-0.055917367	-0.055917367	-0.055917367	-0.055917367	-0.055917367	-0.055917367	-0.055917367	-0.055917367	-0.055917367	-0.055917367	-0.055917367	-0.055917367	-0.055917367	-0.055917367	-0.055917367	-0.055917367	-0.055917367	-0.055917367	-0.055917367	-0.055917367	-0.055917367	-0.055917367	-0.055917367	-0.055917367	-0.055917367	-0.055917367	-0.055917367	-0.055917367	-0.055917367	-0.055917367	-0.055917367	-0.055917367	-0.055917367	-0.055917367	-0.055917367	-0.055917367
-0.055917367	-0.055917367	-0.055917367	-0.055917367	-0.055917367	-0.055917367	-0.055917367	-0.055917367	-0.055917367	-0.055917367	-0.055917367	-0.055917367	-0.055917367	-0.055917367	-0.055917367	-0.055917367	-0.055917367	-0.055917367	-0.055917367	-0.055917367	-0.055917367	-0.055917367	-0.055917367	-0.055917367	-0.055917367	-0.055917367	-0.055917367	-0.055917367	-0.055917367	-0.055917367	-0.055917367	-0.055917367	-0.055917367	-0.055917367	-0.055917367	-0.055917367	-0.055917367	-0.055917367	-0.055917367	-0.055917367	-0.055917367	-0.055917367	1.3687758	-0.055917367	-0.055917367	-0.055917367	-0.055917367	-0.055917367	-0.055917367	-0.055917367
-0.055917367	-0.055917367	-0.055917367	-0.055917367	-0.055917367	-0.055917367	-0.055917367	-0.055917367	-0.055917367	-0.055917367	-0.055917367	-0.055917367	-0.055917367	-0.055917367	-0.055917367	-0.055917367	-0.055917367	-0.055917367	-0.055917367	-0.055917367	-0.055917367	-0.055917367	-0.055917367	-0.055917367	-0.055917367	-0.055917367	-0.055917367	-0.055917367	-0.055917367	-0.055917367	-0.055917367	-0.055917367	-0.055917367	-0.055917367	-0.055917367	-0.055917367	-0.055917367	-0.055917367	-0.055917367	-0.055917367	-0.055917367	-0.055917367	-0.055917367	-0.055917367	-0.055917367	-0.055917367	-0.055917367	-0.055917367	-0.055917367	-0.055917367
-0.055917367	-0.055917367	-0.055917367	-0.055917367	-0.055917367	-0.055917367	-0.055917367	-0.055917367	-0.055917367	-0.055917367	-0.055917367	-0.055917367	-0.055917367	-0.055917367	-0.055917367	-0.055917367	-0.055917367	-0.055917367	-0.055917367	-0.055917367	-0.055917367	-0.055917367	-0.055917367	-0.055917367	-0.055917367	-0.055917367	-0.055917367	-0.055917367	-0.055917367	-0.055917367	-0.055917367	-0.055917367	-0.055917367	-0.055917367	-0.055917367	-0.055917367	-0.055917367	-0.055917367	-0.055917367	-0.055917367	-0.055917367	-0.055917367	-0.055917367	-0.055917367	-0.055917367	-0.055917367	-0.055917367	-0.055917367	-0.055917367	-0.055917367
-0.055917367	-0.055917367	-0.055917367	-0.055917367	-0.055917367	-0.055917367	-0.055917367	-0.055917367	-0.055917367	-0.055917367	-0.055917367	-0.055917367	-0.055917367	-0.055917367	-0.055917367	-0.055917367	-0.055917367	-0.055917367	-0.055917367	-0.055917367	-0.055917367	-0.055917367	-0.055917367	-0.055917367	-0.055917367	-0.055917367	-0.055917367	-0.055917367	-0.055917367	-0.055917367	-0.055917367	-0.055917367	-0.055917367	-0.055917367	-0.055917367	-0.055917367	-0.055917367	-0.055917367	-0.055917367	-0.055917367	-0.055917367	-0.055917367	-0.055917367	-0.055917367	-0.055917367	-0.055917367	-0.055917367	-0.055917367	-0.055917367	-0.055917367
-0.055917367	-0.055917367	-0.055917367	-0.055917367	-0.055917367	-0.055917367	-0.055917367	-0.055917367	-0.055917367	-0.055917367	-0.055917367	-0.055917367	-0.055917367	-0.055917367	-0.055917367	-0.055917367	-0.055917367	-0.055917367	-0.055917367	-0.055917367	-0.055917367	-0.055917367	-0.055917367	-0.055917367	-0.055917367	-0.055917367	-0.055917367	-0.055917367	-0.055917367	-0.055917367	-0.055917367	-0.055917367	-0.055917367	-0.055917367	-0.055917367	-0.055917367	-0.055917367	-0.055917367	-0.055917367	-0.055917367	-0.055917367	-0.055917367	-0.055917367	-0.055917367	-0.055917367	-0.055917367	-0.055917367	-0.055917367	-0.055917367	-0.055917367
-0.055917367	-0.055917367	-0.055917367	-0.055917367	-0.055917367	-0.055917367	-0.055917367	-0.055917367	-0.055917367	-0.055917367	-0.055917367	-0.055917367	-0.055917367	-0.055917367	-0.055917367	-0.055917367	-0.055917367	-0.055917367	-0.055917367	-0.055917367	-0.055917367	-0.055917367	-0.055917367	-0.055917367	-0.055917367	-0.055917367	-0.055917367	-0.055917367	-0.055917367	-0.055917367	-0.055917367	-0.055917367	-0.055917367	-0.055917367	-0.055917367	-0.055917367	-0.055917367	-0.055917367	-0.055917367	-0.055917367	-0.055917367	-0.055917367	-0.055917367	-0.055917367	-0.055917367	-0.055917367	-0.055917367	-0.055917367	-0.055917367	-0.055917367
-0.055917367	-0.055917367	-0.055917367	-0.055917367	-0.055917367	-0.055917367	-0.055917367	-0.055917367	-0.055917367	-0.055917367	-0.055917367	-0.055917367	-0.055917367	-0.055917367	-0.055917367	-0.055917367	-0.055917367	-0.055917367	-0.055917367	-0.055917367	-0.055917367	-0.055917367	-0.055917367	-0.055917367	-0.055917367	-0.055917367	-0.055917367	-0.055917367	-0.055917367	-0.055917367	-0.055917367	-0.055917367	-0.055917367	-0.055917367	-0.055917367	-0.055917367	-0.055917367	-0.055917367	-0.055917367	-0.055917367	-0.055917367	-0.055917367	-0.055917367	-0.055917367	-0.055917367	-0.055917367	-0.055917367	-0.055917367	-0.055917367	-0.055917367
-0.055917367	-0.055917367	-0.055917367	-0.055917367	-0.055917367	-0.055917367	-0.055917367	-0.055917367	-0.055917367	-0.055917367	-0.055917367	-0.055917367	-0.055917367	-0.055917367	-0.055917367	-0.055917367	-0.055917367	-0.055917367	-0.055917367	-0.055917367	-0.055917367	-0.055917367	-0.055917367	-0.055917367	-0.055917367	-0.055917367	-0.055917367	-0.055917367	-0.055917367	-0.055917367	-0.055917367	-0.055917367	-0.055917367	-0.055917367	-0.055917367	-0.055917367	-0.055917367	-0.055917367	-0.055917367	-0.055917367	-0.055917367	-0.055917367	-0.055917367	-0.055917367	-0.055917367	-0.055917367	-0.055917367	-0.055917367	-0.055917367	-0.055917367
-0.055917367	-0.055917367	-0.055917367	-0.055917367	-0.055917367	-0.055917367	-0.055917367	-0.055917367	-0.055917367	-0.055917367	-0.055917367	-0.055917367	-0.055917367	-0.055917367	-0.055917367	-0.055917367	-0.055917367	-0.055917367	-0.055917367	-0.055917367	-0.055917367	-0.055917367	-0.055917367	-0.055917367	-0.055917367	-0.055917367	-0.055917367	-0.055917367	-0.055917367	-0.055917367	-0.055917367	-0.055917367	-0.055917367	-0.055917367	-0.055917367	-0.055917367	-0.055917367	-0.055917367	-0.055917367	-0.055917367	-0.055917367	-0.055917367	-0.055917367	-0.055917367	-0.055917367	-0.055917367	-0.055917367	-0.055917367	-0.055917367	-0.055917367
-0.055917367	-0.055917367	-0.055917367	-0.055917367	-0.055917367	-0.055917367	-0.055917367	-0.055917367	-0.055917367	-0.055917367	-0.055917367	-0.055917367	-0.055917367	-0.055917367	-0.055917367	-0.055917367	-0.055917367	-0.055917367	-0.055917367	-0.055917367	-0.055917367	-0.055917367	-0.055917367	-0.055917367	-0.055917367	-0.055917367	-0.055917367	-0.055917367	-0.055917367	-0.055917367	-0.055917367	-0.055917367	-0.055917367	-0.055917367	-0.055917367	-0.055917367	-0.055917367	-0.055917367	-0.055917367	-0.055917367	-0.055917367	-0.055917367	-0.055917367	-0.055917367	-0.055917367	-0.055917367	-0.055917367	-0.055917367	-0.055917367	-0.055917367
-0.055917367	-0.055917367	-0.055917367	-0.055917367	-0.055917367	-0.055917367	-0.055917367	-0.055917367	-0.055917367	-0.055917367	-0.055917367	-0.055917367	-0.055917367	-0.055917367	-0.055917367	-0.055917367	-0.055917367	-0.055917367	-0.055917367	-0.055917367	-0.055917367	-0.055917367	-0.055917367	-0.055917367	-0.055917367	-0.055917367	-0.055917367	-0.055917367	-0.055917367	-0.055917367	-0.055917367	-0.055917367	-0.055917367	-0.055917367	-0.055917367	-0.055917367	-0.055917367	-0.055917367	-0.055917367	-0.055917367	-0.055917367	-0.055917367	-0.055917367	-0.055917367	-0.055917367	-0.055917367	-0.055917367	-0.055917367	-0.055917367	-0.055917367
-0.055917367	-0.055917367	-0.055917367	-0.055917367	-0.055917367	-0.055917367	-0.055917367	-0.055917367	-0.055917367	-0.055917367	-0.055917367	-0.055917367	-0.055917367	-0.055917367	-0.055917367	-0.055917367	-0.055917367	-0.055917367	-0.055917367	-0.055917367	-0.055917367	-0.055917367	-0.055917367	-0.055917367	-0.055917367	-0.055917367	-0.055917367	-0.055917367	-0.055917367	-0.055917367	-0.055917367	-0.055917367	-0.055917367	-0.055917367	-0.055917367	-0.055917367	-0.055917367	-0.055917367	-0.055917367	-0.055917367	-0.055917367	-0.055917367	-0.055917367	-0.055917367	-0.055917367	-0.055917367	-0.055917367	-0.055917367	-0.055917367	-0.055917367
-0.055917367	-0.055917367	-0.055917367	-0.055917367	-0.055917367	-0.055917367	-0.055917367	-0.055917367	-0.055917367	-0.055917367	-0.055917367	-0.055917367	-0.055917367	-0.055917367	-0.055917367	-0.055917367	-0.055917367	-0.055917367	-0.055917367	-0.055917367	-0.055917367	-0.055917367	-0.055917367	-0.055917367	-0.055917367	-0.055917367	-0.055917367	-0.055917367	-0.055917367	-0.055917367	-0.055917367	-0.055917367	-0.055917367	-0.055917367	-0.055917367	-0.055917367	-0.055917367	-0.055917367	-0.055917367	-0.055917367	-0.055917367	-0.055917367	-0.055917367	-0.055917367	-0.055917367	-0.055917367	-0.055917367	-0.055917367	-0.055917367	-0.055917367
-0.055917367	-0.055917367	-0.055917367	-0.055917367	-0.055917367	-0.055917367	-0.055917367	-0.055917367	-0.055917367	-0.055917367	-0.055917367	-0.055917367	-0.055917367	-0.055917367	-0.055917367	-0.055917367	-0.055917367	-0.055917367	-0.055917367	-0.055917367	-0.055917367	-0.055917367	-0.055917367	-0.055917367	-0.055917367	-0.055917367	-0.055917367	-0.055917367	-0.055917367	-0.055917367	-0.055917367	-0.055917367	-0.055917367	-0.055917367	-0.055917367	-0.055917367	-0.055917367	-0.055917367	-0.055917367	-0.055917367	-0.055917367	-0.055917367	-0.055917367	-0.055917367	-0.055917367	-0.055917367	-0.055917367	-0.055917367	-0.055917367	-0.055917367
-0.055917367	-0.055917367	-0.055917367	-0.055917367	-0.055917367	-0.055917367	-0.055917367	-0.055917367	-0.055917367	-0.055917367	-0.055917367	-0.055917367	-0.055917367	-0.055917367	-0.055917367	-0.055917367	-0.055917367	-0.055917367	-0.055917367	-0.055917367	-0.055917367	-0.055917367	-0.055917367	-0.055917367	-0.055917367	-0.055917367	-0.055917367	-0.055917367	-0.055917367	-0.055917367	-0.055917367	-0.055917367	-0.055917367	-0.055917367	-0.055917367	-0.055917367	-0.055917367	-0.055917367	-0.055917367	-0.055917367	-0.055917367	-0.055917367	-0.055917367	-0.055917367	-0.055917367	-0.055917367	-0.055917367	-0.055917367	-0.055917367	-0.055917367
-0.055917367	-0.055917367	-0.055917367	-0.055917367	-0.055917367	-0.055917367	-0.055917367	-0.055917367	-0.055917367	-0.055917367	-0.055917367	-0.055917367	-0.055917367	-0.055917367	-0.055917367	-0.055917367	-0.055917367	-0.055917367	-0.055917367	-0.055917367	-0.055917367	-0.055917367	-0.055917367	-0.055917367	-0.055917367	-0.055917367	-0.055917367	-0.055917367	-0.055917367	-0.055917367	-0.055917367	-0.055917367	-0.055917367	-0.055917367	-0.055917367	-0.055917367	-0.055917367	-0.055917367	-0.055917367	-0.055917367	-0.055917367	-0.055917367	-0.055917367	-0.055917367	-0.055917367	-0.055917367	-0.055917367	-0.055917367	-0.055917367	-0.055917367
-0.055917367	-0.055917367	-0.055917367	-0.055917367	-0.055917367	-0.055917367	-0.055917367	-0.055917367	-0.055917367	-0.055917367	-0.055917367	-0.055917367	-0.055917367	-0.055917367	-0.055917367	-0.055917367	-0.055917367	-0.055917367	-0.055917367	-0.055917367	-0.055917367	-0.055917367	-0.055917367	-0.055917367	-0.055917367	-0.055917367	-0.055917367	-0.055917367	-0.055917367	-0.055917367	-0.055917367	-0.055917367	-0.055917367	-0.055917367	-0.055917367	-0.055917367	-0.055917367	-0.055917367	-0.055917367	-0.055917367	-0.055917367	-0.055917367	-0.055917367	-0.055917367	-0.055917367	-0.055917367	-0.055917367	-0.055917367	-0.055917367	-0.055917367
-0.055917367	-0.055917367	-0.055917367	-0.055917367	-0.055917367	-0.055917367	-0.055917367	-0.055917367	-0.055917367	-0.055917367	-0.055917367	-0.055917367	-0.055917367	-0.055917367	-0.055917367	-0.055917367	-0.055917367	-0.055917367	-0.055917367	-0.055917367	-0.055917367	-0.055917367	-0.055917367	-0.055917367	-0.055917367	-0.055917367	-0.055917367	-0.055917367	-0.055917367	-0.055917367	-0.055917367	-0.055917367	-0.055917367	-0.055917367	-0.055917367	-0.055917367	-0.055917367	-0.055917367	-0.055917367	-0.055917367	-0.055917367	-0.055917367	-0.055917367	-0.055917367	-0.055917367	-0.055917367	-0.055917367	-0.055917367	-0.055917367	-0.055917367
-0.055917367	-0.055917367	-0.055917367	-0.055917367	-0.055917367	-0.055917367	-0.055917367	-0.055917367	-0.055917367	-0.055917367	-0.055917367	-0.055917367	-0.055917367	-0.055917367	-0.055917367	-0.055917367	-0.055917367	-0.055917367	-0.055917367	-0.055917367	-0.055917367	-0.055917367	-0.055917367	-0.055917367	-0.055917367	-0.055917367	-0.055917367	-0.055917367	-0.055917367	-0.055917367	-0.055917367	-0.055917367	-0.055917367	-0.055917367	-0.055917367	-0.055917367	-0.055917367	-0.055917367	-0.055917367	-0.055917367	-0.055917367	-0.055917367	-0.055917367	-0.055917367	-0.055917367	-0.055917367	-0.055917367	-0.055917367	-0.055917367	-0.055917367
-0.055917367	-0.055917367	-0.055917367	-0.055917367	-0.055917367	-0.055917367	-0.055917367	-0.055917367	-0.055917367	-0.055917367	2.647541	6.333856	-0.055917367	-0.055917367	-0.055917367	-0.055917367	-0.055917367	-0.055917367	-0.055917367	-0.055917367	-0.055917367	-0.055917367	-0.055917367	-0.055917367	-0.055917367	-0.055917367	-0.055917367	-0.055917367	-0.055917367	-0.055917367	-0.055917367	-0.055917367	-0.055917367	-0.055917367	-0.055917367	-0.055917367	-0.055917367	-0.055917367	-0.055917367	-0.055917367	-0.055917367	-0.055917367	-0.055917367	-0.055917367	-0.055917367	-0.055917367	-0.055917367	-0.055917367	-0.055917367	-0.055917367
-0.055917367	-0.055917367	-0.055917367	-0.055917367	-0.055917367	-0.055917367	-0.055917367	-0.055917367	-0.055917367	5.604105	4.829794	7.033691	-0.055917367	-0.055917367	-0.055917367	-0.055917367	-0.055917367	-0.055917367	-0.055917367	-0.055917367	-0.055917367	-0.055917367	-0.055917367	-0.055917367	-0.055917367	-0.055917367	-0.055917367	-0.055917367	-0.055917367	-0.055917367	-0.055917367	-0.055917367	-0.055917367	-0.055917367	-0.055917367	-0.055917367	-0.055917367	-0.055917367	-0.055917367	-0.055917367	-0.055917367	-0.055917367	-0.055917367	-0.055917367	-0.055917367	-0.055917367	-0.055917367	-0.055917367	-0.055917367	-0.055917367
-0.055917367	-0.055917367	-0.055917367	-0.055917367	-0.055917367	-0.055917367	-0.055917367	2.9140048	-0.055917367	-0.055917367	5.829785	-0.055917367	0.4587879	-0.055917367	-0.055917367	-0.055917367	-0.055917367	-0.055917367	-0.055917367	-0.055917367	-0.055917367	-0.055917367	-0.055917367	-0.055917367	-0.055917367	-0.055917367	-0.055917367	-0.055917367	-0.055917367	-0.055917367	-0.055917367	-0.055917367	-0.055917367	-0.055917367	-0.055917367	-0.055917367	-0.055917367	-0.055917367	-0.055917367	-0.055917367	-0.055917367	-0.055917367	-0.055917367	-0.055917367	-0.055917367	-0.055917367	-0.055917367	-0.055917367	-0.055917367	-0.055917367
-0.055917367	-0.055917367	0.4590815	-0.055917367	-0.055917367	-0.055917367	-0.055917367	0.17386971	2.1477947	-0.055917367	-0.055917367	-0.055917367	12.719088	1.2791084	-0.055917367	-0.055917367	-0.055917367	-0.055917367	-0.055917367	-0.055917367	-0.055917367	-0.055917367	-0.055917367	-0.055917367	-0.055917367	-0.055917367	-0.055917367	-0.055917367	-0.055917367	-0.055917367	-0.055917367	-0.055917367	-0.055917367	-0.055917367	-0.055917367	-0.055917367	-0.055917367	-0.055917367	-0.055917367	-0.055917367	-0.055917367	-0.055917367	-0.055917367	-0.055917367	-0.055917367	-0.055917367	-0.055917367	-0.055917367	-0.055917367	-0.055917367
-0.055917367	-0.055917367	-0.055917367	-0.055917367	-0.055917367	-0.055917367	-0.055917367	1.6351519	3.593627	1.8145646	-0.055917367	-0.055917367	7.6845207	-0.055917367	-0.055917367	-0.055917367	-0.055917367	-0.055917367	-0.055917367	-0.055917367	-0.055917367	-0.055917367	-0.055917367	-0.055917367	-0.055917367	-0.055917367	-0.055917367	-0.055917367	-0.055917367	-0.055917367	-0.055917367	-0.055917367	-0.055917367	-0.055917367	-0.055917367	-0.055917367	-0.055917367	-0.055917367	-0.055917367	-0.055917367	-0.055917367	-0.055917367	-0.055917367	-0.055917367	-0.055917367	-0.055917367	-0.055917367	-0.055917367	-0.055917367	-0.055917367
-0.055917367	-0.055917367	-0.055917367	-0.055917367	-0.055917367	-0.055917367	1.5021456	2.9554844	3.7079344	5.667492	4.515179	4.926859	-0.055917367	-0.055917367	-0.055917367	-0.055917367	-0.055917367	-0.055917367	-0.055917367	-0.055917367	-0.055917367	-0.055917367	-0.055917367	-0.055917367	-0.055917367	-0.055917367	-0.055917367	-0.055917367	-0.055917367	-0.055917367	-0.055917367	-0.055917367	-0.055917367	-0.055917367	-0.055917367	-0.055917367	-0.055917367	-0.055917367	-0.055917367	-0.055917367	-0.055917367	-0.055917367	-0.055917367	-0.055917367	-0.055917367	-0.055917367	-0.055917367	-0.055917367	-0.055917367	-0.055917367
-0.055917367	-0.055917367	-0.055917367	-0.055917367	-0.055917367	-0.055917367	-0.055917367	-0.055917367	-0.055917367	-0.055917367	-0.055917367	-0.055917367	-0.055917367	-0.055917367	-0.055917367	-0.055917367	-0.055917367	-0.055917367	-0.055917367	-0.055917367	-0.055917367	-0.055917367	-0.055917367	-0.055917367	-0.055917367	-0.055917367	-0.055917367	-0.055917367	-0.055917367	-0.055917367	-0.055917367	-0.055917367	-0.055917367	-0.055917367	-0.055917367	-0.055917367	-0.055917367	-0.055917367	-0.055917367	-0.055917367	-0.055917367	-0.055917367	-0.055917367	-0.055917367	-0.055917367	-0.055917367	-0.055917367	-0.055917367	-0.055917367	-0.055917367
-0.055917367	-0.055917367	-0.055917367	-0.055917367	-0.055917367	-0.055917367	-0.055917367	-0.055917367	-0.055917367	-0.055917367	-0.055917367	-0.055917367	-0.055917367	-0.055917367	-0.055917367	-0.055917367	-0.055917367	-0.055917367	-0.055917367	-0.055917367	-0.055917367	-0.055917367	-0.055917367	-0.055917367	-0.055917367	-0.055917367	-0.055917367	-0.055917367	-0.055917367	-0.055917367	-0.055917367	-0.055917367	-0.055917367	-0.055917367	-0.055917367	-0.055917367	-0.055917367	-0.055917367	-0.055917367	-0.055917367	-0.055917367	-0.055917367	-0.055917367	-0.055917367	-0.055917367	-0.055917367	-0.055917367	-0.055917367	-0.055917367	-0.055917367
-0.055917367	-0.055917367	-0.055917367	-0.055917367	-0.055917367	-0.055917367	-0.055917367	-0.055917367	-0.055917367	-0.055917367	-0.055917367	-0.055917367	-0.055917367	-0.055917367	-0.055917367	-0.055917367	-0.055917367	-0.055917367	-0.055917367	-0.055917367	-0.055917367	-0.055917367	-0.055917367	-0.055917367	-0.055917367	-0.055917367	-0.055917367	-0.055917367	-0.055917367	-0.055917367	-0.055917367	-0.055917367	-0.055917367	-0.055917367	-0.055917367	-0.055917367	-0.055917367	-0.055917367	-0.055917367	-0.055917367	-0.055917367	-0.055917367	-0.055917367	-0.055917367	-0.055917367	-0.055917367	-0.055917367	-0.055917367	-0.055917367	-0.055917367
-0.055917367	-0.055917367	-0.055917367	-0.055917367	-0.055917367	-0.055917367	-0.055917367	-0.055917367	-0.055917367	-0.055917367	-0.055917367	-0.055917367	-0.055917367	-0.055917367	-0.055917367	-0.055917367	-0.055917367	-0.055917367	-0.055917367	-0.055917367	-0.055917367	-0.055917367	-0.055917367	-0.055917367	-0.055917367	-0.055917367	-0.055917367	-0.055917367	-0.055917367	-0.055917367	-0.055917367	-0.055917367	-0.055917367	-0.055917367	-0.055917367	-0.055917367	-0.055917367	-0.055917367	-0.055917367	-0.055917367	-0.055917367	-0.055917367	-0.055917367	-0.055917367	-0.055917367	-0.055917367	-0.055917367	-0.055917367	-0.055917367	-0.055917367
[truncated: 807 more rows]
[truncated: 965 more columns]
