# Supplementary material for: High-confidence 3D template matching for cryo-electron tomography
Source: Nat Commun. 2024 May 11;15:3992. doi: 10.1038/s41467-024-47839-8 (PMC11088655; doi:10.1038/s41467-024-47839-8)
Supplement: Supplementary file 6 — Source Data [file 41467_2024_47839_MOESM6_ESM.zip › Source_data_file/Figure3/Figure3c_annotated_ribosomes_fromRef4.csv]

x	y	z
378.0	203.0	69.0
796.0	78.0	165.0
94.0	489.0	186.0
112.0	55.0	162.0
559.0	699.0	261.0
518.0	313.0	94.0
570.0	117.0	123.0
573.0	663.0	243.0
218.0	587.0	181.0
130.0	665.0	210.0
182.0	233.0	192.0
908.0	510.0	282.0
117.0	873.0	212.0
793.0	219.0	284.0
879.0	250.0	304.0
906.0	144.0	236.0
180.0	244.0	129.0
430.0	386.0	132.0
127.0	616.0	194.0
300.0	917.0	285.0
196.0	807.0	196.0
538.0	635.0	154.0
172.0	862.0	135.0
224.0	853.0	115.0
913.0	360.0	336.0
798.0	211.0	327.0
735.0	403.0	196.0
526.0	406.0	132.0
606.0	661.0	148.0
435.0	569.0	152.0
872.0	374.0	189.0
232.0	801.0	130.0
500.0	514.0	166.0
906.0	307.0	342.0
135.0	966.0	228.0
74.0	390.0	165.0
591.0	624.0	167.0
841.0	369.0	287.0
274.0	575.0	111.0
871.0	561.0	245.0
798.0	72.0	229.0
376.0	109.0	103.0
921.0	326.0	305.0
63.0	254.0	184.0
50.0	710.0	160.0
324.0	665.0	129.0
52.0	1068.0	101.0
465.0	617.0	163.0
370.0	514.0	149.0
535.0	97.0	142.0
94.0	1015.0	201.0
824.0	438.0	306.0
938.0	71.0	171.0
112.0	840.0	228.0
114.0	83.0	92.0
410.0	592.0	171.0
636.0	516.0	193.0
223.0	870.0	152.0
69.0	561.0	141.0
636.0	59.0	279.0
588.0	106.0	228.0
784.0	416.0	297.0
494.0	584.0	176.0
655.0	285.0	227.0
255.0	375.0	86.0
739.0	424.0	244.0
99.0	982.0	209.0
119.0	163.0	180.0
433.0	628.0	112.0
107.0	955.0	251.0
59.0	985.0	101.0
722.0	487.0	257.0
758.0	308.0	153.0
50.0	981.0	255.0
50.0	777.0	160.0
836.0	159.0	212.0
752.0	477.0	280.0
519.0	115.0	227.0
246.0	115.0	117.0
216.0	315.0	127.0
127.0	202.0	62.0
159.0	634.0	172.0
956.0	176.0	253.0
145.0	816.0	102.0
124.0	241.0	85.0
845.0	270.0	207.0
625.0	395.0	183.0
555.0	57.0	134.0
798.0	439.0	217.0
112.0	464.0	201.0
126.0	645.0	238.0
957.0	56.0	201.0
212.0	556.0	113.0
923.0	240.0	209.0
184.0	926.0	209.0
462.0	547.0	114.0
71.0	748.0	140.0
796.0	287.0	251.0
89.0	944.0	114.0
507.0	632.0	183.0
383.0	49.0	98.0
507.0	48.0	127.0
858.0	316.0	183.0
964.0	152.0	351.0
767.0	103.0	276.0
165.0	782.0	250.0
277.0	681.0	101.0
158.0	495.0	89.0
153.0	602.0	137.0
351.0	490.0	138.0
656.0	527.0	159.0
867.0	50.0	214.0
963.0	284.0	204.0
68.0	1156.0	229.0
176.0	646.0	101.0
727.0	235.0	161.0
895.0	266.0	330.0
116.0	517.0	202.0
357.0	563.0	163.0
63.0	433.0	198.0
543.0	80.0	167.0
239.0	133.0	85.0
88.0	865.0	224.0
558.0	454.0	151.0
302.0	691.0	153.0
134.0	957.0	143.0
558.0	90.0	241.0
59.0	199.0	153.0
564.0	594.0	210.0
609.0	616.0	200.0
56.0	1003.0	222.0
251.0	229.0	112.0
54.0	418.0	161.0
755.0	152.0	333.0
106.0	742.0	80.0
92.0	104.0	91.0
781.0	550.0	261.0
74.0	858.0	144.0
517.0	492.0	125.0
788.0	404.0	207.0
77.0	409.0	129.0
475.0	625.0	119.0
676.0	111.0	260.0
393.0	555.0	163.0
189.0	907.0	244.0
147.0	812.0	231.0
612.0	356.0	148.0
479.0	375.0	138.0
121.0	1027.0	259.0
96.0	705.0	243.0
158.0	818.0	141.0
426.0	621.0	165.0
219.0	733.0	196.0
230.0	782.0	222.0
173.0	586.0	163.0
52.0	173.0	189.0
818.0	81.0	196.0
313.0	279.0	92.0
877.0	482.0	192.0
254.0	614.0	200.0
616.0	195.0	214.0
78.0	73.0	102.0
593.0	708.0	316.0
883.0	287.0	202.0
258.0	659.0	245.0
298.0	244.0	109.0
384.0	720.0	135.0
592.0	551.0	143.0
630.0	448.0	148.0
881.0	491.0	308.0
955.0	355.0	295.0
95.0	125.0	178.0
210.0	717.0	91.0
813.0	163.0	278.0
515.0	468.0	150.0
840.0	167.0	317.0
688.0	249.0	248.0
903.0	76.0	279.0
152.0	742.0	222.0
847.0	335.0	262.0
768.0	368.0	271.0
833.0	193.0	163.0
269.0	797.0	266.0
404.0	617.0	200.0
61.0	782.0	211.0
668.0	263.0	158.0
339.0	584.0	140.0
633.0	258.0	172.0
75.0	480.0	96.0
59.0	501.0	201.0
353.0	578.0	105.0
367.0	64.0	135.0
132.0	276.0	78.0
711.0	133.0	270.0
260.0	692.0	225.0
538.0	58.0	274.0
197.0	783.0	257.0
145.0	714.0	205.0
820.0	312.0	346.0
492.0	536.0	135.0
846.0	512.0	329.0
661.0	95.0	291.0
318.0	664.0	175.0
732.0	360.0	155.0
666.0	602.0	204.0
254.0	615.0	136.0
595.0	136.0	150.0
251.0	838.0	134.0
906.0	334.0	267.0
502.0	465.0	108.0
300.0	697.0	192.0
629.0	602.0	138.0
100.0	403.0	72.0
184.0	483.0	159.0
148.0	839.0	185.0
860.0	537.0	197.0
900.0	375.0	258.0
821.0	239.0	214.0
717.0	350.0	227.0
103.0	855.0	152.0
432.0	818.0	280.0
860.0	93.0	321.0
60.0	1103.0	160.0
92.0	1132.0	157.0
961.0	99.0	352.0
88.0	776.0	93.0
59.0	529.0	125.0
778.0	227.0	176.0
287.0	604.0	139.0
74.0	639.0	135.0
817.0	74.0	258.0
852.0	269.0	317.0
140.0	883.0	112.0
223.0	652.0	120.0
85.0	579.0	171.0
935.0	78.0	272.0
194.0	867.0	174.0
622.0	430.0	184.0
264.0	275.0	83.0
811.0	326.0	218.0
49.0	963.0	122.0
71.0	1054.0	123.0
535.0	247.0	181.0
265.0	956.0	96.0
520.0	208.0	189.0
576.0	75.0	207.0
407.0	627.0	135.0
209.0	119.0	166.0
675.0	193.0	228.0
715.0	232.0	228.0
84.0	777.0	133.0
184.0	812.0	237.0
669.0	583.0	168.0
935.0	338.0	334.0
254.0	46.0	152.0
456.0	416.0	318.0
141.0	468.0	127.0
234.0	692.0	188.0
168.0	634.0	249.0
121.0	791.0	175.0
552.0	57.0	241.0
244.0	819.0	204.0
658.0	618.0	145.0
194.0	120.0	135.0
208.0	939.0	137.0
712.0	66.0	241.0
652.0	404.0	243.0
580.0	156.0	125.0
151.0	274.0	178.0
794.0	332.0	262.0
53.0	291.0	166.0
642.0	563.0	157.0
198.0	169.0	187.0
211.0	543.0	177.0
495.0	128.0	193.0
164.0	153.0	181.0
196.0	747.0	255.0
250.0	219.0	81.0
55.0	1003.0	170.0
522.0	222.0	161.0
422.0	88.0	155.0
119.0	352.0	140.0
457.0	639.0	191.0
921.0	508.0	212.0
423.0	721.0	278.0
161.0	91.0	131.0
226.0	752.0	104.0
98.0	184.0	231.0
941.0	80.0	325.0
772.0	155.0	164.0
869.0	301.0	290.0
373.0	112.0	153.0
125.0	132.0	92.0
302.0	498.0	93.0
127.0	237.0	189.0
78.0	738.0	183.0
728.0	488.0	172.0
72.0	327.0	89.0
196.0	437.0	84.0
545.0	643.0	203.0
583.0	398.0	161.0
436.0	293.0	119.0
114.0	425.0	198.0
712.0	358.0	187.0
594.0	549.0	210.0
370.0	553.0	130.0
709.0	454.0	163.0
740.0	289.0	288.0
789.0	583.0	323.0
202.0	775.0	188.0
897.0	145.0	301.0
924.0	571.0	223.0
501.0	671.0	224.0
182.0	76.0	231.0
145.0	237.0	60.0
111.0	932.0	166.0
408.0	372.0	108.0
855.0	189.0	278.0
107.0	110.0	66.0
70.0	831.0	235.0
91.0	202.0	67.0
434.0	575.0	117.0
112.0	52.0	216.0
84.0	873.0	180.0
627.0	178.0	178.0
533.0	361.0	159.0
49.0	330.0	211.0
691.0	210.0	174.0
139.0	706.0	111.0
503.0	333.0	134.0
908.0	372.0	301.0
600.0	49.0	221.0
536.0	91.0	205.0
200.0	856.0	215.0
516.0	241.0	109.0
290.0	740.0	102.0
383.0	845.0	259.0
168.0	784.0	149.0
781.0	90.0	311.0
853.0	561.0	340.0
144.0	641.0	121.0
68.0	749.0	219.0
573.0	442.0	185.0
940.0	257.0	266.0
196.0	709.0	195.0
799.0	523.0	227.0
530.0	414.0	175.0
221.0	209.0	101.0
799.0	388.0	326.0
178.0	108.0	169.0
664.0	212.0	203.0
191.0	750.0	127.0
862.0	195.0	231.0
640.0	558.0	189.0
295.0	768.0	271.0
273.0	114.0	170.0
126.0	551.0	210.0
249.0	773.0	268.0
760.0	569.0	278.0
416.0	742.0	143.0
117.0	1091.0	255.0
943.0	545.0	317.0
511.0	767.0	303.0
299.0	104.0	128.0
565.0	563.0	222.0
186.0	474.0	130.0
210.0	890.0	209.0
336.0	73.0	84.0
176.0	784.0	213.0
945.0	348.0	236.0
622.0	596.0	176.0
67.0	974.0	160.0
810.0	490.0	169.0
67.0	220.0	127.0
614.0	482.0	186.0
407.0	825.0	240.0
656.0	243.0	195.0
521.0	77.0	232.0
478.0	776.0	272.0
98.0	800.0	235.0
85.0	156.0	160.0
84.0	903.0	253.0
349.0	389.0	127.0
384.0	83.0	172.0
602.0	50.0	162.0
792.0	297.0	206.0
589.0	97.0	145.0
909.0	569.0	247.0
275.0	549.0	127.0
732.0	177.0	178.0
302.0	710.0	127.0
261.0	731.0	100.0
867.0	95.0	179.0
97.0	304.0	104.0
49.0	590.0	158.0
725.0	66.0	297.0
68.0	979.0	204.0
156.0	441.0	138.0
218.0	252.0	131.0
59.0	194.0	218.0
740.0	638.0	317.0
236.0	840.0	167.0
454.0	651.0	132.0
898.0	44.0	339.0
714.0	386.0	220.0
179.0	647.0	137.0
71.0	379.0	132.0
962.0	569.0	197.0
103.0	528.0	92.0
63.0	187.0	116.0
803.0	419.0	241.0
773.0	619.0	325.0
177.0	884.0	211.0
965.0	533.0	239.0
52.0	996.0	135.0
859.0	50.0	335.0
691.0	46.0	266.0
873.0	392.0	249.0
698.0	295.0	174.0
109.0	437.0	86.0
699.0	108.0	287.0
486.0	609.0	199.0
483.0	540.0	166.0
388.0	192.0	127.0
76.0	887.0	145.0
461.0	599.0	131.0
259.0	682.0	164.0
717.0	89.0	321.0
794.0	185.0	289.0
192.0	731.0	223.0
149.0	664.0	253.0
510.0	330.0	163.0
215.0	175.0	125.0
745.0	388.0	234.0
278.0	207.0	97.0
712.0	383.0	165.0
166.0	591.0	106.0
