# Supplementary material for: High-confidence 3D template matching for cryo-electron tomography
Source: Nat Commun. 2024 May 11;15:3992. doi: 10.1038/s41467-024-47839-8 (PMC11088655; doi:10.1038/s41467-024-47839-8)
Supplement: Supplementary file 6 — Source Data [file 41467_2024_47839_MOESM6_ESM.zip › Source_data_file/Figure3/Figure3cpositions_particles_from_TM_ribosomes_angle5.csv]

x	y	z
142.0	468.0	130.0
125.0	241.0	88.0
325.0	666.0	129.0
492.0	537.0	132.0
557.0	455.0	156.0
210.0	718.0	94.0
427.0	621.0	165.0
133.0	277.0	82.0
78.0	446.0	70.0
107.0	111.0	63.0
98.0	475.0	75.0
626.0	482.0	154.0
384.0	721.0	140.0
241.0	430.0	109.0
110.0	438.0	88.0
303.0	658.0	153.0
212.0	556.0	112.0
313.0	280.0	90.0
90.0	945.0	118.0
98.0	305.0	105.0
78.0	411.0	131.0
71.0	379.0	139.0
339.0	585.0	143.0
169.0	785.0	150.0
654.0	430.0	162.0
411.0	592.0	173.0
479.0	376.0	138.0
76.0	480.0	97.0
405.0	618.0	199.0
389.0	482.0	127.0
595.0	137.0	144.0
530.0	415.0	174.0
712.0	384.0	162.0
711.0	265.0	229.0
234.0	786.0	192.0
101.0	403.0	72.0
465.0	617.0	163.0
434.0	576.0	118.0
668.0	548.0	183.0
670.0	584.0	165.0
115.0	84.0	95.0
275.0	702.0	126.0
735.0	404.0	196.0
403.0	545.0	131.0
177.0	647.0	107.0
92.0	203.0	70.0
493.0	453.0	132.0
104.0	529.0	89.0
332.0	692.0	144.0
662.0	183.0	157.0
387.0	512.0	127.0
336.0	74.0	86.0
728.0	488.0	172.0
49.0	964.0	128.0
114.0	503.0	70.0
75.0	859.0	145.0
358.0	564.0	160.0
383.0	50.0	101.0
351.0	490.0	137.0
417.0	743.0	141.0
656.0	527.0	159.0
165.0	405.0	126.0
224.0	854.0	120.0
646.0	468.0	177.0
261.0	732.0	104.0
160.0	635.0	173.0
458.0	639.0	194.0
70.0	561.0	145.0
299.0	245.0	106.0
216.0	176.0	124.0
192.0	751.0	130.0
278.0	682.0	103.0
253.0	655.0	136.0
51.0	710.0	166.0
612.0	357.0	146.0
238.0	134.0	90.0
591.0	625.0	168.0
502.0	605.0	157.0
86.0	692.0	115.0
795.0	324.0	182.0
370.0	553.0	132.0
371.0	514.0	150.0
538.0	636.0	155.0
158.0	495.0	90.0
279.0	206.0	92.0
370.0	594.0	146.0
55.0	419.0	165.0
247.0	116.0	116.0
97.0	866.0	118.0
592.0	551.0	137.0
388.0	193.0	129.0
574.0	663.0	244.0
393.0	555.0	165.0
569.0	693.0	233.0
145.0	642.0	124.0
114.0	682.0	86.0
583.0	399.0	161.0
177.0	54.0	81.0
163.0	81.0	96.0
223.0	653.0	126.0
140.0	707.0	110.0
73.0	328.0	91.0
181.0	154.0	157.0
460.0	600.0	136.0
235.0	678.0	218.0
631.0	449.0	145.0
240.0	575.0	162.0
186.0	507.0	122.0
523.0	223.0	157.0
407.0	628.0	135.0
426.0	540.0	156.0
788.0	404.0	204.0
821.0	239.0	209.0
92.0	104.0	92.0
117.0	518.0	204.0
623.0	597.0	175.0
712.0	359.0	189.0
633.0	259.0	169.0
368.0	65.0	133.0
620.0	695.0	163.0
146.0	714.0	214.0
589.0	97.0	141.0
122.0	792.0	177.0
278.0	161.0	91.0
546.0	644.0	204.0
92.0	765.0	205.0
145.0	238.0	61.0
205.0	763.0	220.0
691.0	211.0	176.0
276.0	550.0	126.0
507.0	633.0	185.0
127.0	202.0	64.0
178.0	885.0	213.0
302.0	498.0	93.0
649.0	156.0	192.0
224.0	871.0	154.0
125.0	133.0	93.0
178.0	832.0	170.0
872.0	375.0	188.0
197.0	437.0	86.0
53.0	1068.0	102.0
352.0	579.0	109.0
436.0	294.0	119.0
64.0	188.0	116.0
610.0	510.0	170.0
212.0	836.0	148.0
574.0	443.0	183.0
95.0	760.0	167.0
174.0	586.0	166.0
535.0	248.0	178.0
65.0	255.0	183.0
233.0	802.0	133.0
659.0	467.0	151.0
197.0	808.0	201.0
716.0	233.0	226.0
102.0	261.0	68.0
181.0	245.0	130.0
56.0	1004.0	174.0
216.0	316.0	133.0
415.0	509.0	147.0
507.0	48.0	129.0
461.0	561.0	140.0
229.0	149.0	132.0
91.0	721.0	104.0
455.0	652.0	125.0
669.0	263.0	153.0
923.0	241.0	202.0
435.0	570.0	154.0
275.0	576.0	111.0
746.0	388.0	227.0
166.0	592.0	109.0
256.0	375.0	87.0
558.0	355.0	136.0
106.0	743.0	81.0
65.0	434.0	203.0
284.0	399.0	141.0
237.0	841.0	169.0
594.0	550.0	209.0
245.0	820.0	209.0
501.0	515.0	166.0
221.0	210.0	107.0
862.0	196.0	228.0
118.0	70.0	68.0
430.0	387.0	133.0
799.0	524.0	227.0
50.0	591.0	159.0
656.0	285.0	227.0
86.0	539.0	107.0
409.0	373.0	105.0
812.0	327.0	211.0
694.0	184.0	157.0
740.0	425.0	245.0
194.0	92.0	105.0
274.0	118.0	99.0
373.0	113.0	156.0
68.0	221.0	130.0
56.0	63.0	126.0
666.0	603.0	201.0
502.0	672.0	226.0
287.0	604.0	140.0
118.0	567.0	71.0
901.0	377.0	257.0
681.0	220.0	146.0
261.0	693.0	226.0
195.0	868.0	175.0
525.0	407.0	131.0
197.0	85.0	146.0
463.0	548.0	112.0
495.0	584.0	177.0
837.0	296.0	193.0
260.0	683.0	168.0
197.0	709.0	198.0
105.0	601.0	92.0
640.0	558.0	186.0
159.0	819.0	141.0
180.0	65.0	118.0
588.0	107.0	229.0
211.0	119.0	167.0
804.0	419.0	237.0
255.0	615.0	139.0
475.0	626.0	119.0
251.0	839.0	135.0
260.0	713.0	173.0
664.0	213.0	203.0
60.0	502.0	209.0
231.0	782.0	227.0
157.0	442.0	136.0
768.0	369.0	271.0
319.0	665.0	177.0
61.0	1103.0	164.0
909.0	511.0	278.0
96.0	626.0	111.0
128.0	238.0	192.0
51.0	777.0	163.0
607.0	85.0	202.0
250.0	834.0	105.0
642.0	564.0	156.0
810.0	491.0	170.0
219.0	588.0	183.0
535.0	98.0	141.0
859.0	317.0	179.0
547.0	482.0	138.0
778.0	228.0	173.0
104.0	856.0	153.0
74.0	391.0	171.0
92.0	575.0	107.0
637.0	517.0	194.0
376.0	110.0	106.0
224.0	409.0	86.0
818.0	82.0	196.0
495.0	129.0	195.0
185.0	638.0	221.0
303.0	692.0	155.0
537.0	92.0	206.0
291.0	741.0	102.0
627.0	179.0	178.0
192.0	732.0	172.0
85.0	874.0	184.0
852.0	544.0	271.0
378.0	617.0	179.0
709.0	454.0	161.0
219.0	822.0	111.0
79.0	738.0	186.0
503.0	334.0	135.0
199.0	170.0	192.0
819.0	315.0	242.0
770.0	370.0	226.0
646.0	174.0	218.0
85.0	778.0	139.0
187.0	475.0	133.0
555.0	58.0	135.0
96.0	126.0	180.0
714.0	387.0	218.0
145.0	817.0	107.0
252.0	231.0	108.0
219.0	253.0	132.0
949.0	571.0	270.0
58.0	621.0	153.0
302.0	711.0	129.0
300.0	105.0	129.0
871.0	561.0	243.0
689.0	250.0	248.0
149.0	135.0	69.0
435.0	806.0	247.0
792.0	298.0	205.0
566.0	564.0	220.0
226.0	753.0	107.0
120.0	353.0	143.0
633.0	407.0	155.0
515.0	469.0	149.0
75.0	640.0	137.0
92.0	411.0	159.0
161.0	92.0	134.0
657.0	244.0	191.0
788.0	615.0	279.0
617.0	196.0	211.0
134.0	958.0	148.0
53.0	997.0	139.0
781.0	551.0	265.0
70.0	750.0	223.0
68.0	975.0	164.0
601.0	50.0	219.0
622.0	430.0	184.0
88.0	777.0	99.0
379.0	204.0	65.0
150.0	1093.0	99.0
651.0	232.0	157.0
579.0	157.0	127.0
384.0	845.0	260.0
814.0	258.0	180.0
576.0	76.0	210.0
510.0	330.0	162.0
114.0	464.0	201.0
87.0	63.0	67.0
59.0	529.0	129.0
605.0	662.0	146.0
677.0	112.0	260.0
165.0	154.0	187.0
940.0	258.0	265.0
487.0	610.0	196.0
112.0	932.0	170.0
100.0	982.0	214.0
731.0	514.0	268.0
613.0	575.0	205.0
63.0	501.0	114.0
554.0	58.0	237.0
346.0	666.0	165.0
534.0	362.0	159.0
203.0	775.0	194.0
161.0	510.0	134.0
717.0	351.0	229.0
610.0	616.0	195.0
660.0	407.0	89.0
226.0	880.0	184.0
699.0	109.0	286.0
530.0	353.0	126.0
180.0	648.0	141.0
95.0	490.0	191.0
255.0	615.0	204.0
115.0	426.0	201.0
614.0	483.0	186.0
107.0	898.0	184.0
53.0	174.0	193.0
77.0	889.0	155.0
878.0	483.0	186.0
69.0	979.0	205.0
810.0	599.0	256.0
918.0	489.0	182.0
72.0	749.0	147.0
166.0	715.0	187.0
120.0	163.0	186.0
152.0	275.0	179.0
274.0	114.0	174.0
384.0	84.0	171.0
867.0	51.0	207.0
676.0	193.0	222.0
110.0	652.0	88.0
483.0	540.0	167.0
255.0	47.0	155.0
795.0	186.0	285.0
860.0	538.0	193.0
220.0	734.0	198.0
266.0	585.0	145.0
301.0	698.0	195.0
593.0	710.0	178.0
692.0	46.0	262.0
855.0	189.0	275.0
653.0	405.0	240.0
78.0	74.0	105.0
433.0	628.0	113.0
235.0	693.0	191.0
258.0	762.0	99.0
265.0	276.0	83.0
711.0	68.0	243.0
72.0	1055.0	124.0
153.0	603.0	144.0
956.0	213.0	264.0
90.0	866.0	227.0
60.0	200.0	155.0
195.0	121.0	137.0
883.0	288.0	197.0
605.0	678.0	253.0
909.0	373.0	301.0
836.0	160.0	208.0
71.0	831.0	240.0
408.0	826.0	244.0
869.0	165.0	189.0
521.0	208.0	186.0
648.0	634.0	298.0
148.0	840.0	192.0
70.0	1156.0	230.0
63.0	783.0	212.0
841.0	369.0	285.0
165.0	751.0	196.0
732.0	178.0	176.0
552.0	206.0	168.0
645.0	268.0	132.0
829.0	230.0	172.0
798.0	73.0	226.0
190.0	908.0	250.0
117.0	1023.0	227.0
208.0	940.0	142.0
954.0	402.0	261.0
136.0	966.0	238.0
215.0	134.0	215.0
921.0	509.0	208.0
743.0	245.0	246.0
419.0	743.0	252.0
251.0	219.0	79.0
93.0	1133.0	161.0
732.0	361.0	154.0
814.0	164.0	277.0
259.0	717.0	205.0
812.0	359.0	164.0
935.0	79.0	270.0
906.0	144.0	232.0
386.0	483.0	157.0
908.0	270.0	207.0
673.0	278.0	198.0
95.0	1016.0	207.0
848.0	335.0	259.0
86.0	157.0	167.0
559.0	91.0	240.0
942.0	211.0	207.0
962.0	570.0	190.0
761.0	570.0	275.0
603.0	51.0	160.0
741.0	290.0	285.0
297.0	769.0	273.0
799.0	440.0	216.0
112.0	56.0	165.0
517.0	493.0	123.0
853.0	255.0	169.0
636.0	61.0	284.0
723.0	488.0	257.0
537.0	80.0	115.0
963.0	285.0	198.0
795.0	333.0	261.0
674.0	177.0	188.0
882.0	382.0	216.0
560.0	700.0	264.0
179.0	108.0	174.0
169.0	635.0	254.0
424.0	722.0	280.0
845.0	270.0	206.0
212.0	544.0	177.0
818.0	74.0	250.0
898.0	146.0	302.0
259.0	659.0	246.0
113.0	840.0	231.0
178.0	785.0	217.0
870.0	302.0	289.0
565.0	596.0	206.0
212.0	846.0	193.0
423.0	89.0	153.0
185.0	927.0	214.0
210.0	890.0	217.0
76.0	599.0	131.0
825.0	439.0	307.0
814.0	270.0	218.0
185.0	484.0	161.0
903.0	77.0	281.0
261.0	153.0	69.0
570.0	118.0	124.0
164.0	503.0	161.0
932.0	203.0	238.0
250.0	963.0	158.0
772.0	156.0	163.0
252.0	964.0	124.0
882.0	492.0	305.0
201.0	857.0	220.0
127.0	552.0	219.0
187.0	906.0	192.0
221.0	812.0	229.0
727.0	236.0	158.0
54.0	292.0	171.0
785.0	416.0	298.0
757.0	492.0	322.0
59.0	985.0	103.0
728.0	220.0	265.0
712.0	135.0	273.0
89.0	659.0	116.0
185.0	813.0	239.0
89.0	831.0	218.0
924.0	572.0	217.0
906.0	335.0	268.0
543.0	81.0	170.0
114.0	53.0	223.0
95.0	1038.0	252.0
625.0	396.0	183.0
132.0	694.0	69.0
124.0	631.0	68.0
938.0	377.0	316.0
694.0	409.0	94.0
823.0	196.0	301.0
957.0	177.0	247.0
129.0	638.0	173.0
118.0	874.0	215.0
86.0	580.0	175.0
51.0	330.0	212.0
57.0	1003.0	231.0
945.0	348.0	232.0
154.0	743.0	223.0
148.0	813.0	237.0
129.0	1115.0	108.0
790.0	584.0	326.0
172.0	862.0	140.0
758.0	309.0	149.0
769.0	411.0	258.0
409.0	825.0	197.0
521.0	78.0	237.0
520.0	116.0	224.0
874.0	393.0	244.0
914.0	360.0	334.0
799.0	388.0	330.0
796.0	79.0	159.0
183.0	233.0	195.0
479.0	776.0	268.0
58.0	1041.0	215.0
588.0	357.0	126.0
924.0	289.0	321.0
794.0	220.0	281.0
910.0	570.0	244.0
49.0	360.0	227.0
723.0	477.0	291.0
80.0	792.0	170.0
122.0	159.0	222.0
936.0	339.0	331.0
249.0	50.0	216.0
725.0	68.0	297.0
740.0	98.0	273.0
519.0	311.0	80.0
860.0	52.0	333.0
304.0	695.0	96.0
896.0	267.0	330.0
488.0	782.0	296.0
741.0	639.0	321.0
754.0	506.0	282.0
131.0	666.0	214.0
99.0	801.0	237.0
674.0	502.0	192.0
956.0	356.0	291.0
192.0	888.0	89.0
752.0	477.0	283.0
958.0	56.0	193.0
965.0	154.0	347.0
197.0	747.0	261.0
317.0	912.0	100.0
868.0	96.0	172.0
188.0	137.0	196.0
190.0	584.0	74.0
456.0	790.0	254.0
166.0	783.0	257.0
539.0	59.0	276.0
807.0	294.0	173.0
434.0	818.0	281.0
287.0	818.0	105.0
897.0	288.0	306.0
662.0	96.0	295.0
853.0	269.0	317.0
218.0	719.0	225.0
270.0	798.0	272.0
154.0	614.0	88.0
349.0	390.0	124.0
60.0	195.0	218.0
917.0	60.0	249.0
727.0	488.0	324.0
944.0	546.0	314.0
315.0	155.0	126.0
128.0	617.0	198.0
942.0	81.0	327.0
199.0	333.0	109.0
833.0	194.0	156.0
603.0	623.0	133.0
147.0	945.0	96.0
127.0	646.0	243.0
222.0	756.0	245.0
767.0	103.0	278.0
897.0	48.0	307.0
250.0	807.0	159.0
698.0	296.0	171.0
266.0	409.0	92.0
841.0	168.0	316.0
496.0	146.0	124.0
83.0	969.0	97.0
516.0	242.0	106.0
904.0	281.0	244.0
149.0	911.0	123.0
922.0	328.0	305.0
109.0	956.0	254.0
880.0	251.0	303.0
183.0	77.0	235.0
602.0	182.0	349.0
782.0	91.0	313.0
705.0	396.0	119.0
272.0	185.0	67.0
513.0	768.0	304.0
573.0	192.0	156.0
193.0	732.0	229.0
659.0	619.0	142.0
113.0	640.0	207.0
796.0	288.0	248.0
383.0	853.0	287.0
73.0	1150.0	260.0
709.0	212.0	136.0
198.0	783.0	265.0
98.0	705.0	249.0
50.0	124.0	129.0
229.0	305.0	104.0
629.0	603.0	133.0
141.0	883.0	113.0
233.0	706.0	144.0
250.0	774.0	272.0
359.0	694.0	108.0
312.0	504.0	147.0
893.0	321.0	313.0
141.0	1065.0	272.0
125.0	617.0	311.0
287.0	1035.0	210.0
859.0	295.0	153.0
595.0	709.0	316.0
685.0	442.0	257.0
799.0	212.0	326.0
653.0	1152.0	125.0
138.0	520.0	73.0
706.0	1003.0	206.0
914.0	334.0	176.0
123.0	1029.0	264.0
774.0	128.0	318.0
503.0	466.0	108.0
241.0	687.0	131.0
671.0	1138.0	135.0
272.0	172.0	126.0
964.0	302.0	334.0
85.0	916.0	84.0
121.0	813.0	76.0
150.0	663.0	306.0
875.0	67.0	307.0
53.0	94.0	90.0
63.0	137.0	75.0
88.0	387.0	102.0
151.0	665.0	255.0
420.0	783.0	295.0
349.0	78.0	162.0
828.0	358.0	336.0
189.0	306.0	63.0
56.0	798.0	92.0
178.0	1002.0	102.0
719.0	158.0	298.0
768.0	245.0	143.0
821.0	313.0	345.0
342.0	250.0	125.0
813.0	194.0	239.0
684.0	410.0	112.0
331.0	765.0	194.0
627.0	332.0	125.0
243.0	568.0	125.0
898.0	45.0	335.0
645.0	104.0	167.0
847.0	456.0	186.0
103.0	170.0	74.0
854.0	714.0	131.0
680.0	652.0	299.0
917.0	214.0	280.0
152.0	393.0	175.0
658.0	186.0	287.0
458.0	415.0	336.0
129.0	1100.0	71.0
623.0	612.0	288.0
809.0	111.0	236.0
641.0	413.0	82.0
265.0	958.0	334.0
622.0	901.0	272.0
333.0	134.0	105.0
846.0	512.0	336.0
618.0	141.0	183.0
155.0	58.0	229.0
375.0	794.0	117.0
788.0	490.0	345.0
622.0	94.0	247.0
668.0	433.0	98.0
59.0	46.0	88.0
671.0	589.0	268.0
357.0	206.0	111.0
362.0	256.0	126.0
686.0	392.0	103.0
753.0	74.0	299.0
349.0	696.0	225.0
202.0	572.0	216.0
124.0	798.0	96.0
707.0	415.0	112.0
775.0	239.0	330.0
334.0	313.0	241.0
861.0	93.0	323.0
141.0	965.0	93.0
341.0	179.0	91.0
57.0	955.0	66.0
184.0	429.0	72.0
118.0	1092.0	259.0
51.0	981.0	260.0
434.0	357.0	330.0
370.0	224.0	62.0
721.0	262.0	142.0
230.0	657.0	80.0
439.0	554.0	327.0
347.0	243.0	90.0
99.0	185.0	238.0
180.0	402.0	71.0
64.0	303.0	78.0
157.0	427.0	71.0
71.0	232.0	87.0
190.0	1017.0	108.0
84.0	314.0	74.0
134.0	914.0	103.0
222.0	325.0	82.0
243.0	499.0	127.0
