# Supplementary material for: High-confidence 3D template matching for cryo-electron tomography
Source: Nat Commun. 2024 May 11;15:3992. doi: 10.1038/s41467-024-47839-8 (PMC11088655; doi:10.1038/s41467-024-47839-8)
Supplement: Supplementary file 6 — Source Data [file 41467_2024_47839_MOESM6_ESM.zip › Source_data_file/Figure3/Figure3e_histogram_angular_distance_between_annotated_and_TM_peaks.csv]

	x_upper	y
0	0.7192177480527235	37.0
1	1.392983746775507	88.0
2	2.066749745498291	73.0
3	2.7405157442210744	80.0
4	3.414281742943858	50.0
5	4.088047741666642	37.0
6	4.761813740389425	26.0
7	5.435579739112209	13.0
8	6.109345737834993	4.0
9	6.783111736557776	6.0
10	7.45687773528056	1.0
11	8.130643734003344	1.0
12	8.804409732726128	0.0
13	9.47817573144891	1.0
14	10.151941730171695	2.0
15	10.825707728894479	0.0
16	11.499473727617262	1.0
17	12.173239726340046	0.0
18	12.847005725062829	0.0
19	13.520771723785613	0.0
20	14.194537722508397	0.0
21	14.86830372123118	0.0
22	15.542069719953965	0.0
23	16.215835718676747	0.0
24	16.88960171739953	0.0
25	17.563367716122315	1.0
26	18.237133714845097	2.0
27	18.91089971356788	0.0
28	19.584665712290665	0.0
29	20.258431711013447	0.0
30	20.932197709736233	0.0
31	21.605963708459015	0.0
32	22.279729707181797	0.0
33	22.953495705904583	0.0
34	23.627261704627365	0.0
35	24.30102770335015	0.0
36	24.974793702072933	0.0
37	25.648559700795715	0.0
38	26.3223256995185	0.0
39	26.996091698241283	0.0
40	27.66985769696407	0.0
41	28.34362369568685	0.0
42	29.017389694409633	0.0
43	29.69115569313242	0.0
44	30.3649216918552	0.0
45	31.038687690577987	0.0
46	31.71245368930077	0.0
47	32.38621968802356	0.0
48	33.05998568674634	0.0
49	33.73375168546912	0.0
50	34.40751768419191	0.0
51	35.081283682914695	0.0
52	35.75504968163747	0.0
53	36.42881568036026	0.0
54	37.102581679083045	0.0
55	37.77634767780582	0.0
56	38.45011367652861	0.0
57	39.123879675251395	0.0
58	39.79764567397417	0.0
59	40.47141167269696	0.0
60	41.145177671419745	0.0
61	41.81894367014253	0.0
62	42.49270966886531	0.0
63	43.166475667588095	0.0
64	43.84024166631088	0.0
65	44.51400766503366	0.0
66	45.187773663756445	0.0
67	45.86153966247923	0.0
68	46.53530566120202	0.0
69	47.209071659924795	0.0
70	47.88283765864758	0.0
71	48.55660365737037	0.0
72	49.230369656093146	0.0
73	49.90413565481593	0.0
74	50.57790165353872	0.0
75	51.251667652261496	0.0
76	51.92543365098428	0.0
77	52.59919964970707	0.0
78	53.27296564842985	0.0
79	53.94673164715263	0.0
80	54.62049764587542	0.0
81	55.2942636445982	0.0
82	55.96802964332098	0.0
83	56.64179564204377	0.0
84	57.31556164076655	0.0
85	57.98932763948933	0.0
86	58.66309363821212	0.0
87	59.3368596369349	0.0
88	60.01062563565769	0.0
89	60.68439163438047	0.0
90	61.358157633103254	0.0
91	62.03192363182604	0.0
92	62.70568963054882	0.0
93	63.379455629271604	0.0
94	64.05322162799439	0.0
95	64.72698762671718	1.0
96	65.40075362543996	0.0
97	66.07451962416273	0.0
98	66.74828562288552	0.0
99	67.4220516216083	0.0
100	68.09581762033109	0.0
101	68.76958361905388	0.0
102	69.44334961777666	0.0
103	70.11711561649945	0.0
104	70.79088161522222	0.0
105	71.464647613945	0.0
106	72.13841361266779	0.0
107	72.81217961139058	0.0
108	73.48594561011336	0.0
109	74.15971160883615	0.0
110	74.83347760755893	0.0
111	75.5072436062817	0.0
112	76.18100960500449	0.0
113	76.85477560372728	0.0
114	77.52854160245006	0.0
115	78.20230760117285	0.0
116	78.87607359989563	0.0
117	79.5498395986184	0.0
118	80.22360559734119	0.0
119	80.89737159606398	0.0
120	81.57113759478676	0.0
121	82.24490359350955	0.0
122	82.91866959223233	0.0
123	83.59243559095512	0.0
124	84.26620158967789	0.0
125	84.93996758840068	0.0
126	85.61373358712346	0.0
127	86.28749958584625	0.0
128	86.96126558456903	0.0
129	87.63503158329182	0.0
130	88.3087975820146	0.0
131	88.98256358073738	0.0
132	89.65632957946016	0.0
133	90.33009557818295	0.0
134	91.00386157690573	0.0
135	91.67762757562852	0.0
136	92.3513935743513	0.0
137	93.02515957307409	0.0
138	93.69892557179686	0.0
139	94.37269157051965	0.0
140	95.04645756924243	0.0
141	95.72022356796522	0.0
142	96.393989566688	0.0
143	97.06775556541079	0.0
144	97.74152156413356	0.0
145	98.41528756285635	0.0
146	99.08905356157914	0.0
147	99.76281956030192	0.0
148	100.4365855590247	0.0
149	101.11035155774749	0.0
150	101.78411755647028	0.0
151	102.45788355519305	0.0
152	103.13164955391584	0.0
153	103.80541555263862	0.0
154	104.4791815513614	0.0
155	105.15294755008419	0.0
156	105.82671354880698	0.0
157	106.50047954752976	0.0
158	107.17424554625254	0.0
159	107.84801154497532	0.0
160	108.52177754369811	0.0
161	109.19554354242089	0.0
162	109.86930954114368	0.0
163	110.54307553986646	0.0
164	111.21684153858925	0.0
165	111.89060753731202	0.0
166	112.56437353603481	0.0
167	113.2381395347576	0.0
168	113.91190553348038	0.0
169	114.58567153220316	0.0
170	115.25943753092595	0.0
171	115.93320352964872	0.0
172	116.60696952837151	0.0
173	117.2807355270943	0.0
174	117.95450152581708	1.0
175	118.62826752453987	0.0
176	119.30203352326265	0.0
177	119.97579952198544	0.0
178	120.64956552070821	0.0
179	121.323331519431	0.0
180	121.99709751815378	0.0
181	122.67086351687657	0.0
182	123.34462951559935	0.0
183	124.01839551432214	0.0
184	124.69216151304492	0.0
185	125.3659275117677	0.0
186	126.03969351049048	0.0
187	126.71345950921327	0.0
188	127.38722550793605	0.0
189	128.06099150665884	0.0
190	128.73475750538162	0.0
191	129.4085235041044	0.0
192	130.0822895028272	0.0
193	130.75605550154998	0.0
194	131.42982150027277	0.0
195	132.10358749899552	0.0
196	132.7773534977183	0.0
197	133.4511194964411	0.0
198	134.12488549516388	0.0
199	134.79865149388667	1.0
