# Supplementary material for: High-confidence 3D template matching for cryo-electron tomography
Source: Nat Commun. 2024 May 11;15:3992. doi: 10.1038/s41467-024-47839-8 (PMC11088655; doi:10.1038/s41467-024-47839-8)
Supplement: Supplementary file 6 — Source Data [file 41467_2024_47839_MOESM6_ESM.zip › Source_data_file/Figure3/Figure3f_histogram_Eucledian_distance_between_annotated_and_TM_peaks.csv]

	x_upper	y
0	1.0563128087834588	31.0
1	2.1126256175669176	126.0
2	3.168938426350376	122.0
3	4.225251235133835	57.0
4	5.281564043917294	35.0
5	6.337876852700752	42.0
6	7.394189661484211	6.0
7	8.45050247026767	4.0
8	9.506815279051128	2.0
9	10.563128087834588	0.0
10	11.619440896618046	0.0
11	12.675753705401505	1.0
12	13.732066514184964	0.0
13	14.788379322968423	0.0
14	15.844692131751883	1.0
15	16.90100494053534	0.0
16	17.9573177493188	0.0
17	19.013630558102257	0.0
18	20.069943366885717	0.0
19	21.126256175669177	0.0
20	22.182568984452633	0.0
21	23.238881793236093	0.0
22	24.295194602019553	0.0
23	25.35150741080301	0.0
24	26.40782021958647	0.0
25	27.46413302836993	0.0
26	28.52044583715339	1.0
27	29.576758645936845	3.0
28	30.633071454720305	2.0
29	31.689384263503765	0.0
30	32.74569707228722	0.0
31	33.80200988107068	1.0
32	34.85832268985414	0.0
33	35.9146354986376	0.0
34	36.97094830742106	0.0
35	38.027261116204514	0.0
36	39.083573924987974	0.0
37	40.139886733771434	1.0
38	41.19619954255489	0.0
39	42.25251235133835	0.0
40	43.30882516012181	1.0
41	44.365137968905266	0.0
42	45.421450777688726	0.0
43	46.477763586472186	0.0
44	47.534076395255646	0.0
45	48.590389204039106	0.0
46	49.646702012822566	0.0
47	50.70301482160602	0.0
48	51.75932763038948	0.0
49	52.81564043917294	0.0
50	53.8719532479564	0.0
51	54.92826605673986	0.0
52	55.98457886552332	0.0
53	57.04089167430678	0.0
54	58.09720448309023	0.0
55	59.15351729187369	0.0
56	60.20983010065715	0.0
57	61.26614290944061	0.0
58	62.32245571822407	0.0
59	63.37876852700753	1.0
