# Supplementary material for: High-confidence 3D template matching for cryo-electron tomography
Source: Nat Commun. 2024 May 11;15:3992. doi: 10.1038/s41467-024-47839-8 (PMC11088655; doi:10.1038/s41467-024-47839-8)
Supplement: Supplementary file 6 — Source Data [file 41467_2024_47839_MOESM6_ESM.zip › Source_data_file/Figure1/Figure1_NPC_scores.csv]

-0.5459248	-0.5459248	-0.5459248	-0.5459248	-0.5459248	-0.5459248	-0.5459248	-0.5459248	-0.5459248	-0.5459248	-0.5210902	-0.44953138	-0.5459248	-0.5459248	-0.5459248	-0.5459248	-0.5459248	-0.4928689	-0.411046	-0.5459248	-0.5459248	-0.5459248	-0.5459248	-0.5459248	-0.042335253	0.0984449	-0.5459248	-0.5459248	-0.5459248	-0.5459248	-0.5459248	-0.5459248	-0.5459248	-0.5459248	-0.3429544	-0.5459248	-0.5459248	-0.5459248	-0.5459248	-0.5459248	-0.5459248	-0.5459248	-0.5459248	-0.5459248	-0.5459248	-0.0042606452	0.4039114	0.28854147	-0.5459248	-0.5459248
-0.30586755	-0.5459248	-0.5459248	-0.5459248	-0.5459248	-0.42378688	-0.27694044	-0.5459248	-0.43284634	-0.5459248	0.08280307	0.17201823	0.30759257	-0.14849645	0.07168447	-0.52814096	-0.5459248	-0.5459248	-0.49854696	-0.5459248	-0.5459248	-0.5459248	-0.5459248	-0.5459248	0.076131165	-0.007834985	-0.5459248	-0.5459248	-0.5459248	-0.5459248	-0.5459248	-0.5459248	-0.5459248	-0.5459248	-0.41331297	-0.5459248	-0.5459248	-0.5459248	-0.5459248	-0.5459248	-0.5459248	-0.5459248	-0.5459248	-0.5459248	-0.5459248	-0.48265785	0.33218184	0.19287735	-0.5459248	-0.5459248
0.08466146	-0.3519115	-0.5459248	-0.5459248	-0.5459248	0.123022124	0.29990587	0.15628393	0.057855457	-0.5459248	-0.4139116	0.7340688	0.7983097	0.10673885	0.14978945	-0.33240727	-0.5459248	-0.5459248	-0.5459248	-0.5459248	-0.5459248	-0.5459248	-0.5459248	-0.36586103	0.05404768	0.0018168612	-0.1667032	-0.5459248	-0.5459248	-0.5459248	-0.5459248	-0.5459248	-0.5459248	-0.5459248	-0.5459248	-0.5459248	-0.5459248	-0.5459248	-0.5459248	-0.5459248	-0.5459248	-0.5459248	-0.5459248	-0.5459248	-0.5459248	-0.5459248	-0.20299566	-0.2548164	-0.5459248	-0.5459248
0.2864049	-0.4803024	-0.5459248	-0.5459248	-0.44521958	0.10708143	0.10044167	0.32419762	-0.25554907	-0.5459248	-0.5459248	0.56479275	0.531355	0.36033407	0.5208147	-0.22900854	-0.21899003	-0.5459248	-0.5459248	-0.5459248	-0.5459248	-0.5459248	-0.5459248	-0.5459248	0.2636056	0.22968572	-0.068110704	-0.5459248	-0.5459248	-0.5459248	-0.5459248	-0.5459248	-0.5459248	-0.5459248	-0.5459248	-0.5459248	-0.5459248	-0.5459248	-0.5459248	-0.5459248	-0.5459248	-0.5459248	-0.5459248	-0.5459248	-0.5459248	-0.5459248	-0.40743616	-0.5459248	-0.5459248	-0.5459248
-0.011295179	-0.5459248	-0.5459248	-0.5459248	-0.36729604	-0.42412847	-0.29380983	-0.21657376	0.04755788	-0.5196628	-0.5459248	-0.5459248	-0.5459248	-0.062948935	0.37604156	-0.11088096	-0.33162424	-0.5459248	-0.5459248	-0.5459248	-0.5459248	-0.5459248	-0.45014077	-0.5459248	0.1207252	0.45389882	-0.017290158	-0.5459248	-0.5459248	-0.5459248	-0.5459248	-0.5459248	-0.5459248	-0.5459248	-0.5459248	-0.5459248	-0.5459248	-0.5459248	-0.5459248	-0.5459248	-0.5459248	-0.5459248	-0.5459248	-0.5459248	-0.5459248	-0.5459248	-0.5459248	-0.5459248	-0.5459248	-0.5459248
-0.49247766	-0.45934922	-0.5459248	-0.5459248	-0.52323955	-0.5459248	-0.5459248	-0.16987446	0.45637137	0.14928506	-0.5459248	-0.5459248	-0.5459248	-0.5459248	0.23177269	-0.3509968	-0.5459248	-0.5459248	-0.5459248	-0.5459248	-0.5459248	-0.5459248	-0.26201612	-0.5459248	-0.06475598	0.034577318	-0.36352602	-0.22808361	-0.5459248	-0.5459248	-0.5459248	-0.5459248	-0.5459248	-0.5459248	-0.5459248	-0.5459248	-0.5459248	-0.5459248	-0.5459248	-0.5459248	-0.5459248	-0.5459248	-0.5459248	-0.5459248	-0.5459248	-0.5459248	-0.5459248	-0.5459248	-0.5459248	-0.5459248
-0.5459248	-0.5459248	-0.5459248	-0.5459248	-0.41472167	-0.47438654	-0.5026281	-0.027055057	0.44223097	0.42641547	-0.4356192	-0.5459248	-0.5459248	-0.5459248	0.4719062	-0.2168531	-0.5459248	-0.45119604	-0.5459248	-0.5459248	-0.5459248	-0.5459248	-0.07212234	-0.29545185	-0.2886686	-0.5247789	-0.5112267	-0.41227928	-0.5198069	-0.5459248	-0.5459248	-0.5459248	-0.5459248	-0.5459248	-0.5459248	-0.5459248	-0.5459248	-0.5459248	-0.5459248	-0.5459248	-0.5459248	-0.5459248	-0.5459248	-0.5459248	-0.5459248	-0.5459248	-0.5459248	-0.5459248	-0.5459248	-0.5459248
-0.5459248	-0.5459248	-0.5459248	-0.5459248	-0.5459248	-0.5459248	-0.34452382	0.03747716	0.26003408	0.56462276	0.17615907	-0.5459248	-0.5459248	-0.17388448	0.11236539	0.061008643	0.10074339	-0.22379121	-0.5459248	-0.5459248	-0.5459248	-0.5459248	0.15621978	-0.121330075	-0.5459248	-0.5459248	-0.5459248	-0.5459248	-0.41344148	-0.5459248	-0.5459248	-0.5459248	-0.5459248	-0.5459248	-0.5459248	-0.5459248	-0.5459248	-0.5459248	-0.5459248	-0.5459248	-0.5459248	-0.5459248	-0.5459248	-0.5459248	-0.5459248	-0.5459248	-0.5459248	-0.5459248	-0.5459248	-0.5459248
-0.5459248	-0.5459248	-0.5459248	-0.5459248	-0.5459248	-0.5459248	-0.5459248	-0.5459248	0.046017025	0.1929355	0.012617597	-0.037907127	-0.1551076	0.113664046	-0.2177917	-0.23771532	-0.2580674	-0.5459248	-0.5459248	-0.5459248	-0.31087112	-0.5459248	-0.103501804	-0.08514757	-0.5459248	-0.5459248	-0.5459248	-0.5459248	-0.5459248	-0.5459248	-0.5459248	-0.5459248	-0.5459248	-0.5459248	-0.5459248	-0.5459248	-0.5459248	-0.5459248	-0.5459248	-0.5459248	-0.5459248	-0.5459248	-0.5459248	-0.5459248	-0.5459248	-0.30996957	0.010438393	-0.5459248	-0.5459248	-0.5459248
-0.5459248	-0.5459248	-0.5459248	-0.5459248	-0.5459248	-0.5459248	-0.5459248	-0.5459248	-0.5459248	-0.5459248	-0.15369819	0.2533978	0.01229335	0.1694591	-0.12989922	-0.111178644	-0.49445775	-0.5459248	-0.5459248	-0.5459248	-0.5459248	-0.5459248	-0.5459248	-0.3178635	-0.5459248	-0.5459248	-0.5459248	-0.5459248	-0.5459248	-0.5459248	-0.5459248	-0.5459248	-0.5459248	-0.5459248	-0.50147945	-0.5459248	-0.5459248	-0.5459248	-0.5459248	-0.5459248	-0.5459248	-0.5459248	-0.5459248	-0.5459248	-0.5459248	0.06877553	0.33978435	-0.53529596	-0.5459248	-0.5459248
-0.5071847	-0.5459248	-0.5459248	-0.5459248	-0.5459248	-0.5459248	-0.5459248	-0.5459248	-0.5459248	-0.5459248	-0.33241734	0.3321187	0.3054488	-0.090902686	-0.2769628	-0.103899196	-0.54072237	-0.5459248	-0.5459248	-0.064069204	-0.5459248	-0.5459248	-0.5459248	-0.35373032	-0.5459248	-0.5459248	-0.5459248	-0.5459248	-0.5459248	-0.5459248	-0.5459248	-0.5459248	-0.5459248	-0.5459248	-0.5459248	-0.5459248	-0.5459248	-0.5459248	-0.5459248	-0.5459248	-0.5459248	-0.5459248	-0.5459248	-0.5459248	-0.5459248	-0.0431588	0.26723543	-0.5459248	-0.5459248	-0.5459248
-0.5459248	-0.5459248	-0.5459248	-0.5459248	-0.5459248	-0.5459248	-0.5459248	-0.5459248	-0.5459248	-0.5459248	-0.5459248	0.21176179	-0.085919015	0.18073672	-0.5459248	-0.5459248	-0.36988968	-0.5459248	-0.5459248	-0.015174718	-0.056982145	-0.5459248	-0.5459248	-0.5459248	-0.5459248	-0.5051244	-0.5459248	-0.5459248	-0.5459248	-0.5459248	-0.5459248	-0.5459248	-0.5459248	-0.5459248	-0.5459248	-0.5459248	-0.5459248	-0.5459248	-0.51182055	-0.5459248	-0.5459248	-0.5459248	-0.5459248	-0.5459248	-0.5459248	0.003940255	0.12618159	-0.5459248	-0.5459248	-0.5459248
-0.38629466	-0.32203576	-0.5459248	-0.5459248	-0.5459248	-0.5459248	-0.5459248	-0.5459248	-0.5459248	-0.5459248	-0.5459248	0.060525153	-0.16504915	0.28062162	-0.2588169	-0.5459248	-0.068133704	-0.5459248	-0.5002144	-0.07938631	0.04706134	-0.4338567	-0.5459248	-0.5459248	-0.5459248	-0.5459248	-0.5459248	-0.5459248	-0.5459248	-0.5459248	-0.5459248	-0.5459248	-0.5459248	-0.5459248	-0.5459248	-0.5459248	-0.5459248	-0.18134911	-0.5459248	-0.5459248	-0.5459248	-0.5459248	-0.5459248	-0.5459248	-0.5459248	0.19258425	0.17098701	-0.154253	-0.5459248	-0.5459248
-0.09558515	-0.5459248	-0.5459248	-0.5459248	-0.5459248	-0.5459248	-0.41565078	-0.5260255	-0.5459248	-0.5459248	-0.2962095	0.35119182	0.15429635	0.3967471	-0.4035252	-0.5459248	-0.3345007	-0.5459248	-0.5459248	0.21460468	0.10916039	-0.5459248	-0.5459248	-0.5459248	-0.5459248	-0.5459248	-0.5459248	-0.5459248	-0.5459248	-0.5459248	-0.5459248	-0.5459248	-0.5459248	-0.5459248	-0.5459248	-0.5459248	-0.5459248	-0.2343931	-0.5459248	-0.5459248	-0.5459248	-0.5459248	-0.5459248	-0.5459248	-0.5459248	0.44381654	0.4260508	0.5581836	-0.20884079	-0.5459248
-0.35679415	-0.5459248	-0.5459248	-0.5459248	-0.5459248	-0.416342	-0.5459248	-0.5459248	-0.5459248	-0.5459248	0.05884734	0.6040591	0.40927985	0.28680122	-0.5459248	-0.5459248	-0.5459248	-0.5459248	-0.5459248	0.21793868	-0.054355785	-0.5459248	-0.5459248	-0.5459248	-0.5459248	-0.5459248	-0.5459248	-0.5459248	-0.5459248	-0.5459248	-0.32953054	-0.5459248	-0.5459248	-0.5459248	-0.5459248	-0.5459248	-0.5459248	-0.5459248	-0.5459248	-0.5459248	-0.5459248	-0.5459248	-0.5459248	-0.5459248	-0.5459248	0.43174678	0.86850405	0.56314796	0.12441993	-0.5459248
-0.5459248	-0.5459248	-0.5459248	-0.5459248	-0.4545094	-0.266924	-0.5459248	-0.5459248	-0.5459248	-0.5459248	-0.096072495	0.34613472	0.036952432	-0.00617089	-0.5459248	-0.5459248	-0.5459248	-0.5459248	-0.5459248	0.27098018	0.16835384	-0.5459248	-0.5459248	-0.5459248	-0.5459248	-0.5459248	-0.5459248	-0.5459248	-0.5459248	-0.5459248	-0.516514	-0.5459248	-0.5459248	-0.5459248	-0.5459248	-0.5459248	-0.5459248	-0.5459248	-0.5459248	-0.5459248	-0.5459248	-0.5459248	-0.5459248	-0.5459248	-0.5459248	0.38340062	1.2246237	0.6776254	0.29197842	-0.5459248
-0.38290566	-0.5459248	-0.5459248	-0.43523002	-0.5459248	-0.5459248	-0.5459248	-0.5459248	-0.5459248	-0.45178154	-0.13870591	0.114073105	-0.1861689	-0.12921411	-0.5459248	-0.5459248	-0.5459248	-0.5459248	-0.5459248	0.8875195	0.78254735	-0.20275193	-0.5459248	-0.5459248	-0.5459248	-0.5459248	-0.5459248	-0.5459248	-0.5459248	-0.5459248	-0.30474457	-0.5459248	-0.5459248	-0.5459248	-0.5459248	-0.5459248	-0.5459248	-0.5459248	-0.5459248	-0.5459248	-0.5459248	-0.5459248	-0.5459248	-0.5459248	-0.5459248	-0.11704576	0.8410524	0.74874294	0.42797914	-0.5459248
-0.07285345	-0.45169738	-0.43414536	-0.5459248	-0.5459248	-0.5459248	-0.5459248	-0.5459248	-0.5459248	-0.5459248	0.03190267	-0.064815134	-0.26311147	-0.34424862	-0.5459248	-0.5459248	-0.5459248	-0.5459248	-0.5459248	1.0456355	0.93274206	-0.20540228	-0.5459248	-0.5459248	-0.5459248	-0.5459248	-0.5459248	-0.5459248	-0.5384295	-0.5459248	-0.055863116	-0.13625364	-0.5459248	-0.5459248	-0.5459248	-0.5459248	-0.5459248	-0.5459248	-0.5459248	-0.5459248	-0.5459248	-0.5459248	-0.5459248	-0.5459248	-0.5459248	-0.5459248	0.6030906	0.70944697	0.3958228	-0.47994718
-0.1389389	0.063001744	-0.18848307	-0.4253164	-0.5459248	-0.5459248	-0.5459248	-0.5459248	-0.5459248	-0.525715	-0.2596568	-0.003818347	-0.21343142	-0.5087692	-0.5459248	-0.5459248	-0.5459248	-0.5459248	-0.27003837	0.71455264	0.9720248	-0.04316699	-0.5459248	-0.5459248	-0.5459248	-0.5459248	-0.5459248	-0.43144247	-0.49545315	-0.5459248	0.054903563	0.021126125	-0.5459248	-0.5459248	-0.5459248	-0.5459248	-0.5459248	-0.5459248	-0.5459248	-0.5459248	-0.5459248	-0.5459248	-0.5459248	-0.5459248	-0.5459248	-0.5459248	0.28796792	0.47920346	0.34777695	-0.5459248
-0.40500876	0.4314882	-0.18324007	-0.52145857	-0.5459248	-0.5459248	-0.39824814	-0.5459248	-0.5459248	-0.5459248	-0.50625896	0.11039372	-0.0599058	-0.5459248	-0.5459248	-0.5459248	-0.5459248	-0.5459248	-0.5459248	-0.06727272	0.5246757	0.21474764	-0.5459248	-0.5459248	-0.5459248	-0.48863444	-0.37344262	-0.3536369	-0.2748771	-0.5459248	-0.02533853	-0.12891172	-0.5459248	-0.5459248	-0.5459248	-0.5459248	-0.5459248	-0.5459248	-0.5459248	-0.5459248	-0.5459248	-0.5459248	-0.5459248	-0.5459248	-0.5459248	-0.5459248	0.08401125	0.42440847	0.036667664	-0.5459248
-0.5459248	0.31362703	-0.0937911	-0.5459248	-0.5459248	-0.5459248	-0.5459248	-0.5459248	-0.5459248	-0.5459248	-0.44628084	-0.06396606	-0.5459248	-0.5459248	-0.5459248	-0.5459248	-0.5459248	-0.5459248	-0.5459248	-0.40199178	0.16741796	0.021096267	-0.5459248	-0.35139424	-0.32418948	-0.08260359	-0.2103361	-0.5459248	-0.3589391	-0.3921284	-0.47777146	-0.34019965	-0.5459248	-0.5459248	-0.5459248	-0.5459248	-0.5459248	-0.5459248	-0.5459248	-0.5459248	-0.5459248	-0.5459248	-0.5459248	-0.5459248	-0.5459248	-0.5459248	-0.28755996	-0.06387725	-0.35193178	-0.5459248
-0.14738539	-0.1796179	0.031218221	-0.5316444	-0.5459248	-0.5459248	-0.5459248	-0.5459248	-0.5459248	-0.5459248	-0.0915367	-0.5459248	-0.5459248	-0.5459248	-0.5459248	-0.5459248	-0.5459248	-0.5459248	-0.5459248	-0.5459248	-0.10672085	-0.5459248	-0.5459248	-0.43238503	0.09055548	0.25678903	-0.19291495	-0.5459248	-0.5459248	-0.5459248	-0.5459248	-0.5459248	-0.5459248	-0.5459248	-0.5459248	-0.5459248	-0.5459248	-0.5459248	-0.5459248	-0.5459248	-0.5459248	-0.5459248	-0.5459248	-0.5459248	-0.5459248	-0.5459248	-0.5459248	-0.5459248	-0.5459248	-0.5459248
-0.53531533	-0.48740578	-0.13596359	-0.5432919	-0.5459248	-0.5459248	-0.5459248	-0.5459248	-0.5459248	-0.38920903	0.10896706	-0.5459248	-0.5459248	-0.5459248	-0.5459248	-0.5459248	-0.5459248	-0.5459248	-0.5459248	-0.5459248	-0.5459248	-0.5459248	-0.5459248	-0.22385758	0.37080276	0.65806615	0.20587353	-0.5459248	-0.5459248	-0.5459248	-0.5459248	-0.5459248	-0.43504983	-0.5459248	-0.5459248	-0.5459248	-0.5459248	-0.4692129	-0.5459248	-0.5459248	-0.5459248	-0.5459248	-0.5459248	-0.5459248	-0.5459248	-0.5459248	-0.5459248	-0.5459248	-0.5459248	-0.5459248
-0.54442096	-0.42192736	-0.42548206	-0.4104031	-0.5459248	-0.5459248	-0.5459248	-0.5459248	-0.5459248	-0.5459248	-0.13873528	-0.5459248	-0.5459248	-0.5459248	-0.5459248	-0.5459248	-0.5459248	-0.5459248	-0.5459248	-0.5459248	-0.5459248	-0.5459248	-0.5459248	-0.1860963	0.81389576	0.84507227	0.40141124	-0.40408418	-0.5459248	-0.5459248	-0.5459248	-0.5459248	-0.5459248	-0.5459248	-0.5459248	-0.5459248	-0.5459248	-0.35548308	-0.5459248	-0.5459248	-0.5459248	-0.5459248	-0.5459248	-0.5459248	-0.5459248	-0.5459248	-0.5459248	-0.5459248	-0.5459248	-0.5459248
-0.11270431	0.025848117	-0.51399547	-0.4887441	-0.5459248	-0.5459248	-0.5459248	-0.5459248	-0.5459248	-0.5459248	-0.35641426	-0.5459248	-0.5459248	-0.5459248	-0.5459248	-0.5459248	-0.5459248	-0.5459248	-0.5459248	-0.5459248	-0.5459248	-0.39387637	-0.5459248	-0.2290063	1.069907	0.5560888	0.3555288	-0.42082307	-0.5459248	-0.5459248	-0.5459248	-0.5459248	-0.5459248	-0.5459248	-0.5459248	-0.5459248	-0.5459248	-0.5459248	-0.5459248	-0.5459248	-0.5459248	-0.5459248	-0.5459248	-0.5459248	-0.5459248	-0.5459248	-0.5459248	-0.5459248	-0.5459248	-0.5459248
0.63383806	0.49260497	-0.014932235	-0.5459248	-0.5459248	-0.5459248	-0.5459248	-0.5459248	-0.5459248	-0.5459248	-0.5459248	-0.5459248	-0.5459248	-0.34239948	-0.5459248	-0.5459248	-0.5459248	-0.5459248	-0.5459248	-0.35265493	-0.5459248	-0.2717656	-0.5459248	-0.11849347	0.834885	0.41667804	0.42124343	-0.5459248	-0.5459248	-0.5459248	-0.5459248	-0.5459248	-0.5459248	-0.5459248	-0.5459248	-0.5459248	-0.5459248	-0.5459248	-0.5459248	-0.5459248	-0.5459248	-0.5459248	-0.5459248	-0.5459248	-0.5459248	-0.5459248	-0.5459248	-0.5459248	-0.5459248	-0.5459248
0.20591173	0.190961	0.08493942	-0.5459248	-0.5459248	-0.5459248	-0.5459248	-0.5459248	-0.5459248	-0.5459248	-0.5459248	-0.5459248	-0.4166084	-0.2869404	-0.5459248	-0.5459248	-0.5459248	-0.5459248	-0.5459248	-0.5459248	-0.5459248	-0.5459248	-0.5459248	-0.065568246	0.64872944	0.9071327	0.5956698	-0.5328857	-0.5459248	-0.5459248	-0.5459248	-0.5459248	-0.5459248	-0.5459248	-0.5459248	-0.5459248	-0.5459248	-0.5459248	-0.5459248	-0.5459248	-0.5459248	-0.5459248	-0.5459248	-0.5459248	-0.5459248	-0.5459248	-0.5459248	-0.5459248	-0.5459248	-0.5459248
-0.35321397	-0.25534317	0.15550928	-0.25875503	-0.5459248	-0.53648406	-0.5459248	-0.5459248	-0.5459248	-0.5459248	-0.5459248	-0.5459248	-0.5459248	-0.5459248	-0.5459248	-0.5459248	-0.5459248	-0.31719843	-0.5459248	-0.5459248	-0.5459248	-0.5459248	-0.5459248	-0.07865181	0.750463	0.6415451	0.6250304	-0.5459248	-0.5459248	-0.5459248	-0.5459248	-0.5459248	-0.24865767	-0.5459248	-0.50338334	-0.5459248	-0.5459248	-0.5459248	-0.5459248	-0.5459248	-0.5459248	-0.5459248	-0.5459248	-0.5459248	-0.5459248	-0.5459248	-0.5459248	-0.5459248	-0.5459248	-0.5459248
-0.23488267	-0.2356249	-0.24641742	-0.4464312	-0.27214935	-0.23209988	-0.5459248	-0.5459248	-0.5459248	-0.5459248	-0.5459248	-0.5459248	-0.5459248	-0.5459248	-0.5459248	-0.5459248	-0.5459248	-0.098344564	-0.3662269	-0.5459248	-0.5459248	-0.5459248	-0.5459248	-0.3807758	0.5133771	0.49644804	0.6324742	-0.17820603	-0.5459248	-0.5459248	-0.5459248	-0.5459248	0.053069893	-0.5322288	-0.41699	-0.5459248	-0.5459248	-0.5459248	-0.5459248	-0.5459248	-0.5459248	-0.5459248	-0.5459248	-0.5459248	-0.5459248	-0.5459248	-0.5459248	-0.5459248	-0.5459248	-0.5459248
-0.5459248	-0.5459248	-0.5459248	-0.48299167	-0.2684958	0.0125532625	-0.5459248	-0.5459248	-0.5459248	-0.46645808	-0.5459248	-0.5459248	-0.5459248	-0.5459248	-0.5459248	-0.5459248	-0.5459248	-0.06316475	-0.26997885	-0.5459248	-0.5459248	-0.5459248	-0.5459248	-0.4026329	0.37759542	0.61326337	0.3466252	-0.28176963	-0.5459248	-0.5459248	-0.5459248	-0.5459248	-0.07664623	-0.22327319	-0.24825253	-0.15062663	-0.49275836	-0.5459248	-0.5459248	-0.5459248	-0.5459248	-0.5459248	-0.5459248	-0.5459248	-0.5459248	-0.5459248	-0.5459248	-0.5459248	-0.5459248	-0.5459248
-0.5459248	-0.5459248	-0.5459248	-0.5459248	-0.5459248	-0.52584803	-0.5459248	-0.5459248	-0.5459248	-0.16425624	-0.5459248	-0.5459248	-0.5459248	-0.5459248	-0.5459248	-0.5459248	-0.5459248	-0.38762575	-0.24204284	-0.5459248	-0.5459248	-0.5459248	-0.5459248	-0.4709316	0.3869011	0.4090468	0.02416064	-0.011206271	-0.5459248	-0.5459248	-0.5459248	-0.48659647	-0.09293331	-0.18118507	-0.23736802	0.032696884	-0.0039848755	-0.5459248	-0.5459248	-0.5459248	-0.5459248	-0.5459248	-0.5459248	-0.5459248	-0.5459248	-0.5459248	-0.5459248	-0.5459248	-0.5459248	-0.5459248
-0.50062275	-0.21987326	-0.5459248	-0.5459248	-0.5459248	-0.5459248	-0.5459248	-0.5459248	-0.5459248	-0.19238716	-0.5459248	-0.5459248	-0.5459248	-0.5459248	-0.5459248	-0.5459248	-0.5459248	-0.5459248	-0.5459248	-0.5459248	-0.5459248	-0.5459248	-0.5459248	-0.5459248	-0.05432445	0.43806922	0.12105021	-0.1364915	-0.5459248	-0.5459248	-0.5459248	-0.5420378	-0.5459248	-0.41882935	-0.5459248	-0.099397786	0.11469903	-0.4158214	-0.5459248	-0.5459248	-0.5459248	-0.5459248	-0.5459248	-0.5459248	-0.5459248	-0.5459248	-0.5459248	-0.5459248	-0.5459248	-0.5459248
-0.5459248	-0.5459248	-0.5459248	-0.5459248	-0.5459248	-0.5459248	-0.5459248	-0.5459248	-0.5459248	-0.25398695	-0.5459248	-0.5459248	-0.5459248	-0.5459248	-0.5459248	-0.5459248	-0.5459248	-0.5459248	-0.5459248	-0.5459248	-0.5459248	-0.5459248	-0.5459248	-0.5459248	0.04985937	0.6651821	0.3422731	-0.5459248	-0.5459248	-0.5459248	-0.5459248	-0.5459248	-0.5459248	-0.23213345	-0.44280028	-0.5459248	-0.19003694	-0.24151349	-0.5459248	-0.5459248	-0.5459248	-0.5459248	-0.5459248	-0.5459248	-0.5459248	-0.5459248	-0.5459248	-0.5459248	-0.5459248	-0.5459248
-0.5459248	-0.5459248	-0.5459248	-0.5459248	-0.5459248	-0.5459248	-0.5459248	-0.5459248	-0.5459248	-0.5459248	-0.5459248	-0.5459248	-0.5459248	-0.5459248	-0.54146945	-0.5109781	-0.5459248	-0.5459248	-0.5459248	-0.5459248	-0.5459248	-0.5459248	-0.5459248	-0.3471963	-0.5459248	0.087435536	0.09127903	-0.5459248	-0.5459248	-0.5459248	-0.5459248	-0.39599594	-0.46600416	-0.12481717	-0.5459248	-0.5459248	-0.5459248	-0.5459248	-0.5459248	-0.5459248	-0.5459248	-0.5459248	-0.5459248	-0.5459248	-0.5459248	-0.5459248	-0.5459248	-0.5459248	-0.5459248	-0.5459248
-0.5459248	-0.5459248	-0.5459248	-0.43537372	-0.5459248	-0.5459248	-0.5459248	-0.5459248	-0.5459248	-0.5459248	-0.5459248	-0.5459248	-0.5459248	-0.5366566	-0.15861751	-0.5145582	-0.5459248	-0.5459248	-0.5459248	-0.5459248	-0.5459248	-0.5459248	-0.542738	-0.41409123	-0.5459248	-0.5459248	-0.44164333	-0.4699218	-0.3059044	-0.5459248	-0.5459248	-0.5459248	-0.22648266	-0.28619108	-0.5459248	-0.5459248	-0.5459248	-0.5459248	-0.5459248	-0.5459248	-0.5459248	-0.5459248	-0.5459248	-0.5459248	-0.5459248	-0.5459248	-0.5459248	-0.5459248	-0.5459248	-0.5459248
-0.5459248	-0.5459248	-0.5459248	-0.5459248	-0.5459248	-0.5459248	-0.5459248	-0.5459248	-0.5459248	-0.5459248	-0.5459248	-0.5459248	-0.5459248	-0.5459248	-0.20269457	-0.5459248	-0.5459248	-0.5459248	-0.5459248	-0.5459248	-0.5459248	-0.5459248	-0.40927452	-0.3179013	-0.5459248	-0.5459248	-0.5459248	-0.5459248	-0.103649475	-0.3857313	-0.5459248	-0.5459248	-0.27193022	-0.22531922	-0.5459248	-0.5459248	-0.5459248	-0.5459248	-0.5459248	-0.3036899	-0.5459248	-0.5459248	-0.5459248	-0.5459248	-0.5459248	-0.5459248	-0.008169614	-0.44142705	-0.5459248	-0.5459248
-0.5459248	-0.5459248	-0.5459248	-0.5459248	-0.5459248	-0.5459248	-0.5459248	-0.5459248	-0.5459248	-0.52636933	-0.5459248	-0.5459248	-0.5459248	-0.5459248	-0.48982233	-0.5459248	-0.5459248	-0.47105056	-0.4197934	-0.5459248	-0.5459248	-0.5459248	-0.5459248	-0.035580013	-0.5459248	-0.5459248	-0.5459248	-0.5459248	-0.290772	-0.36477092	-0.5459248	-0.5459248	-0.09373781	-0.3889935	-0.5459248	-0.5459248	-0.5459248	-0.5459248	-0.5459248	-0.5459248	-0.5459248	-0.5459248	-0.5459248	-0.5459248	-0.5459248	-0.5459248	0.02737816	-0.12584645	-0.5459248	-0.5459248
-0.41491568	-0.5459248	-0.5459248	-0.5459248	-0.5459248	-0.5459248	-0.5459248	-0.5459248	-0.5459248	-0.5459248	-0.5459248	-0.5459248	-0.5459248	-0.5459248	-0.5459248	-0.5459248	-0.5459248	-0.5459248	-0.38165554	-0.5459248	-0.5459248	-0.5459248	-0.5459248	-0.5459248	-0.5459248	-0.5459248	-0.5459248	-0.5459248	-0.06966198	-0.09538	-0.5459248	-0.29132822	-0.44752866	-0.5459248	-0.5459248	-0.5459248	-0.5459248	-0.5459248	-0.5459248	-0.5459248	-0.5459248	-0.5459248	-0.5459248	-0.5459248	-0.5459248	-0.4708899	0.2260729	0.07082816	-0.5459248	-0.5459248
-0.19969611	-0.5459248	-0.5459248	-0.5459248	-0.5459248	-0.5459248	-0.5459248	-0.44716045	-0.37469766	-0.5459248	-0.5459248	-0.5459248	-0.5459248	-0.5459248	-0.5459248	-0.39506972	-0.5459248	-0.5459248	-0.3055016	-0.5459248	-0.5459248	-0.41982546	-0.5459248	-0.5459248	-0.5459248	-0.5459248	-0.5459248	-0.40662792	0.22380294	0.22282507	-0.38551313	-0.5449578	-0.5445569	-0.5459248	-0.5459248	-0.5459248	-0.5459248	-0.5459248	-0.5459248	-0.5459248	-0.5459248	-0.5459248	-0.5459248	-0.5459248	-0.5459248	-0.38786927	0.15951245	-0.15619864	-0.2736344	-0.5459248
-0.3361201	-0.5459248	-0.5459248	-0.5459248	-0.5459248	-0.5459248	-0.5459248	-0.5459248	-0.19807774	-0.5459248	-0.5459248	-0.5459248	-0.5459248	-0.5459248	-0.5459248	-0.30774602	-0.1784056	-0.45444646	-0.3776605	-0.35092384	-0.23440875	-0.5459248	-0.5459248	-0.5459248	-0.5459248	-0.5459248	-0.5459248	-0.24853048	0.41702312	0.33563593	-0.36793643	-0.5459248	-0.5459248	-0.5459248	-0.5459248	-0.5459248	-0.5459248	-0.5459248	-0.5459248	-0.5459248	-0.47223732	-0.5459248	-0.5459248	-0.5459248	-0.5459248	-0.19715019	-0.013230948	-0.5459248	-0.5459248	-0.5459248
-0.4413559	-0.5459248	-0.5459248	-0.5459248	-0.5459248	-0.5459248	-0.5459248	-0.5459248	-0.16533808	-0.4246839	-0.5459248	-0.5459248	-0.5459248	-0.5459248	-0.5459248	-0.3783665	0.08945269	0.013220805	-0.392997	-0.12969817	0.11206224	-0.5459248	-0.5459248	-0.5459248	-0.5459248	-0.5459248	-0.5459248	-0.28225642	-0.042443637	0.2460272	-0.31471997	-0.5459248	-0.5459248	-0.5459248	-0.5459248	-0.5459248	-0.5459248	-0.5459248	-0.5459248	-0.5459248	-0.5459248	-0.5459248	-0.5459248	-0.5459248	-0.5459248	-0.5459248	-0.5459248	-0.5459248	-0.5459248	-0.5459248
-0.3307446	-0.5459248	-0.5459248	-0.070236	-0.5459248	-0.5459248	-0.5459248	-0.18630143	-0.5458894	-0.4264674	-0.5459248	-0.5459248	-0.5459248	-0.5459248	-0.5459248	-0.5459248	-0.11139517	0.14841294	-0.33591023	0.32357493	-0.10606764	-0.349224	-0.5459248	-0.5459248	-0.5459248	-0.5459248	-0.5459248	-0.5459248	-0.35403723	-0.076309554	-0.42392564	-0.5459248	-0.5459248	-0.5459248	-0.5459248	-0.5459248	-0.5459248	-0.53727967	-0.13304959	-0.5459248	-0.5459248	-0.5459248	-0.5459248	-0.5459248	-0.5459248	-0.5459248	-0.5459248	-0.5459248	-0.5459248	-0.5459248
-0.36679783	-0.41507643	0.02884725	-0.20807214	-0.5459248	-0.5459248	-0.5459248	0.00024276882	-0.38449466	-0.5459248	-0.5459248	-0.5459248	-0.5459248	-0.5459248	-0.5459248	-0.5459248	-0.36924767	0.17689385	-0.5459248	0.19302502	-0.21954097	-0.2150098	-0.5459248	-0.5459248	-0.5459248	-0.5459248	-0.5459248	-0.5459248	-0.37591642	-0.42413273	-0.5459248	-0.5459248	-0.5459248	-0.5459248	-0.5459248	-0.5459248	-0.5459248	-0.5459248	-0.21582474	-0.5459248	-0.5459248	-0.5459248	-0.5459248	-0.5459248	-0.5459248	-0.5459248	-0.5459248	-0.5459248	-0.5459248	-0.5459248
-0.16287655	0.14858408	0.33494088	-0.074901134	-0.5459248	-0.5459248	-0.5459248	-0.019242786	-0.19616473	-0.5459248	-0.5459248	-0.5459248	-0.5459248	-0.5459248	-0.5459248	-0.5459248	-0.26769564	-0.121711224	-0.5459248	0.038616672	-0.0224044	-0.5459248	-0.5459248	-0.5459248	-0.5459248	-0.5459248	-0.5459248	-0.5459248	-0.5459248	-0.5459248	-0.5459248	-0.5459248	-0.5459248	-0.5459248	-0.5459248	-0.5459248	-0.5459248	-0.5459248	-0.3106753	-0.53421545	-0.5459248	-0.5459248	-0.5459248	-0.5459248	-0.5459248	-0.5459248	-0.5459248	-0.15616451	-0.5459248	-0.5459248
-0.5459248	-0.24522132	-0.3579117	-0.3246079	-0.5459248	-0.5459248	-0.5459248	-0.022911176	-0.5459248	-0.5459248	-0.5459248	-0.5459248	-0.5459248	-0.5459248	-0.5459248	-0.5459248	-0.19756432	-0.5459248	-0.5459248	0.14076868	-0.084780365	-0.5459248	-0.5459248	-0.52088714	-0.5459248	-0.5459248	-0.5459248	-0.5459248	-0.5459248	-0.5459248	-0.5459248	-0.5459248	-0.4730645	-0.5459248	-0.5459248	-0.5459248	-0.5459248	-0.5459248	-0.3034811	-0.4605693	-0.5459248	-0.5459248	-0.5459248	-0.5459248	-0.45546815	-0.3902854	-0.4872166	-0.015025285	-0.12910806	-0.5459248
-0.5459248	-0.5459248	-0.5459248	-0.4020554	-0.5459248	-0.43787998	-0.5459248	-0.26345542	-0.5459248	-0.5459248	-0.5459248	-0.5459248	-0.5459248	-0.5459248	-0.5459248	-0.5459248	-0.5459248	-0.5459248	-0.5459248	-0.28952023	-0.46006694	-0.5459248	-0.5459248	-0.5459248	-0.5459248	-0.5459248	-0.32716945	-0.5459248	-0.5459248	-0.5459248	-0.5459248	-0.5459248	-0.19837682	-0.34792325	-0.5459248	-0.51644886	-0.16776125	-0.5059099	-0.46808767	-0.5459248	-0.27317217	-0.5459248	-0.5459248	-0.5459248	-0.5459248	-0.5459248	-0.22521618	-0.071215026	-0.25064597	-0.5459248
-0.5459248	-0.5459248	-0.5459248	-0.5459248	-0.5459248	-0.28163108	-0.5459248	-0.5459248	-0.5459248	-0.5459248	-0.5459248	-0.5459248	-0.5459248	-0.5459248	-0.5459248	-0.5459248	-0.5459248	-0.5459248	-0.5459248	-0.20537072	-0.5459248	-0.5459248	-0.5459248	-0.5459248	-0.5459248	-0.5459248	0.17068462	-0.5225559	-0.5459248	-0.5459248	-0.5459248	-0.5459248	-0.47239402	-0.4442055	-0.5459248	-0.47525126	-0.08188857	-0.5459248	-0.5459248	-0.5459248	-0.5459248	-0.5459248	-0.5459248	-0.5459248	-0.5459248	-0.5459248	-0.34896195	0.0135559095	-0.5430536	-0.5459248
-0.5459248	-0.5459248	-0.10470427	-0.5459248	-0.38054785	-0.5459248	-0.5459248	-0.5459248	-0.5459248	-0.5459248	-0.5459248	-0.5459248	-0.5459248	-0.5459248	-0.5459248	-0.5459248	-0.5459248	-0.5459248	-0.38936344	-0.5459248	-0.5459248	-0.5459248	-0.5459248	-0.5459248	-0.5459248	-0.5459248	0.07540886	0.43291193	-0.5162471	-0.5459248	-0.5459248	-0.5459248	-0.5459248	-0.5459248	-0.5459248	-0.5459248	-0.37041965	-0.5459248	-0.5459248	-0.5459248	-0.5459248	-0.5459248	-0.5459248	-0.5459248	-0.5459248	-0.5459248	-0.5459248	0.025248861	-0.5459248	-0.5459248
-0.5459248	-0.5459248	-0.5459248	-0.5459248	-0.5459248	-0.5459248	-0.5459248	-0.5459248	-0.5459248	-0.5459248	-0.5459248	-0.5459248	-0.5459248	-0.5459248	-0.5459248	-0.5459248	-0.5459248	-0.4065551	0.30090874	-0.5459248	-0.5459248	-0.5459248	-0.5459248	-0.5459248	-0.5459248	-0.5459248	-0.5459248	0.21147783	-0.080953784	-0.5459248	-0.5459248	-0.5459248	-0.5459248	-0.5459248	-0.5459248	-0.5459248	-0.5459248	-0.5459248	-0.5459248	-0.5459248	-0.43650404	-0.5345933	-0.5459248	-0.5459248	-0.5459248	-0.5459248	-0.5459248	-0.25332698	-0.5459248	-0.5459248
-0.5459248	-0.5459248	-0.5459248	-0.5459248	-0.5459248	-0.5459248	-0.5459248	-0.5459248	-0.5459248	-0.5459248	-0.22663085	-0.5459248	-0.5459248	-0.5459248	-0.5459248	-0.5459248	0.0470161	0.4120383	0.38167363	-0.5459248	-0.5459248	-0.5459248	-0.5459248	-0.5459248	-0.5459248	-0.5459248	-0.5459248	-0.5459248	-0.5459248	-0.5459248	-0.5459248	-0.5459248	-0.5459248	-0.5459248	-0.39866117	-0.5459248	-0.5459248	-0.5459248	-0.5459248	-0.5459248	-0.4881457	-0.5459248	-0.5459248	-0.5459248	-0.5459248	-0.5459248	-0.48593074	-0.41857174	-0.5459248	-0.5459248
-0.22932056	-0.34143385	-0.22090793	-0.35740146	-0.5459248	-0.5459248	-0.5459248	-0.5459248	-0.5459248	-0.5459248	-0.5459248	-0.5459248	-0.5459248	-0.5459248	-0.5459248	-0.42574123	0.38030034	1.1068254	0.43492115	-0.392044	-0.5459248	-0.5459248	-0.5459248	-0.5459248	-0.5459248	-0.5459248	-0.5459248	-0.5459248	-0.5459248	-0.5459248	-0.5459248	-0.5459248	-0.5459248	-0.5006173	-0.5459248	-0.5459248	-0.28866673	-0.4788914	-0.5459248	-0.5459248	-0.5459248	-0.5459248	-0.5459248	-0.5459248	-0.5459248	-0.5459248	-0.43852028	-0.5345241	-0.5459248	-0.4852723
-0.22632675	0.20862484	0.4784543	-0.15831073	-0.5459248	-0.5459248	-0.5459248	-0.5459248	-0.5459248	-0.5459248	-0.5459248	-0.5459248	-0.5459248	-0.5459248	-0.5459248	-0.4248834	0.7235833	1.0644834	0.7997177	-0.3303563	-0.5459248	-0.5459248	-0.5459248	-0.5459248	-0.5459248	-0.5459248	-0.5459248	-0.5459248	-0.5459248	-0.5459248	-0.5459248	-0.5459248	-0.53995156	-0.5459248	-0.5459248	-0.23946609	-0.1211744	-0.06565444	-0.5459248	-0.5459248	-0.5459248	-0.5459248	-0.5459248	-0.5459248	-0.5459248	-0.5459248	-0.3445943	-0.19308035	-0.23682758	-0.52727836
-0.5459248	-0.11765916	0.279987	-0.42399132	-0.5459248	-0.5459248	-0.5459248	-0.5459248	-0.5459248	-0.5459248	-0.5459248	-0.5459248	-0.5459248	-0.5459248	-0.5459248	-0.5459248	0.5533231	1.0615644	0.82579476	-0.36643407	-0.5459248	-0.5459248	-0.5459248	-0.5459248	-0.5459248	-0.5459248	-0.5459248	-0.5459248	-0.5459248	-0.5459248	-0.5459248	-0.5459248	-0.5459248	-0.5459248	-0.5459248	-0.16339985	-0.22709846	-0.05951698	0.31333148	-0.24334417	-0.5459248	-0.5459248	-0.5459248	-0.5459248	-0.5459248	-0.5459248	-0.5459248	0.024219595	0.22556908	-0.5459248
-0.405308	-0.2353222	0.12927316	-0.5459248	-0.5459248	-0.5459248	-0.5459248	-0.5459248	-0.5459248	-0.5459248	-0.5459248	-0.5459248	-0.5459248	-0.5459248	-0.5459248	-0.5459248	-0.21373557	1.1609653	1.0023581	-0.19682047	-0.5459248	-0.5459248	-0.5459248	-0.5459248	-0.5459248	-0.5459248	-0.5459248	-0.5459248	-0.5459248	-0.5459248	-0.5459248	-0.5459248	-0.5459248	-0.5459248	-0.5459248	-0.3043668	-0.4592196	-0.19397366	0.24174255	-0.0373913	-0.41632965	-0.5459248	-0.5459248	-0.5459248	-0.5459248	-0.5459248	-0.4406359	0.17684403	0.18690804	-0.5459248
0.61205983	0.39510533	0.115671724	-0.5459248	-0.5459248	-0.5459248	-0.5459248	-0.5459248	-0.5459248	-0.5459248	-0.5459248	-0.5459248	-0.5459248	-0.5459248	-0.5459248	-0.5459248	-0.5459248	0.5914974	0.6091369	0.30562824	-0.19552302	-0.44107077	-0.5459248	-0.5459248	-0.5359875	-0.5459248	-0.5459248	-0.5459248	-0.5459248	-0.5459248	-0.5459248	-0.5459248	-0.5459248	-0.5459248	-0.5459248	-0.5459248	-0.5459248	-0.31979814	0.2579763	0.38505772	0.116180114	-0.5459248	-0.5459248	-0.5459248	-0.5459248	-0.5459248	-0.021209508	0.24029694	0.092162244	-0.5459248
0.96581835	0.9126255	0.42307204	-0.5459248	-0.5459248	-0.5459248	-0.5459248	-0.5459248	-0.5459248	-0.5459248	-0.5459248	-0.5459248	-0.5459248	-0.5459248	-0.5459248	-0.5459248	-0.5459248	0.07505285	0.44813687	0.24635883	0.2850687	0.16627897	-0.5459248	-0.5459248	-0.5139465	-0.5459248	-0.5459248	-0.5459248	-0.5459248	-0.5459248	-0.5459248	-0.5459248	-0.5459248	-0.5459248	-0.5459248	-0.5459248	-0.5459248	-0.5459248	-0.39942917	0.20445934	-0.08586925	-0.5459248	-0.5459248	-0.5459248	-0.5459248	-0.5459248	0.5375039	0.2865075	-0.030407818	-0.5459248
1.2849296	1.0669061	0.755156	-0.5459248	-0.5459248	-0.5459248	-0.5459248	-0.5459248	-0.5459248	-0.5459248	-0.5459248	-0.5459248	-0.5459248	-0.5459248	-0.5459248	-0.5459248	-0.5459248	-0.20579422	0.3623143	0.15870643	0.017268635	-0.21178137	-0.5459248	-0.5459248	-0.5459248	-0.5459248	-0.5459248	-0.5459248	-0.5459248	-0.5459248	-0.5459248	-0.5459248	-0.5459248	-0.5459248	-0.5459248	-0.5459248	-0.5459248	-0.5459248	-0.5459248	-0.53102434	-0.5459248	-0.5459248	-0.5459248	-0.5459248	-0.5459248	-0.3376216	0.39830402	0.52043927	-0.31745312	-0.5459248
1.495411	0.9735561	0.87519205	-0.019435981	-0.5459248	-0.5459248	-0.5459248	-0.5459248	-0.5459248	-0.5459248	-0.5459248	-0.5459248	-0.5459248	-0.5459248	-0.5459248	-0.5459248	-0.5459248	-0.5167588	-0.184418	-0.30593768	-0.5459248	-0.5459248	-0.43732935	-0.39507544	-0.42290682	-0.52376837	-0.526561	-0.5459248	-0.5459248	-0.5459248	-0.5459248	-0.5459248	-0.5459248	-0.5459248	-0.5459248	-0.5459248	-0.5459248	-0.5459248	-0.5459248	-0.5459248	-0.5459248	-0.5459248	-0.5459248	-0.5459248	-0.5459248	-0.25858933	0.06640637	0.54074377	-0.015533062	-0.5459248
1.5596603	1.1107821	0.60021937	-0.15442532	-0.5459248	-0.5459248	-0.5459248	-0.5459248	-0.5459248	-0.5459248	-0.5459248	-0.5459248	-0.5459248	-0.5459248	-0.5459248	-0.5459248	-0.5459248	-0.5459248	-0.5459248	-0.5459248	-0.5459248	-0.5459248	-0.5459248	-0.5459248	-0.5459248	-0.5459248	-0.43810216	-0.5459248	-0.5459248	-0.5459248	-0.5459248	-0.5459248	-0.5459248	-0.5459248	-0.5459248	-0.5459248	-0.5459248	-0.5459248	-0.5459248	-0.5459248	-0.5459248	-0.5459248	-0.5459248	-0.5459248	-0.5459248	-0.32756296	-0.05206267	0.35483485	0.5051387	-0.5459248
0.9478904	1.0008962	0.36178088	-0.44700292	-0.5459248	-0.5459248	-0.5459248	-0.5459248	-0.5459248	-0.5459248	-0.5459248	-0.5459248	-0.5459248	-0.5459248	-0.5459248	-0.5459248	-0.5459248	-0.5459248	-0.5459248	-0.5459248	-0.5459248	-0.5459248	-0.5459248	-0.5459248	-0.5459248	-0.4642474	-0.5459248	-0.5459248	-0.5459248	-0.5459248	-0.5459248	-0.5459248	-0.5459248	-0.5459248	-0.5459248	-0.5459248	-0.5459248	-0.5459248	-0.5459248	-0.5459248	-0.5459248	-0.5459248	-0.45792156	-0.5459248	-0.5459248	-0.37247413	0.075803205	0.33803934	0.39956203	-0.5459248
0.102530636	0.009981617	-0.35072476	-0.5459248	-0.5459248	-0.5459248	-0.5459248	-0.5459248	-0.5459248	-0.5459248	-0.5459248	-0.5459248	-0.5459248	-0.5459248	-0.5459248	-0.5459248	-0.38537756	-0.5459248	-0.5459248	-0.5459248	-0.5459248	-0.5459248	-0.5459248	-0.5459248	-0.5459248	-0.5459248	-0.5459248	-0.5459248	-0.5459248	-0.5459248	-0.5459248	-0.5459248	-0.5459248	-0.5459248	-0.5459248	-0.5459248	-0.5459248	-0.5459248	-0.17604001	-0.5459248	-0.5459248	-0.5459248	-0.48215944	-0.5459248	-0.5459248	-0.5459248	0.06247978	0.046325747	-0.044651367	-0.5459248
-0.4351866	-0.5459248	-0.5459248	-0.5459248	-0.5459248	-0.5459248	-0.5459248	-0.5459248	-0.5459248	-0.5459248	-0.5459248	-0.5459248	-0.5459248	-0.5459248	-0.5459248	-0.5459248	-0.5459248	-0.5459248	-0.5459248	-0.5459248	-0.5459248	-0.5459248	-0.3838695	-0.5459248	-0.5459248	-0.5459248	-0.5459248	-0.5459248	-0.5459248	-0.5459248	-0.5459248	-0.5459248	-0.5459248	-0.29855672	-0.5459248	-0.5459248	-0.52075934	-0.23150338	-0.02825847	-0.42516416	-0.5459248	-0.5459248	-0.5459248	-0.5459248	-0.5459248	-0.5459248	-0.49279517	-0.30335215	-0.43788624	-0.5459248
-0.5459248	-0.5459248	-0.5459248	-0.5459248	-0.5459248	-0.5459248	-0.5459248	-0.5459248	-0.5459248	-0.5459248	-0.5459248	-0.5459248	-0.5459248	-0.5459248	-0.5459248	-0.5459248	-0.5459248	-0.5459248	-0.5459248	-0.5459248	-0.5459248	-0.5459248	-0.47906184	-0.49154457	-0.5459248	-0.51941824	-0.5459248	-0.5459248	-0.5459248	-0.5459248	-0.5459248	-0.5459248	-0.5459248	0.06026929	-0.5459248	-0.5459248	-0.5459248	-0.5459248	-0.12477822	-0.06278669	-0.5459248	-0.5459248	-0.5459248	-0.5459248	-0.5459248	-0.5459248	-0.5459248	-0.108047076	-0.5459248	-0.5459248
-0.5459248	-0.5459248	-0.5459248	-0.5459248	-0.42791432	-0.29170144	-0.5459248	-0.5459248	-0.5459248	-0.5459248	-0.5459248	-0.5459248	-0.5459248	-0.5459248	-0.5459248	-0.5459248	-0.5459248	-0.5459248	-0.5459248	-0.5459248	-0.5459248	-0.5459248	-0.5459248	0.058324803	-0.06179395	-0.31453282	-0.5459248	-0.5459248	-0.5459248	-0.5459248	-0.5459248	-0.5459248	-0.5459248	-0.10064454	-0.3131592	-0.5459248	-0.5459248	-0.5459248	-0.17274822	0.036003456	-0.5459248	-0.5459248	-0.5459248	-0.5459248	-0.5459248	-0.5459248	-0.5459248	-0.5459248	-0.5459248	-0.5459248
-0.5459248	-0.5459248	-0.5459248	-0.5459248	-0.5459248	-0.5459248	-0.5459248	-0.5459248	-0.5459248	-0.5459248	-0.5459248	-0.5459248	-0.5459248	-0.5459248	-0.5459248	-0.5459248	-0.5459248	-0.5459248	-0.5459248	-0.5459248	-0.5459248	-0.5459248	-0.48034245	0.27384162	0.43456534	0.24938463	-0.47564673	-0.5459248	-0.5459248	-0.5459248	-0.5459248	-0.5459248	-0.5459248	-0.35135302	0.04825361	-0.5459248	-0.5459248	-0.5459248	-0.115598194	-0.039407693	-0.5459248	-0.5459248	-0.5459248	-0.5459248	-0.5459248	-0.5459248	-0.5459248	-0.5459248	-0.5459248	-0.5459248
-0.5459248	-0.5459248	-0.5459248	-0.5459248	-0.5459248	-0.5459248	-0.5459248	-0.5459248	-0.5459248	-0.5459248	-0.5459248	-0.5459248	-0.5459248	-0.5459248	-0.5459248	-0.5459248	-0.5459248	-0.5459248	-0.5459248	-0.5459248	-0.5459248	-0.5459248	-0.104553975	0.07025319	0.4882757	0.22376113	-0.5459248	-0.5459248	-0.5459248	-0.5459248	-0.5459248	-0.5459248	-0.5459248	-0.31361872	-0.15511352	-0.37858534	-0.4769525	-0.3587188	-0.14786188	-0.5459248	-0.5459248	-0.5459248	-0.5459248	-0.5459248	-0.5459248	-0.5459248	-0.5459248	-0.5459248	-0.5459248	-0.5459248
-0.5459248	-0.5459248	-0.5459248	-0.5459248	-0.5459248	-0.43979654	-0.5459248	-0.5459248	-0.16866611	-0.53713304	-0.5459248	-0.5459248	-0.5459248	-0.5458222	-0.5459248	-0.5459248	-0.5459248	-0.5459248	-0.5459248	-0.5459248	-0.5459248	-0.47820252	-0.45615903	-0.49676	-0.30478993	-0.19126725	-0.5459248	-0.5459248	-0.5459248	-0.5459248	-0.5459248	-0.5459248	-0.5459248	0.025952691	-0.4554655	-0.20107096	0.28209642	0.036651995	-0.5459248	-0.5459248	-0.5459248	-0.5459248	-0.5459248	-0.5459248	-0.5459248	-0.5459248	-0.5459248	-0.5459248	-0.5459248	-0.5459248
-0.5459248	-0.5459248	-0.5459248	-0.5459248	-0.43173277	0.07021662	-0.5459248	-0.5459248	-0.042939793	-0.5459248	-0.5459248	-0.5459248	-0.5459248	-0.5459248	-0.5459248	-0.5459248	-0.5459248	-0.5459248	-0.5459248	-0.5459248	-0.5459248	-0.31477362	-0.34395987	-0.5459248	-0.5459248	-0.5459248	-0.5459248	-0.5459248	-0.5459248	-0.5459248	-0.5459248	-0.5459248	-0.51828706	0.08051453	-0.0100443335	-0.06707543	0.23365103	0.19544052	-0.27213588	-0.5331835	-0.37259454	-0.5459248	-0.5459248	-0.19923915	-0.53750753	-0.5459248	-0.5417939	-0.48323897	-0.5459248	-0.5459248
-0.5459248	-0.5459248	-0.5459248	-0.19759877	0.061152454	-0.16840282	-0.5459248	-0.5459248	-0.10805269	-0.5459248	-0.5459248	-0.5459248	-0.5459248	-0.5459248	-0.5459248	-0.5459248	-0.5459248	-0.5459248	-0.5459248	-0.5459248	-0.5459248	-0.5459248	-0.16056652	-0.37766114	-0.5459248	-0.5459248	-0.5459248	-0.5459248	-0.5459248	-0.5459248	-0.5459248	-0.5459248	-0.4879	0.39924204	0.0023200184	-0.29597872	-0.07022253	0.049679797	0.37968987	0.2929609	0.025547918	-0.2296023	-0.28012842	0.127027	-0.5459248	-0.5459248	-0.24930236	-0.323002	-0.5459248	-0.5459248
-0.5459248	-0.5459248	-0.4377162	0.16682866	-0.18095401	-0.47849983	-0.5459248	-0.5459248	-0.20519492	-0.46271327	-0.5459248	-0.5459248	-0.5459248	-0.5459248	-0.5459248	-0.5459248	-0.5459248	-0.5459248	-0.5459248	-0.47722515	-0.3822665	-0.5459248	-0.2820278	-0.1727825	-0.5459248	-0.5459248	-0.5459248	-0.5459248	-0.31547126	-0.5459248	-0.5459248	-0.5459248	-0.36802024	0.3093751	0.05885896	-0.39619347	-0.2956537	-0.5013912	0.2062782	0.22055909	0.6363147	0.23764239	0.08401939	0.14254497	-0.5459248	-0.5459248	-0.28291702	-0.40441465	-0.48538426	-0.5459248
-0.5459248	-0.5459248	-0.18021408	-0.010434535	-0.5459248	-0.46129233	-0.5459248	-0.5459248	-0.30796352	-0.30071512	-0.5459248	-0.44917226	-0.4346767	-0.5459248	-0.5459248	-0.5459248	-0.5459248	-0.50546813	-0.37501055	-0.2272365	-0.15652281	-0.3014098	-0.28610125	-0.1514916	-0.5459248	-0.5459248	-0.5459248	-0.5459248	-0.5459248	-0.4541469	-0.50194836	-0.5459248	-0.13551895	0.09139384	-0.23216066	-0.31097108	-0.5459248	-0.5459248	-0.1575179	0.05959103	0.54336756	0.036143076	-0.33596027	-0.20001784	-0.5459248	-0.5459248	-0.5459248	-0.43864524	-0.5459248	-0.5459248
-0.5459248	-0.5459248	-0.3801395	0.26024476	-0.5328243	-0.5459248	-0.522515	-0.5459248	-0.5459248	-0.42277867	-0.4113302	-0.3915727	-0.18898039	-0.5459248	-0.5459248	-0.5451844	-0.5459248	-0.5459248	-0.5459248	-0.5125909	-0.09099669	0.11325108	-0.43790138	-0.12239658	-0.5459248	-0.5459248	-0.5459248	-0.5459248	-0.5341051	-0.25282875	-0.07821132	-0.5459248	-0.15815644	-0.048501	-0.41410795	-0.5459248	-0.5459248	-0.5459248	-0.42575985	0.057440635	0.10703319	0.17192404	-0.49239618	-0.5459248	-0.5459248	-0.5459248	-0.5459248	-0.34414858	-0.5459248	-0.5459248
-0.5459248	-0.5459248	-0.5459248	0.24255605	-0.4749138	-0.5459248	-0.45719248	-0.43420294	-0.49171534	-0.06192024	-0.19637226	-0.45041597	0.015167146	-0.5459248	-0.5459248	-0.5459248	-0.5459248	-0.5459248	-0.5459248	-0.5459248	-0.5459248	0.15929425	-0.5459248	-0.30875793	-0.30563605	-0.5459248	-0.5459248	-0.5459248	-0.5459248	-0.44369426	-0.32561573	-0.5459248	-0.5459248	-0.2543334	-0.38805565	-0.5459248	-0.5459248	-0.5459248	-0.42086607	0.17094158	0.007923512	-0.28369802	-0.5459248	-0.5459248	-0.5459248	-0.5459248	-0.5459248	0.0409735	-0.5459248	-0.5459248
-0.5459248	-0.5459248	-0.5459248	-0.01304161	-0.5459248	-0.48111257	-0.10533619	-0.33316472	-0.53013873	0.4991864	0.16619173	0.10989223	-0.049689464	-0.5459248	-0.5459248	-0.5459248	-0.5459248	-0.5459248	-0.5459248	-0.5459248	-0.5459248	-0.5459248	-0.5459248	-0.47300243	-0.24686241	-0.5459248	-0.5459248	-0.5459248	-0.5459248	-0.4204014	-0.5459248	-0.5459248	-0.5459248	-0.50914377	-0.25477436	-0.5459248	-0.5459248	-0.06906387	0.27802792	0.43291587	0.10366562	-0.49447498	-0.5459248	-0.5459248	-0.5459248	-0.5459248	-0.5459248	0.70028377	-0.14978866	-0.5459248
-0.5459248	-0.5459248	-0.5459248	-0.48732316	-0.5459248	-0.53803915	0.28783602	-0.5326237	-0.5459248	-0.11212862	0.36052513	0.17154069	-0.08363562	-0.5459248	-0.5459248	-0.5459248	-0.5459248	-0.5459248	-0.5459248	-0.28716803	-0.5459248	-0.5459248	-0.5459248	-0.5459248	-0.32364354	-0.5459248	-0.5459248	-0.5459248	-0.5459248	-0.54590267	-0.5459248	-0.5459248	-0.2027727	-0.35659248	-0.24105681	-0.5459248	-0.5459248	-0.071306415	0.8605982	0.30131543	-0.22477815	-0.5459248	-0.5459248	-0.5459248	-0.5459248	-0.5459248	-0.4670223	0.48406827	0.279821	-0.2058167
-0.5459248	-0.38777217	-0.5459248	-0.5459248	-0.5459248	-0.5459248	0.2880768	-0.4934486	-0.5459248	-0.5459248	0.5647966	0.15020585	-0.26167324	-0.5459248	-0.5459248	-0.5459248	-0.5459248	-0.5459248	-0.5459248	-0.28524178	-0.5459248	-0.5459248	-0.5459248	-0.5459248	-0.39303356	-0.4145639	-0.5459248	-0.5459248	-0.5459248	-0.5459248	-0.5459248	-0.46483052	0.046673756	-0.14410773	-0.43935576	-0.5459248	-0.5459248	-0.055768732	0.6685564	-0.19777489	-0.5459248	-0.5459248	-0.5459248	-0.5459248	-0.5459248	-0.5459248	-0.5459248	-0.08656423	0.2257249	-0.4355338
-0.5459248	-0.5459248	-0.5459248	-0.5459248	-0.5459248	-0.49318618	0.15390043	-0.03473975	-0.5459248	-0.5459248	0.65548855	0.015343151	-0.5459248	-0.5459248	-0.5459248	-0.5459248	-0.5459248	-0.5459248	-0.5459248	-0.5459248	-0.5459248	-0.5459248	-0.5459248	-0.5459248	-0.5459248	-0.5459248	-0.5459248	-0.5459248	-0.5459248	-0.5459248	-0.5459248	-0.3808143	0.20734948	0.22458173	-0.12544657	-0.5459248	-0.35385963	-0.16778694	0.32580584	-0.5459248	-0.5459248	-0.5459248	-0.5459248	-0.5459248	-0.5459248	-0.5459248	-0.5459248	-0.5459248	0.1713827	-0.40835667
-0.5459248	-0.5459248	-0.5459248	-0.5459248	-0.5459248	-0.4717076	0.060545437	0.47839287	-0.5459248	-0.5028265	0.16079672	-0.5020389	-0.5459248	-0.5459248	-0.5459248	-0.5459248	-0.5459248	-0.5459248	-0.5459248	-0.5459248	-0.5459248	-0.5459248	-0.5459248	-0.5459248	-0.5459248	-0.5459248	-0.5459248	-0.5459248	-0.5459248	-0.5459248	-0.4613891	-0.3894198	0.32908794	-0.048240516	-0.5459248	-0.4931093	-0.0017363827	-0.32572395	-0.060405005	-0.5459248	-0.5459248	-0.5459248	-0.5459248	-0.5459248	-0.5459248	-0.5459248	-0.5459248	-0.5459248	-0.49728808	-0.5094001
-0.5459248	-0.47031102	-0.5459248	-0.5459248	-0.5459248	-0.5459248	-0.18043749	-0.17332855	-0.326497	-0.18295702	-0.17263146	-0.5459248	-0.5459248	-0.5459248	-0.5459248	-0.5459248	-0.5459248	-0.5459248	-0.5459248	-0.5459248	-0.5459248	-0.5459248	-0.5459248	-0.5459248	-0.5459248	-0.5459248	-0.5459248	-0.5459248	-0.5459248	-0.5459248	-0.39640138	-0.35400864	-0.06711505	-0.2324525	-0.5459248	-0.39554128	0.14436111	-0.45816004	-0.32441047	-0.5459248	-0.5459248	-0.5459248	-0.5459248	-0.5459248	-0.5459248	-0.5459248	-0.5459248	-0.5459248	-0.5459248	-0.5459248
-0.5459248	-0.5459248	-0.5459248	-0.5459248	-0.5459248	-0.5459248	-0.5459248	-0.5459248	-0.117826685	0.068281084	-0.23718154	-0.5459248	-0.5459248	-0.5459248	-0.5459248	-0.5459248	-0.5459248	-0.18691185	-0.061729804	-0.5459248	-0.5459248	-0.5459248	-0.5459248	-0.5459248	-0.5459248	-0.5459248	-0.5459248	-0.5102462	-0.5459248	-0.5459248	-0.5459248	-0.5459248	-0.5459248	-0.030589204	-0.18839978	-0.018799344	-0.03495009	-0.49695376	-0.5459248	-0.5459248	-0.5459248	-0.5459248	-0.5459248	-0.5459248	-0.5459248	-0.5459248	-0.5459248	-0.5459248	-0.5459248	-0.5459248
-0.5459248	-0.5459248	-0.5459248	-0.5459248	-0.5459248	-0.5459248	-0.5459248	-0.5336264	-0.3373307	-0.54491836	-0.41249532	-0.5459248	-0.5459248	-0.5459248	-0.5459248	-0.5459248	-0.49248534	-0.06220982	0.63412595	-0.11796441	-0.5459248	-0.5459248	-0.5459248	-0.5459248	-0.5459248	-0.5459248	-0.5459248	-0.5459248	-0.5459248	-0.5459248	-0.5459248	-0.5459248	-0.5459248	0.18141884	0.55880165	-0.0125717865	0.057114247	0.035034377	-0.5227878	-0.5459248	-0.5459248	-0.5459248	-0.5459248	-0.5459248	-0.5459248	-0.5459248	-0.5459248	-0.5459248	-0.49725503	-0.5459248
-0.5459248	-0.5459248	-0.5459248	-0.5459248	-0.5459248	-0.5459248	-0.5459248	-0.5442974	-0.5459248	-0.5459248	-0.5459248	-0.5459248	-0.5459248	-0.5459248	-0.5459248	-0.5459248	0.14033213	0.6990857	0.6380214	0.18723895	-0.5459248	-0.5459248	-0.5459248	-0.5459248	-0.5459248	-0.5459248	-0.5459248	-0.5459248	-0.5459248	-0.5459248	-0.49775952	-0.53920627	-0.4948299	0.25630826	-0.08343399	-0.25301164	-0.035870783	-0.050046757	-0.4853329	-0.5459248	-0.5459248	-0.5459248	-0.5459248	-0.5459248	-0.5459248	-0.5459248	-0.5459248	-0.5459248	-0.5459248	-0.5459248
-0.5459248	-0.5459248	-0.5459248	-0.5459248	-0.5459248	-0.5459248	-0.5459248	-0.37735823	-0.37865132	-0.14298746	-0.5459248	-0.5459248	-0.5459248	-0.5459248	-0.5459248	-0.26449668	0.71677125	0.5727347	0.36720142	0.36278766	-0.5459248	-0.5459248	-0.5459248	-0.5459248	-0.5459248	-0.5459248	-0.5459248	-0.5459248	-0.5459248	-0.061378937	-0.18195762	-0.5459248	-0.5459248	-0.32177424	-0.5459248	-0.19883043	0.06449074	-0.21494643	-0.5459248	-0.5459248	-0.5459248	-0.5459248	-0.5459248	-0.5459248	-0.5459248	-0.38880607	-0.3073662	0.09275398	-0.5459248	-0.5459248
-0.5459248	-0.5459248	-0.5459248	-0.5459248	-0.5459248	-0.5459248	-0.44198707	-0.5459248	-0.3550318	-0.049998805	-0.5459248	-0.5459248	-0.5459248	-0.5459248	-0.5459248	-0.02881606	1.2230055	0.70819914	0.36288708	0.22331555	-0.5459248	-0.5459248	-0.5459248	-0.5459248	-0.5459248	-0.5459248	-0.5459248	-0.5459248	-0.5459248	0.14710085	-0.48170477	-0.5459248	-0.5459248	-0.5459248	-0.5459248	-0.5459248	-0.17422363	-0.5075442	-0.5459248	-0.5459248	-0.5459248	-0.5459248	-0.5459248	-0.5459248	-0.5459248	-0.47910294	-0.25316274	0.30621064	-0.11063582	-0.5459248
-0.5459248	-0.5459248	-0.5459248	-0.5459248	-0.5459248	-0.5459248	-0.40780857	-0.5459248	-0.47412884	0.18984288	0.083508804	-0.5459248	-0.5459248	-0.5459248	-0.5459248	0.14785655	1.1602752	1.1591752	0.6427547	0.0825264	-0.5459248	-0.5459248	-0.4819301	-0.52156997	-0.44113913	-0.5459248	-0.5459248	-0.5459248	-0.50232744	0.22007921	-0.29398614	-0.5459248	-0.5459248	-0.5459248	-0.5459248	-0.5459248	-0.5459248	-0.5459248	-0.5459248	-0.5459248	-0.5459248	-0.5459248	-0.47255313	-0.25006923	-0.5459248	-0.5459248	-0.47478038	0.22293982	0.37132925	-0.45347986
-0.5459248	-0.5459248	-0.5459248	-0.5459248	-0.5459248	-0.5459248	-0.5459248	-0.5459248	-0.5459248	-0.064067826	-0.45712796	-0.5459248	-0.5459248	-0.5459248	-0.5459248	0.32030484	1.4358299	1.3312111	0.6776602	-0.5459248	-0.5459248	-0.5459248	-0.49912012	-0.42863926	-0.53758943	-0.5459248	-0.5459248	-0.5066149	-0.47176534	-0.12567186	-0.46300608	-0.5459248	-0.5459248	-0.5459248	-0.5459248	-0.5459248	-0.5459248	-0.5459248	-0.5459248	-0.5459248	-0.5459248	-0.53492844	-0.47878778	-0.03062873	-0.5459248	-0.5459248	-0.5459248	0.076743186	0.17784292	-0.5459248
-0.5459248	-0.5459248	-0.5459248	-0.5459248	-0.335911	-0.5459248	-0.5459248	-0.5459248	-0.5459248	-0.43043226	-0.5459248	-0.5459248	-0.5459248	-0.5459248	-0.5459248	0.9355541	1.5827115	1.0983704	0.034307264	-0.5459248	-0.5459248	-0.5459248	-0.5256743	-0.5053031	-0.5459248	-0.5459248	-0.5459248	-0.40202382	-0.5459248	-0.5459248	-0.5459248	-0.5459248	-0.5459248	-0.5459248	-0.5459248	-0.5459248	-0.5459248	-0.5459248	-0.5459248	-0.5459248	-0.5459248	-0.5459248	-0.43257955	0.04736654	-0.5459248	-0.5459248	-0.5459248	0.36070532	-0.17196491	-0.5459248
-0.5459248	-0.5459248	-0.5459248	-0.5459248	-0.5459248	-0.3650083	-0.3909788	-0.5459248	-0.5459248	-0.5459248	-0.5459248	-0.5459248	-0.5459248	-0.5459248	-0.5125311	0.74686444	1.435709	0.8422157	-0.06994432	-0.5459248	-0.5459248	-0.5459248	-0.5459248	-0.5459248	-0.5459248	-0.5459248	-0.5459248	-0.11204181	-0.5459248	-0.5459248	-0.5459248	-0.5459248	-0.5459248	-0.5459248	-0.5459248	-0.5459248	-0.5459248	-0.5459248	-0.5459248	-0.5459248	-0.5459248	-0.5459248	-0.3764124	-0.14435211	-0.5459248	-0.5459248	-0.5459248	-0.03445403	-0.18388581	-0.35734695
-0.5459248	-0.4666332	-0.5459248	-0.5459248	-0.5459248	-0.39696202	-0.028109325	-0.5459248	-0.5459248	-0.5459248	-0.5459248	-0.5459248	-0.5459248	-0.5459248	-0.30810657	0.6306953	1.4724424	0.8346934	0.0731318	-0.5459248	-0.5459248	-0.5459248	-0.5459248	-0.5459248	-0.5459248	-0.5459248	-0.5459248	0.13288492	-0.5459248	-0.5459248	-0.5459248	-0.5459248	-0.5459248	-0.5459248	-0.5459248	-0.5459248	-0.5459248	-0.5459248	-0.5459248	-0.5459248	-0.5459248	-0.5459248	-0.5459248	-0.5459248	-0.5459248	-0.5459248	-0.5459248	-0.09372248	0.024713228	0.20718247
-0.5459248	-0.5459248	-0.5459248	-0.5459248	-0.0013729439	-0.5459248	-0.5459248	-0.5459248	-0.5459248	-0.5459248	-0.5459248	-0.5459248	-0.5459248	-0.5459248	-0.22011521	0.7099841	1.3157364	0.799528	-0.5459248	-0.5459248	-0.5459248	-0.5459248	-0.5459248	-0.5459248	-0.5459248	-0.5459248	-0.5459248	-0.26094818	-0.5459248	-0.5459248	-0.5459248	-0.5459248	-0.5459248	-0.5459248	-0.5459248	-0.5459248	-0.5459248	-0.5459248	-0.5459248	-0.5459248	-0.5459248	-0.5459248	-0.5459248	-0.38498634	-0.5459248	-0.5459248	-0.5459248	0.15658855	0.2863477	-0.110765584
-0.5459248	-0.5459248	-0.48675406	-0.051977146	0.35596663	-0.5459248	-0.5459248	-0.5459248	-0.5459248	-0.5459248	-0.5459248	-0.5459248	-0.5459248	-0.5459248	-0.060184143	0.7993133	1.2144431	0.6537246	-0.5459248	-0.5459248	-0.5459248	0.12611379	-0.2262458	-0.5459248	-0.5459248	-0.5459248	-0.5459248	-0.5459248	-0.5459248	-0.5459248	-0.5459248	-0.5459248	-0.5459248	-0.5459248	-0.5459248	-0.5459248	-0.5459248	-0.5459248	-0.5459248	-0.5459248	-0.5459248	-0.5459248	-0.35631496	-0.28896588	-0.5459248	-0.5459248	-0.5459248	-0.5335465	-0.5459248	-0.4889983
-0.5459248	-0.5459248	-0.27876568	-0.11409206	0.7199766	-0.092047624	-0.19475797	-0.14917484	-0.5459248	-0.5459248	-0.5459248	-0.5459248	-0.5459248	-0.5459248	-0.034507792	0.5896677	0.45238793	0.12559882	-0.5459248	-0.5459248	-0.5459248	0.10490827	-0.23725635	-0.090443715	-0.5459248	-0.5459248	-0.51281625	-0.5459248	-0.5459248	-0.5459248	-0.5459248	-0.5459248	-0.5459248	-0.45661995	-0.5459248	-0.41361144	-0.5459248	-0.5459248	-0.5459248	-0.5459248	-0.5459248	-0.5459248	-0.002793508	-0.06695748	-0.5459248	-0.5459248	-0.5459248	-0.5459248	-0.5459248	-0.4502456
-0.5459248	-0.23269793	-0.009870376	0.23996817	1.0228858	0.39030492	0.14953521	-0.2319595	-0.31871244	-0.3209106	-0.34931114	-0.46549246	-0.5459248	-0.5459248	-0.51266664	0.46739691	-0.038345616	-0.5267889	-0.5459248	-0.5459248	-0.5459248	-0.1413235	-0.28792545	0.11020895	-0.5459248	-0.5459248	-0.5459248	-0.5459248	-0.5459248	-0.5459248	-0.47765303	-0.5459248	-0.5459248	-0.25609955	-0.5459248	-0.43023163	-0.5459248	-0.5459248	-0.5459248	-0.5459248	-0.5459248	-0.4040645	0.3253042	0.073293276	-0.5459248	-0.5459248	-0.5459248	-0.5459248	-0.5459248	-0.5459248
-0.5459248	0.5596348	0.7752074	1.0379877	0.9422208	0.31208488	-0.2910056	-0.3771105	-0.028725533	-0.37644392	-0.12906748	-0.2510946	-0.5459248	-0.5459248	-0.5459248	-0.5459248	-0.30445468	-0.5459248	-0.5459248	-0.5459248	-0.5459248	-0.1280715	-0.033890393	0.5399713	-0.5459248	-0.5459248	-0.5459248	-0.5459248	-0.5459248	-0.47573993	-0.4459552	-0.5459248	-0.5459248	-0.37436247	-0.29075757	-0.40514535	-0.5459248	-0.5459248	-0.48402944	-0.5459248	-0.5459248	-0.17585167	0.034542125	-0.11777035	-0.5459248	-0.5459248	-0.5459248	-0.5459248	-0.5459248	-0.5459248
-0.5459248	0.5772177	1.0175123	1.4519699	0.5664412	0.3261291	-0.35669664	-0.5052912	0.019877994	-0.079839654	-0.4110374	-0.42446604	-0.5459248	-0.5459248	-0.5459248	-0.5459248	-0.5459248	-0.5459248	-0.5459248	-0.5459248	-0.5459248	-0.046947908	0.45781228	0.8836347	-0.5459248	-0.5459248	-0.5459248	-0.5459248	-0.5459248	-0.5459248	-0.44864845	-0.5459248	-0.5459248	-0.5459248	-0.5459248	-0.5459248	-0.5459248	-0.5459248	-0.26737908	-0.24706475	-0.5459248	-0.07410464	-0.018602196	-0.5459248	-0.5459248	-0.5459248	-0.5459248	-0.5459248	-0.5459248	-0.5459248
-0.5459248	0.6784428	1.2521635	0.94027203	0.34721476	0.51338995	-0.5459248	-0.5459248	-0.08783293	-0.27161446	-0.33017454	-0.4201505	-0.5459248	-0.5459248	-0.5459248	-0.5459248	-0.5459248	-0.5459248	-0.5459248	-0.5459248	-0.44071454	0.038949918	0.6248347	0.62064	0.05555625	-0.5459248	-0.5459248	-0.5459248	-0.4575386	-0.5459248	-0.5459248	-0.5459248	-0.5459248	-0.5459248	-0.5459248	-0.5459248	-0.5459248	-0.4985302	-0.13919201	0.03982323	-0.2675038	0.35818562	0.38674036	-0.5459248	-0.5459248	-0.5459248	-0.5459248	-0.5459248	-0.5459248	-0.5459248
-0.5459248	0.35780296	0.9863733	0.6504857	0.40011862	0.54002464	-0.5459248	-0.5459248	-0.32789487	-0.38745803	-0.03798232	0.059736703	-0.5459248	-0.5459248	-0.5459248	-0.5459248	-0.5459248	-0.5459248	-0.5459248	-0.5459248	-0.3416468	0.2824809	0.54033756	0.71433985	0.015390105	-0.5459248	-0.5459248	-0.5459248	-0.5459248	-0.5459248	-0.5459248	-0.5459248	-0.5459248	-0.5459248	-0.5459248	-0.5459248	-0.5459248	-0.5459248	-0.5459248	-0.5320982	0.04789008	0.6280552	0.73069793	-0.07259626	-0.5459248	-0.5459248	-0.5459248	-0.5459248	-0.5459248	-0.5459248
-0.5459248	0.1890373	0.8607629	0.70894116	0.49514133	0.41499144	0.0512446	-0.31994432	-0.26815888	-0.1817708	0.06518224	-0.28143236	-0.5459248	-0.5459248	-0.5459248	-0.5459248	-0.5459248	-0.5459248	-0.5459248	-0.5459248	-0.21954006	0.2965315	0.1074422	0.6684282	0.06554082	-0.5459248	-0.5459248	-0.5459248	-0.5459248	-0.5459248	-0.5459248	-0.5459248	-0.5459248	-0.5459248	-0.5459248	-0.5459248	-0.5459248	-0.5459248	-0.5459248	-0.5459248	0.2707764	1.2246668	1.1244974	0.2657632	-0.5459248	-0.5459248	-0.5459248	-0.5459248	-0.5459248	-0.5459248
-0.34353837	0.2538359	0.6214239	0.58266795	0.48131865	0.5634795	0.8274383	0.85994667	0.34105086	-0.2957938	-0.3452096	-0.5358362	-0.5459248	-0.5459248	-0.5459248	-0.5459248	-0.5459248	-0.5459248	-0.5459248	-0.5459248	-0.4274963	0.16845217	0.39051577	0.76843005	0.27250034	-0.5459248	-0.5459248	-0.5459248	-0.5459248	-0.5459248	-0.5459248	-0.5459248	-0.36719412	-0.5459248	-0.5459248	-0.5459248	-0.5459248	-0.5459248	-0.5459248	-0.5459248	0.5236348	1.537887	1.2663997	0.43414342	-0.5459248	-0.5459248	-0.5459248	-0.5459248	-0.5459248	-0.5459248
-0.5459248	0.4404656	0.51070213	0.59180534	0.5979063	0.827879	1.4884102	1.1769627	0.65964115	-0.16480622	-0.5459248	-0.5459248	-0.5459248	-0.5459248	-0.5459248	-0.5459248	-0.5459248	-0.5459248	-0.5459248	-0.53727317	-0.46863833	-0.090673104	0.21708637	0.5922519	-0.4903521	-0.5459248	-0.5459248	-0.5459248	-0.5459248	-0.5459248	-0.5459248	-0.5459248	-0.5459248	-0.5459248	-0.46661815	-0.4989534	-0.5459248	-0.5459248	-0.5459248	-0.5459248	-0.51237863	1.140895	0.80960685	-0.15875243	-0.49506325	-0.5459248	-0.5459248	-0.5459248	-0.5459248	-0.5459248
-0.12437454	0.12498104	0.8679616	0.7469551	0.64477015	0.87345517	1.5429623	1.4440066	0.73725384	0.3181741	-0.22415684	-0.49391487	-0.5459248	-0.5459248	-0.5459248	-0.5459248	-0.5459248	-0.5459248	-0.5459248	-0.5459248	-0.45094523	-0.17765227	0.21226238	0.24222651	-0.5459248	-0.5459248	-0.5459248	-0.5459248	-0.5459248	-0.5459248	-0.5459248	-0.5459248	-0.5459248	-0.5459248	-0.5459248	-0.47795194	-0.44021958	-0.5459248	-0.5459248	-0.5459248	-0.5459248	0.5266214	0.54945946	-0.32144856	-0.5053085	-0.5459248	-0.5459248	-0.5459248	-0.41217232	-0.5459248
0.19562252	0.032681312	0.70013386	0.5465061	0.9496416	1.1710215	1.243305	1.4729257	0.84971327	-0.02081645	-0.18030983	-0.4779717	-0.5459248	-0.5459248	-0.5459248	-0.5459248	-0.5459248	-0.5459248	-0.5459248	-0.5459248	-0.5459248	-0.04913916	0.2696978	-0.44494048	-0.5459248	-0.5459248	-0.5459248	-0.5459248	-0.5459248	-0.5459248	-0.5459248	-0.5459248	-0.5459248	-0.45404202	-0.5459248	-0.5459248	-0.5459248	-0.5459248	-0.5459248	-0.5459248	-0.5459248	0.076835565	0.49429807	-0.053445045	-0.53031546	-0.5459248	-0.5459248	-0.5459248	-0.18709442	-0.09851928
0.07638636	0.39991692	0.59827256	0.82182443	1.3186612	1.504245	1.1862798	1.1753123	0.63175315	-0.23628837	-0.4198437	-0.5459248	-0.5459248	-0.5459248	-0.5459248	-0.5459248	-0.5459248	-0.5459248	-0.5459248	-0.5459248	-0.5459248	-0.06565925	-0.2505291	-0.5459248	-0.5459248	-0.5459248	-0.5459248	-0.5459248	-0.4295806	-0.5459248	-0.5459248	-0.5459248	-0.5459248	-0.15555505	-0.5459248	-0.5459248	-0.5459248	-0.5459248	-0.5459248	-0.5459248	-0.4531759	0.11899558	-0.048060987	-0.41546863	-0.5459248	-0.5459248	-0.5459248	-0.5459248	-0.2972253	-0.32012236
0.30388236	0.63275754	0.57858694	0.5132252	0.8991075	1.5712723	1.4297206	1.1877593	0.5357368	-0.3118184	-0.26761138	-0.5459248	-0.5459248	-0.5459248	-0.30248165	-0.48800057	-0.41870502	-0.5459248	-0.5459248	-0.5459248	-0.5459248	-0.5459248	-0.3925081	-0.5459248	-0.5459248	-0.5459248	-0.5459248	-0.5459248	-0.44210145	-0.5459248	-0.5459248	-0.5459248	-0.5459248	-0.5430716	-0.5459248	-0.5459248	-0.5459248	-0.5459248	-0.5459248	-0.32581282	-0.5459248	-0.5127326	-0.24817866	-0.5459248	-0.5459248	-0.5459248	-0.5459248	-0.45690116	-0.5459248	-0.5459248
-0.4722594	0.46593013	0.6147842	0.4526549	1.0471832	1.7957048	1.1262633	0.8491518	-0.3050808	-0.5459248	-0.5459248	-0.52865946	-0.5459248	-0.43303195	-0.19316548	-0.37989962	-0.40671882	-0.5459248	-0.5459248	-0.5459248	-0.5459248	-0.5459248	-0.39999178	-0.4124311	-0.5459248	-0.5459248	-0.5459248	-0.34564883	-0.32538518	-0.5459248	-0.5459248	-0.5459248	-0.5459248	-0.5459248	-0.5459248	-0.5459248	-0.5459248	-0.4673713	-0.3169701	-0.29930687	-0.5459248	-0.5459248	-0.5459248	-0.5459248	-0.5459248	-0.5459248	-0.5459248	-0.3310657	-0.5459248	-0.5459248
-0.5459248	0.05750997	0.07826642	0.03171414	0.3883643	0.900218	1.1166464	0.030239146	-0.5459248	-0.5459248	-0.5459248	-0.25360474	-0.4199921	-0.10275736	-0.117302485	-0.18903586	0.012478784	-0.21632724	-0.5459248	-0.5459248	-0.5459248	-0.5459248	-0.5459248	-0.5459248	-0.5459248	-0.5459248	-0.5459248	0.061894763	-0.5459248	-0.5459248	-0.48169553	-0.50038815	-0.5459248	-0.5459248	-0.5459248	-0.5459248	-0.5459248	-0.068263754	-0.45600542	-0.5459248	-0.4361026	-0.5459248	-0.5459248	-0.5459248	-0.5459248	-0.5459248	-0.2135731	0.20795391	-0.5459248	-0.5459248
-0.5459248	-0.18466005	-0.22168234	-0.5459248	-0.48790032	0.13593249	0.40158057	-0.5459248	-0.5459248	-0.5459248	-0.5459248	-0.034104925	-0.5459248	-0.10626369	-0.049783703	0.022621406	-0.37853926	0.012015961	-0.18442394	0.12027062	-0.3609378	-0.5459248	-0.28524727	-0.5459248	-0.5459248	-0.5459248	-0.5459248	-0.11614926	-0.5459248	-0.5459248	-0.24323176	-0.38183218	-0.5459248	-0.5459248	-0.5459248	-0.5459248	-0.089555316	0.039248023	-0.5459248	-0.33465946	0.22920077	-0.23848146	-0.5459248	-0.5459248	-0.5459248	-0.019462649	0.47638452	0.43309727	-0.39937648	-0.5459248
-0.5459248	-0.124793604	-0.011106507	-0.5459248	-0.5459248	0.09836866	0.08429773	-0.5459248	-0.5459248	-0.5459248	-0.5459248	-0.5038692	-0.5459248	-0.27271843	0.20027766	0.22617683	-0.5025528	-0.16789807	0.30799505	0.2914286	-0.13709824	-0.3486325	-0.5459248	-0.5459248	-0.5459248	-0.5459248	-0.44279498	-0.41725236	-0.5459248	-0.5459248	-0.08620083	-0.5459248	-0.5459248	-0.5459248	-0.5459248	-0.17736243	0.26513317	-0.31141272	-0.5459248	-0.33462515	0.033157468	-0.5459248	-0.5459248	-0.5459248	0.17264687	0.6779073	-0.0349929	-0.29499888	-0.5459248	-0.27209368
-0.5370339	-0.4928509	-0.18552098	-0.5459248	-0.5459248	-0.5110349	-0.54158974	-0.5459248	-0.5459248	-0.5459248	-0.2703451	-0.5459248	-0.5459248	-0.4053814	-0.050545678	0.09541576	-0.3768748	-0.057295583	0.3505276	0.3426344	0.18328832	0.025946738	-0.08978156	-0.5459248	-0.5459248	-0.5149099	-0.28538164	-0.2553638	-0.01764855	-0.49963742	-0.27376097	-0.5459248	-0.5459248	-0.5459248	-0.5459248	-0.47067103	0.25773716	-0.48507133	-0.5459248	-0.5304687	-0.20433982	-0.5459248	-0.5459248	-0.5459248	-0.039806943	-0.072061956	-0.5459248	-0.5459248	-0.5459248	-0.5459248
-0.52845126	-0.48866197	-0.5105432	-0.5459248	-0.5459248	-0.5459248	-0.5097592	-0.5459248	-0.5459248	-0.34774303	-0.47539935	-0.5459248	-0.5459248	-0.5459248	-0.16653372	-0.43874672	-0.5459248	-0.41474068	-0.20924614	0.09127674	0.35876992	0.1548496	0.16080806	-0.51769227	-0.45202258	-0.31696987	-0.062574305	-0.13497698	-0.17644455	-0.43978134	-0.5459248	-0.5459248	-0.5459248	-0.5459248	-0.5459248	-0.498777	-0.009046829	-0.4521215	-0.5459248	-0.5459248	-0.5459248	-0.5459248	-0.5459248	-0.5459248	-0.5459248	-0.5459248	-0.5459248	-0.5459248	-0.5459248	-0.5459248
0.046045884	-0.5459248	-0.5459248	-0.39044628	-0.43682188	-0.5459248	-0.45015672	-0.5459248	-0.5459248	-0.25400937	-0.46268746	-0.5459248	-0.5459248	-0.5459248	-0.09921764	-0.2760213	-0.39886498	-0.4827494	-0.33718848	-0.19571464	0.287542	0.32657063	0.027709074	-0.45637563	-0.2994561	-0.36422408	-0.009305075	-0.38118353	-0.53179806	-0.5459248	-0.51351917	-0.5459248	-0.5459248	-0.5459248	-0.5459248	-0.12038919	-0.2940177	-0.4423675	-0.5459248	-0.5459248	-0.5459248	-0.5459248	-0.5459248	-0.5459248	-0.5459248	-0.5459248	-0.5459248	-0.5459248	-0.5459248	-0.5459248
0.06474246	-0.5459248	-0.5459248	-0.54047436	-0.43535617	-0.5459248	-0.5459248	-0.40581495	-0.1955167	-0.093879245	-0.072898455	-0.5459248	-0.4044599	-0.5459248	-0.33333465	-0.25798348	-0.2415614	-0.40526125	0.1834546	-0.019953378	0.083201796	0.2705459	-0.26076305	-0.29249403	-0.3914264	-0.49930018	-0.29732874	-0.5459248	-0.5459248	-0.5459248	-0.5459248	-0.5459248	-0.5459248	-0.5459248	-0.19168787	0.20552309	-0.23085298	-0.5459248	-0.5459248	-0.5459248	-0.5459248	-0.5459248	-0.5459248	-0.5459248	-0.5459248	-0.5459248	-0.5459248	-0.5459248	-0.5459248	-0.5459248
-0.5459248	-0.47684982	-0.4512761	-0.47322428	-0.195956	-0.5459248	-0.5459248	-0.5459248	0.10739515	-0.21222676	-0.5459248	-0.50492483	-0.34395465	-0.5459248	-0.19649033	-0.3406938	-0.30343038	-0.5459248	-0.037703265	-0.15863921	-0.5440666	-0.5060992	-0.5459248	-0.058680717	-0.5459248	-0.5459248	-0.5459248	-0.5459248	-0.5459248	-0.5459248	-0.5459248	-0.5459248	-0.5459248	-0.5459248	0.060744207	-0.13399243	-0.42743045	-0.5459248	-0.5459248	-0.5459248	-0.5459248	-0.5459248	-0.5459248	-0.5459248	-0.4762587	-0.5459248	-0.5459248	-0.5459248	-0.5459248	-0.5459248
-0.5083358	0.049448647	-0.08843595	-0.1870119	-0.07735806	-0.5459248	-0.5459248	-0.5459248	0.012976607	-0.12953088	-0.5459248	-0.5459248	-0.38608015	-0.5459248	-0.3719014	-0.057508115	-0.5459248	-0.5459248	-0.2120707	-0.23127335	-0.5459248	-0.5459248	-0.5074049	-0.07467879	-0.5459248	-0.5459248	-0.5459248	-0.5459248	-0.5459248	-0.5459248	-0.5459248	-0.5459248	-0.18503241	-0.08425321	-0.19977136	-0.5459248	-0.5459248	-0.5459248	-0.5459248	-0.5459248	-0.5459248	-0.5459248	-0.308992	-0.20598494	-0.5437428	-0.5459248	-0.5459248	-0.5459248	-0.5459248	-0.5040571
-0.42715645	0.13830237	-0.13824713	-0.30008003	-0.2901142	-0.5459248	-0.5459248	-0.34046996	-0.049292117	0.30030397	-0.17240281	-0.5459248	-0.5459248	-0.5459248	-0.109611265	-0.057186153	-0.5074361	-0.5459248	-0.2685585	-0.06564725	-0.30664113	-0.5459248	-0.23280956	0.16560067	-0.21277672	-0.5459248	-0.5459248	-0.5459248	-0.5459248	-0.5459248	-0.5459248	-0.38973182	0.04362553	-0.090699725	-0.49629956	-0.5459248	-0.5459248	-0.5459248	-0.5459248	-0.5459248	-0.4781358	-0.38108814	-0.41722664	-0.4471884	-0.5459248	-0.5459248	-0.5459248	-0.37421298	-0.49826968	-0.5459248
-0.5459248	-0.135433	-0.37633872	-0.2124644	-0.5459248	-0.5459248	-0.5459248	0.0677325	0.3927554	-0.2821694	-0.5459248	-0.5459248	-0.5459248	-0.3523365	-0.20350963	-0.5459248	-0.5459248	-0.5459248	-0.26942372	0.15255524	-0.40675357	-0.31197643	0.08103588	0.0077229342	0.106264696	-0.5459248	-0.5459248	-0.5459248	-0.5459248	-0.5459248	-0.5459248	-0.4896517	-0.14021023	-0.39969277	-0.5459248	-0.5459248	-0.5459248	-0.5459248	-0.5459248	-0.4438246	0.25478905	0.011973722	-0.23682934	-0.5459248	-0.5459248	-0.5459248	-0.5459248	-0.5459248	-0.2041717	-0.5459248
-0.5459248	-0.5459248	-0.5459248	-0.5459248	-0.5459248	-0.5459248	-0.5459248	-0.2048254	0.55312306	-0.16339642	-0.5459248	-0.5459248	-0.5459248	-0.5355504	-0.2451195	-0.39494705	-0.5459248	-0.5459248	-0.23019263	0.0440213	-0.2850301	-0.40434238	-0.50547785	-0.4754202	-0.2737115	-0.532418	-0.5459248	-0.5459248	-0.5459248	-0.5459248	-0.5459248	-0.5459248	-0.5005165	-0.5459248	-0.5459248	-0.5459248	-0.5459248	-0.5459248	-0.5459248	-0.2367205	0.22381046	0.044701368	-0.5459248	-0.5459248	-0.5459248	-0.5459248	-0.5459248	-0.5459248	-0.5459248	-0.5459248
-0.5459248	-0.5459248	-0.5459248	-0.5459248	-0.5459248	-0.5459248	-0.5459248	-0.5459248	0.37443924	0.3319249	-0.2522367	-0.5107462	-0.5048412	-0.44569412	-0.3133126	0.15666036	-0.5459248	-0.5459248	-0.37259302	-0.4645291	-0.5459248	-0.5459248	-0.5459248	-0.5459248	-0.5459248	-0.5459248	-0.5459248	-0.5459248	-0.5459248	-0.5459248	-0.5459248	-0.5459248	-0.5459248	-0.51368797	-0.45345253	-0.40528408	-0.48117808	-0.5459248	-0.43360597	0.26573327	0.20292169	-0.051812094	-0.5459248	-0.5459248	-0.5459248	-0.5459248	-0.5459248	-0.3764841	-0.5459248	-0.5459248
-0.5459248	-0.5459248	-0.5459248	-0.5459248	-0.5459248	-0.5459248	-0.5459248	-0.5459248	0.13667423	0.57834923	0.44038332	-0.1410703	-0.30871686	-0.12202638	-0.133972	-0.5459248	-0.5459248	-0.5459248	-0.5459248	-0.5459248	-0.5459248	-0.5459248	-0.5459248	-0.5459248	-0.5459248	-0.5459248	-0.3252561	0.108750194	-0.30042407	-0.5459248	-0.5459248	-0.33065352	-0.5459248	-0.20191225	-0.5459248	-0.5459248	-0.5459248	-0.5459248	-0.5459248	0.37276787	0.18765125	-0.34078383	-0.5459248	-0.5459248	-0.5459248	-0.5459248	-0.5459248	-0.37068006	-0.5459248	-0.5459248
-0.5459248	-0.49119827	-0.5459248	-0.5459248	-0.5459248	-0.5459248	-0.5459248	-0.5459248	-0.20739728	0.12883247	0.15601507	-0.20132557	-0.33929232	-0.028435	0.06541853	-0.5459248	-0.5459248	-0.5459248	-0.5459248	-0.5459248	-0.5459248	-0.5459248	-0.5459248	-0.5459248	-0.5459248	-0.5459248	0.074908465	0.40330577	0.5379148	-0.06045777	-0.12141369	-0.35308385	-0.5459248	-0.45142108	-0.5459248	-0.5459248	-0.5459248	-0.5459248	-0.5459248	-0.0906792	-0.2782449	-0.5459248	-0.5459248	-0.5459248	-0.5459248	-0.5459248	-0.5459248	-0.19759424	-0.18128088	-0.5459248
-0.5459248	-0.5459248	-0.5459248	-0.5459248	-0.5459248	-0.5459248	-0.409322	-0.46358758	-0.24119042	0.21202937	0.084574364	-0.08673799	-0.5459248	-0.3589131	0.03553244	-0.51855433	-0.5459248	-0.5459248	-0.5459248	-0.5459248	-0.5459248	-0.5459248	-0.5459248	-0.5262624	-0.5459248	-0.20397769	-0.20752133	0.20513026	0.5447063	0.07099407	-0.21132244	-0.5405568	-0.5459248	-0.48372725	-0.5459248	-0.5459248	-0.5459248	-0.5459248	-0.5459248	-0.5459248	-0.42028305	-0.5459248	-0.5459248	-0.5459248	-0.5459248	-0.5459248	-0.2927393	-0.13773711	-0.18409434	-0.37298843
-0.5459248	-0.5459248	-0.5459248	-0.5459248	-0.5459248	-0.5459248	-0.41699287	0.18808159	0.6351121	0.80707747	0.4294169	-0.19346906	-0.5459248	-0.4957248	0.2623528	0.2560932	-0.5459248	-0.5459248	-0.5459248	-0.5459248	-0.5459248	-0.5459248	-0.47792265	-0.05373834	-0.35706702	-0.18704021	-0.23544432	0.5515335	0.6900622	0.05034586	-0.108358994	-0.4960189	-0.5459248	-0.4899086	-0.5459248	-0.5459248	-0.5459248	-0.5459248	-0.5459248	-0.5459248	-0.5459248	-0.5459248	-0.4153946	-0.52504635	-0.5459248	0.05166514	-0.5232711	-0.16200949	-0.03733692	-0.034299403
-0.5459248	-0.5459248	-0.5459248	-0.5459248	-0.5459248	-0.272776	0.56911147	0.47932613	1.0139097	1.2942113	0.2953441	-0.5459248	-0.5459248	-0.5459248	0.046370033	0.28403905	-0.38732478	-0.5459248	-0.5459248	-0.5459248	-0.5459248	-0.37737855	-0.19750258	-0.1141593	-0.5459248	-0.3279135	0.0012390829	0.15704642	0.21477711	-0.4841635	-0.34936172	-0.4990199	-0.5459248	-0.50463486	-0.5459248	-0.5459248	-0.5459248	-0.5459248	-0.403301	-0.4809036	-0.5459248	-0.24157655	-0.2310681	-0.05044396	-0.5459248	-0.26828152	-0.5459248	-0.31642053	0.23476273	0.006816099
-0.5459248	-0.5459248	-0.5459248	-0.5459248	-0.105939254	0.8450726	0.8781167	0.445176	0.7648557	0.9915938	-0.25721315	-0.5459248	-0.5459248	-0.5459248	-0.26010564	0.09565601	0.11986041	0.15329584	-0.5459248	-0.5459248	-0.5459248	-0.5459248	-0.5459248	-0.5112488	-0.5459248	-0.03993709	0.031885955	-0.36998543	-0.37593994	-0.5459248	-0.29726982	-0.43476018	-0.5459248	-0.5459248	-0.5459248	-0.49032107	-0.5459248	-0.5459248	-0.5459248	-0.5459248	-0.5459248	-0.08459112	0.100600675	-0.26130342	-0.5459248	-0.5459248	-0.5459248	-0.49921155	0.29934004	-0.5459248
-0.00082069	-0.015457202	-0.5459248	-0.5459248	-0.36602053	0.20670812	1.09054	0.4999467	0.27544707	0.35362625	-0.5459248	-0.5459248	-0.5459248	-0.5459248	-0.41304448	0.36191556	0.6229788	0.27497554	-0.44874316	-0.5459248	-0.5459248	-0.5459248	-0.5459248	-0.5459248	-0.16984726	0.5650328	0.08458598	-0.5459248	-0.5459248	-0.43185097	-0.34011677	-0.17164578	-0.5459248	-0.5459248	-0.5459248	-0.5459248	-0.5459248	-0.5459248	-0.5459248	-0.5459248	-0.5459248	-0.10362438	0.020326389	-0.3074372	-0.5459248	-0.5459248	-0.30984744	-0.5060394	-0.29410815	-0.5459248
0.05193329	0.31256118	-0.17757031	-0.5459248	-0.5459248	-0.44143957	0.46029016	0.085425526	-0.43537003	-0.21236993	-0.5459248	-0.5459248	-0.5459248	-0.5459248	-0.5459248	0.067305535	0.55411065	0.12581483	-0.16839668	-0.5459248	-0.5459248	-0.5459248	-0.5459248	-0.5459248	0.20630026	-0.052332014	-0.43419373	-0.5459248	-0.5459248	-0.5459248	-0.49436778	-0.4291957	-0.5459248	-0.5459248	-0.5459248	-0.5459248	-0.5459248	-0.5459248	-0.5459248	-0.5459248	-0.5459248	-0.038904965	0.02962232	-0.3428717	-0.5459248	-0.5459248	-0.5459248	-0.5459248	-0.532084	-0.5459248
0.22468263	0.37052217	0.054676082	-0.5459248	-0.5459248	-0.5459248	0.018355904	-0.5459248	-0.5459248	-0.5459248	-0.41158554	-0.5459248	-0.5459248	-0.5459248	-0.5459248	-0.17597197	0.56140006	0.5688829	0.1710362	-0.5086017	-0.5459248	-0.5459248	-0.3255016	-0.35941094	0.18027747	-0.5459248	-0.5459248	-0.5459248	-0.5459248	-0.5459248	-0.5459248	-0.38444787	-0.17772236	-0.27570558	-0.5459248	-0.5097491	-0.28873786	-0.5459248	-0.5459248	-0.5459248	-0.5459248	-0.27223292	-0.2572025	-0.5459248	-0.5459248	-0.54360455	-0.45969772	-0.19707951	0.08111231	-0.4346829
-0.1564962	0.3201938	-0.20967928	-0.48582464	-0.5227518	-0.5459248	-0.5459248	0.06475189	-0.15695712	-0.5459248	-0.5459248	-0.5459248	-0.5459248	-0.5459248	-0.5459248	-0.5459248	0.15840584	0.48454523	0.4300191	0.047598355	-0.43906254	-0.5459248	-0.5459248	-0.23739062	0.010456012	-0.5459248	-0.5459248	-0.5459248	-0.5459248	-0.5459248	-0.5459248	-0.26857525	-0.23752365	-0.32681146	-0.34599176	-0.19341308	0.2103347	0.0505542	-0.1903426	-0.40425628	-0.5459248	-0.5459248	-0.5459248	-0.5459248	-0.46710354	-0.38049847	-0.13050443	0.032598834	0.42705396	-0.20698494
-0.5459248	-0.50832766	-0.34220642	-0.12166199	-0.24212484	-0.5459248	-0.5459248	-0.41826648	-0.5361262	-0.49726558	-0.5459248	-0.5459248	-0.5459248	-0.5459248	-0.5459248	-0.5459248	0.25936854	0.6387663	0.48210058	-0.042296443	0.047187917	-0.5459248	-0.5459248	-0.39576152	0.122135624	-0.5459248	-0.5459248	-0.5459248	-0.5459248	-0.5459248	-0.5459248	-0.33869314	-0.25507253	-0.17941295	-0.38469848	-0.06435674	0.24355027	0.5280865	0.34172612	0.010696971	-0.5459248	-0.5459248	-0.5459248	-0.5459248	-0.5308395	0.15894362	-0.2463148	0.19604158	0.44374567	0.028275805
-0.5459248	-0.5459248	-0.46414697	-0.22408788	-0.2403471	-0.5459248	-0.5459248	-0.5459248	-0.5459248	-0.5459248	-0.5459248	-0.5459248	-0.5459248	-0.5459248	-0.5459248	-0.5459248	-0.0014605178	0.81667423	0.5792415	-0.09483508	0.1015477	-0.54390323	-0.5459248	-0.53741485	-0.30909744	-0.5459248	-0.5459248	-0.5459248	-0.5459248	-0.5459248	-0.5459248	-0.27409786	-0.3037805	-0.24834372	-0.49754506	-0.4001805	0.15334742	0.31608337	0.039145447	0.032328874	-0.50291026	-0.4389091	-0.5459248	-0.5459248	-0.5459248	-0.2044784	-0.21800478	0.2821744	0.43037388	-0.08732582
-0.5459248	-0.3482995	-0.5459248	-0.5459248	-0.2986188	-0.062493686	-0.5459248	-0.5459248	-0.5459248	-0.5459248	-0.18588772	-0.07381653	0.15934758	-0.5459248	-0.5459248	-0.04002671	0.22282372	0.54258543	0.49641815	-0.5459248	-0.5459248	-0.21609463	-0.41271418	-0.316054	-0.5459248	-0.5459248	-0.5459248	-0.5459248	-0.5459248	-0.5459248	-0.5459248	-0.5459248	-0.49756983	-0.27697265	-0.31614992	-0.5459248	-0.29298362	-0.41933012	-0.10408506	-0.13464926	-0.41010144	-0.4840696	-0.4366141	-0.5459248	-0.5459248	-0.5459248	-0.13749135	0.0714617	0.2672023	0.2591109
-0.40866506	-0.5031434	-0.5459248	-0.5459248	-0.5459248	-0.29499075	-0.5459248	-0.5459248	-0.5459248	-0.25621286	0.11901134	0.45831314	0.42264023	-0.5459248	-0.5459248	-0.19509181	0.11091849	0.4482198	0.40533125	-0.46665832	-0.5459248	-0.5000043	-0.4035414	-0.5459248	-0.5459248	-0.5459248	-0.5459248	-0.501877	-0.5459248	-0.5459248	-0.5459248	-0.5459248	-0.4947683	-0.10910082	-0.47378525	-0.5459248	-0.51626533	-0.5459248	-0.5459248	-0.5459248	-0.26041088	-0.09355952	-0.21738622	-0.5459248	-0.5459248	-0.5459248	-0.46445686	-0.43983647	-0.10951031	0.21782373
-0.5459248	-0.5069153	-0.5459248	-0.5459248	-0.5459248	-0.45559683	-0.5459248	-0.5459248	-0.5459248	-0.34178916	-0.056326937	-0.109463975	-0.13720295	-0.5459248	-0.5459248	-0.13730872	0.03283041	0.35458514	0.51116085	0.086075544	-0.5459248	-0.3551836	-0.43134487	-0.5459248	-0.5459248	-0.5459248	-0.1865888	-0.16815639	-0.5459248	-0.5459248	-0.5459248	-0.5459248	-0.5459248	-0.113950245	-0.5459248	-0.5459248	-0.2568118	-0.44738016	-0.5459248	-0.5459248	-0.058293708	-0.06412559	-0.5459248	-0.5459248	-0.5459248	-0.5459248	-0.5459248	-0.5459248	-0.5459248	-0.30450955
-0.5459248	-0.5459248	-0.5459248	-0.5459248	-0.4678587	-0.5459248	-0.5459248	-0.5459248	-0.52245486	-0.4254356	-0.3277901	-0.21742788	-0.5459248	-0.5459248	-0.5459248	0.1945531	0.2846644	0.32502592	0.09142789	-0.11881634	-0.06778588	-0.0746757	-0.11861262	-0.5459248	-0.5459248	-0.5459248	-0.37699896	-0.133844	-0.5459248	-0.5459248	-0.5459248	-0.5459248	-0.5459248	-0.5459248	-0.5459248	-0.5459248	-0.5459248	-0.5459248	-0.5459248	-0.5459248	-0.45165604	-0.22613582	-0.5459248	-0.5459248	-0.5459248	-0.5459248	-0.5459248	-0.5459248	-0.5459248	-0.5321619
-0.5459248	-0.5459248	-0.5459248	-0.45240283	-0.41169578	-0.5459248	-0.5459248	-0.5459248	-0.07466979	-0.5459248	-0.48265976	-0.12087587	-0.5459248	-0.5459248	-0.08202362	0.3160813	0.7195319	0.25296843	-0.50845724	-0.5459248	-0.12293722	-0.5459248	-0.43981338	-0.5459248	-0.5459248	-0.5459248	-0.5459248	-0.21383932	-0.5459248	-0.5459248	-0.5459248	-0.5459248	-0.5459248	-0.5459248	-0.5459248	-0.5459248	-0.5459248	-0.5459248	-0.5459248	-0.5459248	-0.5459248	-0.33903039	-0.5459248	-0.5459248	-0.5459248	-0.5459248	-0.5459248	-0.5459248	-0.5459248	-0.5459248
-0.5459248	-0.5459248	-0.5459248	-0.5459248	-0.5459248	-0.5459248	-0.5459248	-0.5459248	-0.5459248	-0.5459248	-0.37458637	-0.28026497	-0.5459248	-0.5459248	0.03490328	0.6105456	0.6510849	-0.04269969	-0.5459248	-0.5459248	-0.36545277	-0.5459248	-0.5459248	-0.5459248	-0.5459248	-0.5459248	-0.5459248	-0.5459248	-0.5459248	-0.5459248	-0.5459248	-0.5459248	-0.5459248	-0.5459248	-0.5459248	-0.5459248	-0.5459248	-0.5459248	-0.5459248	-0.4723679	-0.4263168	-0.5459248	-0.5459248	-0.5459248	-0.5459248	-0.5459248	-0.5459248	-0.5459248	-0.5459248	-0.5459248
-0.5459248	-0.5459248	-0.5459248	-0.5459248	-0.5459248	-0.41013157	-0.5459248	-0.5459248	-0.5459248	-0.5459248	-0.5459248	-0.34864408	-0.5459248	-0.5459248	0.31712618	0.42082578	0.2404389	-0.5459248	-0.5459248	-0.5459248	-0.5459248	-0.5459248	-0.5459248	-0.5459248	-0.5459248	-0.5459248	-0.5459248	-0.5459248	-0.5459248	-0.5459248	-0.5459248	-0.5459248	0.077377155	-0.4016175	-0.5459248	-0.5459248	-0.5459248	-0.5459248	-0.5459248	-0.5459248	-0.5459248	-0.5459248	-0.5459248	-0.5459248	-0.5459248	-0.5459248	-0.5459248	-0.5459248	-0.5459248	-0.5459248
-0.5459248	-0.51374215	-0.40302795	-0.39241216	-0.5298043	-0.5459248	-0.5459248	-0.5459248	-0.5459248	-0.3665512	-0.429524	-0.5459248	-0.5459248	-0.42779467	0.099934705	0.14353047	-0.39578664	-0.5459248	-0.5459248	-0.5459248	-0.5459248	-0.5459248	-0.5459248	-0.5459248	-0.5459248	-0.5459248	-0.5459248	-0.5459248	-0.5459248	-0.5459248	-0.5459248	-0.5459248	0.29584765	-0.035192907	-0.3211653	-0.5459248	-0.5459248	-0.5459248	-0.5459248	-0.5459248	-0.5459248	-0.5459248	-0.5459248	-0.5459248	-0.5459248	-0.5459248	-0.5459248	-0.5459248	-0.5459248	-0.37357035
-0.5459248	-0.5459248	-0.32952246	0.24652068	-0.029887233	-0.5459248	-0.5459248	-0.5459248	-0.31073335	-0.13828027	-0.45204958	-0.5459248	-0.5459248	-0.5459248	-0.015776306	-0.08112217	-0.5459248	-0.5459248	-0.5459248	-0.5459248	-0.5459248	-0.5459248	-0.5459248	-0.5459248	-0.5459248	-0.5459248	-0.5459248	-0.5459248	-0.5459248	-0.5459248	-0.5459248	-0.5459248	0.19824784	0.044728797	-0.47998005	-0.21919519	-0.49951798	-0.5459248	-0.5459248	-0.5459248	-0.5459248	-0.5459248	-0.5459248	-0.5459248	-0.22126438	-0.5459248	-0.5459248	-0.5459248	-0.5459248	0.28431523
-0.5459248	-0.5459248	-0.446616	0.18947016	0.021891814	-0.5459248	-0.5459248	-0.48757765	-0.5459248	-0.5459248	-0.5459248	-0.5459248	-0.5459248	-0.5459248	0.06431092	-0.20860475	-0.5459248	-0.16660884	-0.2777241	-0.16118874	-0.5459248	-0.5459248	-0.5459248	-0.42768422	-0.5459248	-0.5459248	-0.5459248	-0.5459248	-0.5459248	-0.5459248	-0.5459248	-0.3718922	0.2661033	-0.4702951	-0.37333015	-0.047558498	-0.039484553	-0.5459248	-0.5459248	-0.5459248	-0.5459248	-0.5459248	-0.5459248	-0.14425792	-0.5153207	-0.5459248	-0.5459248	-0.5459248	-0.37954468	0.53639936
-0.5459248	-0.5459248	-0.14279063	0.19858256	-0.20591094	-0.5459248	-0.5459248	-0.28896233	-0.5459248	-0.5459248	-0.5459248	-0.5459248	-0.5459248	-0.36786407	-0.5459248	-0.5459248	-0.5459248	-0.34617457	-0.391219	-0.03184848	-0.48516148	-0.5459248	-0.5459248	-0.16769972	-0.5459248	-0.5459248	-0.5459248	-0.5459248	-0.5459248	-0.5459248	-0.5459248	-0.5459248	-0.1853793	-0.5459248	-0.32071987	-0.22950932	-0.5459248	-0.5459248	-0.5459248	-0.5459248	-0.5459248	-0.060010612	0.5303055	0.0692754	-0.5459248	-0.5459248	-0.5459248	-0.5459248	-0.5459248	0.47363433
-0.13643979	-0.20843184	-0.09015576	0.25609025	-0.12741487	-0.07917611	-0.23120447	-0.46243846	-0.5459248	-0.5459248	-0.5459248	-0.5459248	-0.5459248	-0.5459248	-0.5459248	-0.5459248	-0.5459248	-0.04495428	-0.12428321	-0.29796505	-0.5459248	-0.5459248	-0.5459248	-0.40727246	-0.5459248	-0.5459248	-0.5459248	-0.5459248	-0.5459248	-0.5459248	-0.5459248	-0.5459248	-0.5459248	-0.44773778	-0.5459248	-0.5459248	-0.5459248	-0.5459248	-0.5459248	-0.5459248	-0.20962323	0.33982092	0.70590866	-0.124428496	-0.5459248	-0.5459248	-0.5459248	-0.5459248	-0.5232225	0.18761349
0.37679893	0.22573252	-0.5459248	-0.21741298	0.13227272	-0.021672236	0.03225006	-0.51670825	-0.3239529	-0.47947118	-0.5459248	-0.5459248	-0.5459248	-0.5459248	-0.5459248	-0.5459248	-0.5459248	-0.34324017	-0.34244847	-0.5459248	-0.5459248	-0.5459248	-0.5459248	-0.5459248	-0.5459248	-0.5459248	-0.5459248	-0.5459248	-0.5459248	-0.5459248	-0.5459248	-0.5459248	-0.5459248	-0.5357022	-0.5459248	-0.5459248	-0.5459248	-0.5459248	-0.5459248	-0.20819296	-0.022975845	0.02377463	0.32120535	-0.5459248	-0.5459248	-0.5459248	-0.5459248	-0.5459248	-0.3099183	0.01908421
1.0936766	0.563589	-0.5459248	-0.5459248	-0.5459248	-0.49831113	-0.5092595	-0.32885665	-0.014381362	-0.3927863	-0.5459248	-0.5459248	-0.5459248	-0.5459248	-0.5459248	-0.5459248	-0.5459248	-0.4660455	-0.41840973	-0.37091404	-0.5459248	-0.5459248	-0.5459248	-0.5459248	-0.5459248	-0.5459248	-0.5459248	-0.5459248	-0.5459248	-0.5459248	-0.5459248	-0.49206915	-0.5459248	-0.5459248	-0.5459248	-0.5459248	-0.5459248	-0.5459248	0.15643646	0.629282	0.58982545	0.30209097	-0.1386369	-0.5459248	-0.5459248	-0.5459248	-0.5459248	-0.5459248	-0.03106055	-0.31678328
0.84500295	0.1746105	-0.5459248	-0.5459248	-0.5459248	-0.5459248	-0.5459248	-0.14356537	-0.0027406495	-0.5459248	-0.5459248	-0.5459248	-0.5459248	-0.5459248	-0.5459248	-0.5459248	-0.5459248	-0.5459248	-0.5459248	-0.2992527	-0.5459248	-0.5459248	-0.5459248	-0.5459248	-0.5459248	-0.5459248	-0.5459248	-0.5459248	-0.5459248	-0.5459248	-0.5459248	-0.18083239	-0.25363252	-0.5459248	-0.5459248	-0.5459248	-0.5459248	-0.5459248	0.4581298	0.79104483	0.3065154	-0.17548643	-0.5459248	-0.5077821	-0.5459248	-0.5459248	-0.5459248	-0.01765298	0.4089945	-0.3699494
0.89018285	-0.013809632	-0.5459248	-0.5459248	-0.5459248	-0.5459248	-0.53515255	0.10050748	-0.042852364	-0.15640225	-0.5459248	-0.5459248	-0.17770088	-0.5459248	-0.5459248	-0.46461162	-0.15274277	-0.38924217	-0.31838432	-0.21355413	-0.3990494	-0.5459248	-0.5459248	-0.5459248	-0.5459248	-0.5459248	-0.5459248	-0.5459248	-0.42117867	-0.2029681	-0.24273929	0.08522552	0.12670898	-0.5459248	-0.5459248	-0.5459248	-0.5459248	-0.5459248	0.3951199	1.0427301	0.0045210337	-0.5459248	-0.5459248	-0.5459248	-0.5459248	-0.5459248	-0.13630727	0.47271213	0.46137363	-0.024792992
0.6757768	-0.37081513	-0.5459248	-0.5459248	-0.5459248	-0.5105493	-0.42855817	-0.037461925	-0.4715331	-0.2188706	-0.24670956	0.10596325	0.0057939747	-0.5459248	-0.22541116	-0.17409728	0.13396348	0.546767	0.06229368	-0.21939091	-0.45004976	-0.5459248	-0.5459248	-0.5459248	-0.5459248	-0.5459248	-0.5459248	-0.44372025	-0.337338	-0.071811184	0.48292726	0.11410401	0.09154803	-0.33437964	-0.46186006	-0.5459248	-0.5459248	-0.5389445	0.38335472	0.61507714	-0.24340536	-0.5459248	-0.5459248	-0.5459248	-0.5459248	-0.5459248	-0.10207096	0.7881925	0.67960757	0.39235735
-0.07489161	-0.5459248	-0.5459248	-0.5459248	-0.5459248	-0.5459248	-0.3659061	0.08029305	-0.5459248	-0.5459248	-0.5459248	-0.5459248	-0.5459248	-0.5459248	-0.14070344	0.099833176	0.44118324	0.34566203	-0.03922683	-0.5246483	-0.5459248	-0.5459248	-0.5459248	-0.5459248	-0.5459248	-0.5459248	-0.5459248	-0.21407835	-0.09183714	0.33397788	0.075445764	0.13103588	-0.19649579	-0.41718808	-0.5459248	-0.5459248	-0.5459248	-0.18424241	0.4676175	-0.23260155	-0.5459248	-0.5459248	-0.5459248	-0.5459248	-0.5459248	-0.5459248	-0.017629169	0.60541457	1.187888	0.30879223
-0.5459248	-0.5459248	-0.5459248	-0.5459248	-0.5459248	-0.46750483	-0.3837484	0.06391016	-0.46853557	-0.40923455	-0.5459248	-0.5459248	-0.5459248	0.08043434	-0.13768111	0.21343656	0.33176792	0.23649944	0.22119744	-0.4523696	-0.5459248	-0.5459248	-0.5459248	-0.5459248	-0.5459248	-0.5459248	-0.5459248	-0.4828058	-0.40520296	0.1410862	-0.44453737	-0.36775714	-0.35335314	-0.5459248	-0.5459248	-0.5459248	-0.5459248	-0.2685823	-0.004708801	-0.5459248	-0.5459248	-0.52732104	-0.5459248	-0.5459248	-0.5459248	-0.5367201	0.42484915	0.73602694	0.8268704	0.13863438
-0.15653212	-0.5459248	-0.5459248	-0.5459248	-0.5459248	-0.123253986	-0.34218723	0.3694388	-0.2172789	-0.39136508	-0.5459248	-0.5459248	-0.5459248	0.38958928	0.078715526	0.44950986	-0.043186374	0.27552965	0.16948016	-0.23207985	-0.5459248	-0.5459248	-0.5459248	-0.5459248	-0.5459248	-0.5459248	-0.5459248	-0.18381879	-0.08346376	-0.32626432	-0.5459248	-0.5459248	-0.5459248	-0.5459248	-0.5459248	-0.5459248	-0.5459248	-0.39484906	-0.3035813	-0.5459248	-0.34753466	-0.36556756	-0.5000051	-0.5459248	-0.5459248	-0.5459248	-0.0960875	0.66529	0.68244326	0.32452047
0.022188298	-0.422527	-0.5459248	-0.5459248	-0.5459248	-0.38073358	0.1535388	0.17377019	-0.34860763	-0.5459248	-0.5459248	-0.5459248	0.04058425	0.19031428	0.38611108	0.3797551	-0.36066452	-0.29520863	-0.07001804	-0.5459248	-0.5459248	-0.5459248	-0.5459248	-0.5459248	-0.5459248	-0.5459248	-0.5459248	0.31121668	0.021161364	-0.3106924	-0.5459248	-0.5459248	-0.5459248	-0.5459248	-0.5459248	-0.5459248	-0.5459248	-0.5459248	-0.5459248	-0.5459248	-0.5459248	-0.5459248	-0.5459248	-0.5459248	-0.5459248	-0.5459248	-0.5322137	1.0004638	1.1733323	0.8015476
1.9286263e-05	-0.4927158	-0.5459248	-0.5459248	-0.5459248	-0.13582815	0.089550644	-0.18407793	-0.45140505	-0.5459248	-0.5459248	-0.026052503	0.38060397	0.3121771	0.04604055	-0.16605401	-0.48260027	-0.3938573	-0.5459248	-0.5459248	-0.5459248	-0.5459248	-0.5459248	-0.5459248	-0.5459248	-0.5459248	-0.32086647	0.4343036	-0.054564506	-0.4845419	-0.5459248	-0.5459248	-0.5459248	-0.5459248	-0.5459248	-0.5459248	-0.5459248	-0.5459248	-0.5459248	-0.5459248	-0.5459248	-0.5459248	-0.5459248	-0.5459248	-0.5459248	-0.5459248	-0.5459248	0.73991567	0.879751	0.862934
0.107809596	-0.5459248	-0.5459248	-0.5459248	-0.5459248	-0.5459248	-0.23992196	-0.5459248	-0.5459248	-0.35053894	-0.19537844	0.3498352	0.82390577	0.18237966	0.025531964	-0.0034767657	-0.5459248	-0.5459248	-0.5459248	-0.5459248	-0.5459248	-0.45332566	-0.5459248	-0.5459248	-0.5459248	-0.5459248	0.2291973	0.5783801	0.008985113	-0.47036368	-0.5459248	-0.5459248	-0.5459248	-0.5459248	-0.5396188	-0.5459248	-0.5459248	-0.5459248	-0.5459248	-0.5459248	-0.5459248	-0.5459248	-0.5459248	-0.5459248	-0.5459248	-0.5459248	-0.5459248	0.75127995	0.79393137	0.94970465
0.24581538	-0.5459248	-0.5459248	-0.2148949	-0.5459248	-0.5459248	-0.31970674	-0.5459248	-0.5459248	-0.16352493	-0.0409545	0.15858814	0.22715457	0.23284683	0.7037191	0.51086044	-0.29998574	-0.48893836	-0.5459248	-0.5459248	-0.5459248	-0.2587084	-0.35318363	-0.5459248	-0.5459248	-0.5459248	0.34170184	0.7747559	0.2654048	-0.23471823	-0.24869196	-0.5459248	-0.5459248	-0.5459248	-0.5459248	-0.5459248	-0.5459248	-0.5459248	-0.5459248	-0.5459248	-0.5459248	-0.5459248	-0.5459248	-0.5459248	-0.5459248	-0.5459248	-0.047177345	1.0383905	0.9316645	0.76322496
-0.43646786	-0.5459248	-0.41345468	0.13933949	-0.5459248	-0.5459248	-0.21145274	-0.5459248	-0.5459248	-0.33556828	-0.27326554	-0.4826483	0.48252594	0.18976726	0.37403035	0.4970231	0.1255752	-0.31435305	-0.5459248	-0.5459248	-0.5459248	-0.5459248	-0.37400597	-0.42533663	-0.5459248	-0.5459248	0.22811107	0.4457729	-0.1535052	-0.007153394	0.014326979	-0.5459248	-0.5459248	-0.5459248	-0.5459248	-0.5459248	-0.5459248	-0.5459248	-0.5459248	-0.5459248	-0.5459248	-0.5459248	-0.5459248	-0.5459248	-0.34749833	0.041251652	0.5693206	1.2245948	1.3153764	0.11141093
-0.5459248	-0.5459248	-0.5459248	-0.5459248	-0.09314175	-0.19920613	-0.5459248	-0.5459248	-0.5459248	-0.5459248	-0.5459248	-0.25957632	0.5825647	-0.094931275	-0.14227119	0.53696245	-0.21245246	-0.13979608	-0.36652362	-0.3788743	-0.37417492	-0.5459248	-0.5459248	-0.5459248	-0.5459248	-0.5459248	0.103116654	0.36268967	-0.32066512	0.13710167	-0.18948896	-0.5459248	-0.5459248	-0.5459248	-0.5459248	-0.5459248	-0.5459248	-0.5459248	-0.5459248	-0.5459248	-0.5459248	-0.5459248	-0.5459248	-0.5459248	-0.28217262	0.12748368	0.85892504	1.201265	0.9742191	-0.5459248
-0.5459248	-0.5459248	-0.5459248	-0.5459248	0.07270407	0.34902602	-0.45714054	-0.5459248	-0.5459248	-0.5459248	-0.46216658	0.021639379	0.37299737	-0.44435817	0.45367664	0.233836	-0.5459248	-0.5459248	0.06402121	-0.05096945	-0.5459248	-0.5459248	-0.5459248	-0.5459248	-0.42082	-0.13966393	0.3936015	0.10727201	-0.5459248	-0.09895891	-0.54355884	-0.5459248	-0.5459248	-0.5459248	-0.5459248	-0.5459248	-0.5459248	-0.5459248	-0.5459248	-0.5459248	-0.5459248	-0.5459248	-0.5459248	-0.5459248	-0.31584463	0.46644366	1.3108395	0.88756824	0.52368385	-0.5459248
-0.45730755	0.06083502	-0.5459248	-0.5459248	0.29086125	0.4494966	-0.05559063	-0.18598865	-0.5459248	-0.5459248	-0.020203432	0.36941338	-0.047879126	0.31095886	0.5468628	0.10742463	-0.5459248	-0.45807904	0.057297442	-0.23492864	-0.5459248	-0.5459248	-0.5459248	-0.5459248	-0.13912953	-0.2566858	0.1230325	-0.35285088	-0.5459248	-0.5459248	-0.5459248	-0.5459248	-0.5459248	-0.5459248	-0.5459248	-0.5459248	-0.5459248	-0.5459248	-0.5459248	-0.5459248	-0.4845326	-0.5459248	-0.5459248	-0.5459248	-0.5459248	0.7720895	1.5824299	0.24341479	-0.21032774	-0.42756507
0.45886573	0.6755823	-0.27360696	-0.074125774	0.058475856	-0.10306246	-0.02665152	-0.37826505	-0.48991176	-0.43715358	-0.15432985	-0.14545082	-0.054648936	0.31840315	0.4377877	0.12608802	-0.5459248	-0.35453272	-0.009577558	-0.14509223	-0.24030453	-0.5459248	-0.5459248	-0.26182312	-0.17256632	0.022687646	-0.1700471	-0.5459248	-0.5459248	-0.5459248	-0.5459248	-0.5459248	-0.5459248	-0.5459248	-0.5459248	-0.5459248	-0.5459248	-0.5459248	-0.5459248	-0.5459248	-0.0029361788	-0.29623163	-0.48775855	-0.5459248	-0.5459248	0.49076283	1.0427728	0.053358283	-0.42426118	-0.28401703
0.98726517	0.650732	0.24964263	0.054712415	0.015348199	-0.39556497	-0.13186994	-0.12566629	0.0139208725	-0.28809154	-0.29149812	0.13086025	0.20312816	0.9462955	0.51601124	-0.074165635	-0.5459248	-0.5459248	-0.46610752	-0.12123307	-0.30800533	-0.5459248	-0.5459248	-0.51975954	-0.3172892	-0.28955352	-0.23711358	-0.5459248	-0.5459248	-0.51873463	-0.5459248	-0.5459248	-0.5459248	-0.43079147	-0.5459248	-0.5459248	-0.38785505	-0.17147116	-0.33409357	-0.5459248	-0.067255914	-0.0050998596	-0.1325903	-0.5459248	-0.5459248	0.25318244	0.6806064	0.19994098	-0.47237125	-0.5459248
0.824091	0.30859736	-0.48325554	-0.30596608	0.08778026	0.10867438	-0.34045693	0.11597559	-0.5459248	-0.4450034	0.0076894094	0.26622862	0.6580371	0.5993579	0.38295415	-0.5280425	-0.37309894	-0.5459248	-0.02677962	0.08210805	-0.5459248	-0.5459248	-0.5459248	0.040745113	-0.49269223	-0.5459248	-0.5459248	-0.4189707	-0.21655042	-0.09198753	-0.5459248	-0.5459248	-0.5459248	-0.5459248	-0.5459248	-0.5459248	-0.41359472	0.053002175	0.059675273	-0.5459248	-0.0100463815	0.53426427	0.30615473	-0.5402762	-0.5459248	-0.47634947	0.33712187	0.28616366	-0.5459248	-0.5459248
0.38240403	-0.41663164	-0.5459248	-0.5459248	-0.06466703	-0.0046166554	-0.5459248	-0.19913277	-0.5459248	-0.20022756	0.6570368	0.3898608	0.35820362	-0.0527776	-0.24081919	-0.5459248	-0.37711215	-0.08830818	0.20783277	-0.19278601	-0.5459248	-0.5459248	-0.5459248	0.12668452	-0.43235955	-0.5459248	-0.5459248	-0.5459248	-0.033128325	-0.001953913	-0.5459248	-0.5459248	-0.5459248	-0.46838814	-0.5459248	-0.4871502	-0.33799297	0.05062768	-0.34644535	-0.05809375	0.62849116	0.57009405	0.3672395	0.09611998	-0.5459248	-0.5459248	0.23383003	-0.5459248	-0.5459248	-0.5459248
-0.3008323	-0.5459248	-0.5459248	-0.5459248	-0.1717272	-0.06514881	-0.5459248	-0.5459248	-0.5459248	-0.5459248	0.66399574	0.7169541	0.253509	-0.39328524	-0.5286623	-0.5459248	-0.4070755	0.08099469	0.15185599	-0.5305862	-0.5459248	-0.5459248	-0.5459248	-0.3916321	0.013239044	-0.5459248	-0.5459248	-0.5459248	-0.08506571	-0.052357588	-0.5459248	-0.5459248	-0.5459248	-0.5459248	-0.5459248	-0.47035488	-0.14191228	-0.00608184	-0.5459248	0.08398554	0.7651855	0.74851114	0.68655354	-0.10503314	-0.5459248	-0.5459248	-0.43510896	-0.5459248	-0.5459248	-0.5459248
-0.5459248	-0.5459248	-0.5459248	-0.5459248	-0.2251169	0.0019328169	-0.5459248	-0.5459248	-0.5459248	-0.5459248	0.27591473	0.9315844	0.13755877	-0.060579535	-0.5459248	-0.5459248	-0.28738803	-0.065115996	-0.025715923	-0.4846136	-0.5459248	-0.5459248	-0.5459248	-0.5459248	0.08890558	0.3527509	-0.15328948	-0.5459248	-0.25605893	-0.5459248	-0.5459248	-0.5459248	-0.5459248	-0.5459248	-0.5459248	-0.5404953	-0.25454473	-0.49618354	-0.5459248	0.13609949	0.7634018	1.0757904	0.6025685	-0.27333063	-0.5459248	-0.5459248	-0.5459248	-0.5459248	-0.5459248	-0.5459248
-0.5459248	-0.5459248	-0.5459248	-0.43649876	-0.23402998	-0.078475855	-0.5459248	-0.5459248	-0.5459248	-0.5459248	0.075548485	1.0364178	0.542851	0.3704392	-0.31051642	-0.5459248	-0.05951398	-0.087762974	0.06686038	-0.5459248	-0.5459248	-0.5459248	-0.5459248	-0.5459248	0.4178604	1.1304114	0.1046966	-0.5459248	-0.25244632	-0.5459248	-0.5459248	-0.5459248	-0.5459248	-0.2986914	0.09489113	-0.5459248	-0.5459248	-0.5459248	-0.5459248	0.52457494	0.9391093	1.517076	0.8742965	-0.020657493	-0.36609703	-0.5459248	-0.5459248	-0.5459248	-0.5459248	-0.5459248
-0.5459248	-0.36299852	-0.31654146	-0.5459248	-0.5459248	-0.5459248	-0.5459248	-0.5459248	-0.5459248	-0.5459248	0.088456325	0.024430696	0.14313841	0.86104566	0.48402017	0.38651186	0.41132313	0.36605033	0.4533954	-0.3253992	-0.5459248	-0.5459248	-0.5459248	-0.42613	0.7601206	0.7652295	0.40460762	0.0494346	-0.23312429	-0.5459248	-0.5459248	-0.5459248	-0.5459248	-0.34228075	-0.16758175	-0.5459248	-0.5459248	-0.5459248	-0.037720073	0.78445584	1.2822518	1.6958277	0.7536439	0.03961265	-0.5459248	-0.5459248	-0.5459248	-0.5459248	-0.5459248	-0.5459248
-0.5375285	0.04258664	0.21150374	-0.5459248	-0.5459248	-0.5459248	-0.5459248	-0.5459248	-0.5459248	-0.1945598	0.13597882	-0.5459248	-0.5459248	0.5438566	1.2399608	0.8359818	0.63084537	0.54578257	0.37046292	0.15729147	-0.5459248	-0.5459248	-0.5459248	0.3495035	0.8980514	0.06140937	-0.12055429	0.22132906	-0.5459248	-0.5459248	-0.5459248	-0.5459248	-0.5459248	-0.34359124	-0.13011533	-0.119261585	-0.29599148	-0.5459248	0.094498694	1.0134939	1.656933	1.6259533	0.6375867	-0.5459248	-0.5459248	-0.5459248	-0.5459248	-0.5459248	-0.5459248	-0.5459248
-0.2930202	0.085107855	0.068959296	-0.5459248	-0.37196386	-0.5459248	-0.5459248	-0.4468772	-0.23970784	-0.21583676	-0.49244502	-0.5459248	-0.5459248	-0.0351921	0.2939818	0.21454859	0.48689082	0.35237622	0.046824858	-0.5061628	-0.5459248	-0.5459248	-0.15575132	0.7846861	0.49817306	-0.28094292	-0.2236842	-0.4951457	-0.5459248	-0.5459248	-0.5459248	-0.5459248	-0.5459248	-0.5459248	-0.29464227	0.43042532	-0.13277535	-0.5459248	-0.015763069	0.72044003	1.3367518	1.107346	0.63662755	-0.5459248	-0.5459248	-0.5459248	-0.5459248	-0.5459248	-0.5459248	-0.5459248
0.01340081	0.09397915	-0.5459248	-0.5459248	-0.5459248	-0.4220428	-0.1659364	-0.5459248	-0.5459248	-0.527835	0.088533714	-0.13673194	-0.34157142	0.1587688	0.04406916	0.031521995	0.33471477	-0.022888271	-0.10758702	-0.5459248	-0.5459248	-0.5459248	0.45278022	0.65513635	0.28731084	0.18026927	-0.35935113	-0.5459248	-0.5459248	-0.5459248	-0.5459248	-0.46741647	-0.49281093	-0.5459248	-0.5459248	-0.057041053	-0.12936501	-0.2632853	-0.25363478	0.8670648	1.3475633	0.71369344	0.41083866	-0.5459248	-0.5459248	-0.5459248	-0.5459248	-0.5459248	-0.5459248	-0.5318505
-0.10975765	-0.07913806	-0.5459248	-0.5459248	0.14837937	0.43272802	0.020965407	-0.33508798	-0.5459248	-0.123445995	0.63753235	0.74200666	0.21790268	0.31330502	0.072408155	0.13374695	0.30806744	-0.3878579	0.058734816	-0.2297171	-0.5459248	-0.5459248	0.17675556	0.08952207	0.06253892	0.7382318	-0.5459248	-0.5459248	-0.5459248	-0.5459248	-0.5459248	-0.5459248	-0.5459248	-0.5459248	-0.5459248	-0.51083314	0.16207476	-0.21537004	-0.5459248	0.50805515	0.87929446	0.3022787	0.2018775	-0.5459248	-0.3570116	-0.5459248	-0.5459248	-0.5459248	-0.5459248	-0.5459248
-0.5459248	-0.5459248	-0.5459248	-0.32664892	0.20985016	0.66670585	0.007331637	-0.3185969	-0.45514068	-0.5459248	0.19908929	0.7542931	0.46337825	0.34353998	-0.047765408	-0.25759006	0.12320675	-0.06198681	0.21648802	-0.5368497	-0.5459248	-0.5459248	0.10061496	-0.5459248	-0.27504414	1.011843	-0.019535175	-0.5459248	-0.5459248	-0.5459248	-0.5459248	-0.5459248	-0.5459248	-0.5459248	-0.5459248	-0.2881393	-0.109960705	0.2717045	-0.5459248	0.47352928	0.19271053	-0.45272243	-0.5459248	-0.31975362	-0.13009046	-0.17119919	-0.5459248	-0.5459248	-0.5459248	-0.5459248
-0.5459248	-0.5459248	-0.50270915	-0.5459248	-0.3544953	0.3723428	-0.4108377	-0.09251159	-0.5285915	-0.5459248	-0.33711088	0.34445828	0.33342892	0.20877142	-0.07765559	-0.5459248	-0.49842635	-0.23971021	-0.1364647	-0.4922763	-0.5459248	-0.25723433	-0.15266088	-0.5459248	-0.36489877	0.7046875	0.80502653	0.3991347	-0.5459248	-0.5459248	-0.5459248	-0.5459248	-0.3038158	-0.046845715	-0.5459248	-0.27517036	-0.5459248	-0.26721215	0.055539533	-0.21661848	-0.5459248	-0.5459248	-0.5459248	-0.3229406	0.021863528	-0.23153771	-0.5459248	-0.5459248	-0.5277524	-0.5459248
-0.5459248	-0.5459248	-0.47537965	-0.5459248	-0.5459248	-0.20331134	-0.369693	-0.08054786	-0.31976464	-0.5459248	-0.37409383	0.3155306	-0.035270482	-0.5459248	-0.5459248	-0.36088824	-0.5459248	-0.5190729	-0.38040665	-0.19467095	-0.28720352	-0.03643199	-0.5184578	-0.5459248	-0.5459248	0.19658269	0.7601137	0.6544473	-0.49309713	-0.5459248	-0.5459248	-0.5459248	-0.5459248	-0.5459248	-0.5459248	-0.5380619	-0.5459248	-0.35229507	0.47055188	-0.409665	-0.5459248	-0.5459248	-0.5459248	-0.5459248	-0.0017461926	-0.5459248	-0.5459248	-0.5459248	-0.5459248	-0.5459248
-0.5459248	-0.5459248	-0.5459248	-0.5459248	-0.5459248	-0.43138567	-0.0013458002	0.28842163	0.11520028	-0.4385106	-0.40022096	-0.1195716	-0.5459248	-0.5459248	-0.5459248	-0.39315996	-0.1606807	-0.39992192	-0.5337771	0.3071055	0.14112177	0.1647935	-0.5459248	-0.5459248	-0.5459248	0.05179881	0.03903368	-0.077066764	-0.44062674	-0.5459248	-0.5459248	-0.5459248	-0.5459248	-0.5459248	-0.5459248	-0.5459248	-0.3191264	0.082072765	0.30058086	-0.047472827	-0.5459248	-0.5459248	-0.5459248	-0.38063294	-0.5279156	-0.5459248	-0.5459248	-0.5459248	-0.5459248	-0.5459248
-0.042770598	-0.5459248	-0.5459248	-0.5459248	-0.5459248	-0.48011938	0.30785477	0.3088068	-0.3224514	-0.37663683	-0.39513093	0.10108516	-0.5459248	-0.5459248	-0.5459248	-0.5372348	-0.14951262	-0.3410479	-0.5459248	0.46643233	0.61571336	0.3401216	-0.538959	-0.5459248	-0.1853684	-0.02902435	-0.5459248	-0.5459248	-0.3410864	-0.5459248	-0.5459248	-0.5459248	-0.5459248	-0.5459248	-0.5459248	-0.5459248	-0.3962117	0.1777202	0.23995769	0.17141631	0.18807235	-0.28657562	-0.5459248	-0.5459248	-0.5459248	-0.5459248	-0.5459248	-0.5459248	-0.5459248	-0.5459248
0.10014594	-0.5459248	-0.5459248	-0.32155517	-0.16735607	-0.19898778	-0.047152534	-0.22518209	-0.21027002	-0.30841032	-0.00382949	0.08677728	-0.5459248	-0.5459248	-0.21872169	-0.24834119	-0.48846716	-0.5318235	-0.5459248	0.17925663	0.8365626	0.5543535	-0.2984226	-0.5459248	0.3273097	0.10446988	-0.5459248	-0.5459248	-0.5459248	-0.5459248	-0.5459248	-0.5459248	-0.5459248	-0.5459248	-0.35712737	-0.14648503	-0.48074523	-0.25843665	-0.09495113	0.4294345	0.44653368	-0.28652513	-0.5459248	-0.5459248	-0.5459248	-0.5459248	-0.5459248	-0.5459248	-0.5459248	-0.5459248
-0.05722777	0.24304916	-0.13788211	-0.26024058	-0.014743896	-0.11715067	-0.33054158	0.025785496	0.12210395	-0.26275694	0.10977094	0.16357684	-0.3007476	-0.3416107	-0.114830844	0.02122151	-0.45499635	-0.5459248	-0.5075074	0.033731055	0.5969904	0.7606137	-0.05066911	-0.25199655	0.15109049	-0.038122658	-0.5459248	-0.5459248	-0.5459248	-0.5459248	-0.5459248	-0.5459248	-0.5459248	-0.5459248	0.14787026	0.06894863	-0.4097955	-0.5459248	-0.25699127	0.66741776	0.20549932	-0.42821556	-0.5459248	-0.5459248	-0.5459248	-0.43322825	-0.5308318	-0.5459248	-0.5459248	-0.5459248
0.06464917	0.030534584	0.19722714	-0.049769226	-0.07757859	-0.40447018	-0.12222629	0.07901172	0.026781954	0.090963684	-0.10569029	0.07540781	0.016166221	0.005708972	0.12829456	0.008291808	-0.27243224	-0.5459248	-0.06700257	0.32341436	0.22179094	0.6056073	0.16648032	0.12676303	0.25795278	-0.111750565	-0.37390745	-0.3681941	-0.5459248	-0.5459248	-0.5459248	-0.5459248	-0.5459248	0.06892696	0.3502354	0.29392418	-0.29550734	-0.52354366	-0.5459248	0.4261923	0.25461182	-0.24642323	-0.5459248	-0.5459248	-0.5459248	-0.3526092	-0.40392846	-0.5459248	-0.5459248	-0.3041062
-0.2445185	0.004678419	0.10010452	0.3781182	-0.0538072	-0.2610343	0.22868066	-0.0249179	-0.0070248665	0.40637356	-0.26133364	-0.49859118	-0.5459248	0.1621549	-0.18635657	-0.15155372	0.3072637	-0.09254968	-0.010830975	0.7653176	0.22173841	0.53204095	0.17696366	-0.110373	0.0067170486	-0.32022884	-0.1213795	-0.07580725	-0.5459248	-0.5459248	-0.5459248	-0.5459248	-0.5459248	-0.00042534544	0.39388216	0.025258482	0.08697715	-0.12563291	-0.5459248	-0.21890295	0.5848595	0.3929046	-0.3714858	-0.41624823	-0.5459248	-0.5459248	-0.5459248	-0.5459248	-0.5459248	0.33408457
-0.15885215	0.3368398	-0.07281741	0.1540471	-0.24704261	-0.5459248	0.03663176	0.18039367	0.3533472	0.25766942	-0.10093854	-0.4297747	-0.21037577	-0.20796995	-0.36262327	-0.33779073	0.15083206	-0.059129637	0.0735279	0.43379092	-0.3110812	-0.13785444	0.29071	-0.1528045	-0.09568501	-0.39224637	0.008287189	0.43614462	0.011559615	-0.4495105	-0.5459248	-0.5459248	-0.29992336	0.27895346	-0.22291592	-0.049204305	0.42437238	0.39802858	-0.5459248	-0.11131646	1.2351509	0.6141194	0.26977548	-0.038400188	-0.5459248	-0.5459248	-0.5459248	-0.5459248	-0.21475336	0.079602696
-0.094705366	0.31060588	0.06542744	0.012582644	-0.41418323	-0.5459248	-0.25110605	0.30638063	0.41045272	0.29598033	-0.02137899	-0.15918913	-0.058025986	-0.20609723	-0.16660143	-0.41539946	-0.5459248	-0.5459248	-0.124179825	0.18691961	-0.5459248	-0.44801262	0.6034783	0.30336282	0.031982053	-0.257156	0.38282833	0.65025216	0.45007843	-0.28097418	-0.44973	-0.08010947	0.148857	0.6470651	0.011974675	-0.36781672	0.75288546	0.6951128	0.14600582	0.3418347	1.246645	0.814919	0.70074403	-0.17149314	-0.38144702	-0.38707855	-0.5459248	-0.5459248	0.009300741	-0.18288057
-0.04897949	0.55024827	0.62760866	-0.10340371	-0.51297194	-0.5459248	-0.5459248	-0.3132525	0.7240172	0.14651836	0.2508584	0.030639587	-0.18948142	-0.012923749	-0.5459248	-0.5459248	-0.5459248	-0.5459248	-0.3912816	-0.40345043	-0.4047437	-0.3662442	0.7752399	0.904821	-0.18054843	-0.24822119	0.67462695	1.1598808	0.68251914	-0.17911482	-0.37141454	-0.5459248	-0.19087274	0.12678042	-0.12725505	-0.5459248	0.40310073	0.8511174	1.031733	1.388481	1.1394408	1.0228342	0.48853838	-0.30299816	-0.19883902	-0.19374004	-0.5459248	-0.5044057	-0.30249408	-0.5459248
0.3678039	0.62649316	0.8025198	-0.13046882	-0.5459248	-0.5459248	-0.5459248	-0.5459248	0.34700102	0.12984699	0.61941123	0.4872691	-0.120152995	-0.3100584	-0.5459248	-0.5459248	0.064743176	-0.41529983	-0.5459248	-0.5459248	-0.39086416	-0.314342	0.35515288	0.7890617	0.3131157	0.13268988	0.78802484	0.94061315	0.8971669	-0.2772625	-0.09021681	-0.5459248	-0.459993	-0.5459248	-0.5459248	-0.5459248	0.18480936	0.92229205	0.81833684	1.2824557	1.1464382	1.0322121	0.22605553	-0.3572309	-0.2561351	-0.5169548	-0.42460772	-0.36546993	-0.2935044	-0.5459248
0.6855568	0.48833963	0.5870672	-0.38430008	-0.5459248	-0.5459248	-0.5459248	-0.5459248	-0.262504	-0.18228269	0.40820637	0.19665669	-0.14014085	-0.5096084	-0.5459248	-0.5459248	-0.13811278	-0.32710922	-0.5459248	-0.53278863	-0.5459248	-0.5459248	0.45323128	0.6981111	0.57817113	0.14700876	0.7197652	0.5983076	0.78443766	0.37298232	0.2629816	-0.5459248	-0.5459248	-0.5459248	-0.5459248	-0.49421823	0.2986387	0.25495556	0.3929469	0.7159663	1.265881	0.8999439	0.45411617	-0.18018022	-0.26077607	-0.29404727	-0.5322145	-0.5459248	-0.5459248	-0.5459248
0.77582276	0.5475097	0.3502817	-0.5459248	-0.5459248	-0.5459248	-0.5459248	-0.24834408	-0.45411754	0.26516774	-0.12428706	-0.49826342	-0.52716875	-0.45790112	-0.5459248	-0.5459248	-0.29384986	-0.22803587	-0.51044136	-0.4001471	-0.5459248	-0.5459248	0.24184893	0.4566674	0.30999207	0.37446314	0.5252699	0.3943582	0.43557668	0.96269816	0.35596833	-0.5459248	-0.5459248	-0.5459248	-0.5459248	-0.525206	0.39349255	-0.31859735	0.06430869	0.37783572	1.3859643	1.0353023	0.749487	-0.36926728	-0.5459248	-0.5459248	-0.41593894	-0.5459248	-0.5459248	-0.15077129
0.54794484	0.25465012	-0.5459248	-0.5459248	-0.5459248	-0.4918564	0.2557472	-0.27724713	-0.37218094	0.39094839	-0.5459248	-0.5459248	-0.5459248	-0.3604197	-0.32906646	-0.5459248	-0.29492307	-0.5016086	-0.46084535	-0.47581485	-0.49307212	-0.30266577	0.20459063	0.49159303	0.44950575	0.41266993	-0.019963712	-0.070546344	0.62262213	1.2544272	0.18363352	-0.5459248	-0.5459248	-0.5459248	-0.25410423	0.12991875	0.3652264	-0.08493451	0.10484903	0.72651887	1.697941	1.4527243	1.1214975	-0.21776032	-0.5459248	-0.5459248	-0.5459248	-0.23531175	-0.28609347	-0.06764974
0.59663206	0.22165969	-0.5459248	-0.5459248	-0.5459248	-0.5459248	0.37502077	-0.08123103	-0.053599384	-0.11825165	-0.5459248	-0.4647872	-0.08232268	-0.5459248	-0.5459248	-0.45633832	-0.5459248	-0.37981024	-0.28690907	-0.34714025	-0.10245758	-0.10131379	0.23714638	0.5888741	0.43654186	0.12083144	-0.40698835	-0.49282384	0.49440768	1.1596004	0.15940602	-0.5170035	-0.5459248	-0.3521763	0.33285537	0.20490003	0.08259264	-0.32176113	0.08323242	0.84277	1.8532009	1.9517972	1.1427357	0.005569492	-0.5459248	-0.5459248	-0.3445347	0.10512809	-0.17530268	-0.25670522
0.24059376	-0.33966854	-0.5459248	-0.41215003	-0.5055344	-0.33099294	0.58509445	-0.014991141	0.2388436	-0.33828077	-0.5459248	-0.46666443	0.13570063	-0.37664258	-0.3767738	-0.30719414	-0.5459248	-0.41949898	0.09937368	-0.22441015	-0.4094757	0.20017117	0.46742284	0.43145522	-0.06363376	-0.13099487	-0.5459248	-0.04676919	0.34100208	0.65580165	-0.20863725	-0.5091526	-0.54008317	-0.29231003	0.4368208	-0.021449182	-0.5226493	-0.3460514	0.28325254	1.3102357	2.3058546	1.8690529	0.86987	0.050689016	-0.5459248	-0.39587274	-0.1238551	0.40575793	0.03124208	-0.5459248
-0.14427654	-0.5459248	-0.5459248	0.063213706	0.065538675	0.23354179	0.79511267	0.24456954	-0.18087174	-0.44360438	-0.2859449	-0.09704415	0.21105139	-0.5459248	-0.44420847	-0.34522846	-0.5459248	0.01820347	0.2871775	0.2367213	-0.35352612	0.3493365	0.120937824	0.053309184	-0.4207817	-0.16269065	-0.46509638	0.4275037	0.31030425	0.31986684	-0.20496424	-0.5459248	-0.5023767	-0.5459248	0.08365305	-0.51515484	-0.5459248	-0.47726592	0.77589726	1.8442982	2.0955994	1.6758393	0.78982604	-0.080817446	-0.5459248	-0.5459248	-0.21632032	0.13764058	-0.4544827	-0.5459248
-0.5459248	-0.22065225	-0.259847	0.0037081055	0.9226987	0.9649586	0.54113734	0.48437437	-0.19206211	-0.5459248	-0.04019867	-0.09808517	0.13515942	-0.5437836	-0.50243646	-0.53422517	-0.5459248	0.092092	0.20688847	-0.1446823	-0.24762346	0.04261074	0.040623397	-0.124124914	-0.5459248	-0.5459248	-0.15573773	0.6495542	0.23470326	0.28280157	-0.23819087	-0.50676453	-0.5459248	-0.5459248	-0.32076624	-0.5459248	-0.36160725	-0.42306423	0.94292665	1.3570799	1.2025598	0.8587612	0.95518255	0.12812813	-0.5459248	-0.5459248	-0.37973577	-0.385251	-0.5459248	-0.5459248
-0.5459248	-0.3055734	0.038439095	0.05958098	0.69120437	0.64684415	-0.27700457	-0.17568624	0.11269607	-0.22562543	-0.09182623	-0.019640893	0.25565156	-0.265834	-0.265105	-0.5459248	-0.5459248	-0.48756856	-0.3098379	-0.5459248	-0.5459248	-0.28284007	0.17708676	-0.5459248	-0.5459248	-0.5459248	-0.059788607	0.66361606	0.23820907	0.064069584	-0.06653208	-0.35049435	-0.38208726	-0.20074788	-0.29168534	-0.4087893	-0.5459248	-0.49864104	0.6243592	0.9878249	0.7057624	0.61154914	0.8394643	-0.081761755	-0.5459248	-0.49184954	0.16737148	0.021095505	-0.5459248	-0.5459248
-0.5459248	0.25675693	0.49919108	0.35879833	0.7366327	0.6329264	-0.5437489	-0.17861372	-0.22288279	-0.48155138	-0.5459248	-0.21638495	-0.2829919	-0.44672543	-0.23929182	-0.50915956	-0.5459248	-0.49308184	-0.15744613	-0.5459248	-0.5459248	-0.5459248	-0.27485812	-0.5459248	-0.5459248	-0.5459248	0.2916666	-0.037571784	-0.5459248	-0.5388163	-0.43435293	-0.5459248	-0.49584734	-0.1968311	0.11532938	0.13557582	-0.4800918	-0.5459248	0.23159754	0.6510211	0.67139703	0.8490617	0.58581895	-0.40911594	-0.5459248	-0.5459248	-0.18943839	-0.07793974	-0.25478667	-0.4794488
-0.22857158	0.613297	1.2262764	0.97243005	0.6644413	0.6915447	-0.19216709	-0.5459248	-0.5459248	-0.5459248	-0.48813656	-0.20122647	-0.19047745	-0.18607351	-0.5459248	-0.5459248	-0.5459248	-0.23937656	-0.1003361	-0.38100436	-0.37519434	-0.5459248	-0.5459248	-0.5459248	-0.5459248	-0.5459248	-0.10451631	-0.5459248	-0.5459248	-0.5459248	-0.5459248	-0.5459248	-0.4656923	0.20715562	0.7467041	0.55204505	-0.1436198	-0.31102693	0.28691617	0.7206055	0.79163647	0.77140844	0.034905564	-0.5459248	-0.5459248	-0.5459248	-0.5459248	-0.51159585	-0.10178723	0.10121521
0.032529164	0.56185	1.2215539	1.0538074	0.34872803	0.30974272	-0.34998268	-0.5459248	-0.5459248	-0.5459248	-0.5459248	-0.27215448	0.10228639	-0.042477448	-0.5459248	-0.49381617	-0.5459248	0.25907308	0.15729882	-0.5459248	-0.5459248	-0.5459248	-0.5459248	-0.5459248	-0.5459248	-0.5459248	-0.36503276	-0.5459248	-0.5459248	-0.5459248	-0.5459248	-0.5459248	-0.36375156	0.386057	0.9720778	0.9678352	0.35391855	-0.5459248	0.33313614	0.63669634	1.1443018	0.9138626	-0.08824832	-0.5459248	-0.46209997	-0.41771698	-0.5459248	-0.5459248	-0.15624818	-0.17438103
0.29256186	0.34876546	1.2340484	1.013942	0.1187089	-0.12400496	-0.28621495	-0.5459248	-0.44940132	-0.22752905	-0.5459248	-0.5459248	0.21557704	-0.018091848	-0.2328364	-0.5459248	-0.5459248	0.31473228	-0.061549515	-0.5459248	-0.5459248	-0.5459248	-0.117702305	-0.31788656	-0.5459248	-0.5459248	-0.5459248	-0.5459248	-0.5459248	-0.5459248	-0.25166124	-0.5459248	-0.4542898	0.13238472	0.7592296	0.5858654	-0.07222034	-0.5459248	-0.10885805	-0.06016938	0.51057	0.8768866	-0.23846674	-0.5459248	-0.5459248	-0.24698777	-0.11306817	-0.5459248	-0.32830608	-0.27104223
0.41961423	0.5442196	0.8145637	0.40283936	-0.38521072	-0.5459248	-0.5194704	-0.32024297	-0.1701477	0.22024399	-0.5459248	-0.4246905	0.3354748	0.41259366	0.33596843	-0.5459248	-0.5459248	0.033009656	-0.46512154	-0.5459248	-0.5459248	-0.5459248	-0.15277494	0.31667387	-0.5459248	-0.5459248	-0.5459248	-0.38713813	-0.5459248	-0.4484632	0.14370148	-0.41058454	-0.5459248	0.08648651	0.79142576	0.5642853	-0.029747752	-0.5459248	0.4027908	-0.24962676	0.35614318	0.65158916	-0.5459248	-0.5459248	-0.5459248	-0.40443808	-0.10112917	-0.5459248	-0.06219058	-0.42714736
0.6916229	0.2183127	-0.06775036	-0.38058323	-0.5459248	-0.41371807	-0.5459248	-0.41684815	-0.1855143	0.121533416	-0.25732112	-0.39859697	-0.1270979	0.3625407	0.2973218	-0.5459248	-0.5459248	-0.012925034	-0.5459248	-0.5459248	-0.5459248	-0.4848959	-0.07656951	0.5224719	-0.5459248	-0.5459248	-0.50677615	-0.5282982	-0.27476254	-0.22843294	0.05767826	-0.45859936	-0.35203302	0.3912983	0.90410995	0.72147036	0.26144698	0.19951059	1.0029007	0.18686946	0.41649747	0.44216248	-0.5459248	-0.5459248	-0.5459248	-0.5459248	-0.18079865	-0.090494104	0.33409074	-0.50656277
0.6292682	-0.086815044	-0.5458376	-0.29641595	-0.5459248	-0.5459248	-0.5459248	-0.4345457	-0.5459248	-0.53412014	-0.06400401	-0.5459248	-0.5459248	0.18706466	0.5200531	-0.024824373	-0.040530868	-0.08928726	-0.5459248	-0.5459248	-0.23114173	0.0105528245	0.35255784	0.35102448	-0.3456737	-0.53399837	-0.5459248	-0.5459248	-0.5459248	-0.29125077	-0.166322	-0.5459248	-0.28249007	0.65464276	0.95594865	0.8865567	0.3267829	0.38591975	0.8774979	0.4912894	0.5268859	0.74239284	-0.5459248	-0.5459248	-0.5459248	-0.5459248	-0.53125805	0.1312145	-0.116214074	-0.5459248
0.13652174	-0.4086777	-0.5459248	-0.093922436	-0.5459248	-0.5459248	-0.5459248	-0.5459248	-0.5459248	-0.5459248	-0.05138351	-0.5459248	-0.5459248	-0.07838275	1.0566909	1.2829111	0.714465	0.08074477	-0.5459248	-0.36271387	-0.5459248	-0.028440762	0.5228509	0.16724491	-0.074770555	-0.5459248	-0.5459248	-0.5459248	-0.5459248	-0.3277916	-0.19922175	-0.5459248	-0.49996033	0.4966531	0.78148293	0.66628534	0.13616984	0.56279576	0.7691078	0.8061	0.3493185	0.1857569	-0.50702256	-0.5459248	-0.30552444	-0.5459248	-0.5459248	-0.21814752	-0.49372196	-0.5459248
-0.5459248	-0.364541	-0.29524785	0.058126133	-0.5459248	-0.5459248	-0.5459248	-0.5459248	-0.5459248	-0.5459248	-0.52772844	-0.5459248	-0.5459248	-0.009329503	1.127128	1.2352722	0.8862857	0.2848382	-0.5459248	-0.30599248	-0.5459248	-0.09404125	0.6980044	0.38832295	0.46818724	-0.21081279	-0.5459248	-0.5459248	-0.5459248	-0.31840461	-0.5182746	-0.5459248	-0.5459248	0.110121325	1.0404065	0.4498431	-0.23001531	0.3383764	0.27992988	0.25491163	-0.39025098	-0.40310842	-0.13051315	-0.37432536	-0.11593525	-0.5459248	-0.5459248	-0.4347177	-0.5459248	-0.5459248
-0.5459248	-0.14498293	-0.1075203	0.13500784	-0.5459248	-0.5459248	-0.2540948	-0.40163916	-0.5459248	-0.5459248	-0.5459248	-0.5459248	-0.5459248	-0.15342341	0.67694753	1.1343563	0.86970973	0.9022669	-0.34831497	-0.5459248	-0.5459248	-0.36722916	0.6532338	0.5398527	0.16293812	-0.5459248	-0.5459248	-0.5459248	-0.5459248	-0.5459248	-0.4666618	-0.027432306	-0.43643418	-0.066727184	0.5893867	-0.057093818	-0.5459248	0.071388416	-0.2818971	-0.35009858	-0.5459248	-0.5459248	-0.5265297	-0.36621505	-0.5459248	-0.5459248	-0.5459248	-0.5459248	-0.5459248	-0.5459248
-0.5459248	-0.3431842	-0.36039093	-0.3132613	-0.5459248	-0.5459248	-0.03542815	-0.10662113	-0.13790584	-0.37287137	-0.24783449	-0.5459248	-0.5459248	-0.07782931	0.39097	0.5667969	1.0375581	1.0218238	-0.073278084	-0.5459248	-0.5459248	-0.5459248	0.4007477	-0.13572377	-0.037675694	-0.5459248	-0.31845284	-0.5459248	-0.5459248	-0.5459248	-0.24314973	-0.02549306	-0.05490147	-0.00394616	0.2307509	0.055672776	-0.3132672	-0.20324355	-0.22117804	-0.5459248	-0.5459248	-0.5453552	-0.52933866	-0.44923443	-0.5459248	-0.5459248	-0.5459248	-0.5459248	-0.5459248	-0.5459248
-0.5459248	-0.5459248	-0.5459248	-0.5459248	-0.5459248	-0.5459248	0.35477412	-0.0071834903	0.20902742	-0.09045648	-0.5459248	-0.300527	-0.30364314	-0.24414322	0.033359	0.30223367	0.72520113	1.1605332	0.6579416	-0.4221846	-0.5459248	-0.5459248	-0.33081308	-0.41326824	0.087122954	0.15255253	0.11577039	-0.5459248	-0.5459248	-0.51493794	-0.016718952	0.18150388	0.18280749	-0.0309625	0.10354247	0.36489174	-0.27055836	-0.24801148	0.20878628	-0.31822634	-0.23347281	-0.5416707	-0.5459248	-0.5459248	-0.5459248	-0.5459248	-0.5459248	-0.06394063	-0.5459248	-0.5459248
-0.5459248	-0.5459248	-0.5459248	-0.5459248	-0.5459248	-0.38060978	0.25146988	-0.124283016	0.25125757	-0.28493634	-0.5459248	-0.22110932	-0.5459248	-0.53190815	0.25150374	0.6194193	0.6259574	0.8119576	0.21542823	-0.39611295	-0.5459248	-0.5459248	-0.22633041	-0.3308398	0.48745874	0.4122229	-0.14581387	-0.36166444	-0.5459248	-0.33169535	0.07095664	0.3427968	-0.3599112	0.06653966	0.76720434	0.6919795	-0.45671353	-0.21149965	-0.118907526	0.38768086	0.08295079	-0.5459248	-0.5459248	-0.5459248	-0.5022203	-0.5459248	-0.5459248	-0.100675866	-0.37060884	-0.5459248
-0.5459248	-0.5459248	-0.5459248	-0.5459248	-0.5459248	-0.5459248	-0.05930807	-0.07144551	0.10406477	-0.2296639	-0.3559042	0.13464507	-0.39310047	-0.5459248	0.09290565	0.6979142	0.7606953	0.39655283	-0.08163475	-0.277678	-0.5459248	-0.5459248	-0.29096103	0.016999722	0.4202049	0.30705807	-0.24573936	-0.5359367	-0.36014777	-0.5459248	-0.5459248	-0.5459248	-0.5459248	0.0904861	0.7465526	0.29421562	-0.42847314	-0.1696072	0.16852808	0.10862666	-0.3692187	-0.5459248	-0.30062905	-0.16117516	-0.00020367246	-0.5459248	-0.5459248	-0.19223474	-0.38374755	-0.5459248
-0.5459248	-0.5459248	-0.5459248	-0.5459248	-0.5459248	-0.5459248	-0.52517205	-0.13793325	-0.060251858	0.06496823	-0.031060884	0.3330595	-0.22001424	-0.26559767	-0.18836315	0.49109456	0.45682767	0.34605804	-0.03582964	-0.21705735	-0.5459248	-0.5459248	0.06961284	0.23718147	0.16684504	0.17947978	-0.50659007	-0.33525684	-0.35214865	-0.5459248	-0.5459248	-0.5459248	-0.5048194	-0.22305733	0.2883764	-0.2822644	-0.4478108	0.037029818	0.2992266	-0.1827687	-0.17594063	-0.52730614	0.11303098	0.18064795	-0.415943	-0.5459248	-0.5459248	-0.24640821	-0.24270327	-0.48562458
-0.5459248	-0.5459248	-0.5459248	-0.17603925	-0.31968552	-0.5459248	-0.5459248	-0.077019624	0.09578663	0.24802777	0.1151039	-0.21922179	-0.1753936	0.05375001	-0.5459248	0.2212882	0.40320995	0.22060928	-0.31335816	-0.28225404	-0.2484687	-0.17594372	0.4431309	-0.014985094	-0.5459248	-0.03767112	-0.15867054	0.2433363	-0.1460525	-0.5459248	-0.4833909	-0.5459248	-0.23173177	-0.15044802	0.04969432	-0.38181207	-0.39985195	0.10901396	0.34852535	-0.07581854	0.19663736	0.06683557	0.23462516	0.060251288	-0.5459248	-0.41041425	-0.518194	-0.5459248	0.20952877	0.32917833
-0.5459248	-0.5459248	-0.5459248	-0.20436439	-0.08521433	-0.5459248	-0.5459248	-0.36061168	-0.13874981	-0.24577473	0.021370275	-0.5459248	-0.45212182	-0.10898029	-0.5100979	0.052329157	0.4387324	0.015107097	-0.36903566	-0.13924468	-0.0026863622	0.27367294	0.507244	-0.11690386	-0.5459248	-0.14359814	-0.008136708	0.42757007	0.20983483	-0.1622073	-0.5459248	-0.5459248	-0.36849627	-0.5459248	-0.27674857	-0.5459248	-0.5459248	-0.12301098	0.41254175	0.26705694	0.010290626	0.3015883	0.24105024	0.2578983	-0.38570988	0.06728925	0.08050339	-0.5374284	-0.018007893	0.22263025
-0.5459248	-0.5459248	-0.5459248	-0.5459248	-0.5459248	-0.5459248	-0.5459248	-0.5459248	-0.5459248	-0.38915938	-0.3661801	-0.39064282	-0.31015006	-0.46488553	-0.3459041	-0.39084917	0.09042024	0.19400343	-0.12409906	0.39175153	0.26447725	0.5063395	0.479473	0.36592108	0.028122658	-0.0359835	-0.040109713	0.47331786	0.34686035	0.033422142	-0.07298227	-0.34127185	-0.5459248	-0.5459248	-0.5459248	-0.5459248	-0.5459248	-0.18310636	0.13141789	0.15319908	0.13436787	0.48275736	0.36010548	0.4798014	0.003448479	-0.05736211	0.318136	-0.45868936	-0.5459248	-0.2271423
-0.5459248	-0.43948862	-0.32833657	-0.39523137	-0.5459248	-0.5459248	-0.5459248	-0.5459248	-0.5459248	-0.12927678	-0.26521862	-0.18850034	-0.036896717	-0.5459248	-0.5459248	-0.498587	-0.107544206	0.3148602	0.20897128	0.63612324	0.80969703	0.5083566	0.53344226	0.54464483	0.6176119	0.009853566	0.23101343	0.6167447	0.050761208	-0.21496707	-0.30199075	-0.52880526	-0.5459248	-0.5459248	-0.43301722	-0.5459248	-0.5459248	0.14337975	-0.07218434	0.11299107	-0.29191756	0.58447456	0.5036589	0.6467524	-0.5459248	-0.5459248	-0.45694166	-0.4747009	-0.5459248	-0.5459248
-0.5459248	-0.5459248	-0.35961387	-0.32929218	-0.5459248	-0.5459248	-0.5459248	-0.5459248	-0.5459248	-0.53279793	-0.5102733	-0.3631798	-0.4489322	-0.41894516	-0.5459248	-0.295661	0.11207295	0.65221584	0.34368873	0.88922334	0.888911	0.0005564444	0.6518395	0.6834527	0.83122617	0.48207316	0.56551325	0.4950466	-0.12403563	-0.1687285	-0.5459248	-0.5459248	-0.5459248	-0.5459248	-0.21950059	-0.5459248	-0.15013616	0.3865349	-0.012666694	0.17167827	-0.04340795	0.7837742	1.0428267	0.68627733	-0.5459248	-0.5459248	-0.5459248	-0.0914457	-0.5459248	-0.5459248
-0.5459248	-0.5459248	-0.5459248	-0.5459248	-0.5459248	-0.5459248	-0.5459248	-0.5459248	-0.5459248	-0.5459248	-0.4180017	-0.5459248	-0.5459248	-0.40486044	-0.27739364	-0.42771408	0.122740306	0.6567044	0.62159884	0.9377332	0.44529516	-0.3452325	0.20983012	0.22259867	0.71109223	0.513557	0.43368596	0.03802532	-0.49811432	-0.115605004	-0.5459248	-0.5459248	-0.5459248	-0.33934405	-0.21684623	-0.5459248	-0.20178746	-0.5459248	-0.5459248	0.08299341	0.36748683	0.9316615	1.2485766	0.5480659	-0.5459248	-0.5459248	-0.5459248	-0.5459248	-0.5459248	-0.5459248
-0.5459248	-0.5459248	-0.5459248	-0.5459248	-0.5459248	-0.43936062	-0.5459248	-0.5459248	-0.5459248	-0.5459248	0.043176517	-0.5459248	-0.5459248	-0.0824332	-0.5459248	-0.5459248	-0.17444037	0.6055966	0.3381764	0.76789844	0.24705908	-0.4027406	0.019644083	0.25937614	0.18155855	-0.4852057	-0.5459248	-0.45822266	-0.28157857	0.14040147	-0.28079435	-0.44005305	-0.5459248	-0.22380613	0.095564485	-0.5459248	-0.3323789	-0.5459248	-0.5459248	-0.27092132	0.33852878	0.8873345	0.8353127	0.38324606	-0.5459248	-0.5459248	-0.5459248	-0.5459248	-0.5459248	-0.5459248
-0.5459248	-0.5459248	-0.5459248	-0.5459248	-0.5459248	-0.13890819	-0.4861698	-0.5459248	-0.5459248	-0.5459248	-0.16291857	-0.5459248	-0.5459248	-0.5459248	-0.5459248	-0.5459248	-0.16515297	-0.08244259	-0.2437713	0.44810608	0.33500022	0.10694266	-0.13326256	0.18006818	-0.5459248	-0.5459248	-0.5459248	-0.5459248	0.11053615	0.6622783	-0.054202307	-0.42778522	-0.3520382	-0.4456569	0.14748196	-0.5459248	-0.5459248	-0.5459248	-0.5459248	-0.18265787	0.5198729	0.43772057	0.6242282	0.29861337	-0.48853537	-0.5459248	-0.5459248	-0.5459248	-0.34563744	-0.5459248
-0.5459248	-0.5459248	-0.5459248	-0.5459248	-0.5459248	-0.3665759	-0.40911514	-0.5097848	-0.5459248	-0.5459248	-0.4081306	-0.5459248	-0.49556363	-0.5459248	-0.5459248	-0.5459248	-0.4606686	-0.5271131	-0.5459248	0.18529461	0.35078657	0.03952903	-0.103704	0.21000998	-0.5459248	-0.5459248	-0.5459248	-0.5459248	0.3545302	1.0349911	0.5235486	-0.33136702	-0.41401765	-0.26049304	-0.040532343	-0.5459248	-0.5459248	-0.5459248	-0.5459248	-0.028000701	0.383239	0.4247101	0.85694104	0.17461598	-0.5459248	-0.5459248	-0.5459248	-0.5459248	-0.4265684	-0.5459248
-0.5459248	-0.5459248	-0.5459248	-0.5459248	-0.5459248	-0.5092543	-0.5459248	-0.5459248	-0.5459248	-0.5459248	-0.3470023	-0.5459248	-0.2501832	-0.5459248	-0.5459248	-0.5459248	-0.5459248	-0.5459248	-0.5459248	0.012302541	0.012400258	0.057126865	0.14030413	0.0091955	-0.16639192	-0.32420757	-0.5459248	0.19021775	0.7340127	0.67279744	0.5249797	-0.021849526	-0.5459248	-0.12663127	-0.2422714	-0.5459248	-0.5459248	-0.5459248	-0.5459248	0.39880136	0.64188343	0.8444163	0.29211822	-0.14694329	-0.5459248	-0.5459248	-0.5051247	-0.10587392	-0.5459248	-0.5459248
-0.5459248	-0.5459248	-0.5459248	-0.5459248	-0.5459248	-0.38657224	-0.5459248	-0.48979214	-0.45928156	-0.5459248	-0.42941564	-0.5459248	-0.39064807	-0.5459248	-0.5459248	-0.5459248	-0.5459248	-0.5459248	-0.5459248	-0.5459248	-0.21266095	-0.23520418	0.14138183	-0.38744852	-0.4003879	-0.33086157	-0.5459248	0.50364214	0.6691296	0.5465975	0.408686	0.3464833	-0.47721836	-0.03329114	-0.31491908	-0.5459248	-0.5459248	-0.5459248	-0.5459248	0.5419187	0.6817524	0.23154293	-0.017752029	-0.25778276	-0.5459248	-0.5459248	-0.5459248	-0.5459248	-0.5459248	-0.5459248
-0.5459248	-0.5459248	-0.5459248	-0.5459248	-0.5459248	-0.15521435	-0.516658	-0.5459248	-0.15394706	-0.34695423	-0.5459248	-0.5459248	-0.2577132	-0.2908573	-0.11982127	0.053664528	-0.26570162	-0.5459248	-0.5459248	-0.5459248	-0.08393925	-0.3732149	0.10185804	-0.2822948	-0.29734394	-0.3602153	-0.5459248	0.3980384	0.34082657	0.6682824	0.18966578	0.38079312	-0.5459248	0.034224212	-0.15603432	-0.5459248	-0.5459248	-0.5459248	-0.044440836	0.6542051	0.69648576	0.15234949	-0.46032587	-0.5459248	-0.5459248	-0.3047477	-0.5459248	-0.5459248	-0.5459248	-0.5459248
-0.5459248	-0.5459248	-0.5459248	-0.5459248	-0.5459248	-0.5459248	-0.5459248	-0.5459248	-0.53387016	-0.5459248	-0.5459248	-0.5459248	0.23453782	0.52292764	0.33956635	0.036955435	-0.49711764	-0.5459248	-0.5459248	-0.5459248	0.10548081	-0.5193596	-0.26143348	0.09672466	-0.5459248	-0.20242366	-0.5459248	0.37210792	0.37247366	0.034573983	-0.5459248	-0.3168824	-0.5459248	-0.45167023	-0.04647694	-0.5459248	-0.5459248	-0.5235143	-0.006722287	0.6959638	0.6293305	0.29376417	-0.5459248	-0.5459248	-0.5459248	-0.37914783	-0.5459248	-0.5459248	-0.5459248	-0.5424255
-0.5459248	-0.5459248	-0.5459248	-0.5459248	-0.5459248	-0.5459248	-0.5459248	-0.5459248	-0.5459248	-0.5459248	-0.5459248	-0.13649318	0.14513375	0.6697861	0.6934343	0.058513332	-0.36974326	-0.5459248	-0.5459248	-0.39089063	0.004648513	-0.43498024	-0.32506332	-0.16525708	-0.5459248	-0.5459248	-0.5459248	0.25041938	0.19608311	-0.19518885	-0.5459248	-0.5459248	-0.5459248	-0.5459248	-0.5055627	-0.5459248	-0.5459248	-0.5459248	-0.117181145	0.596807	0.21659455	0.27612472	-0.5459248	-0.5459248	-0.5459248	-0.5459248	-0.5459248	-0.5459248	-0.5459248	-0.5459248
-0.5459248	-0.5459248	-0.5459248	-0.5459248	-0.5459248	-0.5459248	-0.5459248	-0.5459248	-0.5459248	-0.5459248	-0.39413476	-0.17192057	0.46074894	0.40029207	0.3850323	0.07823609	-0.5459248	-0.5459248	-0.5459248	-0.3476722	-0.13399501	0.21708147	-0.30518132	-0.15818776	-0.5459248	-0.5459248	-0.5459248	-0.13030209	-0.40307468	0.023911063	-0.5459248	-0.34263217	-0.5459248	-0.5459248	-0.5459248	-0.5459248	-0.5132931	-0.5459248	-0.5459248	0.14212877	0.12763925	0.24935682	-0.5459248	-0.5459248	-0.5459248	-0.5459248	-0.5459248	-0.5459248	-0.5459248	-0.5459248
-0.5459248	-0.5459248	-0.5459248	-0.5459248	-0.5459248	-0.5459248	-0.5459248	-0.5459248	-0.5459248	-0.5459248	-0.33891863	0.1257013	0.6757959	-0.03334595	0.008104374	-0.07588378	-0.5459248	-0.37921286	-0.5459248	-0.5459248	-0.13659541	-0.17853697	-0.5459248	-0.0782788	-0.51186454	-0.5459248	-0.5459248	-0.37708208	-0.5459248	0.120460145	0.06545053	-0.0927446	-0.30637005	-0.5459248	-0.37281215	-0.2200771	-0.5459248	-0.5459248	-0.5459248	-0.28908584	0.28224814	0.3589205	-0.20093533	-0.5459248	-0.5459248	-0.40048045	-0.5459248	-0.5459248	-0.5459248	-0.5459248
-0.5459248	-0.5459248	-0.5459248	-0.5459248	-0.5459248	-0.5459248	-0.5459248	-0.5459248	-0.5459248	-0.47192052	0.3079204	0.7786874	0.5213327	-0.3545701	0.08721829	0.11665375	-0.31543916	-0.1561253	-0.5459248	-0.5459248	-0.1554355	-0.4234352	-0.5459248	0.057308346	-0.28582036	-0.5459248	-0.1654626	-0.1924986	-0.31881347	0.0050409054	0.46444017	-0.1250766	0.19054909	-0.17627673	0.06972832	-0.1241403	-0.5459248	-0.19033192	-0.5459248	-0.5459248	-0.19700721	0.07663733	0.27524242	0.043090988	-0.15020697	-0.30747065	-0.5459248	-0.5459248	-0.5459248	-0.5459248
-0.5459248	-0.5459248	-0.5459248	-0.5459248	-0.5459248	-0.5459248	-0.5459248	-0.5459248	-0.5459248	-0.19972306	0.20067386	0.25209084	-0.042983845	-0.5459248	-0.4968689	0.020658445	-0.22263336	-0.20796736	-0.5459248	-0.5459248	-0.22040652	-0.42597008	-0.2532496	0.10065215	0.18054157	0.1325601	-0.48316836	-0.5459248	-0.5459248	-0.08604669	0.32498497	0.1651589	0.8017289	0.40115085	-0.050501674	-0.3889198	-0.5459248	-0.15263228	-0.5459248	-0.5459248	-0.29237348	-0.038899347	0.1337299	0.041867144	-0.15413946	-0.32903013	-0.5459248	-0.5459248	-0.5459248	-0.5459248
-0.5459248	-0.5459248	-0.5459248	-0.5459248	-0.5459248	-0.5459248	-0.5459248	-0.44849873	-0.3062149	0.13784416	-0.21443255	-0.5459248	-0.41622093	-0.5459248	-0.5459248	-0.48954833	-0.5459248	-0.41405174	-0.5459248	-0.3739137	-0.35493353	-0.055269763	0.4822803	0.43423903	0.34182355	-0.040558394	-0.22250788	-0.5459248	-0.5459248	0.35506183	0.668466	0.5302977	1.121802	0.44685045	-0.007006009	-0.5459248	-0.5459248	-0.5459248	-0.4875044	-0.5459248	-0.5459248	-0.50787914	-0.3141616	-0.3153076	-0.41629595	-0.5459248	-0.5459248	-0.5459248	-0.5459248	-0.5459248
-0.5459248	-0.5459248	-0.54560447	-0.5459248	-0.5459248	-0.10786155	-0.12637827	-0.086384796	-0.32943138	-0.3653988	-0.5459248	-0.5459248	-0.5459248	-0.5459248	-0.49151155	-0.5459248	-0.5459248	-0.54554003	-0.22001135	-0.0999588	-0.4621876	0.15003422	0.5593807	0.63337576	0.2636337	0.010137812	-0.10894705	-0.5459248	-0.5459248	0.62683135	0.8673948	0.93021494	1.0721278	0.48740026	0.21961549	-0.5459248	-0.5459248	-0.5459248	-0.5459248	-0.5459248	-0.5459248	-0.5459248	-0.38519576	-0.5459248	-0.5459248	-0.5459248	-0.5459248	-0.5459248	-0.5459248	-0.5459248
-0.5459248	-0.5459248	-0.4171956	-0.20027018	-0.18773797	-0.1134468	-0.1924256	-0.5459248	-0.47845072	-0.5459248	-0.44547737	-0.5459248	-0.3052999	-0.46182406	-0.30076602	-0.5459248	-0.5459248	-0.49404463	-0.13678461	-0.26783955	-0.5459248	-0.074689746	0.4449756	0.8983607	0.7540911	-0.050200716	-0.31653288	-0.5459248	-0.5459248	0.5113523	0.8023213	0.9826356	0.8698157	0.4474099	0.18689342	-0.5459248	-0.5459248	-0.5459248	-0.5459248	-0.5459248	-0.5459248	-0.5459248	-0.5459248	-0.5459248	-0.5459248	-0.5459248	-0.5459248	-0.5459248	-0.5459248	-0.5459248
-0.5459248	-0.153487	-0.45406398	0.10086702	-0.018912872	-0.107225336	-0.22781359	-0.5459248	-0.52163917	-0.5459248	-0.5459248	-0.5459248	-0.47156534	-0.5459248	-0.5459248	-0.5459248	-0.5459248	-0.2776614	-0.24183881	-0.5459248	-0.5312666	-0.17709062	0.44410932	1.5492556	0.82558954	-0.07761359	-0.17496426	-0.5459248	-0.5459248	-0.15661284	0.7884265	1.204486	0.89570427	0.72249305	0.52988213	-0.5459248	-0.5459248	-0.5459248	-0.5459248	-0.5459248	-0.5459248	-0.5459248	-0.5459248	-0.5459248	-0.5459248	-0.5459248	-0.5459248	-0.5459248	-0.5459248	-0.5459248
0.10815103	0.08023348	-0.28554454	0.024790611	0.11420182	-0.15380733	-0.21947522	-0.5459248	-0.5459248	-0.5459248	-0.5459248	-0.5459248	-0.5459248	-0.5459248	-0.5459248	-0.5459248	-0.46209854	-0.31696278	-0.24110925	-0.5459248	-0.5459248	0.048022795	0.7578933	1.642238	0.85583323	0.17426434	0.012082154	-0.5459248	-0.2936304	-0.12446726	0.6383032	1.2036985	1.0702591	1.105277	0.5869367	-0.029447982	0.17424048	-0.5459248	-0.5459248	-0.5459248	-0.5459248	-0.5459248	-0.5459248	-0.5459248	-0.5459248	-0.5459248	-0.5459248	-0.5459248	-0.5459248	-0.5459248
0.53134954	0.48338577	-0.051608138	-0.43016672	-0.13034843	-0.4136792	-0.5459248	-0.5459248	-0.5459248	-0.5459248	-0.33890477	-0.3535093	-0.4345089	-0.3651694	-0.5459248	-0.5459248	-0.47091907	-0.5459248	-0.44567084	-0.487109	-0.5459248	0.33748913	1.3654937	1.5805664	1.358417	0.9412146	0.20221733	-0.4265419	0.2638361	0.3500833	0.70514387	1.1075482	1.2871072	1.0044856	0.29675588	0.019377885	0.05485194	-0.5459248	-0.5459248	-0.5459248	-0.5459248	-0.5459248	-0.5459248	-0.5459248	-0.5459248	-0.5459248	-0.5459248	-0.5459248	-0.5459248	-0.5459248
1.0355487	0.6470467	0.23970588	-0.3529579	-0.5459248	-0.5459248	-0.5459248	-0.5459248	0.04238892	0.05058606	0.18358804	-0.13577762	-0.32115468	-0.15434042	-0.5459248	-0.5459248	-0.33439267	-0.5459248	-0.5459248	-0.5459248	-0.027732218	0.14061771	0.99225765	1.8812562	1.7825159	1.4624522	0.7497599	0.18519656	0.5068627	0.9543586	0.6468324	1.0658448	1.101112	0.53830445	-0.067926265	-0.11060653	-0.12414735	-0.5459248	-0.5459248	-0.5459248	-0.5459248	-0.5459248	-0.5459248	-0.5459248	-0.5459248	-0.5459248	-0.5459248	-0.5459248	-0.5459248	-0.5459248
1.0912927	0.616774	0.26459602	-0.4892364	-0.5459248	-0.5459248	-0.5459248	-0.5459248	-0.09335061	0.57097286	0.53371024	-0.13390033	-0.5459248	-0.5459248	-0.5459248	-0.1745303	-0.31353086	-0.07439507	-0.5459248	-0.5459248	-0.062350966	-0.49539202	0.30497536	1.5572816	2.1363964	1.702618	1.0841944	0.7050161	0.7996159	0.8327787	0.5155465	0.9417736	0.7071188	0.16809021	-0.29297012	-0.5459248	-0.5459248	-0.5459248	-0.5459248	-0.5459248	-0.5459248	-0.5459248	-0.5459248	-0.5459248	-0.5459248	-0.5459248	-0.5459248	-0.5459248	-0.5459248	-0.5459248
0.89729804	0.26518804	0.11125993	-0.5459248	-0.5459248	-0.5459248	-0.5459248	-0.5459248	-0.34773833	0.23030618	0.5239427	-0.40743342	-0.5459248	-0.5459248	-0.45025858	0.09439988	-0.50062585	-0.49249542	-0.5459248	-0.5459248	-0.5459248	-0.5459248	-0.014489412	1.44115	2.071561	1.8404821	1.2639395	1.215383	1.3136168	0.6777354	0.3245677	0.73461825	0.4856182	0.08266721	-0.37424862	-0.5459248	-0.5459248	-0.5459248	-0.5459248	-0.5459248	-0.5459248	-0.5459248	-0.5459248	-0.5459248	-0.5459248	-0.5459248	-0.4952647	-0.5459248	-0.5459248	-0.5459248
0.65560657	-0.10505875	-0.42013472	-0.5459248	-0.5459248	-0.5459248	-0.5459248	-0.5459248	-0.5459248	-0.5459248	-0.09791745	-0.4813988	-0.5459248	-0.5459248	-0.5459248	-0.3882627	-0.5459248	-0.5459248	-0.5459248	-0.5459248	-0.5459248	-0.5459248	0.08398706	1.6892691	2.0383883	1.3433231	1.0193822	1.3743315	1.3124485	0.5819747	0.4572478	0.39446047	0.42209268	0.24351293	-0.5459248	-0.5459248	-0.5459248	-0.5459248	-0.5459248	-0.5459248	-0.5459248	-0.5459248	-0.5459248	-0.5459248	-0.5459248	-0.5459248	-0.5459248	-0.5459248	-0.5459248	-0.5459248
-0.13161503	-0.5459248	-0.5459248	-0.5459248	-0.5459248	-0.5459248	-0.5459248	-0.5459248	-0.5459248	-0.5459248	-0.5459248	-0.5459248	-0.5459248	-0.5459248	-0.5459248	-0.5459248	-0.5459248	-0.5459248	-0.5459248	-0.5459248	-0.5459248	-0.5459248	0.5620694	1.2257944	1.8250014	1.3323367	1.2264735	1.6350416	1.046278	0.26840153	0.19938882	0.112487726	0.4370914	0.07068449	-0.5459248	-0.5459248	-0.5459248	-0.5459248	-0.5459248	-0.5459248	-0.5459248	-0.5459248	-0.5459248	-0.5459248	-0.47357225	-0.5459248	-0.5459248	-0.5459248	-0.5459248	-0.44167933
-0.5002787	-0.21895646	-0.5459248	-0.5459248	-0.5459248	-0.5459248	-0.5459248	-0.5459248	-0.5459248	-0.5459248	-0.5459248	-0.5459248	-0.5459248	-0.5459248	-0.5459248	-0.45469543	-0.5459248	-0.5459248	-0.5459248	-0.5039815	-0.537939	-0.5459248	0.3666075	1.0008538	1.6224622	1.6853638	1.1326618	0.77816796	0.20615163	0.25316834	-0.3279917	-0.5459248	-0.5459248	-0.5459248	-0.5459248	-0.5459248	-0.5459248	-0.5459248	-0.5459248	-0.5459248	-0.5459248	-0.5459248	-0.5459248	-0.3150569	-0.5459248	-0.5459248	-0.5459248	-0.5459248	-0.5459248	-0.5459248
-0.29815006	-0.5459248	-0.5459248	-0.31115752	-0.49594706	-0.5459248	-0.45474124	-0.5083683	-0.5459248	-0.5459248	-0.5459248	-0.5459248	-0.5459248	-0.5459248	-0.5459248	-0.2997743	-0.5459248	-0.5459248	-0.5459248	-0.3287752	-0.26478222	-0.5459248	0.20234857	1.326587	1.6407454	1.7107439	1.2974827	0.22501618	-0.5459248	-0.112559825	-0.5459248	-0.5459248	-0.5459248	-0.5459248	-0.5459248	-0.5459248	-0.5459248	-0.5459248	-0.5459248	-0.41084078	-0.5459248	-0.34835634	-0.36182106	-0.53089833	-0.5459248	-0.5459248	-0.4627458	-0.5459248	-0.5459248	-0.5459248
-0.5459248	-0.5459248	-0.5459248	-0.524743	-0.44026402	-0.5459248	-0.2797813	0.15325104	-0.5459248	-0.5459248	-0.5459248	-0.5459248	-0.5459248	-0.5459248	-0.5459248	-0.5459248	-0.5459248	-0.5459248	-0.5459248	0.06470094	-0.45200098	-0.5459248	-0.50465786	0.49081683	2.1425307	2.2959344	2.0356417	0.5779535	-0.5459248	-0.17445987	-0.5459248	-0.5459248	-0.5459248	-0.5459248	-0.5459248	-0.5459248	-0.5459248	-0.5459248	-0.5459248	-0.3889031	-0.5459248	-0.40565223	-0.46808472	-0.40465105	-0.5459248	-0.5459248	-0.29104918	-0.5459248	-0.5357354	-0.5459248
-0.5459248	-0.5459248	-0.5459248	-0.5459248	-0.5459248	-0.5459248	-0.36568084	0.40732494	-0.5459248	-0.5459248	-0.5459248	-0.5459248	-0.5459248	-0.5459248	-0.5459248	-0.5459248	-0.5459248	-0.5459248	-0.5459248	-0.1705575	-0.2328544	-0.5459248	-0.5459248	-0.35884303	1.6042247	2.438398	2.4267514	1.2896781	0.1767668	-0.42626357	-0.5459248	-0.5459248	-0.5459248	-0.5459248	-0.5459248	-0.5459248	-0.5459248	-0.5459248	-0.5459248	-0.5459248	-0.5459248	-0.23396997	-0.39551094	0.01227335	-0.5459248	-0.5459248	-0.5264453	-0.4375131	-0.32042566	-0.42531255
-0.5459248	-0.5459248	-0.5459248	-0.5459248	-0.5459248	-0.5459248	-0.40463772	0.25939977	-0.109427355	-0.5459248	-0.5459248	-0.5459248	-0.5459248	-0.5459248	-0.5459248	-0.5459248	-0.5459248	-0.5459248	-0.5459248	-0.35089922	-0.2070234	-0.5459248	-0.5459248	-0.5459248	1.1371963	2.1800895	2.1318386	1.376193	0.7401368	-0.5459248	-0.5459248	-0.5459248	-0.5459248	-0.5459248	-0.5459248	-0.4977405	-0.53710556	-0.5459248	-0.5459248	-0.5459248	-0.28087997	0.070237905	-0.0031123743	-0.050092187	-0.5459248	-0.5459248	-0.5253014	-0.19029778	-0.24879916	-0.045312908
-0.5459248	-0.4420393	-0.5459248	-0.5459248	-0.5459248	-0.5459248	-0.54363906	0.26542088	-0.32917255	-0.5459248	-0.5459248	-0.5459248	-0.5459248	-0.5459248	-0.5459248	-0.5459248	-0.5459248	-0.5459248	-0.5459248	-0.124634266	-0.5296229	-0.5459248	-0.5459248	-0.5459248	1.075448	2.184182	1.9628967	1.2784536	0.44987214	-0.5459248	-0.5459248	-0.5459248	-0.5459248	-0.5459248	-0.5459248	-0.5459248	-0.42827347	-0.5459248	-0.5459248	-0.45193473	0.27940062	0.2673315	0.29967254	-0.5459248	-0.5459248	-0.5459248	-0.5459248	-0.5459248	-0.36264902	-0.36165735
-0.5459248	-0.41291666	-0.5459248	-0.5459248	-0.5459248	-0.5459248	-0.5459248	-0.10210905	-0.3866784	-0.5459248	-0.5459248	-0.5459248	-0.5459248	-0.5459248	-0.5459248	-0.5459248	-0.5459248	-0.5459248	-0.52435476	0.059669033	-0.34972262	-0.5459248	-0.5459248	-0.5459248	0.94620293	1.7049705	1.830208	1.7007699	0.69216955	-0.5459248	-0.5459248	-0.5459248	-0.5459248	-0.5459248	-0.5459248	-0.5459248	-0.29509473	-0.5459248	-0.5459248	-0.025532395	0.3228271	0.6269346	0.2086999	-0.5459248	-0.5459248	-0.5459248	-0.5459248	-0.5459248	-0.5459248	-0.5459248
-0.52888995	-0.5459248	-0.5459248	-0.5459248	-0.5459248	-0.5459248	-0.5459248	0.022572452	-0.5459248	-0.5459248	-0.5459248	-0.5459248	-0.5459248	-0.5459248	-0.5459248	-0.5459248	-0.5459248	-0.5459248	-0.50069135	-0.36714178	-0.5459248	-0.5459248	-0.5459248	-0.5459248	0.80227923	1.4758779	1.4433413	1.7217507	0.77475923	-0.04603293	-0.5459248	-0.5459248	-0.5459248	-0.5459248	-0.5459248	-0.36239895	-0.2597746	-0.5459248	-0.5459248	-0.0466529	0.6801994	0.6723447	0.017415352	-0.1902453	-0.5459248	-0.5459248	-0.5459248	-0.5459248	-0.5459248	-0.2167339
-0.5459248	-0.5459248	-0.5459248	-0.5459248	-0.5459248	-0.5459248	-0.45017397	0.027583405	-0.5459248	-0.5459248	-0.5459248	-0.5459248	-0.5459248	-0.5459248	-0.5459248	-0.5459248	-0.5459248	-0.5459248	-0.5459248	-0.5459248	-0.5277241	-0.5459248	-0.5459248	-0.5459248	0.57426256	1.5099328	1.513888	1.6592209	0.6006412	0.17410481	-0.5459248	-0.5459248	-0.5459248	-0.5459248	-0.5459248	-0.5459248	-0.44078103	-0.5459248	-0.289242	0.20092182	0.6597826	0.49887183	0.02907278	0.009179547	-0.5459248	-0.5459248	-0.5459248	-0.5459248	-0.5459248	-0.32784295
-0.5459248	-0.5459248	-0.5459248	-0.5459248	-0.5459248	-0.5459248	-0.5459248	-0.3207817	-0.5459248	-0.5459248	-0.47048265	-0.4036995	-0.5459248	-0.5459248	-0.5459248	-0.5459248	-0.5459248	-0.5459248	-0.5459248	-0.5459248	-0.4270556	-0.5459248	-0.5459248	-0.38911065	-0.12603363	1.1461649	1.6046922	1.8388989	0.6435817	0.07577935	-0.48847097	-0.5459248	-0.5459248	-0.5459248	-0.5459248	-0.5459248	-0.5457971	-0.5459248	-0.08413859	0.13234024	0.44199145	0.32709798	0.1394843	-0.3200132	-0.5459248	-0.5459248	-0.5459248	-0.5459248	-0.5459248	-0.48031157
-0.5459248	-0.5459248	-0.3794139	-0.5459248	-0.5459248	-0.5459248	-0.5459248	-0.29913545	-0.5459248	-0.34319708	-0.26152614	-0.2581301	-0.5459248	-0.5459248	-0.5459248	-0.5459248	-0.5459248	-0.5459248	-0.5459248	-0.5459248	-0.39416113	-0.4077989	-0.49598554	-0.48377255	-0.5012163	0.85198283	1.1037675	1.6996853	0.9071257	0.18134011	-0.2253763	-0.5459248	-0.5459248	-0.5459248	-0.5459248	-0.5459248	-0.45737794	-0.5459248	-0.5459248	-0.43488243	0.47612423	0.13721043	0.20687237	-0.4550112	-0.5459248	-0.5459248	-0.5459248	-0.5459248	-0.5459248	0.10828951
-0.5459248	-0.5459248	-0.25641364	-0.5459248	-0.5459248	-0.5459248	-0.5459248	-0.31220716	-0.24483126	-0.38704768	-0.5459248	-0.5459248	-0.22121899	-0.5459248	-0.5459248	-0.5459248	-0.5459248	-0.50665736	-0.5184521	-0.5459248	-0.5459248	-0.24269906	-0.2813481	-0.37921956	-0.33028513	0.32336235	0.8179286	1.5850128	1.1871744	0.53008765	-0.35264838	-0.5459248	-0.5459248	-0.5459248	-0.5459248	-0.5459248	-0.5459248	-0.5459248	-0.5459248	-0.5459248	0.32319805	-0.05150661	-0.38476592	-0.5459248	-0.5459248	-0.5459248	-0.5459248	-0.5459248	-0.46776837	1.0577643
-0.5459248	-0.5459248	-0.5459248	-0.5459248	-0.5459248	-0.5459248	-0.5459248	-0.2907522	0.07541063	-0.36678362	-0.5459248	-0.40389618	-0.14290455	-0.5459248	-0.5459248	-0.5459248	-0.5459248	-0.5459248	-0.5459248	-0.5459248	-0.5459248	-0.27214465	-0.11684476	-0.2667916	-0.5459248	-0.08858433	0.7647274	1.3941677	0.91352737	0.312481	-0.3867447	-0.5459248	-0.5459248	-0.5459248	-0.5459248	-0.5459248	-0.5459248	-0.5459248	-0.5459248	-0.5459248	0.2418046	-0.17628069	-0.5459248	-0.5459248	-0.5459248	-0.5459248	-0.5459248	-0.5459248	0.57531935	1.629678
-0.5459248	-0.5459248	-0.5459248	-0.5459248	-0.5459248	-0.5459248	-0.5459248	-0.07383129	0.25989208	0.0876343	0.098037265	0.15772897	-0.54331726	-0.5459248	-0.5459248	-0.5459248	-0.3806005	-0.5459248	-0.5459248	-0.5459248	-0.5459248	-0.06580311	0.06642032	-0.45734403	-0.5459248	-0.5459248	-0.03897887	0.76495683	0.57970434	0.31511536	-0.14184143	-0.5459248	-0.5459248	-0.5459248	-0.5459248	-0.5459248	-0.5459248	-0.4891255	-0.5459248	-0.4758973	0.4990928	0.055023137	-0.5459248	-0.5459248	-0.5459248	-0.5459248	-0.5459248	-0.3387059	1.0554521	1.8413904
-0.5459248	-0.5459248	-0.5459248	-0.5459248	-0.5459248	-0.5459248	-0.5459248	0.20823331	0.13392848	-0.043753818	0.37710026	0.2483397	-0.5459248	-0.5459248	-0.5459248	-0.5459248	-0.22829835	-0.5459248	-0.5459248	-0.5459248	-0.5459248	-0.5459248	-0.42506844	-0.5459248	-0.5459248	-0.5459248	-0.5459248	0.11318937	0.36577243	0.92919904	0.14010157	-0.45276743	-0.5459248	-0.5459248	-0.5459248	-0.53271633	-0.4072583	-0.07522586	0.099363685	0.17782344	0.7424458	-0.14279254	-0.5459248	-0.5459248	-0.5459248	-0.5459248	-0.5459248	0.040392388	1.543793	1.6976753
-0.5459248	-0.5459248	-0.5459248	-0.5459248	-0.5459248	-0.5459248	-0.5459248	0.080606245	-0.27563903	-0.28351718	0.26448	0.3488249	-0.34848127	-0.5459248	-0.5459248	-0.5459248	-0.5459248	-0.5459248	-0.5459248	-0.5459248	-0.5459248	-0.5459248	-0.5459248	-0.5459248	-0.5459248	-0.5459248	-0.5459248	-0.46383527	0.14616297	1.070558	0.5258957	-0.034988854	-0.5459248	-0.5459248	-0.5459248	-0.5459248	-0.4287574	0.059449263	-0.09915168	-0.20458624	0.115454905	-0.5459248	-0.5459248	-0.25283274	-0.5459248	-0.5459248	-0.5459248	0.19024657	1.3365064	1.8270497
-0.5459248	-0.5459248	-0.26198664	-0.5459248	-0.5459248	-0.5459248	-0.38120595	-0.20362401	-0.4151522	-0.5459248	0.38107094	0.25306663	0.1827672	-0.26575103	-0.5459248	-0.40447536	-0.5459248	-0.5459248	-0.5459248	-0.5459248	-0.5459248	-0.5459248	-0.5459248	-0.5459248	-0.5459248	-0.5459248	-0.5459248	-0.5459248	0.36983225	0.985087	0.42348006	-0.30592588	-0.5459248	-0.5459248	-0.5459248	-0.5459248	-0.5459248	0.15585715	-0.28459042	-0.5459248	-0.5459248	-0.5459248	-0.39147097	0.22967473	-0.5138927	-0.5459248	-0.5459248	-0.25934035	0.50340146	1.123078
-0.5459248	-0.4472719	-0.24001357	-0.5459248	-0.47343397	-0.5459248	-0.5459248	-0.49646565	-0.5459248	-0.5459248	0.39805695	0.43963796	0.19473973	-0.5459248	-0.4174475	-0.5459248	-0.5459248	-0.5459248	-0.5459248	-0.5459248	-0.5459248	-0.5459248	-0.5459248	-0.5459248	-0.5459248	-0.5459248	-0.5459248	-0.45155466	0.5684059	0.84933126	0.5424567	0.13049614	-0.43005115	-0.5459248	-0.5459248	-0.5459248	-0.5459248	-0.014319455	-0.2930882	-0.5459248	-0.5459248	-0.5459248	-0.17630516	0.25148278	-0.24592505	-0.5459248	-0.5459248	-0.5459248	0.047337778	0.35308293
-0.5459248	-0.5459248	-0.27921668	-0.5459248	-0.50232804	-0.5459248	-0.5459248	-0.5459248	-0.47914508	-0.463766	0.66064864	0.71241343	0.52545613	-0.5459248	-0.5459248	-0.5459248	-0.5459248	-0.5459248	-0.5459248	-0.5459248	-0.5459248	-0.5459248	-0.5459248	-0.5459248	-0.5459248	-0.5459248	-0.5459248	-0.5459248	0.02580321	0.88120794	0.96168035	0.6607677	0.13120931	-0.5459248	-0.5459248	-0.5459248	-0.5459248	-0.20534128	0.17507261	-0.5459248	-0.5459248	-0.5459248	-0.36269975	0.14536452	-0.14900234	-0.5459248	-0.5459248	-0.5459248	-0.31105235	-0.057764787
-0.5459248	-0.5459248	-0.30364144	-0.5459248	-0.49549943	-0.5459248	-0.5459248	-0.5459248	-0.5459248	0.16927668	0.43521163	0.58796304	-0.0531828	-0.5459248	-0.5459248	-0.5459248	-0.5459248	-0.5459248	-0.5459248	-0.5459248	-0.5459248	-0.5459248	-0.5459248	-0.5459248	-0.5459248	-0.18654457	-0.5459248	-0.5459248	-0.5459248	0.2732919	0.6504553	1.0081284	0.77982867	-0.5459248	-0.5459248	-0.5459248	-0.5459248	-0.4654074	-0.20114142	-0.5459248	-0.22732674	-0.4165169	-0.5459248	-0.38173264	-0.23133485	-0.5459248	-0.5459248	-0.5459248	-0.5459248	-0.052505877
-0.5459248	-0.4749169	-0.36243808	-0.5459248	-0.5459248	-0.5459248	-0.5459248	-0.5459248	-0.5459248	-0.025352579	0.30724514	0.38537878	-0.3800418	-0.5459248	-0.5459248	-0.5459248	-0.5459248	-0.5459248	-0.5459248	-0.5459248	-0.5459248	-0.5459248	-0.5459248	-0.5459248	-0.13386452	0.36381942	-0.5459248	-0.5459248	-0.5459248	0.08435031	0.3763016	0.96870786	0.40354577	-0.5459248	-0.5459248	-0.5459248	-0.4544486	-0.3729484	-0.204334	-0.36517364	0.08726658	-0.11626541	-0.5459248	-0.5459248	-0.3818136	-0.46267673	-0.5459248	-0.5459248	-0.5459248	0.09412206
-0.5459248	-0.5459248	-0.362709	-0.21830851	-0.53769296	-0.5459248	-0.5459248	-0.5459248	-0.5459248	-0.21257424	0.42908594	0.34283492	-0.336176	-0.5459248	-0.5459248	-0.5459248	-0.5459248	-0.5459248	-0.5459248	-0.5459248	-0.5459248	-0.5459248	-0.5459248	-0.5459248	0.5146518	0.20371999	-0.25896496	-0.026175888	-0.10421992	0.048596956	0.43738464	0.540824	0.2936935	-0.41740185	-0.5459248	-0.5459248	-0.12488979	-0.39001778	-0.19851342	-0.5459248	-0.02534196	0.08707848	-0.5459248	-0.5459248	-0.48028082	-0.5459248	-0.5459248	-0.5459248	-0.5459248	-0.38206688
-0.5459248	-0.5459248	-0.5459248	-0.5459248	-0.5459248	-0.5459248	-0.5459248	-0.5459248	-0.5459248	0.03302532	0.35737026	0.5276437	0.0018000037	-0.5459248	-0.5459248	-0.5459248	-0.5459248	-0.5459248	-0.5459248	-0.43901736	-0.5459248	-0.5459248	-0.5459248	-0.45889983	0.6173661	-0.43705377	-0.5459248	0.080755636	0.26104972	-0.1508877	0.36174762	0.4703396	0.59587	-0.18678941	-0.5459248	-0.5459248	-0.17230138	-0.2904523	-0.16451167	-0.5459248	-0.46183658	-0.06251654	-0.5459248	-0.5459248	-0.53334814	-0.5459248	-0.5459248	-0.5459248	-0.5411621	-0.5459248
-0.5459248	-0.13353856	-0.5459248	-0.5459248	-0.5459248	-0.5459248	-0.5459248	-0.5459248	-0.52185446	0.11079301	0.010785498	-0.25629798	-0.5459248	-0.5459248	-0.5459248	-0.5459248	-0.5459248	-0.5459248	-0.5459248	-0.04727625	-0.417684	-0.5459248	-0.5459248	-0.29995155	0.55467683	-0.5459248	-0.5459248	0.17097996	0.13695209	0.17999874	0.08633289	0.6348415	0.6582552	-0.053198755	-0.5021748	-0.4924787	-0.21480577	-0.20234296	-0.39250562	-0.5459248	-0.5459248	-0.5459248	-0.5459248	-0.48511797	-0.5459248	-0.5459248	-0.5459248	-0.39788967	-0.5459248	-0.5459248
-0.5459248	0.09316313	-0.12173418	-0.4084223	-0.5459248	-0.5459248	-0.5459248	-0.5459248	-0.5459248	-0.19126928	-0.24909697	-0.5459248	-0.5459248	-0.5459248	-0.5459248	-0.5459248	-0.5459248	-0.5459248	0.17821312	0.3290669	-0.5459248	-0.5459248	-0.5459248	0.03796832	-0.50187784	-0.5459248	-0.54521215	-0.27132437	0.05524938	0.15212595	-0.46144256	-0.2048586	-0.25519848	-0.03440141	-0.473868	-0.30164522	-0.5459248	-0.42887092	-0.5459248	-0.5459248	-0.5459248	-0.5459248	-0.5459248	-0.2694092	-0.5459248	-0.5459248	-0.5459248	-0.4929248	-0.3667456	-0.2626168
-0.4778362	0.037826028	-0.015892167	-0.20357668	-0.5459248	-0.5459248	-0.5459248	-0.5459248	-0.5459248	-0.4209858	-0.5459248	-0.5459248	-0.5459248	-0.5459248	-0.5459248	-0.5459248	-0.5459248	-0.5459248	0.31367466	0.39416352	-0.5459248	-0.5459248	-0.46502966	0.26330578	-0.5459248	-0.5459248	-0.5459248	-0.4875473	-0.16117093	-0.062115435	-0.5459248	-0.5459248	-0.5459248	-0.51689905	0.119702786	-0.43397507	-0.5459248	-0.5459248	-0.5459248	-0.50210434	-0.45605674	-0.5459248	-0.5459248	-0.3634132	-0.5105968	-0.5459248	-0.5459248	-0.5459248	-0.50403035	-0.15610728
0.095255904	-0.30537888	-0.44375187	-0.34812877	-0.5459248	-0.5459248	-0.5459248	-0.5459248	-0.5459248	-0.3598775	-0.5459248	-0.5459248	-0.5459248	-0.5459248	-0.5459248	-0.5459248	-0.5459248	-0.5459248	-0.018753773	0.26429325	-0.5459248	-0.5459248	0.32640034	0.33590442	-0.5459248	-0.5459248	0.100286044	-0.4224161	-0.24338958	-0.3090976	-0.5459248	-0.5459248	-0.5459248	-0.5459248	0.061193313	-0.062008053	-0.5459248	-0.5459248	-0.5459248	-0.5459248	-0.31968257	-0.5459248	-0.5459248	-0.5459248	-0.5459248	-0.5459248	-0.5459248	-0.5280393	-0.5459248	-0.19768296
0.52277344	-0.18490008	-0.4392712	-0.31914967	-0.5459248	-0.5459248	-0.5459248	-0.5459248	-0.5459248	-0.5459248	-0.4458871	-0.5459248	-0.5459248	-0.5459248	-0.5459248	-0.5459248	-0.5459248	-0.5459248	-0.13365047	0.14246792	-0.5459248	-0.21659511	0.11291374	-0.2275416	-0.36525074	-0.255751	-0.4809058	-0.00057801645	0.18956192	-0.5459248	-0.5459248	-0.5459248	-0.5459248	-0.48985118	-0.34191352	0.009171309	-0.5459248	-0.5459248	-0.5459248	-0.5459248	-0.5459248	-0.5459248	-0.5459248	-0.5459248	-0.5459248	-0.5459248	-0.5459248	-0.5459248	-0.5459248	-0.4388696
0.34198773	-0.007283255	-0.0932447	-0.15201983	-0.5355975	-0.5459248	-0.5459248	-0.5459248	-0.5459248	-0.40492418	-0.5459248	-0.5459248	-0.5459248	-0.5459248	-0.5459248	-0.5459248	-0.5459248	-0.5459248	0.0728226	0.58210546	-0.45553958	0.14151822	0.18501389	-0.13203624	-0.11231662	0.1604267	-0.42194882	-0.13250263	-0.16338068	-0.5459248	-0.5459248	-0.5459248	-0.5459248	-0.2333371	-0.24497154	-0.049925946	-0.5459248	-0.5459248	-0.5459248	-0.5459248	-0.5459248	-0.5459248	-0.5459248	-0.5459248	-0.5459248	-0.5459248	-0.5459248	-0.5459248	-0.5459248	-0.39674106
0.12406082	0.07578968	-0.072358586	0.118250795	-0.45620394	-0.5459248	-0.5459248	-0.5459248	-0.5459248	-0.5459248	-0.5459248	-0.5459248	-0.5459248	-0.5459248	-0.5459248	-0.5459248	-0.5459248	-0.17989013	0.29640558	0.56446123	0.10934016	0.41954717	0.89003503	0.2167998	0.0459975	-0.14603302	-0.5459248	-0.5459248	-0.5459248	-0.5459248	-0.5459248	-0.5459248	-0.04759931	0.5143275	0.33196917	-0.4988496	-0.5459248	-0.5459248	-0.5459248	-0.5459248	-0.5459248	-0.5459248	-0.5459248	-0.3947604	-0.525052	-0.5459248	-0.5459248	-0.5459248	-0.5459248	-0.31140783
0.30152974	0.64390683	-0.12560125	-0.30980894	-0.5459248	-0.5459248	-0.5459248	-0.5459248	-0.5459248	-0.5459248	-0.21076307	-0.1400387	-0.5459248	-0.5459248	-0.5459248	-0.5459248	-0.5101408	0.25754887	0.7376033	0.7264243	0.51133215	1.1346608	0.82299715	-0.3847305	-0.530155	-0.23687212	-0.5459248	-0.5459248	-0.5459248	-0.5459248	-0.5459248	-0.26582077	0.8099442	0.7440787	0.2672403	-0.5459248	-0.5459248	-0.5459248	-0.5459248	-0.37609747	-0.5459248	-0.5459248	-0.5459248	-0.52884203	-0.32949126	-0.24750605	-0.5261226	-0.5459248	-0.5459248	-0.5459248
0.604512	0.68289393	-0.47091538	-0.5459248	-0.5459248	-0.5459248	-0.5459248	-0.5459248	-0.5459248	-0.3797168	-0.027686454	-0.11131336	-0.5459248	-0.5459248	-0.5459248	-0.5459248	-0.102027096	0.86366343	1.0206827	0.7216282	1.1496204	1.5263245	0.29699036	-0.5459248	-0.5459248	-0.5459248	-0.5459248	-0.5459248	-0.5459248	-0.5459248	-0.5459248	0.23985231	0.638275	0.40851107	0.12921372	-0.5459248	-0.5459248	-0.5459248	-0.5459248	-0.5459248	-0.521384	-0.5459248	-0.5459248	-0.5421283	-0.16800098	-0.37451074	-0.5459248	-0.5459248	-0.5459248	-0.5459248
0.008387525	-0.25455743	-0.3573299	-0.5459248	-0.5459248	-0.5459248	-0.5459248	-0.5459248	-0.29191107	-0.056153648	0.11576563	-0.5459248	-0.5459248	-0.5459248	-0.5459248	-0.5459248	-0.14925747	0.284114	0.7720721	0.25611424	1.176445	1.4355704	-0.093076795	-0.5459248	-0.5459248	-0.5459248	-0.5459248	-0.5459248	-0.4772058	-0.499492	0.1748054	0.8733134	0.58971053	0.1010434	-0.075852685	-0.5459248	-0.5459248	-0.5459248	-0.5459248	-0.5459248	-0.34813535	-4.942998e-05	-0.059423596	-0.33153862	-0.32476863	-0.43628043	-0.5005085	-0.5459248	-0.5120833	-0.23494902
-0.12923925	-0.5459248	-0.44779322	-0.5459248	-0.5459248	-0.5459248	-0.5459248	-0.5459248	-0.4449036	0.13891557	0.11335504	-0.5459248	-0.5459248	-0.5459248	-0.5459248	-0.2739615	-0.18603878	0.165791	0.39650834	0.11656565	0.9452516	0.8387657	-0.3274901	-0.5459248	-0.5459248	-0.5459248	-0.5459248	-0.5459248	-0.094364926	-0.12440978	0.41785675	0.4656324	0.24024937	0.07090297	-0.28504813	-0.25879404	-0.5459248	-0.5459248	-0.5459248	-0.5459248	-0.040122427	0.23264767	0.28564984	-0.42313972	-0.5459248	-0.3362149	-0.12142741	-0.35109985	-0.39405674	-0.34135517
0.078569144	-0.37645873	-0.48581055	-0.5459248	-0.5459248	-0.22864279	-0.4985323	-0.5459248	-0.5411483	-0.27659255	0.07881443	-0.5459248	-0.5459248	-0.5459248	-0.5459248	-0.5459248	0.06412068	0.30016732	0.45541477	0.08553562	0.45120418	0.3197728	-0.5459248	-0.5459248	-0.5459248	-0.5459248	-0.5459248	-0.5459248	-0.09772273	0.08159385	0.12222772	0.648694	-0.28246996	-0.08861676	-0.023797344	-0.29866496	-0.5459248	-0.5459248	-0.5459248	-0.2705905	0.29058275	0.32201156	0.52842647	-0.48342773	-0.54363054	-0.29147178	-0.12999247	-0.39273074	-0.5459248	-0.5459248
0.14616683	0.2760431	-0.34958863	-0.5459248	-0.5459248	-0.013422763	-0.5459248	-0.5459248	-0.3934956	-0.110017225	0.08188519	-0.5459248	-0.5459248	-0.5459248	-0.5459248	-0.4270424	0.26750982	0.09281374	0.28579614	-0.08118555	0.025783544	-0.4788487	-0.5459248	-0.5459248	-0.5459248	-0.5459248	-0.5459248	-0.5459248	-0.0056484467	0.3801375	0.112668306	0.32762027	-0.51374537	-0.21577144	-0.16253263	-0.33798826	-0.5459248	-0.5459248	-0.5459248	-0.32011274	0.2893648	0.64933544	-8.2716644e-05	-0.28767967	-0.25226897	-0.5459248	-0.5459248	-0.5459248	-0.52003944	-0.5459248
0.28597024	0.24786264	-0.22792959	-0.5459248	-0.5459248	-0.20320827	-0.5459248	-0.5459248	-0.5443467	0.13409992	0.04704253	-0.5459248	-0.5459248	-0.5459248	-0.5459248	0.009012352	0.5422531	0.11840651	0.18997131	0.152526	-0.025411105	-0.5459248	-0.5459248	-0.5459248	-0.5459248	-0.5459248	-0.5459248	-0.5334006	0.63365024	0.9980703	0.5996566	0.027887793	-0.49808466	-0.27750793	0.0057357824	-0.5459248	-0.5459248	-0.5459248	-0.5459248	-0.5459248	-0.025300054	0.10845709	-0.5189508	-0.39978445	-0.44305348	-0.5459248	-0.5459248	-0.5459248	-0.5459248	-0.24889892
-0.24878225	-0.060070045	-0.368667	-0.5459248	-0.5459248	-0.14841509	-0.5459248	-0.5459248	-0.5173447	0.103894055	0.055467676	-0.30811152	-0.5459248	-0.5459248	-0.5459248	-0.094903275	0.47819334	0.17551833	0.11044286	0.28975645	-0.09105193	-0.5459248	-0.5459248	-0.5006649	-0.5459248	-0.5459248	-0.51783013	-0.21460254	0.8626774	1.1051413	0.71255636	-0.18255103	-0.15266503	0.058905773	0.10894634	-0.5459248	-0.5459248	-0.5459248	-0.5459248	-0.5459248	0.09176723	-0.42276546	-0.5459248	-0.5183133	-0.35626113	-0.5459248	-0.5459248	-0.5459248	-0.29438516	-0.5459248
-0.33280396	-0.05298703	-0.43460256	-0.5459248	-0.5459248	-0.5459248	-0.48903844	-0.5459248	-0.48715636	0.09571096	-0.2688088	-0.4575026	-0.5459248	-0.5459248	-0.3638714	0.2219575	0.541822	0.2597616	-0.23231088	-0.022346731	-0.33898452	-0.5459248	-0.5459248	-0.5459248	-0.5459248	-0.4239707	-0.28090358	0.26270205	1.1490543	1.6187897	0.5220029	-0.2613674	-0.5459248	-0.5459248	-0.26360163	-0.5459248	-0.5459248	-0.5459248	-0.5459248	-0.51800764	-0.31707948	-0.5459248	-0.5459248	-0.46100628	-0.5459248	-0.5459248	-0.5459248	-0.4814387	-0.0064136586	-0.35821998
-0.3196514	-0.3637077	-0.5459248	-0.5459248	-0.5459248	-0.5459248	-0.3409584	-0.5459248	-0.3531568	-0.42889318	-0.26409853	-0.5459248	-0.5459248	-0.39544475	0.18743324	0.23773558	0.25364152	-0.21182466	-0.17722031	-0.07975546	-0.5459248	-0.5459248	-0.41406578	-0.5459248	-0.5459248	-0.117062144	-0.101232596	0.5552542	1.4037713	1.6145953	0.73561406	0.032467116	-0.5459248	-0.5459248	-0.5459248	-0.5459248	-0.5459248	-0.5459248	-0.5459248	-0.5459248	-0.5459248	-0.5459248	-0.5459248	-0.2644187	-0.5459248	-0.5459248	-0.5459248	-0.5459248	0.23769191	0.04433507
-0.5459248	-0.5459248	-0.5459248	-0.5459248	-0.5459248	-0.26162887	-0.105122514	-0.5459248	-0.346983	-0.5459248	-0.5459248	-0.5459248	-0.5459248	0.3211677	0.48394948	0.36285928	0.22434792	-0.5459248	-0.24499974	0.24475764	-0.40350726	-0.38115758	-0.123784095	-0.5459248	-0.5459248	-0.21494855	-0.13092987	0.57462835	1.3223641	1.6188297	1.2428008	0.19663413	-0.5459248	-0.5459248	-0.5459248	-0.5459248	-0.5459248	-0.5459248	-0.5459248	-0.5459248	-0.3122285	-0.5459248	-0.42386404	-0.23095194	-0.5459248	-0.5459248	-0.34638417	-0.5459248	-0.18742591	0.434029
-0.5459248	-0.5459248	-0.5459248	-0.5459248	0.2583624	0.36043045	0.38816172	0.11455084	-0.16635507	-0.5459248	-0.5459248	-0.5459248	-0.06677123	0.6037433	0.46584013	0.6852898	0.5149998	-0.46303082	0.12693633	0.24678355	-0.36244518	-0.16352195	-0.2067766	-0.31622097	-0.4328947	-0.05259569	0.60176474	1.0382978	1.6713043	1.4919597	0.7810388	-0.009900806	-0.5459248	-0.5459248	-0.5459248	-0.5459248	-0.5459248	-0.5459248	-0.5459248	-0.5459248	-0.16749136	-0.3407605	-0.3391873	-0.5459248	-0.5459248	-0.52787215	0.07507443	-0.42916507	-0.054133113	-0.27001327
-0.5459248	-0.5459248	-0.5459248	-0.5459248	0.4067132	0.71842253	0.5159727	0.43554744	-0.05450403	-0.5459248	-0.5459248	-0.5459248	0.36924422	0.47740483	0.6389259	0.38075045	-0.25827065	-0.43461296	0.45233423	0.28810525	-0.5459248	-0.26006243	-0.33300993	0.037819028	-0.15414096	0.03750983	0.8093527	1.6514268	1.7611138	1.2169862	0.6135249	-0.3891024	-0.430634	-0.5459248	-0.4910258	-0.5459248	-0.5459248	-0.5459248	-0.5459248	-0.5459248	-0.5459248	-0.5459248	-0.392985	-0.5459248	-0.5459248	-0.09913387	-0.09686747	-0.15252966	-0.5459248	-0.5459248
-0.5459248	-0.5459248	-0.5459248	-0.039281644	0.57587296	0.49920392	0.33665892	0.09778198	-0.39116102	-0.19487226	-0.5459248	-0.5459248	0.33306426	0.37369072	0.7204819	0.3898694	-0.5459248	-0.5459248	-0.0564668	0.116754614	-0.5459248	-0.5459248	-0.21118014	0.3638996	0.29450372	0.26798153	0.9257654	1.6488333	1.6917803	0.9684933	0.36705807	-0.082344726	-0.36588955	-0.5459248	-0.1536054	-0.29961285	-0.5459248	-0.5459248	-0.5459248	-0.5459248	-0.5459248	-0.5459248	-0.5459248	-0.5459248	-0.5459248	-0.18866622	0.10289988	-0.17109737	-0.5459248	-0.5459248
-0.40696892	-0.5459248	-0.5459248	-0.071709044	0.2953343	0.3070453	-0.3573481	-0.5459248	-0.5459248	-0.19732726	-0.5459248	-0.212481	0.22096111	0.22898829	0.55117905	0.7609275	-0.42558673	-0.5459248	-0.22680552	0.14964469	-0.5459248	-0.5459248	-0.0903411	-0.21460004	0.095445335	0.20610492	1.0564545	1.5285027	1.1464009	0.30785847	-0.13133202	-0.23073867	0.048666622	-0.42580116	-0.116259694	-0.5459248	-0.5459248	-0.53736395	-0.5114225	-0.09799946	-0.5459248	-0.5459248	-0.5386329	-0.5459248	-0.5459248	-0.34877065	-0.42837533	0.11175794	-0.39680552	-0.4070816
-0.5459248	-0.5459248	-0.5459248	-0.5459248	-0.025028856	-0.5459248	-0.5459248	-0.5459248	-0.5459248	-0.5459248	-0.5459248	-0.42178202	0.0052466732	0.3939975	0.18189009	0.11629488	-0.5459248	-0.5459248	-0.17082779	-0.24875556	-0.5459248	-0.5459248	0.15179522	-0.24574262	-0.084031776	0.5540892	1.1821145	1.1898601	0.8742067	-0.070486575	-0.52412885	-0.5459248	-0.32658482	-0.1419117	-0.5459248	-0.5459248	-0.5459248	-0.5459248	-0.5459248	-0.5459248	-0.40866655	-0.42697987	-0.3338533	-0.5459248	-0.51649624	-0.5459248	-0.5459248	0.08299279	0.36871698	0.39398542
-0.5459248	-0.5459248	-0.5459248	-0.5459248	-0.5459248	-0.5459248	-0.51109815	-0.41505945	-0.5459248	-0.5459248	-0.5316582	-0.41415828	-0.035974357	0.2722289	0.11151713	-0.5459248	-0.5459248	-0.5459248	-0.17687449	-0.3809622	-0.5459248	-0.32688117	-0.120066084	-0.37419984	0.27848384	1.0090876	1.2572551	1.1567075	0.7071037	-0.047337063	-0.5459248	-0.5459248	-0.5428899	0.1672761	-0.4762878	-0.5459248	-0.5459248	-0.5459248	-0.5459248	-0.5459248	-0.5459248	0.07415135	0.05601936	-0.5459248	-0.5376764	-0.5097417	-0.5459248	0.45002025	1.0233891	0.74754673
-0.5459248	-0.5459248	-0.5459248	-0.5459248	-0.21904176	-0.2675788	-0.23547004	-0.26050436	-0.5459248	-0.5459248	-0.28392088	-0.08884206	0.16474831	0.67066854	0.17011094	-0.5459248	-0.5459248	-0.5459248	-0.07807303	-0.30101374	-0.5459248	-0.19817913	0.23393166	-0.03368429	-0.06489847	0.5294472	1.1429799	0.5511772	0.13682823	-0.5459248	-0.5459248	-0.5459248	-0.5459248	-0.5459248	-0.2072897	-0.4912631	-0.32316524	-0.5459248	-0.5459248	-0.5459248	-0.5459248	0.3492149	-0.17037909	-0.5459248	-0.5459248	-0.24789128	-0.4824593	-0.08932492	0.8255471	0.5490254
-0.5459248	-0.5459248	-0.5459248	-0.5459248	-0.39058098	0.31493858	0.24863413	-0.24200365	-0.5459248	-0.5459248	-0.37246862	0.089433074	0.17444101	0.44461417	0.57207686	-0.4342012	-0.5459248	-0.5459248	-0.4425999	-0.08564392	-0.3516322	0.07768036	0.85162073	0.31999454	-0.3838494	0.3144898	0.6205145	0.14385962	-0.16630037	-0.5459248	-0.5459248	-0.5459248	-0.5459248	-0.5459248	-0.43484166	-0.5459248	-0.5459248	-0.5459248	-0.5459248	-0.5459248	-0.40228856	0.38190335	-0.15951392	-0.5459248	-0.5459248	-0.08084368	-0.14266577	-0.38849857	0.4549002	0.8015692
-0.5459248	-0.5459248	-0.5459248	-0.5459248	-0.18840177	0.30562976	0.23620234	-0.4494887	-0.53818196	-0.5459248	-0.40740556	-0.5459248	-0.27843314	-0.15565543	0.040628348	0.4923543	0.06509985	-0.44805196	-0.5459248	-0.288164	0.24161735	0.54555583	0.8691538	0.49806038	-0.32102603	-0.3257327	0.17894553	0.10943807	-0.07337571	-0.5459248	-0.5459248	-0.5459248	-0.5459248	-0.5459248	-0.5459248	-0.5459248	-0.5459248	-0.5459248	-0.5459248	-0.49205053	-0.1077094	0.28733417	0.07348742	-0.5459248	-0.5459248	0.06265355	0.14560024	0.0041478323	0.48885974	0.7585371
-0.5459248	-0.5459248	-0.5459248	-0.42608708	0.34626815	0.47701684	0.17887272	-0.5459248	-0.5459248	-0.31628007	-0.5459248	-0.5459248	-0.5459248	-0.5209746	-0.26225737	0.3974276	0.113923244	-0.17549792	-0.5459248	-0.43969652	0.553507	0.08153728	0.20501827	0.5293273	-0.5459248	-0.5459248	-0.22379254	0.3149459	-0.07485818	-0.5459248	-0.5459248	-0.5459248	-0.5459248	-0.5459248	-0.5459248	-0.5459248	-0.5459248	-0.5459248	-0.5459248	-0.5459248	-0.2404303	0.05263931	-0.36891982	-0.5459248	-0.5459248	0.1977362	-0.4823213	-0.3048881	0.8186455	0.39592576
-0.5459248	-0.5459248	-0.5459248	-0.50096124	0.33130953	0.24615943	0.1073642	-0.5459248	-0.50918543	-0.36430368	-0.5459248	-0.5459248	-0.5459248	-0.5459248	-0.24714892	0.38044655	0.40424398	0.2801635	-0.5459248	-0.31713063	0.6972428	-0.032354873	0.025011903	0.017208062	-0.5459248	-0.5459248	-0.19440399	-0.27644116	-0.5239269	-0.5459248	-0.5459248	-0.5459248	-0.5459248	-0.5459248	-0.5459248	-0.5459248	-0.5459248	-0.5459248	-0.5459248	-0.5459248	-0.27591482	0.017968131	-0.5290434	-0.5459248	-0.5459248	-0.22468966	-0.5459248	-0.522354	0.8110963	0.3161407
-0.5459248	-0.5459248	-0.5459248	-0.43052244	0.09845556	-0.35621196	-0.29312927	-0.5459248	-0.47342643	-0.5434364	-0.5459248	-0.5459248	-0.5459248	-0.5459248	-0.38639814	-0.21476993	0.5900888	0.28766638	-0.06952984	-0.27230334	0.72261286	0.42101762	-0.45788532	-0.5377609	-0.5459248	-0.40008864	-0.08395577	-0.41492668	-0.2769705	-0.5459248	-0.5459248	-0.5459248	-0.5459248	-0.5459248	-0.5459248	-0.5335313	-0.5459248	-0.5459248	-0.5459248	-0.5459248	-0.5459248	-0.48231682	-0.27566993	-0.5459248	-0.5459248	-0.18239684	-0.5459248	-0.4960637	0.8798784	0.5162269
-0.5459248	-0.5459248	-0.5459248	-0.5459248	-0.4255406	-0.5459248	-0.5459248	-0.5459248	-0.45637247	-0.5459248	-0.5459248	-0.5459248	-0.5459248	-0.5459248	-0.08963788	-0.1286752	0.13370234	0.07054691	0.08418421	0.08405754	0.49948967	0.1663317	-0.5459248	-0.5459248	-0.5459248	-0.5231922	-0.16408424	0.09080968	-0.0034712893	-0.5459248	-0.5459248	-0.5459248	-0.5459248	-0.5459248	-0.5459248	-0.5459248	-0.5459248	-0.5459248	-0.5459248	-0.5459248	-0.5459248	-0.5459248	-0.5459248	-0.5459248	-0.5459248	-0.1894716	-0.5459248	-0.2606403	0.8022746	0.96482384
-0.5459248	-0.5459248	-0.5459248	-0.5459248	-0.5459248	-0.5459248	-0.5459248	-0.5459248	-0.5459248	-0.5459248	-0.5459248	-0.5459248	-0.5459248	-0.5459248	-0.5459248	-0.25040486	-0.3458867	-0.25809765	0.48678166	0.1673511	0.41321272	0.1552099	-0.47111803	-0.5459248	-0.5459248	-0.5459248	-0.021486612	-0.11596021	-0.32210642	-0.5459248	-0.5459248	-0.5459248	-0.5459248	-0.5459248	-0.5459248	-0.5459248	-0.5459248	-0.5459248	-0.5459248	-0.5459248	-0.5459248	-0.5459248	-0.5459248	-0.5459248	-0.5459248	-0.5459248	-0.5459248	-0.5459248	0.33114848	0.37589014
-0.5459248	-0.5459248	-0.5459248	-0.5459248	-0.5459248	-0.5459248	-0.5459248	-0.5459248	-0.5459248	-0.21393286	-0.5228405	-0.37313852	-0.5459248	-0.5459248	-0.5459248	-0.07458198	-0.41664886	-0.26962745	0.11471127	0.32153374	0.07779236	-0.14254196	0.036767952	-0.5459248	-0.5459248	-0.5459248	-0.5459248	-0.5459248	-0.28287715	-0.5459248	-0.5459248	-0.5459248	-0.5459248	-0.5459248	-0.5459248	-0.5459248	-0.5431692	-0.27989343	-0.5459248	-0.5459248	-0.5459248	-0.5459248	-0.5459248	-0.5459248	-0.5459248	-0.5459248	-0.5459248	-0.4823972	-0.1885068	0.2842619
-0.5459248	-0.5459248	-0.5459248	-0.5459248	-0.5459248	-0.5459248	-0.5459248	-0.5459248	-0.5459248	-0.23854205	-0.2617684	-0.5459248	-0.5459248	-0.5459248	-0.5459248	-0.30993387	-0.46940443	-0.5459248	-0.5459248	0.023848299	0.19759925	-0.06819932	0.20628688	-0.47411603	-0.5459248	-0.5459248	-0.5459248	-0.5459248	-0.5459248	-0.5459248	-0.5459248	-0.46595475	-0.5459248	-0.5459248	-0.5459248	-0.5459248	0.13757035	-0.31289533	-0.5459248	-0.5459248	-0.5459248	-0.5459248	-0.5459248	-0.5459248	-0.5459248	-0.5459248	-0.5459248	-0.5459248	-0.40912166	0.012491261
-0.5459248	-0.5459248	-0.5459248	-0.5459248	-0.5459248	-0.5459248	-0.5459248	-0.5459248	-0.5459248	-0.32684767	-0.41377568	-0.5459248	-0.5459248	-0.5459248	-0.5459248	-0.5459248	-0.5459248	-0.5459248	-0.5459248	0.04881639	0.54001206	0.507887	-0.14257558	-0.5459248	-0.5459248	-0.5459248	-0.5459248	-0.5459248	-0.5459248	-0.5459248	-0.5459248	-0.3248834	-0.29257923	-0.5459248	-0.5459248	-0.13793507	0.50441426	-0.09377929	-0.5459248	-0.5459248	-0.5459248	-0.5459248	-0.5459248	-0.5459248	-0.18575576	-0.5459248	-0.5459248	-0.5459248	-0.5459248	-0.34279317
-0.5153749	-0.5459248	-0.5459248	-0.5459248	-0.5459248	-0.5459248	-0.5459248	-0.37752065	-0.41703793	-0.5459248	-0.5459248	-0.5459248	-0.5459248	-0.5459248	-0.5459248	-0.5459248	-0.5459248	-0.42166063	-0.5459248	0.15003046	0.4646736	0.31469372	-0.3813041	-0.5459248	-0.5459248	-0.5459248	-0.5459248	-0.5459248	-0.5459248	-0.5459248	-0.5459248	-0.5399558	-0.48914206	-0.5459248	-0.5459248	-0.1528957	0.2619628	0.32586613	-0.5459248	-0.5459248	-0.5459248	-0.5459248	-0.5459248	-0.14141408	0.30387017	-0.2952721	-0.5459248	-0.5459248	-0.5459248	-0.40297776
-0.5459248	-0.5459248	-0.5459248	-0.5459248	-0.5459248	-0.5459248	-0.5459248	-0.2732307	-0.3258487	-0.5459248	-0.5459248	-0.5459248	-0.5459248	-0.5184642	-0.5459248	-0.5459248	-0.5459248	-0.49469346	-0.5459248	-0.017541213	-0.09022495	-0.27137148	-0.5459248	-0.5459248	-0.5459248	-0.5459248	-0.5459248	-0.5459248	-0.5459248	-0.5459248	-0.5459248	-0.5459248	-0.5459248	-0.5459248	-0.5459248	-0.26551664	0.37829486	-0.013444621	-0.5459248	-0.5459248	-0.5459248	-0.5459248	-0.5459248	-0.29558054	0.51775014	0.29454193	-0.5459248	-0.5459248	-0.5459248	-0.5459248
-0.5459248	-0.5459248	-0.5459248	-0.4018297	-0.26991308	-0.5459248	-0.5459248	-0.5459248	-0.5459248	-0.5459248	-0.5459248	-0.5459248	-0.5459248	-0.41163835	-0.5459248	-0.5459248	-0.4595767	-0.5024751	-0.5459248	-0.031995006	-0.12400134	-0.40097946	-0.5459248	-0.5459248	-0.5459248	-0.5459248	-0.5459248	-0.5459248	-0.5459248	-0.5459248	-0.5459248	-0.5459248	-0.5050134	-0.5459248	-0.5459248	0.1179805	0.00882306	-0.5459248	-0.5459248	-0.5459248	-0.5459248	-0.5459248	-0.5459248	-0.44425192	0.17975336	-0.05613817	-0.5459248	-0.5459248	-0.5459248	-0.5459248
-0.5459248	-0.5459248	0.003470718	0.6586007	0.15206833	-0.35917294	-0.5459248	-0.5459248	-0.45431152	-0.29631755	-0.44633067	-0.52398014	-0.5459248	0.066390604	-0.01669881	-0.052893743	-0.32941565	-0.3901801	-0.5459248	-0.17120163	0.10587135	-0.46233878	-0.5459248	-0.5459248	-0.5459248	-0.5459248	-0.5459248	-0.5459248	-0.5459248	-0.5459248	-0.5459248	-0.5459248	-0.5459248	-0.1925958	0.33112887	0.030191718	-0.22412398	-0.5459248	-0.5459248	-0.5459248	-0.48906216	-0.0113172745	-0.46768442	-0.5459248	-0.39746213	-0.115300044	-0.43538827	-0.5459248	-0.5459248	-0.5459248
-0.5459248	-0.5459248	0.053476237	0.784944	0.078312136	-0.27756128	-0.5459248	-0.5459248	-0.36399493	0.21047723	0.05407911	-0.4743326	-0.47633165	0.43185848	0.56102246	0.45304996	-0.37085262	-0.5459248	-0.4066626	-0.3614514	-0.2979847	-0.5459248	-0.5459248	-0.5459248	-0.5459248	-0.5459248	-0.5459248	-0.5459248	-0.5459248	-0.5459248	-0.5459248	-0.5459248	-0.5459248	-0.19519958	0.21867909	-0.23911424	-0.49378288	-0.5459248	-0.5459248	-0.46067506	-0.11339547	-0.23528698	-0.06304394	-0.5459248	-0.5459248	-0.16392247	-0.055799257	-0.5459248	-0.5459248	-0.5459248
-0.5459248	-0.5459248	-0.16323572	0.72689205	0.2534495	-0.033428285	-0.5459248	-0.5459248	-0.47000548	-0.09977246	-0.043380618	0.38248852	0.48017433	0.8733027	1.2055715	0.79629344	-0.10897782	-0.5459248	-0.23699912	-0.14646962	-0.37689203	-0.5459248	-0.5459248	-0.5459248	-0.5459248	-0.5459248	-0.5459248	-0.5459248	-0.5459248	-0.5365702	-0.5459248	-0.5459248	-0.5459248	-0.3281279	-0.07608616	0.14896144	-0.19620742	-0.5459248	-0.5459248	-0.5459248	-0.5459248	-0.54338783	-0.17980348	-0.5459248	-0.5459248	-0.41619048	0.1491961	-0.5459248	-0.5459248	-0.5459248
0.200929	-0.38677353	-0.24283808	0.5658115	0.6720142	0.23549037	-0.5459248	-0.42085913	-0.5459248	-0.5459248	-0.31167883	0.5648909	0.57012004	0.7249677	1.147357	0.4593344	0.030563394	-0.5459248	-0.3439431	-0.45798442	-0.08923292	-0.5459248	-0.5459248	-0.5459248	-0.5459248	-0.5459248	-0.5459248	-0.5459248	-0.5459248	-0.49387893	-0.5459248	-0.5459248	-0.5459248	-0.5459248	-0.1259702	0.12456712	-0.5459248	-0.5459248	-0.5459248	-0.5459248	-0.5459248	-0.5459248	-0.17162077	-0.5459248	-0.5459248	-0.5459248	-0.03129675	-0.46150076	-0.5459248	-0.5459248
0.5057943	0.24834245	-0.43232888	-0.06500361	0.5879099	0.43661642	0.00689772	-0.15486167	-0.5459248	-0.5459248	-0.38890857	0.41997215	0.4258447	0.38997597	0.72150034	0.45582336	0.015588587	-0.5459248	-0.3414785	-0.5320692	-0.118627235	-0.5459248	-0.5459248	-0.5459248	-0.2883988	-0.5459248	-0.5459248	-0.5459248	-0.5459248	-0.37184587	-0.5459248	-0.5459248	-0.5459248	-0.5459248	-0.22069669	-0.11178771	-0.5459248	-0.5459248	-0.4429952	-0.5459248	-0.5459248	-0.5459248	-0.4009554	-0.5459248	-0.5459248	-0.5459248	-0.15519695	0.017914653	-0.5459248	-0.5459248
0.10477922	-0.16569826	-0.32541955	-0.5459248	0.30370483	0.63788205	0.13786083	0.2656431	-0.16251075	-0.5459248	-0.5459248	0.18067452	0.5026704	0.4999429	0.51793903	0.33520877	-0.5459248	-0.5459248	-0.21271344	-0.16897877	-0.025269529	-0.5459248	-0.5459248	-0.23946656	-0.5459248	-0.5459248	-0.5459248	-0.53559947	-0.5459248	-0.5459248	-0.5459248	-0.5459248	-0.5459248	-0.52834177	-0.3395848	-0.2426635	-0.5459248	-0.5459248	-0.5459248	-0.5377713	-0.5459248	-0.5459248	-0.34912518	-0.5459248	-0.5459248	-0.4041593	-0.08309894	0.1265478	-0.5459248	-0.5459248
-0.5459248	-0.5459248	-0.4919011	-0.5459248	-0.011472469	0.15094334	0.3435517	0.6065851	-0.030129049	-0.5459248	-0.5459248	-0.17490718	0.09177047	0.71854025	0.4907731	-0.038391046	-0.5459248	-0.5459248	-0.022079866	-0.18535356	-0.3689606	-0.5459248	-0.5459248	-0.10194157	-0.5459248	-0.5459248	-0.5459248	-0.5459248	-0.5459248	-0.5459248	-0.5459248	-0.5459248	-0.30860534	-0.25477058	-0.22769305	-0.5459248	-0.5459248	-0.5459248	-0.5459248	-0.14486337	-0.5459248	-0.18390138	-0.5459248	-0.5459248	-0.5459248	-0.288401	-0.45375448	-0.18797652	-0.4211378	-0.46559596
-0.5459248	-0.5459248	-0.5459248	-0.5459248	-0.47926202	-0.20552854	0.7815172	0.10301646	-0.09745887	-0.5459248	-0.5459248	-0.28838986	-0.14992982	0.49124455	0.5753824	-0.32460597	-0.5459248	-0.5459248	-0.10339266	-0.2994025	-0.5376955	-0.5459248	-0.5459248	-0.5459248	-0.5459248	-0.5459248	-0.5459248	-0.5459248	-0.5459248	-0.5459248	-0.5459248	-0.5374636	0.0778725	0.33167812	0.05733044	-0.5459248	-0.5459248	-0.5459248	-0.5459248	-0.45754206	-0.5459248	-0.43266514	-0.5459248	-0.5459248	-0.5459248	0.27320188	-0.49312803	-0.5459248	-0.039115112	-0.5106904
-0.5459248	-0.5459248	-0.5459248	-0.5100796	-0.5459248	-0.24050589	0.6348594	0.15030904	0.44948718	0.34214318	-0.14496198	-0.32638273	0.17251492	0.34463724	0.31380826	-0.5459248	-0.5459248	-0.5030797	-0.5459248	-0.5459248	-0.5459248	-0.5459248	-0.5459248	-0.5459248	-0.5459248	-0.5459248	-0.5459248	-0.5459248	-0.5459248	-0.5459248	-0.46293727	-0.5459248	-0.18848374	0.38442513	0.3424528	-0.5459248	-0.48698562	-0.5459248	-0.5459248	-0.5459248	-0.5459248	-0.5459248	-0.5459248	-0.5459248	-0.19799766	0.36944786	-0.07360233	-0.5459248	-0.46083274	-0.5459248
-0.5459248	-0.4229305	-0.4369404	-0.47661963	-0.5459248	-0.40728483	0.15884072	0.4147544	0.65505123	0.14950854	0.088040605	-0.40952343	-0.12492913	-0.04752902	-0.34382522	-0.46785957	-0.5459248	-0.5459248	-0.5459248	-0.5459248	-0.5459248	-0.5459248	-0.5459248	-0.5459248	-0.5459248	-0.3448363	-0.5459248	-0.5459248	-0.5459248	-0.5459248	-0.5459248	-0.5459248	-0.3863662	0.35162276	0.147161	-0.32545137	-0.16309643	-0.061919857	-0.114292875	-0.40187615	-0.5459248	-0.5459248	-0.1803894	-0.2876522	0.1456821	0.7261271	0.54986715	-0.27416328	-0.5459248	-0.5459248
-0.5459248	-0.17145132	-0.03090288	-0.4827796	-0.5459248	-0.5459248	-0.2586476	0.026642187	0.46817467	0.52905	0.019378552	-0.2085457	-0.23369418	-0.33401033	-0.44393823	-0.5459248	-0.5459248	-0.5459248	-0.5459248	-0.5459248	-0.5459248	-0.3643923	-0.5459248	-0.41198155	-0.15433456	-0.17430504	-0.5459248	-0.5459248	-0.5459248	-0.5459248	-0.5459248	-0.5459248	-0.4541427	0.10712852	0.10172766	-0.23492453	-0.0849119	-0.0500529	0.06778898	-0.0047576595	-0.5459248	-0.5459248	-0.03365953	-0.039665036	0.09869447	0.54756796	0.5411434	-0.28636667	-0.5459248	-0.5459248
-0.5459248	-0.107454486	-0.35895887	-0.5459248	-0.52866125	-0.5459248	-0.5459248	-0.34457153	0.1916038	0.682908	0.11289107	-0.23156124	-0.5019337	-0.46634242	-0.32682532	-0.5459248	-0.5459248	-0.5459248	-0.5459248	-0.5459248	-0.37964147	0.04544101	-0.5459248	-0.5459248	-0.36012402	-0.33573255	-0.5459248	-0.5459248	-0.5459248	-0.5459248	-0.5459248	-0.5459248	-0.5459248	-0.25693023	0.1205721	-0.5459248	-0.5459248	-0.12363357	0.17155865	0.02179362	-0.24966277	-0.37223947	-0.3954771	-0.30727857	0.26100668	0.5359205	0.13621369	-0.22289659	-0.19230965	-0.5459248
-0.5459248	-0.13148446	-0.47695202	-0.4522984	-0.35704556	-0.5459248	-0.5459248	-0.45951265	-0.10751473	-0.033690006	0.036521755	-0.18912771	-0.5459248	-0.28861812	-0.41072297	-0.5459248	-0.5459248	-0.5459248	-0.5459248	-0.5459248	-0.2805731	-0.45505172	-0.5459248	-0.5459248	-0.4577887	-0.34865227	-0.5459248	-0.5459248	-0.5459248	-0.5459248	-0.5459248	-0.5459248	-0.5459248	-0.38276738	-0.34868073	-0.5459248	-0.5459248	-0.4001052	-0.40310663	-0.15674725	-0.15926681	-0.04302227	-0.15859178	-0.11256078	0.5683962	0.24689204	-0.0215829	0.055467293	0.07458288	-0.303802
-0.5459248	-0.02528172	-0.5459248	-0.5459248	-0.43606713	-0.5459248	-0.5459248	-0.5459248	-0.53143054	-0.5459248	-0.4498467	-0.5459248	-0.5459248	-0.028064037	-0.5459248	-0.5459248	-0.5459248	-0.5459248	-0.5459248	-0.5459248	-0.48361987	-0.5459248	-0.5459248	-0.5459248	-0.5459248	-0.41616985	-0.5459248	-0.5459248	-0.5459248	-0.5459248	-0.5459248	-0.5459248	-0.5459248	-0.5459248	-0.5459248	-0.5459248	-0.5459248	-0.48093012	-0.5456662	-0.22463804	-0.33055305	-0.42876112	-0.1269299	0.04094826	0.63754547	0.2297623	0.122540206	0.1685789	0.51376426	0.013635674
0.32988492	-0.18951377	-0.5459248	-0.5459248	-0.5459248	-0.5459248	-0.5459248	-0.5459248	-0.5459248	-0.5459248	-0.5459248	-0.5459248	-0.5459248	-0.36775813	-0.5459248	-0.5459248	-0.5459248	-0.5459248	-0.5459248	-0.5459248	-0.5459248	-0.5459248	-0.5459248	-0.5459248	-0.5459248	-0.5459248	-0.5459248	-0.5459248	-0.5459248	-0.5459248	-0.5459248	-0.5459248	-0.4456186	-0.5459248	-0.5459248	-0.5459248	-0.5459248	-0.5459248	-0.5459248	-0.4625207	-0.5459248	-0.46295676	-0.2842605	-0.20626096	0.31950405	0.30771914	0.15526423	-0.5459248	-0.2692022	0.40342358
0.41213736	-0.08469627	-0.37131664	-0.5459248	-0.5459248	-0.5459248	-0.5459248	-0.5459248	-0.5459248	-0.5459248	-0.5459248	-0.5459248	-0.5459248	-0.5459248	-0.5459248	-0.5459248	-0.5459248	-0.5459248	-0.5459248	-0.5459248	-0.5459248	-0.5459248	-0.5459248	-0.5459248	-0.5459248	-0.5459248	-0.5459248	-0.5459248	-0.5459248	-0.5459248	-0.5459248	-0.53043973	-0.21292475	-0.5459248	-0.5459248	-0.5459248	-0.5459248	-0.4257645	-0.43443686	-0.5459248	-0.5459248	-0.5459248	-0.5459248	-0.45667487	0.06167971	0.16919143	0.21401677	-0.5459248	-0.5459248	-0.027380828
0.2934374	-0.021001264	-0.5459248	-0.5459248	-0.5459248	-0.5459248	-0.5459248	-0.5459248	-0.5459248	-0.5459248	-0.5459248	-0.5459248	-0.5459248	-0.5459248	-0.5459248	-0.5459248	-0.5459248	-0.5459248	-0.5459248	-0.5459248	-0.5459248	-0.5459248	-0.5459248	-0.5459248	-0.19385572	-0.5459248	-0.5459248	-0.5459248	-0.5459248	-0.5459248	-0.5459248	0.26378694	0.0170772	-0.5459248	-0.5459248	-0.5459248	-0.5459248	-0.5459248	-0.48123637	-0.5211596	-0.5459248	-0.5459248	-0.5459248	-0.5459248	-0.23694383	-0.20852211	0.019055352	-0.5459248	-0.5459248	-0.22220004
0.5041578	-0.038867965	-0.5146591	-0.5459248	-0.5459248	-0.5459248	-0.5459248	-0.5459248	-0.5459248	-0.5459248	-0.5232516	-0.48097602	-0.42918342	-0.30716	-0.5459248	-0.5459248	-0.5459248	-0.5459248	-0.5459248	-0.5459248	-0.5459248	-0.5459248	-0.5459248	-0.42442334	-0.5459248	-0.5459248	-0.5459248	-0.5459248	-0.5459248	-0.5459248	-0.35076842	0.4927622	0.1635158	-0.5459248	-0.5459248	-0.5459248	-0.5459248	-0.5459248	-0.35887426	-0.16802262	-0.5459248	-0.5459248	-0.5459248	-0.5459248	-0.5459248	-0.32034093	-0.42043212	-0.34475106	-0.3328572	-0.022669837
0.19135784	0.21664113	-0.33601543	-0.5459248	-0.5459248	-0.5459248	-0.5459248	-0.5459248	-0.5459248	-0.5459248	-0.13337561	-0.1669534	-0.5112107	-0.5459248	-0.5459248	-0.5459248	-0.5459248	-0.5459248	-0.5459248	-0.5459248	-0.5459248	-0.5459248	-0.5459248	-0.5459248	-0.5459248	-0.5459248	-0.5459248	-0.5459248	-0.5459248	-0.5459248	-0.12983574	0.30878204	-0.1006442	-0.5459248	-0.5459248	-0.5459248	-0.5459248	-0.5459248	-0.28063828	-0.044922993	-0.5459248	-0.23945099	-0.5459248	-0.5459248	-0.5459248	-0.030358817	-0.3624596	-0.39137504	-0.5459248	-0.3535239
-0.37273332	-0.19107178	-0.5459248	-0.5459248	-0.5459248	-0.5459248	-0.5459248	-0.5459248	-0.5459248	-0.3305305	-0.3253276	-0.1517644	-0.5459248	-0.5459248	-0.5459248	-0.5459248	-0.5459248	-0.5459248	-0.5459248	-0.5459248	-0.5459248	-0.5459248	-0.5459248	-0.5459248	-0.5459248	-0.5459248	-0.5459248	-0.5459248	-0.5459248	-0.5459248	0.06457912	0.50356424	-0.20516796	-0.5459248	-0.5459248	-0.5459248	-0.5459248	-0.3849683	-0.324682	-0.5459248	-0.5459248	-0.52507925	-0.43129638	-0.5459248	-0.4495767	-0.17813152	-0.025935786	-0.5459248	-0.5459248	-0.29837707
-0.5349232	-0.519515	-0.5459248	-0.5459248	-0.5459248	-0.5459248	-0.5459248	-0.5459248	-0.5459248	-0.1945017	-0.5377102	-0.12872037	-0.43704668	-0.5459248	-0.5459248	-0.5459248	-0.5459248	-0.5459248	-0.5459248	-0.5459248	-0.5459248	-0.5459248	-0.5459248	-0.5459248	-0.5459248	-0.5459248	-0.5459248	-0.5459248	-0.5280303	-0.05479061	0.5658025	0.3948717	-0.18880472	-0.5459248	-0.5459248	-0.5459248	-0.5459248	-0.5459248	-0.39753944	-0.5459248	-0.5459248	-0.5459248	-0.5459248	-0.3185245	-0.24913964	-0.3776968	0.0066195694	-0.2925594	-0.5459248	0.076148786
-0.35587588	-0.27828708	-0.5459248	-0.5459248	-0.5459248	-0.5459248	-0.5459248	-0.5459248	-0.5459248	-0.5459248	-0.50039214	-0.5394517	-0.49408403	-0.54070497	-0.5459248	-0.5459248	-0.5459248	-0.5459248	-0.5459248	-0.5459248	-0.5459248	-0.5459248	-0.5459248	-0.5459248	-0.5459248	-0.5459248	-0.5459248	-0.5459248	-0.5459248	0.06661133	0.16292012	-0.093673095	-0.5459248	-0.5459248	-0.5459248	-0.5459248	-0.5459248	-0.5459248	-0.5459248	-0.5459248	-0.5459248	-0.47257993	-0.21264277	-0.53897476	-0.44381624	-0.5459248	-0.4633528	-0.29468516	-0.05274536	-0.19794656
-0.14429463	0.16812745	-0.3013242	-0.5459248	-0.5459248	-0.5459248	-0.5459248	-0.5459248	-0.5459248	-0.5459248	-0.5459248	-0.5459248	-0.5459248	-0.5459248	-0.5459248	-0.5459248	-0.5459248	-0.5459248	-0.5459248	-0.5459248	-0.5459248	-0.5459248	-0.5459248	-0.5459248	-0.5459248	-0.5459248	-0.5459248	-0.5459248	-0.5459248	0.23802058	-0.47391087	-0.5459248	-0.5459248	-0.5459248	-0.5459248	-0.5459248	-0.5459248	-0.5459248	-0.5459248	-0.5459248	-0.36173543	-0.48853788	0.06633727	-0.5459248	-0.5459248	-0.31943476	-0.20583953	-0.2466306	-0.21936229	-0.24891254
-0.5459248	0.11169123	-0.38871154	-0.5459248	-0.5459248	-0.5459248	-0.5459248	-0.5459248	-0.5459248	-0.5459248	-0.5459248	-0.5459248	-0.5459248	-0.5459248	-0.5459248	-0.5419995	-0.5459248	-0.5459248	-0.5459248	-0.5459248	-0.5459248	-0.5459248	-0.5459248	-0.5459248	-0.53449684	-0.5459248	-0.5459248	-0.5459248	-0.5459248	-0.39762408	-0.5459248	-0.5459248	-0.5459248	-0.5459248	-0.5459248	-0.5459248	-0.5459248	-0.5459248	-0.5459248	-0.5459248	-0.3325555	-0.046323366	-0.26623335	-0.33131352	-0.5459248	-0.14499193	-0.033089753	-0.529714	-0.21410565	0.0050395723
-0.5459248	-0.31257635	-0.54134905	-0.5459248	-0.5459248	-0.5459248	-0.5459248	-0.5459248	-0.5459248	-0.5459248	-0.5459248	-0.5459248	-0.5459248	-0.5459248	-0.5459248	-0.5459248	-0.5459248	-0.5459248	-0.5459248	-0.41810533	-0.3027117	-0.5459248	-0.5459248	-0.5459248	-0.17027935	-0.5459248	-0.5459248	-0.5459248	-0.5459248	-0.5459248	-0.5459248	-0.5459248	-0.5459248	-0.5459248	-0.5459248	-0.5459248	-0.5459248	-0.5459248	-0.5459248	-0.3774042	-0.45606157	-0.16537395	-0.41380915	-0.5459248	-0.27013698	-0.26002225	-0.3926199	-0.5459248	-0.23500271	0.24289826
-0.5459248	-0.5459248	-0.32634276	-0.5459248	-0.5459248	-0.5459248	-0.5459248	-0.5459248	-0.5459248	-0.5459248	-0.5459248	-0.52294666	-0.5459248	-0.36851406	-0.5459248	-0.5459248	-0.5459248	-0.5459248	-0.5459248	-0.5459248	-0.54490846	-0.5459248	-0.5459248	-0.3769612	-0.511817	-0.5459248	-0.5459248	-0.5459248	-0.5459248	-0.5459248	-0.5459248	-0.5459248	-0.5459248	-0.5459248	-0.5459248	-0.5459248	-0.5459248	-0.5459248	-0.5459248	-0.3667531	-0.35958374	-0.14228763	-0.22498631	-0.5459248	-0.46461377	-0.5459248	-0.5459248	-0.5459248	-0.37702897	-0.27726576
-0.5459248	-0.5459248	-0.066067025	-0.053678147	-0.3259921	-0.5459248	-0.5459248	-0.5459248	-0.5459248	-0.5459248	-0.5459248	-0.5459248	-0.5459248	-0.3740607	-0.5459248	-0.5459248	-0.5459248	-0.5459248	-0.5459248	-0.5459248	-0.5459248	-0.5459248	-0.5459248	-0.47677162	-0.5459248	-0.5459248	-0.5459248	-0.5459248	-0.5459248	-0.5459248	-0.5459248	-0.5459248	-0.5459248	-0.5459248	-0.5459248	-0.5459248	-0.5459248	-0.5459248	-0.46280876	-0.32007107	-0.3495542	0.20821117	0.3920846	-0.21904626	-0.5459248	-0.5459248	-0.5459248	-0.5459248	-0.5459248	-0.5459248
-0.44282204	-0.5459248	-0.18935212	0.15364861	-0.21161483	-0.3052041	-0.5459248	-0.5459248	-0.5459248	-0.5459248	-0.5459248	-0.5459248	-0.5459248	-0.5459248	-0.5459248	-0.5459248	-0.5459248	-0.5459248	-0.5459248	-0.5459248	-0.5459248	-0.5459248	-0.5459248	-0.5459248	-0.5459248	-0.5459248	-0.5459248	-0.5459248	-0.5459248	-0.5459248	-0.5459248	-0.5459248	-0.5459248	-0.5459248	-0.5459248	-0.5459248	-0.5459248	-0.11311465	-0.23739429	-0.29194337	-0.16941027	0.25671104	0.50246686	-0.36564144	-0.5459248	-0.5459248	-0.5459248	-0.5459248	-0.5459248	-0.5459248
-0.5459248	-0.38165417	-0.09825213	-0.30297983	-0.5459248	-0.5459248	-0.5459248	-0.5459248	-0.5459248	-0.5459248	-0.5459248	-0.5459248	-0.5459248	-0.5459248	-0.5459248	-0.5459248	-0.5459248	-0.5459248	-0.5459248	-0.5459248	-0.5459248	-0.5459248	-0.5459248	-0.5459248	-0.5459248	-0.5459248	-0.5459248	-0.5459248	-0.5459248	-0.5459248	-0.5459248	-0.5459248	-0.5459248	-0.5459248	-0.5459248	-0.54315907	-0.18144289	0.08782446	-0.3218787	-0.16532896	-0.2694426	0.08385962	0.33624864	-0.5459248	-0.5459248	-0.5459248	-0.5459248	-0.5459248	-0.5459248	-0.3478219
-0.5459248	-0.5459248	0.14500779	-0.2273335	-0.5459248	-0.5459248	-0.5459248	-0.5459248	-0.5459248	-0.5459248	-0.5459248	-0.5459248	-0.4188369	-0.5459248	-0.5459248	-0.5459248	-0.5459248	-0.5459248	-0.5459248	-0.5459248	-0.5459248	-0.5459248	-0.5459248	-0.5459248	-0.5459248	-0.5459248	-0.5459248	-0.5459248	-0.5459248	-0.5459248	-0.5459248	-0.5459248	-0.5459248	-0.5459248	-0.5459248	-0.5459248	-0.1135899	-0.2334673	-0.47378787	-0.24088031	-0.44611946	0.11616683	0.3459654	-0.15952021	-0.36008492	-0.43961385	-0.5459248	-0.3046231	-0.5459248	-0.16040471
-0.31377771	-0.26792136	-0.019562604	-0.43703797	-0.5459248	-0.5459248	-0.5459248	-0.5459248	-0.3240395	-0.3319611	-0.5459248	-0.41386244	-0.48813915	-0.5459248	-0.5459248	-0.5459248	-0.4583398	-0.5459248	-0.5459248	-0.5459248	-0.5459248	-0.48227468	-0.5459248	-0.5459248	-0.5459248	-0.5459248	-0.5459248	-0.5459248	-0.5459248	-0.5459248	-0.5459248	-0.5459248	-0.5459248	-0.5459248	-0.5459248	-0.5459248	-0.3992662	-0.4368914	-0.40282628	-0.47042564	-0.5310632	0.43166342	0.1762592	-0.3620556	-0.27058554	-0.5459248	-0.5459248	-0.5459248	-0.5459248	-0.023902204
-0.5459248	-0.1986687	0.00036496276	-0.50012994	-0.5459248	-0.5459248	-0.5459248	-0.5459248	0.043239422	-0.31609333	-0.3168285	-0.11271697	-0.5459248	-0.5459248	-0.5459248	-0.5459248	-0.5459248	-0.5459248	-0.5459248	-0.42357054	-0.39299205	-0.4418644	-0.5459248	-0.5459248	-0.5459248	-0.5459248	-0.5459248	-0.5459248	-0.5459248	-0.5459248	-0.5459248	-0.5459248	-0.5459248	-0.532394	-0.5459248	-0.5459248	-0.53586304	-0.18148988	-0.049465455	-0.25500765	-0.34794608	0.19362566	-0.15429652	-0.36897406	-0.27176237	-0.4793806	-0.40439248	-0.5459248	-0.5459248	-0.16999131
-0.5459248	-0.17028795	-0.2679359	-0.5459248	-0.5459248	-0.5459248	-0.5459248	-0.5459248	-0.19853008	0.013272616	-0.39336628	-0.3474256	-0.5274274	-0.5459248	-0.5459248	-0.5459248	-0.5459248	-0.5459248	-0.5459248	-0.51799816	-0.5459248	-0.5459248	-0.5459248	-0.5459248	-0.5459248	-0.5459248	-0.5459248	-0.5459248	-0.5459248	-0.5459248	-0.5459248	-0.5459248	-0.5459248	-0.5459248	-0.5459248	-0.5459248	-0.47490808	0.0042666453	0.5583197	-0.08659523	-0.5459248	-0.19786616	-0.35365298	-0.44256532	-0.4756766	-0.5459248	-0.2905351	-0.5459248	-0.5459248	-0.107162625
-0.5459248	-0.33662537	-0.5459248	-0.5459248	-0.518167	-0.5459248	-0.5459248	-0.5459248	-0.5459248	-0.5459248	-0.5459248	-0.5459248	-0.5459248	-0.5459248	-0.5459248	-0.5459248	-0.5459248	-0.5459248	-0.5459248	-0.5459248	-0.5459248	-0.5459248	-0.5459248	-0.5459248	-0.5459248	-0.5459248	-0.5459248	-0.5459248	-0.5459248	-0.5459248	-0.5459248	-0.5459248	-0.5459248	-0.5459248	-0.5459248	-0.5459248	-0.3081699	0.17363714	0.7355153	-0.0130247995	-0.5459248	-0.42460153	-0.29230475	-0.5459248	-0.5459248	-0.33304456	-0.31941378	-0.5459248	-0.5459248	-0.04791765
-0.5459248	-0.27781075	-0.39640662	-0.5459248	-0.5459248	-0.5459248	-0.5459248	-0.5459248	-0.5459248	-0.5459248	-0.5459248	-0.5459248	-0.5459248	-0.5459248	-0.5459248	-0.5459248	-0.5459248	-0.5459248	-0.5459248	-0.5459248	-0.5459248	-0.5459248	-0.5459248	-0.5459248	-0.5459248	-0.5459248	-0.5459248	-0.5459248	-0.5459248	-0.5459248	-0.5459248	-0.5459248	-0.5459248	-0.5459248	-0.5459248	-0.5459248	0.10770173	0.5001334	0.5795242	-0.5278066	-0.5459248	-0.4546959	-0.28512323	-0.5459248	-0.5459248	-0.5459248	-0.49153215	-0.2625765	-0.5459248	-0.5459248
-0.5459248	-0.5459248	-0.5459248	-0.5459248	-0.5459248	-0.5459248	-0.25081372	-0.5459248	-0.5459248	-0.5459248	-0.5004435	-0.37586722	-0.5459248	-0.5459248	-0.5459248	-0.5459248	-0.5459248	-0.5459248	-0.5459248	-0.5459248	-0.5459248	-0.5459248	-0.5459248	-0.5459248	-0.5459248	-0.5459248	-0.5459248	-0.5459248	-0.5459248	-0.5459248	-0.5459248	-0.5459248	-0.5459248	-0.5459248	-0.5459248	-0.5459248	0.5331162	-0.21089217	-0.5459248	-0.5459248	-0.5459248	-0.5459248	0.008368095	-0.5098765	-0.5459248	-0.5459248	-0.5459248	-0.5459248	-0.5459248	-0.5459248
-0.5459248	-0.5459248	-0.5459248	-0.5459248	-0.5459248	-0.5459248	-0.3856229	-0.5459248	-0.5459248	-0.5459248	-0.5459248	-0.33331802	-0.5459248	-0.5459248	-0.5459248	-0.5459248	-0.5459248	-0.47673616	-0.5459248	-0.5459248	-0.5459248	-0.5459248	-0.5459248	-0.5459248	-0.5459248	-0.5459248	-0.5459248	-0.5459248	-0.5459248	-0.5459248	-0.5459248	-0.5459248	-0.5459248	-0.5459248	-0.5459248	-0.21979286	-0.15234339	-0.5459248	-0.5459248	-0.5459248	-0.5459248	-0.48129708	-0.3897458	-0.093339086	-0.5459248	-0.5459248	-0.5459248	-0.5459248	-0.5459248	-0.5459248
-0.5459248	-0.5459248	-0.5459248	-0.5459248	-0.5459248	-0.5189687	-0.5459248	-0.5459248	-0.42530578	-0.5459248	-0.39342147	-0.49094817	-0.5459248	-0.5459248	-0.52028817	-0.5459248	-0.5459248	-0.35228398	-0.5459248	-0.5459248	-0.5459248	-0.5459248	-0.3522636	-0.53410846	-0.5459248	-0.5459248	-0.5459248	-0.5459248	-0.5459248	-0.5459248	-0.5459248	-0.5459248	-0.27844292	-0.5459248	-0.5459248	-0.5459248	-0.17815413	-0.5459248	-0.5459248	-0.5459248	-0.5459248	-0.5459248	-0.15046965	-0.20656581	-0.26910794	-0.5459248	-0.5459248	-0.5459248	-0.5459248	-0.5459248
-0.41659653	-0.35476592	-0.5459248	-0.5459248	-0.5459248	-0.5459248	-0.5459248	-0.5459248	-0.5208995	-0.34793088	-0.47289038	-0.5459248	-0.5459248	-0.5459248	-0.35392275	-0.5459248	-0.5459248	-0.5459248	-0.5459248	-0.5459248	-0.5459248	-0.5459248	0.23735714	-0.5459248	-0.5459248	-0.5459248	-0.5459248	-0.5459248	-0.5459248	-0.5459248	-0.5459248	-0.5459248	-0.38343036	-0.53690207	-0.5459248	-0.5321687	0.33766362	-0.5459248	-0.5459248	-0.5459248	-0.5459248	-0.5459248	0.25226805	0.35084647	0.42041406	-0.3639338	-0.5459248	-0.5459248	-0.5459248	-0.5459248
-0.5207568	-0.4553425	-0.5459248	-0.5459248	-0.5459248	-0.5459248	-0.5459248	-0.5351666	-0.5459248	-0.5459248	-0.5459248	-0.5459248	-0.5459248	-0.45247433	0.03423669	-0.5459248	-0.5459248	-0.5459248	-0.5459248	-0.5459248	-0.5459248	-0.5459248	0.097834215	-0.4380511	-0.5459248	-0.5459248	-0.5459248	-0.5459248	-0.5459248	-0.5459248	-0.5204864	-0.5459248	-0.5459248	-0.5459248	-0.5459248	-0.54241174	0.29155287	0.3268757	-0.4230757	-0.52186865	-0.5459248	-0.20614922	0.56656384	0.83136564	0.48868755	-0.25554317	-0.5459248	-0.5459248	-0.5459248	-0.5459248
-0.28126997	-0.17584473	-0.5459248	-0.5459248	-0.5459248	-0.5459248	-0.5459248	-0.38834888	-0.5459248	-0.5459248	-0.5459248	-0.5459248	-0.38060784	0.19514355	0.4617496	-0.06060358	-0.5459248	-0.5459248	-0.5459248	-0.5459248	-0.5459248	-0.5459248	-0.14822279	-0.17700088	-0.51128185	-0.5459248	-0.5459248	-0.5459248	-0.5459248	-0.5459248	-0.21418953	-0.5459248	-0.5459248	-0.5459248	-0.5459248	-0.5459248	0.111935996	-0.013680008	-0.06457846	-0.5459248	-0.5459248	-0.41590175	0.63199466	1.079064	0.59279126	0.13215919	-0.5459248	-0.5459248	-0.5459248	-0.5459248
-0.44618946	-0.08391605	-0.5040262	-0.25678328	-0.5191352	-0.5459248	0.024484603	-0.025475107	-0.5459248	-0.5459248	-0.5459248	-0.5459248	-0.18074241	0.37292194	0.27896595	0.0706673	-0.49913183	-0.5459248	-0.5459248	-0.20080543	-0.28516477	-0.4181658	0.10831956	0.12693956	-0.5459248	-0.5459248	-0.5459248	-0.5459248	-0.5459248	-0.5459248	-0.5459248	-0.5459248	-0.5459248	-0.5459248	-0.5459248	-0.5459248	-0.40042853	-0.48836413	-0.18137497	-0.5459248	-0.5459248	-0.32179648	0.25399923	0.7962018	0.31731847	0.0865126	-0.5459248	-0.5459248	-0.5459248	-0.5459248
-0.30342698	-0.075126946	-0.13376819	-0.47951874	-0.36695027	-0.15290262	0.37435818	0.03202634	-0.5459248	-0.5459248	-0.5459248	-0.5435151	0.18827331	0.707212	0.38255346	0.12733796	0.14811702	-0.42723504	-0.5459248	-0.5180409	-0.43553516	-0.5459248	-0.43839753	-0.026774334	-0.5459248	-0.5459248	-0.5459248	-0.5459248	-0.5459248	-0.5459248	-0.5459248	-0.5459248	-0.5459248	-0.5459248	-0.5459248	-0.5459248	-0.5459248	-0.5459248	-0.5459248	-0.5459248	-0.5459248	-0.20840862	0.073189564	0.43828344	-0.008470669	0.28460887	-0.36830312	-0.5459248	-0.5459248	-0.5459248
-0.048354235	-0.15084818	-0.028487097	-0.5459248	-0.5459248	-0.3047626	-0.4934473	-0.13865004	-0.5459248	-0.5459248	-0.53697646	-0.27206665	0.18593986	0.7717148	0.5823683	0.43895212	0.22185874	-0.29060224	-0.5459248	-0.5459248	-0.5459248	-0.5459248	-0.5459248	-0.09139008	-0.49868274	-0.5459248	-0.5459248	-0.5459248	-0.5459248	-0.5459248	-0.5459248	-0.5459248	-0.5459248	-0.5459248	-0.5459248	-0.5459248	-0.5459248	-0.5459248	-0.5459248	-0.5459248	-0.5459248	-0.2212533	-0.17308998	0.56528056	0.12774245	0.3052703	0.22206236	-0.3930268	-0.5459248	-0.5459248
0.12164875	-0.04857024	-0.5279696	-0.31314906	-0.5459248	-0.3527022	-0.5459248	-0.5459248	-0.5459248	-0.5459248	-0.5459248	-0.2578845	-0.46812403	0.44057304	0.24739443	0.40654966	0.23012179	-0.45615152	-0.5459248	-0.5459248	-0.5459248	-0.5459248	-0.49661747	-0.29758993	-0.5130676	-0.5459248	-0.5459248	-0.5459248	-0.5459248	-0.53966725	-0.5459248	-0.5459248	-0.5459248	-0.5459248	-0.44761547	-0.20134866	-0.45847026	-0.5459248	-0.5459248	-0.5459248	-0.5459248	-0.5459248	-0.5459248	0.13067771	0.19505918	0.20642455	0.17792049	-0.47465408	-0.46701664	-0.5459248
-0.0006122079	0.10592954	-0.5459248	-0.3277179	-0.12424149	-0.22842777	-0.5459248	-0.5459248	-0.5459248	-0.5459248	-0.5459248	-0.28433472	-0.16814981	0.12032052	0.10957941	0.2528632	-0.16527502	-0.4926932	-0.5459248	-0.5459248	-0.5459248	-0.5459248	-0.23563871	-0.063173324	-0.5459248	-0.5459248	-0.5459248	-0.5459248	-0.5459248	-0.5459248	-0.5459248	-0.5459248	-0.5459248	-0.5459248	-0.11943164	-0.5200467	-0.5459248	-0.5459248	-0.5459248	-0.5459248	-0.5459248	-0.5459248	-0.5459248	0.007835366	0.11504732	-0.07343842	0.021742666	-0.5459248	-0.5459248	-0.4158554
-0.47644594	-0.2782287	-0.12468779	-0.10549072	-0.26572657	0.12114197	-0.27315342	-0.5459248	-0.5459248	-0.5459248	-0.5459248	-0.43728817	0.3865014	0.3257808	0.13663742	-0.18270327	-0.3828988	-0.5459248	-0.4946998	-0.5459248	-0.5459248	-0.028905347	0.36713406	-0.05391606	-0.5459248	-0.5459248	-0.2674458	-0.5459248	-0.5459248	-0.5459248	-0.5459248	-0.5459248	-0.5431604	-0.49100932	-0.18860775	-0.17789862	-0.5459248	-0.5459248	-0.5459248	-0.5459248	-0.5459248	-0.48464248	-0.5459248	-0.4168752	-0.11207538	-0.5040955	-0.5459248	-0.5459248	-0.5459248	-0.5459248
-0.5459248	-0.5459248	-0.17941989	-0.5459248	0.020521441	0.27220014	0.35150373	-0.5459248	-0.5459248	-0.5459248	-0.5459248	-0.5289374	0.07780041	-0.028696055	-0.2141071	-0.4730629	-0.35352948	-0.5459248	-0.5459248	-0.5459248	-0.123544134	0.09906139	0.21046376	-0.018127898	-0.39290506	-0.5459248	-0.16524771	-0.5459248	-0.5459248	-0.5459248	-0.5459248	-0.5459248	-0.24455525	-0.417226	-0.14618878	-0.14943649	-0.5459248	-0.5459248	-0.5459248	-0.5459248	-0.282507	-0.27756146	-0.5459248	-0.5459248	-0.5459248	-0.5459248	-0.5459248	-0.5459248	-0.5459248	-0.5459248
-0.5459248	-0.5459248	-0.34067208	-0.5459248	-0.31607494	0.53293943	0.48297155	-0.5459248	-0.5459248	-0.5459248	-0.5459248	0.0023311616	0.26733065	-0.15150207	-0.102990836	-0.29264355	-0.24627708	-0.5417262	-0.5459248	-0.17214076	-0.03583307	-0.19413665	0.39188612	0.26331568	-0.14393015	-0.5459248	-0.43376836	-0.5459248	-0.5459248	-0.5459248	-0.5459248	-0.5459248	-0.21377145	-0.21982609	-0.42566875	-0.27963603	-0.5459248	-0.5459248	-0.5459248	-0.5459248	-0.21657678	-0.1952893	-0.17311889	-0.5459248	-0.5459248	-0.51128316	-0.5459248	-0.5459248	-0.5459248	-0.5459248
-0.5459248	-0.5459248	-0.5459248	-0.3273701	0.0018776725	0.55222404	0.55030197	-0.5459248	-0.5459248	-0.5459248	-0.5459248	0.40987718	0.51196194	-0.02330295	-0.19375837	-0.20882204	-0.28301406	-0.3923319	-0.32068428	-0.112836115	-0.39406145	-0.5459248	0.12754183	0.07219901	0.06584845	-0.5459248	-0.5459248	-0.5459248	-0.5459248	-0.5459248	-0.5459248	-0.5459248	-0.06066568	-0.017475117	-0.4843618	-0.08057615	-0.34398112	-0.5459248	-0.5459248	-0.5459248	-0.5459248	-0.1008674	0.21408162	-0.114666454	-0.1174413	0.40597013	-0.5410345	-0.5459248	-0.5459248	-0.5459248
-0.5459248	-0.5459248	-0.5459248	-0.28731832	0.66472226	0.5658108	0.5451123	-0.35278696	-0.5459248	-0.22565402	0.20397909	0.19483855	0.81523424	0.14923339	-0.5459248	-0.19083346	-0.27136123	-0.41817296	-0.09915663	-0.017293349	-0.53529626	-0.5459248	-0.40390816	0.016750239	0.23407367	-0.5459248	-0.4936545	-0.5459248	-0.5459248	-0.5459248	-0.5459248	-0.5459248	-0.5459248	0.3251102	-0.5459248	-0.14653039	-0.439376	-0.5459248	-0.5459248	-0.5459248	-0.5459248	-0.26888913	0.4231531	0.77734184	0.44741854	0.009498509	-0.37829	-0.5459248	-0.5459248	-0.5459248
-0.5459248	-0.5459248	-0.5267046	0.050732158	0.37167877	0.2470227	0.57491654	-0.35971642	-0.047102485	-0.15327832	-0.30339196	0.2114042	0.7156159	-0.018042227	-0.5459248	-0.5459248	-0.28120923	-0.41834372	-0.1264526	-0.16954485	-0.45966032	-0.5459248	-0.4426214	0.14689328	-0.35763615	-0.46484587	-0.5459248	-0.5459248	-0.5459248	-0.5459248	-0.5459248	-0.5459248	-0.5459248	0.0071797757	-0.07660218	-0.19264603	-0.5459248	-0.5459248	-0.5459248	-0.5459248	-0.5459248	-0.5459248	0.3981405	0.4849382	0.03269374	-0.30883873	-0.5459248	-0.5459248	-0.5459248	-0.5459248
-0.5459248	-0.5459248	-0.49571544	-0.039520457	-0.11271126	0.06911459	0.014989427	-0.5459248	-0.5036963	-0.1441983	-0.5459248	-0.3026415	0.6310797	-0.071147315	-0.5459248	-0.5459248	-0.48827785	-0.5459248	-0.2836007	-0.27402046	-0.53068596	-0.5459248	-0.10200171	0.30586928	-0.5459248	-0.5459248	-0.5459248	-0.5459248	-0.5459248	-0.5459248	-0.5459248	-0.5459248	-0.5459248	-0.41448098	-0.5459248	-0.28582388	-0.5459248	-0.5459248	-0.5459248	-0.5459248	-0.5459248	-0.5459248	0.04380101	0.31663588	-0.22079727	-0.31013802	-0.5459248	-0.5459248	-0.5459248	-0.25632817
-0.5459248	-0.5459248	-0.23365082	-0.18658108	-0.27425754	0.15379252	-0.4671789	-0.5459248	-0.5459248	-0.22834812	-0.39493695	-0.32056236	0.29717228	-0.5459248	-0.5459248	-0.5459248	-0.5459248	-0.5459248	-0.44740516	-0.20796502	-0.39744765	-0.2701171	0.2530752	0.5233136	-0.3428043	-0.5459248	-0.5459248	-0.5459248	-0.5459248	-0.5459248	-0.2653879	-0.5459248	-0.5459248	-0.5459248	-0.5459248	-0.5459248	-0.5459248	-0.5459248	-0.5459248	-0.5459248	-0.5459248	-0.5459248	-0.5459248	-0.4486223	-0.5459248	-0.5459248	-0.5459248	-0.5459248	-0.5459248	-0.5459248
-0.5459248	-0.5459248	-0.5459248	-0.1083688	-0.021742333	0.108109266	-0.5459248	-0.5459248	-0.5459248	-0.26750433	0.07750406	0.0042606452	-0.5459248	-0.5459248	-0.5459248	-0.5459248	-0.5459248	-0.5459248	-0.5191989	0.17083162	-0.1741482	-0.3362642	0.3577703	1.0666509	0.4670529	0.044947136	-0.5459248	-0.5459248	-0.5459248	-0.5459248	0.1285817	-0.32939425	-0.5459248	-0.5459248	-0.5459248	-0.5111505	-0.5459248	-0.5459248	-0.5459248	-0.5459248	-0.5459248	-0.5459248	-0.5459248	-0.46459094	-0.5459248	-0.5459248	-0.5209349	-0.5459248	-0.5459248	-0.5459248
-0.5459248	-0.5459248	-0.5459248	-0.046686616	0.5580966	-0.033535287	-0.5459248	-0.5459248	-0.47320324	-0.37028146	-0.25272626	-0.5459248	-0.5459248	-0.5459248	-0.51470435	-0.5459248	-0.5459248	-0.5459248	-0.5459248	0.0933578	0.11358738	-0.034338027	0.6482697	0.9875545	0.72103655	0.15575077	-0.46603766	-0.5459248	-0.5459248	-0.4241117	0.2692629	0.06068768	0.047166247	-0.35971084	-0.29049423	-0.5459248	-0.5459248	-0.5459248	-0.5459248	-0.5459248	-0.5459248	-0.5459248	-0.5459248	-0.24562629	-0.5459248	-0.5459248	-0.5459248	-0.5459248	-0.5459248	-0.5459248
-0.5459248	-0.5459248	-0.5459248	-0.16943747	-0.14454246	0.23043227	-0.5459248	-0.5459248	-0.49509916	-0.38339955	-0.5459248	-0.5459248	-0.5459248	-0.5459248	-0.5459248	-0.5459248	-0.43747103	-0.17244412	-0.5459248	-0.14635402	-0.31852713	0.69823503	1.1951878	1.0025084	1.2117754	0.5541334	0.09149465	-0.5459248	-0.5459248	-0.5459248	-0.16771318	-0.06756635	-0.5459248	-0.5459248	-0.446205	-0.5459248	-0.5459248	-0.5459248	-0.5459248	-0.5459248	-0.5459248	-0.5459248	-0.5459248	-0.5276166	-0.5459248	-0.5459248	-0.5459248	-0.5459248	-0.5459248	-0.5459248
-0.2954167	-0.5459248	-0.5459248	-0.31048933	-0.033264138	0.41400114	-0.1691589	-0.5459248	-0.5459248	-0.3721626	-0.24870996	-0.5459248	-0.5459248	0.05605107	-0.22172229	-0.5034566	-0.20767823	-0.097269006	-0.02162471	-0.40977737	-0.5459248	0.5823612	1.4872094	1.2427298	1.4105679	0.763248	0.0010713162	-0.5459248	-0.5459248	-0.5459248	-0.5459248	-0.103910245	-0.5459248	-0.5459248	-0.5459248	-0.5459248	-0.5459248	-0.5459248	-0.5459248	-0.5459248	-0.5459248	-0.5459248	-0.5459248	-0.5459248	-0.5459248	-0.5459248	-0.5459248	-0.5459248	-0.32988805	-0.5459248
-0.043116324	-0.14786549	-0.17104182	0.019520985	0.5328269	0.2985264	0.20739329	-0.5459248	-0.5459248	-0.36036637	-0.11156784	-0.5459248	-0.5459248	0.075854205	-0.14071654	-0.5459248	-0.5459248	-0.043476	-0.12693395	-0.5459248	-0.37231004	0.8644542	1.7492666	1.6107262	1.7551738	0.65534264	-0.26571083	-0.5459248	-0.5459248	-0.4254749	-0.5459248	-0.4767693	-0.5459248	-0.5459248	-0.52612555	-0.5459248	-0.5459248	-0.5459248	-0.5459248	-0.5459248	-0.5459248	-0.5459248	-0.5459248	-0.5459248	-0.5459248	-0.5459248	-0.5459248	-0.5459248	-0.5459248	-0.5459248
0.3425173	-0.00026010265	-0.082827404	-0.15164153	0.204187	-0.09866462	-0.25627002	-0.5459248	-0.5459248	-0.2670138	-0.028336093	-0.250919	-0.11211214	-0.056640185	-0.3713765	-0.5459248	-0.5459248	-0.50706875	-0.39236292	-0.5459248	0.12283802	0.9997617	1.2589333	1.3832765	1.549124	0.2510231	-0.5459248	-0.5459248	-0.5459248	-0.06514461	-0.21571471	-0.08526405	-0.5459248	-0.5459248	-0.5459248	-0.5459248	-0.5459248	-0.5459248	-0.5459248	-0.5459248	-0.5459248	-0.5459248	-0.5459248	-0.5459248	-0.5459248	-0.5459248	-0.5459248	-0.5459248	-0.5459248	-0.5459248
-0.5459248	-0.396835	-0.38359097	-0.05338552	-0.13753383	-0.30157506	-0.5459248	-0.5459248	-0.5459248	-0.30124488	-0.18144155	-0.2659631	0.2113693	-0.18740307	-0.42458227	-0.5459248	-0.5459248	-0.5459248	-0.26768595	-0.22553459	-0.33565095	0.71575963	0.9672439	0.91130507	0.74228066	0.27248758	-0.5459248	-0.5459248	-0.5459248	0.13711533	0.50731826	0.4802032	-0.5459248	-0.5459248	-0.37036493	-0.4589798	-0.5459248	-0.5459248	-0.5459248	-0.5459248	-0.5459248	-0.5459248	-0.5459248	-0.5459248	-0.5459248	-0.5459248	-0.5459248	-0.5459248	-0.5459248	-0.5459248
-0.5459248	-0.5459248	-0.5459248	0.11745201	0.06191243	-0.5459248	-0.5459248	-0.5459248	-0.5459248	-0.5459248	-0.413191	-0.19239165	-0.10653927	-0.23413756	-0.5459248	-0.50580776	-0.5459248	-0.5459248	0.090648204	0.47809124	-0.5186835	0.18869004	1.082669	0.17289464	0.09044753	0.54362386	-0.33864674	-0.5459248	-0.5459248	0.6336287	1.0183446	0.66985345	-0.5459248	-0.5459248	-0.24666245	-0.5432849	-0.29984966	-0.5459248	-0.5459248	-0.5459248	-0.5459248	-0.5459248	-0.5459248	-0.5459248	-0.5459248	-0.5459248	-0.5459248	-0.5459248	-0.5459248	-0.5459248
-0.5459248	-0.4191228	-0.4848288	0.08154732	0.3383662	-0.5459248	-0.5459248	-0.5459248	-0.5459248	-0.5459248	-0.5459248	-0.5459248	-0.52455693	-0.5459248	-0.5459248	-0.5459248	-0.5459248	-0.5459248	-0.5292635	-0.17372109	0.011716333	0.31449524	0.7483839	-0.23499554	-0.27418378	0.18824713	-0.4468199	-0.5459248	-0.5459248	0.40769276	1.0929308	0.89028126	-0.051425893	-0.5459248	-0.42236793	-0.34045708	-0.0076216455	-0.116941094	-0.5459248	-0.5459248	-0.5459248	-0.5459248	-0.5459248	-0.5459248	-0.5459248	-0.5459248	-0.5459248	-0.5459248	-0.5459248	-0.5459248
-0.5459248	0.04102793	0.1643823	0.3141161	0.29221776	-0.31874868	-0.5459248	-0.5459248	-0.5459248	-0.5459248	-0.5459248	-0.5459248	-0.5459248	-0.52957064	-0.5459248	-0.5459248	-0.5459248	-0.5459248	-0.5459248	-0.5459248	-0.24429399	0.17870495	0.5839273	-0.32023236	-0.34110036	0.11135679	-0.41595265	-0.5459248	-0.5459248	-0.5459248	0.7066129	1.0376449	0.78807473	-0.32586068	-0.5266794	-0.15738006	0.32302892	-0.5136102	-0.5459248	-0.5459248	-0.5459248	-0.5459248	-0.5459248	-0.5459248	-0.5459248	-0.5459248	-0.5459248	-0.5459248	-0.5459248	-0.5459248
-0.5459248	-0.09109807	0.20801064	0.27162477	0.2097023	-0.11274573	-0.5459248	-0.5459248	-0.5459248	-0.5459248	-0.5459248	-0.5459248	-0.47872615	-0.5459248	-0.5459248	-0.5459248	-0.5459248	-0.5459248	-0.5459248	-0.5459248	-0.48501754	-0.09594712	0.09316742	0.004012448	0.39834088	0.3579539	-0.5350957	-0.44353378	-0.5459248	-0.5459248	0.44059044	1.14593	1.1462314	0.043686815	-0.25343055	-0.06321656	0.20923582	-0.5459248	-0.5459248	-0.5459248	-0.5459248	-0.5459248	-0.5459248	-0.5459248	-0.5459248	-0.5459248	-0.5459248	-0.5459248	-0.5459248	-0.5459248
-0.5459248	-0.5459248	0.006903006	0.1548215	0.5812263	-0.4792363	-0.5459248	-0.5459248	-0.5459248	-0.5459248	-0.24943279	-0.212324	-0.34800506	-0.5459248	-0.37658188	-0.5459248	-0.5459248	-0.5459248	-0.34794813	-0.31136325	-0.043436572	-0.16910808	-0.066550896	0.8922718	0.9613299	0.4904996	-0.5459248	-0.5459248	-0.43548524	-0.5459248	-0.5236031	0.6449648	0.88592815	0.2470648	-0.38092223	0.09010347	0.32662016	-0.35240066	-0.5459248	-0.5459248	-0.5459248	-0.5459248	-0.5459248	-0.5459248	-0.5459248	-0.5459248	-0.5459248	-0.5459248	-0.5459248	-0.04004119
-0.5459248	-0.5459248	-0.5459248	0.06596297	0.5983852	-0.5459248	-0.5459248	-0.5459248	-0.033398475	-0.5210909	-0.009577035	-0.37911418	-0.4413506	-0.5459248	-0.54585767	-0.4143128	-0.5459248	-0.5459248	-0.087207295	-0.12089416	0.15367457	-0.32881716	-0.1415167	1.1781118	1.084775	0.7132881	-0.5459248	-0.5459248	-0.5459248	-0.5459248	-0.5459248	0.090563916	-0.111411884	-0.3205231	-0.5459248	0.014849185	-0.07642313	-0.48006776	-0.5459248	-0.5459248	-0.5459248	-0.5459248	-0.5459248	-0.5459248	-0.5459248	-0.5459248	-0.5459248	-0.5459248	-0.5459248	-0.07328218
-0.5459248	-0.5459248	-0.5459248	-0.115143135	0.2745062	-0.3781731	-0.5459248	-0.5459248	-0.1005542	-0.5459248	-0.35972458	-0.34595633	-0.39718145	-0.5459248	-0.5459248	-0.09605026	-0.29759282	0.07576311	-0.5459248	-0.055874735	0.19216399	0.06405044	-0.066302985	1.2441399	1.0225977	0.401338	-0.5459248	-0.5459248	-0.5459248	-0.5459248	-0.5459248	-0.5459248	-0.5459248	-0.5459248	-0.5459248	-0.12452302	0.007923749	-0.31261122	-0.5459248	-0.5459248	-0.5459248	-0.5459248	-0.5459248	-0.5459248	-0.5459248	-0.5459248	-0.5459248	-0.5459248	-0.5459248	0.085806064
-0.5459248	-0.5459248	-0.5459248	-0.5459248	-0.3188437	-0.3046792	-0.5459248	-0.5459248	-0.26754567	-0.5459248	-0.5459248	-0.14075834	-0.5459248	-0.5459248	-0.5459248	-0.0095381765	0.60803664	0.38944584	-0.32671258	0.09597516	0.28008178	0.30711323	0.574932	1.0364884	0.8305588	0.10259159	-0.42511958	-0.5459248	-0.5459248	-0.5459248	-0.5459248	-0.5459248	-0.5459248	-0.5459248	-0.17700699	-0.5459248	-0.22005689	-0.040070333	-0.5459248	-0.5459248	-0.5459248	-0.5459248	-0.5459248	-0.5459248	-0.5459248	-0.5459248	-0.5459248	-0.5459248	-0.5459248	0.12306517
-0.5459248	-0.5459248	-0.5459248	-0.5459248	-0.3755734	-0.30404863	-0.5459248	-0.45913	-0.34901536	-0.5403817	-0.24652961	-0.20699352	-0.5459248	-0.5459248	-0.5459248	-0.038796294	0.38942927	0.5507337	0.38871267	0.2042322	0.3142181	-0.015612682	0.072794594	0.86870795	0.5654264	-0.19133061	-0.5459248	-0.41715294	-0.5459248	-0.5459248	-0.5459248	-0.5459248	-0.5459248	-0.120729916	-0.51977587	-0.5459248	-0.5459248	0.26220584	0.060606107	-0.2825357	-0.5459248	-0.5459248	-0.5459248	-0.5459248	-0.5459248	-0.5459248	-0.39201134	-0.5459248	-0.54041564	0.203915
-0.50861406	-0.5459248	-0.5459248	-0.5459248	-0.4883814	-0.3514746	-0.14612131	-0.5459248	-0.5459248	-0.5459248	-0.5459248	-0.4258127	-0.5459248	-0.49268484	0.045033902	-0.5459248	-0.25434196	0.33050522	0.6612228	0.5290189	0.20199028	-0.48584536	-0.41781408	0.47525078	0.469925	-0.47567865	-0.5459248	-0.27561358	-0.5459248	-0.5459248	-0.5459248	-0.5459248	-0.5459248	-0.5459248	-0.5459248	-0.5459248	-0.52653277	0.06164747	-0.21990809	-0.36485544	-0.5459248	-0.5459248	-0.5459248	-0.5459248	-0.5459248	-0.5459248	-0.23438698	-0.5459248	-0.5459248	-0.20394841
-0.43328705	-0.5459248	-0.5459248	-0.5459248	-0.43545943	-0.43224573	-0.5459248	-0.5459248	-0.5459248	-0.5459248	-0.5459248	-0.41293356	-0.42108065	-0.34044236	-0.034954235	-0.5459248	-0.5459248	0.16590358	0.79216653	0.61642545	0.19777544	-0.5459248	-0.5459248	0.4050144	0.45458713	-0.008607959	-0.35077626	-0.48283052	-0.5459248	-0.5459248	-0.5459248	-0.5459248	-0.5459248	-0.5459248	-0.5459248	-0.5459248	0.24441615	-0.23425363	-0.5459248	-0.38969776	-0.5459248	-0.5459248	-0.5459248	-0.5459248	-0.5459248	-0.48730722	-0.32415012	-0.5459248	-0.5459248	-0.5459248
-0.43547583	-0.5459248	-0.5459248	-0.5459248	-0.5257465	-0.5459248	-0.5459248	-0.5459248	-0.30878916	-0.5459248	-0.5459248	-0.5459248	-0.2581636	-0.5459248	-0.48765668	-0.36512527	-0.5459248	0.074032255	0.7128974	0.758722	-0.43842453	-0.42085505	-0.39475718	0.604367	-0.0006209224	-0.06811499	0.18635502	-0.4562206	-0.5459248	-0.5459248	-0.5459248	-0.5459248	-0.5459248	-0.5459248	-0.5459248	-0.06106926	0.46829858	-0.35355967	-0.5459248	-0.5459248	-0.5459248	-0.5459248	-0.5459248	-0.5459248	-0.5459248	-0.5459248	-0.5459248	-0.5459248	-0.5459248	-0.5459248
-0.5459248	-0.5459248	-0.5459248	-0.5459248	-0.5459248	-0.5459248	-0.5459248	-0.45690757	-0.15038928	-0.5459248	-0.5459248	-0.5459248	-0.5459248	-0.5459248	-0.5459248	-0.5167655	-0.5459248	0.11379648	0.94593215	0.93254143	-0.28511998	-0.5459248	0.04154166	0.3455928	-0.37039468	-0.5459248	-0.3964256	-0.2878962	-0.40007615	-0.5459248	-0.5459248	-0.5459248	-0.5459248	-0.5459248	-0.5459248	-0.47365496	0.14457093	-0.18617858	-0.5459248	-0.5459248	-0.5459248	-0.5459248	-0.5459248	-0.5459248	-0.5459248	-0.5459248	-0.5459248	-0.31949165	-0.4231343	-0.5459248
-0.5459248	-0.44310337	-0.4355781	-0.18403389	-0.5459248	-0.5459248	-0.5459248	-0.39207515	-0.5459248	-0.5459248	-0.5459248	-0.5459248	-0.5459248	-0.5459248	-0.5459248	-0.5459248	-0.5459248	-0.22148883	0.5229641	0.3871192	0.065782875	-0.25428045	0.20416686	0.24484788	-0.5093022	-0.5459248	-0.5152031	-0.13948816	-0.5454831	-0.5459248	-0.5459248	-0.5459248	-0.5459248	-0.5459248	-0.5459248	-0.5459248	-0.14864902	-0.4345919	-0.5459248	-0.5459248	-0.5459248	-0.5459248	-0.5459248	-0.526067	-0.5459248	-0.5459248	-0.5459248	0.11752249	0.17317621	-0.36698294
-0.5459248	-0.473252	-0.5459248	-0.5459248	-0.5459248	-0.40741864	-0.5459248	-0.5459248	-0.5459248	-0.5459248	-0.5459248	-0.5459248	-0.5459248	-0.5459248	-0.5459248	-0.5350846	-0.5459248	-0.5459248	-0.2758558	0.26637796	-0.022561738	0.4835651	0.12528495	0.047372967	-0.38710892	-0.28619173	-0.2376197	-0.5459248	-0.43435833	-0.5459248	-0.5459248	-0.5459248	-0.5459248	-0.5459248	-0.31558928	-0.5459248	-0.15590489	-0.39460343	-0.47633508	-0.5459248	-0.5459248	-0.5459248	-0.5459248	-0.5459248	-0.5459248	-0.5459248	-0.51225996	-0.02112165	-0.050430484	-0.058060464
-0.3928576	-0.5459248	-0.5459248	-0.525815	-0.5459248	-0.5459248	-0.5459248	-0.5459248	-0.5459248	-0.5459248	-0.5459248	-0.5459248	-0.5459248	-0.5459248	-0.5459248	-0.5459248	-0.5459248	-0.5459248	-0.5459248	0.1039792	-0.1326722	0.29223603	0.16375253	-0.091263644	-0.36832008	-0.27054587	-0.29893604	-0.5459248	-0.5459248	-0.17647867	-0.5459248	-0.5459248	-0.5459248	-0.5459248	-0.27230656	-0.18461692	0.2759751	0.029943328	-0.027197918	-0.5459248	-0.5459248	-0.5459248	-0.5459248	-0.5459248	-0.5459248	-0.5459248	-0.5459248	-0.13508622	-0.5459248	-0.40877944
-0.5459248	-0.5459248	-0.5459248	-0.5459248	-0.28577507	-0.5459248	-0.5459248	-0.5459248	-0.5459248	-0.5459248	-0.5459248	-0.5459248	-0.5459248	-0.5459248	-0.5459248	-0.5459248	-0.5459248	-0.5459248	-0.5459248	-0.009844042	-0.1989478	-0.34405604	0.10344818	-0.03111241	-0.5459248	-0.5459248	-0.29000348	-0.38539994	-0.3773753	-0.1615684	-0.5459248	-0.5459248	-0.5459248	-0.40061635	-0.34782842	-0.12262192	0.13231015	0.09529014	0.183934	-0.07331523	-0.21691291	-0.5459248	-0.5459248	-0.5459248	-0.5459248	-0.5459248	-0.5459248	-0.5459248	-0.5459248	-0.33076346
-0.5459248	-0.5459248	-0.5459248	-0.5459248	-0.5459248	-0.5459248	-0.5459248	-0.5459248	-0.5459248	-0.5459248	-0.5459248	-0.5459248	-0.5459248	-0.5459248	-0.5459248	-0.5459248	-0.5459248	-0.5459248	-0.5459248	-0.23951527	-0.13818146	-0.5459248	-0.25455275	0.37843058	-0.5459248	-0.5459248	-0.29281446	-0.35378224	-0.21370716	-0.25669646	-0.5459248	-0.5459248	-0.5459248	-0.13918178	-0.5459248	-0.18091808	-0.14890322	0.016289797	0.12534028	0.4374617	0.40844545	-0.20701706	-0.48105383	-0.5459248	-0.42294747	-0.5459248	-0.5459248	-0.5459248	-0.5459248	0.15089725
-0.5459248	-0.5459248	-0.5459248	-0.5459248	-0.5459248	-0.3971043	-0.5459248	-0.5459248	-0.47289303	-0.5459248	-0.5459248	-0.5459248	-0.5459248	-0.5459248	-0.5459248	-0.5459248	-0.5459248	-0.5459248	-0.5459248	-0.4164761	-0.19706154	-0.5459248	-0.26673362	0.27544937	-0.5459248	-0.5459248	0.054050636	0.2281132	-0.12142346	-0.409545	-0.5459248	-0.5459248	-0.4219934	-0.38599676	-0.5459248	-0.2333877	-0.50678504	-0.468944	-0.24892654	-0.14045052	0.64001775	0.15698513	-0.26424813	-0.33101052	-0.44145018	-0.5459248	-0.5459248	-0.5459248	-0.34335726	0.4152764
-0.5459248	-0.5459248	-0.5459248	-0.5459248	-0.22664116	-0.47712755	-0.5459248	-0.5459248	-0.5459248	-0.5459248	-0.5459248	-0.5459248	-0.5459248	-0.5459248	-0.5459248	-0.5459248	-0.406611	-0.5459248	-0.5459248	-0.3884815	-0.44530988	-0.5459248	-0.5459248	0.030439487	-0.5459248	-0.29641628	0.2575254	-0.04104293	-0.282859	-0.5459248	-0.39175802	-0.5459248	-0.3989367	-0.4200304	-0.5459248	-0.5266056	-0.5459248	-0.5459248	-0.5459248	-0.30252966	0.51381665	0.17843136	0.09250382	-0.16068484	-0.5459248	-0.5459248	-0.5459248	-0.5459248	-0.5459248	0.16740996
-0.5459248	-0.5459248	-0.5459248	-0.5459248	-0.5459248	-0.5459248	-0.52630216	-0.5459248	-0.44200835	-0.4685283	-0.5459248	-0.5459248	-0.5459248	-0.5459248	-0.5459248	-0.5459248	-0.04414635	-0.5459248	-0.5459248	-0.290311	0.29053494	-0.21661419	-0.50224257	-0.422727	-0.07501376	-0.27794218	0.26645064	-0.014868471	-0.14559671	-0.5459248	-0.5459248	-0.5459248	-0.5459248	-0.5459248	-0.5459248	-0.5459248	-0.5459248	-0.5459248	-0.5459248	-0.070240855	0.6343739	0.19868137	0.20211056	0.14186871	-0.5459248	-0.5459248	-0.5459248	-0.5459248	-0.5059382	0.21579742
-0.5459248	-0.5459248	-0.5459248	-0.5459248	-0.5459248	-0.5459248	-0.5459248	-0.5459248	-0.5459248	-0.5459248	-0.5459248	-0.5459248	-0.5459248	-0.5459248	-0.45067507	0.051203314	-0.5459248	-0.5459248	-0.5459248	0.30942062	0.7361826	0.079680555	-0.5459248	-0.47851282	0.039159354	-0.2234776	-0.17234786	-0.5404378	-0.5459248	-0.5457994	-0.5459248	-0.5459248	-0.5459248	-0.5459248	-0.5459248	-0.5459248	-0.48870745	-0.5459248	-0.5459248	0.3380181	0.65261894	-0.021245224	-0.046678424	0.07870553	-0.4778062	-0.5459248	-0.5459248	-0.5459248	-0.5459248	-0.5459248
-0.5459248	-0.5459248	-0.5459248	-0.5459248	-0.5459248	-0.5459248	-0.5459248	-0.5459248	-0.5459248	-0.5459248	-0.5459248	-0.39571086	-0.5459248	-0.5459248	-0.5459248	0.021345751	-0.5459248	-0.5459248	-0.50816166	0.35000578	0.5465771	-0.5459248	-0.5459248	-0.5459248	-0.381282	-0.044858657	-0.30049405	-0.5459248	-0.4851719	-0.39535668	-0.5459248	-0.5459248	-0.5459248	-0.5459248	-0.5459248	-0.5459248	-0.5459248	-0.5459248	-0.5459248	0.7101606	0.5700745	0.082416825	-0.3948236	0.09904429	-0.2685297	-0.5459248	-0.5459248	-0.43737882	-0.5459248	-0.5459248
-0.5459248	-0.5459248	-0.5459248	-0.5459248	-0.5459248	-0.5459248	-0.5459248	-0.5459248	-0.5459248	-0.5459248	-0.5459248	-0.46296886	-0.5459248	-0.5459248	-0.5459248	-0.5459248	-0.5459248	-0.5459248	-0.5459248	-0.20499994	0.15448996	-0.5459248	-0.5459248	-0.350542	0.17974398	-0.3099074	-0.46528476	-0.08849552	0.2605841	-0.0001449565	-0.5459248	-0.5459248	-0.5459248	-0.5459248	-0.5459248	-0.4043499	-0.5459248	-0.5459248	-0.44259056	0.5705382	0.7912919	0.021299368	-0.2757093	-0.29392847	-0.2968976	-0.5459248	-0.5459248	-0.5459248	-0.5459248	-0.5459248
-0.5459248	-0.5459248	-0.5459248	-0.5459248	-0.5459248	-0.5459248	-0.5459248	-0.39196432	-0.3950737	-0.5459248	-0.5459248	-0.5459248	-0.5459248	-0.5459248	-0.5459248	-0.5459248	-0.5459248	-0.5459248	-0.5459248	-0.37114057	-0.00089750177	-0.5459248	-0.43646085	0.10705357	0.60266775	-0.034082305	-0.37949362	-0.21595246	0.23626187	0.0740652	-0.4892337	-0.5459248	-0.5459248	-0.5459248	-0.5459248	-0.26180217	-0.23354249	-0.5459248	-0.06958041	0.52008855	0.38789782	-0.49676853	-0.5247773	-0.50654745	-0.5308376	-0.5459248	-0.5459248	-0.5459248	-0.42497453	-0.5431342
-0.5459248	-0.5459248	-0.5459248	-0.5459248	-0.5459248	-0.5459248	-0.5459248	-0.5459248	0.018998541	-0.21663325	-0.3320691	-0.5131468	-0.5459248	-0.5459248	-0.5459248	-0.44595945	-0.5459248	-0.5459248	-0.27337188	0.15996608	0.27594528	-0.5459248	-0.5459248	0.03590164	0.9063655	0.0081339935	0.20245352	-0.02948622	0.02328595	0.43114552	-0.1330225	-0.3047794	-0.5459248	-0.5459248	-0.5459248	-0.18561624	-0.24984857	-0.092078954	0.18521203	0.44609812	-0.089233205	-0.5459248	-0.5459248	-0.5345136	-0.5459248	-0.5459248	-0.5459248	-0.5459248	-0.5459248	-0.46827224
-0.5459248	-0.5459248	-0.5459248	-0.5459248	-0.5459248	-0.5459248	-0.5459248	-0.5459248	-0.5336145	0.005722782	-0.34335855	-0.47854024	-0.5459248	-0.5459248	-0.49329358	0.010926835	-0.2551397	-0.15286614	0.08864681	0.5659345	0.62880456	-0.2697447	-0.5459248	0.18649413	0.70057464	-0.2729102	0.39732084	0.89851445	0.73299485	1.0256575	0.50226706	-0.17187987	-0.5459248	-0.5459248	-0.5459248	-0.5459248	-0.5459248	-0.4539965	-0.43287256	-0.4426015	-0.40417802	-0.5459248	-0.5459248	-0.3239949	-0.5459248	-0.5459248	-0.5459248	-0.5459248	-0.5459248	-0.5459248
-0.5459248	-0.5459248	-0.5459248	-0.5459248	-0.5459248	-0.5459248	-0.5459248	-0.28212628	-0.5459248	-0.5459248	-0.5459248	-0.26569977	-0.5459248	-0.5459248	-0.01700996	0.061181836	0.03973056	-0.10375343	-0.12882248	0.6380017	0.9686108	0.101413034	0.0098769	0.41051704	0.38561898	0.03297475	0.3296486	0.50899047	1.2105689	1.7560432	0.48897144	-0.5459248	-0.5459248	-0.5459248	-0.5459248	-0.5459248	-0.5459248	-0.5459248	-0.5459248	-0.5459248	-0.5459248	-0.5459248	-0.5459248	-0.5459248	-0.5459248	-0.5459248	-0.5459248	-0.5459248	-0.5459248	-0.32367885
-0.5459248	-0.5459248	-0.5459248	-0.5459248	-0.5459248	-0.5459248	0.017395733	-0.12868124	-0.5459248	-0.5459248	-0.5459248	-0.52368677	-0.5459248	-0.5459248	-0.25041	0.059382975	0.1481554	-0.11349142	-0.068051845	0.58361584	0.91768765	0.5841061	0.46377605	0.6213342	0.121892184	-0.3212403	-0.5459248	-0.35947645	0.5709535	1.9453	0.56916183	-0.5459248	-0.40192136	-0.5459248	-0.5459248	-0.5459248	-0.5459248	-0.5459248	-0.5459248	-0.5459248	-0.5459248	-0.5459248	-0.5459248	-0.5459248	-0.5459248	-0.53320885	-0.5459248	-0.5459248	-0.5459248	-0.5459248
-0.5459248	-0.5459248	-0.5459248	-0.5459248	-0.5459248	-0.5459248	-0.5025032	-0.2740878	-0.5459248	-0.5459248	-0.5459248	-0.5459248	-0.5459248	-0.5459248	-0.25333726	-0.31219023	0.007557501	0.11839328	0.33714455	0.79762566	1.5023097	0.8998258	0.7907197	0.08911759	-0.2430183	-0.5459248	-0.5459248	-0.47426492	0.5582614	1.9690069	1.0722021	-0.31130064	-0.5459248	-0.5459248	-0.5459248	-0.5459248	-0.5459248	-0.5459248	-0.5459248	-0.5459248	-0.5459248	-0.5459248	-0.5459248	-0.5459248	-0.5459248	-0.5459248	-0.5459248	-0.5459248	-0.5459248	-0.5459248
-0.5459248	-0.5459248	-0.5459248	-0.5459248	-0.5459248	-0.5459248	-0.5459248	-0.5459248	-0.5459248	-0.5459248	-0.5459248	-0.5459248	-0.5459248	-0.5459248	-0.23636785	-0.24643366	0.04844938	0.5977273	0.57091576	0.8858851	1.5570848	1.1357521	0.69654936	-0.32154024	-0.30832005	-0.5459248	-0.3224791	0.34444296	1.3394741	2.309097	1.8406821	-0.16305852	-0.5459248	-0.5459248	-0.5459248	-0.5459248	-0.40308672	-0.3703095	-0.5459248	-0.5459248	-0.5459248	-0.5459248	-0.5459248	-0.5459248	-0.5416007	-0.38762537	-0.5459248	-0.5459248	-0.5459248	-0.5459248
-0.5459248	-0.5459248	-0.5459248	-0.5459248	-0.5459248	-0.5459248	-0.5459248	-0.5459248	-0.5459248	-0.5459248	-0.5459248	-0.5459248	-0.48941565	-0.5459248	-0.5459248	-0.33754975	0.20838484	0.50853527	0.40516582	1.1168563	1.3113327	1.2749677	0.5085216	-0.40176058	-0.071960956	-0.43412784	0.74660325	1.9659299	2.3063157	2.0940413	1.5869265	0.030446725	-0.5459248	-0.5459248	-0.5459248	-0.5459248	-0.4243407	-0.44751018	-0.5459248	-0.5459248	-0.5459248	-0.5459248	-0.5459248	-0.5459248	-0.5459248	-0.24160193	-0.5459248	-0.5459248	-0.5459248	-0.5459248
-0.5459248	-0.5459248	-0.5459248	-0.5459248	-0.5459248	-0.5459248	-0.5459248	-0.5459248	-0.5459248	-0.5459248	-0.5459248	-0.5459248	-0.38586262	-0.5459248	-0.5459248	-0.5459248	0.014849803	0.20448582	0.13744025	1.1550943	1.1904808	1.2663466	0.5748999	0.22773868	-0.072664976	-0.5459248	1.0033062	2.5202847	2.8053896	2.0759737	1.738056	0.483069	-0.5459248	-0.1226915	-0.38387427	-0.5459248	-0.5459248	-0.5459248	-0.5459248	-0.5459248	-0.5459248	-0.5459248	-0.5459248	-0.52678883	-0.2262567	-0.2662819	-0.5186616	-0.5459248	-0.5459248	-0.5459248
-0.5459248	-0.5459248	-0.5459248	-0.5459248	-0.5459248	-0.5459248	-0.5459248	-0.35544583	-0.5459248	-0.5459248	-0.5459248	-0.5459248	-0.41853917	-0.4261923	-0.5459248	-0.5459248	-0.24970075	0.23105572	0.2172969	0.79765004	0.9403963	0.57730883	-0.23132576	-0.1241954	-0.07576635	-0.46668476	1.2014565	2.435628	2.845083	2.5904255	2.3855903	0.9955795	0.007092726	0.0357444	-0.23911229	-0.47310522	-0.5459248	-0.5459248	-0.5459248	-0.5459248	-0.5459248	-0.5459248	-0.5459248	-0.2048651	-0.14738455	-0.22770786	-0.23329084	-0.37805375	-0.5459248	-0.5459248
-0.5459248	-0.5459248	-0.5459248	-0.5459248	-0.5459248	-0.5459248	-0.5459248	-0.24901246	-0.5459248	-0.5459248	-0.5459248	-0.5459248	-0.5459248	-0.5459248	-0.5459248	-0.5459248	-0.25152013	-0.0663417	0.18179046	0.25810286	0.41613004	-0.029303072	-0.41883945	-0.29490358	-0.21233705	-0.20984207	1.5408401	2.309317	2.9131637	3.3261206	2.7378578	1.0665156	0.18789868	-0.33359236	-0.5180057	-0.4914102	-0.5459248	-0.5459248	-0.5459248	-0.5459248	-0.5459248	-0.5459248	-0.5459248	0.036221508	-0.1912056	-0.5459248	-0.5459248	-0.5459248	-0.5459248	-0.5459248
-0.5459248	-0.5459248	-0.5459248	-0.5459248	-0.5459248	0.020582253	0.08679185	-0.16226852	-0.5459248	-0.5459248	-0.5459248	-0.5459248	-0.5459248	-0.5459248	-0.5459248	-0.5459248	0.09500652	-0.018538099	0.21355855	-0.1775857	-0.05185743	-0.17232268	-0.38763162	-0.22943397	0.082421966	-0.15912631	1.2112457	2.6285307	3.103683	3.5010395	2.5132933	0.92140955	0.13505046	-0.46130937	-0.5459248	-0.5459248	-0.5459248	-0.5459248	-0.5459248	-0.5459248	-0.5459248	-0.5459248	-0.5459248	-0.43811116	-0.45244145	-0.5459248	-0.5459248	-0.5459248	-0.5459248	-0.5459248
-0.33558455	-0.3894314	-0.29774192	-0.5459248	-0.27922642	0.31168193	0.06908406	-0.5459248	-0.5459248	-0.5459248	-0.5459248	-0.5459248	-0.5459248	-0.5459248	-0.5459248	-0.3098008	-0.380974	-0.33531913	-0.37081897	-0.046533898	0.41753933	0.2834033	-0.5065982	-0.1776292	0.12385791	-0.029855564	0.87986755	2.4476845	3.1555564	3.287293	2.272667	0.51910955	-0.31785566	-0.27068815	-0.5459248	-0.5459248	-0.5459248	-0.5459248	-0.5459248	-0.5459248	-0.5459248	-0.5459248	-0.5459248	-0.5459248	-0.5459248	-0.5459248	-0.5459248	-0.5459248	-0.5459248	-0.5459248
-0.29735115	0.19523256	0.10722234	-0.4517302	-0.105928876	0.2866517	0.08468432	-0.5459248	-0.5459248	-0.5459248	-0.5459248	-0.5181627	0.01474042	-0.047122963	-0.0674813	0.6806539	-0.0035698635	-0.20156917	-0.52510947	-0.26831308	-0.11108807	-0.0003545815	-0.5459248	-0.5459248	-0.32690942	-0.14824516	0.3920725	1.9538697	2.9702575	3.0289876	2.5132613	0.47951156	-0.5459248	-0.5459248	-0.5459248	-0.5459248	-0.5459248	-0.5459248	-0.5459248	-0.5459248	-0.5459248	-0.54541904	-0.5459248	-0.5459248	-0.5459248	-0.5459248	-0.5459248	-0.5459248	-0.5459248	-0.5459248
-0.21191165	0.2566094	0.0032726647	-0.38861525	-0.18028212	-0.13989669	0.26921985	-0.28386286	-0.5459248	-0.5459248	-0.5459248	-0.5459248	0.2607176	0.2664973	0.80552715	1.2543095	0.75129455	-0.27393198	-0.5459248	-0.5459248	-0.5459248	-0.5459248	-0.5459248	-0.5459248	-0.5459248	-0.4871524	0.32200176	1.0644584	2.2273214	2.7220056	2.2946546	0.5338713	-0.5459248	-0.5459248	-0.5459248	-0.5459248	-0.5459248	-0.5459248	-0.5459248	-0.5459248	-0.5459248	-0.5459248	-0.5459248	-0.5459248	-0.5459248	-0.5459248	-0.5459248	-0.5459248	-0.5459248	-0.5459248
-0.19486105	0.034393407	0.14406238	-0.17177	-0.5459248	-0.5459248	0.021442754	-0.31577373	-0.5459248	-0.5459248	-0.5459248	-0.5459248	0.09214586	0.46159658	0.72069186	0.9540342	0.35557213	-0.5459248	-0.5459248	-0.5459248	-0.5459248	-0.5459248	-0.4626114	-0.5459248	-0.2604514	-0.5459248	-0.14649893	0.5352283	1.9115356	2.8435712	1.8541999	0.6649472	-0.5459248	-0.5459248	-0.5459248	-0.5459248	-0.5459248	-0.5459248	-0.5459248	-0.5459248	-0.5459248	-0.5459248	-0.5459248	-0.5459248	-0.5459248	-0.5459248	-0.5459248	-0.5459248	-0.5459248	-0.5459248
-0.5129909	-0.27303597	0.090664774	-0.5459248	-0.5459248	-0.37331396	-0.0218951	-0.48163295	-0.5459248	-0.5459248	-0.5459248	-0.5459248	0.14216557	0.7288137	0.9289016	0.63105476	0.056551754	-0.5459248	-0.5459248	-0.5459248	-0.5459248	-0.5459248	-0.3139682	-0.045732968	-0.22701077	-0.5459248	-0.5080141	0.62454206	2.238573	2.4662244	1.7504491	0.5090586	-0.5459248	-0.5459248	-0.5459248	-0.5459248	-0.5459248	-0.5459248	-0.5459248	-0.5459248	-0.5459248	-0.5459248	-0.5459248	-0.5459248	-0.5459248	-0.46607488	-0.5459248	-0.5459248	-0.5459248	-0.5459248
-0.5459248	-0.2340838	-0.16265334	-0.5459248	-0.5459248	-0.17027749	-0.4095681	-0.5459248	-0.5459248	-0.5459248	-0.5459248	-0.32676443	0.011054172	0.4848298	0.34427133	0.039197974	-0.05370215	-0.5459248	-0.35046297	-0.40327293	-0.5459248	-0.49167666	-0.036524564	0.028783772	-0.22370678	-0.5459248	-0.47791722	1.0853555	2.1676679	2.3874292	1.9533969	0.4796246	-0.5459248	-0.5459248	-0.5459248	-0.5459248	-0.5459248	-0.5459248	-0.5459248	-0.5459248	-0.5459248	-0.5459248	-0.5459248	-0.5459248	-0.30154657	-0.36200035	-0.5459248	-0.5459248	-0.5459248	-0.5459248
-0.5459248	-0.5459248	-0.2733511	-0.5459248	-0.5459248	-0.5459248	-0.19381128	-0.257892	-0.51883906	-0.5459248	-0.2938933	-0.24983671	-0.4234321	-0.33235785	0.08003123	-0.0032372826	-0.10741844	-0.17907475	-0.502932	0.17785773	-0.4494647	0.024328645	0.032874126	-0.34252515	-0.5459248	-0.5459248	-0.41538355	0.6829234	1.6068667	2.2618372	1.6132509	0.49813247	-0.5459248	-0.5459248	-0.5459248	-0.5459248	-0.5459248	-0.5459248	-0.5459248	-0.5459248	-0.5459248	-0.5459248	-0.5459248	-0.5459248	-0.5459248	-0.5459248	-0.5459248	-0.5459248	-0.5459248	-0.5459248
-0.5459248	-0.31853372	-0.1055291	-0.5459248	-0.5459248	-0.5459248	-0.5459248	-0.3397447	-0.5459248	-0.5459248	-0.1913774	-0.090385094	-0.5459248	-0.5459248	-0.5459248	-0.0056105405	-0.3625398	-0.46814352	-0.3998929	0.15466613	-0.19883904	0.075627014	-0.20571831	-0.38861415	-0.4467306	-0.5459248	-0.5340815	0.6625525	1.4087442	2.2178144	1.6564716	0.22846022	-0.543561	-0.5459248	-0.5459248	-0.5459248	-0.5459248	-0.5459248	-0.5459248	-0.5459248	-0.5459248	-0.5459248	-0.5459248	-0.5459248	-0.5459248	-0.5459248	-0.5459248	-0.5459248	-0.5459248	-0.5459248
-0.36838353	-0.38921192	-0.098249845	-0.5459248	-0.5459248	-0.5459248	-0.5459248	-0.54157084	-0.5459248	-0.5459248	0.07314827	0.086970665	-0.2446877	-0.5459248	-0.53438914	-0.13468264	-0.40433866	-0.25724667	-0.13282454	0.08383653	0.05362529	0.17100492	-0.09165061	-0.18429299	-0.059390023	-0.5459248	-0.5459248	0.35685483	1.4054146	1.8259861	1.6436845	0.2644658	-0.51171046	-0.5459248	-0.5459248	-0.5459248	-0.5459248	-0.5459248	-0.5459248	-0.5459248	-0.5459248	-0.5459248	-0.5459248	-0.5459248	-0.5459248	-0.5459248	-0.5459248	-0.5459248	-0.5459248	-0.5459248
-0.20619963	-0.32612994	-0.19541351	-0.5459248	-0.5459248	-0.5459248	-0.5459248	-0.5459248	-0.5459248	-0.5459248	0.20486565	0.023089753	0.0877195	0.2550667	0.1972129	-0.13027547	-0.5135069	-0.030104144	-0.29961902	0.13434939	-0.5459248	-0.542543	0.11225077	0.15122122	-0.041660804	-0.5459248	-0.5459248	-0.5459248	0.74024963	1.5547739	1.4463668	0.40354338	-0.17206064	-0.5459248	-0.5459248	-0.5459248	-0.5459248	-0.5459248	-0.45185533	-0.5459248	-0.5459248	-0.5459248	-0.5459248	-0.5459248	-0.5459248	-0.5459248	-0.5459248	-0.5459248	-0.5459248	-0.20610818
-0.01846286	-0.24853513	0.013353142	-0.5459248	-0.5459248	-0.5459248	-0.5459248	-0.5459248	-0.5459248	-0.5459248	0.090834014	-0.05661642	0.32834288	0.677123	0.29668474	-0.0677134	-0.10898134	0.33058035	0.13792902	-0.10794679	-0.5459248	-0.5459248	-0.5459248	0.30497688	-0.0433159	-0.5342845	-0.5459248	-0.5459248	0.041868765	1.1733851	1.262819	0.46989796	-0.108715385	-0.5459248	-0.5459248	-0.5459248	-0.5459248	-0.4588864	-0.5459248	-0.5459248	-0.5459248	-0.5459248	-0.5459248	-0.5459248	-0.5459248	-0.5459248	-0.5459248	-0.5459248	-0.2441809	0.43249345
-0.002702077	-0.28712544	-0.25988027	-0.5459248	-0.5459248	-0.5459248	-0.5459248	-0.5459248	-0.5459248	-0.5459248	-0.18128428	-0.1414126	0.26635805	0.38673538	-0.2829396	-0.5459248	0.26478362	0.53504467	0.17198765	-0.5459248	-0.5459248	-0.5459248	-0.5459248	-0.5459248	-0.5459248	-0.5459248	-0.5459248	-0.5459248	0.060779255	0.5577337	0.8401076	0.33040923	0.075495146	-0.5459248	-0.5459248	-0.5459248	-0.5459248	-0.22821726	-0.4712171	-0.5459248	-0.5459248	-0.5459248	-0.5459248	-0.5459248	-0.5459248	-0.5459248	-0.5459248	-0.5459248	-0.5459248	0.2079894
-0.5353299	-0.5033851	-0.22180888	-0.5459248	-0.5459248	-0.5459248	-0.5459248	-0.5459248	-0.5459248	-0.5459248	-0.32512695	-0.5459248	-0.5363478	-0.07992366	-0.5459248	-0.5459248	-0.13774526	0.7511213	0.078778766	-0.5459248	-0.5459248	-0.5459248	-0.5459248	-0.5459248	-0.5459248	-0.521942	-0.5459248	-0.40171722	-0.22516756	0.2942221	0.49861857	-0.11013633	-0.5459248	-0.5459248	-0.5459248	-0.5459248	-0.5459248	-0.5459248	-0.5459248	-0.5459248	-0.5459248	-0.5459248	-0.5459248	-0.5459248	-0.5459248	-0.5459248	-0.5459248	-0.5459248	-0.5459248	-0.17525403
-0.5459248	-0.14176299	-0.23756355	-0.44244698	-0.5459248	-0.5459248	-0.5459248	-0.5459248	-0.5459248	-0.39208224	-0.5459248	-0.5459248	-0.5459248	-0.5459248	-0.5459248	-0.5459248	-0.033803534	0.8958787	0.24449106	-0.32172444	-0.5459248	-0.5459248	-0.5459248	-0.5459248	-0.5459248	-0.5459248	-0.5459248	-0.5459248	-0.29267013	0.34125143	0.42843068	-0.28908136	-0.5459248	-0.5459248	-0.5459248	-0.5459248	-0.5459248	-0.5459248	-0.5459248	-0.5459248	-0.5459248	-0.5459248	-0.5194731	-0.5459248	-0.5459248	-0.5459248	-0.5459248	-0.50378394	-0.5459248	-0.5459248
-0.5459248	-0.01065397	-0.24860336	-0.24822852	-0.5459248	-0.5459248	-0.5459248	-0.5459248	-0.5459248	-0.5459248	-0.5459248	-0.5459248	-0.432153	-0.1721455	-0.5459248	-0.5459248	0.58696574	0.31974557	0.25211805	0.20215781	-0.29961544	-0.5459248	-0.5459248	-0.5459248	-0.374634	-0.5459248	-0.5459248	-0.5459248	-0.15333648	0.6079613	0.08767936	-0.14611268	-0.5459248	-0.5459248	-0.2785543	-0.5459248	-0.5459248	-0.5459248	-0.5459248	-0.5459248	-0.46995035	-0.40124595	-0.5459248	-0.5459248	-0.5190916	-0.3435065	-0.15442488	-0.5459248	-0.5459248	-0.5459248
-0.38312277	-0.006127651	-0.31147477	-0.33175334	-0.5459248	-0.5459248	-0.5459248	-0.47102565	-0.5459248	-0.5459248	-0.5459248	-0.5459248	-0.5459248	-0.32013145	-0.07043305	-0.38578656	0.19153127	-0.02719506	0.10502571	0.19409977	-0.4487196	-0.2761546	-0.0054541077	-0.54125595	-0.5069954	-0.4845711	-0.5459248	-0.5459248	-0.30088073	0.31213412	-0.38149118	-0.3711828	-0.26043174	-0.5459248	-0.5459248	-0.5459248	-0.5459248	-0.5459248	-0.5459248	-0.5459248	-0.5459248	-0.5459248	-0.5459248	-0.5459248	-0.37511548	-0.42802384	-0.14886607	-0.5459248	-0.5459248	-0.5459248
0.08347614	-0.20795406	-0.5459248	-0.5459248	-0.5459248	-0.5459248	-0.26379362	-0.08817189	-0.5459248	-0.5459248	-0.5123491	-0.5459248	-0.5459248	-0.25990137	-0.31962842	-0.4450673	-0.108713575	-0.050527725	0.27500802	0.47490057	-0.4359523	0.032233108	0.019185688	-0.3690335	-0.3895649	-0.2466279	-0.5459248	-0.5459248	-0.4850189	0.08916573	-0.030717684	-0.27266687	-0.15293212	-0.5459248	-0.5459248	-0.5459248	-0.5459248	-0.5459248	-0.5459248	-0.5459248	-0.5459248	-0.42508802	-0.5459248	-0.5459248	-0.5459248	-0.5459248	-0.5459248	-0.5459248	-0.5459248	-0.5459248
0.18570676	-0.09348652	-0.51355994	-0.5459248	-0.5459248	-0.5459248	-0.46281752	-0.4023555	-0.5459248	-0.5459248	-0.5174523	-0.5459248	-0.5459248	0.05895344	-0.29274175	-0.296856	-0.08425059	0.2582941	0.7447373	0.71547514	-0.3750098	-0.07207267	-0.26055637	-0.5459248	-0.12258906	-0.20501919	-0.50052214	-0.5459248	-0.5459248	-0.04849919	-0.16948083	-0.37093398	-0.456121	-0.39697677	-0.5459248	-0.5459248	-0.5459248	-0.5459248	-0.5459248	-0.5459248	-0.29873812	-0.43441895	-0.5459248	-0.5459248	-0.5459248	-0.5459248	-0.44380626	-0.45368907	-0.5459248	-0.5459248
-0.13168594	-0.15381067	-0.20809676	-0.5459248	-0.5459248	-0.5459248	-0.5459248	-0.5459248	-0.5459248	-0.5459248	-0.5037349	-0.5459248	-0.5459248	-0.20605972	0.055583917	-0.16363311	0.47415778	0.8265878	0.6129881	0.09352733	-0.45312747	-0.38276353	-0.37394902	-0.5459248	-0.39027563	-0.5459248	-0.30993396	-0.14797024	-0.5459248	-0.39805025	-0.31675994	-0.30147758	-0.5459248	-0.5459248	-0.5459248	-0.5459248	-0.5459248	-0.5459248	-0.5459248	-0.50446177	-0.27350155	-0.32065874	-0.5459248	-0.5459248	-0.5459248	-0.5459248	-0.44824585	-0.5459248	-0.5459248	-0.5459248
-0.35388747	-0.028789487	-0.5459248	-0.5459248	-0.5459248	-0.5459248	-0.5459248	-0.5459248	-0.5459248	-0.5459248	-0.5459248	-0.5459248	-0.5459248	-0.5459248	-0.240045	-0.14436597	0.616194	0.51174974	0.6499059	-0.3057694	-0.5459248	-0.5459248	-0.5459248	-0.38030303	-0.5459248	-0.5459248	-0.4065013	-0.32890284	-0.5459248	-0.5459248	-0.5459248	-0.5459248	-0.5459248	-0.5459248	-0.5459248	-0.5459248	-0.5459248	-0.5459248	-0.5459248	-0.5459248	-0.5459248	-0.19219792	-0.5459248	-0.5459248	-0.5459248	-0.5459248	-0.5459248	-0.5459248	-0.5459248	-0.5459248
-0.48929513	0.37278965	-0.5459248	-0.5459248	-0.5459248	-0.5459248	-0.5459248	-0.5459248	-0.5459248	-0.5459248	-0.5459248	-0.5459248	-0.5459248	-0.5459248	-0.18044871	0.028211376	0.6379962	0.10603378	0.88473016	-0.07316832	-0.48902893	-0.5459248	-0.5459248	-0.1935647	-0.5459248	-0.25222957	-0.14713088	-0.13242453	-0.5459248	-0.5459248	-0.5459248	-0.5459248	-0.5459248	-0.5459248	-0.5459248	-0.5459248	-0.5459248	-0.5459248	-0.5459248	-0.5459248	-0.5459248	0.047774836	-0.5378983	-0.5459248	-0.5459248	-0.5459248	-0.5459248	-0.5459248	-0.5459248	-0.5459248
-0.4522897	0.19298206	-0.5459248	-0.5459248	-0.5459248	-0.5459248	-0.5459248	-0.5459248	-0.5459248	-0.5459248	-0.5459248	-0.5459248	-0.5459248	-0.5459248	0.14402862	0.32128048	0.40971673	0.02258631	0.93666744	0.6762506	0.31350416	-0.52417266	-0.35519713	-0.27479744	-0.3788094	-0.02017448	-0.034588937	0.25334418	-0.17737389	-0.5459248	-0.5459248	-0.5459248	-0.5459248	-0.5459248	-0.5459248	-0.5459248	-0.5459248	-0.5459248	-0.5459248	-0.5423213	-0.5459248	-0.3233104	-0.33361897	-0.243251	-0.13614778	-0.5459248	-0.5459248	-0.5459248	-0.5459248	-0.5459248
-0.21133807	0.4630947	-0.037447162	-0.5459248	-0.5459248	-0.5459248	-0.5459248	-0.5459248	-0.5459248	-0.5459248	-0.5459248	-0.5459248	-0.5459248	-0.30985576	0.75996137	-0.043233182	-0.16743739	0.17498636	0.46045378	0.568755	0.36145753	-0.13250953	-0.41282886	0.24214308	0.048908677	-0.21193658	-0.24211746	0.18881662	0.1742841	-0.5459248	-0.5459248	-0.5459248	-0.5459248	-0.43121815	-0.5459248	-0.5459248	-0.5459248	-0.5459248	-0.50203824	-0.5459248	-0.5459248	-0.5459248	-0.45302203	-0.09233811	-0.090203665	-0.4132753	-0.5459248	-0.5459248	-0.5459248	-0.5459248
0.19409025	0.8703281	0.115138374	-0.5459248	-0.5459248	-0.5459248	-0.5459248	-0.5459248	-0.38417667	-0.5459248	-0.5459248	-0.5459248	-0.5459248	0.033609528	0.30612844	-0.22645198	-0.5459248	0.018092753	0.13185762	0.40186107	0.74241656	0.0727294	-0.5459248	-0.09171628	0.041599993	-0.5459248	-0.5459248	0.11104669	-0.31796128	-0.5459248	-0.20845903	0.0838621	-0.3674281	-0.5459248	-0.5459248	-0.5459248	-0.39474797	-0.4689354	-0.27945837	-0.5459248	-0.5459248	-0.5459248	-0.52219766	-0.22268367	-0.08880505	-0.33899543	-0.5459248	-0.5459248	-0.5459248	-0.5459248
0.007771269	0.884185	0.51971126	-0.5459248	-0.5459248	-0.5459248	-0.5459248	-0.5459248	-0.5459248	-0.5459248	-0.5459248	-0.5459248	-0.5459248	-0.07404668	-0.18791623	-0.22145247	-0.5459248	-0.23417328	-0.13955116	0.4617503	0.22541723	-0.45189133	-0.5459248	-0.44247276	0.115740344	-0.5459248	-0.4178727	0.04783741	-0.5459248	-0.5459248	0.12078872	0.646218	-0.32582754	-0.5459248	-0.524441	-0.5459248	-0.5459248	-0.510148	-0.22787085	-0.53519666	-0.5459248	-0.5459248	-0.43556184	-0.39560792	-0.48569393	-0.5459248	-0.5459248	-0.5459248	-0.5459248	-0.5459248
0.04839395	0.39975196	0.08564306	-0.5459248	-0.5459248	-0.5459248	-0.51514393	-0.5459248	-0.5459248	-0.5459248	-0.5459248	-0.5459248	-0.20954677	0.19040366	-0.18875945	-0.086984284	-0.35775524	-0.5459248	-0.5459248	0.12363881	-0.30546173	-0.5459248	-0.5459248	-0.5459248	0.25316444	-0.45748588	-0.20371915	0.12405534	-0.5459248	-0.5459248	0.35066864	0.3449286	-0.12504362	-0.5459248	-0.5313271	-0.52188146	-0.5459248	-0.5459248	-0.19729428	-0.33523807	-0.5459248	-0.5459248	-0.5459248	-0.407704	-0.5459248	-0.5459248	-0.5459248	-0.5459248	-0.5459248	-0.5459248
-0.13901182	0.00076121214	-0.49048176	-0.33781072	-0.5459248	-0.5459248	-0.5459248	-0.5459248	-0.5459248	-0.5459248	-0.5459248	-0.32448053	-0.4303874	-0.2780977	-0.32367036	-0.5459248	0.018691342	-0.49482632	-0.5459248	0.18251815	-0.2463809	-0.5459248	-0.5459248	-0.5459248	-0.10661223	-0.22891168	-0.08122741	0.24161516	-0.5459248	0.029311216	0.40493992	0.01711582	-0.19935241	-0.19770348	-0.33369553	-0.5459248	-0.5459248	-0.5459248	-0.07165256	-0.08227644	-0.40218168	-0.5459248	-0.5459248	-0.23711322	-0.5459248	-0.5459248	-0.5459248	-0.36590305	-0.5459248	-0.5459248
-0.5459248	-0.5459248	-0.5459248	-0.5459248	-0.5459248	-0.5459248	-0.5459248	-0.5459248	-0.5459248	-0.5459248	-0.25922987	-0.3939314	-0.45354757	-0.5459248	-0.5459248	-0.5459248	-0.53616536	-0.21696885	-0.34437114	-0.036255747	0.022008197	-0.5459248	-0.5459248	-0.5459248	-0.09988608	-0.41933414	-0.12988174	-0.16969477	-0.21746002	-0.19680366	0.03037996	-0.5459248	-0.5459248	-0.19758815	-0.015086239	-0.5459248	-0.5459248	-0.45775607	0.16815493	0.13938688	-0.28489968	-0.5459248	-0.5459248	-0.28702193	-0.5459248	-0.5459248	-0.5459248	-0.18463762	-0.5459248	-0.5459248
-0.5459248	-0.5459248	-0.5459248	-0.5459248	-0.5459248	-0.5459248	-0.5459248	-0.5459248	-0.5459248	-0.48297027	-0.050674252	-0.09210796	-0.17707081	-0.5459248	-0.5459248	-0.5459248	-0.5459248	-0.5459248	-0.4696762	-0.28400293	0.16378734	-0.5459248	-0.5459248	-0.5459248	-0.5459248	-0.5459248	-0.5459248	-0.5459248	-0.5459248	-0.47183123	-0.5459248	-0.5459248	-0.5459248	-0.51250017	-0.5459248	-0.5459248	-0.5459248	-0.44718915	-0.06612636	0.22151779	-0.33190086	-0.5459248	-0.5459248	-0.5459248	-0.5459248	-0.5459248	-0.5459248	-0.25296396	-0.5459248	-0.5459248
-0.5459248	-0.5459248	-0.5459248	-0.5459248	-0.5459248	-0.5459248	-0.5459248	-0.5459248	-0.53919274	-0.036681615	-0.2614351	-0.5459248	-0.53506017	-0.24534668	-0.2344663	-0.5459248	-0.5459248	-0.5459248	-0.3121392	0.15428096	0.27749532	-0.0669801	-0.5354282	-0.5459248	-0.5459248	-0.5459248	-0.5459248	-0.5459248	-0.5459248	-0.5459248	-0.5459248	-0.5459248	-0.5459248	-0.5459248	-0.5459248	-0.5459248	-0.5459248	-0.08736911	-0.5459248	-0.39888975	-0.05427731	-0.5459248	-0.5459248	-0.5459248	-0.5459248	-0.5459248	-0.25986972	0.045167904	-0.5459248	-0.5459248
-0.5459248	-0.5459248	-0.5459248	-0.5459248	-0.5459248	-0.5459248	-0.4850354	-0.48587835	-0.43763742	0.105164565	-0.4890725	-0.5459248	-0.5459248	-0.5459248	-0.5459248	-0.5459248	-0.5459248	-0.06837028	-0.1763425	0.37093723	0.33015674	-0.02510081	-0.46437085	-0.19509281	-0.09224496	-0.1397113	-0.5459248	-0.5459248	-0.5459248	-0.5459248	-0.5459248	-0.5459248	-0.5459248	-0.40925342	-0.5459248	-0.5459248	-0.5459248	-0.39042044	-0.5459248	-0.5459248	-0.40092018	-0.39566797	-0.5459248	-0.5459248	-0.5459248	-0.54241693	-0.08480446	0.0739282	-0.27878523	-0.087821454
-0.37707236	-0.5459248	-0.5459248	-0.5459248	-0.5459248	-0.5459248	-0.5459248	-0.21748021	0.20420648	0.47263414	-0.24574612	-0.5459248	-0.5459248	-0.5459248	-0.5459248	-0.5459248	-0.5459248	0.23202379	-0.22067393	-0.084809415	-0.39013994	-0.5459248	-0.5459248	-0.5459248	-0.121304266	-0.41580138	-0.5459248	-0.5459248	-0.5459248	-0.5459248	-0.5459248	-0.5459248	-0.5459248	-0.30535966	-0.43728292	-0.42080742	-0.4863165	-0.5459248	-0.5459248	-0.5459248	-0.5459248	-0.36465633	-0.5459248	-0.5459248	-0.5459248	-0.5459248	-0.31174576	0.0873512	-0.21354382	0.112115666
-0.258504	-0.5459248	-0.5459248	-0.5459248	-0.5459248	-0.5459248	-0.5459248	-0.20839314	0.2815666	0.15556905	-0.5200146	-0.5459248	-0.5459248	-0.5459248	-0.5459248	-0.5459248	-0.5459248	-0.087152526	-0.27331084	-0.44907317	-0.5459248	-0.5459248	-0.5459248	-0.5459248	-0.35854745	-0.31762576	-0.5459248	-0.5459248	-0.5459248	-0.5459248	-0.5459248	-0.41313404	-0.5459248	-0.48700005	-0.5459248	-0.15835266	-0.5459248	-0.41138932	-0.35304043	-0.5459248	-0.48794827	-0.040468104	-0.5459248	-0.5459248	-0.5459248	-0.5459248	-0.25559455	-0.23206058	-0.15352827	0.11014042
-0.5459248	-0.5459248	-0.5459248	-0.5459248	-0.33311945	-0.5459248	-0.5459248	-0.5459248	0.07638265	-0.08115265	-0.5459248	-0.5459248	-0.5459248	-0.5459248	-0.5459248	-0.5459248	-0.5459248	-0.40102375	-0.5459248	-0.5459248	-0.5459248	-0.06667566	-0.27621832	-0.19814374	-0.20124431	-0.19852084	-0.20946625	-0.5459248	-0.5459248	-0.45533863	-0.3513201	0.12755254	-0.21532303	-0.34380206	-0.44483835	-0.27766848	-0.5459248	-0.1898531	-0.10615655	-0.5459248	-0.5459248	-0.06672419	0.15810646	-0.5459248	-0.5459248	-0.5459248	-0.3913696	-0.11757992	0.26508954	0.5291274
-0.3137179	-0.5459248	-0.5459248	-0.5459248	-0.5459248	-0.5459248	-0.5459248	-0.5459248	-0.24601583	-0.38117677	-0.5459248	-0.5459248	-0.19138673	-0.51842	-0.36539936	-0.5459248	-0.5459248	-0.5459248	-0.5459248	-0.5459248	-0.5459248	0.060659535	-0.20975162	-0.1581187	-0.33902	-0.5459248	-0.5459248	-0.17349695	-0.47465837	-0.5459248	-0.27985924	0.2599472	0.21715423	0.2080786	-0.045282766	-0.29113844	-0.5459248	-0.15756899	-0.3217005	-0.5459248	-0.5459248	-0.30878374	0.11794026	-0.5459248	-0.53074294	-0.5459248	-0.5179143	-0.044916756	0.5723231	0.764784
-0.5459248	-0.5459248	-0.5459248	-0.5459248	-0.5459248	-0.5459248	-0.5459248	-0.5459248	-0.500074	-0.5459248	-0.5459248	-0.5459248	-0.2756635	-0.27387336	-0.5459248	-0.5459248	-0.5459248	-0.39228845	-0.5459248	-0.5459248	-0.5459248	0.3051265	0.32598928	0.10799636	-0.4975897	-0.5459248	-0.5459248	-0.52878094	-0.5459248	-0.5459248	-0.5459248	-0.3478441	0.3901391	0.1340611	-0.3392638	-0.5459248	-0.41809377	-0.34338784	-0.19772913	-0.5459248	-0.5459248	-0.24270308	-0.33499408	-0.508798	-0.4895627	-0.5459248	-0.5459248	0.10610502	0.36508277	0.6671751
-0.47823194	-0.5459248	-0.49924412	-0.5111266	-0.5459248	-0.5459248	-0.5459248	-0.5459248	-0.39949453	-0.5045841	-0.5459248	-0.5459248	-0.5459248	-0.5459248	-0.5459248	-0.5459248	-0.5459248	0.044438742	-0.5459248	-0.5459248	-0.5144864	-0.5459248	0.14604816	0.54808253	-0.15220624	-0.5459248	-0.5459248	-0.5459248	-0.5459248	-0.5459248	-0.5459248	-0.44159323	0.39076865	-0.19907907	-0.21697088	-0.5459248	-0.5459248	-0.22264332	-0.4422084	-0.5222841	-0.5459248	-0.41425952	-0.5459248	-0.431088	-0.5459248	-0.5459248	-0.5459248	0.17913039	0.28683168	0.54122883
-0.5459248	-0.5459248	-0.5459248	-0.5459248	-0.5459248	-0.5459248	-0.5459248	-0.5459248	-0.5459248	-0.3170591	-0.5459248	-0.5459248	-0.5459248	-0.5459248	-0.41369578	-0.5459248	-0.5459248	-0.4884553	-0.23668964	-0.43263343	-0.5459248	-0.5459248	-0.30616534	0.7008756	-0.10711334	-0.26236972	-0.30158362	-0.086758375	-0.5459248	-0.5459248	-0.5459248	-0.5459248	0.087157674	-0.11058777	-0.10682147	-0.5459248	-0.5459248	-0.5459248	-0.5459248	-0.37332624	-0.5459248	-0.5356352	-0.5459248	-0.5459248	-0.5459248	-0.5459248	-0.36218724	0.35196963	0.43430647	0.5695757
-0.5459248	-0.5459248	-0.5459248	-0.5459248	-0.5459248	-0.5459248	-0.5459248	-0.5459248	-0.5459248	-0.5459248	-0.5459248	-0.5356026	-0.4135516	-0.4702003	-0.3351745	-0.5459248	-0.5459248	-0.5459248	-0.09741387	0.33838925	-0.5459248	-0.5459248	-0.41283596	0.50491923	-0.14765549	0.044288833	0.28558317	0.0768389	0.01162095	-0.4407893	-0.5459248	-0.5459248	-0.49033502	0.02435698	0.17026013	-0.4487939	-0.5018234	-0.5459248	-0.5459248	-0.5459248	-0.5459248	-0.5459248	-0.5459248	-0.5459248	-0.5459248	-0.39207277	0.20178875	0.79098874	0.74728435	0.6502925
-0.5459248	-0.5459248	-0.5459248	-0.5459248	-0.5459248	-0.5459248	-0.5459248	-0.40476954	-0.06782184	-0.5459248	-0.5459248	-0.5459248	-0.5459248	-0.5459248	-0.4211778	-0.5459248	-0.5459248	-0.5459248	-0.38779306	-0.27783322	-0.5459248	-0.5459248	-0.17486136	-0.3199091	-0.2293636	-0.09309755	0.12903449	-0.3442594	-0.061319888	-0.12507823	-0.3413868	-0.23033486	-0.5459248	-0.5459248	-0.34808478	-0.3862074	-0.39469916	-0.5459248	-0.5459248	-0.5459248	-0.5459248	-0.5459248	-0.5459248	-0.5459248	-0.35894713	0.09466922	0.060786873	1.0448513	1.1126131	0.45241517
-0.5459248	-0.5459248	-0.5459248	-0.5459248	-0.5459248	-0.5459248	-0.3150969	0.11178599	-0.14023647	-0.5169191	-0.5459248	-0.5459248	-0.5459248	-0.5459248	-0.20999648	-0.16052029	-0.22209635	0.2921387	-0.054443695	-0.07984075	0.14674623	-0.34630856	-0.5459248	-0.5459248	-0.5459248	-0.020487964	-0.23293275	-0.3858047	0.051245507	0.1771249	-0.12965378	-0.38740146	-0.5459248	-0.5459248	-0.2456225	-0.43470463	-0.5459248	-0.5459248	-0.5459248	-0.5459248	-0.5459248	-0.5459248	-0.5459248	-0.5459248	-0.057333395	0.5876554	0.3739676	0.8373342	0.6310102	0.14232267
-0.5459248	-0.5459248	-0.5459248	-0.5459248	-0.5459248	-0.5459248	-0.046808	0.18135846	-0.039318025	-0.20532604	-0.5459248	-0.5459248	-0.5459248	-0.5459248	-0.29744053	-0.40677664	0.22902429	0.43387616	0.41154352	0.5513341	-0.005267245	-0.47777617	-0.5459248	-0.5459248	-0.5459248	-0.5248253	-0.061355747	0.16010699	0.09894534	-0.5459248	-0.5459248	-0.5459248	-0.5459248	-0.46793753	0.3854106	-0.5459248	-0.5459248	-0.5459248	-0.5459248	-0.52931	-0.45697555	-0.5459248	-0.5459248	-0.3261072	0.17665604	0.54453963	0.57155144	0.97696936	0.5064542	-0.09960926
-0.5459248	-0.5459248	-0.5459248	-0.5459248	-0.5459248	-0.5459248	-0.36781624	-0.2604165	-0.5459248	-0.1778001	-0.5459248	-0.5459248	-0.5459248	-0.5459248	-0.3870122	-0.5459248	0.018069323	0.4110781	1.1485735	0.52781445	-0.4013643	-0.38276052	-0.5459248	-0.5459248	-0.5459248	-0.4613129	-0.14609136	0.18932258	-0.06983008	-0.5459248	-0.5459248	-0.5459248	-0.5459248	0.1110604	0.1755739	-0.5459248	-0.5459248	-0.5459248	-0.5459248	-0.5459248	-0.5459248	-0.5459248	-0.5098897	-0.16755563	0.23993611	0.30007112	0.7587507	1.0312234	0.5728216	-0.06982046
-0.5459248	-0.5459248	-0.5459248	-0.5459248	-0.5459248	-0.5459248	-0.5459248	-0.5459248	-0.5459248	-0.5459248	-0.5459248	-0.5459248	-0.5459248	-0.5459248	-0.46663854	-0.12315484	0.15628669	0.5464234	0.8831552	0.17914572	-0.5459248	-0.5459248	-0.45833814	-0.097993836	-0.45224673	-0.033749055	0.19254757	-0.28725284	-0.21945694	-0.5459248	-0.5459248	-0.5459248	-0.38530746	0.13523747	0.13118383	-0.5459248	-0.5459248	-0.5459248	-0.5459248	-0.5459248	-0.5459248	-0.5459248	-0.5459248	0.16587044	0.43947536	-0.0071242983	0.65592194	0.32372597	0.148904	-0.32812524
-0.5459248	-0.5459248	-0.5459248	-0.5459248	-0.5459248	-0.5427176	-0.5459248	-0.5459248	-0.5459248	-0.5459248	-0.5459248	-0.5459248	-0.5459248	-0.5459248	-0.5459248	-0.028569004	0.24326146	0.60286355	0.8882886	0.15365514	-0.5127699	-0.5459248	-0.5459248	-0.3263709	-0.48743254	-0.22401933	-0.23516014	-0.5459248	-0.5459248	-0.5233598	-0.28295028	-0.4245958	-0.4515492	0.1729384	0.10874052	-0.5459248	-0.5459248	-0.5459248	-0.5459248	-0.5459248	-0.5459248	-0.5459248	-0.5459248	0.32080552	0.5522181	-0.030322863	0.31989312	-0.29584846	-0.5459248	-0.5459248
-0.5459248	-0.5459248	-0.5459248	-0.5459248	-0.5459248	-0.5459248	-0.5459248	-0.5459248	-0.5459248	-0.5459248	-0.5459248	-0.5459248	-0.5459248	-0.5459248	-0.5459248	-0.19369033	0.28085276	1.1103216	0.41594088	-0.27443108	-0.32803428	-0.5459248	-0.5459248	-0.5459248	-0.5459248	-0.5459248	-0.5459248	-0.5459248	-0.5459248	-0.3706057	-0.3678259	-0.1909372	-0.53000766	-0.031822097	-0.21740572	-0.5459248	-0.5459248	-0.5459248	-0.5459248	-0.5459248	-0.30802852	-0.5459248	-0.4686703	0.3693752	0.7617782	-0.12624583	-0.19392678	-0.45694524	-0.5459248	-0.5459248
-0.5459248	-0.5459248	-0.5459248	-0.5459248	-0.5459248	-0.5459248	-0.5459248	-0.5459248	-0.5459248	-0.5459248	-0.5459248	-0.5459248	-0.5459248	-0.5459248	-0.5459248	-0.5459248	0.3658853	0.86164385	-0.20846184	-0.5459248	-0.5459248	-0.5459248	-0.5459248	-0.5459248	-0.5459248	-0.5459248	-0.5459248	-0.5459248	-0.5459248	-0.32443964	0.060064234	-0.5459248	-0.5459248	-0.34677598	-0.16319706	-0.5459248	-0.5459248	-0.5459248	-0.5459248	-0.5459248	-0.2968315	-0.2743339	-0.20570002	0.45686978	0.4916161	-0.14578082	-0.28092384	-0.05309999	-0.5459248	-0.5459248
-0.5459248	-0.5459248	-0.5459248	-0.5459248	-0.5459248	-0.5459248	-0.5459248	-0.13487542	-0.5459248	-0.5459248	-0.5459248	-0.5459248	-0.5459248	-0.5459248	-0.5459248	-0.5459248	0.09477279	0.7790259	-0.2249686	-0.5459248	-0.5459248	-0.5459248	-0.38201246	-0.39497077	-0.5459248	-0.5459248	-0.5459248	-0.5459248	-0.3919184	0.0011545566	-0.053103656	-0.5459248	-0.5459248	-0.14542085	0.29144695	-0.5459248	-0.5459248	-0.5459248	-0.5459248	-0.5459248	-0.1146636	-0.0872131	0.27272502	-0.30066505	-0.43518668	0.109227255	-0.022772934	-0.06654146	-0.39793527	-0.03317099
-0.5459248	-0.5459248	-0.5459248	-0.5459248	-0.5459248	-0.5459248	-0.5459248	-0.54097605	-0.5459248	-0.5459248	-0.5459248	-0.5459248	-0.5459248	-0.5459248	-0.5459248	-0.5303543	0.26206136	0.8438388	0.18230514	-0.35283434	-0.5459248	-0.5319789	0.052314967	-0.18671337	-0.5459248	-0.42696112	-0.5459248	-0.5459248	-0.31475815	-0.16021875	-0.16717155	-0.036002215	0.08865572	0.5294105	0.17144231	-0.5459248	-0.5459248	-0.5459248	-0.39346704	-0.29082358	0.15463245	-0.21700135	-0.23004502	-0.5459248	-0.5459248	-0.18954383	-0.49492046	-0.18158157	0.15865932	0.06493418
-0.5459248	-0.5459248	-0.5459248	-0.5459248	-0.5459248	-0.5459248	-0.5459248	-0.5459248	-0.5459248	-0.5459248	-0.5459248	-0.5459248	-0.5459248	-0.5459248	-0.5459248	-0.24227998	0.2572623	0.552493	-0.1605096	-0.5459248	-0.5459248	-0.16376188	0.16897157	-0.041354083	-0.5459248	-0.5459248	-0.21793436	-0.49621817	-0.14827737	-0.1327864	-0.15541735	0.31141526	1.1613696	0.64894974	0.009099212	-0.5459248	-0.5459248	-0.5459248	-0.019948568	-0.41231227	-0.5459248	-0.5459248	-0.43608448	-0.5459248	-0.5459248	-0.5459248	-0.5459248	-0.5134164	-0.36616072	0.40581098
-0.5459248	-0.5459248	-0.5459248	-0.5459248	-0.5459248	-0.5459248	-0.5459248	-0.5459248	-0.5459248	-0.5459248	-0.5459248	-0.5459248	-0.5459248	-0.5459248	-0.4230319	0.16813317	0.20135292	0.30374417	-0.23202202	-0.5459248	-0.5459248	-0.5459248	0.17538294	0.28866526	-0.081841566	0.20606977	0.09142037	-0.4289055	-0.36428812	-0.2849842	-0.5459248	-0.08022081	1.051863	0.33707598	-0.49074227	-0.5459248	-0.5459248	-0.5459248	-0.025429867	-0.016300559	-0.5459248	-0.5459248	-0.2578396	-0.3157912	-0.49251175	-0.5459248	-0.5459248	-0.4378775	-0.5336555	0.0077114576
-0.5459248	-0.5459248	-0.5459248	-0.5459248	-0.5459248	-0.5459248	-0.5459248	-0.5459248	-0.5459248	-0.5459248	-0.5459248	-0.5459248	-0.5459248	-0.5459248	-0.17610535	-0.21761023	-0.063861296	0.10372072	-0.23276885	-0.5459248	-0.5459248	-0.5459248	-0.07249935	0.6146259	0.49574888	0.709406	0.5915515	0.115746394	-0.4481479	-0.5459248	-0.5459248	-0.055946928	1.1582855	0.29372847	-0.5459248	-0.5459248	-0.27584818	0.051417463	0.106077544	0.286287	-0.1596353	-0.5459248	-0.12961312	0.39317405	0.3627855	-0.053776197	0.109921895	-0.13459374	0.13462831	0.09254183
-0.5459248	-0.5459248	-0.5459248	-0.5459248	-0.5459248	-0.5459248	-0.5459248	-0.4241268	-0.5459248	-0.5459248	-0.5091396	-0.5459248	-0.5459248	-0.5459248	0.08631403	-0.5459248	-0.4101549	-0.17228203	-0.27031285	-0.5459248	-0.5459248	-0.5459248	-0.25013033	0.3006062	0.8492819	0.7789885	0.8650171	0.5645331	-0.24235985	-0.5265188	-0.44131932	0.45229897	1.1005471	0.3421027	-0.5459248	-0.2378963	0.103319034	0.26526394	0.118226275	0.14602888	0.21529952	-0.11681095	-0.037724312	0.43525583	0.36052874	-0.1340724	0.17438087	0.08955088	0.49561867	0.15506423
-0.5459248	-0.5459248	-0.5459248	-0.5459248	-0.5459248	-0.5459248	-0.34752738	-0.44858024	-0.5459248	-0.5459248	-0.4279961	-0.5459248	-0.5459248	-0.5459248	-0.25301057	-0.5459248	-0.4181536	-0.37661296	-0.5459248	-0.5459248	-0.5459248	-0.5459248	-0.5108607	0.42087647	1.0216317	0.8530047	0.4820984	-0.024257643	-0.5459248	-0.36546892	-0.49410912	0.47496676	0.528178	-0.15741873	-0.5459248	-0.5459248	-0.2704654	0.059537362	-0.0049940944	0.27203688	-0.13365686	-0.46231654	-0.5459248	0.23116125	0.05390906	0.15219419	0.4736109	0.25214747	0.23573552	-0.4654324
-0.5459248	-0.5459248	-0.5459248	-0.5459248	-0.5459248	-0.5459248	-0.5459248	-0.4663848	-0.5459248	-0.5459248	-0.5459248	-0.5459248	-0.5459248	-0.5459248	-0.5459248	-0.5459248	-0.5459248	-0.5459248	-0.5459248	-0.5459248	-0.5459248	-0.5459248	-0.5459248	0.008393239	0.593199	0.8520773	0.25358027	-0.44573882	-0.5459248	-0.5459248	-0.5178841	0.34666216	0.30636033	-0.26558962	-0.5459248	-0.5459248	-0.45167345	-0.32131585	-0.116436414	-0.20762725	-0.496542	-0.5459248	-0.26098406	0.041141458	-0.19395474	-0.42517653	-0.17595111	-0.23127256	-0.24147959	-0.5459248
-0.5459248	-0.5459248	-0.5459248	-0.5459248	-0.39457884	-0.28368434	-0.5459248	-0.3283269	-0.5459248	-0.5459248	-0.48704144	-0.23225513	-0.5459248	-0.5459248	-0.5459248	-0.5459248	-0.5459248	-0.5459248	-0.5459248	-0.5459248	-0.5459248	-0.5459248	-0.5459248	-0.3415383	0.19284678	0.4391906	-0.34487724	-0.5459248	-0.5459248	-0.4783569	-0.13055214	0.6279173	0.3622166	-0.00952608	-0.5459248	-0.5459248	-0.5459248	-0.5459248	-0.06265612	-0.5459248	-0.5459248	-0.5459248	-0.3003907	-0.18263608	-0.2811335	-0.5459248	-0.41588143	-0.26108974	-0.37305683	-0.5459248
-0.5459248	-0.5459248	-0.07824056	0.26096132	0.23751338	-0.011332275	-0.5459248	-0.42071888	-0.5459248	-0.5459248	-0.5459248	-0.33779904	-0.5459248	-0.5459248	-0.5459248	-0.5459248	-0.5459248	-0.5459248	-0.5459248	-0.5459248	-0.5459248	-0.5459248	-0.5459248	-0.38704646	0.056714043	0.08646775	-0.48492777	-0.5459248	-0.5459248	-0.5459248	0.5114436	1.1871699	0.5326662	-0.3022478	-0.5459248	-0.5459248	-0.5459248	-0.5459248	-0.34082723	-0.39876765	-0.5459248	-0.5459248	-0.43275148	-0.16381788	-0.11019681	-0.5459248	-0.45625114	-0.5459248	-0.42119312	-0.5459248
-0.40280405	-0.28894672	0.16704276	0.89881665	0.49639994	-0.29633066	-0.5459248	-0.49583682	-0.5459248	-0.5459248	-0.5459248	-0.5459248	-0.5459248	-0.5459248	-0.5459248	-0.5459248	-0.5459248	-0.5459248	-0.5459248	-0.5459248	-0.5459248	-0.5459248	-0.5459248	-0.5459248	-0.49842113	-0.5459248	-0.5459248	-0.5459248	-0.5141028	0.03449922	0.8826677	0.73785424	-0.2386285	-0.5459248	-0.5459248	-0.5459248	-0.5459248	-0.5459248	-0.23271604	-0.5459248	-0.5459248	-0.5459248	-0.3470845	0.124849364	0.16863361	-0.4213951	-0.5386801	-0.5459248	-0.5459248	-0.5459248
-0.15487143	-0.23733555	0.08080825	0.52027464	0.64352435	-0.12595592	-0.22659338	-0.40171993	-0.5459248	-0.5459248	-0.5459248	-0.5459248	-0.53709096	-0.5459248	-0.5459248	-0.5459248	-0.54045767	-0.5459248	-0.5459248	-0.5459248	-0.5459248	-0.5459248	-0.5459248	-0.5459248	-0.5459248	-0.5459248	-0.211219	-0.5459248	-0.31571925	0.59081465	1.1141326	0.2279071	-0.5459248	-0.5459248	-0.5459248	-0.5459248	-0.5459248	-0.5459248	-0.45015207	-0.5459248	-0.5459248	-0.5459248	-0.101262026	0.19625421	0.42294243	-0.011547376	-0.326066	-0.33197755	-0.5459248	-0.5459248
-0.06887415	-0.5459248	-0.5459248	0.29455724	-0.009785517	0.38992825	0.578715	-0.045928642	-0.5459248	-0.5459248	-0.5459248	-0.5459248	-0.26080966	-0.50232077	-0.5459248	-0.5459248	-0.5459248	-0.5459248	-0.5459248	-0.5459248	-0.5459248	-0.5459248	-0.5459248	-0.5459248	-0.5455434	-0.42748484	-0.19565114	-0.5459248	-0.11051329	0.55572975	0.54114026	0.08926506	-0.5459248	-0.5459248	-0.5459248	-0.5459248	-0.5459248	-0.5459248	-0.5459248	-0.5459248	-0.5459248	-0.5459248	-0.19369875	0.08632327	0.40526098	0.5395782	0.28599328	-0.17645343	-0.43876696	-0.5459248
-0.27571416	-0.5459248	-0.5459248	-0.3852503	-0.47381163	0.13116778	0.67597324	0.510379	-0.23681569	-0.048312042	-0.5297641	-0.5459248	-0.5459248	-0.52731574	-0.5459248	-0.5459248	-0.46268916	-0.5459248	-0.5459248	-0.5459248	-0.5459248	-0.5459248	-0.42071313	-0.4791447	-0.44250932	0.010954693	-0.5459248	-0.43999362	0.26274967	0.4411439	0.31625816	0.19967093	-0.5459248	-0.5459248	-0.5459248	-0.5459248	-0.5459248	-0.5459248	-0.5459248	-0.5459248	-0.5459248	-0.5459248	-0.011015647	0.34460706	0.6343585	0.678434	0.45060608	-0.14252335	-0.5459248	-0.5459248
0.056979813	-0.43462643	-0.5459248	-0.5459248	-0.5459248	0.019247405	0.62104213	-0.03198977	-0.42886165	-0.19186465	-0.20354268	-0.5459248	-0.5459248	-0.5459248	-0.5459248	-0.40190583	-0.31906918	-0.5459248	-0.5459248	-0.5459248	-0.5459248	-0.5459248	-0.2516756	-0.354208	-0.15838191	-0.4861344	-0.5459248	-0.07838066	0.79020905	0.62167054	0.4566205	0.42462313	-0.50409234	-0.48757008	-0.5459248	-0.5459248	-0.5459248	-0.5459248	-0.5459248	-0.5459248	-0.5459248	-0.5459248	0.18952839	0.5630075	0.5429795	0.7860813	0.3398512	-0.28624824	-0.5459248	-0.5459248
-0.28651989	-0.5459248	-0.5459248	-0.5459248	-0.5459248	0.30023447	0.1639012	-0.49470562	-0.5459248	-0.08288479	-0.44429857	-0.5459248	-0.5459248	-0.5459248	-0.4151883	-0.22098573	0.03526429	-0.21561883	-0.5459248	-0.44029897	-0.5459248	-0.5459248	-0.5459248	-0.5459248	-0.5459248	-0.5459248	-0.42778152	-0.13688461	0.6056381	0.27564698	0.03710244	-0.032504927	-0.5459248	-0.5459248	-0.25491402	-0.5459248	-0.5459248	-0.5459248	-0.5459248	-0.5459248	-0.5459248	-0.5459248	0.026025455	-0.19607763	-0.03819528	0.72775674	0.50443906	-0.5459248	-0.5459248	-0.5459248
-0.5459248	-0.5459248	-0.5459248	-0.5459248	-0.4528159	0.39809218	-0.20200525	-0.5459248	-0.5459248	-0.5459248	-0.5459248	-0.5459248	-0.5459248	-0.5459248	-0.52556163	-0.3106041	-0.050454292	-0.3329979	-0.31240696	-0.19052257	-0.5459248	-0.5459248	-0.5459248	-0.5459248	-0.5459248	-0.27818236	-0.38559884	-0.5459248	0.1354442	0.23906447	-0.14063986	-0.3752092	-0.5459248	-0.5459248	-0.29620656	-0.5459248	-0.5459248	-0.5459248	-0.5459248	-0.5459248	-0.5459248	-0.5459248	-0.5459248	-0.5459248	-0.5459248	0.27619043	0.30718407	-0.5459248	-0.5459248	-0.5459248
-0.5459248	-0.5459248	-0.5459248	-0.5459248	-0.5459248	-0.15283537	-0.32349032	-0.5459248	-0.5459248	-0.5459248	-0.5459248	-0.5459248	-0.5459248	-0.5459248	-0.5459248	-0.5459248	-0.34237295	-0.5459248	-0.47824576	-0.15123466	-0.5459248	-0.5459248	-0.5459248	-0.5459248	-0.5459248	-0.148484	-0.38886946	-0.5459248	-0.35457996	-0.29443344	-0.13165589	-0.5459248	-0.2239853	-0.28597763	-0.2134762	-0.50987095	-0.5459248	-0.5459248	-0.5459248	-0.5459248	-0.5459248	-0.5459248	-0.5459248	-0.5459248	-0.5459248	-0.5459248	0.12412149	-0.26661542	-0.5459248	-0.5459248
-0.5459248	-0.542543	-0.5459248	-0.5459248	-0.5459248	-0.5138696	-0.45560354	-0.4193779	-0.5459248	-0.5459248	-0.5459248	-0.46794096	-0.5459248	-0.5459248	-0.5459248	-0.5459248	-0.5459248	-0.5459248	-0.52198404	-0.42601314	-0.5459248	-0.5459248	-0.5459248	-0.4714081	-0.5459248	-0.4957718	-0.4609112	-0.5459248	-0.4646018	-0.5459248	-0.5459248	-0.5459248	-0.36491486	-0.4296638	-0.5229473	-0.5459248	-0.4407659	-0.2594659	-0.5459248	-0.5459248	-0.5459248	-0.5459248	-0.5459248	-0.5459248	-0.5459248	-0.5459248	-0.13167933	-0.296034	-0.3783098	-0.47411484
-0.5459248	-0.31832224	-0.5459248	-0.5459248	-0.5459248	-0.5459248	-0.5459248	-0.5459248	-0.5459248	-0.5459248	-0.5459248	-0.5459248	-0.5459248	-0.5459248	-0.5459248	-0.5459248	-0.5459248	-0.42593965	-0.5459248	-0.5459248	-0.5459248	-0.5459248	-0.5459248	-0.32807338	-0.5459248	-0.5459248	0.2235167	0.07894549	-0.24829207	-0.5459248	-0.5459248	-0.5459248	-0.40731287	-0.5459248	-0.47224483	-0.15029061	-0.3825848	-0.27309656	-0.5459248	-0.5459248	-0.5459248	-0.5459248	-0.36474296	-0.54046047	-0.5459248	-0.5459248	-0.5459248	-0.23663822	-0.5084823	-0.5459248
-0.5459248	-0.34803492	-0.5459248	-0.5459248	-0.41350517	-0.5459248	-0.5459248	-0.5459248	-0.5459248	-0.5459248	-0.5459248	-0.5459248	-0.5459248	-0.5459248	-0.5459248	-0.5459248	-0.5459248	-0.1366357	-0.20841639	-0.5459248	-0.5459248	-0.41926342	-0.091368265	-0.092260964	-0.5459248	-0.5459248	0.009291884	-0.014240548	-0.38048485	-0.5459248	-0.5459248	-0.5459248	-0.5459248	-0.5459248	-0.37539423	0.20129706	-0.117316104	-0.486922	-0.5459248	-0.5459248	-0.5459248	-0.5459248	-0.5459248	-0.08637713	-0.4608463	-0.5459248	-0.5459248	-0.5459248	-0.5459248	-0.5459248
-0.5459248	-0.30198893	-0.5459248	-0.274582	-0.5459248	-0.5459248	-0.5459248	-0.5459248	-0.5459248	-0.5459248	-0.5459248	-0.5459248	-0.5459248	-0.5459248	-0.5459248	-0.40013236	-0.09169804	-0.24561606	-0.5046433	-0.5459248	-0.47115967	-0.5416554	-0.18533087	-0.5459248	-0.5459248	-0.5459248	-0.31193218	-0.15115702	-0.51506	-0.5459248	-0.5459248	-0.3546615	-0.5459248	-0.5459248	-0.27365476	-0.2060735	-0.42167544	-0.5459248	-0.5459248	-0.5459248	-0.5459248	-0.5459248	-0.5459248	-0.36835462	-0.22114046	-0.5459248	-0.5459248	-0.5459248	-0.5459248	-0.5459248
-0.2565639	-0.5459248	-0.5459248	-0.5459248	-0.5459248	-0.5459248	-0.5459248	-0.5459248	-0.5459248	-0.5459248	-0.5459248	-0.5459248	-0.5459248	-0.39601973	-0.5459248	-0.17469695	-0.21442485	-0.30738422	-0.5459248	-0.5459248	-0.5459248	-0.48552993	-0.5459248	-0.5459248	-0.5459248	-0.5459248	0.039876707	0.045782257	-0.5459248	-0.5459248	-0.5459248	-0.5459248	-0.5459248	-0.5459248	-0.5459248	-0.5459248	-0.5459248	-0.5459248	-0.5459248	-0.5459248	-0.5459248	-0.5459248	-0.5459248	-0.40600446	-0.239272	-0.5459248	-0.5459248	-0.5459248	-0.5459248	-0.5459248
-0.16969855	-0.5459248	-0.5459248	-0.5459248	-0.5459248	-0.5459248	-0.5459248	-0.5459248	-0.5459248	-0.5459248	-0.5459248	-0.5459248	-0.5459248	-0.5459248	-0.5459248	-0.37322426	-0.42447776	-0.077532545	-0.5459248	-0.5459248	-0.5459248	-0.46084532	-0.5459248	-0.5459248	-0.5459248	-0.5459248	-0.49452436	-0.21486284	-0.24084502	-0.5038143	-0.5459248	-0.5459248	-0.5459248	-0.34471557	-0.5459248	-0.5459248	-0.5459248	-0.5459248	-0.5459248	-0.5459248	-0.5459248	-0.5459248	-0.4096665	-0.20205237	-0.24406621	-0.5459248	-0.49208006	-0.5459248	-0.5459248	-0.5459248
-0.5459248	-0.5459248	-0.5459248	-0.5459248	-0.5459248	-0.5459248	-0.5459248	-0.5459248	-0.5459248	-0.5459248	-0.5459248	-0.5459248	-0.5459248	-0.5459248	-0.5459248	-0.18458244	-0.43830034	-0.2155839	-0.5459248	-0.5459248	-0.5459248	-0.2654656	-0.5459248	-0.5459248	-0.5459248	-0.5459248	-0.5459248	-0.4561356	-0.5459248	-0.5459248	-0.5459248	-0.5459248	-0.5459248	-0.3459203	-0.5459248	-0.5459248	-0.5459248	-0.5459248	-0.5459248	-0.5459248	-0.5459248	-0.5459248	-0.5118255	0.013005895	-0.41540456	-0.22924076	-0.25824234	-0.5459248	-0.5459248	-0.5459248
-0.53561425	-0.5459248	-0.5459248	-0.5459248	-0.5459248	-0.5459248	-0.5459248	-0.5459248	-0.5459248	-0.5459248	-0.5459248	-0.5459248	-0.5459248	-0.5459248	-0.51442236	0.11745115	-0.25290492	-0.16909929	-0.4435874	-0.5459248	-0.5459248	-0.5459248	-0.28305608	-0.5459248	-0.5459248	-0.5459248	-0.5459248	-0.5459248	-0.5459248	-0.4606176	-0.5459248	-0.5459248	-0.5459248	-0.5459248	-0.47318882	-0.5459248	-0.5459248	-0.5459248	-0.5459248	-0.4849419	-0.5459248	-0.5459248	-0.10172947	-0.15494317	-0.4449376	-0.19874185	-0.19827102	-0.53993607	-0.5459248	-0.5459248
-0.51199865	-0.5459248	-0.5459248	-0.5459248	-0.5459248	-0.5459248	-0.5459248	-0.5459248	-0.5459248	-0.5459248	-0.5459248	-0.5459248	-0.5459248	-0.5459248	-0.5459248	-0.08805089	-0.5459248	-0.46735427	-0.26627085	-0.5459248	-0.5459248	-0.5459248	-0.5459248	-0.5459248	-0.5459248	-0.5459248	-0.5459248	-0.5459248	-0.5459248	-0.46542755	-0.14537014	-0.5459248	-0.5459248	-0.5459248	-0.30768764	-0.5459248	-0.5459248	-0.5459248	-0.5459248	-0.5459248	-0.4719134	-0.085513435	-0.5459248	-0.5459248	-0.4106418	-0.10539686	0.10924558	-0.13949992	-0.51401204	-0.36000168
-0.5459248	-0.5459248	-0.5459248	-0.5459248	-0.5459248	-0.5459248	-0.5459248	-0.5459248	-0.5459248	-0.5459248	-0.5459248	-0.5459248	-0.5459248	-0.5459248	-0.5459248	-0.5459248	-0.5459248	-0.5459248	-0.5459248	-0.5459248	-0.5459248	-0.5459248	-0.5459248	-0.5459248	-0.5459248	-0.5459248	-0.5459248	-0.5459248	-0.51862687	-0.31802475	0.103584714	0.25825784	-0.5459248	-0.46142182	-0.35190392	-0.31961313	-0.21959653	-0.5459248	-0.5459248	-0.5459248	-0.44461814	-0.013582863	-0.5459248	-0.5459248	-0.26930484	-0.16416456	0.02410859	-0.243249	-0.5459248	-0.5459248
-0.5459248	-0.5459248	-0.5459248	-0.5459248	-0.5459248	-0.5459248	-0.5459248	-0.5459248	-0.5459248	-0.5459248	-0.5459248	-0.5459248	-0.5459248	-0.5459248	-0.5459248	-0.5459248	-0.5459248	-0.5459248	-0.50746655	-0.5459248	-0.5459248	-0.5459248	-0.5459248	-0.5459248	-0.5459248	-0.5459248	-0.5459248	-0.5459248	-0.08952412	0.030580204	0.1800116	0.6508383	-0.14039962	-0.5076256	-0.5459248	-0.47379488	0.30720228	-0.15236276	-0.5459248	-0.5459248	-0.37566257	-0.44317448	-0.5459248	-0.5459248	0.12121712	0.22981502	0.27233747	-0.16360065	-0.5459248	-0.5459248
-0.5459248	-0.5459248	-0.5459248	-0.5459248	-0.20049402	-0.5459248	-0.5459248	-0.5459248	-0.5459248	-0.5459248	-0.5459248	-0.5459248	-0.5459248	-0.5459248	-0.5459248	-0.5459248	-0.5459248	-0.5459248	-0.48521924	-0.5459248	-0.5459248	-0.5459248	-0.5459248	-0.5459248	-0.5459248	-0.5459248	-0.5459248	-0.5459248	-0.5459248	-0.3670717	-0.0162397	0.6961986	0.5352944	-0.10706967	-0.5459248	-0.5459248	-0.005133718	0.020727448	-0.5459248	-0.5459248	-0.2581544	-0.51873577	-0.5459248	-0.5459248	0.4397435	0.76324695	0.33306414	-0.18557088	-0.5459248	-0.5459248
-0.5459248	-0.5459248	-0.5459248	-0.5459248	-0.19497687	-0.5459248	-0.5459248	-0.5459248	-0.5459248	-0.5459248	-0.5459248	-0.5459248	-0.5459248	-0.5459248	-0.5459248	-0.5110217	-0.5459248	-0.5459248	-0.5459248	-0.5459248	-0.5459248	-0.5459248	-0.5459248	-0.5459248	-0.5459248	-0.5459248	-0.5459248	-0.5459248	-0.5459248	-0.014141021	0.49527583	0.10181409	0.4283939	0.20955645	-0.5459248	-0.5459248	-0.5459248	-0.41554883	-0.31126997	-0.5332507	-0.117645875	-0.5459248	-0.5459248	-0.5459248	0.42448017	0.7509848	0.5511902	0.022073105	-0.5459248	-0.5459248
-0.5459248	-0.5459248	-0.5459248	-0.5459248	-0.5459248	-0.5459248	-0.5459248	-0.5459248	-0.45026207	-0.5459248	-0.5459248	-0.41921756	-0.5459248	-0.5459248	-0.5459248	-0.52121794	-0.33950797	-0.5104541	-0.5459248	-0.5459248	-0.5459248	-0.5459248	-0.5459248	-0.5459248	-0.5459248	-0.5459248	-0.5459248	-0.5459248	-0.3452991	0.01770722	0.31170383	0.037628736	0.36748618	0.40854183	-0.33269787	-0.5459248	-0.5459248	-0.5459248	-0.5459248	-0.42221516	-0.17367162	-0.26455915	-0.5459248	-0.30786172	0.03849662	0.42238936	0.8606632	0.028147945	-0.5459248	-0.5459248
-0.5459248	-0.253835	-0.5459248	-0.5459248	-0.5459248	-0.5459248	-0.5459248	-0.5459248	-0.45869672	-0.2619793	-0.5270507	-0.3994664	-0.18147153	-0.5459248	-0.5459248	-0.41406313	-0.23467183	-0.5459248	-0.5459248	-0.5459248	-0.5459248	-0.5459248	-0.5459248	-0.5459248	-0.5459248	-0.5459248	-0.5459248	-0.5459248	-0.15022238	0.22530489	-0.122465156	0.104487784	-0.05530153	0.31690294	0.2581404	-0.5268368	-0.5459248	-0.5459248	-0.51446176	-0.48564315	-0.30655742	-0.1933065	-0.5459248	-0.5459248	-0.07675271	0.3326312	0.5891397	-0.532854	-0.5459248	-0.5459248
-0.5459248	-0.5459248	-0.54559445	-0.5459248	-0.5029397	-0.40496516	-0.4368865	-0.28698093	-0.40777633	-0.48256597	-0.5459248	-0.5459248	-0.46937776	-0.5459248	-0.5459248	-0.45306465	-0.5459248	-0.5459248	-0.5459248	-0.5459248	-0.5459248	-0.5459248	-0.5459248	-0.5459248	-0.5459248	-0.5459248	-0.5459248	-0.5459248	-0.07727482	0.13072872	-0.20733961	-0.32300687	-0.0123463515	0.47765207	0.6294343	-0.40047732	-0.5459248	-0.5459248	-0.5459248	-0.5459248	-0.379487	-0.5459248	-0.5459248	-0.41408417	0.10255597	0.47011235	0.2904655	-0.47705868	-0.36111814	-0.4205284
-0.5459248	-0.5459248	-0.4831254	-0.10204767	0.32209146	-0.22588272	-0.5459248	-0.5459248	-0.22095396	-0.3629013	-0.40485328	-0.5459248	-0.5459248	-0.2703306	-0.53184307	-0.5459248	-0.5459248	-0.5459248	-0.5459248	-0.5459248	-0.4958924	-0.38444632	-0.5459248	-0.5459248	-0.5459248	-0.5459248	-0.5459248	-0.5459248	-0.08357648	0.0709715	-0.46344692	-0.11807222	0.19932134	0.77927583	-0.11043972	-0.5459248	-0.5459248	-0.5459248	-0.5459248	-0.5459248	-0.50921535	-0.5459248	-0.5459248	-0.493404	0.20098673	-0.11737282	0.42261538	-0.30943322	0.043354996	0.37776715
-0.34401238	-0.537245	-0.5459248	-0.08039581	0.75398976	0.23618911	-0.5459248	-0.5459248	-0.5459248	-0.09459936	-0.3059249	-0.5459248	0.055795923	-0.0014411362	-0.5459248	-0.5459248	-0.5459248	-0.5459248	-0.5459248	-0.5459248	-0.22137171	-0.17468023	-0.3363903	-0.5459248	-0.5459248	-0.5459248	-0.5459248	-0.5233565	-0.46126908	-0.5459248	-0.5332866	-0.13786541	0.2058363	-0.14562733	-0.5459248	-0.5459248	-0.5459248	-0.5459248	-0.5459248	-0.19823597	-0.12004408	-0.5459248	-0.5459248	-0.25953886	0.08064435	-0.009667656	0.1752377	0.6468209	0.045146715	0.40558994
-0.5459248	-0.5459248	-0.43494526	0.33969483	0.7010881	0.46096808	-0.5459248	-0.5459248	-0.33392608	0.111124545	0.061381128	-0.17899252	0.14439002	-0.5459248	-0.5459248	-0.5459248	-0.5459248	-0.5459248	-0.5459248	-0.5459248	-0.103781	0.22276187	0.21277373	-0.5459248	-0.5459248	-0.5459248	-0.5459248	-0.5459248	-0.5459248	-0.5459248	-0.5459248	-0.23583314	-0.30584294	-0.51560014	-0.5459248	-0.5459248	-0.5459248	-0.5459248	-0.5459248	-0.23935527	0.14682275	-0.5459248	-0.5113439	0.12522714	0.03564592	-0.10600054	0.13863152	1.018634	0.67597115	0.07018066
-0.5459248	-0.5459248	-0.038758818	0.41993052	0.9650287	0.46223393	-0.5459248	-0.5459248	-0.05008895	0.05232135	0.0024995473	-0.12230624	0.020766877	-0.5459248	-0.5459248	-0.5459248	-0.5459248	-0.5459248	-0.5459248	-0.5459248	-0.31160542	-0.23521237	-0.2619604	-0.30858853	-0.5459248	-0.5459248	-0.5459248	-0.5459248	-0.5459248	-0.5459248	-0.5459248	-0.26215374	-0.22233076	-0.5459248	-0.5459248	-0.5459248	-0.5459248	-0.5459248	-0.5459248	-0.075631484	0.038861345	-0.5459248	-0.5459248	0.01513905	0.14444773	-0.06793674	0.41156876	1.4953223	1.034868	0.14789307
-0.5459248	-0.5459248	0.020702304	0.44437817	0.71989	0.20922606	-0.32865173	-0.5459248	-0.10409011	-0.32190594	-0.5228497	0.33223432	-0.053205658	-0.5459248	-0.5459248	-0.06616179	-0.3826205	-0.33742222	-0.5459248	-0.5459248	-0.5459248	-0.52283686	-0.5459248	-0.47509158	-0.4984098	-0.40323082	-0.4914769	-0.5459248	-0.5459248	-0.5459248	-0.5459248	0.023875061	-0.07315613	-0.5459248	-0.5459248	-0.5459248	-0.5459248	-0.5459248	-0.5459248	-0.2899604	-0.45275527	-0.5459248	-0.5459248	-0.5064949	-0.18744044	-0.3810237	0.04096864	1.1206429	0.721575	0.073976725
-0.53575236	-0.5459248	-0.19695832	0.123604946	0.5458235	0.3257026	-0.46638262	-0.5459248	-0.5459248	-0.5459248	-0.5459248	0.44163704	-0.30593273	-0.5459248	-0.5459248	-0.25640595	0.382679	0.3074319	-0.2842849	-0.5459248	-0.5459248	-0.54018694	-0.5459248	-0.5459248	-0.42522988	-0.19713426	-0.5459248	-0.27780506	-0.5459248	-0.5459248	-0.21398288	-0.041584708	-0.23127282	-0.017600644	-0.45737618	-0.5459248	-0.5459248	-0.5459248	-0.5459248	-0.5459248	-0.5459248	-0.5459248	-0.5459248	-0.49814284	-0.5459248	-0.48982063	-0.045610964	1.0396287	0.61771894	0.15777525
-0.5459248	-0.5459248	-0.18300179	0.2648106	0.5945259	-0.08748068	-0.5459248	-0.5459248	-0.5459248	-0.5459248	-0.39973742	-0.18258885	-0.5459248	-0.51161665	-0.23667657	-0.43514478	0.40720236	0.22956954	-0.029797753	-0.5459248	-0.5459248	-0.22668113	-0.5459248	-0.5248275	-0.5459248	-0.5459248	-0.5459248	-0.36780638	-0.5459248	-0.5459248	-0.5459248	-0.5459248	-0.5459248	-0.21931522	-0.15201409	-0.5459248	-0.5459248	-0.5459248	-0.5459248	-0.5459248	-0.5459248	-0.33605823	-0.36801738	-0.07128794	-0.5459248	-0.5393059	0.21089333	1.1823667	0.73840666	0.39507106
-0.5459248	-0.5459248	-0.5459248	0.26264662	0.52909076	-0.5459248	-0.5459248	-0.5459248	-0.5459248	-0.5459248	-0.2821062	-0.5459248	-0.5459248	-0.41882956	-0.4844206	-0.42834985	0.12060296	-0.30201468	-0.38049015	-0.5459248	-0.5459248	-0.39512545	-0.03701372	0.14322208	-0.5459248	-0.5459248	-0.5459248	-0.5159771	-0.28231943	-0.5459248	-0.5459248	-0.42890516	-0.5459248	-0.5459248	0.19195427	-0.5459248	-0.5459248	-0.5459248	-0.5459248	-0.49238598	-0.5318256	-0.5459248	-0.5459248	-0.5459248	-0.5459248	-0.5459248	0.78397214	1.4178003	1.0424972	0.7462936
-0.5459248	-0.5459248	-0.5459248	-0.5459248	-0.16730736	-0.5459248	-0.5459248	-0.5459248	-0.5459248	-0.5459248	-0.5459248	-0.5459248	-0.5459248	-0.41803753	-0.4437838	-0.5305639	-0.5459248	-0.5459248	-0.5459248	-0.5459248	-0.5459248	-0.5459248	0.30339044	0.3378035	-0.5459248	-0.5459248	-0.5459248	-0.0878035	-0.08620027	-0.14348294	-0.5459248	-0.41258445	-0.5459248	-0.5459248	-0.3007163	-0.35723597	-0.5459248	-0.5459248	-0.5459248	-0.5459248	-0.48436412	-0.5459248	-0.5459248	-0.5459248	-0.5459248	-0.39869317	0.44185096	1.1716746	1.1497911	0.43829668
-0.5459248	-0.5459248	-0.5459248	-0.5459248	-0.49913454	-0.5459248	-0.5459248	-0.5459248	-0.5459248	-0.5459248	-0.5459248	-0.5459248	-0.18167193	-0.5459248	-0.5459248	-0.24939539	-0.5442007	-0.5459248	-0.5459248	-0.5459248	-0.5459248	-0.43900475	0.466171	0.5535772	-0.1793968	-0.34097737	-0.009455127	0.2998309	0.27585527	0.2550388	-0.3220098	-0.5459248	-0.5459248	-0.5459248	-0.5260426	-0.5459248	-0.5459248	-0.5459248	-0.5459248	-0.5459248	-0.5459248	-0.5459248	-0.5459248	-0.5459248	-0.5459248	-0.5459248	-0.23438591	0.6268638	0.81281656	-0.07794927
-0.5459248	-0.5459248	-0.5459248	-0.5459248	-0.39982387	-0.5459248	-0.5459248	-0.5459248	-0.36880532	-0.34808448	-0.5459248	-0.5459248	0.15214309	-0.4298311	-0.5459248	-0.43844107	-0.23294197	-0.5459248	-0.5459248	-0.5459248	-0.49536696	0.17023128	1.0487245	1.0273703	0.12923445	-0.40493506	0.03949422	0.20242286	0.36697808	-0.018875776	-0.47903866	-0.5459248	-0.5459248	-0.5459248	-0.5459248	-0.5459248	-0.33812562	-0.5459248	-0.5459248	-0.5459248	-0.5459248	-0.5459248	-0.5459248	-0.5459248	-0.5459248	-0.5459248	-0.3983991	0.20933563	-0.019601177	-0.42174625
-0.5459248	-0.5459248	-0.33229172	-0.32607722	-0.5459248	-0.5459248	-0.5459248	-0.5378584	0.261566	-0.1817742	-0.5459248	-0.5459248	0.35714006	-0.09232939	-0.5459248	-0.5459248	-0.5459248	-0.23462962	-0.43033558	-0.54035574	-0.5459248	-0.015121716	1.2487638	0.6679476	0.03313404	-0.13597016	0.28039256	0.53053284	0.5445015	-0.14108111	-0.45407683	-0.4476183	-0.5459248	-0.5459248	-0.5459248	-0.5459248	-0.24833027	-0.5459248	-0.5459248	-0.5459248	-0.5459248	-0.5459248	-0.5459248	-0.5459248	-0.5459248	-0.5459248	-0.24775374	-0.004476556	-0.5459248	-0.5459248
-0.25309116	-0.18678787	-0.49338287	-0.05768069	-0.5459248	-0.15659931	-0.29900762	-0.11109083	0.6152981	0.62895477	-0.3810639	-0.28967357	0.2385698	-0.2193861	-0.5459248	-0.5459248	-0.3911002	0.06961712	-0.23297721	-0.3083372	-0.5459248	-0.014984522	0.85129863	0.48012987	-0.27056152	0.0504242	0.34142944	0.114257015	0.21524975	-0.1401628	-0.4678998	-0.45049086	-0.34472916	-0.5459248	-0.5459248	-0.5228019	-0.17959528	-0.32355297	-0.52179253	-0.5459248	-0.5459248	-0.5459248	-0.5459248	-0.5459248	-0.5459248	-0.5459248	-0.4955167	0.1379943	-0.5459248	-0.5459248
-0.1733027	-0.17150007	-0.5459248	-0.22511096	0.5126688	0.8810501	0.65395063	0.056218363	0.65629125	0.8106244	-0.27448556	-0.29468694	0.20207918	-0.5144585	-0.5459248	-0.5459248	-0.4136994	-0.5459248	-0.5459248	-0.5459248	-0.37133977	0.12582016	0.8909706	0.5335702	-0.46400282	-0.40105677	0.35384008	0.08110112	-0.37677598	-0.5459248	-0.5459248	-0.5459248	-0.37963885	-0.5459248	-0.5459248	-0.36348522	-0.077557825	-0.032619786	-0.16259956	-0.5459248	-0.5459248	-0.5459248	-0.5459248	-0.5459248	-0.5459248	-0.5459248	-0.5459248	-0.054190878	-0.5459248	-0.5459248
-0.44108927	-0.32894933	-0.3856498	0.436937	1.7720245	1.6584187	1.4334939	0.47865734	0.8325439	0.56844145	-0.45919564	-0.14284487	-0.43826213	-0.4985134	-0.5459248	-0.5459248	-0.51525974	-0.5459248	-0.5459248	-0.5459248	-0.3907768	-0.0806622	0.25064912	0.013608388	-0.5459248	-0.5459248	0.01359653	-0.28667912	-0.5459248	-0.5459248	-0.5459248	-0.5459248	-0.5459248	-0.5459248	-0.3008896	-0.03041939	-0.21950437	0.21878095	0.048338663	-0.5459248	-0.5459248	-0.5459248	-0.42007625	-0.5459248	-0.5459248	-0.5459248	-0.5459248	-0.5459248	-0.2640107	-0.5459248
-0.5459248	-0.1882096	0.14920335	0.8933218	1.9616399	2.1746936	1.5858176	0.95813507	0.04841619	-0.3123494	-0.5459248	-0.5459248	-0.5459248	-0.5459248	-0.5459248	-0.5459248	-0.3022463	-0.5459248	-0.5459248	-0.5459248	-0.5459248	-0.16853628	-0.037340824	0.074549936	-0.5459248	-0.5459248	-0.15440987	-0.5459248	-0.5459248	-0.5459248	-0.5459248	-0.5459248	-0.46519506	-0.35293162	-0.18287759	0.4974877	0.17867894	0.119719364	-0.49928078	-0.5459248	-0.5459248	-0.5459248	-0.26335806	-0.5459248	-0.5459248	-0.5459248	-0.5459248	-0.5459248	-0.4621596	-0.5459248
-0.2834269	0.26107192	0.3530811	1.0812207	1.4317923	1.5929973	1.4222047	0.46781248	-0.5459248	-0.5459248	-0.5459248	-0.5459248	-0.5459248	-0.5459248	-0.5459248	-0.5459248	-0.5459248	-0.5459248	-0.5459248	-0.5459248	-0.5459248	-0.43182087	0.2576616	0.107112005	-0.5459248	-0.5459248	-0.5459248	-0.5459248	-0.5459248	-0.5459248	-0.5459248	-0.5459248	-0.1845423	-0.5459248	-0.10876186	0.7554019	0.75515705	-0.3010138	-0.5459248	-0.5459248	-0.5459248	-0.5459248	-0.5459248	-0.5459248	-0.5459248	-0.5459248	-0.5459248	-0.5459248	-0.5459248	-0.5459248
0.23343556	0.79966646	0.72817034	0.82128006	0.99684685	1.1085404	0.60501903	-0.52781504	-0.5459248	-0.5459248	-0.5459248	-0.5459248	-0.5459248	-0.5459248	-0.5459248	-0.5459248	-0.5459248	-0.5459248	-0.5459248	-0.5459248	-0.5459248	-0.5161228	0.2775646	-0.5459248	-0.5459248	-0.5459248	-0.5459248	-0.5459248	-0.5459248	-0.5459248	-0.5459248	-0.5459248	-0.37958625	-0.47155172	0.29214785	1.1551441	1.0409163	-0.4097471	-0.5459248	-0.1507908	-0.5459248	-0.5459248	-0.5189572	-0.4467393	-0.5459248	-0.5459248	-0.5459248	-0.5459248	-0.5459248	-0.5459248
0.7615867	1.3455472	1.046352	0.75131357	0.5911624	0.080244854	-0.28827274	-0.5459248	-0.5459248	-0.5459248	-0.5459248	-0.5459248	-0.5459248	-0.5459248	-0.5459248	-0.5459248	-0.5459248	-0.5459248	-0.5459248	-0.5459248	-0.5459248	-0.5459248	0.05197143	-0.5459248	-0.5459248	-0.5459248	-0.5459248	-0.5459248	-0.5459248	-0.5459248	-0.5459248	-0.5459248	-0.44564226	-0.2986472	0.52064294	0.9683824	0.47180238	-0.24367015	-0.5459248	-0.22674318	-0.5459248	-0.5459248	-0.2624227	0.034488983	-0.07876829	-0.5459248	-0.5459248	-0.5459248	-0.5459248	-0.5459248
0.6274075	0.7899189	0.68472886	0.5054229	-0.19231208	-0.5459248	-0.5459248	-0.5459248	-0.5459248	-0.5459248	-0.5459248	-0.5459248	-0.5459248	-0.5459248	-0.5459248	-0.5459248	-0.5459248	-0.5459248	-0.5459248	-0.5459248	-0.5459248	-0.5459248	-0.13027938	-0.33831438	-0.5459248	-0.5459248	-0.5459248	-0.5459248	-0.4296508	-0.5459248	-0.5459248	-0.5459248	-0.5459248	-0.38880312	0.25686064	0.8529268	0.20857927	-0.23016115	-0.5459248	0.20429482	-0.039202258	-0.06358776	0.22063586	0.39824286	0.421812	-0.5459248	-0.5459248	-0.5459248	-0.5459248	-0.5459248
0.42801476	0.25857347	0.3030751	-0.4746118	-0.5459248	-0.5459248	-0.5459248	-0.5459248	-0.5459248	-0.47342372	-0.5459248	-0.34661162	-0.5459248	-0.5459248	-0.5459248	-0.5459248	-0.5459248	-0.5459248	-0.5459248	-0.5459248	-0.5459248	-0.5459248	0.046610564	-0.22260197	-0.5459248	-0.5342631	-0.14546928	-0.12576349	-0.3336678	-0.5459248	-0.4779502	-0.4060607	-0.4613941	-0.43944114	-0.02783622	0.24610558	0.2630613	-0.01378063	-0.433382	0.40530345	0.12277083	0.0049348073	0.14584772	-0.12656684	-0.120793104	-0.5459248	-0.5459248	-0.5459248	-0.5459248	-0.5459248
-0.067226484	-0.5459248	-0.14270064	-0.16798595	-0.5459248	-0.5459248	-0.5459248	-0.5459248	-0.5459248	-0.5459248	-0.5459248	-0.5459248	-0.5459248	-0.5459248	-0.5459248	-0.5459248	-0.5459248	-0.5459248	-0.5459248	-0.5459248	-0.5459248	-0.5459248	-0.2478407	0.06876405	0.35617405	0.6418248	0.8022577	0.050752446	-0.5234455	-0.5459248	-0.23391438	-0.24409898	-0.1581657	-0.5459248	-0.43981466	-0.23422699	0.06525329	0.08286898	-0.20047297	0.060532868	-0.0738192	-0.49556774	-0.27130076	-0.38532692	-0.5459248	-0.5459248	-0.5459248	-0.5459248	-0.5459248	-0.22594601
-0.5459248	-0.5459248	-0.5459248	-0.5459248	-0.4396497	-0.5459248	-0.5459248	-0.5459248	-0.5459248	-0.40355882	-0.5459248	-0.43068093	-0.5459248	-0.5459248	-0.5459248	-0.5459248	-0.5459248	-0.5459248	-0.5459248	-0.5459248	-0.5459248	-0.5459248	-0.4554499	-0.09475875	0.91642183	0.82860285	0.865085	0.01077864	-0.49479356	-0.5459248	-0.008238473	-0.11678342	-0.3671106	-0.5459248	-0.5459248	-0.2855911	0.06706119	0.08961436	-0.19324963	-0.19899352	-0.2090661	-0.5459248	-0.5459248	-0.3507606	-0.5459248	-0.5459248	-0.5459248	-0.5459248	-0.22431998	-0.23622169
-0.5459248	-0.5459248	-0.5459248	-0.5459248	-0.5459248	-0.5459248	-0.5459248	-0.5459248	-0.5459248	-0.5076232	-0.4250002	-0.23383923	-0.5459248	-0.5459248	-0.5459248	-0.5459248	-0.5459248	-0.5459248	-0.5459248	-0.5459248	-0.5459248	-0.5459248	-0.5459248	-0.5459248	0.4203472	0.68765634	0.05893368	-0.23723799	-0.5459248	-0.5459248	0.09256949	-0.21626006	-0.5459248	-0.5459248	-0.5459248	-0.4927994	-0.44903842	-0.19018094	-0.5459248	-0.31349042	-0.31506038	-0.5459248	-0.5459248	-0.5459248	-0.5459248	-0.5459248	-0.5459248	-0.43897718	-0.18478595	-0.287832
-0.5459248	-0.5459248	-0.5459248	-0.5459248	-0.5459248	-0.5459248	-0.5459248	-0.5459248	-0.5459248	-0.5459248	-0.5459248	-0.4568055	-0.5459248	-0.5459248	-0.5459248	-0.5459248	-0.5459248	-0.5459248	-0.5459248	-0.5459248	-0.5459248	-0.5459248	-0.5459248	-0.5459248	-0.009131069	-0.26617736	-0.5459248	-0.28115076	-0.47395664	-0.5459248	-0.20851025	-0.5459248	-0.5459248	-0.5459248	-0.5459248	-0.5459248	-0.5459248	-0.48292628	-0.33430162	-0.5459248	-0.5459248	-0.5459248	-0.5459248	-0.5459248	-0.5459248	-0.5459248	-0.5459248	-0.5459248	-0.114082724	-0.12899376
-0.5459248	-0.5059273	-0.30042276	-0.5459248	-0.5459248	-0.5459248	-0.5459248	-0.5459248	-0.5459248	-0.46316862	-0.5459248	-0.5459248	-0.5459248	-0.5459248	-0.5459248	-0.4385875	-0.49111384	-0.5459248	-0.5459248	-0.5459248	-0.5459248	-0.4785756	-0.5459248	-0.5459248	-0.5459248	-0.5459248	-0.47399473	-0.22480835	-0.20878424	-0.53416675	-0.5089206	-0.5459248	-0.5459248	-0.5459248	-0.5459248	-0.53282005	-0.3649299	-0.30839893	-0.11684004	0.057773836	-0.5459248	-0.5459248	-0.5459248	-0.5459248	-0.5459248	-0.5459248	-0.5459248	-0.5459248	-0.078039266	-0.28346527
[truncated: 450 more columns]
