# Supplementary material for: High-confidence 3D template matching for cryo-electron tomography
Source: Nat Commun. 2024 May 11;15:3992. doi: 10.1038/s41467-024-47839-8 (PMC11088655; doi:10.1038/s41467-024-47839-8)
Supplement: Supplementary file 6 — Source Data [file 41467_2024_47839_MOESM6_ESM.zip › Source_data_file/Figure1/Figure1_Microtubule_scores.csv]

0.88812906	1.2598673	0.78613937	-0.16452219	-0.16452219	-0.16452219	-0.16452219	-0.16452219	-0.16452219	-0.16452219	-0.16452219	-0.16452219	-0.16452219	-0.16452219	-0.16452219	-0.16452219	-0.16452219	-0.16452219	1.6004475	-0.16452219	-0.16452219	-0.16452219	-0.16452219	-0.16452219	-0.16452219	-0.16452219	-0.16452219	-0.16452219	-0.16452219	-0.16452219	-0.16452219	-0.16452219	-0.16452219	-0.16452219	-0.16452219	-0.16452219	-0.16452219	-0.16452219	-0.16452219	-0.16452219	-0.16452219	-0.16452219	-0.16452219	-0.16452219	-0.16452219	-0.16452219	-0.16452219	-0.16452219	-0.16452219	-0.16452219
0.21458635	-0.16452219	-0.16452219	-0.16452219	-0.16452219	-0.16452219	-0.16452219	-0.16452219	-0.16452219	-0.16452219	-0.16452219	-0.16452219	-0.16452219	-0.16452219	-0.16452219	-0.16452219	-0.16452219	-0.16452219	0.5615187	-0.09811595	1.4767402	-0.16452219	-0.16452219	-0.16452219	-0.16452219	-0.16452219	-0.16452219	-0.16452219	-0.16452219	-0.16452219	-0.16452219	-0.16452219	-0.16452219	-0.16452219	-0.16452219	-0.16452219	-0.16452219	-0.16452219	-0.16452219	-0.16452219	-0.16452219	-0.16452219	-0.16452219	-0.16452219	-0.16452219	-0.16452219	-0.16452219	-0.16452219	-0.16452219	-0.16452219
-0.16452219	-0.16452219	-0.16452219	-0.16452219	-0.16452219	-0.16452219	-0.16452219	-0.16452219	-0.16452219	-0.16452219	-0.16452219	-0.16452219	-0.16452219	-0.16452219	-0.16452219	-0.16452219	-0.16452219	-0.16452219	0.7522147	-0.16452219	-0.16452219	-0.16452219	-0.16452219	-0.16452219	-0.16452219	-0.16452219	-0.16452219	-0.16452219	-0.16452219	-0.16452219	-0.16452219	-0.16452219	-0.16452219	-0.16452219	-0.16452219	-0.16452219	-0.16452219	-0.16452219	-0.16452219	-0.16452219	-0.16452219	-0.16452219	-0.16452219	-0.16452219	-0.16452219	-0.16452219	-0.16452219	-0.16452219	-0.16452219	1.5735137
-0.16452219	-0.16452219	-0.16452219	-0.16452219	-0.16452219	-0.16452219	-0.16452219	-0.16452219	-0.16452219	-0.16452219	-0.16452219	-0.16452219	-0.16452219	-0.16452219	-0.16452219	-0.16452219	-0.16452219	0.72350216	3.164621	-0.16452219	-0.16452219	-0.16452219	-0.16452219	-0.16452219	-0.16452219	-0.16452219	-0.16452219	-0.16452219	-0.16452219	-0.16452219	-0.16452219	-0.16452219	-0.16452219	0.017215054	-0.16452219	-0.16452219	-0.16452219	-0.16452219	-0.16452219	-0.16452219	-0.16452219	-0.16452219	-0.16452219	-0.16452219	-0.16452219	-0.16452219	-0.16452219	-0.16452219	-0.16452219	-0.16452219
-0.16452219	-0.16452219	-0.16452219	-0.16452219	-0.16452219	-0.16452219	-0.16452219	-0.16452219	-0.16452219	-0.16452219	-0.16452219	-0.16452219	-0.16452219	-0.16452219	-0.16452219	-0.16452219	-0.16452219	0.042087846	-0.16452219	-0.16452219	-0.16452219	-0.16452219	-0.16452219	-0.16452219	-0.16452219	-0.16452219	-0.16452219	-0.16452219	-0.16452219	-0.16452219	-0.16452219	-0.16452219	-0.16452219	-0.16452219	-0.16452219	-0.16452219	-0.16452219	-0.16452219	-0.16452219	-0.16452219	-0.16452219	-0.16452219	-0.16452219	-0.16452219	-0.16452219	-0.16452219	-0.16452219	-0.16452219	-0.16452219	-0.16452219
-0.16452219	-0.16452219	-0.16452219	-0.16452219	-0.16452219	-0.16452219	-0.16452219	-0.16452219	-0.16452219	-0.16452219	-0.16452219	-0.16452219	-0.16452219	-0.16452219	-0.16452219	-0.16452219	-0.16452219	-0.16452219	-0.16452219	-0.16452219	-0.16452219	-0.16452219	-0.16452219	-0.16452219	-0.16452219	-0.16452219	-0.16452219	-0.16452219	-0.16452219	-0.16452219	-0.16452219	-0.16452219	-0.16452219	-0.16452219	-0.16452219	-0.16452219	-0.16452219	-0.16452219	-0.16452219	-0.16452219	-0.16452219	-0.16452219	-0.16452219	-0.16452219	-0.16452219	-0.16452219	-0.16452219	-0.16452219	-0.16452219	-0.16452219
-0.16452219	-0.16452219	-0.16452219	-0.16452219	-0.16452219	-0.16452219	-0.16452219	-0.16452219	-0.16452219	-0.16452219	-0.16452219	-0.16452219	-0.16452219	-0.16452219	-0.16452219	-0.16452219	-0.16452219	-0.16452219	-0.16452219	-0.16452219	-0.16452219	-0.16452219	-0.16452219	-0.16452219	-0.16452219	-0.16452219	-0.16452219	-0.16452219	-0.16452219	-0.16452219	-0.16452219	-0.16452219	-0.16452219	-0.16452219	-0.16452219	-0.16452219	-0.16452219	-0.16452219	-0.16452219	-0.16452219	-0.16452219	-0.16452219	-0.16452219	-0.16452219	-0.16452219	-0.16452219	0.3674976	-0.16452219	-0.16452219	-0.16452219
-0.16452219	-0.16452219	-0.16452219	-0.16452219	-0.16452219	-0.16452219	-0.16452219	-0.16452219	-0.16452219	-0.16452219	-0.16452219	-0.16452219	-0.16452219	-0.16452219	-0.16452219	-0.16452219	-0.16452219	-0.16452219	-0.16452219	-0.16452219	-0.16452219	-0.16452219	-0.16452219	-0.16452219	-0.16452219	-0.16452219	-0.16452219	-0.16452219	-0.16452219	-0.16452219	-0.16452219	-0.16452219	-0.16452219	-0.16452219	-0.16452219	-0.16452219	-0.16452219	-0.16452219	-0.16452219	-0.16452219	-0.16452219	-0.16452219	-0.16452219	-0.16452219	-0.16452219	-0.16452219	-0.16452219	-0.16452219	-0.16452219	-0.16452219
-0.16452219	-0.16452219	-0.16452219	-0.16452219	-0.16452219	-0.16452219	-0.16452219	-0.16452219	-0.16452219	-0.16452219	-0.16452219	-0.16452219	-0.16452219	-0.16452219	-0.16452219	-0.16452219	-0.16452219	-0.16452219	-0.16452219	-0.16452219	-0.16452219	-0.16452219	-0.16452219	-0.16452219	-0.16452219	-0.16452219	-0.16452219	-0.16452219	-0.16452219	-0.16452219	-0.16452219	-0.16452219	-0.16452219	-0.16452219	-0.16452219	-0.16452219	-0.16452219	-0.16452219	-0.16452219	-0.16452219	-0.16452219	-0.16452219	-0.16452219	-0.16452219	-0.16452219	-0.16452219	-0.16452219	-0.16452219	-0.16452219	-0.16452219
-0.16452219	-0.16452219	-0.16452219	-0.16452219	-0.16452219	-0.16452219	-0.16452219	-0.16452219	-0.16452219	-0.16452219	0.50732386	-0.16452219	-0.16452219	-0.16452219	-0.16452219	-0.16452219	-0.16452219	-0.16452219	-0.16452219	-0.16452219	-0.16452219	-0.16452219	-0.16452219	-0.16452219	-0.16452219	-0.16452219	-0.16452219	-0.16452219	-0.16452219	-0.16452219	-0.16452219	-0.16452219	-0.16452219	-0.16452219	-0.05679052	-0.16452219	-0.16452219	0.6729997	1.1324127	-0.16452219	-0.16452219	-0.16452219	-0.16452219	-0.16452219	-0.16452219	-0.16452219	-0.16452219	-0.16452219	-0.16452219	-0.16452219
-0.16452219	-0.16452219	-0.16452219	-0.16452219	-0.16452219	-0.16452219	-0.16452219	-0.16452219	-0.16452219	-0.16452219	3.781818	-0.16452219	-0.16452219	-0.16452219	-0.16452219	-0.16452219	-0.16452219	-0.16452219	-0.16452219	-0.16452219	-0.16452219	-0.16452219	-0.16452219	-0.16452219	-0.16452219	-0.16452219	-0.16452219	-0.16452219	-0.16452219	-0.16452219	-0.16452219	-0.16452219	-0.16452219	-0.16452219	-0.16452219	-0.16452219	0.37677136	-0.16452219	-0.16452219	-0.16452219	-0.16452219	-0.16452219	-0.16452219	-0.16452219	-0.16452219	-0.16452219	-0.16452219	-0.16452219	-0.16452219	-0.16452219
-0.16452219	-0.16452219	-0.16452219	-0.16452219	-0.16452219	-0.16452219	-0.16452219	-0.16452219	-0.16452219	-0.16452219	4.2178826	-0.16452219	-0.16452219	-0.16452219	-0.16452219	-0.16452219	-0.16452219	-0.16452219	-0.16452219	-0.16452219	-0.16452219	-0.16452219	-0.16452219	-0.16452219	-0.16452219	-0.16452219	-0.16452219	-0.16452219	-0.16452219	-0.16452219	-0.16452219	-0.16452219	-0.16452219	-0.16452219	-0.12330297	-0.16452219	-0.16452219	-0.16452219	-0.16452219	-0.16452219	-0.16452219	-0.16452219	-0.16452219	-0.16452219	-0.16452219	-0.16452219	-0.16452219	-0.16452219	-0.16452219	0.11150468
-0.16452219	-0.16452219	-0.16452219	-0.16452219	-0.16452219	-0.16452219	-0.16452219	-0.16452219	-0.16452219	-0.16452219	-0.16452219	1.7400237	-0.16452219	-0.16452219	-0.16452219	-0.16452219	-0.16452219	-0.16452219	-0.16452219	-0.16452219	-0.16452219	-0.16452219	-0.16452219	-0.16452219	-0.16452219	-0.16452219	-0.16452219	-0.16452219	-0.16452219	-0.16452219	-0.16452219	-0.16452219	-0.16452219	-0.16452219	-0.16452219	0.1495397	-0.16452219	-0.16452219	-0.16452219	-0.16452219	-0.16452219	-0.16452219	-0.16452219	-0.16452219	-0.16452219	-0.16452219	-0.16452219	-0.16452219	-0.16452219	-0.16452219
-0.16452219	-0.16452219	-0.16452219	-0.16452219	-0.16452219	-0.16452219	-0.16452219	-0.16452219	-0.16452219	1.6411399	0.539377	-0.05447473	-0.10887193	-0.16452219	-0.16452219	-0.16452219	-0.16452219	-0.16452219	-0.16452219	-0.16452219	-0.16452219	-0.16452219	-0.16452219	-0.16452219	-0.16452219	-0.16452219	-0.16452219	-0.16452219	-0.16452219	-0.16452219	-0.16452219	-0.16452219	-0.16452219	-0.16452219	-0.16452219	0.49768764	-0.16452219	-0.16452219	-0.16452219	-0.16452219	-0.16452219	-0.16452219	-0.16452219	-0.16452219	-0.16452219	-0.16452219	-0.16452219	-0.16452219	-0.16452219	-0.16452219
-0.16452219	-0.16452219	-0.16452219	-0.16452219	-0.16452219	-0.16452219	-0.16452219	-0.16452219	-0.16452219	-0.16452219	-0.16452219	-0.16452219	-0.16452219	-0.16452219	-0.16452219	-0.16452219	-0.16452219	-0.16452219	-0.16452219	-0.16452219	-0.16452219	-0.16452219	-0.16452219	-0.16452219	-0.16452219	-0.16452219	-0.16452219	-0.16452219	-0.16452219	-0.16452219	-0.16452219	-0.16452219	-0.16452219	-0.16452219	0.09313397	-0.16452219	-0.16452219	0.02697358	0.58632666	-0.16452219	0.40422165	-0.16452219	-0.16452219	-0.16452219	-0.16452219	-0.16452219	-0.16452219	-0.16452219	-0.16452219	-0.16452219
-0.16452219	-0.16452219	-0.16452219	-0.16452219	-0.16452219	-0.16452219	-0.16452219	-0.16452219	0.25141692	-0.16452219	1.0500432	0.023666522	-0.16452219	-0.16452219	-0.16452219	-0.16452219	-0.16452219	-0.16452219	-0.16452219	-0.16452219	-0.16452219	-0.16452219	-0.16452219	-0.16452219	-0.16452219	-0.16452219	-0.16452219	-0.16452219	-0.16452219	-0.16452219	-0.16452219	-0.16452219	-0.16452219	-0.16452219	1.0930153	-0.16452219	-0.16452219	-0.16452219	-0.16452219	-0.16452219	-0.16452219	-0.16452219	-0.16452219	-0.16452219	-0.16452219	-0.16452219	-0.16452219	-0.16452219	-0.16452219	-0.16452219
-0.16452219	-0.16452219	-0.16452219	-0.16452219	-0.16452219	-0.16452219	-0.16452219	-0.16452219	-0.16452219	0.11211675	-0.16452219	-0.16452219	-0.16452219	-0.16452219	-0.16452219	-0.16452219	-0.16452219	-0.16452219	-0.16452219	-0.16452219	-0.16452219	-0.16452219	-0.16452219	-0.16452219	-0.16452219	-0.16452219	-0.16452219	-0.16452219	-0.16452219	-0.16452219	-0.16452219	-0.16452219	-0.16452219	2.9944923	0.37895635	-0.16452219	-0.16452219	-0.16452219	-0.010806681	-0.16452219	-0.16452219	-0.16452219	-0.16452219	-0.16452219	-0.16452219	-0.16452219	-0.16452219	-0.16452219	-0.16452219	-0.16452219
-0.16452219	-0.16452219	-0.16452219	-0.16452219	-0.16452219	-0.16452219	-0.16452219	2.9860008	-0.16452219	-0.16452219	-0.16452219	-0.16452219	-0.16452219	-0.16452219	-0.16452219	-0.16452219	-0.16452219	-0.16452219	-0.16452219	-0.16452219	-0.16452219	-0.16452219	-0.16452219	-0.16452219	-0.16452219	-0.16452219	-0.16452219	-0.16452219	-0.16452219	-0.16452219	-0.16452219	-0.16452219	-0.16452219	0.8745383	1.0650921	-0.16452219	-0.16452219	-0.16452219	-0.16452219	-0.16452219	-0.16452219	-0.16452219	-0.16452219	-0.16452219	-0.16452219	-0.16452219	-0.16452219	-0.16452219	-0.16452219	-0.16452219
-0.16452219	-0.16452219	-0.16452219	-0.16452219	-0.16452219	-0.16452219	-0.16452219	-0.16452219	-0.16452219	-0.16452219	-0.16452219	-0.16452219	-0.16452219	-0.16452219	-0.16452219	3.147159	-0.16452219	-0.16452219	-0.16452219	-0.16452219	-0.16452219	-0.16452219	-0.16452219	-0.16452219	-0.16452219	-0.16452219	-0.16452219	-0.16452219	-0.16452219	-0.16452219	-0.16452219	-0.16452219	-0.16452219	-0.16452219	-0.16452219	-0.16452219	-0.16452219	-0.16452219	-0.16452219	-0.16452219	-0.16452219	-0.16452219	-0.16452219	-0.16452219	-0.16452219	-0.16452219	-0.16452219	-0.16452219	-0.16452219	-0.16452219
-0.16452219	-0.16452219	-0.16452219	-0.16452219	-0.16452219	-0.16452219	-0.16452219	-0.16452219	-0.16452219	-0.16452219	-0.16452219	-0.16452219	-0.16452219	-0.16452219	-0.16452219	1.6965411	-0.16452219	-0.16452219	-0.16452219	-0.16452219	-0.16452219	-0.16452219	-0.16452219	-0.16452219	-0.16452219	-0.16452219	-0.16452219	-0.16452219	-0.16452219	-0.16452219	-0.16452219	-0.16452219	-0.16452219	-0.16452219	-0.16452219	-0.16452219	-0.16452219	-0.16452219	-0.16452219	-0.16452219	-0.16452219	-0.16452219	-0.16452219	-0.16452219	-0.16452219	-0.16452219	-0.16452219	-0.16452219	-0.16452219	-0.16452219
-0.16452219	-0.16452219	-0.16452219	-0.16452219	-0.16452219	-0.16452219	-0.16452219	-0.16452219	-0.16452219	-0.16452219	-0.16452219	-0.16452219	-0.16452219	-0.16452219	-0.16452219	4.235816	0.21215624	-0.16452219	-0.16452219	-0.16452219	-0.16452219	-0.16452219	-0.16452219	-0.16452219	-0.16452219	-0.16452219	-0.16452219	-0.16452219	-0.16452219	-0.16452219	-0.16452219	-0.16452219	-0.16452219	-0.16452219	-0.16452219	-0.16452219	-0.16452219	-0.16452219	-0.16452219	-0.14232707	-0.16452219	-0.16452219	-0.16452219	-0.16452219	-0.16452219	-0.16452219	-0.16452219	-0.16452219	-0.16452219	3.168425
-0.16452219	-0.16452219	-0.16452219	-0.16452219	-0.16452219	-0.16452219	-0.16452219	-0.16452219	-0.16452219	-0.16452219	-0.16452219	-0.16452219	-0.16452219	-0.16452219	-0.16452219	-0.04362629	2.058535	0.12464046	-0.16452219	-0.16452219	-0.16452219	-0.16452219	-0.16452219	-0.16452219	-0.16452219	-0.16452219	-0.16452219	-0.16452219	-0.16452219	-0.16452219	-0.16452219	-0.16452219	-0.16452219	-0.16452219	-0.16452219	-0.16452219	-0.16452219	-0.16452219	-0.16452219	-0.16452219	-0.16452219	-0.16452219	-0.16452219	-0.16452219	-0.16452219	-0.16452219	-0.16452219	-0.16452219	-0.16452219	-0.16452219
-0.16452219	-0.16452219	-0.16452219	-0.16452219	-0.16452219	-0.16452219	-0.16452219	0.7970907	-0.16452219	-0.16452219	-0.16452219	-0.16452219	-0.16452219	-0.16452219	-0.16452219	-0.16452219	1.4359782	3.1344852	0.3556189	-0.16452219	-0.16452219	-0.16452219	-0.16452219	-0.16452219	-0.16452219	-0.16452219	-0.16452219	-0.16452219	-0.16452219	-0.16452219	-0.16452219	-0.16452219	-0.16452219	-0.16452219	-0.16452219	-0.16452219	-0.16452219	-0.16452219	-0.16452219	-0.16452219	-0.16452219	-0.16452219	-0.16452219	-0.16452219	-0.16452219	-0.16452219	-0.16452219	-0.16452219	-0.16452219	-0.16452219
-0.16452219	-0.16452219	-0.16452219	-0.16452219	1.054635	-0.16452219	-0.16452219	-0.16452219	-0.16452219	-0.16452219	-0.16452219	-0.16452219	-0.16452219	-0.16452219	-0.16452219	-0.16452219	-0.16452219	-0.16452219	0.10748483	-0.16452219	-0.16452219	-0.16452219	-0.16452219	-0.16452219	-0.16452219	-0.16452219	-0.16452219	-0.16452219	-0.16452219	-0.16452219	-0.16452219	-0.16452219	-0.16452219	-0.16452219	-0.16452219	-0.16452219	-0.16452219	-0.16452219	-0.16452219	-0.16452219	2.3460922	-0.16452219	-0.16452219	-0.16452219	-0.16452219	-0.16452219	-0.16452219	-0.16452219	-0.16452219	-0.16452219
-0.16452219	-0.16452219	-0.16452219	-0.16452219	-0.16452219	-0.16452219	-0.16452219	-0.16452219	-0.16452219	-0.16452219	-0.16452219	-0.16452219	-0.16452219	-0.16452219	-0.16452219	-0.16452219	-0.16452219	-0.16452219	-0.16452219	-0.16452219	-0.16452219	-0.16452219	-0.16452219	-0.16452219	-0.16452219	-0.16452219	-0.16452219	-0.16452219	-0.16452219	-0.16452219	-0.16452219	-0.16452219	-0.16452219	-0.16452219	-0.16452219	-0.16452219	-0.16452219	-0.16452219	-0.16452219	-0.16452219	1.8096187	-0.16452219	-0.16452219	-0.16452219	-0.16452219	-0.16452219	-0.16452219	-0.16452219	-0.16452219	-0.16452219
-0.16452219	-0.16452219	-0.16452219	-0.16452219	-0.16452219	-0.16452219	-0.16452219	-0.16452219	-0.16452219	-0.16452219	-0.16452219	-0.16452219	-0.16452219	-0.16452219	-0.16452219	-0.16452219	-0.16452219	1.3564368	-0.16452219	2.8590326	-0.16452219	-0.16452219	-0.16452219	-0.16452219	-0.16452219	-0.16452219	-0.16452219	-0.16452219	-0.16452219	-0.16452219	-0.16452219	-0.16452219	-0.16452219	-0.16452219	-0.16452219	-0.16452219	-0.16452219	-0.16452219	-0.16452219	-0.16452219	2.7659562	0.5829156	-0.16452219	-0.16452219	-0.16452219	-0.16452219	-0.16452219	-0.16452219	-0.16452219	-0.16452219
-0.16452219	-0.16452219	-0.16452219	-0.16452219	-0.16452219	-0.16452219	-0.16452219	-0.16452219	-0.16452219	-0.16452219	-0.16452219	-0.16452219	-0.16452219	-0.16452219	-0.16452219	-0.16452219	-0.16452219	-0.16452219	-0.16452219	-0.16452219	1.5612012	-0.16452219	-0.16452219	-0.16452219	-0.16452219	-0.16452219	-0.16452219	-0.16452219	-0.16452219	-0.16452219	-0.16452219	-0.16452219	-0.16452219	-0.16452219	-0.16452219	-0.16452219	-0.16452219	-0.16452219	-0.16452219	-0.16452219	2.5842326	5.698241	-0.16452219	-0.16452219	-0.16452219	-0.16452219	-0.16452219	-0.16452219	-0.16452219	0.3725351
-0.16452219	-0.16452219	-0.16452219	-0.16452219	-0.16452219	-0.16452219	-0.16452219	-0.16452219	-0.16452219	-0.16452219	-0.16452219	-0.16452219	-0.16452219	-0.16452219	-0.16452219	-0.16452219	-0.16452219	-0.16452219	-0.16452219	-0.16452219	-0.16452219	-0.16452219	-0.16452219	-0.16452219	-0.16452219	-0.16452219	-0.16452219	-0.16452219	-0.16452219	-0.16452219	-0.16452219	-0.14087376	-0.16452219	-0.16452219	-0.16452219	-0.16452219	-0.16452219	-0.16452219	-0.16452219	-0.16452219	-0.16452219	0.7495279	-0.16452219	-0.16452219	-0.16452219	-0.16452219	-0.16452219	-0.16452219	-0.16452219	-0.16452219
-0.16452219	-0.16452219	-0.16452219	-0.16452219	-0.16452219	-0.16452219	-0.16452219	-0.16452219	-0.16452219	-0.16452219	-0.16452219	-0.16452219	-0.16452219	-0.16452219	-0.16452219	-0.16452219	-0.16452219	-0.16452219	-0.16452219	-0.16452219	-0.16452219	3.370018	0.52289736	-0.16452219	-0.16452219	-0.16452219	-0.16452219	-0.16452219	-0.16452219	-0.16452219	-0.16452219	-0.16452219	-0.16452219	-0.16452219	-0.16452219	-0.16452219	-0.16452219	-0.16452219	-0.16452219	-0.16452219	-0.16452219	-0.16452219	-0.16452219	-0.16452219	-0.16452219	-0.16452219	-0.16452219	-0.16452219	-0.16452219	-0.16452219
-0.16452219	-0.16452219	-0.16452219	-0.16452219	-0.16452219	-0.16452219	-0.16452219	-0.16452219	-0.16452219	-0.16452219	-0.16452219	-0.16452219	-0.16452219	-0.16452219	-0.16452219	-0.16452219	-0.16452219	-0.16452219	-0.16452219	-0.16452219	-0.16452219	-0.16452219	-0.16452219	-0.16452219	-0.16452219	-0.16452219	-0.16452219	-0.16452219	-0.16452219	-0.16452219	-0.16452219	-0.16452219	-0.16452219	-0.16452219	-0.16452219	-0.16452219	-0.16452219	-0.16452219	-0.16452219	-0.16452219	-0.16452219	-0.16452219	-0.16452219	-0.16452219	-0.16452219	-0.16452219	-0.16452219	-0.16452219	-0.16452219	-0.16452219
-0.16452219	-0.16452219	-0.16452219	-0.16452219	-0.16452219	-0.16452219	-0.16452219	-0.16452219	-0.16452219	-0.16452219	-0.16452219	-0.16452219	-0.16452219	-0.16452219	-0.16452219	-0.16452219	-0.16452219	-0.16452219	-0.16452219	-0.16452219	-0.16452219	-0.16452219	-0.16452219	1.4376084	-0.16452219	-0.16452219	-0.16452219	-0.16452219	-0.16452219	-0.16452219	-0.16452219	-0.16452219	-0.16452219	-0.16452219	-0.16452219	-0.16452219	-0.16452219	-0.16452219	-0.16452219	-0.16452219	3.079556	-0.16452219	-0.16452219	-0.16452219	-0.16452219	-0.16452219	-0.16452219	-0.16452219	-0.16452219	-0.16452219
-0.16452219	-0.16452219	-0.16452219	-0.16452219	-0.16452219	-0.16452219	-0.16452219	-0.16452219	-0.16452219	-0.16452219	-0.16452219	-0.16452219	-0.16452219	-0.16452219	-0.16452219	-0.16452219	-0.16452219	-0.16452219	-0.16452219	-0.16452219	-0.16452219	-0.16452219	3.8440952	-0.16452219	-0.16452219	0.19133346	-0.16452219	-0.16452219	-0.16452219	-0.16452219	-0.16452219	-0.16452219	-0.16452219	-0.16452219	-0.16452219	-0.16452219	-0.16452219	-0.16452219	-0.16452219	-0.16452219	3.1694267	-0.16452219	-0.16452219	-0.16452219	-0.16452219	-0.16452219	-0.16452219	-0.16452219	-0.16452219	-0.16452219
-0.16452219	-0.16452219	-0.16452219	-0.16452219	-0.16452219	-0.16452219	-0.16452219	-0.16452219	-0.16452219	-0.16452219	-0.16452219	-0.16452219	-0.16452219	-0.16452219	-0.16452219	-0.16452219	-0.16452219	-0.16452219	-0.16452219	-0.16452219	-0.16452219	-0.16452219	-0.16452219	-0.16452219	2.256986	-0.16452219	-0.16452219	-0.16452219	-0.16452219	-0.16452219	-0.16452219	-0.16452219	-0.16452219	-0.16452219	-0.16452219	-0.16452219	-0.16452219	-0.16452219	-0.16452219	-0.16452219	-0.16452219	-0.16452219	0.3555866	-0.16452219	-0.16452219	-0.16452219	-0.16452219	-0.16452219	0.0935651	-0.16452219
-0.16452219	-0.16452219	-0.16452219	-0.16452219	-0.16452219	-0.16452219	-0.16452219	-0.16452219	-0.16452219	-0.16452219	-0.16452219	-0.16452219	-0.16452219	-0.16452219	-0.16452219	-0.16452219	-0.16452219	-0.16452219	-0.16452219	-0.16452219	-0.16452219	-0.16452219	-0.16452219	4.241565	1.7746241	-0.16452219	-0.16452219	-0.16452219	-0.16452219	-0.16452219	-0.16452219	-0.16452219	-0.16452219	-0.16452219	-0.16452219	-0.16452219	-0.16452219	-0.16452219	-0.16452219	-0.16452219	-0.16452219	-0.16452219	-0.16452219	-0.16452219	-0.16452219	-0.16452219	-0.16452219	-0.16452219	-0.16452219	-0.16452219
0.70401216	-0.16452219	-0.16452219	-0.16452219	-0.16452219	-0.16452219	-0.16452219	-0.16452219	1.5920278	-0.16452219	-0.16452219	-0.16452219	-0.16452219	-0.16452219	-0.16452219	-0.16452219	-0.16452219	-0.16452219	-0.16452219	-0.16452219	-0.16452219	-0.16452219	-0.16452219	-0.16452219	2.0336907	-0.16452219	-0.16452219	-0.16452219	-0.16452219	-0.16452219	-0.16452219	-0.16452219	-0.16452219	-0.16452219	-0.16452219	0.121636644	-0.16452219	-0.16452219	-0.16452219	-0.16452219	-0.16452219	-0.16452219	-0.16452219	-0.16452219	-0.16452219	-0.16452219	-0.16452219	-0.16452219	-0.16452219	-0.16452219
3.9157732	-0.16452219	-0.16452219	-0.16452219	-0.16452219	-0.16452219	-0.16452219	-0.16452219	-0.16452219	-0.16452219	-0.16452219	-0.16452219	-0.16452219	-0.16452219	-0.16452219	-0.16452219	-0.16452219	-0.16452219	-0.16452219	-0.16452219	-0.16452219	-0.16452219	-0.16452219	-0.16452219	1.4950315	1.4506366	-0.16452219	-0.16452219	-0.16452219	-0.16452219	-0.16452219	-0.16452219	-0.16452219	-0.16452219	-0.16452219	0.6238446	-0.16452219	-0.16452219	-0.16452219	-0.006152389	-0.16452219	-0.16452219	-0.16452219	-0.16452219	-0.16452219	-0.16452219	-0.16452219	-0.16452219	-0.16452219	-0.16452219
3.266076	-0.16452219	-0.16452219	-0.16452219	-0.16452219	-0.16452219	-0.16452219	-0.16452219	1.20605955e-05	-0.16452219	-0.16452219	-0.16452219	-0.16452219	-0.16452219	-0.16452219	-0.16452219	-0.16452219	-0.16452219	-0.16452219	-0.16452219	-0.16452219	-0.16452219	-0.16452219	0.041779954	2.5286283	1.048536	-0.16452219	-0.16452219	-0.16452219	-0.16452219	-0.16452219	-0.16452219	-0.16452219	-0.16452219	-0.16452219	-0.16452219	-0.16452219	-0.16452219	-0.16452219	-0.16452219	-0.16452219	-0.16452219	-0.16452219	-0.16452219	-0.16452219	-0.16452219	-0.16452219	-0.16452219	-0.16452219	-0.16452219
3.110943	4.099191	-0.16452219	-0.16452219	-0.16452219	-0.16452219	-0.16452219	-0.16452219	-0.16452219	-0.16452219	-0.16452219	-0.16452219	-0.16452219	-0.16452219	-0.16452219	-0.16452219	-0.16452219	-0.16452219	-0.16452219	-0.16452219	-0.16452219	-0.16452219	-0.16452219	-0.16452219	-0.16452219	1.3872827	-0.16452219	-0.16452219	-0.16452219	-0.16452219	-0.16452219	-0.16452219	-0.16452219	-0.16452219	-0.16452219	-0.16452219	0.5150013	-0.16452219	-0.16452219	-0.16452219	-0.16452219	-0.16452219	-0.16452219	-0.16452219	0.6532828	-0.16452219	-0.16452219	-0.16452219	-0.16452219	-0.16452219
4.2702622	2.9979808	2.2733228	-0.16452219	-0.16452219	-0.16452219	-0.16452219	-0.16452219	-0.16452219	-0.16452219	-0.16452219	-0.16452219	-0.16452219	-0.16452219	-0.16452219	-0.16452219	-0.16452219	-0.16452219	-0.16452219	-0.16452219	-0.16452219	-0.16452219	-0.16452219	-0.16452219	-0.16452219	-0.16452219	-0.16452219	-0.16452219	-0.16452219	-0.16452219	-0.16452219	-0.16452219	-0.16452219	-0.16452219	-0.16452219	-0.16452219	-0.16452219	-0.16452219	-0.16452219	-0.16452219	-0.16452219	-0.16452219	-0.16452219	0.25007075	2.7341468	-0.16452219	-0.16452219	-0.16452219	-0.16452219	-0.16452219
8.303265	3.0355551	0.12298766	-0.16452219	-0.16452219	-0.16452219	-0.16452219	-0.16452219	-0.16452219	-0.16452219	-0.16452219	-0.16452219	-0.16452219	-0.16452219	-0.16452219	-0.16452219	-0.16452219	-0.16452219	-0.16452219	-0.16452219	-0.16452219	-0.16452219	-0.16452219	-0.16452219	-0.16452219	-0.16452219	-0.16452219	-0.16452219	-0.16452219	-0.16452219	-0.16452219	-0.16452219	-0.16452219	-0.16452219	-0.16452219	-0.16452219	-0.16452219	-0.16452219	-0.16452219	-0.16452219	-0.16452219	-0.16452219	-0.16452219	0.5647001	-0.16452219	0.3942603	-0.16452219	-0.16452219	-0.16452219	-0.16452219
7.4392023	4.0612535	-0.16452219	-0.16452219	-0.16452219	-0.16452219	-0.16452219	-0.16452219	-0.16452219	-0.16452219	-0.16452219	-0.16452219	-0.16452219	-0.16452219	-0.16452219	-0.16452219	-0.16452219	-0.16452219	-0.16452219	-0.16452219	-0.16452219	-0.16452219	-0.16452219	-0.16452219	-0.16452219	-0.16452219	-0.16452219	-0.16452219	-0.16452219	-0.16452219	-0.16452219	-0.16452219	-0.16452219	-0.16452219	-0.16452219	-0.16452219	-0.16452219	-0.16452219	-0.16452219	-0.16452219	-0.16452219	-0.16452219	-0.16452219	-0.16452219	-0.16452219	-0.16452219	-0.16452219	-0.16452219	-0.16452219	-0.16452219
3.8624058	0.13737257	-0.16452219	-0.16452219	-0.16452219	-0.16452219	-0.16452219	-0.16452219	-0.16452219	-0.16452219	-0.16452219	-0.16452219	-0.16452219	-0.16452219	-0.16452219	-0.16452219	-0.16452219	-0.16452219	-0.16452219	-0.16452219	-0.16452219	-0.16452219	-0.16452219	-0.16452219	-0.16452219	-0.16452219	-0.16452219	-0.16452219	-0.16452219	-0.16452219	-0.16452219	-0.16452219	-0.16452219	-0.16452219	-0.16452219	-0.16452219	-0.16452219	-0.16452219	-0.16452219	-0.16452219	-0.16452219	-0.16452219	-0.16452219	-0.16452219	-0.16452219	-0.16452219	0.57816964	0.97296697	-0.16452219	-0.16452219
0.87986314	-0.16452219	-0.16452219	-0.16452219	-0.16452219	-0.16452219	-0.16452219	-0.16452219	-0.16452219	-0.16452219	1.0063119	-0.16452219	-0.16452219	-0.16452219	-0.16452219	-0.16452219	-0.16452219	-0.16452219	-0.16452219	-0.16452219	-0.16452219	-0.16452219	-0.16452219	-0.16452219	-0.16452219	-0.16452219	-0.16452219	-0.16452219	-0.16452219	-0.16452219	-0.16452219	-0.16452219	-0.16452219	-0.16452219	-0.16452219	-0.16452219	-0.16452219	-0.16452219	-0.16452219	-0.16452219	-0.16452219	-0.16452219	-0.16452219	-0.16452219	-0.16452219	0.4985536	3.816139	-0.16452219	-0.16452219	-0.16452219
-0.16452219	-0.16452219	-0.16452219	-0.16452219	-0.16452219	-0.16452219	-0.16452219	-0.16452219	-0.16452219	-0.16452219	0.45965222	-0.16452219	0.37106195	-0.16452219	-0.16452219	-0.16452219	-0.16452219	-0.16452219	-0.16452219	-0.16452219	-0.16452219	-0.16452219	-0.16452219	-0.16452219	-0.16452219	-0.16452219	-0.16452219	-0.16452219	-0.16452219	-0.16452219	-0.16452219	-0.16452219	-0.16452219	-0.16452219	-0.16452219	-0.16452219	-0.16452219	-0.16452219	-0.16452219	-0.16452219	-0.16452219	-0.16452219	-0.16452219	-0.16452219	-0.16452219	-0.16452219	0.84335965	1.2442323	-0.16452219	2.3819458
-0.16452219	-0.16452219	-0.16452219	-0.16452219	-0.16452219	-0.16452219	-0.16452219	-0.16452219	-0.16452219	-0.16452219	-0.16452219	-0.16452219	0.4096872	-0.16452219	-0.16452219	-0.16452219	-0.16452219	-0.16452219	-0.16452219	-0.16452219	-0.16452219	-0.16452219	-0.16452219	-0.16452219	-0.16452219	-0.16452219	-0.16452219	-0.16452219	-0.16452219	-0.16452219	-0.16452219	-0.16452219	-0.16452219	-0.16452219	-0.16452219	-0.16452219	-0.16452219	-0.16452219	-0.16452219	-0.16452219	-0.16452219	-0.16452219	-0.16452219	-0.16452219	-0.16452219	-0.16452219	-0.16452219	1.0861247	2.5543442	2.0563905
-0.16452219	-0.16452219	-0.16452219	-0.16452219	-0.16452219	-0.16452219	-0.16452219	-0.16452219	-0.16452219	-0.16452219	-0.16452219	-0.16452219	-0.16452219	-0.16452219	-0.16452219	-0.16452219	-0.16452219	-0.16452219	-0.16452219	-0.16452219	-0.16452219	-0.16452219	-0.16452219	-0.16452219	-0.16452219	0.5856922	-0.16452219	-0.16452219	-0.16452219	-0.16452219	-0.16452219	-0.16452219	-0.16452219	-0.16452219	-0.16452219	-0.16452219	-0.16452219	-0.16452219	-0.16452219	-0.16452219	-0.16452219	-0.16452219	-0.16452219	-0.16452219	-0.16452219	-0.16452219	-0.16452219	-0.16452219	3.8769782	-0.16452219
0.21258667	-0.16452219	-0.16452219	-0.16452219	-0.16452219	-0.16452219	-0.16452219	-0.16452219	-0.16452219	-0.16452219	-0.16452219	-0.16452219	-0.16452219	0.8819282	-0.16452219	-0.16452219	-0.16452219	-0.16452219	-0.16452219	-0.16452219	-0.16452219	-0.16452219	-0.16452219	-0.16452219	-0.16452219	-0.16452219	-0.16452219	-0.16452219	-0.16452219	-0.16452219	-0.16452219	-0.16452219	-0.16452219	-0.16452219	-0.16452219	-0.16452219	-0.16452219	-0.16452219	-0.16452219	-0.16452219	-0.16452219	-0.16452219	-0.16452219	-0.16452219	-0.16452219	-0.16452219	-0.16452219	-0.16452219	-0.16452219	-0.16452219
-0.16452219	-0.16452219	-0.16452219	-0.16452219	-0.16452219	-0.16452219	-0.16452219	-0.16452219	-0.16452219	-0.16452219	-0.16452219	-0.16452219	-0.16452219	-0.16452219	-0.16452219	-0.16452219	-0.16452219	-0.16452219	-0.16452219	-0.16452219	-0.16452219	-0.16452219	-0.16452219	-0.16452219	-0.16452219	-0.16452219	-0.16452219	-0.16452219	-0.16452219	-0.16452219	-0.16452219	-0.16452219	-0.16452219	-0.16452219	-0.16452219	-0.16452219	-0.16452219	0.21988529	-0.16452219	-0.16452219	-0.16452219	-0.16452219	-0.16452219	-0.16452219	-0.16452219	-0.16452219	-0.16452219	-0.16452219	0.43436965	-0.16452219
-0.16452219	0.5513624	-0.16452219	-0.16452219	-0.16452219	-0.16452219	-0.16452219	-0.16452219	-0.16452219	-0.16452219	-0.16452219	-0.16452219	-0.16452219	-0.16452219	-0.16452219	-0.16452219	-0.0069367155	-0.16452219	-0.16452219	-0.16452219	-0.16452219	-0.16452219	-0.16452219	-0.16452219	-0.16452219	-0.16452219	-0.16452219	-0.16452219	-0.16452219	-0.16452219	-0.16452219	-0.16452219	-0.16452219	-0.16452219	-0.16452219	-0.16452219	-0.16452219	0.7889803	0.26550874	-0.16452219	-0.16452219	-0.16452219	-0.16452219	-0.16452219	-0.16452219	-0.16452219	-0.16452219	-0.16452219	-0.16452219	-0.16452219
-0.16452219	-0.16452219	-0.16452219	-0.16452219	-0.16452219	-0.16452219	-0.16452219	-0.16452219	-0.16452219	-0.16452219	-0.16452219	-0.16452219	-0.16452219	-0.16452219	-0.16452219	-0.16452219	-0.16452219	2.9063904	-0.16452219	-0.16452219	-0.16452219	-0.16452219	-0.16452219	-0.16452219	-0.16452219	-0.0950573	-0.16452219	-0.16452219	-0.16452219	-0.16452219	-0.16452219	-0.16452219	-0.16452219	-0.16452219	-0.16452219	-0.16452219	-0.16452219	-0.16452219	0.13986759	-0.16452219	-0.16452219	-0.16452219	-0.16452219	-0.16452219	-0.16452219	-0.16452219	-0.16452219	-0.16452219	-0.16452219	-0.16452219
-0.16452219	-0.16452219	1.7658913	-0.16452219	-0.16452219	-0.16452219	-0.16452219	-0.16452219	-0.16452219	-0.16452219	-0.16452219	-0.16452219	-0.16452219	-0.16452219	-0.16452219	-0.16452219	-0.16452219	-0.16452219	-0.16452219	-0.16452219	-0.16452219	2.5906198	-0.16452219	-0.16452219	-0.16452219	-0.16452219	-0.16452219	-0.16452219	-0.16452219	-0.16452219	-0.16452219	-0.16452219	-0.16452219	-0.16452219	-0.16452219	-0.16452219	-0.16452219	-0.16452219	-0.16452219	-0.16452219	-0.16452219	-0.16452219	-0.16452219	-0.16452219	-0.16452219	-0.16452219	-0.16452219	-0.16452219	-0.16452219	-0.16452219
-0.16452219	-0.16452219	-0.16452219	-0.16452219	-0.16452219	-0.16452219	-0.16452219	-0.16452219	-0.16452219	-0.16452219	-0.16452219	-0.16452219	-0.16452219	-0.16452219	-0.16452219	-0.16452219	-0.16452219	-0.16452219	-0.16452219	-0.16452219	-0.16452219	-0.16452219	-0.16452219	-0.16452219	-0.16452219	-0.16452219	-0.16452219	-0.16452219	-0.16452219	-0.16452219	-0.16452219	-0.16452219	-0.16452219	-0.16452219	-0.16452219	-0.16452219	-0.16452219	-0.16452219	1.1344044	-0.16452219	-0.16452219	-0.16452219	-0.16452219	-0.16452219	-0.16452219	-0.16452219	-0.16452219	-0.16452219	-0.16452219	-0.16452219
-0.16452219	-0.16452219	0.77660304	-0.16452219	-0.16452219	-0.16452219	-0.16452219	-0.16452219	-0.16452219	-0.16452219	-0.16452219	-0.16452219	-0.16452219	-0.16452219	-0.16452219	-0.16452219	-0.16452219	-0.16452219	-0.16452219	-0.16452219	-0.16452219	-0.16452219	0.56925106	-0.16452219	-0.16452219	-0.16452219	-0.16452219	-0.16452219	-0.16452219	-0.16452219	-0.16452219	-0.16452219	-0.16452219	-0.16452219	-0.16452219	-0.16452219	-0.16452219	-0.16452219	-0.16452219	-0.16452219	-0.16452219	-0.16452219	-0.16452219	-0.16452219	-0.16452219	-0.16452219	-0.16452219	-0.16452219	-0.16452219	-0.16452219
-0.16452219	-0.16452219	0.93296295	-0.16452219	-0.16452219	-0.16452219	0.3299075	-0.09563835	-0.16452219	-0.16452219	-0.16452219	-0.16452219	-0.16452219	-0.16452219	-0.16452219	-0.16452219	-0.16452219	-0.16452219	-0.16452219	-0.16452219	-0.16452219	-0.16452219	-0.16452219	-0.16452219	1.1079012	-0.16452219	-0.16452219	-0.16452219	-0.16452219	-0.16452219	-0.16452219	-0.16452219	-0.16452219	-0.16452219	-0.16452219	-0.16452219	-0.16452219	-0.16452219	-0.16452219	-0.16452219	-0.16452219	-0.16452219	-0.16452219	-0.16452219	-0.16452219	-0.16452219	-0.16452219	-0.16452219	-0.16452219	-0.16452219
-0.16452219	-0.16452219	1.9264903	-0.16452219	-0.16452219	-0.16452219	-0.16452219	-0.16452219	-0.16452219	-0.16452219	-0.16452219	-0.16452219	-0.16452219	-0.16452219	-0.16452219	-0.16452219	-0.16452219	-0.16452219	-0.16452219	0.32300812	-0.16452219	-0.16452219	-0.16452219	-0.16452219	2.010749	-0.16452219	-0.16452219	-0.16452219	-0.16452219	-0.16452219	-0.16452219	-0.16452219	-0.16452219	-0.16452219	-0.16452219	-0.16452219	-0.072611816	-0.16452219	-0.16452219	-0.16452219	-0.16452219	-0.16452219	-0.16452219	-0.16452219	-0.16452219	-0.16452219	-0.16452219	-0.16452219	-0.16452219	-0.16452219
-0.16452219	-0.16452219	-0.16452219	1.890615	-0.16452219	-0.16452219	-0.16452219	-0.16452219	-0.16452219	-0.16452219	-0.16452219	-0.16452219	-0.16452219	-0.16452219	-0.16452219	-0.16452219	-0.16452219	-0.16452219	-0.16452219	0.31889457	-0.16452219	-0.16452219	-0.16452219	-0.16452219	-0.16452219	-0.16452219	0.6509543	0.9897473	-0.16452219	-0.16452219	-0.16452219	-0.16452219	-0.16452219	-0.16452219	-0.16452219	-0.16452219	-0.16452219	0.25743833	-0.16452219	-0.16452219	-0.16452219	-0.16452219	-0.16452219	-0.16452219	-0.16452219	-0.16452219	-0.16452219	-0.16452219	-0.16452219	-0.16452219
-0.16452219	-0.16452219	-0.16452219	3.356114	0.99094504	-0.16452219	-0.16452219	-0.16452219	-0.16452219	-0.16452219	-0.16452219	-0.16452219	-0.16452219	-0.16452219	-0.16452219	-0.16452219	-0.16452219	-0.16452219	-0.16452219	-0.16452219	-0.16452219	-0.16452219	-0.16452219	-0.16452219	1.1054258	0.26393417	-0.16452219	1.2184012	0.18317193	-0.16452219	-0.16452219	-0.16452219	-0.16452219	-0.16452219	-0.16452219	-0.16452219	-0.16452219	-0.16452219	-0.16452219	-0.16452219	-0.16452219	-0.16452219	-0.16452219	-0.16452219	-0.16452219	-0.16452219	-0.16452219	-0.16452219	-0.16452219	-0.16452219
-0.16452219	-0.16452219	-0.16452219	3.5887043	2.9609694	-0.16452219	-0.16452219	-0.16452219	-0.16452219	-0.16452219	-0.16452219	-0.16452219	-0.16452219	-0.16452219	-0.16452219	-0.16452219	-0.16452219	-0.16452219	-0.16452219	-0.16452219	-0.16452219	-0.16452219	-0.16452219	-0.16452219	-0.16452219	-0.16452219	-0.16452219	-0.16452219	-0.16452219	0.053382277	-0.16452219	-0.16452219	-0.16452219	-0.16452219	-0.16452219	-0.16452219	-0.16452219	-0.16452219	-0.16452219	-0.16452219	-0.16452219	-0.16452219	-0.16452219	-0.16452219	-0.16452219	-0.16452219	-0.16452219	-0.16452219	-0.16452219	-0.16452219
-0.16452219	-0.16452219	0.95411986	3.1112764	-0.16452219	0.8509951	-0.16452219	-0.16452219	-0.16452219	-0.16452219	-0.16452219	-0.16452219	-0.16452219	-0.16452219	-0.16452219	-0.16452219	-0.16452219	-0.16452219	-0.16452219	-0.16452219	-0.16452219	-0.16452219	-0.16452219	-0.16452219	-0.16452219	-0.16452219	-0.16452219	-0.16452219	-0.16452219	-0.087409355	-0.16452219	1.392492	-0.16452219	0.1198191	0.53827196	-0.16452219	-0.16452219	-0.16452219	-0.16452219	-0.16452219	-0.16452219	-0.16452219	-0.16452219	-0.16452219	-0.16452219	-0.16452219	-0.16452219	-0.16452219	-0.16452219	-0.16452219
-0.16452219	-0.16452219	1.5404938	2.9386709	1.0101769	-0.16452219	-0.16452219	-0.16452219	-0.16452219	-0.16452219	-0.16452219	-0.16452219	-0.16452219	-0.16452219	-0.16452219	-0.16452219	-0.16452219	-0.16452219	-0.16452219	-0.1208431	-0.16452219	-0.16452219	-0.16452219	-0.16452219	-0.16452219	-0.16452219	-0.16452219	-0.16452219	-0.16452219	-0.16452219	-0.16452219	4.187739	-0.16452219	1.989909	-0.16452219	-0.16452219	-0.16452219	-0.16452219	-0.16452219	-0.16452219	-0.16452219	-0.16452219	-0.16452219	-0.16452219	-0.16452219	-0.16452219	-0.16452219	-0.16452219	-0.16452219	-0.16452219
0.97058815	-0.16452219	-0.16452219	0.21350113	2.4138117	-0.16452219	0.8890611	-0.16452219	-0.16452219	-0.16452219	-0.16452219	-0.16452219	-0.16452219	-0.16452219	-0.16452219	-0.16452219	-0.16452219	-0.16452219	-0.16452219	-0.16452219	-0.16452219	-0.16452219	-0.16452219	-0.16452219	-0.16452219	-0.16452219	-0.16452219	-0.16452219	-0.16452219	-0.16452219	-0.16452219	4.0476193	0.5303398	2.4313717	-0.16452219	-0.16452219	-0.16452219	-0.16452219	-0.16452219	-0.16452219	-0.16452219	-0.16452219	-0.16452219	-0.16452219	-0.16452219	-0.16452219	-0.16452219	-0.16452219	-0.16452219	-0.16452219
-0.16452219	-0.16452219	-0.16452219	-0.16452219	-0.16452219	-0.16452219	-0.16452219	-0.16452219	-0.16452219	-0.16452219	-0.16452219	-0.16452219	-0.16452219	-0.16452219	-0.16452219	-0.16452219	-0.16452219	-0.16452219	-0.16452219	-0.16452219	-0.16452219	-0.16452219	-0.16452219	-0.16452219	-0.16452219	-0.16452219	-0.16452219	-0.16452219	-0.16452219	-0.16452219	-0.16452219	-0.16452219	-0.16452219	2.5118237	0.51045555	0.5546972	-0.16452219	-0.16452219	-0.16452219	-0.16452219	-0.16452219	-0.16452219	-0.16452219	-0.16452219	-0.16452219	-0.16452219	-0.16452219	-0.16452219	-0.16452219	-0.16452219
-0.16452219	-0.16452219	-0.16452219	-0.16452219	-0.16452219	0.87132585	-0.16452219	-0.16452219	-0.16452219	-0.16452219	-0.16452219	-0.16452219	-0.16452219	-0.16452219	-0.16452219	-0.16452219	-0.16452219	-0.16452219	0.14317806	-0.16452219	-0.16452219	-0.16452219	-0.16452219	-0.16452219	-0.16452219	-0.16452219	-0.16452219	-0.16452219	-0.16452219	-0.16452219	-0.16452219	-0.16452219	-0.16452219	-0.16452219	1.0059805	1.1006658	-0.16452219	2.0130522	-0.16452219	-0.16452219	0.19477549	-0.16452219	-0.16452219	-0.16452219	-0.16452219	-0.16452219	-0.16452219	-0.16452219	-0.16452219	-0.16452219
-0.16452219	-0.16452219	-0.16452219	-0.16452219	-0.16452219	1.356823	-0.16452219	-0.16452219	-0.16452219	-0.16452219	-0.16452219	-0.16452219	-0.16452219	-0.16452219	-0.16452219	-0.16452219	-0.16452219	-0.16452219	-0.16452219	-0.16452219	-0.16452219	-0.16452219	-0.16452219	-0.16452219	-0.16452219	-0.16452219	-0.16452219	-0.16452219	-0.16452219	-0.16452219	-0.16452219	-0.16452219	-0.16452219	-0.16452219	0.7666084	2.1106002	-0.16452219	-0.16452219	-0.16452219	-0.16452219	-0.16452219	-0.16452219	-0.16452219	-0.16452219	-0.16452219	-0.16452219	-0.16452219	-0.16452219	-0.16452219	-0.16452219
-0.16452219	-0.16452219	0.7761838	1.2213051	-0.16452219	-0.16452219	-0.16452219	-0.16452219	-0.16452219	-0.16452219	-0.16452219	-0.16452219	-0.16452219	-0.16452219	-0.16452219	-0.16452219	0.124012664	-0.16452219	-0.16452219	-0.16452219	-0.16452219	-0.16452219	-0.16452219	-0.16452219	-0.16452219	-0.16452219	-0.16452219	-0.16452219	-0.16452219	-0.16452219	-0.16452219	-0.16452219	-0.16452219	-0.16452219	-0.16452219	-0.16452219	1.1247611	-0.16452219	-0.16452219	-0.16452219	-0.16452219	-0.16452219	-0.16452219	-0.16452219	-0.16452219	-0.16452219	-0.16452219	-0.16452219	-0.16452219	-0.16452219
-0.16452219	-0.16452219	-0.16452219	-0.16452219	0.58472466	-0.16452219	-0.16452219	-0.16452219	-0.16452219	-0.16452219	-0.16452219	-0.16452219	-0.16452219	-0.16452219	-0.16452219	-0.16452219	-0.16452219	-0.16452219	-0.16452219	1.2104218	-0.16452219	-0.16452219	-0.16452219	-0.16452219	-0.16452219	-0.16452219	-0.16452219	-0.16452219	-0.16452219	-0.16452219	-0.16452219	-0.16452219	-0.16452219	-0.16452219	-0.16452219	1.272146	-0.16452219	1.9993042	1.4862571	-0.16452219	2.301554	-0.16452219	-0.16452219	-0.16452219	-0.16452219	-0.16452219	-0.16452219	-0.16452219	-0.16452219	-0.16452219
1.4007517	-0.16452219	-0.16452219	-0.16452219	-0.16452219	-0.16452219	-0.16452219	-0.16452219	-0.16452219	-0.16452219	-0.16452219	-0.16452219	-0.16452219	-0.16452219	-0.16452219	-0.16452219	-0.16452219	-0.16452219	-0.16452219	-0.16452219	-0.16452219	-0.16452219	-0.16452219	-0.16452219	-0.16452219	-0.16452219	-0.16452219	-0.16452219	-0.16452219	-0.13799141	-0.16452219	-0.16452219	-0.16452219	-0.16452219	-0.16452219	-0.16452219	-0.16452219	-0.16452219	-0.16452219	0.6131412	0.31016994	-0.16452219	-0.16452219	-0.16452219	-0.16452219	-0.16452219	-0.16452219	-0.16452219	-0.16452219	-0.16452219
-0.16452219	2.2241113	-0.16452219	-0.16452219	-0.16452219	-0.16452219	-0.16452219	-0.16452219	-0.16452219	-0.16452219	-0.16452219	-0.16452219	-0.16452219	-0.16452219	0.101440266	-0.16452219	-0.16452219	-0.16452219	-0.16452219	-0.16452219	-0.16452219	-0.16452219	-0.16452219	-0.16452219	-0.16452219	-0.16452219	-0.16452219	-0.16452219	-0.16452219	-0.16452219	-0.16452219	-0.16452219	-0.16452219	-0.16452219	-0.16452219	-0.16452219	-0.16452219	-0.16452219	-0.16452219	-0.16452219	-0.16452219	-0.16452219	1.7128628	-0.16452219	-0.16452219	-0.16452219	-0.16452219	-0.16452219	-0.16452219	-0.16452219
1.3925395	-0.16452219	0.5540807	-0.16452219	-0.16452219	-0.16452219	-0.16452219	-0.16452219	-0.16452219	-0.16452219	-0.16452219	-0.16452219	-0.16452219	-0.16452219	-0.16452219	-0.16452219	-0.16452219	-0.16452219	-0.16452219	-0.16452219	-0.16452219	-0.16452219	-0.16452219	-0.16452219	-0.16452219	-0.16452219	-0.16452219	-0.16452219	-0.16452219	-0.16452219	-0.16452219	-0.16452219	-0.16452219	-0.16452219	-0.16452219	-0.16452219	-0.16452219	-0.16452219	-0.16452219	-0.16452219	-0.16452219	1.9158748	1.775869	-0.16452219	-0.16452219	-0.16452219	-0.16452219	-0.16452219	-0.16452219	-0.16452219
-0.16452219	-0.16452219	-0.16452219	-0.16452219	-0.16452219	-0.16452219	-0.16452219	-0.16452219	-0.16452219	-0.16452219	-0.16452219	-0.16452219	-0.16452219	-0.16452219	-0.16452219	-0.16452219	-0.16452219	-0.16452219	-0.16452219	-0.16452219	-0.16452219	-0.16452219	-0.16452219	-0.16452219	-0.16452219	-0.16452219	-0.16452219	-0.16452219	-0.16452219	-0.16452219	-0.16452219	-0.16452219	-0.16452219	-0.16452219	-0.16452219	-0.16452219	-0.16452219	-0.16452219	-0.16452219	-0.16452219	-0.16452219	-0.16452219	-0.16452219	-0.16452219	-0.16452219	-0.16452219	-0.16452219	-0.16452219	-0.16452219	-0.16452219
-0.16452219	-0.16452219	-0.16452219	-0.16452219	-0.16452219	-0.16452219	-0.16452219	-0.16452219	-0.16452219	-0.16452219	-0.16452219	-0.16452219	-0.16452219	1.7098459	-0.16452219	-0.16452219	-0.16452219	-0.16452219	-0.16452219	-0.16452219	-0.16452219	-0.16452219	-0.16452219	-0.16452219	-0.16452219	-0.16452219	-0.16452219	-0.16452219	-0.16452219	-0.16452219	-0.16452219	-0.16452219	-0.16452219	-0.16452219	-0.16452219	-0.16452219	-0.16452219	-0.16452219	-0.16452219	-0.16452219	-0.16452219	-0.16452219	-0.16452219	-0.16452219	-0.16452219	-0.16452219	-0.16452219	-0.16452219	-0.16452219	-0.16452219
-0.16452219	-0.16452219	-0.16452219	-0.16452219	-0.16452219	-0.16452219	-0.16452219	-0.16452219	-0.16452219	-0.16452219	-0.16452219	-0.16452219	-0.16452219	-0.16452219	-0.16452219	-0.16452219	-0.16452219	-0.16452219	-0.16452219	-0.16452219	-0.16452219	-0.16452219	-0.16452219	-0.16452219	2.6087508	-0.16452219	-0.16452219	-0.16452219	-0.16452219	-0.16452219	-0.16452219	-0.16452219	-0.16452219	-0.16452219	-0.16452219	-0.16452219	-0.16452219	-0.16452219	-0.16452219	-0.16452219	-0.16452219	-0.16452219	-0.16452219	-0.16452219	-0.16452219	-0.16452219	-0.16452219	-0.16452219	-0.16452219	-0.16452219
-0.16452219	-0.16452219	-0.16452219	-0.16452219	-0.16452219	-0.16452219	-0.16452219	-0.16452219	-0.16452219	-0.16452219	-0.16452219	-0.16452219	-0.16452219	-0.16452219	-0.16452219	-0.16452219	-0.16452219	-0.16452219	-0.16452219	-0.16452219	-0.16452219	-0.16452219	-0.16452219	3.2139044	0.4675293	-0.16452219	-0.16452219	-0.16452219	-0.16452219	-0.16452219	-0.16452219	-0.16452219	-0.16452219	-0.16452219	-0.16452219	-0.16452219	-0.16452219	-0.16452219	-0.16452219	-0.16452219	-0.16452219	-0.16452219	-0.16452219	-0.16452219	-0.16452219	-0.16452219	-0.02271961	2.6119044	2.107036	-0.16452219
-0.16452219	-0.16452219	-0.16452219	-0.16452219	-0.16452219	-0.16452219	-0.16452219	-0.16452219	-0.16452219	-0.16452219	-0.16452219	-0.16452219	-0.16452219	-0.16452219	-0.16452219	-0.16452219	-0.16452219	-0.16452219	-0.16452219	-0.16452219	-0.16452219	-0.16452219	-0.16452219	3.6136367	-0.08256406	-0.16452219	-0.16452219	-0.16452219	-0.16452219	-0.16452219	-0.16452219	-0.16452219	-0.16452219	-0.16452219	-0.16452219	-0.16452219	-0.16452219	-0.16452219	-0.16452219	-0.033010747	-0.16452219	-0.16452219	-0.16452219	-0.16452219	-0.16452219	-0.16452219	-0.16452219	0.23181255	1.9620905	-0.16452219
0.51281697	-0.16452219	-0.16452219	-0.16452219	-0.16452219	-0.16452219	-0.16452219	-0.16452219	-0.16452219	-0.16452219	-0.16452219	-0.16452219	-0.16452219	-0.16452219	-0.16452219	-0.16452219	-0.16452219	-0.16452219	-0.16452219	-0.16452219	-0.16452219	-0.16452219	-0.16452219	2.3816025	0.45961607	-0.16452219	-0.16452219	-0.16452219	-0.16452219	-0.16452219	-0.16452219	-0.16452219	-0.16452219	-0.16452219	-0.16452219	-0.16452219	-0.16452219	-0.16452219	-0.16452219	-0.16452219	-0.16452219	-0.16452219	-0.16452219	-0.16452219	-0.16452219	-0.16452219	-0.16452219	-0.16452219	-0.16452219	-0.16452219
-0.16452219	-0.16452219	-0.16452219	-0.16452219	-0.16452219	-0.16452219	-0.16452219	-0.16452219	-0.16452219	-0.16452219	-0.16452219	-0.16452219	-0.16452219	-0.16452219	-0.16452219	-0.16452219	-0.16452219	-0.16452219	-0.16452219	-0.16452219	-0.16452219	-0.16452219	0.42446396	-0.16452219	-0.16452219	-0.16452219	-0.16452219	-0.16452219	-0.16452219	-0.16452219	-0.16452219	-0.16452219	-0.16452219	-0.16452219	-0.16452219	-0.16452219	-0.16452219	-0.16452219	-0.16452219	-0.16452219	-0.16452219	-0.16452219	-0.16452219	-0.16452219	-0.16452219	-0.16452219	-0.16452219	-0.16452219	-0.16452219	-0.16452219
0.8094723	-0.16452219	-0.16452219	-0.16452219	-0.16452219	0.90769637	-0.16452219	-0.16452219	-0.16452219	-0.16452219	-0.16452219	-0.16452219	-0.16452219	-0.16452219	-0.16452219	-0.16452219	-0.16452219	-0.16452219	-0.16452219	-0.16452219	-0.16452219	-0.16452219	-0.16452219	-0.16452219	-0.16452219	-0.16452219	-0.16452219	-0.16452219	-0.16452219	-0.16452219	-0.16452219	-0.16452219	-0.16452219	-0.16452219	-0.16452219	-0.16452219	-0.16452219	-0.16452219	-0.16452219	-0.16452219	-0.16452219	-0.16452219	-0.16452219	-0.16452219	-0.16452219	-0.16452219	-0.16452219	-0.16452219	-0.16452219	-0.16452219
-0.16452219	-0.16452219	-0.16452219	-0.16452219	0.01479911	-0.16452219	-0.16452219	-0.16452219	-0.16452219	-0.16452219	-0.16452219	-0.11439791	-0.16452219	-0.16452219	-0.16452219	-0.16452219	-0.16452219	-0.16452219	-0.16452219	-0.16452219	-0.16452219	3.1851988	1.3819987	-0.16452219	-0.16452219	-0.16452219	-0.16452219	-0.16452219	-0.16452219	-0.16452219	-0.16452219	-0.16452219	-0.16452219	-0.16452219	-0.16452219	-0.16452219	-0.16452219	-0.16452219	-0.16452219	-0.16452219	-0.16452219	-0.16452219	-0.16452219	-0.16452219	-0.16452219	-0.16452219	-0.16452219	-0.16452219	-0.16452219	-0.16452219
-0.16452219	-0.16452219	-0.16452219	-0.16452219	1.0348576	0.7554248	2.614644	-0.16452219	-0.16452219	-0.16452219	-0.16452219	1.10018	-0.16452219	-0.16452219	0.7817325	-0.16452219	-0.16452219	-0.16452219	-0.16452219	-0.16452219	-0.16452219	-0.012553708	1.5579575	-0.16452219	-0.16452219	-0.16452219	-0.16452219	-0.16452219	-0.16452219	-0.16452219	-0.16452219	-0.16452219	-0.16452219	-0.16452219	-0.16452219	-0.16452219	-0.16452219	-0.16452219	-0.16452219	-0.16452219	0.108155414	-0.16452219	-0.16452219	-0.16452219	-0.16452219	-0.16452219	-0.16452219	-0.16452219	-0.16452219	-0.16452219
-0.16452219	-0.16452219	-0.16452219	-0.16452219	-0.04016766	0.6274921	-0.16452219	-0.16452219	-0.16452219	-0.16452219	-0.16452219	-0.16452219	-0.16452219	0.066993766	-0.16452219	-0.16452219	-0.16452219	-0.16452219	-0.16452219	-0.16452219	-0.16452219	1.5825679	-0.16452219	-0.16452219	-0.16452219	-0.16452219	-0.16452219	-0.16452219	-0.16452219	-0.16452219	-0.16452219	-0.16452219	-0.16452219	-0.16452219	-0.16452219	-0.16452219	-0.16452219	-0.16452219	-0.16452219	-0.16452219	-0.16452219	-0.16452219	-0.16452219	-0.16452219	-0.16452219	-0.16452219	-0.16452219	-0.16452219	-0.16452219	-0.16452219
-0.16452219	-0.16452219	-0.16452219	-0.16452219	-0.16452219	-0.16452219	-0.16452219	-0.16452219	-0.16452219	-0.16452219	-0.16452219	-0.16452219	-0.16452219	-0.16452219	-0.16452219	-0.16452219	-0.16452219	-0.16452219	-0.16452219	-0.16452219	-0.16452219	-0.16452219	-0.16452219	-0.16452219	-0.16452219	-0.16452219	-0.16452219	-0.16452219	-0.16452219	-0.16452219	-0.16452219	-0.16452219	-0.16452219	-0.16452219	-0.16452219	-0.16452219	-0.16452219	-0.16452219	-0.16452219	-0.16452219	-0.14893974	-0.16452219	-0.16452219	-0.16452219	-0.16452219	-0.16452219	-0.16452219	-0.16452219	-0.16452219	-0.16452219
-0.16452219	-0.16452219	-0.16452219	-0.16452219	-0.16452219	-0.16452219	-0.16452219	-0.16452219	-0.16452219	-0.16452219	-0.16452219	-0.16452219	-0.16452219	-0.16452219	-0.16452219	-0.16452219	-0.16452219	-0.16452219	-0.16452219	1.4998581	-0.16452219	-0.16452219	-0.16452219	-0.16452219	-0.16452219	-0.16452219	-0.16452219	-0.16452219	-0.16452219	-0.16452219	-0.16452219	-0.16452219	-0.16452219	-0.16452219	-0.16452219	-0.16452219	0.9562114	-0.16452219	-0.16452219	-0.16452219	-0.16452219	-0.16452219	-0.16452219	-0.16452219	-0.16452219	-0.16452219	-0.16452219	-0.16452219	-0.16452219	-0.16452219
-0.16452219	-0.16452219	-0.16452219	-0.16452219	-0.16452219	-0.16452219	-0.16452219	-0.16452219	-0.16452219	-0.16452219	-0.16452219	-0.16452219	-0.16452219	-0.16452219	-0.16452219	-0.16452219	-0.16452219	-0.16452219	0.47449642	1.0233495	-0.16452219	-0.16452219	-0.16452219	-0.16452219	-0.16452219	-0.16452219	-0.16452219	-0.16452219	-0.16452219	-0.16452219	-0.16452219	-0.16452219	-0.16452219	-0.16452219	-0.16452219	-0.16452219	-0.16452219	-0.16452219	-0.16452219	-0.16452219	2.0030441	-0.16452219	-0.16452219	-0.16452219	-0.16452219	-0.16452219	-0.16452219	-0.16452219	-0.16452219	-0.16452219
-0.16452219	-0.16452219	-0.16452219	-0.16452219	-0.16452219	-0.16452219	-0.16452219	-0.16452219	-0.16452219	-0.16452219	-0.16452219	-0.16452219	-0.16452219	-0.16452219	-0.16452219	-0.16452219	-0.16452219	-0.16452219	1.1134442	0.9240639	-0.16452219	-0.16452219	-0.16452219	-0.16452219	-0.16452219	-0.16452219	-0.16452219	-0.16452219	-0.16452219	-0.16452219	-0.16452219	-0.16452219	-0.16452219	1.697091	-0.16452219	-0.16452219	-0.16452219	-0.16452219	-0.16452219	-0.16452219	-0.16452219	-0.16452219	-0.16452219	-0.16452219	-0.16452219	-0.16452219	-0.16452219	-0.16452219	-0.16452219	-0.16452219
-0.16452219	-0.16452219	-0.16452219	-0.16452219	-0.16452219	-0.16452219	-0.16452219	-0.16452219	-0.16452219	-0.16452219	-0.16452219	-0.16452219	-0.16452219	-0.16452219	-0.16452219	-0.16452219	-0.16452219	-0.16452219	-0.16452219	1.7757875	-0.16452219	-0.16452219	-0.16452219	-0.16452219	-0.16452219	-0.16452219	-0.16452219	-0.16452219	-0.16452219	-0.16452219	-0.16452219	-0.16452219	-0.056868322	-0.16452219	-0.16452219	-0.16452219	-0.16452219	-0.16452219	-0.16452219	-0.16452219	-0.16452219	-0.16452219	-0.16452219	-0.16452219	-0.16452219	-0.16452219	-0.16452219	-0.16452219	-0.16452219	-0.16452219
-0.16452219	-0.16452219	-0.16452219	0.7723413	0.9904193	0.54094446	-0.16452219	-0.16452219	-0.16452219	-0.16452219	-0.16452219	-0.16452219	-0.16452219	-0.16452219	-0.16452219	-0.16452219	-0.16452219	-0.16452219	0.020460097	-0.16452219	-0.16452219	-0.16452219	-0.16452219	-0.16452219	-0.16452219	-0.16452219	-0.16452219	-0.16452219	-0.16452219	-0.16452219	-0.16452219	-0.16452219	-0.16452219	2.8886187	-0.16452219	-0.16452219	-0.16452219	-0.16452219	-0.16452219	-0.16452219	-0.16452219	-0.16452219	-0.16452219	-0.16452219	-0.16452219	-0.16452219	-0.16452219	-0.16452219	-0.16452219	-0.16452219
-0.16452219	-0.16452219	-0.16452219	0.5211634	-0.16452219	0.8766975	-0.16452219	-0.16452219	-0.16452219	-0.16452219	-0.16452219	-0.16452219	-0.16452219	-0.16452219	-0.16452219	-0.16452219	-0.16452219	-0.11780649	-0.16452219	-0.16452219	-0.16452219	-0.16452219	-0.16452219	-0.16452219	-0.16452219	-0.16452219	-0.16452219	-0.16452219	-0.16452219	-0.16452219	-0.16452219	-0.16452219	0.8709473	-0.16452219	-0.16452219	-0.16452219	-0.16452219	-0.16452219	-0.16452219	-0.16452219	-0.16452219	-0.16452219	-0.16452219	-0.16452219	-0.16452219	-0.16452219	-0.16452219	-0.16452219	-0.16452219	-0.16452219
-0.16452219	-0.16452219	-0.16452219	-0.16452219	-0.16452219	0.542717	0.72176117	-0.16452219	-0.16452219	-0.16452219	-0.16452219	-0.16452219	-0.16452219	-0.16452219	-0.16452219	-0.16452219	0.2521393	-0.16452219	-0.16452219	-0.16452219	-0.16452219	-0.16452219	-0.16452219	-0.16452219	-0.16452219	-0.16452219	-0.16452219	-0.16452219	-0.16452219	-0.16452219	-0.16452219	0.067052975	0.9978095	-0.16452219	-0.16452219	-0.16452219	-0.16452219	-0.16452219	-0.16452219	-0.16452219	-0.16452219	-0.16452219	-0.16452219	-0.16452219	2.9287226	-0.16452219	-0.16452219	-0.16452219	-0.16452219	-0.16452219
-0.16452219	-0.16452219	-0.16452219	-0.16452219	-0.16452219	-0.16452219	-0.16452219	-0.16452219	-0.16452219	-0.16452219	-0.16452219	-0.16452219	-0.16452219	-0.16452219	-0.16452219	-0.16452219	-0.16452219	-0.16452219	-0.16452219	-0.16452219	-0.16452219	-0.16452219	-0.16452219	-0.16452219	-0.16452219	-0.16452219	-0.16452219	-0.16452219	-0.16452219	0.2937788	-0.16452219	2.2925668	-0.16452219	-0.16452219	-0.16452219	-0.16452219	-0.16452219	-0.16452219	-0.16452219	-0.16452219	-0.16452219	-0.16452219	-0.16452219	1.8753022	0.24824058	-0.16452219	-0.16452219	-0.16452219	-0.16452219	-0.16452219
-0.16452219	-0.16452219	-0.16452219	-0.16452219	-0.16452219	-0.16452219	1.3122513	-0.16452219	-0.16452219	-0.16452219	-0.16452219	-0.16452219	-0.16452219	-0.16452219	-0.16452219	-0.16452219	-0.16452219	-0.16452219	-0.16452219	-0.16452219	-0.16452219	-0.16452219	-0.16452219	-0.16452219	-0.16452219	-0.16452219	-0.16452219	-0.16452219	-0.16452219	-0.16452219	-0.16452219	-0.16452219	-0.16452219	-0.16452219	-0.16452219	-0.16452219	-0.16452219	-0.16452219	-0.16452219	-0.16452219	-0.16452219	-0.16452219	-0.16452219	2.2250922	-0.16452219	-0.16452219	-0.16452219	-0.16452219	-0.16452219	-0.16452219
-0.16452219	-0.16452219	-0.16452219	-0.16452219	-0.16452219	3.4944193	2.2816293	2.4426417	-0.16452219	-0.16452219	-0.16452219	-0.16452219	-0.16452219	-0.16452219	-0.16452219	-0.16452219	-0.16452219	-0.16452219	-0.16452219	-0.16452219	-0.16452219	-0.16452219	-0.16452219	-0.16452219	-0.16452219	-0.16452219	-0.16452219	-0.16452219	-0.16452219	-0.16452219	1.2597282	-0.16452219	0.3002302	-0.16452219	-0.16452219	-0.16452219	-0.16452219	-0.16452219	-0.16452219	-0.16452219	-0.16452219	-0.16452219	-0.16452219	-0.16452219	-0.16452219	-0.16452219	-0.16452219	-0.16452219	-0.16452219	-0.16452219
-0.16452219	-0.16452219	-0.16452219	-0.16452219	-0.16452219	-0.16452219	-0.16452219	-0.16452219	-0.16452219	-0.16452219	-0.16452219	-0.16452219	-0.16452219	-0.16452219	-0.16452219	-0.16452219	1.4435161	-0.16452219	-0.16452219	-0.16452219	-0.16452219	-0.16452219	-0.16452219	-0.16452219	-0.16452219	-0.16452219	-0.16452219	-0.16452219	3.7635238	0.8036778	-0.14479549	-0.16452219	-0.16452219	-0.16452219	-0.16452219	-0.16452219	-0.16452219	-0.16452219	-0.16452219	-0.16452219	-0.16452219	-0.16452219	-0.16452219	-0.16452219	-0.16452219	-0.16452219	-0.16452219	-0.16452219	-0.16452219	-0.16452219
-0.16452219	-0.16452219	-0.16452219	-0.16452219	-0.16452219	-0.16452219	-0.16452219	-0.16452219	-0.16452219	-0.16452219	-0.16452219	-0.16452219	-0.16452219	-0.16452219	-0.16452219	-0.16452219	0.20983508	1.7612283	-0.16452219	-0.16452219	-0.16452219	-0.16452219	-0.16452219	-0.16452219	-0.16452219	-0.16452219	-0.16452219	0.82121503	3.4058433	-0.16452219	-0.16452219	-0.16452219	-0.16452219	-0.16452219	-0.16452219	-0.16452219	-0.16452219	-0.16452219	-0.16452219	-0.16452219	-0.16452219	-0.16452219	-0.16452219	-0.16452219	-0.16452219	-0.16452219	-0.16452219	-0.16452219	-0.16452219	-0.16452219
-0.16452219	-0.16452219	-0.16452219	-0.16452219	-0.16452219	-0.16452219	-0.16452219	-0.16452219	-0.16452219	-0.16452219	-0.16452219	-0.16452219	-0.16452219	-0.16452219	-0.16452219	-0.16452219	-0.16452219	-0.16452219	-0.16452219	-0.16452219	-0.16452219	-0.16452219	-0.16452219	-0.16452219	-0.16452219	-0.16452219	-0.16452219	-0.16452219	2.1900265	-0.16452219	-0.16452219	-0.16452219	-0.16452219	-0.16452219	-0.16452219	-0.16452219	-0.16452219	-0.16452219	-0.16452219	-0.16452219	-0.16452219	-0.16452219	-0.16452219	-0.16452219	-0.16452219	-0.16452219	-0.16452219	-0.16452219	-0.16452219	-0.16452219
-0.16452219	-0.16452219	-0.16452219	-0.16452219	-0.16452219	-0.16452219	0.8523969	-0.13574646	-0.16452219	-0.16452219	-0.16452219	-0.16452219	-0.16452219	-0.16452219	-0.16452219	-0.16452219	-0.16452219	-0.16452219	-0.16452219	-0.16452219	-0.16452219	-0.16452219	-0.16452219	-0.16452219	-0.16452219	-0.16452219	2.350097	1.9944419	2.5887892	1.8017178	-0.16452219	-0.16452219	-0.16452219	-0.16452219	-0.16452219	-0.16452219	-0.16452219	-0.16452219	-0.16452219	-0.16452219	0.23220028	-0.16452219	-0.16452219	-0.16452219	-0.16452219	-0.16452219	-0.16452219	-0.16452219	-0.16452219	-0.16452219
-0.16452219	-0.16452219	-0.16452219	-0.16452219	-0.16452219	-0.055647433	0.56101424	-0.16452219	-0.16452219	-0.16452219	-0.16452219	-0.16452219	-0.16452219	-0.16452219	-0.16452219	-0.16452219	-0.16452219	-0.16452219	-0.16452219	-0.16452219	-0.16452219	-0.16452219	-0.16452219	-0.16452219	-0.16452219	-0.16452219	2.7363772	2.4793367	0.68861884	-0.16452219	-0.16452219	-0.16452219	-0.16452219	-0.16452219	-0.16452219	-0.16452219	-0.16452219	-0.16452219	-0.16452219	-0.07567259	3.0357628	0.3182827	-0.16452219	-0.16452219	-0.16452219	-0.16452219	-0.16452219	-0.16452219	-0.16452219	-0.16452219
-0.16452219	-0.16452219	-0.16452219	-0.16452219	-0.16452219	-0.16452219	-0.16452219	-0.16452219	-0.16452219	-0.16452219	-0.16452219	-0.16452219	-0.16452219	-0.16452219	-0.16452219	-0.16452219	-0.16452219	-0.16452219	-0.16452219	-0.16452219	-0.16452219	-0.16452219	-0.16452219	-0.16452219	-0.16452219	3.7926292	-0.16452219	-0.16452219	-0.16452219	-0.16452219	-0.16452219	-0.16452219	-0.16452219	-0.16452219	-0.16452219	-0.16452219	-0.16452219	-0.16452219	-0.16452219	-0.16452219	-0.16452219	0.97719294	-0.16452219	-0.16452219	-0.16452219	-0.16452219	-0.16452219	-0.16452219	-0.16452219	-0.16452219
-0.16452219	-0.16452219	-0.16452219	-0.16452219	-0.16452219	-0.16452219	-0.16452219	-0.16452219	-0.16452219	-0.16452219	-0.16452219	-0.15989451	-0.16452219	-0.16452219	-0.16452219	-0.16452219	-0.16452219	-0.16452219	-0.16452219	-0.16452219	-0.16452219	-0.16452219	-0.16452219	-0.16452219	-0.16452219	-0.16452219	-0.16452219	0.057045408	-0.16452219	-0.16452219	-0.16452219	-0.16452219	-0.16452219	-0.16452219	-0.16452219	-0.16452219	-0.16452219	-0.16452219	-0.16452219	-0.16452219	-0.16452219	2.0151448	-0.16452219	-0.16452219	-0.16452219	-0.16452219	-0.16452219	-0.16452219	-0.16452219	-0.16452219
-0.16452219	-0.16452219	-0.16452219	-0.16452219	-0.16452219	-0.16452219	-0.16452219	-0.16452219	-0.16452219	-0.16452219	1.2050456	-0.16452219	-0.16452219	-0.16452219	-0.16452219	-0.16452219	-0.16452219	-0.16452219	-0.16452219	-0.16452219	-0.16452219	-0.16452219	-0.16452219	-0.16452219	-0.16452219	-0.16452219	-0.16452219	0.27250868	-0.16452219	-0.16452219	-0.16452219	-0.16452219	-0.16452219	-0.16452219	-0.16452219	-0.16452219	-0.16452219	-0.16452219	-0.16452219	-0.16452219	-0.16452219	-0.16452219	-0.16452219	-0.16452219	-0.16452219	-0.16452219	-0.16452219	-0.16452219	-0.16452219	-0.16452219
-0.16452219	-0.16452219	-0.16452219	-0.16452219	-0.16452219	-0.16452219	-0.16452219	-0.16452219	-0.16452219	-0.16452219	1.1164014	-0.16452219	-0.16452219	-0.16452219	-0.16452219	-0.16452219	-0.16452219	-0.16452219	-0.16452219	-0.16452219	-0.16452219	-0.16452219	-0.16452219	-0.16452219	-0.16452219	-0.16452219	-0.16452219	-0.16452219	-0.16452219	-0.16452219	-0.16452219	-0.16452219	-0.16452219	-0.16452219	-0.16452219	-0.16452219	-0.16452219	-0.16452219	-0.16452219	-0.16452219	-0.16452219	-0.16452219	-0.16452219	-0.16452219	-0.16452219	-0.16452219	-0.16452219	-0.16452219	-0.16452219	-0.16452219
-0.16452219	-0.16452219	-0.16452219	-0.16452219	-0.16452219	-0.16452219	-0.16452219	-0.16452219	-0.16452219	0.9870829	-0.16452219	-0.16452219	-0.16452219	-0.16452219	-0.16452219	-0.16452219	-0.16452219	-0.16452219	-0.16452219	-0.16452219	-0.16452219	-0.16452219	-0.16452219	-0.16452219	-0.16452219	0.2314237	0.8555092	-0.16452219	-0.16452219	-0.16452219	-0.16452219	-0.16452219	-0.16452219	-0.16452219	-0.16452219	-0.16452219	-0.16452219	-0.16452219	-0.16452219	-0.16452219	-0.16452219	-0.16452219	-0.16452219	-0.16452219	-0.16452219	-0.16452219	-0.16452219	-0.16452219	-0.16452219	-0.16452219
-0.16452219	-0.16452219	-0.16452219	-0.16452219	-0.16452219	-0.16452219	-0.16452219	-0.16452219	2.638686	2.3166118	0.23076133	-0.16452219	-0.16452219	-0.16452219	-0.16452219	-0.16452219	-0.16452219	-0.16452219	-0.16452219	-0.16452219	-0.16452219	-0.16452219	-0.16452219	-0.16452219	-0.16452219	-0.16452219	-0.16452219	-0.16452219	-0.16452219	-0.16452219	-0.16452219	-0.16452219	-0.16452219	-0.16452219	-0.16452219	-0.16452219	-0.16452219	2.3738163	-0.091358446	-0.16452219	-0.16452219	-0.16452219	1.5718572	-0.16452219	-0.16452219	-0.16452219	-0.16452219	-0.16452219	-0.16452219	-0.16452219
-0.16452219	-0.16452219	-0.16452219	-0.16452219	-0.16452219	-0.16452219	-0.16452219	-0.16452219	2.1163464	-0.16452219	-0.16452219	-0.16452219	-0.16452219	-0.16452219	-0.16452219	-0.16452219	-0.16452219	-0.16452219	-0.16452219	-0.16452219	-0.16452219	-0.16452219	-0.16452219	1.5299641	-0.16452219	-0.16452219	-0.16452219	-0.16452219	-0.16452219	-0.16452219	-0.16452219	-0.16452219	-0.16452219	-0.16452219	-0.16452219	-0.16452219	-0.16452219	0.607272	-0.16452219	-0.16452219	-0.16452219	1.7788241	0.15188093	-0.16452219	-0.16452219	-0.16452219	-0.16452219	-0.16452219	-0.16452219	-0.16452219
-0.16452219	-0.16452219	-0.16452219	-0.16452219	1.7989997	-0.16452219	-0.16452219	-0.16452219	3.6871102	-0.16452219	-0.16452219	-0.16452219	-0.16452219	-0.16452219	-0.16452219	-0.16452219	-0.16452219	-0.16452219	-0.16452219	-0.16452219	-0.16452219	-0.16452219	-0.16452219	-0.16452219	-0.16452219	-0.16452219	-0.16452219	-0.16452219	-0.16452219	-0.16452219	-0.16452219	-0.16452219	-0.16452219	-0.16452219	-0.16452219	-0.16452219	-0.16452219	1.4529594	-0.16452219	-0.16452219	-0.16452219	1.5279857	-0.16452219	-0.16452219	-0.16452219	-0.16452219	-0.16452219	-0.16452219	-0.16452219	-0.16452219
-0.16452219	-0.16452219	-0.16452219	-0.16452219	-0.16452219	-0.16452219	-0.15522626	4.0405803	0.5759566	-0.16452219	-0.16452219	-0.16452219	-0.16452219	-0.16452219	-0.16452219	-0.16452219	-0.16452219	-0.16452219	-0.16452219	-0.16452219	-0.16452219	-0.16452219	-0.16452219	-0.16452219	-0.16452219	-0.16452219	-0.16452219	-0.16452219	-0.16452219	-0.16452219	-0.16452219	-0.16452219	-0.16452219	-0.16452219	-0.16452219	-0.16452219	-0.16452219	-0.16452219	-0.16452219	-0.16452219	1.2617124	3.478018	1.5144033	-0.16452219	-0.16452219	-0.16452219	-0.16452219	-0.16452219	-0.16452219	0.46733683
-0.16452219	-0.16452219	-0.16452219	-0.16452219	-0.16452219	-0.16452219	-0.16452219	0.37853765	-0.16452219	-0.16452219	-0.16452219	-0.16452219	-0.16452219	-0.16452219	-0.16452219	-0.16452219	-0.16452219	-0.16452219	-0.16452219	-0.16452219	-0.16452219	-0.16452219	-0.16452219	-0.16452219	4.0984645	-0.16452219	-0.16452219	-0.16452219	-0.16452219	-0.16452219	-0.16452219	-0.16452219	0.5772095	-0.16452219	-0.16452219	-0.16452219	-0.16452219	-0.16452219	0.27791587	-0.16452219	0.11951772	-0.16452219	-0.16452219	-0.16452219	-0.16452219	-0.16452219	-0.16452219	-0.16452219	-0.16452219	0.260319
-0.16452219	-0.16452219	-0.16452219	-0.16452219	-0.16452219	2.2962823	0.13154325	-0.16452219	-0.16452219	-0.16452219	-0.16452219	-0.16452219	-0.16452219	-0.16452219	-0.16452219	-0.16452219	-0.16452219	-0.16452219	-0.16452219	-0.16452219	-0.16452219	-0.16452219	-0.16452219	1.7472138	3.6247132	-0.16452219	-0.16452219	-0.16452219	-0.16452219	-0.16452219	-0.16452219	-0.16452219	-0.0053019314	-0.16452219	-0.16452219	-0.16452219	-0.16452219	-0.16452219	2.8046181	-0.16452219	-0.041033156	0.39655098	-0.16452219	-0.16452219	-0.16452219	-0.16452219	-0.16452219	-0.16452219	2.0227091	1.7106022
-0.16452219	-0.16452219	-0.16452219	-0.16452219	-0.16452219	-0.16452219	-0.16452219	-0.16452219	-0.16452219	-0.16452219	-0.16452219	-0.16452219	-0.16452219	-0.16452219	-0.16452219	-0.16452219	-0.16452219	-0.16452219	-0.16452219	-0.16452219	-0.16452219	-0.16452219	-0.16452219	-0.16452219	-0.16452219	-0.16452219	-0.16452219	-0.16452219	-0.16452219	-0.16452219	-0.16452219	-0.16452219	-0.16452219	-0.16452219	-0.16452219	-0.16452219	-0.16452219	-0.16452219	2.259003	-0.16452219	-0.16452219	-0.16452219	-0.16452219	-0.16452219	-0.16452219	0.30048126	-0.16452219	-0.16452219	-0.16452219	-0.009625211
-0.16452219	-0.16452219	-0.16452219	2.0686893	-0.16452219	0.91587585	-0.16452219	-0.16452219	-0.16452219	-0.16452219	-0.16452219	-0.16452219	-0.16452219	-0.16452219	-0.16452219	-0.16452219	-0.16452219	-0.16452219	-0.16452219	-0.16452219	1.5448717	-0.16452219	-0.16452219	-0.16452219	-0.16452219	-0.16452219	-0.16452219	-0.16452219	-0.16452219	-0.16452219	-0.16452219	-0.16452219	-0.16452219	-0.16452219	-0.16452219	-0.16452219	-0.16452219	-0.16452219	0.62959975	-0.16452219	-0.16452219	-0.16452219	-0.16452219	-0.16452219	-0.16452219	-0.16452219	-0.16452219	-0.16452219	0.31808692	-0.16452219
-0.16452219	-0.16452219	1.2318631	1.3004198	1.0681934	-0.16452219	-0.16452219	-0.16452219	-0.16452219	-0.16452219	-0.16452219	-0.16452219	-0.16452219	-0.16452219	-0.16452219	-0.16452219	-0.16452219	-0.16452219	1.2046645	-0.16452219	-0.16452219	-0.16452219	-0.16452219	-0.16452219	-0.16452219	-0.16452219	-0.16452219	-0.16452219	-0.16452219	-0.16452219	-0.16452219	-0.16452219	-0.16452219	-0.16452219	-0.16452219	-0.16452219	-0.16452219	-0.16452219	-0.16452219	-0.16452219	-0.16452219	-0.16452219	-0.16452219	-0.16452219	-0.16452219	-0.16452219	-0.16452219	-0.16452219	-0.16452219	-0.16452219
-0.16452219	-0.16452219	2.8536322	5.8947515	1.3185117	-0.16452219	-0.16452219	-0.16452219	-0.16452219	-0.16452219	-0.16452219	-0.16452219	-0.16452219	-0.16452219	-0.16452219	-0.16452219	1.1967847	-0.16452219	-0.16452219	-0.16452219	-0.16452219	-0.16452219	-0.16452219	-0.16452219	-0.16452219	-0.16452219	-0.16452219	-0.16452219	-0.16452219	-0.16452219	-0.16452219	-0.16452219	-0.16452219	-0.16452219	-0.16452219	-0.16452219	-0.16452219	-0.16452219	0.46500227	-0.16452219	-0.16452219	-0.16452219	2.9078612	2.235722	-0.16452219	-0.16452219	-0.16452219	-0.16452219	-0.16452219	-0.16452219
-0.16452219	1.1880476	-0.16452219	-0.032612544	-0.16452219	-0.16452219	-0.16452219	-0.16452219	-0.16452219	-0.16452219	-0.16452219	-0.16452219	-0.16452219	-0.16452219	-0.16452219	-0.16452219	-0.16452219	1.1491678	0.5789754	0.36540112	-0.16452219	-0.16452219	-0.16452219	-0.16452219	-0.16452219	-0.16452219	-0.16452219	-0.16452219	-0.16452219	-0.16452219	-0.16452219	-0.16452219	-0.16452219	0.8769199	0.3677614	-0.16452219	-0.16452219	-0.16452219	-0.16452219	-0.16452219	-0.16452219	-0.16452219	1.4364421	-0.12670216	-0.16452219	-0.16452219	-0.16452219	-0.16452219	-0.16452219	-0.16452219
-0.16452219	-0.16452219	1.0530175	0.6825718	-0.16452219	-0.16452219	-0.16452219	-0.16452219	-0.16452219	-0.16452219	-0.16452219	-0.16452219	-0.16452219	-0.16452219	-0.16452219	-0.16452219	-0.16452219	1.1266941	-0.16452219	-0.16452219	-0.16452219	-0.16452219	-0.16452219	-0.16452219	-0.16452219	-0.16452219	-0.16452219	-0.16452219	-0.16452219	-0.16452219	-0.16452219	-0.16452219	1.7331442	-0.16452219	-0.16452219	-0.16452219	-0.16452219	-0.16452219	-0.16452219	-0.16452219	-0.16452219	-0.16452219	-0.16452219	-0.16452219	-0.16452219	-0.16452219	-0.16452219	-0.16452219	-0.16452219	-0.16452219
0.5145728	1.9035275	-0.16452219	-0.16452219	-0.16452219	1.4723575	-0.16452219	-0.16452219	-0.16452219	-0.16452219	-0.16452219	-0.16452219	-0.16452219	-0.16452219	-0.16452219	-0.16452219	-0.16452219	-0.16452219	-0.16452219	-0.16452219	-0.16452219	-0.16452219	-0.16452219	-0.16452219	-0.16452219	-0.16452219	-0.16452219	-0.16452219	-0.16452219	-0.16452219	-0.16452219	-0.16452219	-0.16452219	-0.16452219	-0.16452219	-0.16452219	-0.16452219	-0.16452219	-0.16452219	-0.16452219	-0.16452219	-0.16452219	-0.16452219	-0.16452219	-0.16452219	-0.16452219	-0.16452219	-0.16452219	-0.16452219	-0.16452219
1.0518036	2.790285	-0.16452219	-0.16452219	-0.16452219	-0.16452219	-0.16452219	-0.16452219	-0.16452219	-0.16452219	-0.16452219	-0.16452219	-0.16452219	-0.16452219	-0.16452219	-0.16452219	-0.16452219	-0.16452219	-0.16452219	-0.16452219	-0.16452219	-0.16452219	-0.16452219	-0.16452219	-0.16452219	-0.16452219	-0.16452219	-0.16452219	-0.16452219	-0.16452219	-0.16452219	-0.16452219	-0.16452219	-0.16452219	-0.16452219	-0.16452219	-0.16452219	-0.16452219	-0.16452219	-0.16452219	-0.16452219	-0.16452219	-0.16452219	-0.16452219	-0.16452219	-0.16452219	-0.16452219	-0.16452219	-0.16452219	-0.16452219
5.065317	-0.16452219	-0.16452219	-0.16452219	-0.16452219	-0.16452219	-0.16452219	-0.16452219	-0.16452219	-0.16452219	-0.16452219	-0.16452219	-0.16452219	-0.16452219	-0.16452219	-0.16452219	-0.16452219	-0.16452219	2.1372948	-0.16452219	-0.16452219	-0.16452219	-0.16452219	-0.16452219	-0.16452219	-0.16452219	-0.16452219	-0.16452219	-0.16452219	-0.16452219	-0.16452219	-0.16452219	-0.16452219	-0.16452219	-0.16452219	-0.16452219	-0.16452219	-0.16452219	-0.16452219	-0.16452219	-0.16452219	0.6311061	-0.16452219	-0.16452219	-0.16452219	-0.16452219	-0.16452219	-0.16452219	-0.16452219	-0.16452219
5.5336423	-0.16452219	-0.16452219	-0.16452219	-0.16452219	-0.16452219	-0.16452219	-0.16452219	-0.16452219	-0.16452219	-0.16452219	-0.16452219	-0.16452219	-0.16452219	0.3534481	-0.16452219	-0.16452219	0.5229841	-0.16452219	-0.16452219	-0.16452219	-0.16452219	-0.16452219	-0.16452219	-0.16452219	-0.16452219	-0.16452219	-0.16452219	-0.16452219	-0.16452219	-0.16452219	-0.16452219	-0.16452219	-0.16452219	-0.16452219	-0.16452219	-0.16452219	-0.16452219	-0.16452219	-0.16452219	-0.16452219	-0.16452219	-0.16452219	-0.16452219	-0.16452219	-0.16452219	-0.16452219	-0.16452219	-0.16452219	-0.16452219
0.124458306	-0.16452219	-0.16452219	-0.16452219	-0.16452219	-0.16452219	-0.16452219	-0.16452219	-0.16452219	-0.16452219	-0.16452219	-0.16452219	-0.16452219	-0.16452219	-0.16452219	-0.16452219	-0.16452219	0.329002	-0.16452219	-0.16452219	-0.16452219	-0.16452219	-0.16452219	-0.16452219	-0.16452219	-0.16452219	-0.16452219	-0.16452219	-0.16452219	-0.16452219	-0.16452219	-0.16452219	-0.16452219	-0.16452219	-0.16452219	-0.16452219	-0.16452219	-0.16452219	-0.16452219	-0.16452219	-0.16452219	-0.16452219	-0.16452219	-0.16452219	-0.16452219	-0.16452219	-0.16452219	-0.16452219	-0.16452219	-0.16452219
-0.16452219	-0.16452219	-0.16452219	-0.16452219	-0.16452219	-0.16452219	-0.16452219	-0.16452219	-0.16452219	-0.16452219	-0.16452219	-0.16452219	-0.16452219	-0.16452219	-0.16452219	-0.16452219	-0.16452219	2.246487	-0.16452219	-0.16452219	-0.16452219	-0.16452219	-0.16452219	-0.16452219	-0.16452219	-0.16452219	-0.16452219	-0.16452219	-0.16452219	-0.16452219	-0.16452219	-0.16452219	0.34933445	-0.16452219	-0.16452219	-0.16452219	-0.16452219	-0.16452219	-0.16452219	-0.16452219	-0.16452219	-0.16452219	-0.16452219	-0.16452219	-0.16452219	-0.16452219	-0.16452219	-0.16452219	-0.16452219	-0.16452219
-0.16452219	-0.16452219	-0.16452219	-0.16452219	-0.16452219	-0.16452219	-0.16452219	-0.16452219	-0.16452219	-0.16452219	-0.16452219	-0.16452219	-0.16452219	-0.16452219	-0.16452219	-0.16452219	-0.16452219	0.63309455	-0.16452219	-0.16452219	-0.16452219	-0.16452219	-0.16452219	-0.16452219	-0.16452219	-0.16452219	-0.16452219	-0.16452219	-0.16452219	-0.16452219	-0.16452219	-0.16452219	-0.16452219	-0.16452219	-0.16452219	-0.16452219	-0.16452219	-0.16452219	-0.16452219	-0.16452219	-0.16452219	-0.16452219	-0.16452219	-0.16452219	-0.16452219	-0.16452219	-0.16452219	-0.16452219	-0.16452219	-0.16452219
-0.16452219	-0.16452219	-0.16452219	-0.16452219	-0.16452219	-0.16452219	-0.16452219	-0.16452219	-0.16452219	-0.16452219	-0.16452219	-0.16452219	-0.16452219	-0.16452219	-0.16452219	-0.16452219	-0.16452219	1.7443968	-0.16452219	-0.16452219	-0.16452219	-0.16452219	-0.16452219	-0.16452219	-0.16452219	-0.16452219	-0.16452219	-0.16452219	-0.16452219	-0.16452219	-0.16452219	-0.16452219	-0.16452219	-0.16452219	-0.16452219	-0.16452219	-0.16452219	-0.16452219	-0.16452219	-0.16452219	-0.16452219	-0.16452219	-0.16452219	-0.16452219	-0.16452219	-0.16452219	-0.16452219	-0.16452219	-0.16452219	-0.16452219
-0.16452219	-0.16452219	-0.16452219	-0.16452219	-0.16452219	-0.16452219	-0.16452219	-0.16452219	-0.16452219	-0.16452219	-0.16452219	-0.16452219	-0.16452219	-0.16452219	-0.16452219	-0.16452219	-0.16452219	-0.16452219	-0.16452219	-0.16452219	-0.16452219	-0.16452219	-0.16452219	-0.16452219	-0.16452219	-0.16452219	-0.16452219	-0.16452219	-0.16452219	1.5486057	-0.16452219	-0.16452219	-0.16452219	-0.16452219	-0.16452219	-0.16452219	-0.16452219	-0.16452219	-0.16452219	-0.16452219	-0.16452219	-0.16452219	-0.16452219	-0.16452219	-0.16452219	-0.16452219	-0.16452219	-0.16452219	-0.16452219	-0.16452219
-0.16452219	-0.16452219	-0.16452219	-0.16452219	-0.16452219	-0.16452219	-0.16452219	-0.16452219	-0.16452219	-0.16452219	-0.16452219	-0.16452219	-0.16452219	-0.16452219	-0.16452219	-0.0054175644	-0.16452219	-0.16452219	0.6965216	-0.16452219	-0.16452219	-0.16452219	-0.16452219	-0.16452219	-0.16452219	-0.16452219	-0.16452219	-0.16452219	-0.16452219	-0.16452219	-0.16452219	-0.16452219	-0.16452219	-0.16452219	-0.16452219	-0.16452219	-0.16452219	-0.16452219	-0.16452219	-0.16452219	-0.16452219	-0.16452219	-0.16452219	-0.16452219	-0.16452219	-0.16452219	-0.16452219	-0.16452219	-0.16452219	-0.16452219
-0.16452219	-0.16452219	-0.16452219	-0.16452219	-0.16452219	-0.16452219	-0.16452219	-0.16452219	-0.16452219	-0.16452219	-0.16452219	-0.16452219	-0.16452219	-0.16452219	-0.16452219	-0.16452219	-0.16452219	-0.16452219	2.9298258	-0.16452219	-0.16452219	-0.16452219	-0.16452219	-0.16452219	-0.16452219	-0.16452219	0.40350655	-0.16452219	-0.16452219	-0.16452219	-0.16452219	-0.16452219	-0.16452219	-0.16452219	-0.16452219	-0.16452219	-0.16452219	-0.16452219	-0.16452219	-0.16452219	-0.16452219	-0.16452219	-0.16452219	-0.16452219	-0.16452219	-0.16452219	-0.16452219	-0.16452219	-0.16452219	-0.16452219
-0.16452219	-0.16452219	-0.16452219	-0.16452219	-0.16452219	-0.16452219	-0.16452219	-0.16452219	-0.16452219	-0.16452219	-0.16452219	-0.16452219	-0.16452219	-0.16452219	0.105266154	-0.16452219	-0.16452219	0.17696562	-0.16452219	-0.16452219	-0.16452219	-0.16452219	-0.16452219	-0.16452219	-0.16452219	-0.16452219	-0.16452219	-0.16452219	-0.16452219	-0.16452219	-0.16452219	-0.16452219	-0.16452219	-0.16452219	-0.16452219	-0.16452219	-0.16452219	-0.16452219	-0.16452219	-0.16452219	-0.16452219	-0.16452219	-0.16452219	-0.16452219	-0.16452219	-0.16452219	-0.16452219	-0.16452219	-0.16452219	-0.16452219
-0.16452219	-0.16452219	-0.16452219	-0.16452219	-0.16452219	-0.16452219	-0.16452219	-0.16452219	-0.16452219	-0.16452219	-0.16452219	-0.16452219	-0.16452219	-0.16452219	3.7284267	-0.16452219	-0.16452219	-0.16452219	-0.16452219	-0.16452219	-0.16452219	-0.16452219	-0.16452219	-0.16452219	-0.16452219	-0.16452219	-0.16452219	-0.16452219	-0.16452219	-0.16452219	-0.16452219	-0.16452219	-0.16452219	-0.16452219	-0.16452219	-0.16452219	-0.16452219	-0.16452219	-0.16452219	-0.16452219	-0.16452219	-0.16452219	-0.16452219	-0.16452219	-0.16452219	-0.16452219	-0.16452219	-0.16452219	-0.16452219	-0.16452219
-0.16452219	-0.16452219	-0.16452219	-0.16452219	-0.16452219	-0.16452219	-0.16452219	-0.16452219	-0.16452219	-0.16452219	-0.16452219	-0.16452219	-0.16452219	-0.16452219	-0.16452219	-0.16452219	-0.16452219	-0.16452219	-0.16452219	-0.16452219	-0.16452219	-0.16452219	-0.16452219	2.5304775	-0.16452219	-0.16452219	-0.16452219	-0.16452219	-0.16452219	-0.16452219	-0.16452219	-0.16452219	-0.16452219	-0.16452219	-0.16452219	-0.16452219	0.7896507	-0.16452219	-0.16452219	-0.16452219	-0.16452219	-0.16452219	-0.16452219	-0.16452219	-0.16452219	-0.16452219	-0.16452219	-0.16452219	-0.16452219	-0.16452219
-0.16452219	-0.16452219	-0.16452219	-0.16452219	-0.16452219	-0.16452219	0.34252867	-0.16452219	-0.16452219	-0.16452219	-0.16452219	-0.16452219	-0.16452219	-0.16452219	-0.16452219	-0.16452219	-0.16452219	-0.16452219	-0.16452219	0.14063984	-0.16452219	-0.16452219	-0.16452219	-0.16452219	-0.16452219	-0.16452219	-0.16452219	-0.16452219	-0.16452219	-0.16452219	-0.16452219	-0.16452219	-0.16452219	-0.16452219	-0.16452219	-0.16452219	-0.16452219	-0.16452219	-0.16452219	-0.16452219	-0.16452219	-0.16452219	-0.16452219	-0.16452219	-0.16452219	-0.16452219	-0.16452219	-0.16452219	-0.16452219	-0.16452219
-0.16452219	-0.16452219	-0.16452219	-0.16452219	-0.16452219	-0.16452219	-0.16452219	-0.16452219	-0.16452219	-0.16452219	-0.16452219	-0.16452219	-0.16452219	-0.16452219	-0.16452219	-0.16452219	-0.16452219	-0.16452219	-0.16452219	-0.16452219	-0.16452219	-0.16452219	-0.16452219	-0.16452219	-0.16452219	-0.16452219	-0.16452219	-0.16452219	-0.16452219	-0.16452219	-0.16452219	-0.16452219	-0.16452219	-0.16452219	-0.16452219	-0.16452219	-0.16452219	-0.16452219	-0.16452219	-0.16452219	-0.16452219	-0.16452219	-0.16452219	-0.16452219	-0.16452219	-0.16452219	-0.16452219	-0.16452219	-0.16452219	-0.16452219
-0.16452219	-0.16452219	-0.16452219	-0.16452219	-0.16452219	-0.16452219	-0.16452219	-0.16452219	-0.16452219	-0.16452219	-0.16452219	-0.16452219	-0.16452219	-0.16452219	-0.16452219	1.1913108	-0.16452219	0.8493834	-0.16452219	-0.16452219	-0.16452219	-0.16452219	-0.16452219	-0.16452219	-0.16452219	-0.16452219	-0.16452219	-0.16452219	-0.16452219	-0.16452219	-0.16452219	-0.16452219	-0.16452219	-0.16452219	-0.16452219	-0.16452219	-0.16452219	-0.16452219	0.28528094	-0.16452219	-0.16452219	-0.16452219	-0.16452219	-0.16452219	-0.16452219	-0.16452219	-0.16452219	-0.16452219	-0.16452219	-0.16452219
-0.16452219	-0.16452219	-0.16452219	-0.16452219	-0.16452219	-0.16452219	-0.16452219	-0.16452219	-0.16452219	-0.16452219	-0.16452219	-0.16452219	-0.16452219	-0.16452219	2.2029705	1.3671314	1.2531441	-0.16452219	-0.16452219	-0.16452219	-0.16452219	-0.16452219	-0.16452219	-0.16452219	-0.16452219	-0.16452219	-0.16452219	-0.16452219	-0.16452219	-0.16452219	-0.16452219	-0.16452219	-0.16452219	-0.16452219	-0.16452219	-0.16452219	-0.16452219	-0.16452219	-0.16452219	-0.16452219	-0.16452219	-0.16452219	-0.16452219	-0.16452219	-0.16452219	-0.16452219	-0.16452219	-0.16452219	-0.16452219	-0.16452219
-0.16452219	-0.16452219	-0.16452219	-0.16452219	-0.16452219	-0.16452219	-0.16452219	-0.16452219	-0.16452219	-0.16452219	-0.16452219	-0.16452219	-0.16452219	-0.16452219	1.3772156	0.3682917	0.775624	0.08256772	-0.16452219	-0.16452219	-0.16452219	-0.16452219	-0.16452219	-0.16452219	-0.16452219	-0.16452219	-0.16452219	-0.16452219	-0.16452219	-0.16452219	-0.16452219	-0.16452219	0.100142874	-0.16452219	-0.16452219	-0.16452219	-0.16452219	0.82907706	-0.16452219	-0.16452219	-0.16452219	-0.16452219	-0.16452219	-0.16452219	-0.16452219	-0.16452219	-0.16452219	-0.16452219	-0.16452219	-0.16452219
-0.16452219	-0.16452219	-0.16452219	-0.16452219	-0.16452219	-0.16452219	-0.16452219	-0.16452219	-0.16452219	-0.16452219	-0.16452219	-0.16452219	-0.16452219	-0.16452219	2.6644175	0.11799612	0.74423736	-0.16452219	-0.16452219	-0.16452219	-0.16452219	-0.16452219	-0.16452219	-0.16452219	-0.16452219	-0.16452219	-0.16452219	-0.16452219	-0.16452219	-0.16452219	-0.16452219	-0.16452219	-0.16452219	-0.16452219	-0.16452219	-0.16452219	-0.16452219	1.7214049	-0.16452219	-0.16452219	-0.16452219	-0.16452219	-0.16452219	-0.16452219	-0.16452219	-0.16452219	-0.16452219	-0.16452219	-0.16452219	-0.16452219
-0.16452219	-0.16452219	-0.16452219	-0.16452219	-0.16452219	-0.16452219	-0.16452219	-0.16452219	-0.16452219	-0.16452219	-0.16452219	-0.16452219	-0.16452219	-0.16452219	-0.16452219	-0.16452219	-0.16452219	-0.16452219	-0.16452219	-0.16452219	-0.16452219	-0.16452219	-0.16452219	-0.16452219	-0.16452219	-0.16452219	-0.16452219	-0.16452219	-0.16452219	-0.16452219	-0.16452219	-0.16452219	-0.16452219	-0.16452219	-0.16452219	-0.16452219	-0.16452219	3.0219874	-0.16452219	-0.16452219	-0.16452219	-0.16452219	-0.16452219	-0.16452219	-0.16452219	-0.16452219	-0.16452219	-0.16452219	0.39052546	-0.16452219
-0.16452219	-0.16452219	1.8874797	-0.16452219	-0.16452219	-0.16452219	-0.16452219	-0.16452219	-0.16452219	-0.16452219	-0.16452219	-0.16452219	-0.16452219	1.0055842	-0.16452219	-0.16452219	-0.16452219	-0.16452219	-0.16452219	-0.16452219	-0.16452219	-0.16452219	-0.16452219	-0.16452219	-0.16452219	-0.16452219	-0.16452219	-0.16452219	-0.16452219	-0.16452219	-0.16452219	-0.16452219	-0.16452219	-0.16452219	-0.16452219	-0.16452219	-0.16452219	1.0603601	-0.16452219	-0.16452219	-0.16452219	-0.16452219	-0.16452219	-0.16452219	-0.16452219	-0.16452219	-0.16452219	-0.16452219	-0.16452219	-0.16452219
-0.16452219	-0.16452219	-0.16452219	-0.16452219	0.32001352	-0.16452219	-0.16452219	-0.16452219	-0.16452219	-0.16452219	-0.16452219	-0.16452219	-0.16452219	-0.16452219	3.7395813	-0.16452219	-0.16452219	-0.16452219	-0.16452219	-0.16452219	-0.16452219	-0.16452219	-0.16452219	-0.16452219	-0.16452219	-0.16452219	-0.16452219	-0.16452219	-0.16452219	-0.16452219	-0.16452219	-0.16452219	-0.16452219	-0.16452219	-0.16452219	-0.16452219	-0.16452219	1.0051368	2.0008976	-0.16452219	-0.16452219	-0.16452219	-0.16452219	-0.16452219	-0.16452219	-0.16452219	-0.16452219	-0.16452219	-0.16452219	1.3279418
-0.16452219	0.2549729	-0.16452219	-0.16452219	-0.16452219	-0.16452219	-0.16452219	-0.16452219	-0.16452219	-0.16452219	-0.16452219	-0.16452219	-0.16452219	-0.16452219	-0.16452219	-0.16452219	-0.16452219	-0.16452219	-0.16452219	-0.16452219	-0.16452219	-0.16452219	-0.16452219	-0.16452219	-0.16452219	-0.16452219	-0.16452219	-0.16452219	-0.16452219	-0.16452219	-0.16452219	-0.16452219	-0.16452219	-0.16452219	-0.16452219	-0.16452219	-0.16452219	-0.12649621	-0.16452219	-0.16452219	-0.16452219	-0.16452219	-0.16452219	-0.16452219	-0.16452219	-0.16452219	-0.16452219	-0.16452219	-0.16452219	-0.16452219
-0.16452219	-0.16452219	-0.16452219	-0.16452219	-0.16452219	-0.16452219	-0.16452219	-0.16452219	-0.16452219	-0.16452219	-0.16452219	-0.16452219	1.5015728	-0.16452219	-0.16452219	-0.16452219	-0.16452219	-0.16452219	-0.16452219	-0.16452219	-0.16452219	-0.16452219	-0.16452219	-0.16452219	-0.16452219	-0.16452219	-0.16452219	-0.16452219	-0.16452219	-0.16452219	-0.16452219	-0.16452219	-0.16452219	-0.16452219	-0.16452219	-0.16452219	-0.16452219	-0.16452219	-0.16452219	0.49063274	-0.16452219	-0.16452219	-0.16452219	-0.16452219	-0.16452219	-0.16452219	-0.16452219	-0.16452219	-0.16452219	-0.16452219
-0.16452219	-0.16452219	-0.16452219	-0.16452219	-0.16452219	-0.16452219	-0.16452219	-0.16452219	-0.16452219	-0.16452219	-0.16452219	-0.16452219	-0.16452219	-0.16452219	-0.16452219	-0.16452219	-0.16452219	-0.16452219	-0.16452219	-0.16452219	-0.16452219	-0.16452219	-0.16452219	-0.16452219	-0.16452219	-0.16452219	-0.16452219	-0.16452219	-0.16452219	-0.16452219	-0.16452219	-0.16452219	-0.16452219	-0.16452219	-0.16452219	-0.16452219	-0.16452219	-0.16452219	-0.16452219	-0.16452219	-0.16452219	-0.16452219	-0.16452219	-0.16452219	-0.16452219	-0.16452219	-0.16452219	-0.16452219	-0.16452219	-0.16452219
-0.16452219	-0.16452219	-0.16452219	-0.16452219	-0.16452219	-0.16452219	-0.16452219	-0.16452219	-0.16452219	-0.16452219	-0.16452219	-0.16452219	-0.16452219	-0.16452219	-0.16452219	-0.16452219	-0.16452219	-0.16452219	-0.16452219	-0.16452219	-0.16452219	-0.16452219	-0.16452219	-0.16452219	-0.16452219	-0.16452219	-0.16452219	-0.16452219	-0.16452219	-0.16452219	-0.16452219	-0.16452219	-0.16452219	-0.16452219	-0.16452219	-0.16452219	-0.16452219	-0.16452219	-0.16452219	-0.16452219	-0.16452219	-0.16452219	-0.16452219	-0.16452219	-0.16452219	-0.16452219	-0.16452219	-0.16452219	-0.16452219	-0.16452219
-0.16452219	-0.16452219	-0.16452219	-0.16452219	-0.16452219	-0.16452219	-0.16452219	-0.16452219	0.1296524	-0.16452219	-0.16452219	-0.16452219	-0.16452219	-0.16452219	-0.16452219	-0.16452219	-0.16452219	-0.16452219	-0.16452219	-0.16452219	-0.16452219	-0.16452219	-0.16452219	-0.16452219	-0.16452219	-0.16452219	-0.16452219	-0.16452219	-0.16452219	-0.16452219	-0.16452219	-0.16452219	-0.16452219	-0.16452219	-0.16452219	-0.16452219	-0.16452219	-0.16452219	-0.16452219	-0.16452219	-0.16452219	-0.16452219	-0.16452219	-0.16452219	-0.16452219	-0.16452219	-0.16452219	-0.16452219	-0.16452219	-0.16452219
-0.16452219	-0.16452219	-0.16452219	-0.16452219	0.36645767	-0.16452219	-0.16452219	-0.07935516	0.13153157	-0.16452219	-0.16452219	-0.16452219	-0.16452219	-0.16452219	-0.16452219	-0.16452219	-0.16452219	-0.16452219	-0.16452219	-0.16452219	-0.16452219	-0.16452219	-0.16452219	-0.16452219	-0.16452219	-0.16452219	-0.16452219	-0.16452219	-0.16452219	-0.16452219	-0.16452219	-0.16452219	-0.16452219	-0.16452219	-0.16452219	-0.16452219	-0.16452219	-0.16452219	-0.16452219	-0.16452219	-0.16452219	-0.16452219	-0.16452219	-0.16452219	-0.16452219	-0.16452219	-0.16452219	-0.16452219	-0.16452219	-0.16452219
-0.16452219	-0.16452219	-0.16452219	-0.16452219	-0.16452219	-0.16452219	-0.16452219	-0.16452219	-0.16452219	-0.16452219	-0.16452219	-0.16452219	-0.16452219	-0.16452219	-0.16452219	-0.16452219	-0.16452219	-0.16452219	-0.16452219	-0.16452219	-0.16452219	-0.16452219	-0.16452219	-0.16452219	-0.16452219	-0.16452219	-0.16452219	-0.16452219	-0.16452219	-0.16452219	-0.16452219	-0.16452219	-0.16452219	-0.16452219	-0.16452219	-0.16452219	-0.16452219	-0.16452219	-0.16452219	-0.16452219	-0.16452219	-0.16452219	-0.16452219	0.1518945	-0.16452219	-0.16452219	-0.16452219	-0.16452219	-0.16452219	-0.16452219
-0.16452219	-0.16452219	-0.16452219	-0.16452219	-0.16452219	-0.16452219	-0.16452219	-0.16452219	-0.16452219	-0.16452219	-0.16452219	-0.16452219	-0.16452219	-0.16452219	-0.16452219	-0.16452219	-0.16452219	-0.16452219	-0.16452219	-0.16452219	-0.16452219	-0.16452219	-0.16452219	-0.16452219	-0.16452219	-0.16452219	-0.16452219	-0.16452219	-0.16452219	-0.16452219	-0.16452219	-0.16452219	-0.16452219	-0.16452219	-0.16452219	-0.16452219	-0.16452219	-0.16452219	-0.16452219	-0.16452219	-0.16452219	-0.16452219	-0.16452219	-0.16452219	-0.16452219	-0.16452219	-0.16452219	-0.16452219	-0.16452219	-0.16452219
-0.16452219	-0.16452219	-0.16452219	-0.16452219	-0.16452219	-0.16452219	-0.16452219	-0.16452219	-0.16452219	-0.16452219	0.54478735	-0.16452219	-0.16452219	-0.16452219	-0.16452219	-0.16452219	-0.16452219	-0.16452219	-0.16452219	1.3070991	0.11590413	-0.16452219	-0.16452219	-0.16452219	-0.16452219	-0.16452219	-0.16452219	-0.16452219	-0.16452219	-0.16452219	-0.16452219	-0.16452219	-0.16452219	-0.16452219	-0.16452219	-0.16452219	-0.16452219	-0.16452219	-0.16452219	-0.16452219	-0.16452219	-0.16452219	-0.16452219	-0.16452219	-0.16452219	-0.16452219	-0.16452219	-0.16452219	-0.16452219	-0.16452219
-0.16452219	-0.16452219	-0.16452219	-0.16452219	-0.16452219	-0.16452219	-0.16452219	-0.16452219	-0.16452219	-0.16452219	-0.16452219	-0.16452219	1.5267327	-0.16452219	-0.16452219	-0.16452219	-0.16452219	-0.16452219	-0.16452219	-0.16452219	-0.16452219	-0.16452219	-0.16452219	-0.16452219	-0.16452219	-0.16452219	-0.16452219	-0.16452219	-0.16452219	-0.16452219	-0.16452219	-0.16452219	-0.16452219	-0.16452219	-0.16452219	-0.16452219	-0.16452219	-0.16452219	-0.16452219	-0.16452219	-0.16452219	-0.16452219	-0.16452219	-0.16452219	-0.16452219	-0.16452219	-0.16452219	-0.16452219	-0.16452219	-0.16452219
-0.16452219	-0.16452219	-0.16452219	-0.16452219	-0.16452219	-0.16452219	-0.16452219	-0.16452219	-0.16452219	-0.16452219	-0.16452219	-0.16452219	-0.16452219	-0.16452219	-0.16452219	-0.16452219	-0.16452219	-0.16452219	-0.16452219	-0.16452219	-0.16452219	-0.16452219	-0.16452219	-0.16452219	-0.16452219	-0.16452219	-0.16452219	-0.16452219	-0.16452219	-0.16452219	-0.16452219	-0.16452219	-0.16452219	-0.16452219	-0.16452219	-0.16452219	-0.16452219	-0.16452219	-0.16452219	-0.16452219	-0.16452219	-0.16452219	-0.16452219	-0.16452219	-0.16452219	-0.16452219	-0.16452219	-0.16452219	-0.16452219	-0.16452219
-0.16452219	-0.16452219	-0.16452219	-0.16452219	-0.16452219	-0.16452219	-0.16452219	-0.16452219	-0.16452219	-0.16452219	-0.16452219	-0.16452219	-0.16452219	-0.16452219	-0.16452219	-0.16452219	-0.16452219	-0.16452219	-0.16452219	-0.16452219	-0.16452219	-0.16452219	-0.16452219	-0.16452219	-0.16452219	-0.16452219	-0.16452219	-0.16452219	-0.16452219	-0.16452219	-0.16452219	-0.16452219	-0.16452219	-0.16452219	-0.16452219	-0.16452219	-0.16452219	-0.16452219	-0.16452219	-0.16452219	-0.16452219	-0.16452219	-0.16452219	-0.16452219	-0.16452219	-0.16452219	-0.16452219	-0.16452219	-0.16452219	-0.16452219
-0.15537603	-0.16452219	-0.16452219	-0.16452219	-0.16452219	-0.16452219	-0.16452219	-0.16452219	-0.16452219	-0.16452219	-0.16452219	-0.16452219	-0.16452219	-0.16452219	-0.16452219	-0.16452219	-0.16452219	-0.16452219	-0.16452219	1.0817932	-0.11416926	-0.16452219	-0.16452219	-0.16452219	-0.16452219	-0.16452219	-0.16452219	-0.16452219	-0.16452219	-0.16452219	-0.16452219	-0.16452219	-0.16452219	-0.16452219	-0.16452219	-0.16452219	-0.16452219	-0.16452219	-0.16452219	-0.16452219	-0.16452219	-0.16452219	-0.16452219	-0.16452219	-0.16452219	-0.16452219	-0.16452219	-0.16452219	-0.16452219	-0.16452219
-0.16452219	-0.16452219	-0.16452219	-0.16452219	-0.16452219	-0.16452219	-0.16452219	-0.16452219	-0.16452219	-0.16452219	-0.16452219	-0.16452219	-0.16452219	-0.16452219	-0.16452219	-0.16452219	-0.16452219	-0.16452219	-0.16452219	-0.16452219	-0.16452219	-0.16452219	-0.16452219	-0.16452219	-0.16452219	-0.16452219	-0.16452219	-0.16452219	-0.16452219	-0.16452219	-0.16452219	-0.16452219	-0.16452219	-0.16452219	-0.16452219	-0.16452219	-0.16452219	-0.16452219	-0.16452219	-0.16452219	-0.16452219	-0.16452219	-0.16452219	-0.16452219	1.0967263	0.030279666	-0.16452219	-0.16452219	-0.16452219	-0.16452219
-0.16452219	-0.16452219	-0.16452219	-0.16452219	-0.16452219	-0.16452219	-0.16452219	-0.16452219	-0.16452219	-0.16452219	-0.16452219	-0.16452219	-0.16452219	-0.16452219	-0.16452219	-0.16452219	-0.16452219	-0.16452219	-0.16452219	-0.16452219	-0.16452219	-0.16452219	-0.16452219	-0.16452219	-0.16452219	-0.16452219	-0.16452219	-0.16452219	-0.16452219	-0.16452219	-0.16452219	-0.16452219	-0.16452219	-0.16452219	-0.16452219	-0.16452219	-0.16452219	-0.16452219	-0.16452219	-0.16452219	-0.16452219	-0.16452219	-0.16452219	-0.16452219	-0.16452219	-0.16452219	-0.16452219	-0.16452219	-0.16452219	-0.16452219
-0.16452219	-0.16452219	-0.16452219	-0.16452219	-0.16452219	-0.16452219	-0.16452219	-0.16452219	-0.16452219	-0.16452219	-0.16452219	-0.16452219	-0.16452219	-0.16452219	-0.16452219	0.21418552	-0.16452219	-0.16452219	0.014474006	-0.16452219	-0.16452219	-0.16452219	-0.16452219	-0.16452219	-0.16452219	-0.16452219	-0.16452219	-0.16452219	-0.16452219	-0.16452219	-0.16452219	-0.16452219	1.2614006	-0.16452219	-0.16452219	-0.16452219	-0.16452219	-0.16452219	-0.16452219	-0.16452219	-0.16452219	-0.16452219	-0.16452219	-0.16452219	-0.16452219	-0.16452219	-0.16452219	-0.16452219	-0.16452219	-0.16452219
-0.16452219	-0.16452219	-0.16452219	-0.16452219	-0.16452219	-0.16452219	-0.16452219	-0.16452219	-0.16452219	-0.16452219	-0.16452219	-0.16452219	-0.16452219	-0.16452219	0.21019341	2.8720787	-0.16452219	-0.16452219	-0.16452219	3.0617497	-0.16452219	-0.16452219	-0.16452219	-0.16452219	-0.16452219	-0.16452219	-0.16452219	-0.16452219	-0.16452219	-0.16452219	-0.16452219	-0.16452219	-0.16452219	-0.16452219	-0.16452219	-0.16452219	1.9012897	-0.16452219	-0.16452219	-0.16452219	-0.16452219	-0.16452219	-0.16452219	-0.16452219	-0.16452219	-0.16452219	-0.16452219	-0.16452219	-0.16452219	-0.16452219
-0.16452219	-0.16452219	-0.16452219	-0.16452219	-0.16452219	-0.16452219	-0.16452219	-0.16452219	-0.16452219	-0.16452219	-0.16452219	-0.16452219	-0.16452219	0.23915854	2.8000093	-0.16452219	-0.16452219	-0.16452219	-0.16452219	2.505942	-0.16452219	-0.16452219	-0.16452219	-0.16452219	-0.16452219	-0.16452219	-0.16452219	-0.16452219	-0.16452219	-0.16452219	-0.16452219	-0.16452219	-0.16452219	-0.16452219	-0.16452219	-0.16452219	-0.16452219	-0.16452219	-0.16452219	-0.16452219	-0.16452219	-0.16452219	0.62319833	-0.16452219	-0.16452219	-0.16452219	-0.16452219	-0.16452219	-0.16452219	-0.16452219
-0.16452219	-0.16452219	-0.16452219	-0.16452219	-0.16452219	-0.16452219	-0.16452219	-0.16452219	-0.16452219	-0.16452219	-0.16452219	-0.16452219	-0.16452219	-0.16452219	1.1576141	1.6891279	-0.16452219	-0.16452219	-0.16452219	-0.16452219	-0.16452219	-0.16452219	-0.16452219	-0.16452219	-0.16452219	-0.16452219	-0.16452219	-0.16452219	-0.16452219	-0.16452219	-0.16452219	-0.16452219	-0.16452219	-0.16452219	-0.16452219	-0.16452219	-0.16452219	-0.16452219	-0.16452219	-0.16452219	-0.16452219	-0.16452219	-0.16452219	-0.16452219	-0.16452219	-0.16452219	-0.16452219	-0.16452219	-0.16452219	-0.16452219
-0.16452219	-0.16452219	-0.16452219	-0.16452219	-0.16452219	-0.16452219	-0.16452219	-0.16452219	-0.16452219	-0.16452219	-0.16452219	-0.16452219	-0.16452219	1.5519519	-0.16452219	-0.16452219	-0.16452219	-0.16452219	-0.16452219	-0.16452219	-0.16452219	-0.16452219	-0.16452219	-0.16452219	-0.16452219	-0.16452219	-0.16452219	-0.16452219	-0.16452219	-0.16452219	-0.16452219	-0.16452219	-0.16452219	-0.16452219	-0.16452219	-0.16452219	-0.16452219	1.6317534	-0.16452219	-0.16452219	-0.16452219	-0.16452219	-0.16452219	-0.16452219	-0.16452219	-0.16452219	-0.16452219	-0.16452219	-0.16452219	-0.107955195
-0.16452219	-0.16452219	-0.16452219	-0.16452219	-0.16452219	-0.16452219	-0.16452219	-0.16452219	-0.16452219	-0.16452219	-0.16452219	-0.16452219	-0.16452219	1.876463	0.40969643	-0.16452219	-0.16452219	-0.16452219	-0.16452219	-0.16452219	-0.16452219	-0.16452219	-0.16452219	-0.16452219	-0.16452219	-0.16452219	-0.16452219	-0.16452219	-0.16452219	-0.16452219	-0.16452219	-0.16452219	-0.16452219	-0.16452219	-0.16452219	-0.16452219	-0.16452219	1.0730833	-0.16452219	-0.16452219	-0.16452219	-0.16452219	-0.16452219	-0.16452219	-0.16452219	-0.16452219	-0.16452219	-0.16452219	-0.16452219	-0.16452219
-0.16452219	-0.16452219	-0.16452219	-0.16452219	-0.16452219	-0.16452219	-0.16452219	-0.16452219	-0.12416175	-0.16452219	-0.16452219	-0.16452219	2.518505	1.7402796	-0.16452219	-0.16452219	-0.16452219	0.0057415054	-0.16452219	-0.16452219	-0.16452219	-0.16452219	-0.16452219	-0.16452219	-0.16452219	-0.16452219	-0.16452219	-0.16452219	-0.16452219	-0.16452219	-0.16452219	-0.16452219	-0.16452219	-0.16452219	-0.16452219	-0.16452219	-0.16452219	-0.16452219	-0.16452219	-0.16452219	-0.16452219	-0.16452219	-0.16452219	-0.16452219	-0.16452219	-0.16452219	-0.16452219	-0.16452219	-0.16452219	-0.16452219
-0.16452219	-0.16452219	-0.16452219	0.15418191	-0.16452219	-0.16452219	-0.16452219	-0.16452219	-0.16452219	-0.16452219	-0.16452219	-0.16452219	-0.16452219	-0.16452219	-0.16452219	-0.16452219	-0.16452219	-0.16452219	-0.16452219	-0.16452219	-0.16452219	-0.16452219	-0.16452219	-0.16452219	-0.16452219	-0.16452219	-0.16452219	-0.16452219	-0.16452219	-0.16452219	-0.16452219	-0.16452219	-0.16452219	-0.16452219	-0.16452219	-0.16452219	-0.16452219	-0.16452219	3.723165	-0.16452219	-0.16452219	-0.16452219	-0.16452219	-0.16452219	-0.16452219	-0.16452219	-0.16452219	-0.16452219	-0.16452219	-0.16452219
-0.16452219	-0.16452219	-0.16452219	-0.16452219	-0.16452219	-0.16452219	-0.16452219	-0.16452219	-0.16452219	-0.16452219	-0.16452219	-0.16452219	3.2550042	-0.16452219	-0.16452219	-0.16452219	-0.16452219	-0.16452219	-0.16452219	-0.16452219	-0.16452219	-0.16452219	-0.16452219	-0.16452219	-0.16452219	-0.16452219	-0.16452219	-0.16452219	-0.16452219	-0.16452219	-0.16452219	-0.16452219	-0.16452219	-0.16452219	-0.16452219	-0.16452219	-0.16452219	-0.16452219	-0.16452219	-0.16452219	-0.16452219	-0.16452219	-0.16452219	-0.16452219	-0.16452219	-0.16452219	-0.16452219	-0.16452219	-0.16452219	1.0966864
-0.16452219	-0.16452219	-0.16452219	-0.16452219	-0.16452219	-0.16452219	-0.16452219	-0.16452219	-0.16452219	-0.16452219	-0.16452219	1.4956983	-0.16452219	-0.16452219	-0.16452219	-0.16452219	-0.16452219	-0.16452219	-0.16452219	-0.16452219	-0.16452219	-0.16452219	-0.16452219	-0.16452219	-0.16452219	-0.16452219	-0.16452219	-0.16452219	-0.16452219	-0.16452219	-0.16452219	-0.16452219	-0.16452219	-0.16452219	-0.16452219	-0.16452219	-0.16452219	-0.16452219	-0.16452219	-0.16452219	0.0807025	-0.16452219	-0.16452219	-0.16452219	-0.16452219	-0.16452219	-0.16452219	-0.16452219	-0.16452219	-0.16452219
-0.16452219	-0.16452219	-0.16452219	-0.16452219	-0.16452219	-0.16452219	-0.16452219	-0.16452219	-0.16452219	-0.16452219	-0.16452219	2.910109	-0.16452219	-0.16452219	-0.16452219	-0.16452219	-0.16452219	-0.16452219	-0.16452219	-0.16452219	-0.16452219	-0.16452219	-0.16452219	-0.16452219	-0.16452219	-0.16452219	-0.16452219	-0.16452219	-0.16452219	-0.16452219	-0.16452219	-0.16452219	-0.16452219	-0.16452219	-0.16452219	-0.16452219	-0.16452219	-0.16452219	-0.16452219	-0.16452219	-0.16452219	-0.16452219	-0.16452219	-0.16452219	-0.16452219	-0.16452219	-0.16452219	-0.16452219	-0.16452219	-0.16452219
-0.16452219	-0.16452219	-0.16452219	-0.16452219	-0.16452219	-0.16452219	-0.16452219	-0.16452219	-0.16452219	-0.16452219	-0.16452219	-0.16452219	-0.16452219	-0.16452219	-0.16452219	-0.16452219	-0.16452219	-0.16452219	-0.16452219	-0.16452219	-0.16452219	-0.16452219	-0.16452219	-0.16452219	-0.16452219	-0.16452219	-0.16452219	-0.16452219	-0.16452219	-0.16452219	-0.16452219	-0.16452219	-0.16452219	-0.16452219	-0.16452219	-0.16452219	-0.16452219	0.09659387	-0.16452219	-0.16452219	-0.16452219	-0.16452219	-0.16452219	-0.16452219	-0.16452219	-0.16452219	-0.16452219	-0.16452219	-0.16452219	-0.16452219
-0.16452219	-0.16452219	-0.16452219	-0.16452219	-0.16452219	-0.16452219	-0.16452219	-0.16452219	-0.16452219	1.6773106	1.3831891	-0.16452219	-0.16452219	-0.16452219	-0.16452219	-0.16452219	-0.16452219	-0.16452219	-0.16452219	-0.16452219	-0.16452219	-0.16452219	-0.16452219	-0.16452219	-0.16452219	-0.16452219	-0.16452219	-0.16452219	-0.16452219	-0.16452219	-0.16452219	-0.16452219	-0.16452219	-0.16452219	-0.16452219	-0.16452219	-0.16452219	-0.16452219	-0.16452219	-0.16452219	-0.16452219	-0.16452219	-0.16452219	-0.16452219	-0.16452219	-0.16452219	-0.16452219	-0.16452219	-0.16452219	-0.16452219
-0.16452219	-0.16452219	-0.16452219	-0.16452219	-0.16452219	-0.16452219	-0.16452219	-0.16452219	0.50790185	-0.16452219	1.2136004	-0.16452219	-0.16452219	-0.16452219	-0.16452219	-0.16452219	-0.16452219	-0.16452219	-0.16452219	-0.16452219	-0.16452219	-0.16452219	-0.16452219	-0.16452219	-0.16452219	-0.16452219	-0.16452219	-0.16452219	-0.16452219	-0.16452219	-0.16452219	-0.16452219	-0.16452219	-0.16452219	-0.16452219	0.067848586	0.50681	-0.16452219	-0.16452219	-0.16452219	-0.16452219	-0.16452219	-0.16452219	-0.16452219	-0.16452219	-0.16452219	-0.16452219	-0.16452219	-0.16452219	-0.16452219
-0.16452219	-0.16452219	-0.16452219	-0.16452219	-0.16452219	-0.16452219	-0.16452219	-0.16452219	-0.16452219	0.52656466	-0.16452219	-0.16452219	-0.16452219	-0.16452219	-0.16452219	-0.16452219	-0.16452219	-0.16452219	-0.16452219	-0.16452219	-0.16452219	-0.16452219	-0.16452219	-0.16452219	-0.16452219	-0.16452219	-0.16452219	-0.16452219	-0.16452219	-0.16452219	-0.16452219	-0.16452219	-0.16452219	-0.16452219	-0.16452219	-0.091569744	-0.16452219	-0.16452219	-0.16452219	-0.16452219	-0.16452219	-0.16452219	-0.16452219	-0.16452219	2.0465164	-0.16452219	-0.16452219	-0.16452219	-0.16452219	-0.16452219
-0.16452219	-0.16452219	-0.16452219	-0.16452219	-0.16452219	-0.16452219	-0.16452219	-0.16452219	0.5876564	-0.16452219	-0.16452219	-0.16452219	-0.16452219	-0.16452219	-0.16452219	-0.16452219	-0.16452219	-0.16452219	-0.16452219	-0.16452219	-0.16452219	-0.16452219	-0.16452219	-0.16452219	-0.16452219	-0.16452219	-0.16452219	-0.16452219	-0.16452219	-0.16452219	-0.16452219	-0.16452219	-0.16452219	-0.16452219	-0.16452219	-0.16452219	-0.16452219	-0.16452219	-0.16452219	-0.16452219	-0.16452219	-0.16452219	-0.16452219	-0.16452219	-0.16452219	-0.16452219	2.4290853	-0.16452219	-0.16452219	-0.16452219
-0.16452219	-0.16452219	-0.16452219	-0.16452219	-0.16452219	-0.16452219	-0.16452219	1.9186034	0.2201649	-0.16452219	-0.16452219	-0.16452219	-0.16452219	-0.16452219	-0.16452219	-0.16452219	-0.16452219	-0.16452219	-0.16452219	-0.16452219	-0.16452219	-0.16452219	-0.16452219	-0.16452219	-0.16452219	-0.16452219	-0.16452219	-0.16452219	-0.16452219	-0.16452219	-0.16452219	-0.16452219	-0.16452219	-0.16452219	-0.16452219	-0.094776	-0.16452219	-0.16452219	-0.16452219	-0.16452219	-0.16452219	-0.16452219	-0.16452219	-0.16452219	-0.16452219	-0.16452219	1.4229003	-0.16452219	-0.16452219	-0.16452219
-0.16452219	-0.16452219	-0.16452219	-0.16452219	-0.16452219	-0.16452219	-0.16452219	2.2611516	-0.16452219	-0.16452219	-0.16452219	-0.16452219	-0.16452219	-0.16452219	-0.16452219	-0.16452219	-0.16452219	-0.16452219	-0.16452219	-0.16452219	-0.16452219	-0.16452219	-0.16452219	-0.16452219	-0.16452219	-0.16452219	-0.16452219	-0.16452219	-0.16452219	-0.16452219	-0.16452219	-0.16452219	2.1568346	-0.16452219	-0.16452219	-0.16452219	-0.16452219	-0.16452219	-0.16452219	-0.16452219	-0.16452219	-0.16452219	-0.16452219	-0.16452219	-0.16452219	-0.16452219	2.1867957	-0.16452219	-0.16452219	-0.16452219
-0.16452219	-0.16452219	-0.16452219	-0.16452219	-0.16452219	-0.16452219	-0.16452219	-0.16452219	-0.16452219	-0.16452219	-0.16452219	-0.16452219	-0.16452219	-0.16452219	-0.16452219	-0.16452219	-0.16452219	-0.16452219	-0.16452219	-0.16452219	-0.16452219	-0.16452219	-0.16452219	-0.16452219	-0.16452219	-0.16452219	-0.16452219	-0.16452219	-0.16452219	0.970843	2.9897783	0.5689766	-0.16452219	-0.16452219	-0.16452219	-0.16452219	-0.16452219	-0.16452219	-0.16452219	-0.16452219	-0.16452219	-0.16452219	-0.16452219	-0.16452219	-0.16452219	-0.16452219	0.78108126	-0.16452219	-0.16452219	-0.16452219
-0.16452219	-0.16452219	-0.16452219	-0.16452219	-0.16452219	0.5252647	-0.16452219	-0.16452219	-0.16452219	-0.16452219	-0.16452219	-0.16452219	-0.16452219	-0.16452219	-0.16452219	-0.16452219	-0.16452219	-0.16452219	-0.16452219	-0.16452219	-0.16452219	-0.16452219	-0.16452219	-0.16452219	-0.16452219	-0.16452219	-0.16452219	-0.16452219	-0.16452219	-0.16452219	-0.16452219	2.5787203	-0.16452219	-0.16452219	-0.16452219	-0.16452219	-0.16452219	-0.16452219	-0.16452219	-0.16452219	-0.16452219	-0.16452219	-0.16452219	-0.16452219	-0.16452219	2.5165846	-0.16452219	-0.16452219	-0.16452219	-0.16452219
-0.16452219	-0.16452219	-0.16452219	-0.16452219	-0.16452219	-0.16452219	0.551518	-0.16452219	-0.16452219	-0.16452219	-0.16452219	-0.16452219	-0.16452219	-0.16452219	-0.16452219	-0.16452219	-0.16452219	-0.16452219	-0.16452219	-0.16452219	-0.16452219	-0.16452219	-0.16452219	-0.16452219	-0.16452219	-0.16452219	-0.16452219	-0.16452219	-0.16452219	-0.16452219	1.4822358	2.6993978	-0.16452219	-0.16452219	-0.16452219	-0.16452219	-0.16452219	-0.16452219	-0.16452219	-0.16452219	-0.16452219	-0.16452219	-0.16452219	-0.16452219	-0.16452219	0.6604615	-0.16452219	-0.16452219	-0.16452219	-0.16452219
-0.16452219	-0.16452219	-0.16452219	-0.16452219	-0.006399139	-0.16452219	-0.16452219	-0.16452219	-0.16452219	-0.16452219	-0.16452219	-0.16452219	-0.16452219	-0.16452219	-0.16452219	-0.16452219	-0.16452219	-0.16452219	-0.16452219	-0.16452219	-0.16452219	-0.16452219	-0.16452219	-0.16452219	-0.16452219	-0.16452219	-0.16452219	2.394889	-0.16452219	-0.16452219	-0.16452219	-0.16452219	-0.16452219	-0.16452219	-0.16452219	-0.16452219	-0.16452219	-0.16452219	-0.16452219	-0.16452219	-0.16452219	-0.16452219	-0.16452219	-0.16452219	-0.16452219	1.5411316	-0.16452219	-0.16452219	-0.16452219	-0.16452219
-0.16452219	-0.16452219	-0.16452219	-0.16452219	-0.16452219	-0.16452219	-0.16452219	-0.16452219	-0.16452219	-0.16452219	-0.16452219	-0.16452219	-0.16452219	-0.16452219	-0.16452219	-0.16452219	-0.16452219	-0.16452219	-0.16452219	-0.16452219	-0.16452219	-0.16452219	-0.16452219	-0.16452219	-0.16452219	-0.16452219	-0.16452219	-0.16452219	-0.16452219	-0.16452219	-0.16452219	-0.16452219	-0.16452219	-0.16452219	-0.16452219	-0.16452219	-0.16452219	-0.16452219	-0.16452219	-0.16452219	-0.16452219	-0.16452219	-0.16452219	-0.16452219	1.892848	1.2011529	1.0410013	-0.16452219	-0.16452219	-0.16452219
-0.16452219	-0.16452219	-0.16452219	-0.16452219	-0.16452219	-0.16452219	-0.16452219	-0.16452219	-0.16452219	-0.16452219	-0.16452219	-0.16452219	-0.16452219	-0.16452219	-0.16452219	-0.16452219	-0.16452219	-0.16452219	-0.16452219	-0.16452219	-0.16452219	-0.16452219	-0.16452219	-0.16452219	-0.16452219	0.084122285	-0.16452219	-0.16452219	-0.16452219	-0.16452219	-0.16452219	-0.16452219	-0.16452219	-0.16452219	-0.16452219	-0.16452219	-0.16452219	-0.16452219	-0.16452219	-0.16452219	-0.16452219	-0.16452219	-0.16452219	-0.16452219	-0.16452219	2.9796557	0.8015551	-0.16452219	-0.16452219	-0.16452219
-0.16452219	0.34750926	-0.16452219	1.8180357	0.3471656	-0.16452219	-0.16452219	-0.16452219	-0.16452219	-0.16452219	-0.16452219	-0.16452219	-0.16452219	-0.16452219	-0.16452219	-0.16452219	-0.16452219	-0.16452219	-0.16452219	-0.16452219	-0.16452219	-0.16452219	-0.16452219	-0.16452219	-0.16452219	-0.16452219	-0.16452219	-0.16452219	-0.16452219	-0.16452219	-0.16452219	-0.16452219	-0.16452219	-0.16452219	-0.16452219	-0.16452219	-0.16452219	-0.16452219	-0.16452219	-0.16452219	-0.16452219	-0.16452219	-0.16452219	-0.16452219	-0.16452219	0.4100583	0.30492398	-0.16452219	-0.16452219	-0.16452219
-0.16452219	3.1294742	-0.16452219	0.65905684	-0.16452219	-0.16452219	-0.16452219	-0.16452219	-0.16452219	-0.16452219	-0.16452219	-0.16452219	-0.16452219	-0.16452219	-0.16452219	-0.16452219	-0.16452219	-0.16452219	-0.16452219	-0.16452219	-0.16452219	-0.16452219	-0.16452219	-0.16452219	-0.16452219	-0.16452219	-0.16452219	-0.16452219	-0.16452219	-0.16452219	-0.16452219	-0.16452219	-0.16452219	-0.16452219	-0.16452219	-0.16452219	-0.16452219	-0.16452219	-0.16452219	-0.16452219	-0.16452219	-0.16452219	-0.16452219	-0.16452219	-0.16452219	-0.16452219	3.1875856	-0.16452219	-0.16452219	-0.16452219
-0.16452219	1.1440362	-0.16452219	0.2878128	-0.16452219	-0.16452219	-0.16452219	-0.16452219	-0.16452219	-0.16452219	-0.16452219	-0.16452219	-0.16452219	-0.16452219	-0.16452219	-0.16452219	-0.16452219	-0.16452219	-0.16452219	-0.16452219	-0.16452219	-0.16452219	-0.16452219	-0.16452219	-0.16452219	-0.16452219	-0.16452219	-0.16452219	-0.16452219	-0.16452219	-0.16452219	-0.16452219	-0.16452219	-0.16452219	-0.16452219	-0.16452219	-0.16452219	-0.16452219	-0.16452219	-0.16452219	-0.16452219	-0.16452219	-0.16452219	-0.16452219	-0.16452219	-0.14688832	1.469971	-0.16452219	-0.16452219	-0.16452219
-0.16452219	-0.16452219	-0.16452219	0.119979836	0.09024774	-0.16452219	-0.16452219	-0.16452219	-0.16452219	-0.16452219	-0.16452219	-0.16452219	-0.16452219	-0.16452219	-0.16452219	-0.16452219	-0.16452219	-0.16452219	-0.16452219	-0.16452219	-0.16452219	-0.16452219	-0.16452219	-0.16452219	-0.16452219	-0.16452219	-0.16452219	-0.16452219	-0.16452219	-0.16452219	-0.16452219	-0.16452219	-0.16452219	1.267817	-0.16452219	-0.16452219	-0.16452219	-0.16452219	-0.16452219	-0.16452219	-0.16452219	-0.16452219	-0.16452219	-0.16452219	-0.16452219	2.027411	-0.16452219	-0.16452219	-0.078897685	-0.16452219
-0.16452219	-0.16452219	-0.16452219	-0.16452219	-0.16452219	-0.16452219	-0.16452219	-0.16452219	-0.16452219	-0.16452219	-0.16452219	-0.16452219	-0.16452219	-0.16452219	-0.16452219	-0.16452219	-0.16452219	-0.16452219	-0.16452219	-0.16452219	-0.16452219	-0.16452219	-0.16452219	-0.16452219	-0.16452219	-0.16452219	-0.16452219	-0.16452219	-0.16452219	-0.16452219	-0.16452219	-0.16452219	-0.16452219	-0.16452219	-0.16452219	-0.16452219	-0.16452219	-0.16452219	-0.16452219	-0.16452219	-0.16452219	-0.16452219	-0.16452219	-0.16452219	-0.16452219	-0.0013205303	-0.16452219	3.2729206	2.3833907	-0.16452219
-0.16452219	-0.16452219	-0.16452219	-0.16452219	-0.16452219	-0.16452219	-0.16452219	-0.16452219	-0.16452219	-0.16452219	-0.16452219	-0.16452219	-0.16452219	-0.16452219	-0.16452219	-0.16452219	-0.16452219	-0.16452219	-0.16452219	-0.16452219	-0.16452219	-0.16452219	-0.16452219	-0.16452219	-0.16452219	-0.16452219	-0.16452219	-0.16452219	-0.16452219	-0.16452219	-0.16452219	-0.16452219	-0.16452219	-0.16452219	-0.16452219	-0.16452219	-0.16452219	-0.16452219	-0.16452219	-0.16452219	-0.16452219	-0.16452219	-0.16452219	-0.16452219	-0.16452219	-0.16452219	2.2234695	4.751894	-0.16452219	-0.16452219
-0.16452219	-0.16452219	-0.16452219	-0.16452219	-0.061813686	-0.16452219	-0.16452219	-0.16452219	-0.16452219	-0.16452219	-0.16452219	-0.16452219	-0.16452219	-0.16452219	-0.16452219	-0.16452219	-0.16452219	-0.16452219	-0.16452219	-0.16452219	-0.16452219	-0.16452219	-0.16452219	-0.16452219	-0.16452219	-0.16452219	-0.16452219	-0.16452219	-0.16452219	-0.16452219	-0.16452219	-0.16452219	-0.16452219	-0.16452219	-0.16452219	-0.16452219	-0.16452219	-0.16452219	-0.16452219	-0.16452219	-0.16452219	-0.16452219	-0.16452219	-0.16452219	-0.16452219	-0.16452219	0.8306389	0.34433863	1.2275602	-0.16452219
-0.16452219	-0.16452219	-0.16452219	-0.16452219	-0.16452219	-0.16452219	-0.16452219	-0.16452219	-0.16452219	-0.16452219	-0.16452219	1.7387409	-0.16452219	-0.16452219	-0.16452219	-0.16452219	-0.16452219	-0.16452219	-0.16452219	-0.16452219	-0.11472431	-0.16452219	-0.16452219	-0.16452219	-0.16452219	-0.16452219	-0.16452219	-0.16452219	-0.16452219	-0.16452219	-0.16452219	-0.16452219	-0.16452219	-0.16452219	-0.16452219	-0.16452219	-0.16452219	-0.16452219	-0.16452219	-0.16452219	-0.16452219	-0.16452219	-0.16452219	-0.16452219	-0.16452219	-0.16452219	0.9795624	0.188087	2.204319	-0.16452219
0.8562895	-0.16452219	-0.16452219	-0.16452219	-0.16452219	-0.16452219	-0.16452219	-0.16452219	-0.16452219	-0.16452219	-0.16452219	-0.16452219	-0.16452219	-0.16452219	-0.16452219	-0.16452219	-0.16452219	-0.16452219	-0.16452219	-0.16452219	-0.16452219	0.26143774	-0.05683857	-0.16452219	-0.16452219	-0.16452219	-0.16452219	2.1534655	-0.16452219	-0.16452219	-0.16452219	-0.16452219	-0.16452219	-0.16452219	-0.16452219	-0.16452219	-0.16452219	-0.16452219	-0.16452219	-0.16452219	-0.16452219	-0.16452219	-0.16452219	-0.16452219	-0.16452219	-0.16452219	0.17823693	-0.16452219	-0.16452219	-0.16452219
-0.16452219	-0.16452219	-0.16452219	-0.16452219	-0.16452219	-0.16452219	-0.16452219	-0.16452219	-0.16452219	-0.16452219	-0.16452219	-0.16452219	-0.16452219	-0.16452219	-0.16452219	-0.16452219	-0.16452219	-0.16452219	-0.16452219	-0.16452219	-0.16452219	-0.16452219	-0.16452219	-0.16452219	-0.16452219	-0.16452219	0.08557212	-0.16452219	-0.16452219	-0.16452219	-0.16452219	-0.16452219	-0.16452219	-0.16452219	-0.16452219	-0.16452219	-0.16452219	-0.16452219	-0.16452219	-0.16452219	-0.16452219	-0.16452219	-0.16452219	-0.16452219	-0.16452219	-0.16452219	1.7206202	5.3333807	3.5795195	-0.16452219
-0.16452219	-0.16452219	-0.16452219	-0.16452219	-0.16452219	-0.16452219	-0.16452219	-0.16452219	-0.16452219	-0.16452219	-0.16452219	-0.16452219	-0.16452219	-0.16452219	-0.16452219	-0.16452219	-0.16452219	-0.16452219	-0.16452219	-0.16452219	-0.16452219	-0.16452219	-0.16452219	-0.16452219	-0.16452219	-0.16452219	-0.16452219	-0.16452219	-0.16452219	-0.16452219	-0.16452219	-0.16452219	-0.16452219	-0.16452219	-0.16452219	-0.16452219	-0.16452219	-0.16452219	-0.16452219	-0.16452219	-0.16452219	-0.16452219	-0.16452219	-0.16452219	-0.16452219	0.25901645	-0.110617794	4.6784124	4.926836	-0.16452219
-0.16452219	-0.16452219	-0.16452219	-0.16452219	-0.16452219	-0.16452219	-0.16452219	-0.16452219	-0.16452219	-0.16452219	-0.056985892	-0.16452219	-0.16452219	-0.16452219	-0.16452219	-0.16452219	-0.16452219	-0.16452219	-0.16452219	-0.16452219	-0.16452219	-0.16452219	-0.16452219	-0.16452219	-0.16452219	-0.16452219	-0.16452219	-0.16452219	-0.16452219	-0.16452219	-0.16452219	-0.16452219	-0.16452219	-0.16452219	-0.16452219	-0.16452219	-0.16452219	-0.16452219	-0.16452219	-0.16452219	-0.16452219	-0.16452219	-0.16452219	-0.16452219	-0.16452219	-0.16452219	-0.16452219	-0.16452219	2.6145222	-0.16452219
-0.16452219	-0.16452219	-0.16452219	-0.16452219	-0.16452219	-0.16452219	-0.16452219	-0.16452219	-0.16452219	-0.16452219	-0.16452219	-0.16452219	-0.16452219	-0.16452219	-0.16452219	-0.16452219	-0.16452219	-0.16452219	-0.16452219	-0.16452219	-0.16452219	-0.16452219	-0.16452219	-0.16452219	-0.16452219	-0.16452219	-0.16452219	-0.16452219	-0.16452219	-0.16452219	-0.16452219	-0.16452219	-0.16452219	-0.16452219	-0.16452219	-0.16452219	-0.16452219	-0.16452219	-0.16452219	-0.16452219	-0.16452219	-0.16452219	-0.16452219	-0.16452219	-0.16452219	-0.16452219	1.7994531	3.8448873	-0.16452219	-0.16452219
-0.16452219	-0.16452219	-0.16452219	-0.16452219	-0.16452219	-0.16452219	-0.16452219	-0.16452219	-0.16452219	-0.16452219	1.4122252	-0.16452219	-0.16452219	-0.16452219	-0.16452219	-0.16452219	-0.16452219	-0.16452219	-0.16452219	-0.16452219	-0.16452219	-0.16452219	-0.16452219	-0.16452219	-0.16452219	-0.16452219	-0.16452219	-0.16452219	-0.16452219	-0.16452219	-0.16452219	-0.16452219	-0.16452219	-0.16452219	-0.16452219	-0.16452219	-0.16452219	-0.16452219	-0.16452219	-0.16452219	-0.16452219	-0.16452219	-0.16452219	-0.16452219	-0.16452219	-0.16452219	-0.16452219	-0.16452219	1.3675373	0.846548
-0.16452219	-0.16452219	-0.16452219	-0.16452219	-0.16452219	-0.16452219	-0.16452219	-0.16452219	0.33068344	-0.16452219	-0.16452219	-0.16452219	-0.16452219	-0.16452219	-0.16452219	-0.16452219	-0.16452219	-0.16452219	-0.16452219	-0.16452219	-0.16452219	-0.16452219	-0.16452219	-0.16452219	-0.16452219	-0.16452219	-0.16452219	-0.16452219	-0.16452219	-0.16452219	-0.16452219	-0.16452219	-0.16452219	-0.16452219	-0.16452219	-0.16452219	-0.16452219	-0.16452219	2.9901364	-0.16452219	-0.16452219	-0.16452219	-0.16452219	-0.16452219	-0.16452219	-0.16452219	-0.16452219	-0.16452219	0.13170032	-0.16452219
-0.16452219	-0.16452219	-0.16452219	-0.16452219	-0.16452219	-0.16452219	-0.16452219	-0.16452219	-0.16452219	-0.16452219	-0.16452219	-0.16452219	-0.16452219	-0.16452219	-0.16452219	-0.16452219	-0.16452219	-0.16452219	-0.16452219	-0.16452219	-0.16452219	-0.16452219	-0.16452219	0.42451647	-0.16452219	-0.16452219	-0.16452219	-0.16452219	-0.16452219	-0.16452219	-0.16452219	-0.16452219	-0.16452219	-0.16452219	-0.16452219	-0.16452219	-0.16452219	-0.16452219	-0.16452219	-0.16452219	-0.16452219	-0.16452219	-0.16452219	-0.16452219	-0.16452219	-0.16452219	-0.16452219	3.8760996	0.18661845	0.44007194
-0.16452219	-0.16452219	-0.16452219	-0.16452219	-0.16452219	-0.16452219	-0.16452219	-0.16452219	-0.16452219	-0.16452219	-0.16452219	-0.16452219	-0.16452219	-0.16452219	-0.16452219	-0.16452219	-0.16452219	-0.16452219	-0.16452219	-0.16452219	-0.16452219	-0.16452219	-0.16452219	-0.16452219	-0.16452219	-0.16452219	-0.16452219	-0.16452219	-0.16452219	-0.16452219	-0.16452219	-0.16452219	-0.16452219	-0.16452219	-0.16452219	-0.16452219	1.9118729	-0.16452219	-0.16452219	-0.16452219	-0.16452219	-0.16452219	-0.16452219	-0.16452219	1.6209236	-0.16452219	0.67082137	0.31396204	1.645795	-0.16452219
-0.16452219	-0.16452219	-0.16452219	-0.16452219	-0.16452219	-0.16452219	-0.16452219	-0.16452219	-0.16452219	-0.16452219	-0.16452219	-0.16452219	-0.16452219	-0.16452219	-0.16452219	-0.16452219	-0.16452219	-0.16452219	-0.16452219	-0.16452219	-0.16452219	-0.16452219	-0.16452219	0.77456313	-0.16452219	-0.058025412	-0.16452219	-0.16452219	-0.16452219	-0.16452219	-0.16452219	-0.16452219	-0.16452219	-0.16452219	-0.16452219	-0.16452219	2.1536546	-0.06766778	-0.16452219	-0.16452219	-0.16452219	-0.16452219	-0.16452219	-0.16452219	-0.16452219	0.60065717	-0.16452219	3.1245077	1.2189795	-0.16452219
-0.16452219	-0.16452219	-0.16452219	-0.16452219	-0.16452219	-0.16452219	-0.16452219	0.28700632	-0.031161916	-0.16452219	-0.16452219	-0.16452219	-0.16452219	-0.16452219	-0.16452219	-0.16452219	-0.16452219	-0.16452219	-0.16452219	-0.16452219	-0.16452219	-0.16452219	-0.16452219	-0.16452219	-0.16452219	-0.16452219	-0.16452219	-0.16452219	-0.16452219	-0.16452219	-0.16452219	-0.16452219	-0.16452219	-0.16452219	-0.16452219	-0.16452219	-0.16452219	1.0063314	1.806895	-0.16452219	-0.16452219	-0.16452219	-0.16452219	-0.16452219	-0.16452219	-0.16452219	-0.16452219	4.009934	-0.16452219	-0.16452219
-0.16452219	-0.16452219	-0.16452219	-0.16452219	-0.16452219	-0.16452219	-0.16452219	-0.16452219	-0.16452219	-0.16452219	-0.16452219	-0.16452219	-0.16452219	-0.16452219	-0.16452219	-0.16452219	-0.16452219	-0.16452219	-0.16452219	-0.16452219	0.092404425	-0.16452219	-0.16452219	-0.16452219	-0.16452219	-0.16452219	-0.16452219	-0.16452219	-0.16452219	-0.16452219	-0.16452219	-0.16452219	-0.16452219	-0.16452219	-0.16452219	0.6706705	-0.016277203	-0.16452219	-0.16452219	-0.16452219	-0.16452219	-0.16452219	-0.16452219	-0.16452219	-0.16452219	-0.16452219	-0.16452219	3.5020933	0.31331164	-0.16452219
-0.16452219	-0.16452219	-0.16452219	-0.16452219	-0.16452219	-0.16452219	-0.16452219	-0.16452219	-0.16452219	-0.16452219	-0.16452219	-0.16452219	-0.16452219	-0.16452219	-0.16452219	-0.16452219	-0.16452219	-0.16452219	-0.16452219	-0.16452219	-0.16452219	-0.16452219	-0.16452219	-0.16452219	-0.16452219	-0.16452219	-0.16452219	-0.16452219	-0.16452219	-0.16452219	-0.16452219	-0.16452219	-0.16452219	-0.16452219	-0.16452219	1.0328372	-0.16452219	2.3535335	-0.16452219	-0.16452219	-0.16452219	-0.16452219	-0.16452219	-0.16452219	-0.16452219	-0.16452219	-0.16452219	4.8142033	0.89978886	-0.16452219
-0.16452219	-0.16452219	-0.16452219	-0.16452219	-0.16452219	-0.16452219	-0.16452219	-0.16452219	-0.16452219	0.908018	-0.16452219	-0.16452219	-0.16452219	-0.16452219	-0.16452219	-0.16452219	-0.16452219	-0.16452219	0.3391555	0.3622813	-0.16452219	-0.16452219	-0.16452219	-0.16452219	-0.16452219	-0.16452219	-0.16452219	-0.16452219	-0.16452219	-0.16452219	-0.16452219	-0.16452219	-0.16452219	-0.16452219	-0.16452219	-0.16452219	-0.16452219	2.2003767	-0.16452219	-0.16452219	-0.16452219	-0.16452219	-0.16452219	-0.16452219	-0.16452219	-0.16452219	-0.16452219	-0.16452219	0.7046299	-0.16452219
-0.16452219	-0.16452219	-0.16452219	-0.16452219	-0.16452219	-0.16452219	-0.16452219	-0.16452219	-0.16452219	-0.16452219	-0.16452219	-0.16452219	-0.16452219	-0.16452219	-0.16452219	-0.16452219	-0.16452219	-0.16452219	0.11095732	2.354843	-0.16452219	-0.16452219	-0.16452219	-0.16452219	-0.16452219	-0.16452219	-0.16452219	-0.16452219	-0.16452219	-0.16452219	-0.16452219	-0.16452219	-0.16452219	-0.16452219	-0.069500275	-0.16452219	-0.16452219	-0.16452219	-0.16452219	-0.16452219	-0.16452219	-0.16452219	-0.16452219	-0.16452219	-0.16452219	-0.16452219	1.3022048	-0.16452219	-0.16452219	-0.16452219
-0.16452219	-0.16452219	-0.16452219	-0.16452219	-0.16452219	-0.16452219	-0.16452219	-0.16452219	-0.16452219	-0.16452219	-0.16452219	-0.16452219	-0.16452219	-0.16452219	-0.16452219	-0.16452219	0.74150234	-0.16452219	-0.0070690587	-0.16452219	1.4311938	-0.16452219	-0.16452219	-0.16452219	-0.16452219	-0.16452219	-0.16452219	-0.16452219	-0.16452219	-0.16452219	-0.16452219	-0.16452219	-0.16452219	-0.16452219	-0.16452219	-0.16452219	-0.16452219	-0.16452219	-0.16452219	-0.16452219	-0.16452219	-0.16452219	-0.16452219	-0.16452219	-0.16452219	-0.16452219	-0.16452219	-0.16452219	-0.16452219	-0.16452219
-0.16452219	-0.16452219	-0.16452219	-0.16452219	-0.16452219	-0.16452219	-0.16452219	-0.16452219	-0.16452219	-0.16452219	-0.16452219	-0.16452219	-0.16452219	-0.16452219	-0.16452219	-0.16452219	-0.16452219	-0.16452219	-0.16452219	3.8235552	-0.16452219	-0.16452219	-0.16452219	-0.16452219	-0.16452219	-0.16452219	-0.16452219	-0.16452219	-0.16452219	-0.16452219	-0.16452219	-0.16452219	-0.16452219	-0.16452219	-0.16452219	-0.16452219	-0.16452219	-0.16452219	-0.16452219	-0.16452219	-0.16452219	-0.16452219	-0.16452219	-0.16452219	0.84350944	-0.16452219	-0.16452219	-0.16452219	0.25576246	1.2820631
-0.16452219	-0.16452219	-0.16452219	-0.16452219	-0.16452219	-0.16452219	-0.16452219	-0.16452219	-0.16452219	-0.16452219	-0.16452219	-0.16452219	-0.16452219	-0.16452219	-0.16452219	-0.16452219	-0.16452219	-0.16452219	-0.16452219	-0.16452219	-0.16452219	-0.16452219	-0.16452219	-0.16452219	-0.16452219	-0.16452219	-0.16452219	-0.16452219	-0.16452219	-0.16452219	-0.16452219	-0.16452219	-0.16452219	-0.16452219	-0.16452219	-0.16452219	-0.16452219	-0.16452219	-0.16452219	-0.16452219	-0.16452219	-0.16452219	-0.16452219	-0.16452219	-0.16452219	-0.16452219	-0.16452219	-0.16452219	1.7495613	-0.16452219
-0.16452219	-0.16452219	-0.16452219	-0.16452219	-0.16452219	-0.16452219	-0.16452219	-0.16452219	-0.16452219	-0.16452219	-0.16452219	-0.16452219	-0.16452219	-0.16452219	-0.16452219	2.9087653	0.30748928	-0.16452219	-0.16452219	-0.16452219	-0.16452219	-0.16452219	-0.16452219	-0.16452219	-0.16452219	-0.16452219	-0.16452219	-0.16452219	-0.16452219	-0.16452219	-0.16452219	-0.16452219	-0.16452219	-0.16452219	-0.16452219	-0.16452219	-0.16452219	-0.16452219	-0.16452219	-0.16452219	-0.16452219	-0.16452219	2.4500473	0.49899405	-0.16452219	-0.16452219	0.43504578	-0.16452219	0.995727	0.92245996
-0.16452219	-0.16452219	-0.16452219	-0.16452219	-0.16452219	-0.16452219	-0.16452219	-0.16452219	-0.16452219	-0.16452219	-0.16452219	-0.16452219	-0.16452219	-0.16452219	-0.16452219	0.35055628	-0.16452219	-0.16452219	-0.16452219	-0.16452219	-0.16452219	-0.16452219	-0.16452219	-0.16452219	-0.16452219	-0.16452219	-0.16452219	-0.16452219	-0.16452219	-0.16452219	-0.16452219	-0.16452219	-0.16452219	-0.16452219	-0.16452219	-0.16452219	-0.16452219	-0.16452219	-0.16452219	-0.16452219	-0.16452219	-0.16452219	-0.060933333	-0.16452219	-0.16452219	-0.16452219	-0.16452219	-0.16452219	-0.16452219	-0.16452219
-0.16452219	0.70686984	1.9451046	-0.16452219	-0.16452219	-0.16452219	-0.16452219	-0.16452219	-0.16452219	-0.16452219	-0.16452219	-0.16452219	-0.16452219	-0.16452219	-0.16452219	1.3981531	-0.16452219	-0.16452219	-0.16452219	-0.16452219	-0.16452219	-0.16452219	-0.16452219	-0.16452219	-0.16452219	-0.16452219	-0.16452219	-0.16452219	-0.16452219	-0.16452219	-0.16452219	-0.16452219	-0.16452219	-0.16452219	-0.16452219	-0.16452219	-0.16452219	-0.16452219	-0.16452219	-0.16452219	-0.16452219	-0.16452219	1.7978379	-0.16452219	-0.16452219	-0.16452219	-0.16452219	-0.16452219	-0.16452219	-0.16452219
-0.16452219	-0.16452219	-0.16452219	-0.16452219	-0.16452219	-0.16452219	-0.16452219	-0.16452219	-0.16452219	1.397272	-0.16452219	-0.16452219	-0.16452219	-0.16452219	-0.16452219	-0.16452219	-0.16452219	-0.16452219	-0.16452219	-0.16452219	-0.16452219	-0.16452219	-0.16452219	-0.16452219	-0.16452219	-0.16452219	-0.16452219	-0.16452219	-0.16452219	-0.16452219	-0.16452219	-0.16452219	-0.16452219	-0.16452219	-0.16452219	-0.16452219	-0.16452219	-0.16452219	-0.16452219	-0.16452219	-0.16452219	-0.16452219	0.6589155	0.1261671	-0.16452219	-0.16452219	-0.16452219	-0.16452219	-0.16452219	-0.16452219
1.459959	-0.16452219	0.2447741	-0.16452219	-0.16452219	-0.16452219	-0.16452219	-0.16452219	-0.16452219	-0.16452219	-0.16452219	-0.16452219	-0.16452219	-0.16452219	-0.16452219	-0.16452219	-0.16452219	-0.16452219	-0.16452219	-0.16452219	-0.16452219	-0.16452219	-0.16452219	-0.16452219	-0.16452219	0.24299672	-0.16452219	-0.16452219	-0.16452219	-0.16452219	-0.16452219	-0.16452219	-0.16452219	-0.16452219	-0.16452219	-0.16452219	-0.16452219	-0.16452219	-0.16452219	-0.16452219	-0.16452219	-0.16452219	-0.16452219	0.46217704	-0.16452219	-0.16452219	-0.16452219	-0.16452219	-0.16452219	-0.16452219
3.6212728	-0.16452219	-0.16452219	-0.16452219	-0.16452219	-0.16452219	-0.16452219	-0.16452219	-0.16452219	-0.16452219	-0.16452219	-0.16452219	-0.16452219	-0.16452219	-0.16452219	-0.16452219	-0.16452219	-0.16452219	-0.16452219	-0.16452219	-0.16452219	-0.16452219	-0.16452219	-0.16452219	-0.16452219	-0.16452219	-0.16452219	-0.16452219	-0.16452219	-0.16452219	-0.16452219	-0.16452219	-0.16452219	-0.16452219	-0.16452219	-0.16452219	-0.16452219	-0.16452219	-0.16452219	-0.16452219	0.19477284	0.42385936	-0.16452219	-0.16452219	-0.16452219	-0.16452219	-0.16452219	-0.16452219	-0.16452219	-0.16452219
-0.12765728	-0.16452219	0.84530354	-0.16452219	-0.16452219	-0.16452219	-0.16452219	-0.16452219	-0.16452219	-0.16452219	-0.16452219	-0.16452219	-0.16452219	-0.16452219	-0.16452219	-0.16452219	-0.16452219	-0.16452219	-0.16452219	-0.16452219	-0.16452219	-0.16452219	-0.16452219	-0.16452219	-0.16452219	-0.16452219	-0.16452219	-0.16452219	-0.16452219	-0.16452219	-0.16452219	-0.16452219	-0.16452219	-0.16452219	-0.16452219	-0.16452219	-0.16452219	-0.16452219	-0.16452219	-0.16452219	0.70363975	-0.16452219	-0.16452219	-0.16452219	-0.16452219	-0.16452219	-0.16452219	-0.16452219	-0.16452219	-0.16452219
-0.16452219	-0.16452219	-0.16452219	-0.16452219	-0.16452219	-0.16452219	-0.16452219	-0.16452219	-0.16452219	-0.16452219	-0.16452219	-0.16452219	-0.16452219	-0.16452219	-0.16452219	-0.16452219	-0.16452219	-0.16452219	-0.16452219	-0.16452219	-0.16452219	-0.16452219	-0.16452219	-0.16452219	3.0942059	1.5457593	-0.16452219	-0.16452219	-0.16452219	-0.16452219	-0.16452219	-0.16452219	-0.16452219	-0.16452219	-0.16452219	-0.16452219	-0.16452219	-0.16452219	-0.16452219	-0.16452219	-0.16452219	-0.16452219	-0.16452219	-0.16452219	-0.16452219	-0.16452219	-0.16452219	-0.16452219	-0.16452219	-0.16452219
-0.16452219	-0.16452219	-0.16452219	-0.16452219	-0.16452219	-0.16452219	-0.16452219	-0.16452219	-0.16452219	-0.16452219	-0.16452219	-0.16452219	-0.16452219	-0.16452219	-0.16452219	-0.16452219	-0.16452219	-0.16452219	-0.16452219	-0.16452219	-0.16452219	-0.16452219	-0.16452219	-0.16452219	2.7186873	-0.16452219	0.55154335	-0.16452219	-0.16452219	-0.16452219	-0.16452219	-0.16452219	-0.16452219	-0.16452219	-0.16452219	-0.16452219	-0.16452219	-0.16452219	-0.16452219	-0.16452219	-0.16452219	-0.16452219	-0.16452219	-0.16452219	-0.16452219	-0.16452219	-0.16452219	-0.16452219	-0.16452219	-0.16452219
-0.16452219	1.6060752	-0.16452219	0.24107516	-0.16452219	-0.16452219	-0.16452219	-0.16452219	-0.16452219	-0.16452219	-0.16452219	0.08601195	-0.16452219	-0.16452219	-0.16452219	-0.16452219	-0.16452219	-0.16452219	-0.16452219	-0.16452219	-0.16452219	-0.16452219	-0.16452219	-0.16452219	-0.16452219	-0.16452219	-0.16452219	-0.16452219	-0.16452219	-0.16452219	-0.16452219	-0.16452219	-0.16452219	-0.16452219	-0.16452219	-0.16452219	-0.16452219	-0.16452219	-0.16452219	-0.16452219	-0.16452219	-0.16452219	-0.16452219	-0.16452219	-0.16452219	-0.16452219	-0.16452219	-0.16452219	-0.16452219	-0.16452219
-0.16452219	-0.16452219	0.58650285	-0.16452219	-0.16452219	-0.16452219	-0.16452219	-0.16452219	-0.16452219	-0.16452219	-0.16452219	-0.16452219	-0.16452219	-0.16452219	-0.16452219	-0.16452219	-0.16452219	-0.16452219	-0.16452219	-0.16452219	-0.16452219	-0.16452219	-0.16452219	-0.16452219	-0.16452219	-0.16452219	-0.16452219	-0.16452219	-0.16452219	-0.16452219	-0.16452219	-0.16452219	-0.16452219	-0.16452219	-0.16452219	-0.16452219	-0.16452219	-0.16452219	-0.16452219	-0.16452219	-0.16452219	-0.16452219	-0.16452219	-0.16452219	-0.16452219	-0.16452219	-0.16452219	-0.16452219	-0.16452219	-0.16452219
-0.16452219	-0.16452219	-0.16452219	-0.16452219	-0.16452219	-0.16452219	-0.16452219	-0.16452219	-0.16452219	-0.16452219	-0.16452219	-0.16452219	-0.16452219	-0.16452219	-0.16452219	-0.16452219	-0.16452219	-0.16452219	-0.16452219	-0.16452219	-0.16452219	-0.16452219	1.7289529	-0.16452219	-0.16452219	-0.16452219	-0.16452219	-0.16452219	-0.16452219	-0.16452219	-0.16452219	-0.16452219	-0.16452219	-0.16452219	-0.16452219	-0.16452219	-0.16452219	-0.16452219	-0.16452219	-0.16452219	-0.16452219	-0.16452219	-0.16452219	-0.16452219	-0.16452219	-0.16452219	-0.16452219	-0.16452219	-0.16452219	-0.16452219
-0.14734584	-0.16452219	-0.16452219	-0.16452219	-0.16452219	-0.16452219	-0.16452219	-0.16452219	-0.16452219	-0.16452219	-0.16452219	-0.16452219	-0.16452219	-0.16452219	-0.16452219	-0.16452219	-0.16452219	-0.16452219	-0.16452219	-0.16452219	-0.16452219	-0.16452219	-0.16452219	-0.16452219	-0.16452219	-0.16452219	-0.16452219	-0.16452219	-0.16452219	-0.16452219	-0.16452219	-0.16452219	-0.16452219	-0.16452219	-0.16452219	-0.16452219	-0.10527534	-0.16452219	-0.16452219	-0.16452219	-0.16452219	-0.16452219	-0.16452219	-0.16452219	-0.16452219	-0.16452219	-0.16452219	-0.16452219	-0.16452219	-0.16452219
2.9951138	-0.16452219	-0.16452219	-0.16452219	-0.16452219	-0.16452219	-0.16452219	-0.16452219	-0.16452219	-0.16452219	-0.16452219	-0.16452219	-0.16452219	-0.16452219	-0.16452219	-0.16452219	-0.16452219	-0.16452219	-0.16452219	-0.16452219	-0.16452219	-0.16452219	-0.16452219	0.4718073	-0.16452219	-0.16452219	-0.16452219	-0.16452219	-0.16452219	-0.16452219	-0.16452219	-0.16452219	-0.16452219	-0.16452219	-0.16452219	-0.16452219	-0.16452219	-0.16452219	-0.16452219	-0.16452219	-0.16452219	-0.16452219	-0.16452219	-0.16452219	-0.16452219	-0.16452219	-0.16452219	-0.16452219	-0.16452219	-0.16452219
3.5095615	-0.16452219	-0.16452219	-0.16452219	-0.16452219	-0.16452219	-0.16452219	-0.16452219	-0.16452219	-0.16452219	-0.16452219	-0.16452219	-0.16452219	-0.16452219	-0.16452219	-0.16452219	-0.16452219	-0.16452219	-0.16452219	-0.16452219	-0.16452219	-0.16452219	-0.16452219	-0.16452219	-0.16452219	-0.16452219	-0.16452219	-0.16452219	-0.16452219	-0.16452219	-0.16452219	-0.16452219	-0.16452219	-0.16452219	-0.16452219	-0.16452219	-0.16452219	-0.16452219	-0.16452219	-0.16452219	-0.16452219	-0.16452219	-0.16452219	-0.16452219	-0.16452219	-0.16452219	-0.16452219	-0.16452219	-0.16452219	-0.16452219
-0.16452219	-0.16452219	-0.16452219	-0.16452219	-0.16452219	-0.16452219	-0.16452219	-0.16452219	-0.16452219	-0.16452219	-0.16452219	-0.16452219	-0.16452219	-0.16452219	-0.16452219	-0.16452219	-0.16452219	-0.16452219	-0.16452219	-0.16452219	-0.16452219	-0.16452219	-0.16452219	-0.16452219	-0.16452219	-0.16452219	-0.16452219	-0.16452219	-0.16452219	0.3175242	-0.16452219	-0.16452219	-0.16452219	-0.16452219	-0.16452219	-0.16452219	-0.16452219	-0.16452219	-0.16452219	-0.16452219	-0.16452219	-0.16452219	-0.16452219	-0.16452219	-0.16452219	-0.16452219	-0.16452219	-0.16452219	-0.16452219	-0.16452219
-0.16452219	-0.16452219	-0.16452219	-0.16452219	-0.16452219	-0.16452219	-0.16452219	-0.16452219	-0.16452219	-0.16452219	-0.16452219	-0.16452219	-0.16452219	-0.16452219	-0.16452219	-0.16452219	-0.16452219	-0.16452219	-0.16452219	-0.16452219	-0.16452219	-0.16452219	-0.16452219	-0.16452219	-0.16452219	-0.16452219	-0.16452219	-0.16452219	-0.16452219	-0.16452219	-0.16452219	-0.16452219	-0.16452219	-0.16452219	-0.16452219	-0.16452219	-0.16452219	-0.16452219	-0.16452219	-0.16452219	-0.16452219	-0.16452219	-0.16452219	-0.16452219	-0.16452219	-0.16452219	-0.16452219	-0.16452219	-0.16452219	-0.16452219
-0.16452219	-0.16452219	-0.16452219	-0.16452219	-0.16452219	-0.16452219	-0.16452219	-0.16452219	-0.16452219	-0.16452219	-0.16452219	-0.16452219	-0.16452219	-0.16452219	-0.16452219	-0.16452219	-0.16452219	-0.16452219	-0.16452219	-0.16452219	-0.16452219	-0.16452219	-0.16452219	-0.16452219	-0.16452219	-0.16452219	-0.16452219	-0.16452219	1.0333673	-0.16452219	-0.16452219	-0.16452219	-0.16452219	-0.16452219	-0.16452219	-0.16452219	-0.16452219	-0.16452219	-0.16452219	-0.16452219	-0.16452219	-0.16452219	-0.16452219	-0.16452219	-0.16452219	-0.16452219	-0.16452219	-0.16452219	-0.16452219	-0.16452219
-0.16452219	-0.16452219	-0.16452219	-0.16452219	-0.16452219	-0.16452219	-0.16452219	-0.16452219	-0.16452219	-0.16452219	-0.16452219	-0.16452219	-0.16452219	-0.16452219	-0.16452219	-0.16452219	-0.16452219	-0.16452219	-0.16452219	-0.16452219	-0.16452219	-0.16452219	-0.16452219	-0.16452219	-0.16452219	-0.16452219	-0.16452219	-0.16452219	-0.16452219	-0.16452219	-0.16452219	-0.16452219	-0.16452219	-0.16452219	-0.16452219	-0.16452219	-0.16452219	-0.16452219	-0.16452219	-0.16452219	-0.16452219	-0.16452219	-0.16452219	-0.16452219	-0.16452219	-0.16452219	-0.16452219	-0.16452219	-0.16452219	-0.16452219
-0.16452219	-0.16452219	-0.16452219	-0.16452219	-0.16452219	-0.16452219	-0.16452219	-0.16452219	-0.16452219	-0.16452219	-0.16452219	-0.16452219	-0.16452219	-0.16452219	-0.16452219	-0.16452219	-0.16452219	-0.16452219	-0.16452219	-0.16452219	-0.16452219	-0.16452219	-0.16452219	-0.16452219	-0.16452219	-0.16452219	-0.16452219	-0.16452219	-0.16452219	-0.16452219	-0.16452219	-0.16452219	-0.16452219	-0.16452219	-0.16452219	-0.16452219	-0.16452219	-0.16452219	-0.16452219	-0.16452219	-0.16452219	-0.16452219	-0.16452219	-0.16452219	-0.16452219	-0.16452219	-0.16452219	-0.16452219	-0.16452219	-0.16452219
-0.16452219	-0.16452219	-0.16452219	-0.16452219	-0.16452219	-0.16452219	-0.16452219	-0.16452219	-0.16452219	-0.16452219	-0.16452219	-0.16452219	-0.16452219	-0.16452219	-0.16452219	-0.16452219	-0.16452219	-0.16452219	-0.16452219	-0.16452219	-0.16452219	-0.16452219	-0.16452219	-0.16452219	-0.16452219	-0.16452219	-0.16452219	-0.16452219	-0.16452219	-0.16452219	-0.16452219	-0.16452219	-0.16452219	-0.16452219	-0.16452219	-0.16452219	-0.16452219	-0.16452219	-0.16452219	-0.16452219	-0.16452219	-0.16452219	-0.16452219	-0.16452219	-0.16452219	-0.16452219	-0.16452219	-0.16452219	-0.16452219	-0.16452219
-0.16452219	-0.16452219	-0.16452219	-0.16452219	-0.16452219	-0.16452219	-0.16452219	-0.16452219	-0.16452219	-0.16452219	-0.16452219	-0.16452219	-0.16452219	-0.16452219	-0.16452219	-0.16452219	-0.16452219	0.04962709	-0.16452219	-0.16452219	-0.16452219	-0.16452219	-0.16452219	1.8995644	-0.16452219	-0.16452219	-0.16452219	-0.16452219	-0.16452219	-0.16452219	-0.16452219	-0.16452219	-0.16452219	-0.16452219	-0.16452219	-0.16452219	-0.16452219	-0.16452219	-0.16452219	-0.16452219	-0.16452219	-0.16452219	-0.16452219	-0.16452219	-0.16452219	-0.16452219	-0.16452219	-0.16452219	-0.16452219	-0.16452219
-0.16452219	-0.16452219	-0.16452219	-0.16452219	-0.16452219	-0.16452219	-0.16452219	-0.16452219	-0.16452219	-0.16452219	-0.16452219	-0.16452219	-0.16452219	-0.16452219	-0.16452219	-0.16452219	-0.16452219	-0.16452219	-0.16452219	0.5467214	-0.16452219	-0.16452219	-0.16452219	3.1410413	-0.16452219	-0.16452219	-0.16452219	-0.16452219	-0.16452219	-0.16452219	-0.16452219	-0.16452219	-0.16452219	-0.16452219	-0.16452219	-0.16452219	-0.16452219	-0.16452219	-0.16452219	-0.16452219	-0.16452219	-0.16452219	-0.16452219	-0.16452219	-0.16452219	-0.16452219	-0.16452219	-0.16452219	-0.16452219	-0.16452219
-0.16452219	-0.16452219	-0.16452219	-0.16452219	-0.16452219	-0.16452219	-0.16452219	-0.16452219	-0.16452219	-0.16452219	-0.16452219	-0.16452219	-0.16452219	-0.16452219	-0.16452219	-0.16452219	-0.16452219	-0.16452219	-0.16452219	-0.16452219	-0.16452219	-0.16452219	0.30987248	-0.16452219	-0.16452219	-0.16452219	-0.16452219	-0.16452219	-0.16452219	-0.16452219	-0.16452219	-0.16452219	-0.16452219	-0.16452219	-0.16452219	-0.16452219	-0.16452219	-0.16452219	-0.16452219	-0.16452219	-0.16452219	-0.16452219	-0.16452219	-0.16452219	-0.16452219	-0.16452219	-0.16452219	-0.16452219	-0.16452219	-0.16452219
-0.16452219	-0.16452219	-0.16452219	-0.16452219	-0.16452219	-0.16452219	-0.16452219	-0.16452219	-0.16452219	-0.16452219	-0.16452219	-0.16452219	-0.16452219	-0.16452219	-0.16452219	-0.16452219	-0.16452219	-0.16452219	-0.16452219	-0.16452219	0.12645017	-0.16452219	-0.16452219	-0.16452219	-0.16452219	-0.16452219	-0.16452219	-0.16452219	-0.16452219	-0.16452219	-0.16452219	-0.16452219	-0.16452219	-0.16452219	-0.16452219	-0.16452219	-0.16452219	-0.16452219	-0.16452219	-0.16452219	2.9509072	-0.16452219	-0.16452219	-0.16452219	-0.16452219	-0.16452219	-0.16452219	-0.16452219	-0.16452219	-0.16452219
-0.16452219	-0.16452219	-0.16452219	-0.16452219	-0.16452219	-0.16452219	-0.16452219	-0.16452219	-0.16452219	-0.16452219	-0.16452219	-0.16452219	-0.16452219	-0.16452219	-0.16452219	-0.16452219	-0.16452219	-0.16452219	-0.16452219	-0.16452219	-0.16452219	-0.16452219	-0.16452219	-0.16452219	-0.16452219	-0.16452219	-0.16452219	-0.16452219	-0.16452219	-0.16452219	-0.16452219	-0.16452219	0.12616177	-0.16452219	-0.16452219	-0.16452219	-0.16452219	-0.16452219	-0.16452219	-0.16452219	-0.0020631368	-0.16452219	-0.16452219	-0.16452219	-0.16452219	-0.16452219	-0.16452219	-0.16452219	-0.16452219	-0.16452219
-0.16452219	-0.16452219	-0.16452219	-0.16452219	-0.16452219	-0.16452219	-0.16452219	-0.16452219	-0.16452219	-0.16452219	-0.16452219	-0.16452219	-0.16452219	-0.16452219	-0.16452219	-0.16452219	-0.16452219	-0.16452219	-0.16452219	-0.16452219	-0.16452219	-0.16452219	-0.16452219	-0.16452219	-0.16452219	-0.16452219	-0.16452219	-0.16452219	-0.16452219	-0.16452219	-0.16452219	-0.16452219	1.5555348	-0.16452219	-0.16452219	-0.16452219	-0.16452219	-0.16452219	-0.16452219	-0.16452219	-0.13369496	-0.16452219	-0.16452219	-0.16452219	-0.16452219	-0.16452219	-0.16452219	-0.16452219	-0.16452219	-0.16452219
-0.16452219	-0.16452219	-0.16452219	-0.16452219	-0.16452219	-0.16452219	-0.16452219	-0.16452219	-0.16452219	-0.16452219	-0.16452219	-0.16452219	-0.16452219	-0.16452219	-0.16452219	-0.16452219	-0.16452219	-0.16452219	-0.16452219	-0.16452219	-0.16452219	-0.16452219	-0.16452219	-0.16452219	-0.16452219	-0.16452219	-0.16452219	-0.16452219	-0.16452219	-0.16452219	-0.16452219	-0.16452219	3.0548937	-0.16452219	-0.16452219	-0.16452219	-0.16452219	-0.16452219	-0.16452219	-0.16452219	-0.16452219	-0.16452219	-0.16452219	-0.16452219	-0.16452219	-0.16452219	-0.16452219	-0.16452219	-0.16452219	-0.16452219
0.7664295	-0.16452219	-0.16452219	-0.16452219	-0.16452219	-0.16452219	-0.16452219	-0.16452219	-0.16452219	-0.16452219	-0.16452219	-0.16452219	-0.16452219	-0.16452219	-0.16452219	-0.16452219	-0.16452219	-0.16452219	-0.16452219	-0.16452219	-0.16452219	-0.16452219	-0.16452219	-0.16452219	-0.16452219	-0.16452219	-0.16452219	-0.16452219	-0.16452219	-0.16452219	-0.16452219	-0.16452219	-0.16452219	-0.16452219	-0.16452219	-0.16452219	-0.16452219	-0.16452219	-0.16452219	-0.16452219	-0.16452219	-0.16452219	-0.16452219	-0.16452219	-0.16452219	-0.16452219	-0.16452219	-0.16452219	-0.16452219	-0.16452219
-0.16452219	-0.16452219	-0.16452219	-0.16452219	-0.16452219	-0.16452219	-0.16452219	-0.16452219	-0.16452219	-0.16452219	-0.16452219	-0.16452219	-0.16452219	-0.16452219	-0.16452219	-0.16452219	-0.16452219	-0.16452219	-0.16452219	-0.16452219	-0.16452219	-0.16452219	-0.16452219	-0.16452219	-0.16452219	-0.16452219	-0.16452219	-0.16452219	-0.16452219	-0.16452219	-0.16452219	-0.16452219	-0.16452219	-0.16452219	-0.16452219	-0.16452219	-0.16452219	-0.16452219	-0.16452219	-0.16452219	-0.16452219	-0.16452219	-0.16452219	-0.16452219	-0.16452219	-0.16452219	-0.16452219	-0.16452219	-0.16452219	-0.16452219
-0.16452219	-0.16452219	1.390112	-0.16452219	-0.16452219	-0.16452219	-0.16452219	-0.16452219	-0.16452219	-0.16452219	-0.16452219	-0.16452219	-0.16452219	-0.16452219	-0.16452219	-0.16452219	-0.16452219	-0.16452219	-0.16452219	-0.16452219	-0.16452219	-0.16452219	-0.16452219	-0.16452219	-0.16452219	-0.16452219	-0.16452219	-0.16452219	-0.16452219	-0.16452219	-0.16452219	-0.16452219	0.6039696	-0.16452219	-0.16452219	-0.16452219	-0.16452219	-0.16452219	-0.16452219	-0.16452219	-0.16452219	-0.16452219	-0.16452219	-0.16452219	-0.16452219	-0.16452219	-0.16452219	-0.16452219	-0.16452219	-0.16452219
-0.16452219	-0.16452219	-0.16452219	-0.16452219	-0.16452219	-0.16452219	-0.16452219	-0.16452219	-0.16452219	-0.16452219	-0.16452219	-0.16452219	-0.16452219	-0.16452219	-0.16452219	-0.16452219	-0.16452219	-0.16452219	-0.16452219	-0.16452219	-0.16452219	-0.16452219	-0.16452219	-0.16452219	-0.16452219	-0.16452219	-0.16452219	-0.16452219	-0.16452219	-0.16452219	-0.16452219	-0.16452219	-0.16452219	-0.1434436	-0.16452219	-0.16452219	-0.16452219	-0.16452219	-0.16452219	-0.16452219	-0.16452219	-0.16452219	-0.16452219	-0.16452219	-0.16452219	-0.16452219	-0.16452219	-0.16452219	-0.16452219	-0.16452219
-0.16452219	-0.16452219	-0.16452219	-0.16452219	-0.16452219	-0.16452219	-0.16452219	-0.16452219	-0.16452219	-0.16452219	-0.16452219	-0.16452219	-0.16452219	-0.16452219	-0.16452219	-0.16452219	-0.16452219	-0.16452219	-0.16452219	-0.16452219	-0.16452219	-0.16452219	-0.16452219	-0.16452219	-0.16452219	-0.16452219	-0.16452219	-0.16452219	-0.16452219	0.38623765	-0.16452219	-0.16452219	0.658147	4.049225	-0.16452219	-0.16452219	-0.16452219	-0.16452219	-0.16452219	-0.16452219	-0.16452219	-0.16452219	-0.16452219	-0.16452219	-0.16452219	-0.16452219	-0.16452219	-0.16452219	-0.16452219	-0.16452219
-0.16452219	-0.16452219	-0.16452219	-0.16452219	-0.16452219	-0.16452219	-0.16452219	1.3642787	0.9288915	-0.16452219	-0.16452219	-0.16452219	-0.16452219	-0.16452219	-0.16452219	-0.16452219	-0.16452219	-0.16452219	-0.16452219	-0.16452219	-0.16452219	-0.16452219	-0.16452219	-0.16452219	-0.16452219	-0.16452219	-0.16452219	-0.16452219	-0.16452219	-0.16452219	-0.16452219	-0.16452219	-0.16452219	-0.16452219	-0.16452219	-0.16452219	-0.16452219	-0.16452219	-0.16452219	-0.16452219	-0.16452219	-0.16452219	-0.16452219	-0.16452219	-0.16452219	-0.16452219	-0.16452219	-0.16452219	-0.16452219	-0.16452219
-0.16452219	-0.16452219	-0.16452219	-0.16452219	-0.16452219	-0.16452219	-0.16452219	-0.16452219	-0.16452219	-0.16452219	-0.16452219	-0.16452219	-0.16452219	-0.16452219	-0.16452219	-0.16452219	-0.16452219	-0.16452219	-0.16452219	-0.16452219	-0.16452219	-0.16452219	-0.16452219	-0.16452219	-0.16452219	-0.16452219	-0.16452219	-0.16452219	-0.16452219	-0.16452219	-0.10301312	-0.16452219	-0.025815034	-0.16452219	0.26712447	-0.16452219	-0.16452219	-0.16452219	-0.16452219	-0.16452219	-0.16452219	-0.16452219	-0.16452219	-0.16452219	-0.16452219	-0.16452219	-0.16452219	-0.16452219	-0.16452219	-0.16452219
-0.16452219	-0.16452219	-0.16452219	-0.16452219	-0.16452219	-0.16452219	-0.16452219	-0.16452219	-0.16452219	-0.16452219	-0.16452219	-0.16452219	-0.16452219	-0.16452219	-0.16452219	-0.16452219	-0.16452219	-0.16452219	-0.16452219	-0.16452219	-0.16452219	-0.16452219	-0.16452219	-0.16452219	-0.16452219	-0.16452219	-0.16452219	-0.16452219	-0.16452219	-0.16452219	-0.16452219	-0.16452219	-0.16452219	-0.16452219	-0.16452219	-0.16452219	-0.16452219	-0.16452219	-0.16452219	-0.16452219	-0.16452219	-0.16452219	-0.16452219	-0.16452219	-0.16452219	-0.16452219	-0.16452219	-0.16452219	-0.16452219	-0.16452219
-0.16452219	-0.16452219	-0.16452219	-0.16452219	-0.16452219	-0.16452219	-0.16452219	-0.16452219	-0.16452219	-0.16452219	-0.16452219	-0.16452219	-0.16452219	-0.16452219	-0.16452219	-0.16452219	-0.16452219	-0.16452219	-0.16452219	-0.16452219	-0.16452219	-0.16452219	-0.16452219	-0.16452219	-0.16452219	-0.16452219	-0.16452219	-0.16452219	-0.16452219	-0.16452219	-0.16452219	-0.16452219	-0.16452219	-0.16452219	0.4981603	-0.16452219	-0.16452219	-0.16452219	-0.16452219	-0.16452219	-0.16452219	-0.16452219	-0.16452219	-0.16452219	-0.16452219	-0.16452219	-0.16452219	-0.16452219	-0.16452219	0.11551687
-0.16452219	-0.16452219	-0.16452219	-0.16452219	-0.16452219	-0.16452219	-0.16452219	-0.16452219	-0.16452219	-0.16452219	-0.16452219	-0.16452219	-0.16452219	-0.16452219	-0.16452219	-0.16452219	-0.16452219	-0.16452219	-0.16452219	-0.16452219	-0.16452219	-0.16452219	-0.16452219	-0.16452219	-0.16452219	-0.16452219	-0.16452219	-0.16452219	-0.16452219	-0.16452219	-0.16452219	-0.16452219	-0.16452219	-0.16452219	0.5053597	-0.16452219	0.3630152	-0.16452219	-0.16452219	-0.16452219	-0.16452219	-0.16452219	-0.16452219	-0.16452219	-0.16452219	-0.16452219	-0.16452219	-0.16452219	-0.16452219	-0.16452219
-0.16452219	-0.16452219	-0.16452219	-0.16452219	-0.16452219	-0.16452219	-0.16452219	-0.16452219	-0.16452219	-0.16452219	-0.16452219	-0.16452219	-0.16452219	-0.16452219	-0.16452219	-0.16452219	-0.16452219	-0.16452219	-0.16452219	-0.16452219	-0.16452219	-0.16452219	-0.16452219	-0.16452219	-0.16452219	-0.16452219	-0.16452219	-0.16452219	-0.16452219	-0.16452219	-0.16452219	-0.16452219	-0.16452219	-0.16452219	-0.16452219	2.521615	-0.16452219	-0.16452219	-0.16452219	-0.16452219	-0.16452219	-0.16452219	-0.16452219	-0.16452219	-0.16452219	-0.16452219	-0.16452219	-0.16452219	-0.16452219	-0.16452219
-0.16452219	-0.16452219	-0.16452219	-0.16452219	-0.16452219	-0.16452219	-0.16452219	-0.16452219	-0.16452219	-0.16452219	-0.16452219	-0.16452219	-0.16452219	-0.16452219	-0.16452219	-0.16452219	-0.16452219	-0.16452219	0.3539709	1.1642113	-0.16452219	-0.16452219	-0.16452219	-0.16452219	-0.16452219	-0.16452219	-0.16452219	-0.16452219	-0.16452219	-0.16452219	-0.16452219	-0.16452219	-0.16452219	-0.16452219	-0.16452219	-0.16452219	-0.16452219	-0.16452219	-0.16452219	-0.16452219	-0.16452219	-0.16452219	-0.16452219	-0.16452219	-0.16452219	-0.16452219	-0.16452219	-0.16452219	-0.16452219	-0.16452219
-0.16452219	-0.16452219	-0.16452219	-0.16452219	-0.16452219	-0.16452219	-0.16452219	-0.16452219	-0.16452219	2.977711	0.11508546	-0.16452219	-0.16452219	-0.16452219	-0.16452219	-0.16452219	-0.16452219	-0.16452219	-0.16452219	-0.16452219	-0.16452219	2.7680156	-0.16452219	-0.16452219	-0.16452219	-0.16452219	-0.16452219	-0.16452219	-0.16452219	-0.16452219	-0.16452219	-0.16452219	-0.16452219	-0.16452219	-0.16452219	-0.16452219	-0.03766369	-0.16452219	-0.16452219	-0.16452219	-0.16452219	-0.16452219	-0.16452219	-0.16452219	-0.16452219	-0.16452219	-0.16452219	-0.16452219	-0.16452219	-0.16452219
-0.16452219	-0.16452219	-0.16452219	-0.16452219	-0.16452219	-0.16452219	-0.16452219	-0.16452219	-0.16452219	1.3917203	-0.16452219	-0.16452219	-0.16452219	-0.16452219	-0.16452219	-0.16452219	-0.16452219	-0.16452219	-0.16452219	-0.16452219	-0.16452219	2.9559085	-0.16452219	0.19321267	-0.16452219	-0.16452219	-0.16452219	-0.16452219	-0.16452219	-0.16452219	-0.16452219	-0.16452219	-0.16452219	-0.16452219	-0.16452219	-0.16452219	-0.16452219	-0.16452219	-0.16452219	-0.16452219	-0.16452219	-0.16452219	-0.16452219	-0.16452219	-0.16452219	-0.16452219	-0.16452219	-0.16452219	-0.16452219	-0.16452219
-0.16452219	-0.16452219	-0.16452219	-0.16452219	-0.16452219	-0.16452219	-0.16452219	-0.16452219	-0.16452219	-0.16452219	-0.16452219	-0.16452219	-0.16452219	-0.16452219	-0.16452219	-0.16452219	-0.16452219	-0.16452219	-0.16452219	-0.16452219	-0.16452219	0.3419435	-0.16452219	1.0991459	-0.16452219	-0.16452219	-0.16452219	-0.16452219	-0.16452219	-0.16452219	-0.16452219	-0.16452219	-0.16452219	-0.16452219	-0.16452219	-0.16452219	-0.16452219	0.4615856	-0.16452219	-0.16452219	-0.16452219	-0.16452219	-0.16452219	-0.16452219	-0.16452219	-0.16452219	-0.16452219	-0.16452219	-0.16452219	-0.16452219
-0.16452219	-0.16452219	-0.16452219	-0.16452219	-0.16452219	-0.16452219	-0.16452219	-0.16452219	-0.16452219	-0.16452219	-0.16452219	-0.16452219	-0.16452219	-0.16452219	-0.16452219	-0.16452219	-0.16452219	-0.16452219	-0.16452219	-0.16452219	-0.16452219	-0.16452219	-0.16452219	-0.16452219	-0.16452219	-0.16452219	-0.16452219	-0.16452219	-0.16452219	-0.16452219	-0.16452219	-0.16452219	-0.16452219	-0.16452219	-0.16452219	-0.058861278	2.4831007	-0.16452219	-0.16452219	-0.16452219	-0.16452219	-0.16452219	-0.16452219	-0.16452219	-0.16452219	-0.16452219	-0.16452219	-0.16452219	-0.16452219	-0.16452219
-0.16452219	-0.16452219	-0.16452219	-0.16452219	-0.16452219	-0.16452219	-0.16452219	-0.16452219	-0.16452219	-0.16452219	-0.16452219	-0.16452219	-0.16452219	-0.16452219	-0.16452219	-0.16452219	-0.16452219	-0.16452219	-0.16452219	-0.16452219	-0.16452219	-0.16452219	-0.16452219	-0.16452219	-0.16452219	-0.16452219	-0.16452219	-0.16452219	-0.16452219	-0.16452219	-0.16452219	-0.16452219	-0.16452219	-0.16452219	-0.16452219	1.5326504	-0.16452219	-0.16452219	-0.16452219	-0.16452219	-0.16452219	-0.16452219	-0.16452219	-0.16452219	-0.16452219	-0.16452219	-0.16452219	-0.16452219	-0.16452219	-0.16452219
-0.16452219	-0.16452219	-0.16452219	-0.16452219	-0.16452219	-0.16452219	-0.16452219	-0.16452219	-0.16452219	-0.16452219	-0.16452219	-0.16452219	-0.16452219	-0.16452219	-0.16452219	-0.16452219	-0.16452219	-0.16452219	-0.16452219	-0.16452219	-0.16452219	-0.16452219	-0.16452219	-0.16452219	-0.16452219	-0.16452219	-0.16452219	-0.16452219	-0.16452219	-0.16452219	-0.16452219	-0.16452219	-0.16452219	-0.16452219	-0.16452219	-0.16452219	0.53887206	-0.16452219	-0.16452219	-0.16452219	-0.16452219	-0.16452219	-0.16452219	-0.16452219	-0.16452219	-0.16452219	-0.16452219	-0.16452219	-0.16452219	-0.16452219
-0.16452219	-0.16452219	-0.16452219	-0.16452219	-0.16452219	-0.16452219	-0.16452219	-0.16452219	-0.16452219	-0.16452219	-0.16452219	-0.16452219	-0.16452219	-0.16452219	-0.16452219	-0.16452219	-0.16452219	-0.16452219	-0.16452219	-0.16452219	-0.16452219	-0.16452219	-0.16452219	-0.16452219	-0.16452219	-0.16452219	-0.16452219	-0.16452219	-0.16452219	-0.16452219	-0.16452219	-0.16452219	-0.16452219	-0.16452219	-0.16452219	0.036044743	-0.16452219	-0.16452219	-0.16452219	-0.16452219	-0.16452219	-0.16452219	-0.16452219	-0.16452219	-0.16452219	-0.16452219	-0.16452219	-0.16452219	-0.16452219	-0.16452219
-0.16452219	-0.16452219	-0.16452219	-0.16452219	-0.16452219	-0.16452219	-0.16452219	-0.16452219	-0.16452219	-0.16452219	-0.16452219	0.48608828	-0.16452219	-0.16452219	-0.16452219	-0.16452219	-0.16452219	-0.16452219	-0.16452219	-0.16452219	-0.16452219	-0.16452219	-0.16452219	-0.16452219	-0.16452219	-0.16452219	-0.16452219	-0.16452219	-0.16452219	-0.16452219	-0.16452219	-0.16452219	-0.16452219	-0.16452219	-0.16452219	-0.16452219	-0.16452219	-0.16452219	-0.16452219	-0.16452219	-0.16452219	-0.16452219	-0.16452219	-0.16452219	-0.16452219	-0.16452219	-0.16452219	-0.16452219	-0.16452219	-0.16452219
-0.16452219	-0.16452219	-0.16452219	-0.16452219	-0.16452219	-0.16452219	1.1647558	-0.16452219	-0.16452219	-0.16452219	-0.16452219	-0.08891542	0.19080417	-0.16452219	-0.16452219	-0.16452219	-0.16452219	-0.16452219	-0.16452219	-0.16452219	-0.16452219	-0.16452219	-0.16452219	-0.16452219	-0.16452219	-0.16452219	-0.16452219	-0.16452219	-0.16452219	-0.16452219	-0.16452219	-0.16452219	-0.16452219	-0.16452219	0.8833326	-0.16452219	-0.16452219	-0.16452219	-0.16452219	-0.16452219	-0.16452219	-0.16452219	-0.16452219	-0.16452219	-0.16452219	-0.16452219	-0.16452219	-0.16452219	-0.16452219	1.4614793
-0.16452219	-0.16452219	-0.16452219	-0.16452219	-0.16452219	-0.16452219	1.7920272	-0.16452219	-0.16452219	-0.16452219	-0.16452219	-0.16452219	-0.16452219	-0.16452219	-0.16452219	-0.16452219	-0.16452219	-0.16452219	-0.16452219	-0.16452219	-0.16452219	-0.16452219	-0.16452219	-0.16452219	-0.16452219	-0.16452219	-0.16452219	-0.16452219	-0.16452219	-0.16452219	-0.16452219	-0.16452219	-0.16452219	-0.16452219	3.1317172	1.6704528	-0.16452219	-0.16452219	-0.16452219	-0.16452219	-0.16452219	-0.16452219	-0.16452219	-0.16452219	-0.16452219	-0.16452219	-0.16452219	-0.16452219	-0.16452219	-0.16452219
-0.16452219	-0.16452219	-0.16452219	-0.16452219	-0.16452219	-0.16452219	-0.16452219	-0.16452219	-0.16452219	-0.16452219	-0.16452219	-0.16452219	-0.16452219	-0.16452219	-0.16452219	-0.16452219	-0.16452219	-0.16452219	-0.16452219	-0.16452219	-0.16452219	-0.16452219	-0.16452219	-0.16452219	-0.16452219	-0.16452219	-0.16452219	-0.16452219	-0.16452219	-0.16452219	-0.16452219	-0.16452219	-0.16452219	-0.16452219	2.4836516	0.8947036	-0.16452219	-0.16452219	-0.16452219	-0.16452219	-0.16452219	-0.16452219	-0.16452219	-0.16452219	-0.16452219	-0.16452219	0.60318696	-0.16452219	-0.16452219	-0.16452219
-0.16452219	-0.16452219	-0.16452219	-0.16452219	-0.16452219	-0.16452219	1.549167	-0.16452219	-0.16452219	-0.16452219	-0.16452219	-0.16452219	-0.16452219	-0.16452219	-0.16452219	-0.16452219	-0.16452219	-0.16452219	-0.16452219	-0.16452219	-0.16452219	-0.16452219	-0.16452219	-0.16452219	-0.16452219	-0.16452219	-0.16452219	-0.16452219	-0.16452219	-0.16452219	-0.16452219	-0.16452219	-0.16452219	-0.16452219	0.864876	1.7672032	0.0015613547	-0.16452219	-0.16452219	-0.16452219	-0.16452219	-0.16452219	-0.16452219	-0.16452219	-0.16452219	-0.16452219	-0.16452219	-0.16452219	-0.16452219	-0.16452219
-0.16452219	-0.16452219	-0.16452219	0.1789619	-0.16452219	-0.16452219	-0.16452219	-0.16452219	-0.16452219	-0.16452219	-0.16452219	-0.16452219	-0.16452219	-0.16452219	1.8874009	-0.16452219	-0.16452219	-0.16452219	-0.16452219	-0.16452219	-0.16452219	-0.16452219	-0.16452219	-0.16452219	-0.16452219	-0.16452219	-0.16452219	-0.16452219	-0.16452219	-0.16452219	-0.16452219	-0.16452219	-0.16452219	-0.16452219	-0.16452219	-0.16452219	-0.16452219	-0.16452219	-0.16452219	-0.16452219	-0.16452219	-0.16452219	-0.16452219	-0.16452219	-0.16452219	-0.16452219	-0.16452219	-0.16452219	-0.16452219	-0.16452219
-0.16452219	-0.16452219	-0.16452219	-0.16452219	-0.16452219	-0.16452219	-0.16452219	-0.16452219	-0.16452219	-0.16452219	-0.16452219	-0.16452219	-0.16452219	-0.16452219	-0.16452219	-0.16452219	-0.16452219	-0.16452219	-0.16452219	-0.16452219	-0.16452219	-0.16452219	-0.16452219	-0.16452219	-0.16452219	-0.16452219	-0.16452219	-0.16452219	-0.16452219	0.002203311	-0.16452219	-0.16452219	-0.16452219	-0.16452219	-0.16452219	-0.16452219	-0.16452219	-0.16452219	-0.16452219	-0.16452219	-0.16452219	-0.16452219	0.68832594	-0.16452219	-0.16452219	-0.16452219	-0.16452219	-0.16452219	-0.16452219	-0.16452219
-0.16452219	-0.16452219	-0.16452219	0.5223041	0.70634997	-0.16452219	-0.16452219	-0.16452219	-0.16452219	-0.16452219	-0.16452219	-0.16452219	-0.16452219	-0.16452219	-0.16452219	-0.16452219	-0.16452219	0.10985591	-0.16452219	-0.16452219	-0.16452219	-0.16452219	-0.16452219	-0.16452219	-0.16452219	-0.16452219	-0.16452219	-0.16452219	-0.16452219	-0.16452219	-0.16452219	-0.16452219	-0.16452219	-0.16452219	-0.16452219	-0.16452219	-0.16452219	-0.16452219	-0.16452219	-0.16452219	-0.16452219	-0.16452219	-0.16452219	-0.16452219	-0.16452219	-0.16452219	-0.16452219	-0.16452219	-0.16452219	-0.16452219
-0.16452219	-0.16452219	-0.16452219	0.5221237	2.938836	-0.16452219	-0.16452219	-0.16452219	-0.16452219	-0.16452219	-0.16452219	-0.16452219	-0.16452219	-0.16452219	-0.16452219	-0.16452219	-0.16452219	-0.16452219	-0.16452219	-0.16452219	-0.16452219	-0.16452219	-0.16452219	-0.16452219	-0.16452219	-0.16452219	-0.16452219	-0.16452219	-0.16452219	-0.16452219	0.37135762	-0.16452219	-0.16452219	-0.16452219	-0.16452219	-0.16452219	-0.16452219	-0.16452219	-0.16452219	-0.16452219	-0.16452219	-0.16452219	-0.16452219	-0.16452219	-0.16452219	-0.16452219	-0.16452219	-0.16452219	-0.16452219	-0.16452219
-0.16452219	-0.16452219	-0.16452219	-0.16452219	-0.16452219	-0.16452219	-0.16452219	-0.16452219	-0.16452219	-0.16452219	-0.16452219	-0.16452219	-0.16452219	-0.16452219	-0.16452219	-0.16452219	-0.16452219	-0.16452219	-0.16452219	-0.16452219	-0.16452219	-0.16452219	-0.16452219	-0.16452219	-0.16452219	-0.16452219	-0.16452219	-0.16452219	-0.16452219	-0.16452219	-0.16452219	-0.16452219	-0.16452219	-0.16452219	-0.16452219	-0.16452219	-0.16452219	-0.16452219	-0.16452219	-0.16452219	-0.16452219	-0.16452219	-0.16452219	-0.16452219	-0.16452219	-0.16452219	-0.16452219	-0.16452219	-0.16452219	-0.16452219
-0.16452219	-0.16452219	-0.16452219	-0.16452219	-0.16452219	-0.16452219	-0.16452219	-0.16452219	-0.16452219	-0.16452219	-0.16452219	-0.16452219	-0.16452219	-0.16452219	-0.16452219	-0.16452219	-0.16452219	-0.16452219	-0.16452219	-0.16452219	-0.16452219	-0.16452219	-0.16452219	-0.16452219	-0.16452219	-0.16452219	-0.16452219	-0.16452219	-0.16452219	-0.16452219	-0.16452219	4.63955	-0.16452219	-0.16452219	-0.16452219	-0.16452219	-0.16452219	-0.16452219	-0.16452219	-0.16452219	-0.16452219	2.8587193	0.22653104	-0.16452219	-0.16452219	-0.16452219	-0.16452219	-0.16452219	-0.16452219	-0.16452219
-0.16452219	-0.16452219	-0.16452219	-0.16452219	-0.16452219	-0.16452219	-0.16452219	-0.16452219	-0.16452219	-0.16452219	-0.16452219	-0.16452219	-0.16452219	-0.16452219	-0.16452219	-0.16452219	-0.16452219	-0.16452219	-0.16452219	-0.049577724	-0.16452219	-0.16452219	-0.16452219	-0.16452219	-0.16452219	-0.16452219	-0.16452219	-0.16452219	-0.16452219	-0.16452219	0.6779911	0.8537539	-0.16452219	-0.16452219	-0.16452219	-0.16452219	-0.16452219	-0.16452219	-0.16452219	-0.16452219	-0.16452219	-0.16452219	2.0144444	-0.16452219	-0.16452219	-0.16452219	-0.16452219	-0.16452219	-0.16452219	-0.16452219
-0.16452219	-0.16452219	-0.16452219	-0.16452219	-0.16452219	-0.057388697	-0.16452219	-0.16452219	-0.16452219	-0.16452219	-0.16452219	-0.16452219	-0.16452219	-0.16452219	-0.16452219	-0.16452219	-0.16452219	-0.16452219	-0.08150257	-0.16452219	-0.16452219	-0.16452219	-0.16452219	-0.16452219	-0.16452219	-0.16452219	-0.16452219	-0.16452219	0.8440058	-0.16452219	-0.16452219	1.8796986	-0.16452219	-0.16452219	-0.16452219	-0.16452219	-0.16452219	-0.16452219	-0.16452219	-0.16452219	-0.16452219	-0.16452219	0.65191346	2.4130995	-0.16452219	-0.16452219	-0.16452219	-0.16452219	-0.16452219	-0.16452219
-0.16452219	-0.16452219	-0.16452219	-0.16452219	-0.16452219	-0.16452219	-0.16452219	-0.16452219	-0.16452219	-0.16452219	-0.16452219	-0.16452219	-0.16452219	-0.16452219	-0.16452219	-0.16452219	-0.16452219	-0.16452219	-0.16452219	-0.16452219	-0.16452219	-0.16452219	-0.16452219	-0.16452219	-0.16452219	-0.16452219	-0.16452219	0.84850174	-0.16452219	-0.16452219	-0.16452219	-0.16452219	-0.16452219	-0.16452219	-0.16452219	-0.16452219	-0.16452219	-0.16452219	-0.16452219	-0.16452219	-0.16452219	-0.16452219	2.548656	0.13899027	-0.16452219	-0.16452219	-0.16452219	-0.16452219	-0.16452219	-0.16452219
-0.16452219	-0.16452219	-0.16452219	-0.16452219	-0.16452219	-0.16452219	-0.16452219	-0.16452219	-0.16452219	-0.16452219	-0.16452219	-0.16452219	-0.16452219	-0.16452219	-0.16452219	-0.16452219	-0.16452219	-0.16452219	-0.16452219	-0.16452219	-0.16452219	-0.16452219	-0.16452219	-0.16452219	-0.16452219	-0.16452219	-0.16452219	-0.16452219	-0.16452219	-0.16452219	-0.16452219	-0.16452219	-0.16452219	-0.16452219	-0.16452219	-0.16452219	-0.16452219	-0.16452219	-0.16452219	-0.16452219	-0.16452219	-0.16452219	-0.16452219	-0.16452219	-0.16452219	-0.16452219	-0.16452219	-0.16452219	-0.16452219	-0.16452219
-0.16452219	-0.16452219	-0.16452219	-0.16452219	-0.16452219	-0.16452219	-0.16452219	-0.16452219	-0.16452219	-0.16452219	-0.16452219	-0.16452219	-0.16452219	-0.16452219	-0.16452219	-0.16452219	-0.16452219	-0.16452219	-0.16452219	-0.16452219	-0.16452219	-0.16452219	-0.16452219	-0.16452219	-0.16452219	-0.16452219	-0.16452219	-0.16452219	-0.16452219	-0.16452219	-0.16452219	-0.16452219	-0.16452219	-0.16452219	-0.16452219	0.14912789	-0.16452219	-0.16452219	-0.16452219	-0.16452219	-0.16452219	-0.16452219	-0.16452219	-0.16452219	-0.16452219	-0.16452219	-0.16452219	-0.16452219	-0.16452219	-0.16452219
-0.16452219	-0.16452219	-0.16452219	-0.16452219	-0.16452219	-0.16452219	-0.16452219	-0.16452219	-0.16452219	-0.16452219	-0.16452219	-0.16452219	-0.16452219	-0.16452219	-0.16452219	-0.16452219	-0.16452219	-0.16452219	-0.16452219	-0.16452219	-0.16452219	-0.16452219	-0.16452219	-0.16452219	-0.16452219	-0.16452219	-0.16452219	-0.16452219	-0.16452219	-0.16452219	-0.16452219	-0.16452219	-0.16452219	-0.16452219	-0.16452219	-0.16452219	-0.16452219	-0.16452219	-0.16452219	-0.16452219	-0.16452219	-0.16452219	-0.16452219	-0.16452219	-0.16452219	-0.16452219	-0.16452219	-0.16452219	-0.16452219	-0.16452219
-0.16452219	-0.16452219	-0.16452219	-0.16452219	-0.16452219	-0.16452219	-0.16452219	-0.16452219	-0.16452219	-0.16452219	-0.16452219	-0.16452219	-0.16452219	-0.16452219	-0.16452219	-0.16452219	-0.16452219	-0.16452219	-0.16452219	-0.16452219	-0.16452219	-0.16452219	-0.16452219	-0.16452219	-0.16452219	-0.16452219	-0.16452219	-0.16452219	-0.16452219	-0.16452219	-0.16452219	-0.16452219	-0.16452219	-0.16452219	-0.16452219	-0.16452219	-0.16452219	-0.16452219	-0.16452219	-0.16452219	-0.16452219	-0.16452219	-0.16452219	-0.16452219	-0.16452219	-0.16452219	-0.16452219	-0.16452219	-0.16452219	-0.16452219
-0.16452219	-0.16452219	-0.16452219	-0.16452219	0.6841165	-0.16452219	-0.16452219	-0.16452219	-0.16452219	-0.16452219	1.236476	-0.16452219	-0.16452219	-0.16452219	-0.16452219	-0.16452219	-0.16452219	-0.16452219	-0.16452219	-0.16452219	-0.16452219	-0.16452219	-0.16452219	-0.16452219	-0.16452219	-0.16452219	-0.16452219	-0.16452219	-0.16452219	-0.16452219	-0.16452219	-0.16452219	-0.16452219	-0.16452219	-0.16452219	-0.16452219	-0.16452219	-0.16452219	-0.16452219	-0.16452219	-0.16452219	-0.16452219	-0.16452219	-0.16452219	-0.16452219	-0.16452219	-0.16452219	-0.16452219	-0.16452219	-0.16452219
-0.16452219	-0.16452219	-0.16452219	-0.16452219	1.6847457	-0.16452219	-0.16452219	-0.16452219	-0.16452219	0.07332012	0.6348559	-0.16452219	-0.16452219	-0.16452219	-0.16452219	-0.16452219	-0.16452219	-0.16452219	-0.16452219	-0.16452219	-0.16452219	-0.16452219	-0.16452219	-0.16452219	-0.16452219	-0.16452219	-0.16452219	-0.16452219	-0.16452219	-0.16452219	-0.16452219	-0.16452219	-0.16452219	-0.16452219	-0.16452219	-0.16452219	-0.16452219	-0.16452219	-0.16452219	-0.16452219	-0.16452219	-0.16452219	-0.16452219	-0.16452219	-0.16452219	-0.16452219	-0.16452219	-0.16452219	-0.16452219	-0.16452219
-0.16452219	-0.16452219	-0.16452219	-0.16452219	-0.16452219	-0.16452219	-0.16452219	-0.16452219	-0.16452219	-0.16452219	-0.16452219	-0.16452219	-0.16452219	-0.16452219	-0.16452219	-0.16452219	-0.16452219	-0.16452219	-0.16452219	-0.16452219	-0.16452219	-0.16452219	-0.16452219	-0.16452219	-0.16452219	-0.16452219	-0.16452219	-0.16452219	-0.16452219	-0.16452219	-0.16452219	-0.16452219	-0.16452219	-0.16452219	-0.16452219	-0.16452219	-0.16452219	-0.16452219	-0.16452219	-0.16452219	-0.16452219	-0.16452219	-0.16452219	-0.16452219	-0.16452219	-0.16452219	-0.16452219	-0.16452219	-0.16452219	-0.16452219
-0.16452219	-0.16452219	-0.16452219	-0.16452219	-0.16452219	-0.16452219	-0.16452219	-0.16452219	-0.16452219	-0.16452219	-0.16452219	-0.16452219	-0.16452219	-0.16452219	-0.16452219	-0.16452219	-0.16452219	-0.16452219	-0.16452219	-0.16452219	-0.16452219	-0.16452219	-0.16452219	-0.16452219	-0.16452219	-0.16452219	-0.16452219	-0.16452219	-0.16452219	-0.16452219	-0.16452219	-0.16452219	-0.16452219	-0.16452219	-0.16452219	-0.16452219	-0.16452219	-0.16452219	-0.16452219	-0.16452219	-0.16452219	-0.16452219	-0.16452219	-0.16452219	-0.16452219	-0.16452219	-0.16452219	-0.16452219	-0.16452219	-0.16452219
-0.16452219	-0.16452219	-0.16452219	-0.16452219	-0.16452219	-0.16452219	-0.16452219	-0.16452219	-0.16452219	-0.16452219	-0.16452219	-0.16452219	-0.16452219	-0.16452219	-0.16452219	-0.16452219	-0.16452219	-0.16452219	-0.16452219	-0.16452219	-0.16452219	-0.16452219	-0.16452219	-0.16452219	-0.16452219	-0.16452219	-0.16452219	-0.16452219	-0.16452219	-0.16452219	-0.16452219	-0.16452219	-0.16452219	-0.16452219	-0.16452219	-0.16452219	-0.16452219	-0.16452219	-0.16452219	-0.16452219	-0.16452219	-0.16452219	-0.16452219	-0.16452219	-0.16452219	-0.16452219	-0.16452219	-0.16452219	-0.16452219	-0.16452219
-0.16452219	-0.16452219	0.8498851	0.6786479	-0.16452219	-0.16452219	-0.16452219	-0.16452219	-0.16452219	-0.16452219	-0.16452219	-0.16452219	-0.16452219	-0.16452219	-0.16452219	-0.16452219	-0.16452219	-0.16452219	-0.16452219	-0.16452219	-0.16452219	-0.16452219	-0.16452219	-0.16452219	-0.16452219	-0.16452219	-0.16452219	-0.16452219	-0.16452219	-0.16452219	-0.16452219	-0.16452219	-0.16452219	-0.16452219	-0.16452219	-0.16452219	-0.16452219	-0.16452219	-0.16452219	-0.16452219	-0.16452219	-0.16452219	-0.16452219	-0.16452219	-0.16452219	0.17521594	-0.16452219	-0.16452219	-0.16452219	-0.16452219
-0.16452219	-0.16452219	-0.16452219	3.8317993	1.6384975	-0.16452219	-0.16452219	-0.16452219	-0.16452219	-0.16452219	-0.16452219	-0.16452219	-0.16452219	-0.16452219	-0.16452219	-0.16452219	-0.16452219	-0.16452219	-0.16452219	-0.16452219	-0.16452219	-0.16452219	-0.16452219	-0.16452219	-0.16452219	-0.16452219	-0.16452219	-0.16452219	-0.16452219	-0.16452219	-0.16452219	-0.16452219	-0.16452219	-0.16452219	-0.16452219	-0.16452219	-0.16452219	-0.16452219	-0.16452219	-0.16452219	-0.16452219	-0.16452219	-0.16452219	-0.16452219	-0.16452219	-0.07297308	-0.16452219	-0.16452219	-0.16452219	-0.16452219
-0.16452219	-0.16452219	-0.16452219	0.078630984	-0.16452219	-0.16452219	-0.16452219	-0.16452219	-0.16452219	-0.16452219	-0.16452219	-0.16452219	-0.16452219	-0.16452219	-0.16452219	-0.16452219	-0.16452219	-0.16452219	-0.16452219	-0.16452219	-0.16452219	-0.16452219	-0.16452219	-0.16452219	-0.16452219	-0.16452219	-0.16452219	-0.16452219	-0.16452219	-0.16452219	-0.16452219	0.0915549	-0.16452219	-0.16452219	-0.16452219	-0.16452219	-0.16452219	-0.16452219	-0.16452219	-0.16452219	-0.16452219	-0.16452219	-0.16452219	-0.16452219	0.71155006	-0.16452219	-0.16452219	-0.16452219	-0.16452219	-0.16452219
-0.16452219	-0.16452219	-0.16452219	-0.16452219	-0.16452219	-0.16452219	-0.16452219	0.9879301	-0.16452219	-0.16452219	-0.16452219	-0.16452219	-0.16452219	-0.16452219	-0.16452219	-0.16452219	-0.16452219	-0.16452219	-0.16452219	-0.16452219	-0.16452219	-0.16452219	-0.16452219	-0.16452219	-0.16452219	-0.16452219	-0.16452219	-0.16452219	-0.16452219	-0.16452219	-0.16452219	-0.16452219	-0.16452219	-0.16452219	-0.16452219	-0.16452219	-0.16452219	-0.16452219	-0.16452219	-0.16452219	-0.16452219	-0.16452219	-0.16452219	-0.16452219	-0.16452219	-0.16452219	-0.16452219	-0.16452219	-0.16452219	-0.16452219
-0.16452219	-0.16452219	-0.16452219	-0.16452219	-0.16452219	-0.16452219	-0.16452219	-0.16452219	-0.16452219	-0.16452219	-0.16452219	-0.16452219	-0.16452219	-0.16452219	-0.16452219	-0.16452219	-0.16452219	-0.16452219	-0.16452219	-0.16452219	-0.16452219	-0.16452219	-0.16452219	-0.16452219	-0.16452219	-0.16452219	-0.16452219	-0.16452219	-0.16452219	-0.16452219	-0.16452219	-0.16452219	-0.16452219	-0.16452219	-0.16452219	-0.16452219	-0.16452219	-0.16452219	-0.16452219	-0.16452219	-0.16452219	-0.16452219	-0.16452219	-0.16452219	-0.16452219	-0.16452219	-0.16452219	-0.16452219	-0.16452219	-0.16452219
-0.16452219	-0.16452219	-0.16452219	-0.16452219	-0.16452219	-0.16452219	-0.16452219	-0.16452219	-0.11806388	-0.16452219	-0.16452219	-0.16452219	-0.16452219	-0.16452219	-0.16452219	-0.16452219	-0.16452219	-0.16452219	-0.16452219	-0.16452219	-0.16452219	-0.16452219	-0.16452219	-0.16452219	-0.16452219	-0.16452219	-0.16452219	-0.16452219	-0.16452219	-0.16452219	-0.16452219	0.48386958	-0.16452219	-0.16452219	-0.16452219	-0.16452219	-0.16452219	-0.16452219	-0.16452219	-0.16452219	-0.16452219	-0.16452219	-0.16452219	-0.16452219	-0.16452219	-0.16452219	-0.16452219	-0.16452219	-0.16452219	-0.16452219
-0.16452219	-0.16452219	-0.16452219	-0.16452219	-0.16452219	-0.16452219	-0.16452219	-0.16452219	-0.16452219	-0.16452219	-0.16452219	-0.16452219	-0.16452219	-0.16452219	-0.16452219	-0.16452219	-0.16452219	-0.16452219	-0.16452219	-0.16452219	-0.16452219	-0.16452219	-0.16452219	-0.16452219	-0.16452219	-0.16452219	-0.16452219	-0.16452219	-0.16452219	-0.16452219	-0.16452219	-0.16452219	-0.16452219	-0.16452219	-0.16452219	-0.16452219	-0.16452219	-0.16452219	-0.16452219	-0.16452219	-0.16452219	-0.16452219	-0.16452219	-0.16452219	-0.16452219	-0.16452219	-0.16452219	-0.16452219	-0.16452219	-0.16452219
-0.16452219	-0.16452219	-0.16452219	-0.16452219	-0.16452219	-0.16452219	-0.16452219	-0.16452219	-0.16452219	-0.16452219	-0.16452219	0.04839079	0.7015708	-0.16452219	-0.16452219	-0.16452219	-0.16452219	-0.16452219	-0.16452219	-0.16452219	-0.16452219	-0.16452219	-0.16452219	-0.16452219	-0.16452219	-0.16452219	-0.16452219	-0.16452219	-0.16452219	-0.16452219	-0.16452219	-0.16452219	-0.16452219	-0.16452219	-0.16452219	-0.16452219	-0.16452219	-0.16452219	-0.16452219	-0.16452219	-0.16452219	-0.16452219	-0.16452219	-0.16452219	-0.16452219	-0.16452219	-0.16452219	-0.16452219	-0.16452219	-0.16452219
-0.16452219	-0.16452219	-0.16452219	-0.16452219	-0.16452219	-0.16452219	-0.16452219	-0.16452219	-0.16452219	-0.16452219	-0.16452219	-0.16452219	-0.16452219	2.86708	-0.16452219	-0.16452219	-0.16452219	-0.16452219	-0.16452219	-0.16452219	-0.16452219	-0.16452219	-0.16452219	-0.16452219	-0.16452219	-0.16452219	-0.16452219	-0.16452219	-0.16452219	-0.16452219	-0.16452219	-0.16452219	-0.16452219	-0.16452219	-0.16452219	-0.16452219	-0.16452219	-0.16452219	-0.16452219	-0.16452219	-0.16452219	-0.16452219	-0.16452219	-0.16452219	-0.16452219	-0.16452219	-0.16452219	-0.16452219	-0.16452219	1.5759445
-0.16452219	-0.16452219	-0.16452219	-0.16452219	-0.16452219	-0.16452219	-0.16452219	-0.16452219	-0.16452219	-0.16452219	-0.16452219	-0.16452219	-0.16452219	0.07637116	1.4615403	-0.16452219	-0.16452219	-0.16452219	-0.16452219	-0.16452219	-0.16452219	-0.16452219	-0.16452219	-0.16452219	-0.16452219	-0.16452219	-0.16452219	-0.16452219	-0.16452219	-0.16452219	-0.16452219	-0.16452219	-0.16452219	-0.16452219	-0.16452219	-0.16452219	-0.16452219	-0.16452219	-0.16452219	-0.16452219	-0.16452219	-0.16452219	-0.16452219	-0.16452219	-0.16452219	-0.16452219	-0.16452219	-0.16452219	-0.16452219	-0.16452219
-0.16452219	-0.16452219	-0.16452219	-0.16452219	-0.16452219	-0.16452219	-0.16452219	-0.16452219	-0.16452219	-0.16452219	-0.16452219	-0.16452219	-0.16452219	-0.16452219	-0.16452219	-0.16452219	0.3066954	-0.16452219	-0.16452219	-0.16452219	-0.16452219	-0.16452219	-0.16452219	-0.16452219	-0.16452219	-0.16452219	-0.16452219	-0.16452219	-0.16452219	-0.16452219	-0.16452219	-0.16452219	-0.16452219	-0.16452219	-0.16452219	-0.16452219	-0.16452219	-0.16452219	-0.16452219	-0.16452219	-0.16452219	-0.16452219	-0.16452219	-0.16452219	-0.16452219	-0.16452219	-0.16452219	-0.16452219	-0.16452219	-0.16452219
-0.16452219	-0.16452219	-0.16452219	-0.16452219	-0.16452219	-0.16452219	-0.16452219	-0.16452219	-0.16452219	-0.16452219	-0.16452219	-0.16452219	-0.16452219	-0.16452219	-0.16452219	-0.16452219	-0.16452219	-0.16452219	-0.16452219	-0.16452219	-0.16452219	-0.16452219	-0.16452219	-0.16452219	-0.16452219	-0.16452219	-0.16452219	-0.16452219	-0.16452219	-0.16452219	-0.16452219	-0.16452219	-0.16452219	-0.16452219	-0.16452219	-0.16452219	-0.16452219	-0.16452219	-0.16452219	-0.16452219	-0.16452219	-0.16452219	-0.16452219	-0.16452219	-0.16452219	-0.16452219	-0.16452219	-0.010574317	-0.16452219	-0.16452219
-0.16452219	-0.16452219	-0.16452219	-0.16452219	-0.16452219	-0.16452219	-0.16452219	-0.16452219	-0.16452219	-0.16452219	-0.16452219	-0.16452219	-0.16452219	-0.16452219	-0.16452219	-0.16452219	-0.16452219	-0.16452219	-0.16452219	-0.16452219	-0.16452219	-0.16452219	-0.16452219	-0.16452219	-0.16452219	-0.16452219	-0.16452219	-0.16452219	-0.16452219	-0.16452219	-0.16452219	-0.16452219	-0.16452219	-0.16452219	-0.16452219	-0.16452219	-0.16452219	-0.16452219	-0.16452219	-0.16452219	-0.16452219	-0.16452219	-0.16452219	-0.16452219	-0.16452219	-0.16452219	-0.16452219	1.5194478	-0.16452219	-0.16452219
-0.16452219	-0.16452219	-0.16452219	-0.16452219	-0.16452219	-0.16452219	-0.16452219	-0.16452219	-0.16452219	-0.16452219	-0.16452219	-0.16452219	-0.16452219	-0.16452219	-0.16452219	0.97799397	-0.16452219	-0.16452219	-0.16452219	-0.16452219	-0.16452219	-0.16452219	-0.16452219	-0.16452219	-0.16452219	-0.16452219	-0.16452219	-0.16452219	-0.16452219	-0.16452219	-0.16452219	-0.16452219	-0.16452219	0.81028694	-0.16452219	-0.16452219	-0.16452219	-0.16452219	-0.16452219	-0.16452219	-0.16452219	-0.16452219	-0.16452219	-0.16452219	-0.16452219	-0.16452219	-0.16452219	0.8245486	-0.16452219	-0.16452219
-0.16452219	0.26989964	-0.16452219	-0.16452219	-0.16452219	-0.16452219	-0.16452219	-0.16452219	-0.16452219	-0.16452219	-0.16452219	-0.16452219	-0.16452219	-0.16452219	-0.16452219	-0.16452219	-0.16452219	-0.16452219	-0.16452219	-0.16452219	-0.16452219	-0.16452219	-0.16452219	-0.16452219	-0.16452219	-0.16452219	-0.16452219	-0.16452219	-0.16452219	-0.16452219	-0.16452219	-0.16452219	-0.16452219	-0.16452219	-0.16452219	-0.16452219	-0.16452219	-0.16452219	-0.16452219	-0.16452219	-0.16452219	-0.16452219	-0.16452219	-0.16452219	-0.16452219	-0.16452219	-0.16452219	-0.16452219	-0.16452219	-0.16452219
-0.16452219	-0.16452219	-0.16452219	1.1793609	-0.16452219	-0.16452219	-0.16452219	-0.16452219	-0.16452219	-0.16452219	-0.16452219	-0.16452219	-0.16452219	-0.16452219	-0.16452219	-0.16452219	-0.16452219	-0.16452219	-0.16452219	-0.16452219	-0.16452219	-0.16452219	-0.16452219	-0.16452219	0.8427633	-0.16452219	-0.16452219	-0.16452219	-0.16452219	-0.16452219	-0.16452219	-0.16452219	-0.16452219	-0.16452219	-0.16452219	-0.16452219	-0.16452219	-0.16452219	-0.16452219	-0.16452219	-0.16452219	-0.16452219	-0.16452219	-0.16452219	-0.16452219	-0.16452219	-0.16452219	-0.16452219	-0.16452219	-0.16452219
-0.16452219	-0.16452219	-0.16452219	-0.16452219	-0.16452219	-0.16452219	-0.16452219	-0.16452219	-0.16452219	-0.16452219	-0.16452219	-0.16452219	-0.16452219	-0.16452219	-0.16452219	-0.16452219	-0.16452219	-0.16452219	-0.16452219	-0.16452219	-0.16452219	-0.16452219	-0.16452219	-0.16452219	-0.16452219	-0.087551005	0.16495794	-0.16452219	-0.16452219	-0.16452219	-0.16452219	-0.16452219	-0.16452219	-0.16452219	-0.16452219	-0.16452219	-0.16452219	-0.16452219	-0.16452219	-0.16452219	-0.16452219	-0.16452219	-0.16452219	-0.16452219	-0.16452219	-0.16452219	-0.16452219	-0.16452219	-0.16452219	-0.16452219
-0.16452219	-0.16452219	-0.16452219	-0.16452219	-0.16452219	-0.16452219	-0.16452219	-0.16452219	-0.16452219	-0.16452219	-0.16452219	-0.16452219	-0.16452219	-0.16452219	-0.16452219	-0.16452219	-0.16452219	-0.16452219	-0.16452219	-0.16452219	-0.16452219	-0.16452219	-0.16452219	-0.16452219	-0.16452219	-0.16452219	0.07579505	-0.16452219	-0.16452219	-0.07110301	-0.16452219	-0.16452219	-0.16452219	-0.16452219	-0.16452219	-0.16452219	-0.16452219	-0.16452219	-0.16452219	-0.16452219	-0.16452219	-0.16452219	-0.16452219	-0.16452219	-0.16452219	-0.16452219	-0.16452219	-0.16452219	-0.16452219	-0.16452219
-0.16452219	-0.16452219	-0.16452219	-0.16452219	-0.16452219	-0.16452219	-0.16452219	-0.16452219	-0.16452219	-0.16452219	-0.16452219	-0.16452219	-0.16452219	-0.16452219	-0.16452219	-0.16452219	-0.16452219	-0.16452219	-0.16452219	-0.16452219	-0.16452219	-0.16452219	-0.16452219	-0.16452219	-0.16452219	-0.16452219	-0.16452219	-0.16452219	-0.16452219	-0.16452219	-0.16452219	-0.16452219	-0.16452219	-0.16452219	-0.16452219	-0.16452219	-0.16452219	-0.16452219	-0.16452219	-0.16452219	-0.16452219	-0.16452219	-0.16452219	-0.16452219	-0.16452219	-0.16452219	-0.16452219	-0.16452219	-0.16452219	-0.16452219
-0.16452219	-0.16452219	-0.16452219	-0.16452219	-0.16452219	-0.16452219	-0.16452219	-0.16452219	-0.16452219	-0.16452219	-0.16452219	-0.16452219	-0.16452219	-0.16452219	-0.16452219	-0.16452219	-0.16452219	-0.16452219	-0.16452219	-0.16452219	-0.16452219	-0.16452219	-0.16452219	-0.16452219	-0.16452219	-0.16452219	-0.16452219	-0.16452219	-0.16452219	-0.16452219	-0.16452219	-0.16452219	-0.16452219	-0.16452219	-0.16452219	-0.16452219	-0.16452219	-0.16452219	-0.16452219	-0.16452219	-0.16452219	-0.16452219	-0.16452219	-0.16452219	-0.16452219	-0.16452219	-0.16452219	-0.16452219	-0.16452219	-0.16452219
-0.16452219	-0.16452219	-0.16452219	-0.16452219	-0.16452219	-0.16452219	-0.16452219	-0.16452219	-0.16452219	-0.16452219	-0.16452219	-0.16452219	-0.16452219	-0.16452219	-0.16452219	-0.16452219	-0.16452219	-0.16452219	-0.16452219	-0.16452219	-0.16452219	-0.16452219	-0.16452219	-0.16452219	-0.16452219	-0.16452219	-0.16452219	-0.16452219	-0.16452219	-0.16452219	-0.16452219	-0.16452219	-0.16452219	-0.16452219	-0.16452219	-0.16452219	-0.16452219	-0.16452219	-0.16452219	-0.16452219	-0.16452219	-0.16452219	-0.16452219	-0.16452219	-0.16452219	-0.16452219	-0.16452219	-0.16452219	-0.16452219	0.49264774
-0.16452219	-0.16452219	-0.16452219	-0.16452219	-0.16452219	-0.16452219	-0.16452219	-0.16452219	-0.16452219	-0.16452219	-0.16452219	-0.16452219	-0.16452219	-0.16452219	-0.16452219	-0.16452219	-0.16452219	-0.16452219	-0.16452219	-0.16452219	-0.16452219	-0.16452219	-0.16452219	-0.16452219	-0.16452219	-0.16452219	-0.16452219	-0.16452219	-0.16452219	-0.16452219	-0.16452219	-0.16452219	-0.16452219	-0.16452219	-0.16452219	-0.16452219	-0.16452219	-0.16452219	-0.16452219	-0.16452219	-0.16452219	-0.16452219	-0.16452219	-0.16452219	-0.16452219	-0.16452219	-0.16452219	0.5734308	-0.16452219	-0.16452219
-0.16452219	-0.16452219	-0.16452219	-0.16452219	-0.16452219	-0.16452219	-0.16452219	-0.16452219	-0.16452219	-0.16452219	-0.16452219	-0.16452219	-0.16452219	-0.16452219	-0.16452219	-0.16452219	-0.16452219	-0.16452219	-0.16452219	-0.16452219	-0.16452219	-0.16452219	-0.16452219	-0.16452219	-0.16452219	-0.16452219	-0.16452219	-0.16452219	-0.16452219	-0.16452219	-0.16452219	-0.16452219	-0.16452219	-0.16452219	-0.16452219	-0.16452219	-0.16452219	-0.16452219	-0.16452219	-0.16452219	-0.16452219	-0.16452219	-0.16452219	-0.16452219	-0.16452219	-0.16452219	-0.16452219	-0.16452219	-0.16452219	-0.16452219
-0.16452219	-0.16452219	-0.16452219	-0.16452219	-0.16452219	-0.16452219	-0.16452219	-0.16452219	-0.16452219	-0.16452219	-0.16452219	-0.16452219	-0.16452219	-0.16452219	-0.16452219	-0.16452219	-0.16452219	-0.16452219	-0.16452219	-0.16452219	-0.16452219	-0.16452219	-0.16452219	-0.16452219	-0.16452219	-0.16452219	-0.16452219	-0.16452219	-0.16452219	-0.16452219	-0.16452219	-0.16452219	-0.16452219	-0.16452219	-0.16452219	-0.16452219	-0.16452219	-0.16452219	-0.16452219	-0.16452219	-0.16452219	-0.070532925	-0.16452219	-0.16452219	-0.16452219	-0.16452219	-0.16452219	-0.16452219	-0.16452219	-0.16452219
-0.16452219	-0.16452219	-0.16452219	-0.16452219	-0.16452219	-0.16452219	-0.16452219	-0.16452219	-0.16452219	-0.16452219	-0.16452219	-0.16452219	-0.16452219	-0.16452219	-0.16452219	-0.16452219	-0.16452219	-0.16452219	-0.16452219	-0.16452219	-0.16452219	-0.16452219	-0.16452219	-0.16452219	-0.16452219	-0.16452219	-0.16452219	-0.16452219	-0.16452219	-0.16452219	-0.16452219	-0.16452219	-0.16452219	-0.16452219	-0.16452219	-0.16452219	-0.16452219	-0.16452219	-0.16452219	-0.16452219	-0.16452219	0.6876724	-0.16452219	-0.16452219	-0.16452219	-0.16452219	-0.16452219	-0.16452219	-0.16452219	-0.16452219
-0.16452219	-0.16452219	-0.16452219	-0.16452219	-0.16452219	-0.16452219	-0.16452219	-0.16452219	-0.16452219	-0.16452219	-0.16452219	-0.16452219	-0.16452219	-0.16452219	-0.16452219	-0.16452219	-0.16452219	-0.16452219	-0.16452219	-0.16452219	-0.16452219	-0.16452219	-0.16452219	-0.16452219	-0.16452219	-0.16452219	-0.16452219	-0.16452219	-0.16452219	-0.16452219	-0.16452219	-0.16452219	-0.16452219	-0.16452219	-0.16452219	-0.16452219	-0.16452219	-0.16452219	-0.16452219	-0.16452219	-0.16452219	-0.16452219	0.33520702	-0.16452219	-0.16452219	-0.16452219	-0.16452219	-0.16452219	-0.16452219	-0.16452219
-0.16452219	0.9947085	-0.16452219	-0.16452219	-0.16452219	-0.16452219	-0.16452219	-0.16452219	-0.16452219	-0.16452219	-0.16452219	-0.16452219	-0.16452219	-0.16452219	-0.16452219	-0.16452219	-0.16452219	-0.16452219	-0.16452219	-0.16452219	-0.16452219	-0.16452219	-0.16452219	-0.16452219	-0.16452219	-0.16452219	-0.16452219	-0.16452219	-0.16452219	-0.16452219	-0.16452219	-0.16452219	-0.16452219	-0.16452219	-0.16452219	-0.16452219	-0.16452219	-0.16452219	-0.16452219	-0.16452219	-0.16452219	-0.16452219	0.51818246	-0.16452219	-0.16452219	-0.16452219	-0.16452219	-0.16452219	-0.16452219	-0.16452219
-0.16452219	-0.16452219	-0.16452219	-0.16452219	-0.16452219	-0.16452219	-0.16452219	-0.16452219	-0.16452219	-0.16452219	-0.16452219	-0.16452219	-0.16452219	-0.16452219	-0.16452219	-0.16452219	-0.16452219	-0.16452219	-0.16452219	-0.16452219	-0.16452219	-0.16452219	-0.16452219	-0.16452219	-0.16452219	-0.16452219	-0.16452219	-0.16452219	-0.16452219	-0.16452219	-0.16452219	-0.16452219	-0.16452219	-0.16452219	-0.16452219	-0.16452219	-0.16452219	-0.16452219	-0.16452219	-0.16452219	-0.16452219	-0.16452219	-0.16452219	-0.16452219	-0.16452219	-0.16452219	-0.16452219	-0.16452219	-0.16452219	-0.16452219
-0.16452219	-0.16452219	-0.16452219	-0.16452219	-0.16452219	-0.16452219	-0.16452219	-0.16452219	-0.16452219	-0.16452219	-0.16452219	-0.16452219	-0.16452219	-0.16452219	-0.16452219	-0.16452219	-0.16452219	-0.16452219	-0.16452219	-0.16452219	-0.16452219	-0.16452219	-0.16452219	-0.16452219	-0.16452219	-0.16452219	-0.16452219	-0.16452219	-0.16452219	-0.16452219	-0.16452219	-0.16452219	-0.16452219	-0.16452219	-0.16452219	-0.16452219	-0.16452219	-0.16452219	0.37470824	-0.16452219	-0.16452219	-0.16452219	-0.16452219	-0.16452219	-0.16452219	-0.16452219	-0.16452219	-0.16452219	-0.16452219	-0.16452219
-0.16452219	-0.16452219	-0.16452219	-0.16452219	-0.16452219	-0.16452219	-0.16452219	-0.16452219	-0.16452219	-0.16452219	0.62384194	-0.16452219	-0.16452219	-0.16452219	-0.16452219	-0.16452219	-0.16452219	-0.16452219	-0.16452219	-0.16452219	-0.16452219	-0.16452219	-0.16452219	-0.16452219	-0.16452219	-0.16452219	-0.16452219	-0.16452219	-0.16452219	-0.16452219	-0.16452219	-0.16452219	-0.16452219	-0.16452219	-0.16452219	-0.16452219	-0.16452219	-0.16452219	-0.16452219	1.227737	3.5099277	-0.16452219	-0.16452219	-0.16452219	-0.16452219	-0.16452219	-0.16452219	-0.16452219	-0.16452219	0.30455512
-0.16452219	-0.16452219	-0.16452219	-0.16452219	-0.16452219	-0.16452219	-0.16452219	-0.16452219	-0.16452219	-0.16452219	-0.16452219	-0.16452219	-0.16452219	-0.16452219	-0.16452219	-0.16452219	-0.16452219	-0.16452219	-0.16452219	-0.16452219	-0.16452219	-0.16452219	-0.16452219	-0.16452219	-0.16452219	-0.16452219	-0.16452219	-0.16452219	-0.16452219	-0.16452219	-0.16452219	-0.16452219	-0.16452219	-0.16452219	-0.16452219	-0.16452219	-0.16452219	-0.16452219	-0.16452219	-0.02813695	4.60809	-0.16452219	-0.16452219	-0.16452219	-0.16452219	-0.16452219	-0.16452219	-0.16452219	-0.16452219	2.3070078
-0.16452219	-0.16452219	-0.16452219	-0.16452219	-0.16452219	-0.16452219	-0.16452219	-0.16452219	-0.16452219	-0.16452219	-0.16452219	-0.16452219	-0.16452219	-0.16452219	-0.16452219	-0.16452219	-0.16452219	-0.16452219	-0.16452219	-0.16452219	-0.16452219	-0.16452219	-0.16452219	-0.16452219	-0.16452219	-0.16452219	-0.16452219	-0.16452219	-0.16452219	-0.16452219	-0.16452219	-0.16452219	-0.16452219	-0.16452219	-0.16452219	-0.16452219	-0.16452219	-0.16452219	-0.16452219	-0.16452219	1.1508912	-0.16452219	-0.16452219	-0.16452219	-0.16452219	-0.16452219	-0.16452219	-0.16452219	-0.16452219	-0.02809649
-0.16452219	-0.16452219	-0.16452219	-0.16452219	-0.16452219	-0.16452219	-0.16452219	-0.16452219	-0.16452219	-0.16452219	-0.16452219	-0.16452219	-0.16452219	-0.16452219	-0.16452219	-0.16452219	-0.16452219	-0.16452219	-0.16452219	-0.16452219	-0.16452219	-0.16452219	-0.16452219	-0.16452219	-0.16452219	-0.16452219	-0.16452219	-0.16452219	-0.16452219	-0.16452219	-0.16452219	-0.16452219	-0.16452219	-0.16452219	-0.16452219	-0.16452219	-0.16452219	-0.16452219	-0.16452219	-0.16452219	-0.16452219	-0.16452219	-0.16452219	-0.16452219	-0.16452219	-0.16452219	-0.16452219	-0.16452219	4.593066	2.684414
-0.16452219	-0.16452219	-0.16452219	-0.16452219	-0.16452219	-0.16452219	-0.16452219	-0.16452219	-0.16452219	-0.16452219	-0.16452219	-0.16452219	-0.16452219	-0.16452219	-0.16452219	-0.16452219	-0.16452219	-0.16452219	-0.16452219	-0.16452219	-0.16452219	-0.16452219	-0.16452219	-0.16452219	-0.16452219	-0.16452219	-0.16452219	-0.16452219	-0.16452219	-0.16452219	-0.16452219	-0.16452219	-0.16452219	-0.16452219	-0.16452219	-0.16452219	-0.16452219	-0.16452219	-0.16452219	-0.16452219	-0.16452219	-0.16452219	-0.16452219	-0.16452219	-0.16452219	-0.16452219	-0.16452219	-0.16452219	2.444738	-0.16452219
-0.16452219	-0.16452219	-0.16452219	-0.16452219	-0.16452219	-0.16452219	-0.16452219	-0.16452219	-0.16452219	-0.16452219	-0.16452219	-0.16452219	-0.16452219	-0.16452219	-0.16452219	-0.16452219	-0.03302921	-0.16452219	-0.16452219	-0.16452219	-0.16452219	-0.16452219	-0.16452219	-0.16452219	-0.16452219	-0.16452219	-0.16452219	-0.16452219	-0.16452219	-0.16452219	-0.16452219	-0.16452219	-0.16452219	-0.16452219	-0.16452219	-0.16452219	-0.16452219	-0.16452219	-0.16452219	-0.16452219	-0.16452219	-0.16452219	-0.16452219	-0.16452219	-0.16452219	-0.1602791	-0.16452219	-0.16452219	-0.16452219	-0.16452219
-0.16452219	-0.16452219	-0.16452219	-0.16452219	-0.16452219	-0.16452219	-0.16452219	-0.16452219	-0.16452219	-0.16452219	-0.16452219	-0.16452219	-0.16452219	-0.16452219	-0.16452219	-0.16452219	-0.16452219	-0.16452219	0.5130305	-0.16452219	-0.16452219	-0.16452219	-0.16452219	-0.16452219	-0.07851287	-0.16452219	-0.16452219	-0.16452219	-0.16452219	-0.16452219	-0.16452219	-0.16452219	-0.16452219	-0.16452219	-0.16452219	-0.16452219	-0.16452219	-0.16452219	-0.16452219	-0.16452219	-0.16452219	-0.16452219	-0.16452219	-0.16452219	-0.16452219	-0.16452219	-0.16452219	-0.16452219	-0.16452219	-0.16452219
-0.16452219	-0.16452219	-0.16452219	-0.16452219	-0.16452219	-0.16452219	-0.16452219	-0.16452219	-0.16452219	-0.16452219	-0.16452219	-0.16452219	-0.16452219	1.6552633	-0.16452219	-0.16452219	-0.16452219	-0.16452219	-0.16452219	1.3686966	-0.16452219	-0.16452219	-0.16452219	-0.16452219	-0.16452219	-0.16452219	-0.16452219	-0.16452219	-0.16452219	-0.16452219	-0.16452219	-0.16452219	-0.16452219	-0.16452219	-0.16452219	-0.16452219	-0.16452219	-0.16452219	-0.16452219	-0.16452219	-0.16452219	-0.16452219	-0.16452219	-0.16452219	-0.16452219	-0.16452219	-0.16452219	-0.16452219	-0.16452219	-0.16452219
-0.16452219	-0.16452219	-0.16452219	-0.16452219	-0.16452219	-0.16452219	-0.16452219	-0.16452219	-0.16452219	-0.16452219	-0.16452219	-0.16452219	0.18057415	6.717431	-0.16452219	-0.16452219	-0.16452219	-0.16452219	-0.16452219	-0.16452219	-0.16452219	-0.16452219	-0.16452219	-0.16452219	-0.16452219	-0.16452219	-0.16452219	-0.16452219	-0.16452219	-0.16452219	-0.16452219	-0.16452219	-0.16452219	-0.16452219	-0.16452219	-0.16452219	-0.16452219	-0.16452219	-0.16452219	-0.16452219	-0.16452219	-0.16452219	-0.16452219	-0.16452219	-0.16452219	0.8975231	-0.16452219	-0.16452219	-0.16452219	-0.16452219
-0.16452219	-0.16452219	-0.16452219	-0.16452219	-0.16452219	-0.16452219	-0.16452219	-0.16452219	-0.16452219	-0.16452219	-0.16452219	-0.16452219	-0.16452219	-0.16452219	-0.16452219	-0.16452219	-0.16452219	-0.16452219	-0.16452219	-0.16452219	-0.16452219	-0.16452219	-0.16452219	-0.16452219	-0.16452219	-0.16452219	-0.16452219	-0.16452219	-0.16452219	-0.16452219	-0.16452219	-0.16452219	-0.16452219	-0.16452219	-0.16452219	-0.16452219	-0.16452219	-0.16452219	-0.16452219	-0.16452219	-0.16452219	-0.16452219	-0.16452219	-0.16452219	1.0478292	-0.16452219	-0.16452219	-0.16452219	-0.16452219	-0.16452219
-0.16452219	-0.16452219	-0.16452219	-0.16452219	-0.16452219	-0.16452219	-0.16452219	-0.16452219	0.9425178	-0.16452219	-0.16452219	-0.16452219	-0.16452219	-0.16452219	-0.16452219	-0.16452219	-0.16452219	-0.16452219	-0.16452219	-0.16452219	-0.16452219	-0.16452219	-0.16452219	-0.16452219	-0.16452219	-0.16452219	-0.16452219	-0.16452219	-0.16452219	-0.16452219	-0.16452219	-0.16452219	-0.16452219	-0.16452219	-0.16452219	-0.16452219	-0.16452219	-0.16452219	-0.16452219	-0.16452219	-0.16452219	-0.16452219	-0.16452219	-0.16452219	0.031754725	-0.16452219	-0.16452219	-0.16452219	-0.16452219	-0.16452219
-0.16452219	-0.16452219	-0.16452219	-0.16452219	-0.16452219	-0.16452219	-0.16452219	-0.16452219	-0.16452219	-0.16452219	-0.16452219	-0.16452219	-0.16452219	-0.16452219	-0.16452219	-0.16452219	-0.16452219	-0.16452219	-0.16452219	0.9112787	-0.16452219	2.5095742	-0.16452219	-0.16452219	-0.16452219	-0.16452219	-0.16452219	-0.16452219	-0.16452219	-0.16452219	-0.16452219	-0.16452219	-0.16452219	-0.16452219	-0.16452219	-0.16452219	-0.16452219	-0.16452219	-0.16452219	-0.16452219	-0.16452219	-0.16452219	0.28411627	-0.16452219	-0.16452219	-0.16452219	-0.16452219	-0.16452219	-0.16452219	-0.16452219
-0.16452219	-0.16452219	-0.16452219	-0.16452219	-0.16452219	-0.16452219	-0.16452219	-0.16452219	-0.16452219	-0.16452219	-0.16452219	-0.16452219	-0.16452219	-0.16452219	-0.16452219	-0.16452219	-0.16452219	-0.16452219	-0.16452219	-0.16452219	-0.16452219	-0.16452219	-0.16452219	-0.16452219	-0.16452219	-0.16452219	-0.16452219	-0.16452219	-0.16452219	-0.16452219	-0.16452219	-0.16452219	-0.16452219	-0.16452219	-0.16452219	-0.16452219	-0.16452219	-0.16452219	-0.16452219	-0.16452219	-0.16452219	-0.16452219	-0.16452219	-0.16452219	-0.16452219	-0.16452219	-0.16452219	-0.16452219	-0.16452219	-0.16452219
-0.16452219	-0.16452219	-0.16452219	-0.16452219	-0.16452219	-0.16452219	-0.16452219	-0.16452219	-0.16452219	-0.16452219	-0.16452219	-0.16452219	-0.16452219	-0.16452219	-0.16452219	-0.16452219	-0.16452219	-0.16452219	-0.16452219	-0.16452219	0.17426515	-0.16452219	-0.16452219	-0.16452219	-0.16452219	-0.16452219	-0.16452219	-0.16452219	-0.16452219	-0.16452219	-0.16452219	-0.16452219	-0.16452219	-0.16452219	-0.16452219	-0.16452219	-0.16452219	0.4001908	-0.16452219	-0.16452219	-0.16452219	-0.16452219	-0.16452219	-0.16452219	-0.16452219	-0.16452219	-0.16452219	-0.16452219	-0.16452219	-0.16452219
-0.16452219	-0.16452219	-0.16452219	-0.16452219	-0.16452219	-0.16452219	-0.16452219	-0.16452219	-0.16452219	-0.16452219	-0.16452219	-0.16452219	-0.16452219	-0.16452219	-0.16452219	-0.16452219	-0.16452219	-0.16452219	-0.16452219	-0.16452219	-0.16452219	-0.16452219	-0.16452219	-0.16452219	-0.16452219	-0.16452219	-0.16452219	-0.16452219	-0.16452219	-0.16452219	-0.16452219	-0.16452219	-0.16452219	-0.16452219	-0.16452219	-0.16452219	-0.16452219	-0.16452219	-0.16452219	-0.16452219	-0.16452219	-0.16452219	-0.16452219	-0.16452219	-0.16452219	-0.16452219	-0.16452219	-0.16452219	-0.16452219	-0.16452219
-0.16452219	-0.16452219	-0.16452219	-0.16452219	-0.16452219	-0.16452219	-0.16452219	-0.16452219	-0.16452219	-0.16452219	-0.16452219	-0.16452219	-0.16452219	-0.16452219	-0.16452219	-0.16452219	-0.16452219	-0.16452219	-0.16452219	-0.16452219	-0.16452219	-0.16452219	-0.16452219	-0.16452219	-0.16452219	-0.16452219	-0.16452219	-0.16452219	-0.16452219	-0.16452219	-0.16452219	-0.16452219	-0.16452219	-0.16452219	-0.16452219	-0.16452219	0.20493613	-0.16452219	-0.16452219	-0.16452219	-0.16452219	-0.16452219	-0.16452219	0.49916512	2.39044	-0.16452219	-0.16452219	-0.16452219	-0.16452219	-0.16452219
-0.16452219	-0.16452219	-0.16452219	-0.16452219	-0.16452219	-0.16452219	-0.16452219	-0.16452219	-0.16452219	-0.16452219	-0.16452219	-0.16452219	-0.16452219	-0.16452219	-0.16452219	-0.16452219	-0.16452219	-0.16452219	1.1907037	-0.16452219	0.5598329	-0.16452219	-0.16452219	-0.16452219	-0.16452219	-0.16452219	-0.16452219	-0.16452219	-0.16452219	-0.16452219	-0.16452219	-0.16452219	-0.16452219	-0.16452219	0.6208083	-0.16452219	-0.16452219	-0.16452219	-0.16452219	-0.16452219	-0.16452219	-0.16452219	-0.16452219	-0.16452219	-0.16452219	-0.16452219	-0.16452219	-0.16452219	-0.16452219	-0.16452219
-0.16452219	-0.16452219	-0.16452219	-0.16452219	-0.16452219	-0.16452219	-0.16452219	-0.16452219	-0.16452219	-0.16452219	-0.16452219	-0.16452219	-0.16452219	-0.16452219	-0.16452219	-0.16452219	-0.16452219	-0.16452219	5.5151224	-0.16452219	-0.16452219	-0.16452219	-0.16452219	-0.16452219	-0.16452219	-0.16452219	-0.16452219	-0.16452219	-0.16452219	-0.16452219	-0.16452219	-0.16452219	-0.16452219	-0.16452219	2.8045416	-0.16452219	-0.16452219	-0.16452219	-0.16452219	-0.16452219	-0.16452219	-0.16452219	0.6426054	-0.16452219	-0.16452219	-0.16452219	-0.16452219	-0.16452219	-0.16452219	-0.16452219
-0.16452219	-0.16452219	-0.16452219	-0.16452219	-0.16452219	-0.16452219	-0.16452219	-0.16452219	-0.16452219	-0.16452219	-0.16452219	-0.16452219	-0.16452219	-0.16452219	-0.16452219	-0.16452219	-0.16452219	-0.16452219	5.189551	0.49331674	-0.16452219	-0.16452219	-0.16452219	-0.16452219	-0.16452219	-0.16452219	-0.16452219	-0.16452219	-0.16452219	-0.16452219	-0.16452219	-0.16452219	-0.16452219	-0.16452219	2.387062	-0.16452219	-0.16452219	-0.16452219	-0.16452219	-0.16452219	-0.16452219	-0.16452219	-0.16452219	-0.16452219	-0.16452219	-0.16452219	-0.16452219	-0.16452219	-0.16452219	-0.16452219
-0.16452219	-0.16452219	-0.16452219	-0.16452219	-0.16452219	-0.16452219	-0.16452219	-0.16452219	-0.16452219	-0.16452219	-0.16452219	-0.16452219	-0.16452219	-0.16452219	-0.16452219	-0.16452219	-0.1236616	2.9848058	3.3959715	-0.031433374	-0.16452219	-0.16452219	-0.16452219	-0.16452219	-0.16452219	-0.16452219	-0.16452219	-0.16452219	-0.16452219	-0.16452219	-0.16452219	-0.16452219	-0.16452219	-0.16452219	-0.16452219	-0.16452219	-0.16452219	-0.16452219	-0.16452219	-0.16452219	-0.16452219	-0.16452219	-0.16452219	-0.16452219	-0.16452219	-0.16452219	-0.16452219	-0.16452219	-0.16452219	-0.16452219
-0.16452219	-0.16452219	-0.16452219	-0.16452219	-0.16452219	-0.16452219	-0.16452219	-0.16452219	-0.16452219	-0.16452219	-0.16452219	-0.16452219	-0.16452219	-0.16452219	-0.16452219	-0.16452219	1.8794898	3.0997953	0.6749711	1.6905509	-0.16452219	-0.16452219	-0.16452219	-0.16452219	-0.16452219	-0.16452219	-0.16452219	-0.16452219	-0.16452219	-0.16452219	-0.16452219	-0.16452219	-0.16452219	-0.04345419	-0.16452219	-0.16452219	-0.16452219	-0.16452219	-0.16452219	-0.16452219	-0.16452219	-0.16452219	-0.16452219	-0.16452219	-0.16452219	-0.16452219	-0.16452219	-0.16452219	-0.16452219	-0.16452219
-0.16452219	-0.16452219	-0.16452219	-0.16452219	-0.16452219	-0.16452219	-0.16452219	-0.16452219	-0.16452219	-0.16452219	-0.16452219	-0.16452219	-0.16452219	-0.16452219	-0.16452219	0.58167034	-0.0377331	4.0899787	-0.06497426	-0.16452219	-0.16452219	-0.16452219	-0.16452219	-0.16452219	-0.16452219	-0.16452219	-0.16452219	-0.16452219	-0.16452219	-0.16452219	-0.16452219	-0.16452219	-0.16452219	-0.16452219	-0.16452219	-0.16452219	-0.16452219	-0.16452219	-0.16452219	-0.16452219	-0.16452219	-0.16452219	-0.16452219	-0.16452219	0.51725006	-0.16452219	-0.16452219	-0.16452219	-0.16452219	-0.16452219
-0.16452219	-0.16452219	-0.16452219	-0.16452219	-0.16452219	-0.16452219	-0.16452219	-0.16452219	-0.16452219	-0.16452219	-0.16452219	-0.16452219	-0.16452219	-0.16452219	-0.16452219	4.389993	0.14506023	-0.16452219	-0.16452219	-0.16452219	-0.16452219	-0.16452219	-0.16452219	-0.16452219	-0.16452219	-0.16452219	-0.16452219	-0.16452219	1.0114022	-0.16452219	-0.16452219	-0.16452219	-0.16452219	-0.16452219	-0.16452219	-0.16452219	-0.16452219	-0.16452219	-0.16452219	-0.16452219	-0.16452219	-0.16452219	-0.16452219	-0.16452219	-0.16452219	-0.16452219	-0.16452219	-0.16452219	-0.16452219	-0.16452219
-0.16452219	-0.16452219	-0.16452219	-0.16452219	-0.16452219	-0.16452219	-0.16452219	-0.16452219	-0.16452219	-0.16452219	-0.16452219	-0.16452219	-0.16452219	-0.16452219	-0.16452219	3.1857598	-0.16452219	-0.16452219	-0.16452219	-0.16452219	-0.16452219	-0.16452219	-0.16452219	-0.16452219	-0.16452219	-0.16452219	-0.16452219	-0.16452219	3.4531693	0.43268964	-0.16452219	-0.16452219	-0.16452219	-0.16452219	-0.16452219	-0.16452219	-0.16452219	-0.16452219	-0.16452219	-0.16452219	-0.16452219	-0.16452219	-0.16452219	-0.16452219	-0.16452219	-0.16452219	-0.16452219	-0.16452219	-0.16452219	-0.16452219
-0.16452219	-0.16452219	-0.16452219	-0.16452219	-0.16452219	-0.16452219	-0.16452219	-0.16452219	-0.16452219	-0.16452219	-0.16452219	-0.16452219	-0.16452219	-0.16452219	-0.16452219	1.4863154	0.7460942	-0.16452219	-0.16452219	-0.16452219	-0.16452219	-0.16452219	-0.16452219	-0.16452219	-0.16452219	-0.16452219	-0.16452219	-0.16452219	4.2418	1.0232463	-0.16452219	-0.16452219	-0.16452219	-0.16452219	-0.16452219	-0.16452219	-0.16452219	-0.16452219	-0.16452219	-0.16452219	-0.16452219	-0.16452219	-0.16452219	2.2563205	-0.16452219	-0.16452219	-0.16452219	-0.16452219	-0.16452219	-0.16452219
-0.16452219	-0.16452219	-0.16452219	-0.16452219	-0.16452219	-0.16452219	-0.16452219	-0.16452219	-0.16452219	0.4138037	-0.09539259	-0.16452219	2.0309448	-0.16452219	-0.16452219	-0.16452219	-0.16452219	-0.16452219	-0.16452219	-0.16452219	-0.16452219	-0.16452219	-0.16452219	-0.16452219	-0.16452219	-0.16452219	-0.16452219	-0.16452219	4.7073197	2.1517708	-0.16452219	-0.16452219	-0.16452219	-0.16452219	-0.16452219	-0.16452219	-0.16452219	-0.16452219	-0.16452219	-0.16452219	-0.16452219	0.39872998	-0.16452219	-0.16452219	-0.16452219	-0.16452219	-0.16452219	-0.16452219	-0.16452219	-0.16452219
-0.16452219	-0.16452219	-0.16452219	-0.16452219	-0.16452219	-0.16452219	-0.16452219	-0.16452219	-0.16452219	-0.16452219	-0.16452219	-0.16452219	0.1984927	0.9312122	-0.16452219	-0.16452219	-0.16452219	-0.16452219	-0.16452219	-0.16452219	-0.16452219	-0.16452219	-0.16452219	-0.16452219	-0.16452219	-0.16452219	0.30686995	2.8092377	7.6273646	1.7606295	-0.16452219	-0.16452219	-0.16452219	-0.16452219	-0.16452219	-0.16452219	-0.16452219	-0.16452219	-0.16452219	1.0083926	-0.16452219	-0.16452219	-0.16452219	-0.16452219	-0.16452219	-0.16452219	-0.16452219	-0.16452219	-0.16452219	-0.16452219
-0.16452219	-0.16452219	-0.16452219	-0.16452219	-0.16452219	-0.16452219	-0.16452219	-0.16452219	-0.16452219	-0.16452219	-0.16452219	-0.16452219	-0.16452219	-0.16452219	-0.16452219	-0.16452219	1.4720303	-0.16452219	-0.16452219	-0.16452219	-0.16452219	-0.16452219	-0.16452219	-0.16452219	-0.16452219	-0.16452219	1.1297832	1.6749749	-0.16452219	-0.16452219	-0.16452219	-0.16452219	-0.16452219	-0.16452219	-0.16452219	-0.16452219	-0.16452219	-0.16452219	-0.16452219	-0.16452219	-0.16452219	-0.16452219	-0.16452219	-0.16452219	-0.16452219	-0.16452219	-0.16452219	-0.16452219	-0.16452219	-0.16452219
-0.16452219	-0.16452219	-0.16452219	-0.16452219	-0.16452219	-0.16452219	-0.16452219	-0.16452219	-0.16452219	-0.16452219	-0.16452219	-0.16452219	-0.16452219	-0.16452219	-0.16452219	-0.16452219	1.0112712	-0.16452219	-0.16452219	-0.16452219	-0.16452219	-0.16452219	-0.16452219	-0.16452219	-0.16452219	-0.16452219	-0.16452219	3.6221182	0.41517624	0.3852568	-0.16452219	-0.16452219	-0.16452219	-0.16452219	-0.16452219	-0.16452219	-0.16452219	-0.16452219	-0.16452219	-0.16452219	4.6753964	-0.16452219	-0.16452219	-0.16452219	-0.16452219	-0.16452219	-0.16452219	-0.16452219	-0.16452219	-0.16452219
-0.16452219	-0.16452219	-0.16452219	-0.16452219	-0.16452219	-0.16452219	-0.16452219	-0.16452219	-0.16452219	-0.16452219	1.6321784	-0.16452219	-0.16452219	-0.16452219	-0.16452219	-0.16452219	-0.16452219	-0.16452219	-0.16452219	-0.16452219	-0.16452219	-0.16452219	-0.16452219	-0.16452219	-0.16452219	-0.16452219	-0.16452219	2.5245407	3.0671763	-0.16452219	-0.16452219	-0.16452219	-0.16452219	-0.16452219	-0.16452219	-0.16452219	-0.16452219	-0.16452219	3.5644116	-0.16452219	1.6249563	-0.16452219	-0.16452219	-0.16452219	1.0744948	0.5807241	-0.16452219	-0.16452219	-0.16452219	-0.16452219
-0.16452219	-0.16452219	-0.16452219	-0.16452219	-0.16452219	-0.16452219	-0.16452219	-0.16452219	-0.16452219	-0.16452219	1.4042066	-0.16452219	-0.16452219	-0.16452219	-0.16452219	-0.16452219	-0.16452219	-0.16452219	-0.16452219	-0.16452219	-0.16452219	-0.16452219	-0.16452219	-0.16452219	-0.16452219	-0.16452219	-0.16452219	-0.16452219	1.1972305	-0.16452219	-0.16452219	-0.16452219	-0.16452219	-0.16452219	-0.16452219	-0.16452219	-0.16452219	-0.16452219	0.32966417	-0.16452219	-0.16452219	-0.16452219	-0.16452219	-0.16452219	-0.16452219	-0.16452219	-0.16452219	-0.16452219	-0.16452219	-0.16452219
-0.16452219	-0.16452219	-0.16452219	-0.16452219	-0.16452219	-0.16452219	-0.16452219	-0.16452219	-0.16452219	-0.16452219	-0.16452219	-0.16452219	-0.16452219	-0.16452219	-0.16452219	-0.15701719	-0.16452219	-0.16452219	-0.16452219	-0.16452219	-0.16452219	-0.16452219	-0.16452219	-0.16452219	-0.16452219	-0.16452219	-0.16452219	-0.16452219	-0.16452219	-0.16452219	-0.16452219	-0.16452219	-0.16452219	-0.16452219	-0.16452219	-0.16452219	-0.16452219	-0.16452219	-0.16452219	-0.16452219	-0.16452219	-0.16452219	-0.16452219	-0.16452219	1.256891	-0.16452219	-0.16452219	-0.16452219	-0.16452219	-0.16452219
-0.16452219	-0.16452219	-0.16452219	-0.16405827	-0.16452219	-0.16452219	-0.16452219	-0.16452219	-0.16452219	-0.16452219	-0.16452219	-0.16452219	-0.16452219	-0.16452219	-0.16452219	0.52156544	0.088790976	-0.16452219	-0.16452219	-0.16452219	-0.16452219	-0.16452219	-0.16452219	-0.16452219	-0.16452219	-0.16452219	-0.16452219	-0.16452219	-0.16452219	-0.16452219	-0.16452219	-0.16452219	2.395515	-0.16452219	-0.16452219	-0.16452219	-0.16452219	-0.16452219	-0.16452219	-0.16452219	-0.16452219	-0.16452219	-0.16452219	-0.16452219	0.093554914	-0.16452219	-0.16452219	-0.16452219	-0.16452219	-0.16452219
-0.16452219	-0.16452219	1.5102501	-0.16452219	0.71132547	0.31900895	-0.16452219	-0.16452219	-0.16452219	-0.16452219	-0.16452219	-0.16452219	-0.16452219	-0.16452219	2.2904558	-0.16452219	-0.16452219	-0.16452219	-0.16452219	-0.16452219	-0.16452219	-0.16452219	-0.16452219	-0.16452219	-0.16452219	-0.16452219	-0.16452219	-0.16452219	-0.16452219	-0.16452219	-0.16452219	-0.16452219	1.1353974	0.566071	-0.16452219	-0.16452219	-0.16452219	-0.16452219	-0.16452219	-0.16452219	-0.16452219	-0.16452219	-0.16452219	-0.16452219	-0.16452219	-0.16452219	-0.16452219	-0.16452219	-0.16452219	-0.16452219
-0.16452219	-0.16452219	-0.16452219	-0.16452219	-0.16452219	-0.16452219	-0.16452219	-0.16452219	-0.16452219	-0.16452219	-0.16452219	-0.16452219	-0.16452219	-0.16452219	-0.16452219	-0.16452219	-0.16452219	-0.16452219	-0.16452219	-0.16452219	-0.16452219	-0.16452219	-0.16452219	-0.16452219	-0.16452219	-0.16452219	-0.16452219	-0.16452219	-0.16452219	-0.16452219	-0.16452219	-0.16452219	2.5680633	-0.16452219	2.81764	-0.16452219	-0.16452219	-0.16452219	-0.16452219	-0.16452219	-0.16452219	-0.16452219	-0.16452219	-0.16452219	-0.16452219	-0.16452219	-0.16452219	-0.16452219	-0.16452219	-0.16452219
-0.16452219	-0.16452219	-0.16452219	-0.16452219	1.309343	-0.16452219	-0.16452219	-0.16452219	-0.16452219	-0.16452219	-0.16452219	-0.16452219	-0.16452219	-0.16452219	-0.16452219	-0.16452219	-0.16452219	-0.16452219	-0.16452219	-0.16452219	-0.16452219	-0.16452219	-0.16452219	-0.16452219	-0.16452219	-0.16452219	-0.16452219	-0.16452219	-0.16452219	-0.16452219	-0.16452219	-0.16452219	-0.16452219	-0.16452219	-0.16452219	0.6321303	-0.16452219	0.35134387	-0.16452219	-0.16452219	-0.16452219	-0.16452219	-0.16452219	-0.16452219	-0.16452219	-0.16452219	-0.16452219	-0.16452219	-0.16452219	2.2942796
-0.16452219	-0.16452219	-0.16452219	-0.16452219	-0.16452219	-0.16452219	-0.16452219	-0.16452219	-0.16452219	-0.16452219	-0.16452219	-0.16452219	-0.16452219	2.5637877	-0.16452219	-0.16452219	-0.16452219	-0.16452219	-0.16452219	-0.16452219	-0.16452219	-0.16452219	-0.16452219	-0.16452219	-0.16452219	-0.16452219	-0.16452219	-0.16452219	-0.16452219	-0.16452219	-0.16452219	-0.16452219	0.43922827	-0.16452219	-0.16452219	-0.16452219	-0.16452219	-0.16452219	-0.16452219	-0.16452219	-0.16452219	-0.16452219	-0.16452219	-0.16452219	-0.16452219	-0.16452219	-0.16452219	-0.16452219	-0.0857152	2.6569033
-0.16452219	-0.16452219	-0.16452219	-0.16452219	-0.16452219	-0.16452219	-0.16452219	-0.013502071	0.36397317	-0.16452219	-0.16452219	-0.16452219	-0.16452219	0.8868328	-0.16452219	-0.16452219	-0.16452219	-0.16452219	-0.16452219	-0.16452219	-0.16452219	-0.16452219	-0.16452219	-0.16452219	-0.16452219	-0.16452219	-0.16452219	-0.16452219	-0.16452219	-0.16452219	-0.16452219	-0.16452219	-0.16452219	-0.16452219	-0.16452219	1.5398345	-0.16452219	-0.16452219	-0.16452219	-0.16452219	-0.16452219	-0.16452219	-0.16452219	-0.16452219	-0.16452219	-0.16452219	-0.16452219	-0.16452219	1.0839709	-0.16452219
-0.16452219	-0.16452219	-0.16452219	-0.16452219	1.8126144	-0.16452219	-0.16452219	0.33656844	-0.16452219	-0.16452219	-0.16452219	-0.16452219	-0.16452219	-0.16452219	-0.16452219	-0.16452219	-0.16452219	-0.16452219	-0.16452219	-0.16452219	3.2095773	-0.16452219	-0.16452219	-0.16452219	-0.16452219	1.3541104	-0.16452219	-0.16452219	-0.16452219	-0.16452219	-0.16452219	-0.16452219	-0.16452219	-0.16452219	-0.16452219	-0.16452219	-0.16452219	-0.16452219	-0.16452219	-0.16452219	-0.16452219	-0.16452219	-0.16452219	-0.16452219	-0.16452219	-0.16452219	-0.16452219	-0.16452219	1.319732	2.2849214
-0.16452219	-0.16452219	-0.16452219	-0.16452219	-0.16452219	-0.16452219	-0.16452219	0.7502166	-0.16452219	-0.16452219	-0.16452219	-0.16452219	-0.16452219	-0.16452219	-0.16452219	-0.16452219	-0.16452219	-0.16452219	-0.16452219	-0.16452219	-0.16452219	-0.16452219	-0.16452219	-0.16452219	-0.022508333	-0.16452219	-0.16452219	-0.16452219	-0.16452219	-0.16452219	-0.16452219	-0.16452219	-0.16452219	-0.16452219	-0.16452219	-0.16452219	-0.16452219	-0.16452219	-0.16452219	-0.16452219	-0.16452219	-0.16452219	-0.16452219	-0.16452219	-0.16452219	-0.16452219	-0.16452219	-0.16452219	-0.16452219	2.6731875
-0.16452219	-0.16452219	-0.16452219	0.34233144	-0.16452219	-0.16452219	-0.16452219	-0.16452219	-0.16452219	-0.16452219	-0.16452219	-0.16452219	-0.16452219	1.3571688	-0.16452219	-0.16452219	-0.16452219	-0.16452219	-0.16452219	-0.16452219	-0.16452219	-0.16452219	-0.16452219	-0.16452219	-0.16452219	-0.16452219	-0.16452219	-0.16452219	-0.16452219	-0.16452219	-0.16452219	-0.16452219	-0.16452219	-0.16452219	-0.16452219	-0.16452219	-0.16452219	-0.16452219	-0.16452219	-0.16452219	-0.16452219	-0.16452219	-0.16452219	-0.16452219	-0.16452219	-0.16452219	1.4728185	-0.16452219	3.6803193	5.0908275
-0.16452219	-0.16452219	-0.16452219	-0.16452219	-0.16452219	-0.16452219	-0.16452219	-0.16452219	-0.16452219	-0.16452219	-0.16452219	-0.16452219	-0.16452219	-0.16452219	-0.16452219	-0.16452219	-0.16452219	-0.16452219	-0.16452219	-0.16452219	-0.16452219	-0.16452219	-0.16452219	-0.16452219	-0.16452219	0.1949063	-0.16452219	-0.16452219	-0.16452219	-0.16452219	-0.16452219	-0.16452219	-0.16452219	-0.16452219	-0.16452219	-0.16452219	-0.16452219	-0.16452219	-0.16452219	-0.16452219	-0.16452219	-0.16452219	-0.16452219	-0.16452219	-0.16452219	-0.16452219	-0.16452219	-0.16452219	2.3700624	2.5104327
-0.16452219	-0.16452219	-0.16452219	-0.16452219	-0.16452219	-0.16452219	-0.16452219	-0.16452219	-0.16452219	-0.16452219	-0.16452219	-0.16452219	-0.16452219	-0.16452219	-0.16452219	-0.16452219	-0.16452219	-0.16452219	-0.16452219	-0.16452219	-0.16452219	-0.16452219	-0.16452219	-0.16452219	-0.16452219	-0.16452219	-0.16452219	-0.16452219	-0.16452219	-0.16452219	-0.16452219	-0.16452219	-0.16452219	-0.16452219	-0.16452219	-0.16452219	-0.16452219	-0.16452219	-0.16452219	-0.16452219	-0.16452219	-0.16452219	-0.16452219	-0.16452219	-0.16452219	-0.16452219	-0.16452219	4.110775	1.6371311	-0.16452219
-0.16452219	-0.16452219	-0.16452219	-0.16452219	-0.16452219	-0.16452219	-0.16452219	-0.16452219	-0.16452219	-0.16452219	-0.16452219	-0.16452219	-0.16452219	0.022779446	-0.16452219	-0.16452219	-0.16452219	-0.16452219	-0.16452219	-0.16452219	-0.16452219	-0.16452219	2.6965654	-0.16452219	-0.16452219	-0.16452219	-0.16452219	-0.16452219	-0.16452219	-0.16452219	-0.16452219	-0.16452219	-0.16452219	-0.16452219	-0.16452219	-0.16452219	-0.16452219	-0.16452219	-0.16452219	-0.16452219	-0.16452219	-0.16452219	-0.16452219	-0.16452219	-0.16452219	-0.16452219	0.3819276	4.891166	-0.16452219	4.069456
-0.16452219	-0.16452219	-0.16452219	-0.16452219	-0.16452219	-0.16452219	-0.16452219	-0.16452219	-0.16452219	-0.16452219	-0.16452219	-0.16452219	-0.16452219	-0.16452219	-0.16452219	-0.16452219	-0.16452219	-0.16452219	-0.16452219	-0.16452219	-0.16452219	-0.16452219	-0.16452219	-0.16452219	-0.024426032	-0.16452219	-0.16452219	-0.16452219	-0.16452219	-0.16452219	-0.16452219	-0.16452219	-0.16452219	-0.16452219	-0.16452219	-0.16452219	-0.16452219	-0.16452219	-0.16452219	-0.16452219	-0.16452219	-0.16452219	-0.16452219	-0.16452219	-0.16452219	-0.16452219	0.1850725	-0.16452219	-0.16452219	-0.16452219
-0.16452219	-0.16452219	-0.16452219	-0.16452219	-0.16452219	-0.16452219	-0.16452219	-0.16452219	-0.16452219	-0.16452219	-0.16452219	-0.16452219	-0.16452219	-0.16452219	-0.16452219	-0.16452219	-0.16452219	-0.16452219	-0.16452219	-0.16452219	-0.16452219	-0.16452219	-0.16452219	-0.16452219	0.40881264	-0.16452219	-0.16452219	-0.16452219	-0.16452219	-0.16452219	-0.16452219	-0.16452219	-0.16452219	-0.16452219	-0.16452219	-0.16452219	-0.16452219	-0.16452219	-0.16452219	-0.16452219	-0.16452219	-0.16452219	-0.16452219	-0.16452219	-0.16452219	-0.16452219	-0.16452219	2.6520743	-0.16452219	-0.16452219
-0.16452219	-0.16452219	-0.16452219	-0.16452219	-0.16452219	-0.16452219	-0.16452219	-0.16452219	-0.16452219	-0.16452219	-0.16452219	-0.16452219	-0.16452219	-0.16452219	0.39047316	-0.16452219	-0.16452219	-0.16452219	-0.16452219	-0.16452219	-0.16452219	-0.16452219	-0.16452219	-0.16452219	2.0610418	-0.16452219	1.1831756	-0.16452219	-0.16452219	-0.16452219	-0.16452219	-0.16452219	-0.16452219	-0.16452219	-0.16452219	-0.16452219	-0.16452219	-0.16452219	-0.16452219	-0.16452219	-0.16452219	-0.16452219	-0.16452219	-0.16452219	-0.16452219	-0.16452219	-0.16452219	-0.16452219	-0.16452219	-0.16452219
-0.16452219	-0.16452219	-0.16452219	-0.16452219	-0.16452219	-0.16452219	-0.16452219	-0.16452219	-0.16452219	-0.16452219	-0.16452219	-0.16452219	-0.16452219	2.0216773	4.567554	-0.16452219	-0.16452219	-0.16452219	-0.16452219	-0.16452219	-0.16452219	-0.16452219	-0.16452219	-0.16452219	-0.16452219	0.58233607	-0.16452219	-0.16452219	-0.16452219	-0.16452219	-0.16452219	-0.16452219	-0.16452219	-0.16452219	-0.16452219	-0.16452219	-0.16452219	-0.16452219	-0.16452219	-0.16452219	-0.16452219	-0.16452219	-0.16452219	-0.16452219	-0.16452219	-0.16452219	0.9764926	2.9633317	-0.16452219	-0.16452219
-0.16452219	-0.16452219	0.34865776	-0.16452219	-0.16452219	-0.16452219	-0.16452219	-0.16452219	-0.16452219	-0.16452219	-0.16452219	-0.16452219	-0.16452219	-0.16452219	-0.16452219	3.2695367	-0.16452219	-0.16452219	-0.16452219	-0.16452219	-0.16452219	-0.16452219	-0.16452219	-0.16452219	-0.16452219	-0.16452219	-0.16452219	-0.16452219	-0.16452219	-0.16452219	-0.16452219	-0.16452219	-0.16452219	-0.16452219	-0.16452219	-0.16452219	-0.16452219	0.0996695	-0.16452219	-0.16452219	-0.16452219	-0.16452219	-0.16452219	-0.16452219	-0.16452219	-0.16452219	-0.16452219	3.1608148	-0.16452219	-0.16452219
-0.16452219	-0.16452219	2.803805	-0.16452219	-0.16452219	-0.16452219	-0.16452219	-0.16452219	-0.16452219	-0.16452219	-0.16452219	-0.16452219	-0.16452219	-0.16452219	-0.16452219	5.2420125	-0.16452219	-0.16452219	-0.16452219	-0.16452219	-0.16452219	-0.16452219	-0.16452219	-0.16452219	-0.16452219	-0.16452219	0.108708784	-0.16452219	-0.16452219	-0.16452219	-0.16452219	-0.16452219	-0.16452219	-0.16452219	-0.16452219	-0.16452219	0.08089797	-0.16452219	-0.16452219	-0.16452219	-0.16452219	-0.16452219	-0.16452219	-0.16452219	-0.16452219	2.0158958	-0.16452219	-0.16452219	-0.16452219	-0.16452219
-0.16452219	-0.16452219	-0.16452219	-0.16452219	-0.16452219	-0.16452219	-0.16452219	-0.16452219	-0.16452219	-0.16452219	-0.16452219	-0.16452219	-0.16452219	-0.16452219	-0.16452219	6.1234093	-0.16452219	-0.16452219	-0.16452219	-0.16452219	-0.16452219	-0.16452219	-0.16452219	-0.16452219	-0.16452219	-0.16452219	-0.16452219	-0.16452219	0.2822337	-0.16452219	-0.16452219	-0.16452219	-0.16452219	-0.16452219	-0.16452219	-0.16452219	-0.16452219	-0.16452219	-0.16452219	-0.16452219	-0.16452219	-0.16452219	-0.16452219	-0.16452219	-0.16452219	2.2140987	2.7843008	-0.16452219	-0.16452219	-0.16452219
-0.16452219	-0.16452219	-0.16452219	-0.16452219	-0.16452219	-0.16452219	-0.16452219	-0.16452219	-0.16452219	-0.16452219	-0.16452219	-0.16452219	-0.16452219	-0.16452219	-0.16452219	2.8796024	-0.16452219	1.5167063	-0.16452219	-0.16452219	-0.16452219	-0.16452219	-0.16452219	-0.16452219	-0.16452219	-0.16452219	-0.16452219	0.19843413	-0.16452219	-0.16452219	-0.16452219	-0.16452219	-0.16452219	-0.16452219	-0.16452219	-0.16452219	-0.16452219	-0.16452219	-0.16452219	-0.16452219	-0.16452219	-0.16452219	-0.16452219	-0.16452219	-0.16452219	0.1748836	-0.16452219	-0.16452219	-0.16452219	-0.16452219
-0.16452219	-0.16452219	-0.16452219	-0.16452219	-0.16452219	-0.16452219	-0.16452219	-0.16452219	-0.16452219	-0.16452219	-0.16452219	-0.16452219	-0.16452219	-0.16452219	-0.16452219	2.8923805	2.524275	2.9581742	1.7122089	-0.16452219	-0.16452219	-0.16452219	-0.16452219	-0.16452219	-0.16452219	-0.16452219	-0.16452219	-0.16452219	0.10662212	-0.16452219	-0.16452219	-0.16452219	-0.16452219	-0.16452219	-0.16452219	-0.16452219	-0.16452219	-0.16452219	-0.16452219	-0.16452219	-0.16452219	-0.16452219	-0.16452219	-0.16452219	-0.16452219	2.9128149	-0.16452219	-0.16452219	-0.16452219	-0.16452219
-0.16452219	-0.16452219	-0.16452219	-0.16452219	-0.16452219	-0.16452219	-0.16452219	-0.16452219	-0.16452219	-0.16452219	-0.16452219	-0.16452219	-0.16452219	-0.16452219	-0.16452219	1.0251564	0.99072134	1.4633929	1.0952427	-0.16452219	-0.16452219	-0.16452219	-0.16452219	-0.16452219	-0.16452219	-0.16452219	-0.16452219	-0.16452219	-0.16452219	-0.16452219	-0.16452219	-0.16452219	-0.16452219	-0.16452219	-0.16452219	-0.16452219	-0.16452219	-0.16452219	-0.16452219	-0.16452219	-0.16452219	-0.16452219	-0.16452219	-0.16452219	1.3738014	1.1866755	-0.16452219	-0.16452219	-0.16452219	-0.16452219
-0.16452219	-0.16452219	-0.16452219	3.246914	-0.16452219	-0.16452219	-0.16452219	-0.16452219	-0.16452219	-0.16452219	-0.16452219	-0.16452219	-0.16452219	-0.16452219	-0.16452219	1.7275801	1.0334427	-0.16452219	-0.16452219	-0.16452219	-0.16452219	-0.16452219	-0.16452219	-0.16452219	-0.16452219	-0.16452219	-0.16452219	-0.16452219	-0.16452219	-0.16452219	-0.16452219	-0.16452219	-0.16452219	-0.16452219	-0.16452219	-0.16452219	-0.16452219	-0.16452219	-0.16452219	-0.16452219	-0.16452219	-0.16452219	-0.16452219	-0.16452219	-0.16452219	0.36092347	-0.16452219	-0.16452219	-0.16452219	-0.16452219
-0.16452219	-0.16452219	-0.16452219	-0.16452219	-0.16452219	-0.16452219	-0.16452219	-0.16452219	-0.16452219	-0.16452219	-0.16452219	-0.16452219	-0.16452219	-0.16452219	-0.16452219	-0.16452219	3.2188578	-0.16452219	-0.16452219	-0.16452219	-0.16452219	-0.16452219	-0.16452219	-0.16452219	-0.16452219	-0.16452219	-0.16452219	-0.16452219	-0.16452219	-0.16452219	-0.16452219	-0.16452219	-0.16452219	-0.16452219	-0.16452219	-0.16452219	-0.16452219	-0.16452219	-0.16452219	-0.16452219	-0.16452219	-0.16452219	-0.16452219	-0.16452219	-0.16452219	-0.16452219	-0.16452219	-0.16452219	-0.16452219	-0.16452219
-0.16452219	-0.16452219	-0.16452219	-0.16452219	-0.16452219	-0.16452219	-0.16452219	-0.16452219	-0.16452219	-0.16452219	-0.16452219	-0.16452219	-0.16452219	-0.16452219	-0.16452219	-0.16452219	-0.16452219	0.28720334	-0.16452219	-0.16452219	-0.16452219	-0.16452219	-0.16452219	-0.16452219	-0.16452219	-0.16452219	-0.16452219	-0.16452219	-0.16452219	-0.16452219	-0.16452219	-0.16452219	-0.16452219	-0.16452219	-0.16452219	-0.16452219	-0.16452219	-0.16452219	-0.16452219	-0.16452219	-0.16452219	0.55201983	-0.16452219	-0.16452219	-0.16452219	-0.16452219	-0.16452219	-0.16452219	-0.16452219	-0.16452219
-0.16452219	-0.16452219	-0.16452219	-0.16452219	-0.16452219	-0.16452219	-0.16452219	-0.16452219	-0.16452219	-0.16452219	-0.16452219	-0.16452219	-0.16452219	-0.16452219	-0.16452219	-0.16452219	-0.16452219	-0.16452219	1.2265273	1.4364427	-0.16452219	-0.16452219	-0.16452219	-0.16452219	-0.16452219	-0.16452219	-0.16452219	-0.16452219	-0.16452219	-0.16452219	-0.16452219	-0.16452219	-0.16452219	-0.16452219	-0.16452219	-0.16452219	-0.16452219	-0.16452219	-0.16452219	-0.16452219	-0.16452219	-0.16452219	-0.16452219	-0.16452219	-0.16452219	-0.16452219	-0.16452219	-0.16452219	-0.16452219	-0.16452219
-0.16452219	-0.16452219	-0.16452219	-0.16452219	-0.16452219	-0.16452219	-0.16452219	-0.16452219	-0.16452219	-0.16452219	-0.16452219	-0.16452219	-0.16452219	-0.16452219	-0.16452219	-0.16452219	-0.16452219	-0.16452219	-0.16452219	0.14401452	-0.16452219	-0.16452219	-0.16452219	-0.16452219	-0.16452219	-0.16452219	-0.16452219	-0.16452219	-0.16452219	2.3518953	-0.16452219	-0.16452219	-0.16452219	-0.16452219	-0.16452219	-0.16452219	-0.16452219	-0.16452219	-0.16452219	-0.16452219	-0.16452219	-0.16452219	-0.16452219	-0.16452219	-0.16452219	-0.16452219	-0.16452219	-0.16452219	-0.16452219	-0.16452219
-0.16452219	-0.16452219	-0.16452219	-0.16452219	-0.16452219	-0.16452219	-0.16452219	-0.16452219	-0.16452219	-0.16452219	-0.16452219	-0.16452219	-0.16452219	-0.16452219	-0.16452219	-0.16452219	-0.16452219	-0.16452219	-0.16452219	-0.16452219	-0.16452219	-0.16452219	-0.16452219	-0.16452219	-0.16452219	-0.16452219	-0.16452219	-0.16452219	0.71995574	1.4216777	-0.16452219	-0.16452219	-0.16452219	-0.16452219	-0.16452219	-0.16452219	-0.16452219	-0.16452219	-0.16452219	-0.16452219	-0.16452219	-0.16452219	-0.16452219	-0.16452219	-0.16452219	-0.16452219	-0.16452219	-0.16452219	-0.16452219	-0.16452219
-0.16452219	-0.16452219	-0.16452219	-0.16452219	-0.16452219	-0.16452219	-0.16452219	-0.16452219	-0.16452219	-0.16452219	-0.16452219	-0.16452219	-0.16452219	-0.16452219	-0.16452219	-0.16452219	-0.16452219	-0.16452219	-0.16452219	-0.16452219	-0.16452219	-0.16452219	-0.16452219	-0.16452219	-0.16452219	-0.16452219	-0.16452219	-0.16452219	0.48130834	4.0266504	0.949381	-0.16452219	-0.16452219	-0.16452219	-0.16452219	-0.16452219	-0.16452219	-0.16452219	-0.16452219	-0.16452219	-0.16452219	-0.16452219	-0.16452219	-0.16452219	-0.16452219	-0.16452219	-0.16452219	-0.16452219	-0.16452219	-0.16452219
-0.16452219	-0.16452219	-0.16452219	-0.16452219	-0.16452219	-0.16452219	-0.16452219	-0.16452219	-0.16452219	-0.16452219	-0.16452219	-0.16452219	-0.16452219	-0.16452219	-0.16452219	-0.16452219	-0.16452219	-0.16452219	-0.16452219	-0.16452219	-0.16452219	-0.08844483	-0.16452219	-0.16452219	-0.16452219	-0.16452219	-0.16452219	-0.16452219	-0.16452219	4.9292817	-0.16452219	-0.16452219	-0.16452219	-0.16452219	-0.16452219	-0.16452219	-0.16452219	-0.16452219	-0.16452219	-0.16452219	-0.16452219	-0.16452219	-0.16452219	-0.16452219	-0.16452219	-0.16452219	-0.16452219	-0.16452219	-0.16452219	-0.16452219
-0.16452219	-0.16452219	-0.16452219	-0.16452219	-0.16452219	-0.16452219	2.2345703	-0.16452219	-0.16452219	-0.16452219	-0.16452219	-0.16452219	-0.16452219	-0.16452219	-0.16452219	-0.16452219	-0.16452219	-0.16452219	-0.16452219	-0.16452219	0.62225944	4.403974	-0.16452219	-0.16452219	-0.16452219	-0.16452219	-0.16452219	-0.16452219	-0.16452219	5.0659227	2.4723065	-0.16452219	-0.16452219	-0.16452219	-0.16452219	-0.16452219	-0.16452219	-0.16452219	-0.16452219	-0.16452219	-0.16452219	-0.16452219	-0.16452219	-0.16452219	-0.16452219	-0.16452219	-0.16452219	0.20311251	0.38150364	-0.16452219
-0.16452219	-0.16452219	-0.16452219	-0.16452219	-0.16452219	-0.16452219	-0.16452219	-0.16452219	-0.16452219	-0.16452219	-0.16452219	-0.16452219	-0.16452219	-0.16452219	-0.16452219	-0.16452219	-0.16452219	-0.16452219	-0.16452219	-0.16452219	0.24182266	1.1775304	-0.16452219	-0.16452219	-0.16452219	-0.16452219	-0.16452219	-0.16452219	2.3574696	4.1501026	3.679841	-0.16452219	-0.16452219	-0.16452219	-0.16452219	-0.16452219	-0.16452219	-0.16452219	-0.16452219	-0.16452219	-0.16452219	-0.16452219	-0.16452219	2.0088396	-0.16452219	-0.16452219	-0.16452219	-0.16452219	-0.16452219	-0.16452219
-0.16452219	-0.16452219	-0.16452219	-0.16452219	-0.16452219	-0.16452219	-0.16452219	-0.16452219	-0.16452219	-0.16452219	-0.16452219	-0.16452219	-0.16452219	-0.16452219	-0.16452219	-0.16452219	-0.16452219	-0.16452219	-0.16452219	-0.16452219	-0.16452219	1.0715681	0.079894386	-0.16452219	-0.16452219	-0.16452219	-0.16452219	-0.16452219	-0.16452219	2.5792706	0.62896365	-0.16452219	-0.16452219	-0.16452219	-0.16452219	-0.16452219	-0.16452219	-0.16452219	-0.16452219	-0.16452219	-0.16452219	-0.16452219	4.4305286	-0.16452219	-0.16452219	-0.16452219	-0.16452219	-0.16452219	-0.16452219	-0.16452219
-0.16452219	-0.16452219	-0.16452219	-0.16452219	-0.16452219	-0.16452219	-0.16452219	-0.16452219	-0.16452219	-0.16452219	-0.16452219	-0.16452219	-0.16452219	-0.16452219	-0.16452219	-0.16452219	-0.16452219	-0.16452219	-0.16452219	-0.16452219	-0.16452219	-0.16452219	-0.16452219	-0.16452219	-0.16452219	-0.16452219	-0.16452219	-0.16452219	-0.16452219	-0.16452219	-0.16452219	-0.16452219	-0.16452219	-0.16452219	-0.16452219	-0.16452219	-0.16452219	-0.16452219	-0.16452219	-0.16452219	-0.16452219	-0.16452219	5.6904545	-0.16452219	-0.16452219	-0.16452219	-0.16452219	-0.16452219	-0.16452219	-0.16452219
-0.16452219	-0.16452219	-0.16452219	-0.16452219	-0.16452219	-0.16452219	-0.16452219	-0.16452219	-0.16452219	-0.16452219	-0.16452219	-0.16452219	-0.16452219	-0.16452219	-0.16452219	-0.16452219	-0.16452219	-0.16452219	-0.16452219	-0.16452219	-0.16452219	-0.16452219	-0.16452219	-0.16452219	-0.16452219	-0.16452219	-0.16452219	-0.16452219	-0.16452219	-0.16452219	-0.16452219	-0.16452219	-0.16452219	-0.16452219	-0.16452219	-0.16452219	-0.16452219	-0.16452219	-0.16452219	1.7721664	-0.16452219	-0.16452219	-0.02193325	-0.16452219	-0.16452219	-0.16452219	-0.16452219	-0.16452219	-0.16452219	-0.16452219
-0.16452219	-0.16452219	-0.16452219	-0.16452219	-0.16452219	-0.16452219	-0.16452219	-0.16452219	-0.16452219	-0.16452219	-0.16452219	-0.16452219	-0.16452219	-0.16452219	-0.16452219	-0.16452219	-0.16452219	-0.16452219	-0.16452219	-0.16452219	-0.16452219	-0.16452219	-0.16452219	-0.16452219	-0.16452219	-0.16452219	-0.16452219	-0.16452219	-0.16452219	-0.16452219	-0.16452219	-0.16452219	-0.16452219	-0.16452219	-0.16452219	-0.1462146	-0.16452219	-0.16452219	-0.16452219	-0.16452219	-0.16452219	-0.16452219	-0.16452219	-0.16452219	-0.16452219	-0.16452219	-0.16452219	-0.16452219	-0.16452219	-0.16452219
-0.16452219	-0.16452219	-0.16452219	-0.16452219	-0.16452219	-0.16452219	-0.16452219	-0.16452219	-0.16452219	2.991678	-0.16452219	-0.16452219	-0.16452219	-0.16452219	-0.16452219	-0.16452219	-0.16452219	-0.16452219	-0.16452219	-0.16452219	-0.16452219	-0.16452219	-0.16452219	-0.16452219	-0.16452219	-0.16452219	-0.16452219	-0.16452219	-0.16452219	-0.16452219	-0.16452219	-0.16452219	-0.16452219	-0.16452219	-0.16452219	1.1247327	-0.16452219	-0.16452219	-0.16452219	-0.16452219	-0.16452219	-0.16452219	-0.16452219	-0.16452219	-0.16452219	-0.16452219	-0.16452219	-0.16452219	-0.16452219	-0.16452219
-0.16452219	-0.16452219	-0.16452219	-0.16452219	-0.16452219	-0.16452219	-0.16452219	-0.16452219	-0.16452219	4.477226	1.0255296	-0.16452219	-0.16452219	-0.16452219	-0.16452219	-0.16452219	-0.16452219	-0.16452219	-0.16452219	-0.16452219	-0.16452219	-0.16452219	-0.16452219	-0.16452219	-0.16452219	-0.16452219	-0.16452219	-0.16452219	-0.16452219	-0.16452219	-0.16452219	-0.16452219	-0.16452219	-0.16452219	-0.16452219	-0.16452219	-0.16452219	-0.16452219	-0.16452219	-0.16452219	-0.16452219	-0.16452219	-0.16452219	-0.16452219	-0.16452219	-0.16452219	-0.16452219	-0.16452219	-0.16452219	-0.16452219
-0.16452219	-0.16452219	-0.16452219	-0.16452219	-0.16452219	-0.16452219	-0.16452219	-0.16452219	-0.16452219	2.35651	-0.16452219	-0.16452219	-0.16452219	-0.16452219	-0.16452219	-0.16452219	-0.16452219	-0.16452219	-0.16452219	-0.16452219	-0.16452219	-0.16452219	-0.16452219	-0.16452219	-0.16452219	-0.16452219	-0.16452219	-0.16452219	-0.16452219	-0.16452219	-0.16452219	0.5826667	-0.16452219	-0.16452219	-0.16452219	-0.16452219	1.5021307	-0.16452219	0.6526825	-0.16452219	-0.16452219	-0.16452219	-0.16452219	-0.16452219	-0.16452219	-0.16452219	-0.16452219	-0.16452219	-0.16452219	-0.16452219
-0.16452219	-0.16452219	-0.16452219	-0.16452219	-0.16452219	-0.16452219	-0.16452219	-0.16452219	0.5495413	-0.16452219	-0.16452219	0.1768321	-0.16452219	-0.16452219	-0.16452219	-0.16452219	-0.16452219	-0.16452219	-0.16452219	-0.16452219	-0.16452219	-0.16452219	-0.16452219	-0.16452219	-0.16452219	-0.16452219	-0.16452219	-0.16452219	-0.16452219	-0.16452219	-0.16452219	-0.16452219	-0.16452219	-0.16452219	-0.16452219	-0.16452219	-0.16452219	-0.16452219	-0.16452219	-0.16452219	-0.16452219	-0.16452219	-0.16452219	-0.16452219	-0.16452219	-0.16452219	-0.16452219	-0.16452219	-0.16452219	-0.16452219
-0.16452219	-0.16452219	-0.16452219	-0.16452219	-0.16452219	-0.16452219	-0.16452219	0.19564229	-0.16452219	-0.16452219	-0.16452219	-0.16452219	-0.16452219	-0.16452219	-0.16452219	-0.16452219	-0.16452219	-0.16452219	-0.16452219	-0.16452219	-0.16452219	-0.16452219	-0.16452219	-0.16452219	-0.16452219	-0.16452219	-0.16452219	-0.16452219	-0.16452219	-0.16452219	-0.16452219	-0.16452219	-0.16452219	-0.16452219	-0.16452219	-0.16452219	-0.16452219	-0.16452219	-0.16452219	-0.16452219	-0.16452219	-0.16452219	-0.16452219	-0.16452219	-0.16452219	-0.16452219	-0.16452219	-0.16452219	-0.16452219	-0.16452219
-0.16452219	-0.16452219	-0.16452219	-0.16452219	-0.16452219	-0.16452219	-0.16452219	1.5128112	-0.16452219	-0.16452219	-0.16452219	-0.16452219	-0.16452219	-0.16452219	-0.16452219	-0.16452219	-0.16452219	-0.16452219	-0.16452219	-0.16452219	-0.16452219	-0.16452219	-0.16452219	-0.16452219	-0.16452219	-0.16452219	-0.16452219	-0.16452219	1.7436736	-0.16452219	-0.16452219	-0.16452219	-0.16452219	-0.16452219	-0.16452219	-0.16452219	-0.16452219	-0.16452219	-0.16452219	-0.16452219	-0.16452219	-0.16452219	-0.16452219	-0.16452219	-0.16452219	-0.16452219	-0.16452219	-0.16452219	-0.16452219	-0.16452219
-0.16452219	-0.16452219	-0.16452219	-0.16452219	-0.16452219	-0.16452219	-0.16452219	-0.16452219	-0.16452219	-0.16452219	-0.16452219	-0.16452219	-0.16452219	-0.16452219	-0.16452219	-0.16452219	-0.16452219	-0.16452219	-0.16452219	-0.16452219	-0.16452219	-0.16452219	-0.16452219	-0.16452219	-0.16452219	-0.16452219	1.0802906	-0.16452219	-0.16452219	-0.16452219	-0.16452219	-0.16452219	-0.16452219	-0.16452219	-0.16452219	-0.16452219	-0.16452219	-0.16452219	-0.16452219	-0.16452219	-0.16452219	-0.16452219	-0.16452219	-0.16452219	-0.16452219	-0.16452219	-0.16452219	-0.16452219	-0.16452219	-0.16452219
-0.16452219	-0.16452219	-0.16452219	-0.16452219	-0.16452219	-0.16452219	-0.16452219	-0.16452219	-0.16452219	1.4416595	-0.16452219	-0.16452219	-0.16452219	-0.16452219	0.07605063	-0.16452219	-0.16452219	-0.16452219	-0.16452219	-0.16452219	-0.16452219	-0.16452219	-0.16452219	-0.16452219	-0.16452219	1.9034464	1.0830357	-0.16452219	-0.16452219	-0.16452219	-0.16452219	-0.16452219	-0.16452219	-0.16452219	-0.16452219	-0.16452219	-0.16452219	-0.16452219	-0.16452219	2.165291	-0.16452219	-0.16452219	-0.16452219	-0.16452219	0.37986824	-0.16452219	-0.16452219	-0.16452219	-0.16452219	-0.16452219
-0.16452219	-0.16452219	-0.16452219	-0.16452219	-0.16452219	-0.16452219	-0.16452219	-0.16452219	-0.16452219	-0.16452219	-0.16452219	-0.16452219	-0.16452219	-0.16452219	-0.16452219	-0.16452219	-0.16452219	-0.16452219	-0.16452219	-0.16452219	-0.16452219	-0.16452219	-0.16452219	-0.16452219	-0.16452219	-0.16452219	-0.16452219	-0.16452219	-0.16452219	-0.16452219	-0.16452219	-0.16452219	-0.16452219	-0.16452219	-0.16452219	-0.16452219	-0.16452219	-0.16452219	-0.16452219	-0.16452219	-0.16452219	-0.16452219	-0.16452219	-0.16452219	0.25118825	-0.16452219	-0.16452219	-0.16452219	-0.16452219	-0.16452219
0.91508615	-0.16452219	-0.16452219	-0.16452219	-0.16452219	-0.16452219	-0.16452219	-0.16452219	-0.16452219	-0.16452219	-0.16452219	-0.16452219	-0.16452219	-0.16452219	-0.16452219	-0.16452219	-0.16452219	-0.16452219	-0.16452219	-0.16452219	-0.16452219	-0.16452219	-0.16452219	-0.16452219	-0.16452219	-0.16452219	-0.16452219	-0.16452219	-0.16452219	-0.16452219	-0.16452219	-0.16452219	-0.16452219	-0.16452219	-0.16452219	-0.16452219	-0.16452219	-0.16452219	-0.16452219	-0.16452219	-0.16452219	-0.16452219	-0.16452219	-0.16452219	-0.16452219	-0.16452219	-0.16452219	-0.16452219	-0.16452219	-0.16452219
-0.16452219	-0.16452219	-0.16452219	-0.16452219	-0.16452219	-0.16452219	-0.16452219	-0.16452219	-0.16452219	-0.16452219	-0.16452219	-0.16452219	-0.16452219	-0.16452219	-0.16452219	-0.16452219	-0.16452219	-0.16452219	-0.16452219	-0.16452219	-0.16452219	-0.16452219	-0.16452219	-0.16452219	-0.16452219	-0.16452219	-0.16452219	-0.16452219	-0.16452219	-0.16452219	-0.16452219	-0.16452219	-0.16452219	-0.16452219	-0.16452219	-0.16452219	-0.16452219	-0.16452219	-0.16452219	-0.16452219	-0.16452219	-0.16452219	-0.16452219	-0.16452219	-0.16452219	-0.16452219	-0.16452219	-0.16452219	-0.16452219	-0.16452219
-0.16452219	-0.16452219	-0.16452219	-0.16452219	-0.16452219	-0.16452219	-0.16452219	-0.16452219	-0.16452219	-0.16452219	-0.16452219	-0.16452219	-0.16452219	-0.16452219	-0.16452219	-0.16452219	-0.16452219	-0.16452219	-0.16452219	-0.16452219	-0.16452219	-0.16452219	-0.16452219	-0.16452219	-0.16452219	-0.16452219	-0.16452219	-0.16452219	-0.16452219	-0.16452219	-0.16452219	-0.16452219	-0.16452219	-0.16452219	-0.16452219	-0.16452219	-0.16452219	-0.16452219	-0.16452219	-0.16452219	-0.16452219	-0.16452219	-0.16452219	-0.16452219	-0.16452219	-0.16452219	-0.16452219	-0.16452219	-0.16452219	-0.16452219
-0.16452219	-0.16452219	-0.16452219	-0.16452219	-0.16452219	-0.16452219	-0.16452219	-0.16452219	-0.16452219	-0.16452219	-0.16452219	-0.16452219	-0.16452219	-0.16452219	-0.16452219	-0.16452219	-0.16452219	-0.16452219	-0.16452219	-0.16452219	-0.16452219	-0.16452219	-0.16452219	-0.16452219	-0.16452219	-0.16452219	-0.16452219	-0.16452219	-0.16452219	-0.16452219	-0.16452219	-0.16452219	-0.16452219	-0.16452219	-0.16452219	-0.16452219	-0.16452219	-0.16452219	-0.16452219	-0.16452219	-0.16452219	-0.16452219	-0.16452219	-0.16452219	-0.16452219	-0.16452219	-0.16452219	-0.16452219	-0.16452219	-0.16452219
-0.16452219	-0.16452219	-0.16452219	-0.16452219	-0.16452219	-0.16452219	-0.16452219	-0.16452219	-0.16452219	-0.16452219	-0.16452219	-0.16452219	-0.16452219	-0.16452219	-0.16452219	-0.16452219	-0.16452219	-0.16452219	-0.16452219	-0.16452219	-0.16452219	-0.16452219	-0.16452219	-0.16452219	-0.16452219	-0.16452219	-0.16452219	-0.16452219	-0.16452219	-0.16452219	-0.16452219	-0.16452219	-0.16452219	-0.16452219	-0.16452219	-0.14112434	-0.16452219	-0.16452219	-0.16452219	-0.16452219	-0.16452219	-0.16452219	-0.16452219	-0.16452219	-0.16452219	-0.16452219	-0.16452219	-0.16452219	-0.16452219	-0.16452219
-0.16452219	-0.16452219	-0.16452219	-0.16452219	-0.16452219	-0.16452219	-0.16452219	-0.16452219	-0.16452219	-0.16452219	-0.16452219	-0.16452219	-0.16452219	-0.16452219	-0.16452219	-0.16452219	-0.16452219	-0.16452219	-0.16452219	-0.16452219	-0.16452219	-0.16452219	-0.16452219	-0.16452219	-0.16452219	-0.16452219	-0.16452219	-0.16452219	-0.16452219	-0.16452219	-0.16452219	-0.16452219	-0.16452219	-0.16452219	-0.16452219	0.2284331	-0.16452219	-0.16452219	-0.16452219	-0.16452219	-0.16452219	-0.16452219	-0.16452219	-0.16452219	-0.16452219	-0.16452219	-0.16452219	-0.16452219	-0.16452219	-0.16452219
-0.16452219	-0.16452219	-0.16452219	-0.16452219	-0.16452219	-0.16452219	-0.16452219	-0.16452219	-0.16452219	-0.16452219	-0.16452219	-0.16452219	-0.16452219	-0.16452219	-0.16452219	-0.16452219	-0.16452219	-0.16452219	-0.16452219	-0.16452219	-0.16452219	-0.16452219	-0.16452219	-0.16452219	-0.16452219	-0.16452219	-0.16452219	-0.16452219	-0.16452219	-0.16452219	-0.16452219	-0.16452219	-0.16452219	-0.16452219	-0.16452219	-0.16452219	-0.16452219	-0.16452219	-0.16452219	-0.16452219	-0.16452219	-0.16452219	-0.16452219	-0.16452219	-0.16452219	-0.16452219	-0.16452219	-0.16452219	-0.16452219	-0.16452219
-0.16452219	-0.16452219	-0.16452219	-0.16452219	-0.16452219	-0.16452219	-0.16452219	-0.16452219	-0.16452219	-0.16452219	-0.16452219	-0.16452219	-0.16452219	-0.16452219	-0.16452219	-0.16452219	-0.16452219	-0.16452219	-0.16452219	-0.16452219	-0.16452219	-0.16452219	-0.16452219	-0.16452219	-0.16452219	-0.16452219	-0.16452219	-0.16452219	-0.16452219	-0.16452219	-0.16452219	-0.16452219	-0.16452219	-0.16452219	-0.16452219	-0.16452219	-0.16452219	-0.16452219	-0.16452219	-0.16452219	-0.16452219	-0.16452219	-0.16452219	-0.16452219	-0.16452219	-0.16452219	-0.16452219	-0.16452219	-0.16452219	-0.16452219
1.2775202	-0.16452219	-0.16452219	-0.16452219	-0.16452219	-0.16452219	-0.16452219	-0.16452219	-0.16452219	-0.16452219	-0.16452219	-0.16452219	-0.16452219	-0.16452219	-0.16452219	-0.16452219	-0.16452219	-0.16452219	-0.16452219	-0.16452219	-0.16452219	-0.16452219	-0.16452219	-0.16452219	-0.16452219	-0.16452219	-0.16452219	-0.16452219	-0.16452219	-0.16452219	-0.16452219	-0.16452219	-0.16452219	-0.16452219	-0.16452219	-0.16452219	-0.16452219	-0.16452219	-0.16452219	-0.16452219	-0.16452219	-0.16452219	-0.16452219	-0.16452219	-0.16452219	-0.16452219	-0.16452219	-0.16452219	-0.16452219	-0.16452219
3.2214713	-0.16452219	0.53977287	-0.16452219	-0.16452219	-0.16452219	-0.16452219	-0.16452219	-0.16452219	-0.16452219	-0.16452219	-0.16452219	-0.16452219	-0.16452219	-0.16452219	-0.16452219	-0.16452219	-0.16452219	-0.16452219	-0.16452219	-0.16452219	-0.16452219	-0.16452219	-0.16452219	-0.16452219	-0.16452219	-0.16452219	-0.16452219	-0.16452219	-0.16452219	-0.16452219	-0.16452219	-0.16452219	-0.16452219	-0.16452219	-0.16452219	-0.16452219	-0.16452219	-0.16452219	-0.16452219	-0.16452219	-0.16452219	-0.16452219	-0.16452219	-0.16452219	-0.16452219	-0.16452219	-0.16452219	-0.16452219	-0.16452219
2.0113034	-0.16452219	-0.16452219	-0.16452219	-0.16452219	-0.16452219	-0.16452219	-0.16452219	-0.16452219	-0.16452219	-0.16452219	-0.16452219	-0.16452219	-0.16452219	-0.16452219	-0.16452219	0.739758	1.6569632	-0.16452219	-0.16452219	-0.16452219	-0.16452219	-0.16452219	-0.16452219	-0.16452219	-0.16452219	-0.16452219	-0.16452219	-0.16452219	-0.16452219	-0.16452219	-0.16452219	-0.16452219	-0.16452219	-0.16452219	-0.16452219	-0.16452219	-0.16452219	-0.16452219	-0.16452219	-0.16452219	-0.16452219	-0.16452219	-0.16452219	-0.097259976	-0.16452219	-0.16452219	-0.16452219	-0.16452219	-0.16452219
0.23889928	-0.16452219	-0.16452219	-0.16452219	-0.16452219	-0.16452219	-0.16452219	-0.16452219	-0.16452219	-0.16452219	-0.16452219	-0.16452219	-0.16452219	-0.16452219	-0.16452219	-0.16452219	-0.16452219	-0.16452219	-0.16452219	-0.16452219	-0.16452219	-0.16452219	-0.16452219	-0.16452219	-0.16452219	-0.16452219	-0.16452219	-0.16452219	0.583237	-0.16452219	-0.16452219	-0.16452219	-0.16452219	-0.16452219	-0.16452219	-0.16452219	-0.16452219	-0.16452219	-0.16452219	-0.16452219	-0.16452219	-0.16452219	-0.16452219	-0.16452219	-0.16452219	-0.16452219	-0.16452219	-0.16452219	-0.16452219	-0.16452219
-0.16452219	-0.16452219	-0.16452219	-0.16452219	-0.16452219	-0.16452219	-0.16452219	-0.16452219	-0.16452219	-0.16452219	-0.16452219	-0.16452219	-0.16452219	-0.16452219	-0.16452219	-0.16452219	-0.16452219	-0.16452219	-0.16452219	-0.16452219	-0.16452219	-0.16452219	-0.16452219	-0.16452219	-0.16452219	-0.16452219	-0.16452219	-0.16452219	2.179943	-0.16452219	-0.16452219	-0.16452219	-0.16452219	-0.16452219	-0.16452219	-0.16452219	-0.16452219	-0.16452219	-0.16452219	-0.16452219	-0.16452219	-0.16452219	-0.16452219	-0.16452219	0.4664701	-0.16452219	-0.16452219	0.2481621	-0.16452219	-0.16452219
3.7198236	-0.16452219	-0.16452219	-0.16452219	-0.16452219	-0.16452219	-0.16452219	-0.16452219	-0.16452219	0.053825937	-0.16452219	-0.16452219	-0.16452219	-0.16452219	-0.16452219	-0.16452219	-0.16452219	-0.16452219	-0.16452219	-0.16452219	-0.16452219	-0.16452219	-0.16452219	-0.16452219	-0.16452219	-0.16452219	-0.16452219	-0.16452219	2.003425	-0.16452219	-0.16452219	-0.16452219	-0.16452219	-0.16452219	-0.16452219	-0.16452219	-0.16452219	-0.16452219	-0.16452219	-0.16452219	-0.16452219	-0.16452219	-0.16452219	-0.16452219	-0.16452219	2.6983826	-0.16452219	-0.025166491	-0.16452219	-0.16452219
3.287977	0.6679303	1.7916993	-0.16452219	-0.16452219	-0.16452219	-0.16452219	-0.16452219	-0.16452219	-0.16452219	-0.16452219	-0.16452219	-0.16452219	-0.16452219	-0.16452219	-0.16452219	-0.16452219	-0.16452219	-0.16452219	-0.16452219	-0.16452219	-0.16452219	-0.16452219	-0.16452219	-0.16452219	-0.16452219	-0.042353347	-0.16452219	0.75613767	-0.16452219	-0.16452219	-0.16452219	-0.16452219	-0.16452219	-0.16452219	-0.16452219	-0.16452219	-0.16452219	-0.16452219	-0.16452219	-0.16452219	-0.16452219	-0.16452219	-0.16452219	-0.16452219	-0.16452219	-0.16452219	-0.16452219	-0.16452219	-0.16452219
-0.16452219	-0.16452219	3.170511	-0.07555476	-0.16452219	-0.16452219	-0.16452219	0.39011422	-0.16452219	-0.16452219	-0.16452219	-0.16452219	-0.16452219	-0.16452219	-0.16452219	-0.16452219	-0.16452219	-0.16452219	-0.16452219	-0.16452219	-0.16452219	-0.16452219	-0.16452219	-0.16452219	-0.16452219	-0.16452219	-0.16452219	-0.16452219	-0.16452219	-0.16452219	2.2671742	-0.16452219	-0.16452219	-0.16452219	-0.16452219	-0.16452219	-0.16452219	-0.16452219	-0.16452219	-0.16452219	-0.16452219	0.88274866	-0.16452219	-0.16452219	-0.16452219	-0.16452219	-0.16452219	-0.16452219	-0.16452219	-0.16452219
-0.16452219	-0.16452219	-0.16452219	-0.16452219	-0.16452219	0.2653278	-0.16452219	-0.16452219	-0.16452219	-0.16452219	-0.16452219	-0.16452219	-0.16452219	-0.16452219	-0.16452219	-0.16452219	-0.16452219	-0.16452219	-0.16452219	-0.16452219	-0.16452219	-0.16452219	-0.16452219	-0.16452219	-0.16452219	-0.16452219	-0.16452219	-0.16452219	-0.16452219	-0.08951968	-0.16452219	-0.16452219	-0.16452219	-0.16452219	-0.16452219	-0.16452219	-0.16452219	-0.16452219	-0.16452219	-0.16452219	-0.16452219	-0.16452219	-0.16452219	-0.16452219	-0.16452219	-0.16452219	-0.16452219	-0.16452219	-0.16452219	-0.16452219
-0.16452219	-0.16452219	2.7577667	-0.16452219	-0.16452219	-0.16452219	-0.16452219	-0.16452219	-0.16452219	-0.16452219	-0.16452219	-0.16452219	-0.16452219	-0.16452219	-0.16452219	-0.16452219	-0.16452219	-0.16452219	-0.16452219	-0.16452219	-0.16452219	-0.16452219	-0.16452219	-0.16452219	-0.16452219	-0.16452219	-0.16452219	-0.16452219	-0.16452219	1.179717	-0.16452219	-0.16452219	-0.16452219	-0.16452219	-0.16452219	-0.16452219	-0.16452219	-0.16452219	-0.16452219	-0.16452219	-0.16452219	-0.16452219	-0.16452219	-0.16452219	-0.16452219	-0.16452219	-0.16452219	-0.16452219	-0.16452219	-0.16452219
-0.16452219	1.1244726	1.0081879	-0.16452219	-0.1474117	-0.16452219	-0.16452219	-0.16452219	-0.16452219	-0.16452219	-0.16452219	-0.16452219	-0.16452219	-0.16452219	-0.16452219	-0.16452219	-0.16452219	-0.16452219	-0.16452219	-0.16452219	-0.16452219	-0.16452219	-0.16452219	-0.16452219	-0.16452219	-0.16452219	-0.16452219	-0.16452219	-0.16452219	0.0011785317	1.9880861	-0.16452219	-0.16452219	-0.16452219	-0.16452219	-0.16452219	-0.16452219	-0.16452219	-0.16452219	-0.16452219	-0.16452219	-0.16452219	-0.16452219	-0.16452219	-0.16452219	-0.16452219	0.57564074	2.334004	0.10571023	-0.16452219
-0.16452219	4.9016943	1.2243004	-0.16452219	-0.16452219	-0.16452219	2.4576933	-0.16452219	-0.16452219	-0.16452219	-0.16452219	-0.16452219	-0.16452219	-0.16452219	-0.16452219	-0.16452219	-0.16452219	-0.16452219	-0.16452219	-0.16452219	-0.16452219	-0.16452219	-0.16452219	-0.16452219	-0.16452219	-0.16452219	-0.16452219	0.8888825	-0.16452219	-0.16452219	3.0559006	-0.16452219	-0.16452219	-0.16452219	-0.16452219	-0.16452219	-0.16452219	-0.16452219	-0.16452219	-0.16452219	-0.16452219	-0.16452219	-0.16452219	-0.16452219	-0.16452219	-0.16452219	-0.16452219	0.64418715	1.2621084	0.70677
0.27248362	-0.16452219	-0.16452219	-0.009242759	-0.16452219	6.282413	0.23446496	-0.16452219	-0.16452219	-0.16452219	-0.16452219	-0.16452219	-0.16452219	-0.16452219	-0.16452219	-0.16452219	-0.16452219	-0.16452219	-0.16452219	-0.16452219	-0.16452219	-0.16452219	-0.16452219	-0.16452219	-0.16452219	-0.16452219	-0.16452219	-0.110648036	-0.16452219	-0.16452219	-0.16452219	-0.16452219	-0.16452219	-0.16452219	-0.16452219	-0.16452219	-0.16452219	-0.16452219	-0.16452219	-0.16452219	-0.16452219	-0.16452219	-0.16452219	-0.16452219	-0.16452219	-0.16452219	-0.16452219	1.9968753	-0.16452219	-0.16452219
-0.16452219	-0.16452219	-0.16452219	-0.16452219	3.032813	5.3535566	-0.16452219	-0.16452219	-0.16452219	-0.16452219	-0.16452219	-0.16452219	-0.16452219	-0.16452219	-0.16452219	-0.16452219	-0.16452219	-0.16452219	-0.16452219	-0.16452219	-0.16452219	-0.16452219	-0.16452219	-0.16452219	-0.16452219	-0.16452219	-0.16452219	-0.16452219	-0.16452219	-0.16452219	-0.16452219	-0.16452219	-0.16452219	-0.16452219	-0.16452219	-0.16452219	-0.16452219	-0.16452219	-0.16452219	-0.16452219	-0.16452219	-0.16452219	-0.16452219	-0.16452219	-0.16452219	-0.16452219	-0.16452219	-0.16452219	-0.16452219	-0.16452219
-0.16452219	-0.16452219	-0.16452219	1.2818018	2.038902	2.600387	1.8251933	-0.16452219	-0.16452219	-0.16452219	-0.16452219	-0.16452219	-0.16452219	-0.16452219	-0.16452219	-0.16452219	-0.16452219	-0.16452219	-0.16452219	-0.16452219	-0.16452219	-0.16452219	-0.16452219	-0.16452219	-0.16452219	-0.16452219	-0.16452219	-0.16452219	-0.16452219	-0.16452219	-0.16452219	-0.16452219	3.9103296	0.5284789	-0.16452219	-0.16452219	-0.16452219	-0.16452219	-0.16452219	-0.16452219	-0.16452219	-0.16452219	-0.16452219	-0.16452219	-0.16452219	-0.16452219	-0.16452219	-0.16452219	-0.16452219	-0.16452219
-0.16452219	-0.16452219	-0.16452219	-0.16452219	0.41905558	-0.16452219	-0.16452219	-0.16452219	-0.16452219	-0.16452219	-0.16452219	-0.16452219	-0.16452219	-0.16452219	-0.16452219	-0.16452219	-0.16452219	-0.16452219	-0.16452219	-0.16452219	-0.16452219	-0.16452219	-0.16452219	-0.16452219	-0.16452219	-0.16452219	-0.16452219	-0.16452219	-0.16452219	-0.16452219	-0.16452219	-0.16452219	1.0781806	-0.16452219	-0.16452219	-0.16452219	-0.16452219	-0.16452219	-0.16452219	-0.16452219	-0.16452219	-0.16452219	-0.16452219	-0.16452219	-0.16452219	-0.16452219	-0.16452219	-0.16452219	-0.16452219	-0.16452219
-0.16452219	-0.16452219	-0.16452219	-0.16452219	0.18802775	2.1385417	0.35629225	-0.16452219	-0.16452219	-0.16452219	4.563628	-0.16452219	-0.16452219	-0.16452219	-0.16452219	-0.16452219	-0.16452219	-0.16452219	-0.16452219	-0.16452219	-0.16452219	0.5655039	-0.16452219	-0.16452219	-0.16452219	-0.16452219	-0.16452219	-0.16452219	-0.16452219	-0.16452219	-0.16452219	-0.16452219	-0.16452219	-0.16452219	-0.16452219	-0.16452219	-0.16452219	-0.16452219	-0.16452219	-0.16452219	-0.16452219	-0.16452219	-0.16452219	-0.16452219	-0.16452219	-0.16452219	-0.16452219	-0.16452219	-0.16452219	-0.16452219
-0.16452219	-0.16452219	-0.16452219	-0.16452219	-0.16452219	-0.16452219	-0.16452219	-0.16452219	-0.16452219	1.6248372	0.14872597	-0.16452219	-0.16452219	-0.16452219	-0.16452219	-0.16452219	-0.16452219	-0.16452219	-0.16452219	-0.16452219	0.72581667	-0.16452219	-0.16452219	-0.16452219	-0.16452219	-0.16452219	-0.16452219	-0.16452219	-0.16452219	-0.16452219	-0.16452219	-0.16452219	-0.16452219	-0.16452219	-0.16452219	-0.16452219	-0.16452219	-0.16452219	-0.16452219	-0.16452219	-0.16452219	-0.16452219	-0.16452219	-0.16452219	-0.16452219	-0.16452219	-0.16452219	-0.16452219	-0.16452219	-0.16452219
-0.16452219	-0.16452219	-0.16452219	-0.16452219	-0.16452219	-0.16452219	-0.16452219	-0.16452219	-0.16452219	0.19259477	-0.16452219	-0.16452219	-0.16452219	-0.16452219	-0.16452219	-0.16452219	-0.16452219	-0.16452219	-0.16452219	-0.16452219	-0.16452219	-0.16452219	-0.16452219	-0.16452219	-0.16452219	-0.16452219	-0.16452219	-0.16452219	-0.16452219	-0.16452219	2.213531e-05	-0.16452219	-0.16452219	-0.16452219	-0.16452219	-0.16452219	-0.16452219	-0.16452219	-0.16452219	-0.16452219	-0.16452219	-0.16452219	-0.16452219	-0.16452219	-0.16452219	-0.16452219	-0.16452219	-0.16452219	-0.16452219	-0.16452219
-0.16452219	-0.16452219	-0.16452219	-0.16452219	-0.16452219	-0.16452219	-0.16452219	-0.16452219	-0.16452219	-0.16452219	-0.16452219	-0.16452219	-0.16452219	-0.16452219	-0.16452219	-0.16452219	-0.16452219	-0.16452219	-0.16452219	-0.16452219	-0.16452219	-0.16452219	1.106305	-0.16452219	-0.16452219	-0.16452219	-0.16452219	-0.16452219	-0.16452219	-0.16452219	-0.16452219	-0.16452219	-0.16452219	-0.16452219	-0.16452219	-0.16452219	-0.16452219	-0.16452219	-0.16452219	-0.16452219	-0.16452219	-0.16452219	-0.16452219	-0.16452219	-0.16452219	-0.11580272	-0.16452219	-0.16452219	-0.16452219	-0.16452219
-0.16452219	-0.16452219	-0.16452219	-0.16452219	-0.16452219	-0.16452219	-0.16452219	-0.16452219	-0.16452219	-0.16452219	-0.16452219	-0.16452219	-0.16452219	-0.16452219	-0.16452219	-0.16452219	-0.16452219	-0.16452219	-0.16452219	-0.16452219	1.2163826	-0.13333362	-0.16452219	-0.16452219	-0.16452219	-0.16452219	-0.16452219	-0.16452219	-0.16452219	-0.16452219	-0.16452219	-0.16452219	-0.16452219	-0.16452219	-0.16452219	-0.16452219	-0.16452219	-0.16452219	-0.16452219	-0.16452219	-0.16452219	-0.16452219	-0.16452219	-0.16452219	-0.16452219	0.9835378	0.7520245	-0.16452219	-0.16452219	-0.16452219
-0.16452219	-0.16452219	-0.16452219	-0.16452219	-0.16452219	-0.16452219	-0.16452219	-0.16452219	-0.16452219	-0.16452219	-0.16452219	-0.16452219	-0.16452219	-0.16452219	-0.16452219	-0.16452219	-0.16452219	-0.16452219	-0.16452219	-0.16452219	0.409495	-0.16452219	-0.16452219	-0.16452219	-0.16452219	-0.16452219	-0.16452219	-0.16452219	-0.16452219	-0.16452219	-0.16452219	-0.16452219	-0.16452219	-0.16452219	-0.16452219	-0.16452219	-0.16452219	-0.16452219	-0.16452219	-0.16452219	-0.16452219	-0.16452219	-0.16452219	-0.16452219	-0.16452219	-0.16452219	-0.16452219	-0.16452219	-0.16452219	-0.16452219
-0.16452219	-0.16452219	-0.16452219	-0.16452219	-0.16452219	-0.16452219	-0.16452219	-0.16452219	-0.16452219	-0.16452219	-0.16452219	-0.16452219	-0.16452219	-0.16452219	-0.16452219	-0.16452219	-0.16452219	-0.16452219	-0.16452219	-0.16452219	0.2670857	-0.16452219	-0.16452219	-0.16452219	-0.16452219	-0.16452219	-0.16452219	-0.16452219	-0.16452219	-0.16452219	-0.16452219	-0.16452219	-0.16452219	-0.16452219	-0.16452219	-0.16452219	-0.16452219	-0.16452219	-0.16452219	-0.16452219	-0.16452219	-0.16452219	-0.16452219	-0.16452219	-0.13262506	-0.16452219	-0.16452219	-0.16452219	-0.16452219	-0.16452219
-0.16452219	-0.16452219	-0.16452219	-0.16452219	-0.16452219	-0.16452219	-0.16452219	0.026138555	-0.16452219	-0.16452219	2.3839653	-0.16452219	-0.16452219	-0.16452219	-0.16452219	-0.16452219	-0.16452219	-0.16452219	-0.16452219	-0.16452219	0.5467225	-0.16452219	-0.16452219	-0.16452219	-0.16452219	-0.16452219	-0.16452219	-0.16452219	-0.16452219	-0.16452219	-0.16452219	-0.16452219	-0.16452219	-0.16452219	-0.16452219	0.042271275	0.11772992	-0.16452219	-0.16452219	-0.16452219	-0.16452219	-0.16452219	-0.16452219	-0.16452219	-0.16452219	-0.16452219	-0.16452219	-0.16452219	-0.16452219	-0.16452219
-0.16452219	-0.16452219	-0.16452219	-0.16452219	-0.16452219	-0.16452219	-0.16452219	-0.16452219	-0.16452219	-0.16452219	-0.16452219	1.3079089	-0.16452219	-0.16452219	-0.16452219	-0.16452219	-0.16452219	-0.16452219	-0.16452219	-0.16452219	0.45054933	-0.16452219	-0.16452219	-0.16452219	-0.16452219	-0.16452219	-0.16452219	-0.16452219	-0.16452219	-0.16452219	-0.16452219	-0.16452219	-0.16452219	-0.16452219	-0.16452219	-0.16452219	-0.16452219	-0.16452219	-0.16452219	-0.16452219	-0.16452219	-0.16452219	-0.16452219	-0.16452219	-0.16452219	-0.16452219	-0.16452219	-0.16452219	-0.16452219	-0.16452219
-0.16452219	-0.16452219	-0.16452219	-0.16452219	-0.16452219	-0.16452219	-0.16452219	-0.16452219	-0.16452219	1.4048773	-0.16452219	-0.16452219	-0.16452219	-0.16452219	-0.16452219	-0.16452219	-0.16452219	-0.16452219	-0.16452219	-0.16452219	-0.16452219	-0.16452219	-0.16452219	-0.16452219	-0.16452219	-0.16452219	-0.16452219	-0.16452219	-0.16452219	-0.16452219	-0.16452219	-0.16452219	-0.16452219	-0.16452219	-0.16452219	-0.16452219	-0.16452219	-0.16452219	-0.16452219	-0.16452219	-0.16452219	-0.16452219	-0.16452219	-0.16452219	0.24364457	-0.16452219	-0.16452219	-0.16452219	-0.16452219	-0.16452219
-0.16452219	-0.16452219	-0.16452219	-0.16452219	-0.16452219	-0.16452219	-0.16452219	-0.16452219	2.3716369	-0.16452219	-0.16452219	-0.16452219	-0.16452219	-0.16452219	-0.16452219	-0.16452219	-0.16452219	-0.16452219	-0.16452219	-0.16452219	-0.16452219	-0.16452219	-0.16452219	-0.16452219	-0.16452219	-0.16452219	-0.16452219	-0.16452219	-0.16452219	-0.16452219	-0.16452219	-0.16452219	-0.16452219	-0.16452219	-0.16452219	-0.16452219	-0.16452219	-0.16452219	-0.16452219	-0.16452219	-0.16452219	-0.16452219	-0.16452219	-0.16452219	-0.16452219	-0.16452219	-0.16452219	-0.16452219	-0.16452219	-0.16452219
-0.16452219	-0.16452219	-0.16452219	-0.16452219	-0.16452219	-0.16452219	-0.16452219	-0.16452219	0.04718097	-0.16452219	-0.16452219	-0.16452219	-0.16452219	-0.16452219	-0.16452219	-0.16452219	-0.16452219	-0.16452219	-0.16452219	-0.16452219	-0.16452219	-0.16452219	-0.16452219	-0.16452219	-0.16452219	-0.16452219	-0.16452219	-0.16452219	-0.16452219	-0.16452219	-0.16452219	-0.16452219	-0.16452219	-0.16452219	-0.16452219	-0.16452219	-0.16452219	-0.16452219	-0.16452219	-0.16452219	-0.16452219	-0.16452219	-0.16452219	-0.16452219	-0.16452219	-0.16452219	-0.16452219	-0.16452219	-0.16452219	-0.16452219
-0.16452219	-0.16452219	-0.16452219	-0.16452219	-0.16452219	-0.16452219	-0.16452219	-0.16452219	0.708639	-0.16452219	-0.16452219	-0.16452219	-0.16452219	-0.16452219	-0.16452219	-0.16452219	-0.16452219	-0.16452219	-0.16452219	-0.16452219	-0.16452219	-0.16452219	-0.16452219	-0.16452219	-0.16452219	-0.16452219	-0.16452219	-0.16452219	-0.16452219	-0.16452219	-0.16452219	-0.16452219	-0.16452219	-0.16452219	-0.16452219	-0.16452219	-0.16452219	-0.16452219	-0.16452219	-0.16452219	-0.16452219	-0.16452219	-0.16452219	-0.16452219	-0.16452219	-0.16452219	-0.16452219	-0.16452219	-0.16452219	-0.16452219
-0.16452219	-0.16452219	-0.16452219	-0.16452219	-0.16452219	-0.16452219	-0.16452219	-0.16452219	-0.16452219	-0.124620795	-0.16452219	-0.16452219	-0.16452219	-0.16452219	-0.16452219	-0.16452219	-0.16452219	0.18016082	-0.16452219	-0.16452219	-0.16452219	-0.16452219	-0.16452219	-0.16452219	-0.16452219	-0.16452219	-0.16452219	-0.16452219	-0.16452219	-0.16452219	-0.16452219	-0.16452219	-0.16452219	-0.16452219	-0.16452219	-0.16452219	-0.16452219	-0.16452219	-0.16452219	-0.16452219	-0.16452219	-0.16452219	-0.16452219	-0.16452219	-0.16452219	-0.16452219	-0.16452219	-0.16452219	-0.16452219	-0.16452219
-0.16452219	-0.16452219	-0.16452219	-0.16452219	-0.16452219	-0.16452219	-0.16452219	-0.16452219	-0.16452219	2.1671576	-0.16452219	-0.16452219	-0.16452219	-0.16452219	1.2037685	-0.16452219	-0.16452219	-0.16452219	-0.16452219	-0.16452219	-0.16452219	0.22891077	-0.16452219	-0.16452219	-0.16452219	-0.16452219	-0.16452219	-0.16452219	-0.16452219	-0.16452219	-0.16452219	-0.16452219	-0.16452219	-0.16452219	-0.16452219	-0.16452219	-0.16452219	-0.16452219	-0.16452219	-0.16452219	-0.16452219	-0.16452219	-0.16452219	-0.16452219	-0.16452219	-0.16452219	-0.16452219	-0.16452219	-0.16452219	-0.16452219
-0.16452219	-0.16452219	-0.16452219	-0.16452219	-0.16452219	-0.16452219	-0.16452219	-0.16452219	-0.16452219	2.3550107	0.91108584	-0.16452219	-0.16452219	-0.16452219	-0.16452219	-0.16452219	-0.16452219	-0.16452219	-0.16452219	-0.16452219	-0.16452219	-0.16452219	-0.16452219	-0.16452219	-0.16452219	-0.16452219	-0.16452219	-0.16452219	-0.16452219	-0.16452219	-0.16452219	-0.16452219	-0.16452219	-0.16452219	-0.16452219	-0.16452219	-0.16452219	-0.16452219	-0.16452219	-0.16452219	-0.16452219	-0.16452219	-0.16452219	-0.16452219	-0.16452219	-0.16452219	-0.16452219	-0.16452219	-0.16452219	-0.16452219
-0.16452219	-0.16452219	-0.16452219	-0.16452219	-0.16452219	-0.16452219	-0.16452219	-0.16452219	-0.16452219	-0.16452219	-0.16452219	-0.16452219	-0.16452219	-0.16452219	-0.16452219	-0.16452219	-0.16452219	-0.16452219	-0.16452219	-0.16452219	-0.16452219	-0.16452219	-0.16452219	0.7457269	-0.16452219	-0.16452219	-0.16452219	-0.16452219	-0.16452219	-0.16452219	-0.16452219	-0.16452219	-0.16452219	-0.16452219	-0.16452219	-0.16452219	-0.16452219	-0.16452219	-0.16452219	-0.16452219	-0.16452219	-0.16452219	-0.16452219	-0.16452219	-0.16452219	-0.16452219	-0.16452219	-0.16452219	-0.16452219	-0.16452219
-0.16452219	-0.16452219	-0.16452219	-0.16452219	-0.16452219	-0.16452219	-0.16452219	-0.16452219	-0.16452219	-0.16452219	-0.16452219	-0.16452219	-0.16452219	-0.16452219	-0.16452219	-0.16452219	-0.16452219	-0.16452219	-0.16452219	-0.16452219	-0.16452219	-0.16452219	-0.16452219	-0.16452219	-0.16452219	-0.16452219	-0.16452219	-0.16452219	-0.16452219	-0.16452219	-0.16452219	-0.16452219	-0.16452219	-0.16452219	-0.16452219	-0.16452219	-0.16452219	-0.16452219	-0.16452219	-0.16452219	-0.16452219	-0.16452219	-0.16452219	-0.16452219	-0.16452219	-0.16452219	-0.16452219	-0.16452219	-0.16452219	-0.16452219
-0.16452219	-0.16452219	-0.16452219	-0.16452219	-0.16452219	-0.16452219	-0.16452219	-0.16452219	-0.16452219	-0.16452219	0.50539005	-0.16452219	-0.16452219	-0.16452219	-0.16452219	-0.16452219	-0.16452219	-0.16452219	-0.16452219	-0.16452219	-0.16452219	-0.16452219	-0.16452219	-0.16452219	-0.16452219	-0.16452219	-0.16452219	-0.16452219	-0.16452219	-0.16452219	-0.16452219	-0.16452219	-0.16452219	-0.16452219	-0.16452219	-0.16452219	-0.16452219	-0.16452219	-0.16452219	-0.16452219	-0.16452219	-0.16452219	-0.16452219	-0.16452219	-0.16452219	-0.16452219	-0.16452219	-0.16452219	-0.16452219	-0.16452219
-0.16452219	-0.16452219	-0.16452219	-0.16452219	-0.16452219	-0.16452219	-0.16452219	-0.16452219	-0.16452219	-0.16452219	-0.16452219	-0.16452219	-0.16452219	-0.16452219	-0.16452219	-0.16452219	0.16048661	-0.16452219	-0.16452219	-0.16452219	-0.16452219	-0.16452219	-0.16452219	-0.16452219	-0.16452219	-0.16452219	-0.16452219	-0.16452219	-0.16452219	-0.16452219	-0.16452219	-0.16452219	-0.16452219	-0.16452219	-0.16452219	-0.16452219	-0.16452219	-0.16452219	-0.16452219	-0.16452219	-0.16452219	-0.16452219	-0.16452219	-0.16452219	-0.16452219	-0.16452219	-0.16452219	-0.16452219	-0.16452219	-0.16452219
-0.16452219	-0.16452219	-0.16452219	-0.16452219	-0.16452219	-0.16452219	1.6073078	-0.16452219	-0.16452219	-0.16452219	-0.16452219	-0.16452219	-0.16452219	-0.16452219	-0.16452219	-0.16452219	-0.16452219	-0.16452219	-0.16452219	-0.16452219	-0.16452219	-0.16452219	-0.16452219	-0.16452219	-0.16452219	-0.16452219	-0.16452219	-0.16452219	-0.16452219	-0.16452219	-0.16452219	-0.16452219	-0.16452219	-0.16452219	-0.16452219	1.5745076	0.06123894	-0.16452219	-0.16452219	-0.16452219	-0.16452219	-0.16452219	-0.16452219	-0.16452219	-0.16452219	-0.16452219	-0.16452219	-0.16452219	-0.16452219	-0.16452219
-0.16452219	-0.16452219	-0.16452219	-0.16452219	-0.16452219	-0.16452219	2.2067652	-0.16452219	-0.16452219	-0.16452219	0.33007106	-0.16452219	-0.16452219	-0.16452219	-0.16452219	-0.16452219	-0.16452219	-0.16452219	-0.16452219	-0.16452219	-0.16452219	-0.16452219	-0.16452219	-0.16452219	-0.16452219	-0.16452219	-0.16452219	-0.16452219	-0.16452219	-0.16452219	-0.16452219	-0.16452219	-0.16452219	-0.16452219	-0.16452219	-0.16452219	-0.16452219	-0.16452219	-0.16452219	-0.16452219	-0.16452219	-0.16452219	-0.16452219	-0.16452219	-0.16452219	-0.16452219	-0.16452219	-0.16452219	-0.16452219	-0.16452219
-0.16452219	-0.16452219	-0.16452219	-0.16452219	-0.16452219	-0.16452219	-0.16452219	-0.16452219	-0.16452219	-0.16452219	0.5276472	-0.16452219	-0.16452219	-0.16452219	-0.16452219	-0.16452219	-0.16452219	-0.16452219	-0.16452219	-0.16452219	-0.16452219	-0.16452219	-0.16452219	1.5364823	-0.16452219	-0.16452219	-0.16452219	-0.16452219	-0.16452219	-0.16452219	-0.16452219	-0.16452219	-0.16452219	-0.16452219	-0.16452219	-0.16452219	1.9903293	-0.16452219	-0.16452219	-0.16452219	-0.16452219	-0.16452219	-0.16452219	-0.16452219	-0.16452219	-0.16452219	-0.16452219	-0.16452219	-0.16452219	-0.16452219
-0.16452219	-0.16452219	-0.16452219	-0.16452219	-0.16452219	-0.16452219	-0.16452219	-0.16452219	-0.16452219	-0.16452219	-0.16452219	-0.16452219	-0.16452219	-0.16452219	-0.16452219	-0.16452219	-0.16452219	-0.16452219	-0.16452219	-0.16452219	-0.16452219	-0.16452219	-0.16452219	-0.16452219	-0.16452219	-0.16452219	-0.16452219	-0.16452219	-0.16452219	-0.16452219	-0.16452219	-0.16452219	-0.16452219	-0.16452219	-0.16452219	-0.16452219	-0.16452219	0.46277305	0.7382765	-0.16452219	-0.16452219	-0.16452219	-0.16452219	-0.16452219	-0.16452219	-0.16452219	-0.16452219	-0.16452219	-0.16452219	-0.16452219
-0.16452219	-0.16452219	-0.16452219	-0.16452219	-0.16452219	-0.16452219	-0.16452219	-0.16452219	-0.16452219	-0.16452219	-0.16452219	-0.16452219	-0.16452219	0.8851764	-0.16452219	-0.16452219	-0.16452219	-0.16452219	-0.16452219	-0.16452219	-0.16452219	-0.16452219	-0.16452219	-0.16452219	-0.16452219	-0.16452219	-0.16452219	-0.16452219	-0.16452219	-0.16452219	-0.16452219	-0.16452219	-0.16452219	-0.16452219	-0.16452219	-0.16452219	-0.16452219	-0.16452219	0.88936687	1.034601	-0.16452219	-0.16452219	-0.16452219	-0.16452219	-0.16452219	-0.16452219	-0.16452219	-0.16452219	-0.16452219	-0.16452219
-0.16452219	-0.16452219	-0.16452219	-0.16452219	-0.16452219	-0.16452219	-0.16452219	-0.16452219	-0.16452219	-0.16452219	-0.16452219	-0.16452219	-0.16452219	-0.16452219	-0.16452219	-0.16452219	-0.16452219	-0.16452219	-0.16452219	-0.16452219	-0.16452219	-0.16452219	2.4908035	-0.16452219	-0.16452219	-0.16452219	-0.16452219	-0.16452219	-0.16452219	-0.16452219	-0.16452219	-0.16452219	-0.16452219	-0.16452219	-0.16452219	-0.16452219	-0.16452219	-0.16452219	-0.16452219	0.739391	-0.16452219	-0.16452219	-0.16452219	-0.16452219	-0.16452219	-0.16452219	-0.16452219	-0.16452219	-0.16452219	-0.16452219
-0.16452219	-0.16452219	-0.16452219	-0.16452219	-0.16452219	-0.16452219	-0.16452219	-0.16452219	-0.16452219	-0.16452219	-0.16452219	-0.16452219	-0.16452219	-0.16452219	-0.16452219	-0.16452219	-0.16452219	-0.16452219	-0.16452219	-0.16452219	-0.16452219	-0.16452219	-0.16452219	0.2668691	-0.16452219	-0.16452219	-0.16452219	-0.16452219	-0.16452219	-0.16452219	-0.16452219	-0.16452219	-0.16452219	0.55221874	-0.16452219	-0.16452219	-0.16452219	-0.16452219	-0.16452219	-0.16452219	-0.16452219	-0.16452219	-0.16452219	-0.16452219	-0.16452219	-0.16452219	-0.16452219	-0.16452219	-0.16452219	-0.16452219
-0.16452219	-0.16452219	-0.16452219	-0.16452219	-0.16452219	-0.16452219	-0.16452219	-0.16452219	-0.16452219	-0.16452219	-0.16452219	-0.16452219	-0.16452219	-0.16452219	-0.16452219	-0.16452219	-0.16452219	-0.16452219	-0.16452219	-0.16452219	-0.16452219	-0.16452219	-0.16452219	-0.16452219	-0.16452219	-0.16452219	-0.16452219	-0.16452219	-0.16452219	-0.16452219	-0.16452219	-0.16452219	-0.16452219	-0.16452219	-0.16452219	-0.16452219	-0.16452219	-0.16452219	-0.16452219	-0.16452219	-0.16452219	-0.16452219	-0.16452219	-0.16452219	-0.16452219	-0.16452219	-0.16452219	-0.16452219	-0.16452219	-0.16452219
-0.16452219	-0.16452219	-0.16452219	-0.16452219	-0.16452219	-0.16452219	-0.16452219	-0.16452219	-0.16452219	-0.10313048	-0.16452219	-0.16452219	-0.16452219	-0.16452219	-0.16452219	-0.16452219	-0.16452219	-0.16452219	-0.16452219	-0.16452219	-0.16452219	-0.16452219	-0.16452219	-0.16452219	-0.16452219	-0.16452219	-0.16452219	-0.16452219	-0.16452219	-0.16452219	-0.16452219	-0.16452219	-0.16452219	-0.16452219	-0.16452219	-0.16452219	-0.16452219	-0.16452219	-0.16452219	-0.16452219	-0.16452219	-0.16452219	-0.16452219	-0.16452219	-0.16452219	-0.16452219	-0.16452219	-0.16452219	-0.16452219	-0.16452219
-0.16452219	-0.16452219	-0.16452219	-0.16452219	-0.16452219	-0.16452219	-0.16452219	-0.16452219	-0.16452219	-0.16452219	-0.16452219	-0.16452219	-0.16452219	-0.16452219	-0.16452219	-0.16452219	-0.16452219	-0.16452219	-0.16452219	-0.16452219	-0.16452219	-0.16452219	-0.16452219	-0.16452219	0.34777322	-0.16452219	-0.16452219	-0.16452219	-0.16452219	-0.16452219	-0.16452219	-0.16452219	-0.16452219	-0.16452219	-0.16452219	-0.16452219	-0.16452219	-0.16452219	-0.16452219	-0.16452219	-0.16452219	-0.16452219	-0.16452219	-0.16452219	-0.16452219	-0.16452219	-0.16452219	-0.16452219	-0.16452219	-0.16452219
-0.16452219	-0.16452219	-0.16452219	-0.16452219	-0.16452219	-0.16452219	-0.16452219	-0.16452219	-0.16452219	-0.16452219	-0.16452219	-0.16452219	-0.16452219	-0.16452219	-0.16452219	-0.16452219	-0.16452219	-0.16452219	-0.16452219	-0.16452219	-0.16452219	-0.16452219	-0.16452219	-0.16452219	-0.16452219	1.2393241	-0.16452219	-0.16452219	-0.16452219	-0.16452219	-0.16452219	-0.16452219	-0.16452219	-0.16452219	-0.16452219	-0.16452219	-0.16452219	-0.16452219	-0.16452219	-0.16452219	-0.16452219	-0.16452219	-0.16452219	-0.16452219	-0.16452219	-0.16452219	-0.16452219	-0.16452219	-0.16452219	-0.16452219
-0.16452219	-0.16452219	-0.16452219	-0.16452219	-0.16452219	-0.16452219	-0.16452219	-0.16452219	-0.16452219	-0.16452219	-0.16452219	0.6875618	-0.16452219	-0.16452219	-0.16452219	-0.16452219	-0.16452219	-0.16452219	-0.16452219	-0.16452219	-0.16452219	-0.16452219	-0.16452219	-0.16452219	-0.16452219	1.1441442	-0.16452219	-0.16452219	-0.16452219	-0.16452219	-0.16452219	-0.16452219	-0.16452219	1.2103972	-0.16452219	-0.16452219	-0.16452219	-0.16452219	-0.16452219	-0.16452219	-0.16452219	-0.16452219	-0.16452219	-0.16452219	-0.16452219	-0.16452219	-0.16452219	-0.16452219	-0.16452219	-0.16452219
-0.16452219	-0.16452219	-0.16452219	-0.16452219	-0.16452219	-0.16452219	-0.16452219	-0.16452219	-0.16452219	-0.16452219	1.4171243	-0.16452219	-0.16452219	-0.16452219	-0.16452219	-0.16452219	-0.16452219	-0.16452219	-0.16452219	-0.16452219	-0.16452219	-0.16452219	-0.16452219	-0.16452219	-0.16452219	-0.16452219	-0.16452219	-0.16452219	-0.16452219	-0.16452219	-0.16452219	-0.16452219	-0.16452219	-0.16452219	-0.16452219	-0.16452219	-0.16452219	-0.16452219	-0.16452219	-0.16452219	-0.16452219	-0.16452219	-0.16452219	-0.16452219	-0.16452219	-0.16452219	-0.16452219	-0.16452219	-0.16452219	-0.16452219
-0.16452219	-0.16452219	-0.16452219	-0.16452219	-0.16452219	-0.16452219	-0.16452219	-0.16452219	-0.16452219	-0.16452219	1.2321278	-0.16452219	-0.16452219	-0.16452219	-0.16452219	-0.16452219	-0.16452219	-0.16452219	-0.16452219	-0.16452219	-0.16452219	-0.16452219	-0.16452219	-0.16452219	-0.16452219	-0.16452219	-0.16452219	-0.16452219	-0.16452219	-0.16452219	-0.16452219	-0.16452219	-0.16452219	0.5429093	-0.16452219	-0.16452219	-0.16452219	-0.16452219	-0.16452219	-0.16452219	-0.16452219	-0.16452219	-0.16452219	-0.16452219	-0.16452219	-0.16452219	-0.16452219	-0.16452219	-0.16452219	-0.16452219
-0.16452219	-0.16452219	-0.16452219	-0.16452219	-0.16452219	-0.16452219	-0.16452219	-0.16452219	-0.16452219	2.2214415	0.763042	-0.16452219	-0.16452219	-0.16452219	-0.16452219	-0.16452219	-0.16452219	-0.16452219	-0.16452219	-0.16452219	-0.16452219	-0.16452219	-0.16452219	-0.16452219	-0.16452219	-0.16452219	-0.16452219	-0.16452219	-0.16452219	-0.16452219	-0.16452219	-0.16452219	-0.16452219	-0.16452219	-0.16452219	-0.16452219	-0.16452219	-0.16452219	-0.16452219	-0.16452219	-0.16452219	-0.16452219	-0.16452219	-0.16452219	-0.16452219	-0.16452219	-0.16452219	-0.16452219	-0.16452219	-0.16452219
-0.16452219	-0.16452219	-0.16452219	-0.16452219	-0.16452219	-0.16452219	-0.16452219	-0.16452219	-0.16452219	1.989511	-0.16452219	-0.16452219	-0.16452219	-0.16452219	-0.16452219	-0.16452219	-0.16452219	-0.16452219	-0.16452219	-0.16452219	-0.16452219	-0.16452219	-0.16452219	-0.16452219	-0.16452219	-0.16452219	-0.16452219	-0.16452219	-0.16452219	-0.16452219	-0.16452219	-0.16452219	0.06938299	-0.16452219	-0.16452219	-0.16452219	-0.16452219	-0.16452219	-0.16452219	-0.16452219	-0.16452219	-0.16452219	-0.16452219	-0.16452219	-0.16452219	-0.16452219	-0.16452219	-0.16452219	-0.16452219	-0.16452219
0.0999881	-0.16452219	-0.16452219	-0.16452219	-0.16452219	-0.16452219	-0.16452219	1.1561368	-0.16452219	0.82080805	-0.16452219	-0.16452219	-0.16452219	-0.16452219	-0.16452219	-0.16452219	-0.16452219	-0.16452219	-0.16452219	-0.16452219	-0.16452219	-0.16452219	-0.16452219	-0.16452219	-0.16452219	-0.16452219	-0.16452219	-0.16452219	-0.16452219	-0.16452219	-0.16452219	-0.16452219	-0.16452219	-0.16452219	-0.16452219	-0.16452219	-0.16452219	-0.16452219	-0.16452219	-0.16452219	-0.16452219	-0.16452219	-0.16452219	-0.16452219	0.07946142	-0.16452219	-0.16452219	-0.16452219	-0.16452219	-0.16452219
4.3831167	1.6869855	-0.16452219	0.1619366	-0.16452219	0.2735281	0.50457615	-0.16452219	-0.16452219	0.6742708	-0.16452219	-0.16452219	-0.16452219	-0.16452219	-0.16452219	-0.16452219	-0.16452219	-0.16452219	-0.16452219	-0.16452219	-0.16452219	-0.16452219	-0.16452219	-0.16452219	-0.16452219	-0.16452219	-0.16452219	-0.16452219	-0.16452219	-0.16452219	-0.16452219	-0.16452219	-0.16452219	-0.16452219	-0.16452219	-0.16452219	-0.16452219	-0.16452219	-0.16452219	-0.16452219	-0.16452219	-0.16452219	-0.16452219	-0.16452219	-0.16452219	-0.16452219	-0.16452219	-0.16452219	-0.16452219	-0.16452219
2.740261	0.36801627	0.019841246	-0.16452219	-0.16452219	-0.16452219	-0.16452219	-0.16452219	2.1034262	-0.16452219	-0.16452219	-0.16452219	-0.16452219	-0.16452219	-0.16452219	-0.16452219	-0.16452219	-0.16452219	-0.16452219	-0.16452219	-0.16452219	-0.16452219	-0.16452219	-0.16452219	-0.16452219	-0.16452219	-0.16452219	-0.16452219	-0.16452219	-0.16452219	-0.16452219	-0.16452219	-0.16452219	-0.16452219	0.08153355	-0.16452219	-0.16452219	-0.16452219	-0.16452219	-0.16452219	-0.16452219	-0.16452219	-0.16452219	-0.16452219	-0.16452219	-0.16452219	-0.16452219	-0.16452219	-0.16452219	-0.16452219
1.907551	4.069569	1.2219653	-0.16452219	-0.16452219	-0.16452219	-0.16452219	-0.16452219	-0.16452219	-0.16452219	-0.16452219	-0.16452219	-0.16452219	-0.16452219	-0.16452219	-0.16452219	-0.16452219	-0.16452219	-0.16452219	-0.16452219	-0.16452219	-0.16452219	-0.16452219	-0.16452219	-0.16452219	-0.16452219	-0.16452219	-0.16452219	-0.16452219	-0.16452219	-0.16452219	-0.16452219	-0.16452219	-0.16452219	-0.094583385	-0.16452219	-0.16452219	-0.16452219	-0.16452219	-0.16452219	-0.16452219	-0.16452219	-0.16452219	-0.16452219	-0.16452219	-0.16452219	-0.16452219	-0.16452219	-0.16452219	-0.16452219
2.0654385	4.080872	-0.13802068	-0.16452219	-0.16452219	-0.16452219	-0.16452219	-0.16452219	-0.16452219	-0.16452219	-0.16452219	-0.16452219	-0.16452219	-0.16452219	-0.16452219	-0.16452219	-0.16452219	-0.16452219	-0.16452219	-0.16452219	-0.16452219	-0.16452219	-0.16452219	-0.16452219	-0.16452219	-0.16452219	-0.16452219	-0.16452219	-0.16452219	-0.16452219	-0.16452219	-0.16452219	-0.16452219	-0.16452219	-0.16452219	-0.16452219	-0.16452219	-0.16452219	-0.16452219	-0.16452219	-0.16452219	-0.16452219	-0.16452219	-0.16452219	-0.16452219	-0.16452219	-0.16452219	-0.16452219	-0.16452219	-0.16452219
-0.16452219	-0.16452219	-0.16452219	-0.16452219	-0.16452219	-0.16452219	-0.16452219	-0.16452219	-0.16452219	-0.16452219	-0.16452219	-0.16452219	-0.16452219	-0.16452219	-0.16452219	-0.16452219	-0.16452219	-0.16452219	-0.16452219	-0.16452219	-0.16452219	-0.16452219	1.3642551	-0.16452219	-0.16452219	-0.16452219	-0.16452219	-0.16452219	-0.16452219	-0.16452219	-0.16452219	-0.16452219	-0.16452219	-0.16452219	-0.16452219	-0.16452219	-0.16452219	-0.16452219	-0.16452219	-0.16452219	-0.16452219	-0.16452219	-0.16452219	-0.16452219	-0.16452219	-0.16452219	-0.16452219	-0.16452219	-0.16452219	-0.16452219
-0.16452219	-0.16452219	-0.16452219	-0.16452219	-0.16452219	-0.16452219	-0.16452219	-0.16452219	-0.16452219	-0.16452219	-0.16452219	-0.16452219	-0.16452219	-0.16452219	-0.16452219	-0.16452219	-0.16452219	-0.16452219	-0.16452219	-0.16452219	-0.16452219	-0.16452219	-0.16452219	-0.16452219	-0.16452219	-0.16452219	-0.08255085	-0.16452219	-0.16452219	-0.16452219	-0.16452219	-0.16452219	-0.16452219	-0.16452219	-0.16452219	-0.16452219	-0.16452219	-0.16452219	-0.16452219	-0.16452219	-0.16452219	-0.16452219	-0.16452219	-0.16452219	-0.16452219	-0.16452219	-0.16452219	-0.16452219	-0.16452219	-0.16452219
-0.16452219	-0.16452219	-0.16452219	-0.16452219	-0.16452219	-0.16452219	-0.16452219	-0.16452219	-0.16452219	-0.16452219	-0.16452219	-0.16452219	-0.16452219	-0.16452219	-0.16452219	-0.16452219	-0.16452219	-0.16452219	-0.16452219	-0.16452219	-0.16452219	-0.16452219	-0.16452219	-0.16452219	-0.16452219	-0.16452219	-0.16452219	-0.16452219	-0.16452219	-0.16452219	-0.16452219	-0.16452219	-0.16452219	-0.16452219	-0.16452219	-0.16452219	-0.16452219	-0.16452219	-0.16452219	-0.16452219	-0.16452219	-0.16452219	-0.16452219	-0.16452219	-0.16452219	-0.16452219	-0.16452219	-0.16452219	-0.16452219	-0.16452219
-0.16452219	-0.16452219	-0.16452219	-0.16452219	-0.16452219	-0.16452219	-0.16452219	-0.16452219	-0.16452219	-0.16452219	-0.16452219	-0.16452219	-0.16452219	-0.16452219	-0.16452219	-0.16452219	-0.16452219	-0.16452219	-0.16452219	-0.16452219	-0.16452219	-0.16452219	1.1779677	-0.16452219	-0.16452219	1.1065571	-0.16452219	-0.078685746	1.385621	-0.16452219	-0.16452219	-0.16452219	-0.16452219	-0.16452219	-0.16452219	-0.16452219	-0.16452219	-0.16452219	-0.16452219	0.6725939	-0.16452219	-0.16452219	-0.16452219	-0.16452219	-0.16452219	-0.16452219	-0.16452219	-0.16452219	-0.16452219	-0.16452219
-0.16452219	0.97003394	-0.16452219	-0.16452219	-0.16452219	-0.16452219	-0.16452219	2.4577081	-0.16452219	-0.16452219	-0.16452219	-0.16452219	-0.16452219	-0.16452219	-0.16452219	-0.16452219	-0.16452219	-0.16452219	-0.16452219	-0.16452219	-0.16452219	-0.16452219	1.087875	-0.16452219	-0.16452219	-0.16452219	1.8630754	-0.16452219	1.3787956	-0.16452219	-0.16452219	-0.16452219	-0.16452219	-0.16452219	-0.16452219	-0.16452219	-0.16452219	-0.16452219	-0.16452219	0.40513632	-0.16452219	-0.16452219	-0.16452219	-0.16452219	-0.16452219	-0.16452219	-0.16452219	-0.16452219	-0.16452219	-0.16452219
-0.16452219	-0.16452219	-0.16452219	-0.16452219	-0.16452219	-0.16452219	-0.16452219	-0.16452219	-0.16452219	-0.16452219	1.7506552	-0.16452219	-0.16452219	-0.16452219	-0.16452219	-0.16452219	-0.16452219	-0.16452219	-0.16452219	-0.16452219	-0.16452219	-0.16452219	-0.16452219	-0.16452219	-0.16452219	-0.16452219	-0.16452219	-0.16452219	-0.16452219	-0.16452219	-0.16452219	-0.16452219	-0.16452219	-0.16452219	-0.16452219	-0.16452219	-0.16452219	-0.16452219	-0.16452219	-0.16452219	-0.16452219	-0.16452219	-0.16452219	-0.16452219	-0.16452219	-0.16452219	-0.16452219	-0.16452219	-0.16452219	-0.16452219
-0.16452219	-0.16452219	-0.16452219	-0.16452219	-0.16452219	0.91812485	1.2672772	-0.16452219	0.6718495	-0.16452219	-0.16452219	-0.16452219	-0.16452219	-0.16452219	-0.16452219	-0.16452219	-0.16452219	-0.16452219	-0.16452219	-0.16452219	-0.16452219	-0.16452219	-0.16452219	-0.16452219	-0.16452219	-0.16452219	-0.16452219	-0.16452219	-0.16452219	-0.16452219	-0.16452219	-0.16452219	-0.16452219	-0.16452219	-0.16452219	-0.16452219	-0.16452219	-0.16452219	-0.16452219	-0.16452219	-0.16452219	-0.16452219	-0.16452219	-0.16452219	-0.16452219	-0.16452219	-0.16452219	-0.16452219	-0.16452219	-0.16452219
-0.16452219	-0.16452219	-0.16452219	-0.16452219	-0.16452219	-0.16452219	-0.16452219	-0.16452219	-0.16452219	-0.16452219	-0.16452219	-0.16452219	-0.16452219	-0.16452219	-0.16452219	-0.16452219	-0.16452219	-0.16452219	-0.16452219	-0.16452219	-0.16452219	-0.16452219	-0.16452219	-0.16452219	-0.16452219	-0.16452219	-0.16452219	-0.16452219	-0.16452219	-0.16452219	-0.16452219	-0.11223448	-0.16452219	-0.16452219	-0.16452219	0.44987807	-0.16452219	0.15395181	-0.16452219	-0.16452219	-0.16452219	-0.16452219	-0.16452219	-0.16452219	-0.16452219	-0.16452219	-0.16452219	-0.16452219	-0.16452219	-0.16452219
-0.16452219	-0.16452219	-0.16452219	-0.16452219	-0.16452219	-0.16452219	0.591631	-0.16452219	-0.16452219	-0.16452219	-0.16452219	-0.16452219	-0.16452219	-0.16452219	-0.16452219	-0.16452219	-0.16452219	-0.16452219	-0.16452219	-0.16452219	-0.16452219	-0.16452219	-0.16452219	-0.16452219	-0.16452219	-0.16452219	-0.16452219	-0.16452219	-0.16452219	-0.16452219	-0.16452219	-0.16452219	-0.16452219	-0.16452219	-0.16452219	-0.16452219	1.1080644	-0.16452219	-0.16452219	-0.16452219	0.064142846	-0.16452219	-0.16452219	-0.16452219	-0.16452219	-0.16452219	-0.16452219	-0.16452219	-0.16452219	-0.16452219
-0.16452219	-0.16452219	-0.16452219	-0.16452219	-0.16452219	-0.16452219	-0.16452219	-0.16452219	-0.16452219	-0.16452219	-0.16452219	-0.16452219	-0.16452219	-0.16452219	-0.16452219	-0.16452219	-0.16452219	-0.16452219	-0.16452219	-0.16452219	-0.16452219	-0.16452219	-0.16452219	-0.16452219	-0.16452219	-0.16452219	-0.16452219	-0.16452219	-0.16452219	-0.16452219	-0.16452219	-0.16452219	-0.16452219	-0.16452219	-0.16452219	-0.16452219	-0.16452219	-0.16452219	-0.16452219	-0.16452219	-0.16452219	-0.16452219	-0.16452219	-0.16452219	-0.16452219	-0.16452219	0.7879079	-0.16452219	-0.16452219	-0.16452219
-0.16452219	-0.16452219	0.3024751	-0.16452219	-0.16452219	-0.16452219	2.7893035	-0.16452219	-0.16452219	-0.16452219	-0.16452219	-0.16452219	-0.16452219	0.64990264	-0.16452219	0.7000963	-0.16452219	-0.16452219	-0.16452219	-0.16452219	-0.16452219	-0.16452219	-0.16452219	-0.16452219	-0.16452219	-0.16452219	-0.16452219	-0.16452219	-0.16452219	-0.16452219	-0.16452219	-0.16452219	-0.16452219	-0.16452219	-0.16452219	-0.16452219	-0.16452219	-0.16452219	-0.16452219	-0.16452219	-0.16452219	-0.16452219	-0.16452219	-0.16452219	-0.16452219	-0.16452219	-0.16452219	-0.16452219	-0.16452219	-0.16452219
-0.16452219	1.9593786	-0.16452219	-0.16452219	-0.16452219	-0.16452219	-0.16452219	-0.16452219	-0.16452219	-0.16452219	-0.16452219	-0.16452219	-0.16452219	0.033864312	-0.16452219	-0.16452219	-0.16452219	-0.16452219	-0.16452219	-0.16452219	-0.16452219	-0.16452219	-0.16452219	-0.16452219	-0.16452219	1.4034524	-0.16452219	-0.16452219	-0.16452219	-0.16452219	-0.16452219	-0.16452219	-0.16452219	-0.16452219	-0.16452219	0.18589634	0.11056537	-0.16452219	-0.16452219	-0.16452219	-0.16452219	-0.16452219	-0.16452219	-0.16452219	-0.16452219	-0.16452219	-0.16452219	-0.16452219	-0.16452219	-0.16452219
-0.16452219	1.7095658	2.2096648	-0.16452219	-0.16452219	-0.16452219	0.9378665	-0.16452219	-0.16452219	-0.16452219	-0.16452219	-0.16452219	-0.16452219	-0.16452219	-0.16452219	-0.16452219	-0.16452219	-0.16452219	-0.16452219	-0.16452219	-0.16452219	-0.16452219	-0.16452219	-0.16452219	-0.16452219	0.4066115	-0.16452219	-0.16452219	-0.16452219	-0.16452219	-0.16452219	-0.16452219	-0.16452219	-0.16452219	-0.16452219	-0.16452219	2.5954366	-0.16452219	-0.16452219	-0.16452219	-0.16452219	-0.16452219	-0.16452219	-0.16452219	-0.16452219	-0.16452219	-0.16452219	-0.16452219	-0.16452219	0.8406388
-0.16452219	1.024415	-0.16452219	-0.16452219	-0.16452219	-0.16452219	1.2552503	-0.16452219	-0.16452219	-0.16452219	-0.16452219	-0.16452219	-0.16452219	-0.16452219	2.1662948	1.3553175	-0.16452219	2.5455308	-0.16452219	-0.16452219	-0.16452219	-0.16452219	-0.16452219	-0.16452219	-0.16452219	-0.16452219	-0.16452219	-0.16452219	-0.16452219	-0.16452219	-0.16452219	-0.16452219	-0.16452219	-0.16452219	-0.16452219	-0.16452219	-0.16452219	-0.16452219	-0.16452219	-0.16452219	-0.16452219	-0.16452219	-0.16452219	-0.16452219	-0.16452219	-0.16452219	-0.16452219	-0.16452219	-0.16452219	3.0639124
0.96201664	-0.16452219	0.18711899	-0.16452219	-0.16452219	-0.16452219	-0.16452219	-0.16452219	-0.16452219	-0.16452219	-0.16452219	-0.16452219	-0.16452219	-0.16452219	-0.16452219	-0.16452219	-0.16452219	5.273006	-0.16452219	1.752909	-0.16452219	-0.16452219	-0.16452219	-0.16452219	-0.16452219	-0.16452219	-0.16452219	-0.16452219	-0.16452219	-0.16452219	-0.16452219	-0.16452219	-0.16452219	-0.16452219	-0.16452219	-0.16452219	-0.16452219	-0.16452219	-0.16452219	-0.16452219	-0.16452219	-0.16452219	-0.16452219	-0.16452219	-0.16452219	-0.16452219	-0.16452219	-0.016526746	-0.16452219	-0.16452219
2.9071567	-0.16452219	-0.16452219	-0.16452219	-0.16452219	-0.16452219	-0.16452219	-0.16452219	-0.16452219	-0.16452219	-0.16452219	-0.16452219	-0.16452219	-0.16452219	-0.16452219	-0.16452219	8.559981	4.963172	-0.16452219	-0.16452219	-0.16452219	-0.16452219	-0.16452219	-0.16452219	-0.16452219	-0.16452219	-0.16452219	-0.16452219	-0.16452219	-0.16452219	1.1216139	-0.16452219	-0.16452219	-0.16452219	-0.16452219	-0.16452219	1.0483254	-0.16452219	-0.16452219	-0.16452219	-0.16452219	-0.16452219	-0.16452219	0.7896366	2.8576713	2.1005335	-0.16452219	-0.16452219	-0.16452219	-0.16452219
-0.16452219	-0.16452219	-0.021294152	-0.16452219	-0.16452219	-0.16452219	-0.16452219	-0.16452219	-0.16452219	-0.16452219	-0.16452219	-0.16452219	-0.16452219	-0.16452219	-0.16452219	-0.16452219	14.266506	1.6749007	-0.16452219	-0.16452219	-0.16452219	-0.16452219	-0.16452219	-0.16452219	-0.16452219	-0.16452219	-0.16452219	-0.16452219	-0.16452219	2.069421	0.865796	-0.16452219	-0.16452219	-0.16452219	-0.16452219	-0.16452219	-0.16452219	-0.16452219	-0.16452219	-0.16452219	0.9005055	-0.16452219	0.36604106	2.2891688	1.47862	-0.16452219	-0.16452219	-0.16452219	-0.16452219	0.017560404
-0.16452219	-0.16452219	0.092247576	1.9991182	-0.16452219	-0.16452219	-0.16452219	-0.16452219	-0.16452219	-0.16452219	-0.16452219	-0.16452219	-0.16452219	-0.16452219	-0.16452219	-0.16452219	8.017322	-0.16452219	-0.16452219	-0.16452219	-0.16452219	-0.16452219	-0.16452219	-0.16452219	-0.16452219	-0.16452219	-0.16452219	0.16831109	1.0480696	-0.16452219	-0.16452219	-0.16452219	-0.16452219	-0.16452219	-0.16452219	-0.16452219	-0.16452219	-0.16452219	-0.16452219	-0.16452219	2.4198105	-0.16452219	-0.16452219	1.632641	-0.16452219	-0.16452219	-0.16452219	-0.16452219	-0.16452219	-0.16452219
0.5181472	-0.16452219	-0.16452219	-0.16452219	0.92790055	3.0471072	-0.16452219	-0.16452219	-0.16452219	-0.16452219	-0.16452219	-0.16452219	-0.16452219	-0.16452219	-0.16452219	1.7861722	8.770442	-0.16452219	-0.16452219	-0.16452219	-0.16452219	-0.16452219	-0.16452219	-0.16452219	-0.16452219	-0.16452219	-0.16452219	-0.16452219	-0.16452219	-0.16452219	-0.16452219	-0.16452219	-0.16452219	-0.16452219	-0.16452219	-0.16452219	-0.16452219	-0.16452219	-0.16452219	-0.16452219	1.6992717	1.9602033	4.552482	4.267405	-0.16452219	-0.16452219	-0.16452219	-0.16452219	-0.16452219	-0.16452219
-0.16452219	-0.16452219	1.4651567	-0.16452219	-0.16452219	-0.16452219	-0.16452219	-0.16452219	-0.16452219	-0.16452219	-0.16452219	-0.16452219	-0.16452219	-0.16452219	-0.16452219	-0.16452219	2.6693676	-0.16452219	-0.16452219	-0.16452219	-0.16452219	-0.16452219	-0.16452219	-0.16452219	-0.16452219	-0.16452219	-0.16452219	-0.16452219	-0.16452219	-0.16452219	-0.16452219	-0.16452219	-0.16452219	-0.16452219	-0.16452219	-0.16452219	-0.16452219	-0.16452219	-0.16452219	4.320724	1.8898281	1.36277	3.7529812	2.0127594	-0.16452219	-0.16452219	-0.16452219	-0.16452219	-0.16452219	-0.16452219
-0.16452219	-0.16452219	-0.16452219	-0.061843473	-0.16452219	5.5744047	-0.16452219	-0.16452219	-0.16452219	-0.16452219	-0.16452219	-0.16452219	-0.16452219	-0.16452219	-0.16452219	-0.16452219	-0.16452219	-0.16452219	-0.16452219	-0.16452219	-0.16452219	-0.16452219	-0.16452219	-0.16452219	-0.16452219	-0.16452219	-0.16452219	-0.16452219	-0.16452219	-0.16452219	-0.16452219	-0.16452219	-0.16452219	-0.16452219	-0.16452219	-0.16452219	-0.16452219	-0.16452219	-0.16452219	4.5914307	3.5421088	3.6219893	0.7692406	1.7309756	1.3485819	-0.16452219	-0.16452219	-0.16452219	-0.16452219	-0.16452219
-0.16452219	-0.16452219	-0.16452219	4.364838	-0.16452219	3.3599188	-0.16452219	-0.16452219	-0.16452219	-0.16452219	-0.16452219	-0.16452219	-0.16452219	-0.16452219	-0.16452219	-0.16452219	-0.16452219	-0.16452219	-0.16452219	-0.16452219	-0.16452219	-0.16452219	-0.16452219	-0.16452219	-0.16452219	-0.16452219	-0.16452219	-0.16452219	-0.16452219	-0.16452219	-0.16452219	-0.16452219	-0.16452219	-0.16452219	-0.16452219	-0.16452219	-0.16452219	0.84725183	-0.16452219	4.2826934	1.7097766	1.9408765	3.261748	2.2897046	-0.16452219	-0.16452219	-0.16452219	-0.16452219	-0.16452219	-0.16452219
-0.16452219	-0.16452219	-0.16452219	4.4536605	-0.16452219	-0.16452219	-0.16452219	-0.16452219	-0.16452219	-0.16452219	-0.16452219	-0.16452219	-0.16452219	-0.16452219	-0.16452219	-0.16452219	-0.16452219	-0.16452219	-0.16452219	-0.16452219	-0.16452219	-0.16452219	-0.16452219	-0.16452219	-0.16452219	-0.16452219	-0.16452219	-0.16452219	-0.16452219	-0.16452219	-0.16452219	-0.16452219	-0.16452219	-0.16452219	-0.16452219	-0.16452219	-0.16452219	-0.16452219	2.4314735	0.11235247	0.3653148	-0.16452219	2.1987488	3.0974047	0.033699453	-0.16452219	-0.16452219	-0.16452219	-0.16452219	-0.16452219
-0.16452219	1.5480355	1.5451423	1.840732	-0.16452219	-0.16452219	-0.16452219	-0.16452219	-0.16452219	-0.16452219	-0.16452219	-0.16452219	-0.16452219	-0.16452219	-0.16452219	-0.16452219	-0.16452219	-0.16452219	-0.16452219	-0.16452219	-0.16452219	-0.16452219	-0.16452219	-0.16452219	-0.16452219	-0.16452219	-0.16452219	-0.16452219	0.44387916	-0.16452219	-0.16452219	-0.16452219	-0.16452219	-0.16452219	-0.16452219	1.6914481	-0.16452219	-0.16452219	-0.16452219	-0.16452219	-0.16452219	-0.16452219	-0.16452219	4.002765	1.1054955	-0.16452219	-0.16452219	-0.16452219	-0.16452219	-0.16452219
-0.16452219	-0.16452219	-0.16452219	0.8493915	1.3940178	-0.16452219	-0.16452219	1.8368064	-0.16452219	-0.16452219	-0.16452219	-0.16452219	-0.16452219	-0.16452219	-0.16452219	-0.16452219	-0.16452219	-0.16452219	-0.16452219	-0.16452219	-0.16452219	-0.16452219	-0.16452219	-0.16452219	-0.16452219	-0.16452219	-0.16452219	-0.16452219	-0.16452219	0.6653858	-0.16452219	-0.16452219	-0.16452219	-0.16452219	-0.16452219	-0.16452219	-0.16452219	-0.16452219	-0.16452219	-0.16452219	-0.16452219	-0.16452219	-0.16452219	1.8714553	-0.16452219	-0.16452219	-0.16452219	-0.16452219	-0.16452219	-0.16452219
-0.16452219	-0.16452219	-0.16452219	2.5646558	0.4713498	-0.16452219	-0.16452219	-0.16452219	-0.16452219	-0.16452219	-0.16452219	-0.16452219	-0.16452219	-0.16452219	0.90011823	0.7170018	-0.16452219	-0.16452219	-0.16452219	-0.16452219	-0.16452219	-0.16452219	-0.16452219	-0.16452219	-0.16452219	-0.16452219	-0.16452219	-0.13541809	0.63098246	1.7366898	-0.16452219	-0.16452219	-0.16452219	-0.16452219	-0.16452219	-0.16452219	-0.16452219	-0.16452219	-0.16452219	-0.16452219	-0.16452219	-0.16452219	-0.16452219	-0.16452219	0.2833384	-0.16452219	-0.16452219	-0.16452219	-0.16452219	-0.16452219
-0.16452219	-0.16452219	-0.16452219	-0.16452219	-0.16452219	-0.16452219	-0.16452219	-0.037060943	-0.16452219	-0.16452219	-0.16452219	-0.16452219	-0.16452219	-0.16452219	-0.16452219	-0.16452219	-0.16452219	-0.16452219	-0.16452219	-0.16452219	-0.16452219	-0.16452219	-0.16452219	-0.16452219	-0.16452219	-0.16452219	-0.16452219	-0.16452219	-0.16452219	1.1134591	-0.16452219	-0.16452219	-0.16452219	-0.16452219	-0.16452219	-0.16452219	-0.16452219	-0.16452219	-0.16452219	-0.16452219	-0.16452219	-0.16452219	-0.16452219	-0.16452219	-0.16452219	-0.16452219	-0.16452219	0.2292178	-0.16452219	-0.16452219
-0.16452219	-0.16452219	-0.16452219	-0.16452219	-0.16452219	-0.16452219	-0.08977694	-0.16452219	-0.16452219	-0.16452219	-0.16452219	-0.16452219	-0.16452219	-0.16452219	-0.16452219	-0.16452219	-0.16452219	-0.16452219	-0.16452219	-0.16452219	-0.16452219	-0.16452219	-0.16452219	-0.16452219	-0.16452219	-0.16452219	-0.16452219	-0.16452219	-0.16452219	1.5210109	-0.16452219	-0.16452219	-0.16452219	-0.16452219	-0.16452219	-0.16452219	-0.16452219	-0.16452219	-0.16452219	-0.16452219	-0.16452219	-0.16452219	-0.16452219	-0.16452219	-0.16452219	-0.16452219	-0.16452219	-0.16452219	-0.16452219	-0.16452219
-0.16452219	-0.16452219	-0.16452219	-0.16452219	-0.16452219	6.917422	2.681443	-0.16452219	-0.16452219	-0.16452219	-0.16452219	-0.16452219	-0.16452219	-0.16452219	0.34890613	-0.16452219	-0.16452219	-0.16452219	-0.16452219	-0.16452219	0.9638363	-0.16452219	-0.16452219	-0.16452219	-0.16452219	-0.16452219	-0.16452219	-0.16452219	-0.16452219	-0.16452219	-0.11484814	-0.16452219	-0.16452219	-0.16452219	-0.16452219	-0.16452219	-0.16452219	-0.16452219	-0.16452219	-0.16452219	-0.16452219	-0.16452219	-0.16452219	-0.16452219	-0.16452219	-0.16452219	-0.16452219	-0.16452219	-0.16452219	-0.16452219
-0.16452219	-0.16452219	-0.16452219	4.2246003	2.7901063	3.0770931	1.8222936	-0.16452219	-0.16452219	-0.16452219	-0.16452219	-0.16452219	-0.16452219	-0.16452219	-0.16452219	-0.16452219	3.5022223	2.6446757	-0.16452219	-0.16452219	0.19318058	-0.16452219	-0.16452219	-0.16452219	-0.16452219	-0.16452219	-0.16452219	-0.16452219	-0.16452219	-0.16452219	-0.16452219	-0.16452219	-0.16452219	-0.16452219	-0.16452219	-0.16452219	-0.16452219	-0.16452219	-0.16452219	-0.16452219	-0.16452219	-0.16452219	-0.16452219	-0.16452219	-0.16452219	-0.16452219	-0.16452219	-0.16452219	0.18458807	-0.16452219
-0.16452219	-0.16452219	-0.16452219	5.507193	7.41797	4.006427	2.7565646	-0.16452219	-0.16452219	-0.16452219	-0.16452219	-0.16452219	-0.16452219	-0.16452219	-0.16452219	-0.16452219	3.1208687	2.106587	-0.16452219	-0.16452219	-0.16452219	-0.16452219	-0.16452219	-0.16452219	-0.16452219	-0.16452219	-0.16452219	-0.16452219	-0.16452219	-0.16452219	-0.16452219	-0.16452219	-0.16452219	-0.16452219	-0.16452219	-0.16452219	-0.16452219	-0.16452219	-0.16452219	-0.16452219	-0.16452219	-0.16452219	-0.16452219	-0.16452219	-0.16452219	-0.16452219	-0.16452219	-0.16452219	-0.16452219	-0.16452219
-0.16452219	-0.16452219	0.5156325	8.771348	6.224026	5.0130663	0.62014866	-0.16452219	-0.16452219	-0.16452219	-0.16452219	-0.16452219	-0.16452219	-0.16452219	-0.16452219	-0.16452219	0.37191746	-0.16452219	-0.16452219	-0.16452219	-0.16452219	-0.16452219	-0.16452219	-0.16452219	-0.16452219	-0.16452219	-0.16452219	-0.16452219	-0.16452219	-0.16452219	-0.16452219	-0.16452219	-0.16452219	-0.16452219	-0.16452219	-0.16452219	-0.16452219	-0.16452219	-0.16452219	-0.16452219	-0.16452219	-0.16452219	-0.16452219	-0.16452219	-0.16452219	-0.16452219	-0.16452219	0.3558135	-0.16452219	-0.16452219
-0.16452219	-0.16452219	2.673347	5.3229556	2.9288802	5.9265275	0.60476804	-0.16452219	-0.16452219	-0.16452219	-0.16452219	-0.16452219	-0.16452219	-0.16452219	-0.16452219	-0.16452219	-0.16452219	-0.16452219	-0.16452219	-0.16452219	-0.16452219	-0.16452219	-0.16452219	-0.16452219	-0.16452219	-0.16452219	-0.16452219	-0.16452219	-0.16452219	-0.16452219	-0.16452219	-0.16452219	-0.16452219	-0.16452219	-0.16452219	-0.16452219	-0.16452219	-0.16452219	-0.16452219	-0.16452219	-0.16452219	-0.16452219	-0.16452219	-0.16452219	-0.16452219	-0.16452219	-0.16452219	-0.16452219	-0.16452219	-0.16452219
-0.16452219	-0.16452219	3.982567	1.3672557	3.943369	4.579421	3.5317667	-0.16452219	-0.16452219	-0.16452219	-0.16452219	-0.16452219	-0.16452219	-0.16452219	-0.16452219	-0.16452219	-0.16452219	-0.16452219	-0.16452219	-0.16452219	-0.16452219	-0.16452219	-0.16452219	-0.16452219	-0.16452219	-0.16452219	-0.16452219	-0.16452219	-0.16452219	-0.16452219	-0.16452219	-0.16452219	-0.16452219	-0.16452219	-0.16452219	-0.16452219	-0.16452219	-0.16452219	-0.16452219	-0.16452219	-0.16452219	-0.16452219	-0.16452219	-0.16452219	-0.16452219	-0.16452219	-0.16452219	-0.16452219	-0.16452219	-0.16452219
-0.16452219	-0.16452219	2.904582	4.463575	2.813324	-0.16452219	0.5370589	-0.16452219	-0.16452219	-0.16452219	-0.16452219	-0.16452219	-0.16452219	-0.16452219	-0.16452219	-0.16452219	-0.16452219	-0.16452219	-0.16452219	1.7663434	-0.16452219	-0.16452219	-0.16452219	-0.16452219	-0.16452219	-0.16452219	-0.16452219	-0.16452219	-0.16452219	-0.16452219	-0.16452219	-0.16452219	-0.16452219	-0.16452219	-0.16452219	-0.16452219	-0.13962975	-0.16452219	-0.16452219	-0.16452219	-0.16452219	-0.16452219	-0.16452219	-0.16452219	-0.16452219	-0.16452219	-0.16452219	-0.16452219	-0.16452219	-0.16452219
-0.16452219	-0.16452219	1.983348	5.6234174	1.0076383	0.04934708	-0.16452219	-0.16452219	-0.16452219	-0.16452219	-0.16452219	-0.16452219	-0.16452219	-0.16452219	-0.16452219	-0.16452219	-0.16452219	-0.16452219	-0.16452219	-0.16452219	0.17095114	-0.16452219	-0.16452219	-0.16452219	-0.16452219	-0.16452219	-0.16452219	-0.16452219	-0.16452219	-0.16452219	1.4985077	-0.16452219	-0.16452219	-0.16452219	-0.16452219	-0.16452219	1.5033833	-0.16452219	-0.16452219	-0.16452219	-0.16452219	-0.16452219	-0.16452219	-0.16452219	-0.16452219	-0.16452219	-0.16452219	-0.16452219	-0.16452219	-0.16452219
-0.16452219	1.5721706	2.808369	1.3589365	0.8090317	-0.16452219	0.17272703	-0.16452219	-0.16452219	-0.16452219	-0.16452219	-0.16452219	-0.16452219	-0.16452219	-0.16452219	-0.16452219	-0.16452219	-0.16452219	-0.16452219	0.6019843	0.05733481	-0.16452219	-0.16452219	-0.16452219	-0.16452219	-0.16452219	-0.16452219	-0.16452219	-0.16452219	-0.16452219	-0.16452219	-0.16452219	-0.16452219	-0.16452219	-0.16452219	-0.16452219	-0.16452219	-0.16452219	0.22557333	-0.16452219	-0.16452219	-0.16452219	-0.16452219	-0.16452219	-0.16452219	-0.16452219	-0.16452219	-0.16452219	-0.16452219	-0.16452219
-0.16452219	-0.16452219	-0.16452219	-0.16452219	-0.16452219	0.4375015	-0.16452219	-0.0148801105	-0.16452219	-0.16452219	-0.16452219	-0.16452219	-0.16452219	-0.16452219	-0.16452219	-0.16452219	-0.16452219	-0.16452219	-0.16452219	-0.16452219	-0.16452219	-0.046438523	0.070668906	2.1378133	-0.16452219	-0.16452219	-0.16452219	-0.16452219	-0.16452219	-0.16452219	-0.16452219	-0.16452219	-0.16452219	-0.16452219	-0.16452219	0.39261553	1.5862669	-0.16452219	-0.16452219	-0.16452219	-0.16452219	-0.16452219	-0.16452219	-0.16452219	-0.16452219	-0.16452219	-0.16452219	-0.16452219	-0.16452219	-0.16452219
-0.16452219	-0.16452219	-0.16452219	-0.16452219	-0.16452219	-0.16452219	-0.16452219	-0.16452219	2.8881795	-0.16452219	-0.0479128	-0.16452219	-0.16452219	-0.16452219	-0.16452219	-0.16452219	-0.16452219	-0.16452219	-0.16452219	-0.16452219	-0.16452219	-0.16452219	-0.16452219	-0.16452219	-0.16452219	-0.16452219	-0.16452219	-0.16452219	-0.16452219	-0.16452219	-0.16452219	-0.16452219	-0.16452219	-0.16452219	-0.16452219	-0.16452219	2.3097365	0.7800097	-0.16452219	-0.16452219	-0.16452219	-0.16452219	-0.16452219	-0.16452219	-0.16452219	-0.16452219	-0.16452219	-0.16452219	-0.16452219	-0.16452219
1.1586918	-0.16452219	-0.16452219	-0.16452219	-0.16452219	-0.16452219	-0.16452219	-0.16452219	-0.16452219	0.23677997	-0.16452219	-0.16452219	-0.16452219	-0.16452219	-0.16452219	-0.16452219	-0.16452219	-0.16452219	-0.16452219	-0.16452219	-0.16452219	-0.16452219	-0.16452219	2.5178592	-0.16452219	-0.16452219	-0.16452219	-0.16452219	-0.16452219	-0.16452219	-0.16452219	-0.16452219	-0.16452219	-0.16452219	-0.16452219	-0.16261119	5.6937675	-0.16452219	-0.16452219	-0.16452219	-0.16452219	-0.16452219	-0.16452219	-0.16452219	-0.16452219	-0.16452219	-0.16452219	-0.16452219	-0.16452219	-0.16452219
-0.16452219	-0.16452219	-0.16452219	-0.16452219	-0.16452219	-0.16452219	-0.16452219	-0.16452219	0.68236697	0.8027429	0.20395239	-0.16452219	3.0830998	-0.16452219	-0.16452219	-0.16452219	-0.16452219	-0.16452219	-0.16452219	-0.16452219	-0.16452219	-0.16452219	-0.16452219	-0.16452219	1.8229873	-0.16452219	-0.11204241	-0.16452219	-0.16452219	-0.16452219	-0.16452219	-0.16452219	-0.16452219	-0.16452219	-0.16452219	-0.16452219	-0.16452219	-0.16452219	-0.16452219	-0.16452219	0.69052404	-0.16452219	-0.16452219	-0.16452219	-0.16452219	-0.16452219	-0.16452219	-0.16452219	-0.16452219	-0.16452219
-0.16452219	-0.16452219	-0.16452219	-0.16452219	-0.16452219	-0.16452219	-0.16452219	-0.16452219	-0.16452219	-0.16452219	2.7544475	0.6508462	3.2568576	-0.16452219	-0.16452219	-0.16452219	-0.16452219	-0.16452219	-0.16452219	-0.16452219	-0.16452219	-0.16452219	0.18001932	-0.16452219	-0.16452219	-0.16452219	-0.16452219	-0.16452219	-0.16452219	-0.16452219	-0.16452219	-0.16452219	-0.16452219	-0.16452219	-0.16452219	-0.16452219	-0.16452219	-0.16452219	-0.16452219	-0.16452219	-0.16452219	-0.16452219	-0.16452219	-0.16452219	-0.16452219	-0.16452219	-0.16452219	-0.16452219	-0.16452219	-0.16452219
-0.16452219	1.2067336	-0.16452219	-0.16452219	-0.16452219	-0.16452219	-0.16452219	-0.16452219	-0.16452219	-0.16452219	4.7856455	0.5816179	5.063993	-0.16452219	-0.16452219	-0.16452219	-0.16452219	-0.16452219	-0.16452219	-0.16452219	-0.16452219	-0.16452219	-0.16452219	-0.16452219	-0.16452219	-0.16452219	-0.16452219	-0.16452219	-0.16452219	-0.16452219	-0.16452219	-0.16452219	-0.16452219	-0.16452219	-0.16452219	-0.16452219	-0.16452219	-0.16452219	-0.16452219	-0.16452219	-0.16452219	-0.16452219	-0.16452219	-0.16452219	-0.16452219	-0.16452219	-0.16452219	-0.16452219	-0.16452219	-0.16452219
-0.16452219	-0.16452219	-0.16452219	-0.16452219	-0.16452219	-0.16452219	1.1246512	-0.16452219	-0.16452219	-0.16452219	2.7062137	7.2074137	2.4446316	-0.16452219	-0.16452219	-0.16452219	-0.16452219	-0.16452219	-0.16452219	-0.16452219	-0.16452219	-0.16452219	-0.16452219	-0.16452219	0.152358	0.0975786	-0.16452219	-0.16452219	-0.16452219	-0.16452219	-0.16452219	-0.16452219	-0.16452219	-0.16452219	-0.16452219	-0.16452219	-0.16452219	-0.16452219	-0.16452219	-0.16452219	-0.16452219	-0.16452219	-0.16452219	-0.16452219	-0.16452219	-0.16452219	-0.16452219	-0.16452219	-0.16452219	-0.16452219
-0.16452219	-0.16452219	-0.16452219	-0.16452219	-0.16452219	-0.16452219	-0.16452219	-0.16452219	-0.16452219	0.39722735	7.525858	6.2591753	4.784834	-0.16452219	-0.16452219	-0.16452219	-0.16452219	-0.16452219	-0.16452219	-0.16452219	-0.16452219	-0.16452219	-0.16452219	-0.16452219	-0.16452219	-0.16452219	-0.16452219	-0.16452219	0.047229663	-0.16452219	-0.16452219	-0.16452219	-0.16452219	-0.16452219	-0.16452219	-0.16452219	-0.16452219	-0.16452219	-0.16452219	-0.16452219	-0.16452219	-0.16452219	-0.16452219	2.155415	-0.16452219	-0.16452219	-0.16452219	-0.16452219	-0.16452219	-0.16452219
-0.16452219	-0.16452219	-0.16452219	-0.16452219	-0.16452219	-0.16452219	-0.16452219	-0.16452219	-0.16452219	1.0841051	5.664212	4.4757233	4.9434524	-0.16452219	-0.16452219	-0.16452219	-0.16452219	-0.16452219	-0.16452219	-0.16452219	-0.16452219	-0.16452219	-0.16452219	-0.16452219	0.33217487	2.4980016	1.3007402	-0.16452219	-0.16452219	-0.16452219	-0.16452219	-0.16452219	-0.16452219	-0.16452219	-0.16452219	-0.16452219	-0.16452219	-0.16452219	-0.16452219	-0.16452219	-0.16452219	-0.16452219	-0.16452219	1.0926944	-0.16452219	-0.16452219	-0.16452219	-0.16452219	-0.16452219	-0.16452219
0.8330786	-0.16452219	-0.16452219	-0.16452219	-0.16452219	-0.16452219	-0.16452219	-0.16452219	0.31978163	-0.16452219	-0.16452219	4.2004857	2.887413	-0.16452219	-0.16452219	-0.16452219	-0.16452219	-0.16452219	-0.16452219	-0.16452219	-0.16452219	-0.16452219	-0.16452219	-0.16452219	-0.16452219	0.58345526	-0.16452219	-0.16452219	-0.16452219	-0.16452219	-0.16452219	-0.16452219	-0.16452219	-0.16452219	-0.16452219	-0.16452219	-0.16452219	-0.16452219	-0.16452219	-0.16452219	-0.16452219	-0.16452219	1.8503994	0.17119926	-0.16452219	-0.16452219	-0.16452219	-0.16452219	-0.16452219	-0.16452219
0.5704099	-0.16452219	-0.16452219	-0.16452219	-0.16452219	-0.16452219	-0.16452219	-0.112751596	3.3146265	-0.16452219	1.4045075	0.2964114	-0.16452219	1.1004196	-0.16452219	-0.16452219	-0.16452219	-0.16452219	-0.16452219	-0.16452219	-0.16452219	-0.16452219	-0.16452219	-0.16452219	-0.16452219	-0.16452219	-0.16452219	0.14289713	0.4396233	-0.16452219	-0.16452219	-0.16452219	-0.16452219	-0.16452219	-0.16452219	-0.16452219	-0.16452219	-0.16452219	-0.16452219	-0.16452219	-0.16452219	-0.16452219	1.187041	0.14156026	-0.16452219	-0.16452219	-0.16452219	-0.16452219	-0.16452219	-0.16452219
1.3888054	-0.16452219	-0.16452219	-0.16452219	-0.16452219	-0.16452219	-0.16452219	-0.16452219	-0.16452219	-0.16452219	-0.16452219	-0.16452219	-0.16452219	-0.16452219	0.40023783	-0.16452219	-0.16452219	-0.16452219	-0.16452219	-0.16452219	-0.16452219	-0.16452219	-0.16452219	-0.16452219	-0.16452219	-0.16452219	-0.16452219	-0.03068356	-0.16452219	-0.16452219	-0.16452219	-0.16452219	-0.16452219	-0.16452219	-0.16452219	-0.16452219	-0.16452219	-0.16452219	-0.16452219	-0.16452219	-0.16452219	1.0651321	-0.16452219	-0.16452219	-0.16452219	-0.16452219	-0.16452219	-0.16452219	-0.16452219	-0.16452219
2.4206493	5.292417	-0.16452219	-0.16452219	-0.16452219	-0.16452219	-0.16452219	-0.16452219	-0.16452219	-0.16452219	-0.16452219	-0.16452219	-0.16452219	-0.16452219	-0.16452219	1.8030483	-0.16452219	-0.16452219	-0.16452219	-0.16452219	-0.16452219	-0.16452219	-0.16452219	-0.16452219	-0.16452219	-0.16452219	-0.16452219	2.1112878	1.349591	-0.16452219	-0.16452219	-0.16452219	-0.16452219	-0.16452219	-0.16452219	-0.16452219	-0.16452219	-0.16452219	-0.16452219	-0.16452219	-0.16452219	-0.16452219	-0.023317749	-0.16452219	-0.16452219	-0.16452219	-0.16452219	-0.16452219	-0.16452219	-0.16452219
3.445279	4.45772	1.2007103	-0.16452219	-0.16452219	-0.16452219	-0.16452219	-0.16452219	-0.16452219	-0.16452219	-0.16452219	-0.16452219	-0.16452219	-0.16452219	-0.16452219	-0.16452219	2.3840837	-0.16452219	-0.16452219	-0.16452219	-0.16452219	-0.16452219	-0.16452219	-0.16452219	-0.16452219	-0.16452219	-0.16452219	-0.16452219	2.0235336	3.400382	-0.16452219	0.4236929	-0.16452219	-0.16452219	-0.16452219	-0.16452219	-0.16452219	-0.16452219	-0.16452219	-0.16452219	-0.16452219	-0.16452219	-0.16452219	-0.16452219	-0.16452219	-0.16452219	-0.16452219	-0.16452219	-0.16452219	-0.16452219
-0.16452219	0.7350964	4.698463	1.7801265	-0.16452219	-0.16452219	-0.16452219	-0.16452219	-0.16452219	-0.16452219	-0.16452219	-0.16452219	-0.16452219	-0.16452219	-0.16452219	-0.16452219	-0.16452219	0.47370243	-0.16452219	0.16640541	-0.16452219	-0.16452219	-0.16452219	-0.16452219	-0.16452219	-0.16452219	-0.16452219	-0.12465468	3.3211346	9.519302	0.17446119	-0.16452219	-0.16452219	-0.16452219	-0.16452219	-0.16452219	-0.16452219	-0.16452219	-0.16452219	-0.16452219	-0.16452219	-0.16452219	-0.16452219	-0.16452219	-0.14394842	-0.16452219	-0.16452219	-0.16452219	-0.16452219	-0.16452219
-0.16452219	-0.16452219	8.103552	4.2083535	4.3125052	2.4608212	-0.16452219	-0.16452219	-0.16452219	-0.16452219	-0.16452219	-0.16452219	-0.16452219	-0.16452219	-0.16452219	-0.16452219	-0.16452219	3.351075	2.3282366	-0.16452219	0.48537755	-0.16452219	-0.16452219	-0.16452219	-0.16452219	-0.16452219	-0.16452219	-0.16452219	3.4418886	2.4590466	1.92574	-0.16452219	-0.16452219	-0.16452219	-0.16452219	-0.16452219	-0.16452219	-0.16452219	-0.16452219	-0.16452219	-0.16452219	-0.16452219	-0.16452219	-0.16452219	-0.16452219	-0.16452219	-0.16452219	-0.16452219	-0.16452219	-0.16452219
-0.16452219	-0.16452219	5.3139834	2.5394225	-0.16452219	1.3604177	-0.16452219	-0.16452219	-0.16452219	-0.14427969	1.754162	-0.16452219	-0.16452219	-0.16452219	-0.16452219	-0.16452219	-0.16452219	1.8506389	4.364442	1.3528003	-0.16452219	-0.16452219	-0.16452219	-0.16452219	-0.16452219	-0.16452219	-0.16452219	-0.16452219	6.616621	7.226628	2.6914384	-0.16452219	-0.16452219	-0.16452219	-0.16452219	-0.16452219	-0.16452219	-0.16452219	-0.16452219	-0.16452219	-0.16452219	2.1793137	0.79281116	1.4409994	-0.16452219	-0.16452219	-0.16452219	-0.16452219	-0.16452219	-0.16452219
-0.16452219	-0.16452219	1.451647	6.91165	3.4755816	0.84689003	-0.16452219	-0.16452219	-0.16452219	-0.16452219	-0.16452219	-0.16452219	-0.16452219	-0.16452219	-0.16452219	-0.16452219	-0.16452219	-0.16452219	-0.16452219	-0.16452219	-0.16452219	-0.16452219	-0.16452219	-0.16452219	-0.16452219	-0.16452219	-0.16452219	-0.16452219	3.3532712	4.8586054	-0.16452219	-0.16452219	-0.16452219	-0.16452219	-0.16452219	-0.16452219	-0.16452219	-0.16452219	-0.16452219	-0.16452219	-0.16452219	5.80789	-0.16452219	-0.16452219	2.4094658	-0.16452219	-0.16452219	-0.16452219	-0.16452219	-0.16452219
-0.16452219	-0.16452219	-0.16452219	2.8412673	4.7346416	2.2688856	3.637881	-0.16452219	-0.16452219	-0.16452219	-0.16452219	-0.16452219	-0.16452219	-0.16452219	-0.16452219	-0.16452219	-0.16452219	-0.16452219	-0.16452219	-0.16452219	-0.16452219	-0.16452219	-0.16452219	-0.16452219	0.34453925	-0.16452219	-0.16452219	-0.16452219	0.54882365	0.9732368	2.152089	-0.16452219	-0.16452219	-0.16452219	-0.16452219	-0.16452219	-0.16452219	-0.16452219	-0.16452219	-0.16452219	-0.16452219	4.7302904	-0.16452219	-0.16452219	-0.16452219	-0.16452219	-0.16452219	-0.16452219	-0.16452219	-0.16452219
-0.16452219	-0.16452219	-0.16452219	0.40392044	-0.07700795	5.667633	-0.16452219	-0.16452219	-0.16452219	-0.16452219	-0.16452219	-0.16452219	-0.16452219	-0.16452219	-0.16452219	-0.16452219	-0.16452219	-0.16452219	-0.16452219	-0.16452219	-0.16452219	-0.16452219	0.4035867	-0.16452219	4.0410495	0.7296026	-0.16452219	-0.16452219	0.16364892	2.117564	-0.16452219	-0.16452219	-0.16452219	-0.16452219	-0.16452219	-0.16452219	-0.16452219	-0.16452219	-0.16452219	-0.16452219	0.26513496	-0.16452219	-0.16452219	-0.16452219	-0.16452219	-0.16452219	-0.16452219	-0.16452219	-0.16452219	-0.16452219
-0.16452219	-0.16452219	-0.16452219	3.8536162	-0.16452219	7.1709332	2.338258	-0.16452219	-0.16452219	-0.16452219	-0.16452219	-0.16452219	-0.16452219	-0.16452219	-0.16452219	-0.16452219	-0.16452219	-0.16452219	-0.16452219	-0.16452219	-0.16452219	-0.16452219	-0.16452219	-0.16452219	-0.16452219	-0.16452219	-0.16452219	-0.16452219	1.1735673	1.8551493	1.095802	-0.16452219	-0.16452219	-0.16452219	-0.16452219	-0.16452219	-0.16452219	-0.16452219	-0.16452219	-0.16452219	-0.16452219	-0.16452219	-0.16452219	-0.16452219	-0.16452219	-0.16452219	-0.16452219	-0.16452219	-0.16452219	-0.16452219
[truncated: 450 more columns]
