# Supplementary material for: High-confidence 3D template matching for cryo-electron tomography
Source: Nat Commun. 2024 May 11;15:3992. doi: 10.1038/s41467-024-47839-8 (PMC11088655; doi:10.1038/s41467-024-47839-8)
Supplement: Supplementary file 6 — Source Data [file 41467_2024_47839_MOESM6_ESM.zip › Source_data_file/Figure1/Figure1_Vault_scores.csv]

-0.52377087	-0.6347636	-0.6347636	-0.6347636	-0.6347636	-0.6347636	-0.6347636	-0.6347636	-0.6347636	-0.6347636	-0.6347636	-0.6347636	-0.6347636	-0.6347636	-0.6347636	-0.6347636	-0.6347636	-0.6347636	-0.6347636	-0.6347636	-0.6347636	-0.6347636	-0.6347636	-0.13054311	0.75464684	-0.6347636	-0.6347636	0.04904198	-0.6347636	2.0019631	1.3388352	1.0270526	-0.6347636	-0.6347636	-0.6347636	-0.6347636	-0.6347636	-0.6347636	-0.6347636	-0.6347636	-0.6347636	-0.6347636	-0.6257354	-0.6347636	-0.6347636	-0.6347636	1.5335605	1.9888273	-0.6347636	-0.6347636
-0.6347636	-0.6347636	-0.6347636	-0.6347636	-0.6347636	-0.6347636	-0.6347636	-0.6347636	-0.6347636	-0.6347636	-0.6347636	-0.6347636	-0.6347636	-0.6347636	-0.6347636	-0.6347636	-0.6347636	-0.6347636	-0.6347636	-0.6347636	-0.63195515	1.0515876	1.0622646	0.7661457	2.3458138	1.1964957	0.42282856	-0.47087222	0.43930015	1.532449	3.0406373	0.60733145	-0.6347636	-0.6347636	-0.6347636	-0.44079977	-0.5975276	-0.6347636	-0.6347636	-0.6347636	-0.6347636	-0.6347636	-0.6347636	-0.6347636	-0.013903022	-0.23313536	2.5363529	1.0119222	-0.6347636	-0.6347636
-0.6347636	-0.6347636	-0.6347636	-0.6347636	-0.6347636	-0.6347636	-0.6347636	-0.6347636	-0.6347636	-0.6347636	-0.6347636	-0.6347636	-0.6347636	-0.6347636	-0.6347636	-0.6347636	-0.6347636	-0.6347636	-0.6347636	-0.6347636	-0.41309237	1.1618276	2.0976732	1.2522881	3.9442525	3.1355655	0.20345193	1.4336412	1.9623142	0.62528515	1.2813971	0.24723037	-0.22440521	0.6547613	-0.4583256	-0.23420085	-0.6347636	-0.6347636	-0.6347636	-0.6347636	-0.6347636	-0.6347636	-0.6347636	-0.6347636	-0.6347636	0.32772055	2.282811	-0.3038283	-0.6347636	-0.6347636
-0.09795059	-0.31170014	-0.6347636	-0.6347636	-0.6347636	-0.6347636	-0.6347636	-0.6347636	-0.6347636	-0.6347636	-0.6347636	-0.6347636	-0.6347636	-0.6347636	-0.6347636	-0.6347636	-0.6347636	-0.6347636	-0.6347636	-0.6347636	0.97863454	1.1039159	2.449414	2.4337318	4.136386	2.6566954	2.496543	3.2884583	2.9542542	1.4138963	1.4421358	1.5441033	0.8392273	0.5299309	-0.6347636	0.8558835	-0.6347636	-0.6347636	-0.6347636	-0.6347636	-0.6347636	-0.6347636	-0.6347636	-0.6347636	-0.6347636	1.0884379	1.9593586	0.9277131	-0.6347636	-0.6347636
0.10015467	0.5961419	-0.6347636	-0.6347636	-0.6347636	-0.6347636	-0.6347636	-0.6347636	-0.44054738	-0.6347636	-0.6347636	-0.6347636	-0.6347636	-0.6347636	-0.6347636	-0.6347636	-0.6347636	-0.6347636	-0.6347636	-0.6347636	0.9829006	2.2793794	3.522138	2.995145	3.772392	2.4449577	2.1881013	1.9258296	0.748993	0.8307564	-0.027624426	1.8198339	1.2795448	0.17673868	-0.6347636	-0.6347636	-0.6347636	-0.6347636	-0.6347636	-0.6347636	-0.6347636	-0.6347636	-0.6347636	-0.6347636	-0.4387962	0.3456474	1.7674129	1.8915464	0.33945903	-0.07775206
-0.6347636	-0.09149233	-0.6347636	-0.6347636	-0.6347636	-0.6347636	-0.6347636	-0.6347636	-0.6347636	-0.6347636	-0.6347636	-0.6347636	-0.6347636	-0.6347636	-0.6347636	-0.6347636	-0.52498925	-0.5814249	-0.6347636	-0.36539814	0.91951394	2.5337546	2.9414663	2.6748211	2.847664	2.685479	1.3164698	1.5010526	-0.30768305	0.9736454	0.36490282	1.3126014	0.70841527	-0.6347636	-0.6347636	-0.6347636	-0.6347636	-0.6347636	-0.6347636	-0.6347636	-0.6347636	-0.6347636	-0.6347636	-0.5639156	1.0985427	0.24599986	2.32563	2.0695875	1.913736	0.3906881
-0.6347636	-0.6347636	-0.6347636	-0.6347636	-0.6347636	-0.6347636	-0.6347636	-0.6347636	-0.6347636	-0.6347636	-0.6347636	-0.6347636	-0.6347636	-0.6347636	-0.5682152	-0.6347636	-0.6347636	-0.6347636	-0.6347636	-0.43508586	0.02929351	2.6178153	2.165072	1.8555635	0.17937231	1.3518708	0.59687126	2.608166	0.003531453	0.047023326	1.305739	2.1848571	0.6242332	-0.58390474	-0.6347636	-0.6347636	-0.6347636	-0.6347636	-0.6347636	-0.6347636	-0.6347636	-0.6347636	-0.6347636	-0.30702615	0.07675589	0.9365039	1.8859245	2.1932857	2.6367633	0.83829224
-0.57053304	-0.6347636	-0.6299584	-0.6347636	-0.6347636	-0.6347636	-0.6347636	-0.6347636	-0.6347636	-0.6347636	-0.6347636	-0.6347636	-0.6347636	0.23459348	0.6560627	-0.6347636	-0.6347636	-0.6347636	-0.23007374	0.16163458	-0.37882137	1.0626087	-0.34065902	-0.6347636	-0.6347636	-0.6347636	0.22853515	0.5337982	0.22764689	-0.6347636	0.8577417	1.2451667	1.2709947	-0.30927572	-0.30733955	-0.6347636	-0.6347636	-0.6347636	-0.6347636	-0.6347636	-0.6347636	-0.6347636	-0.6347636	-0.6347636	-0.6347636	0.18241768	1.8898922	1.8091378	2.5226727	1.3536519
1.8125373	-0.34271887	-0.6347636	-0.6347636	-0.6347636	-0.6347636	-0.6347636	-0.6347636	-0.6347636	-0.6347636	-0.6347636	-0.6347636	-0.6347636	-0.082732044	0.62342167	-0.59876645	-0.6347636	-0.6347636	-0.6347636	0.88247234	-0.6347636	-0.6347636	-0.6347636	-0.6347636	-0.6347636	-0.6347636	-0.6347636	-0.6347636	0.6521046	-0.6347636	0.76201683	2.510263	-0.1627401	-0.6347636	0.55750114	-0.6347636	-0.6347636	-0.6347636	-0.63368434	-0.6347636	-0.6347636	-0.6347636	-0.46937287	-0.6347636	-0.6347636	0.8145829	1.6868575	1.764608	1.2012999	1.9697915
2.812657	-0.41066173	0.3297623	-0.6347636	-0.6347636	-0.6347636	-0.6347636	-0.6347636	-0.6347636	-0.6347636	-0.6347636	-0.6347636	-0.6347636	-0.6347636	0.02087899	-0.43920076	-0.6347636	-0.6347636	-0.6347636	-0.6319885	-0.6347636	-0.6347636	-0.6347636	-0.6347636	-0.6347636	-0.6347636	-0.6347636	-0.6347636	-0.24592134	1.3362834	2.5760045	1.600296	0.28540665	-0.52578455	1.031654	-0.49315006	-0.6347636	-0.34861574	0.2803228	-0.6347636	-0.6347636	-0.6347636	-0.6347636	-0.6347636	0.4938928	0.21041586	0.52576	-0.6347636	1.1382235	0.41778278
0.6705887	1.0852067	1.3537713	-0.6347636	-0.6347636	-0.6347636	-0.6347636	-0.6347636	-0.6347636	-0.6347636	-0.6347636	-0.6347636	-0.6347636	-0.6347636	-0.6347636	-0.6347636	-0.6347636	-0.6347636	-0.6347636	-0.6347636	-0.6347636	-0.6347636	0.16576378	-0.33372477	-0.6347636	-0.6347636	-0.6347636	-0.6347636	0.80916715	2.3522656	2.8712647	0.6059882	1.872526	0.9778755	-0.6347636	2.216576	0.4900376	-0.6295827	-0.6347636	-0.6347636	-0.6347636	-0.6347636	-0.6347636	-0.6347636	1.1068949	0.7953689	0.27358723	-0.6347636	1.3367158	0.6729675
-0.17327978	0.4644863	1.435519	-0.6347636	-0.6347636	-0.6347636	-0.6347636	-0.6347636	-0.6347636	-0.6347636	-0.6347636	-0.6347636	-0.6347636	-0.6347636	-0.6347636	-0.6347636	-0.6347636	-0.6347636	-0.6347636	-0.6347636	-0.6347636	-0.6347636	0.2130483	1.4775734	-0.6347636	-0.6347636	-0.089892596	0.28837976	1.0704907	2.0340726	2.0451279	1.9171739	1.5637741	2.51637	-0.6347636	0.9008807	-0.3775535	-0.6347636	-0.6347636	-0.6347636	-0.6347636	-0.6347636	-0.6347636	-0.6347636	-0.6347636	-0.6347636	1.1478008	-0.12308321	1.1990564	0.81556666
-0.6347636	-0.6208927	0.035009213	-0.6347636	-0.6347636	-0.6347636	-0.6347636	-0.6347636	-0.6347636	-0.6347636	-0.6347636	-0.6347636	-0.6347636	-0.6347636	-0.6347636	-0.6347636	-0.6347636	-0.6347636	-0.6347636	-0.6347636	-0.6347636	-0.6347636	0.105373524	0.8603653	-0.6347636	-0.30873823	1.1686069	0.65371305	1.6169498	3.9313884	3.3885434	3.4425004	3.4304633	3.4806838	0.6751718	-0.6347636	-0.42306507	-0.6347636	-0.6347636	-0.6347636	-0.069000065	-0.6347636	-0.6347636	-0.6347636	-0.6347636	-0.6347636	0.67501616	-0.53068745	0.14308374	-0.6347636
-0.17767635	0.47817862	-0.6347636	-0.5239271	-0.6347636	-0.6347636	-0.6347636	-0.6347636	-0.6347636	-0.6347636	-0.6347636	-0.6347636	-0.6347636	-0.6347636	-0.6347636	-0.6347636	-0.6347636	-0.6347636	-0.6347636	-0.6347636	0.1592568	-0.6347636	-0.123105764	-0.6347636	-0.6347636	1.4908245	1.4669106	0.516751	2.7334406	4.705685	3.5678792	2.9819381	5.9299965	3.4445777	1.5317376	0.9770221	1.676141	1.2603014	-0.6347636	-0.6347636	-0.21489002	-0.6347636	-0.6347636	-0.6347636	-0.6347636	-0.6347636	-0.6347636	-0.6347636	-0.6347636	-0.6347636
-0.6347636	1.5828755	0.7496505	-0.53060097	0.15102728	-0.6347636	-0.6347636	-0.6347636	-0.6347636	-0.6347636	-0.6347636	-0.6347636	-0.6347636	-0.6347636	-0.6347636	-0.6347636	-0.6347636	-0.6347636	-0.6347636	-0.626135	2.5150049	1.2126876	-0.16296352	-0.24948415	-0.5256831	3.15702	1.3017853	1.8302355	4.21571	4.061224	1.9412539	3.0356975	4.228548	3.6693106	1.3385295	1.1082082	1.6558194	1.4410921	-0.6347636	-0.6347636	-0.6347636	-0.6347636	-0.6347636	-0.6347636	-0.6347636	-0.6347636	-0.6347636	-0.6347636	-0.6347636	-0.6347636
-0.6347636	-0.05136668	0.17949268	0.34581473	-0.39342302	-0.6347636	-0.6347636	-0.6347636	-0.6347636	-0.6347636	-0.6347636	-0.6347636	-0.6347636	-0.6347636	-0.6347636	-0.6347636	-0.6347636	-0.6347636	-0.6347636	0.7887917	2.1825278	-0.6347636	-0.6347636	-0.6347636	0.34670815	1.1929828	1.8266822	1.0765628	3.82153	3.6424892	1.770473	3.397422	3.1977293	3.731872	1.3451555	-0.19311446	1.309321	2.1352105	-0.041201755	-0.6347636	-0.6347636	-0.6347636	-0.6347636	-0.6347636	-0.6347636	-0.6347636	-0.6347636	-0.6347636	-0.6347636	-0.6347636
0.30614594	-0.6347636	-0.6347636	1.0972456	0.5125801	-0.6347636	-0.6347636	-0.6347636	-0.6347636	-0.6347636	-0.6347636	-0.6347636	-0.6347636	-0.6347636	-0.6347636	-0.6347636	-0.6347636	-0.6347636	-0.6347636	0.4436441	-0.6347636	-0.58306944	-0.59976095	-0.562116	1.3761845	0.47415206	1.9134071	0.63534135	1.5484273	1.5978136	1.3438054	2.3536534	2.8390114	0.3323471	2.0200384	0.47516984	0.6745121	1.5097197	1.5845739	-0.6347636	-0.6347636	-0.6347636	-0.6347636	-0.6347636	-0.6347636	-0.6347636	-0.6347636	-0.6347636	-0.6347636	-0.6347636
0.6149577	-0.6347636	-0.6347636	0.7706511	-0.23000517	0.227196	-0.6347636	-0.6347636	-0.6347636	-0.6347636	-0.6347636	-0.6347636	-0.6347636	-0.6347636	-0.6347636	-0.6347636	-0.6347636	-0.6347636	-0.5731386	-0.3405622	-0.6347636	-0.48854375	0.24885012	0.6923625	1.6059496	-0.19358522	2.7086213	2.3414526	2.0728946	2.3840344	1.8215817	1.9347568	1.9631566	-0.6347636	0.66769344	1.2834505	-0.31818748	-0.6347636	-0.6347636	-0.6347636	-0.6347636	-0.6347636	-0.6347636	-0.6347636	-0.6347636	-0.6347636	-0.6347636	-0.6347636	-0.42506975	-0.6347636
0.6884038	0.20411395	0.23441948	0.4780143	-0.57984495	-0.58419454	-0.6347636	-0.6347636	-0.6347636	-0.6347636	-0.6347636	-0.6347636	-0.6347636	-0.6347636	-0.6347636	-0.6347636	-0.6347636	0.19276017	-0.6347636	-0.6347636	-0.33826187	0.64717895	1.6138519	2.9562209	1.2657542	1.8102322	2.152822	1.8342853	1.6309892	0.64358526	2.7078743	1.1132824	1.6577073	0.14467156	0.17612061	-0.043040063	-0.6347636	-0.6347636	-0.6347636	-0.6347636	0.33606252	-0.6347636	-0.6347636	-0.6347636	-0.6347636	-0.6347636	-0.6347636	-0.6347636	-0.37641832	-0.41221607
0.039082438	0.27296165	-0.0030092713	-0.6347636	-0.6347636	-0.6347636	-0.6347636	-0.6347636	-0.6347636	-0.6347636	-0.6347636	-0.6347636	-0.6347636	-0.6347636	-0.6347636	-0.6347636	-0.6347636	0.9451343	-0.6347636	-0.6347636	-0.28882167	1.0415378	-0.5945934	0.4364019	2.1549048	3.005825	1.7695504	2.6950617	0.8801754	0.98522043	2.0807931	1.0617018	2.5924032	1.4427915	0.97620434	0.3860051	-0.28380877	0.21127546	-0.6347636	-0.6347636	-0.6347636	-0.6347636	-0.6347636	-0.6347636	-0.59606427	-0.6347636	-0.6347636	0.05624527	-0.6347636	-0.6347636
0.31441727	1.58121	0.5219825	-0.6347636	-0.6347636	-0.6347636	-0.6347636	-0.6347636	-0.6347636	-0.6347636	-0.6347636	-0.6347636	-0.6347636	-0.6347636	-0.6347636	-0.6347636	-0.6347636	-0.30705398	-0.47254905	-0.6347636	-0.5552642	0.043195564	-0.6347636	-0.6347636	-0.6347636	2.4565823	2.609283	3.9060514	1.8263848	1.6541957	1.7060255	-0.13915029	1.584169	0.92668927	1.886882	0.14449762	0.60300297	0.48744875	-0.6347636	0.094712056	-0.6347636	1.1946701	0.08945892	-0.6347636	-0.30377144	-0.308914	-0.5441755	-0.5914364	-0.6347636	-0.6347636
0.19814782	2.3810444	0.34611723	-0.6347636	-0.5089475	-0.6347636	-0.6347636	-0.6347636	-0.6347636	-0.6347636	-0.6347636	-0.6347636	-0.6347636	-0.6347636	-0.6347636	-0.6347636	-0.6347636	-0.6347636	-0.6347636	-0.27801305	0.4754877	-0.26888233	-0.6347636	-0.6347636	-0.6347636	0.8371768	2.6555874	2.6678674	1.039014	1.9038826	1.8778073	0.7811461	0.20828319	-0.26124346	-0.09879	0.03785138	0.14313917	0.49477115	0.21403347	0.7101877	-0.18492405	2.5702498	-0.41877806	0.2284733	-0.6347636	-0.21128906	-0.4046621	-0.6347636	-0.54193413	0.18364923
2.1307209	0.6705009	-0.6347636	0.066186376	-0.43188834	-0.6347636	-0.6347636	-0.6347636	-0.6347636	-0.6347636	-0.6347636	0.25146115	0.7739775	-0.6347636	-0.6347636	-0.6347636	-0.6347636	-0.6347636	-0.6347636	-0.6347636	-0.09331722	-0.5502133	-0.6347636	-0.6347636	-0.4247028	1.2564435	-0.27442065	-0.18636179	1.0257945	2.7102494	2.0344794	-0.34163782	0.3174633	-0.62603873	-0.1402402	1.7245495	0.19456866	1.7539707	0.7875217	-0.43903208	0.61807626	2.4462757	1.6844031	-0.49365726	-0.6347636	0.4106246	-0.12808901	-0.41123307	-0.5044039	0.8028405
1.7349441	0.5032236	0.7531652	1.7914428	0.76433676	-0.6347636	-0.6347636	-0.6347636	0.24876475	-0.6347636	-0.6347636	0.44860607	-0.017930357	-0.6347636	-0.61479074	-0.6347636	-0.6347636	-0.6347636	-0.6347636	-0.6347636	-0.51167476	-0.6347636	-0.6347636	-0.6347636	1.8772697	2.2329128	-0.6347636	1.3768773	1.3067803	1.3805815	0.907599	0.018544195	0.5613773	0.41485116	0.4715833	0.16746841	-0.46471858	0.88387	1.9484733	0.38369846	1.0579519	-0.037938315	0.107793085	-0.6347636	-0.6347636	-0.6347636	0.6319458	0.2569398	-0.4195995	0.09805464
0.8840495	-0.6347636	-0.3707261	2.113879	1.7809814	-0.6347636	-0.6347636	0.9266349	1.2429879	-0.6347636	-0.6347636	-0.35123843	0.13369656	-0.56771225	-0.33737984	-0.50732595	-0.6347636	-0.6347636	-0.6347636	-0.2825407	0.66018975	0.7350848	-0.5797128	-0.6347636	1.450861	0.2462374	-0.4936619	2.5380788	0.61326826	0.8783863	0.6471237	-0.2878245	-0.6347636	0.5673494	-0.6347636	-0.6347636	1.1024511	-0.5067887	1.0034564	0.6485499	0.26814172	-0.6347636	-0.6347636	-0.6347636	-0.6347636	-0.6347636	-0.6347636	1.1195538	0.85231906	-0.31013146
-0.4026842	-0.6347636	-0.6347636	0.4007599	2.7185247	0.5679495	0.4304275	0.3201261	1.2571499	-0.19304487	-0.6347636	-0.6347636	-0.6347636	-0.6347636	-0.6347636	-0.6347636	-0.6347636	-0.6347636	-0.6347636	-0.6347636	-0.047223624	0.70123386	-0.40635067	-0.51199096	0.8128087	0.18562676	1.5958381	1.8754586	0.3760938	2.5050416	2.3100786	1.767191	1.1469688	0.6149137	-0.6347636	0.15170369	1.5206788	1.3593695	-0.6347636	-0.36645582	-0.6347636	-0.6347636	-0.6347636	-0.6347636	-0.38317436	-0.6347636	-0.47370303	0.70108473	1.9349843	-0.3047746
-0.6347636	0.70438594	-0.6347636	-0.3757666	1.169845	0.9644367	-0.5836575	-0.6347636	-0.11916264	0.81737274	-0.6347636	-0.6347636	-0.6347636	-0.6347636	-0.6347636	-0.6347636	-0.6347636	-0.6347636	-0.6347636	-0.6347636	-0.6347636	-0.049782902	0.66241914	1.6853846	0.8336135	1.3005276	3.2899706	1.183274	1.0075603	2.6372893	3.092318	1.8739529	1.1193788	1.0936424	-0.6181624	-0.39042687	0.548709	1.6006999	1.0941346	-0.6347636	-0.6347636	-0.6347636	-0.6347636	-0.6347636	-0.6347636	-0.6347636	-0.6347636	1.078697	3.0422606	2.9402018
-0.6347636	-0.24250978	0.65936923	1.6707952	0.31313574	2.3978875	-0.29616383	-0.6347636	-0.5954261	0.10997383	-0.6347636	0.020384315	0.63450307	-0.6347636	-0.6347636	-0.6347636	-0.6347636	-0.6347636	-0.6347636	-0.6347636	0.7242361	1.8841017	0.84669214	0.3025036	1.0369352	1.0440444	1.3297288	1.4353619	1.2722147	2.7973592	2.1473935	1.2767657	1.1541932	1.3155723	-0.6347636	-0.6347636	0.13665159	0.7175787	1.5649874	-0.6347636	-0.6347636	-0.6347636	0.036162283	-0.6347636	-0.6347636	-0.6347636	-0.22363953	2.063448	1.6482296	2.4279847
-0.6347636	-0.5363989	0.039433703	0.8155235	0.2047935	2.2037506	2.0727537	-0.6347636	-0.3315989	-0.6347636	-0.6347636	-0.6347636	-0.6347636	-0.6347636	-0.6347636	-0.6347636	-0.6347636	-0.6347636	-0.6347636	0.28425267	0.54090595	0.41418633	-0.25439376	-0.038287707	0.44345972	-0.058127232	-0.6347636	0.56083596	0.6725925	1.8201747	1.9299935	0.34661636	-0.40633282	0.6023186	-0.6347636	-0.6347636	-0.3141023	1.9982656	0.62155426	-0.054187622	-0.6347636	-0.6347636	-0.6347636	0.10856738	-0.22431208	-0.6347636	0.39093998	-0.056761164	0.1068015	2.6879134
-0.6347636	-0.30988988	0.3767132	1.0478582	1.7428683	1.2019297	1.1465145	-0.32393125	-0.08522524	-0.6347636	-0.6347636	-0.6347636	-0.6347636	-0.6347636	-0.08467984	-0.6347636	-0.6347636	-0.6347636	-0.43732426	-0.39409742	-0.6347636	-0.6347636	-0.6347636	-0.12644072	0.526314	-0.6347636	0.4155955	0.3843375	-0.4237996	0.1408126	0.9598561	-0.15763025	-0.28769404	0.28211135	-0.6347636	-0.6347636	1.0529006	2.6334124	1.0599481	0.5048046	-0.6347636	-0.18041217	-0.6347636	-0.6347636	0.15226947	0.08427121	0.8594278	0.38341832	-0.6347636	1.6208266
-0.6347636	-0.6347636	0.14894539	0.5250767	1.5155615	-0.6347636	-0.598788	-0.47914517	-0.49766368	-0.6347636	-0.6347636	-0.6347636	-0.5022275	-0.32911822	-0.6347636	-0.6347636	-0.6347636	-0.50717103	-0.25075114	-0.6347636	-0.6347636	-0.6347636	-0.6347636	-0.6347636	0.86979896	-0.35042024	0.6383293	0.26720756	-0.6347636	-0.6347636	-0.6347636	0.5201339	0.11170053	0.79182744	1.106942	-0.6347636	0.0973619	-0.6309909	0.93691117	0.5649638	1.0933541	1.0874469	-0.6347636	-0.6347636	-0.48639965	0.9836478	1.0546786	1.0545255	-0.6347636	-0.1710279
-0.6347636	-0.6347636	0.14620364	1.0356498	-0.097797506	-0.6347636	-0.6347636	-0.6347636	-0.6347636	-0.6347636	-0.6347636	-0.6347636	-0.6347636	-0.6347636	-0.6347636	0.41674918	-0.6347636	-0.6347636	-0.6347636	-0.6347636	-0.6347636	-0.6347636	-0.6347636	-0.6347636	-0.6347636	0.40026984	0.05015025	0.0703145	-0.6347636	-0.6347636	0.07060246	1.2193563	2.203258	1.022584	0.66882	-0.4392964	-0.6347636	0.17674024	0.5826463	-0.6347636	1.5443352	0.45526403	-0.6347636	-0.16417696	0.94310373	-0.12432582	1.5960948	0.7021099	0.6735869	-0.3001418
-0.6347636	-0.53598154	-0.6347636	-0.6347636	-0.6347636	-0.6347636	-0.6347636	-0.6347636	-0.6347636	-0.6347636	-0.6347636	-0.6347636	-0.6347636	-0.41358578	-0.6347636	-0.6347636	-0.6347636	-0.6347636	-0.5629812	-0.6347636	-0.6347636	-0.6347636	-0.6347636	-0.6347636	-0.6347636	0.061295327	-0.6347636	-0.54693574	1.5256467	-0.22042117	1.9652134	2.366592	3.0067685	1.3076793	1.5475368	-0.6347636	-0.6347636	-0.059833616	0.10171045	-0.6347636	1.0069495	-0.6347636	-0.33527142	-0.284636	0.61618984	-0.6347636	0.8132255	0.59949154	0.3240619	0.6501119
-0.6347636	-0.6347636	-0.6347636	-0.6347636	-0.6347636	-0.6347636	-0.6347636	-0.6347636	-0.6347636	-0.6347636	-0.6347636	0.15625793	-0.6347636	-0.44680732	-0.6347636	-0.6347636	-0.6347636	-0.6347636	-0.6347636	-0.6347636	-0.6347636	-0.6347636	-0.6347636	-0.6347636	-0.6347636	-0.6347636	-0.6347636	0.22160332	1.1522357	-0.27051532	2.5915365	2.1605723	2.5749788	1.8277504	1.9118354	-0.17900215	0.43621254	0.82519364	0.18922509	-0.3151987	-0.5893635	-0.6347636	0.40142992	-0.6347636	-0.2776987	0.17025158	-0.6347636	-0.19466402	-0.36864635	-0.41806757
-0.6347636	-0.6347636	-0.6347636	-0.6347636	-0.6347636	-0.6347636	-0.6347636	-0.6347636	-0.6347636	-0.6347636	-0.6347636	0.054518573	0.58899677	-0.6347636	-0.6347636	0.3725268	-0.6347636	-0.6347636	-0.45313087	-0.6347636	-0.6347636	-0.6347636	-0.6347636	-0.6347636	-0.6347636	-0.6347636	-0.47195742	-0.6347636	-0.6347636	0.9379403	1.3966644	1.0917208	1.0830649	1.6227325	2.0083828	-0.15891424	0.92151016	1.9587445	0.09960401	1.104423	0.3823511	-0.6347636	0.46797198	-0.6347636	-0.6347636	0.7827857	-0.6347636	-0.5692518	-0.5714443	-0.6347636
-0.6347636	-0.6347636	-0.6347636	-0.6347636	-0.6347636	-0.6347636	-0.6347636	-0.6347636	-0.6347636	-0.6347636	-0.6347636	-0.5497653	0.21590182	-0.6347636	-0.6347636	0.3752126	-0.6347636	-0.6347636	-0.6347636	-0.6347636	-0.6347636	-0.6347636	-0.6347636	-0.6347636	-0.6347636	-0.6347636	-0.6347636	-0.051860083	-0.25997117	1.7987769	1.3922035	0.8040695	1.2828547	2.8495526	-0.4398009	-0.6347636	0.09580449	0.22049771	0.15620054	0.46370274	-0.38757306	-0.6347636	0.57420313	0.15514718	0.29566026	0.052448224	-0.6347636	-0.6347636	-0.6347636	-0.6347636
0.57479936	0.37008256	-0.62794095	-0.6347636	-0.6347636	-0.6347636	-0.6347636	-0.6347636	-0.6347636	-0.6347636	-0.6347636	-0.6347636	-0.6347636	-0.6347636	-0.6347636	-0.6347636	-0.064885184	-0.6347636	-0.6347636	-0.6347636	-0.6347636	-0.6347636	-0.6347636	-0.6347636	-0.6347636	-0.6347636	-0.6347636	-0.6347636	1.0545682	1.0980012	-0.022323588	-0.6347636	1.6684937	1.6705769	-0.6347636	-0.6347636	0.53417945	-0.23415717	0.17346883	0.23593578	0.32578278	-0.086668395	1.0118135	-0.6347636	0.9161683	0.7751202	0.15531108	-0.6347636	-0.6347636	-0.6347636
1.3278013	1.4775697	0.38788295	-0.6347636	-0.6347636	-0.6347636	-0.6347636	-0.6347636	-0.6347636	-0.6347636	-0.6347636	-0.6347636	-0.6347636	-0.6347636	-0.6347636	-0.6347636	0.78150344	-0.23679982	-0.6347636	-0.6347636	-0.6347636	-0.6347636	-0.6347636	-0.6347636	-0.6347636	-0.5431819	-0.6347636	0.85339314	0.25714985	1.07916	-0.055419166	0.40630302	1.9053438	1.2606386	-0.6347636	-0.6347636	-0.0599789	0.22269617	1.6843184	0.38876575	0.23644793	-0.6347636	-0.6347636	-0.41143203	0.39367777	1.6316959	2.9984205	0.8379718	-0.6347636	-0.6347636
1.2035437	2.0480778	1.2531844	-0.5697818	-0.6347636	-0.6347636	-0.6347636	-0.6347636	-0.6347636	-0.6347636	-0.6347636	-0.6347636	-0.6347636	-0.6347636	-0.6347636	0.79587495	0.05871084	-0.6347636	-0.6347636	-0.6347636	-0.6347636	-0.6347636	-0.6347636	-0.6347636	-0.6347636	-0.6347636	-0.5887886	-0.29034767	-0.5266196	-0.0025572216	-0.6347636	-0.6347636	2.5791733	0.33645213	-0.6347636	-0.6347636	-0.6347636	-0.33672598	2.4860716	3.122302	0.7271515	-0.6347636	-0.6347636	0.40185773	0.7076867	0.44121283	2.778409	1.8682328	-0.6347636	-0.6347636
0.60283756	2.2818496	1.3171593	-0.6347636	-0.6347636	-0.6347636	-0.6347636	-0.6347636	-0.6347636	-0.6347636	-0.6347636	0.28949198	-0.6347636	-0.6347636	-0.6347636	-0.053232312	-0.34994158	-0.6347636	-0.6347636	-0.04385638	-0.6347636	-0.6347636	0.058988646	-0.2401318	-0.6347636	-0.6347636	-0.45115876	-0.6347636	-0.6347636	-0.6347636	-0.6347636	-0.6347636	1.2281752	-0.6347636	-0.6347636	0.54100233	-0.6347636	0.038612854	1.2064704	2.4429653	2.3232079	-0.572985	-0.6347636	1.3465827	2.3238513	-0.6347636	0.60095537	2.4198081	-0.6347636	-0.6347636
0.0036628298	1.4359835	1.6456186	-0.6347636	-0.6347636	-0.6347636	-0.6347636	0.17785916	-0.6347636	-0.6347636	-0.6347636	-0.6347636	-0.6347636	-0.6347636	-0.6347636	-0.6347636	-0.6347636	-0.6347636	-0.6347636	0.1724163	-0.6347636	-0.6347636	-0.20826459	1.2641923	-0.6347636	-0.6347636	-0.6347636	-0.6347636	-0.6347636	-0.6347636	-0.23522325	1.1360171	-0.00044757576	-0.6347636	-0.6347636	-0.269212	-0.18162201	-0.6347636	1.1616272	2.5424836	4.369969	0.08893505	-0.6347636	1.59111	2.3162615	-0.6347636	1.6335943	3.1470058	-0.6347636	-0.6347636
-0.51268375	0.114458054	1.0491762	-0.6347636	-0.6347636	-0.6347636	-0.45771673	0.11518398	-0.37455702	-0.6347636	-0.6347636	-0.6347636	-0.6347636	-0.6347636	-0.6347636	-0.6347636	-0.6347636	-0.6347636	-0.6347636	-0.29127288	-0.6347636	-0.6347636	-0.6347636	0.518902	-0.6347636	-0.6347636	-0.6347636	-0.6347636	1.2698935	0.43021226	0.39645103	2.0376506	1.3668157	-0.6347636	-0.6347636	0.6567566	-0.044570576	-0.6347636	2.7270415	3.8945923	4.415877	0.44404882	-0.63201344	0.031847525	0.73221797	0.68871766	2.0271707	1.7631781	0.11521548	-0.6347636
-0.6347636	-0.2551117	0.72402084	-0.6347636	-0.6347636	-0.6347636	-0.6347636	-0.6347636	-0.6347636	-0.6347636	-0.6347636	-0.6347636	-0.6347636	-0.6347636	-0.6347636	-0.6021489	-0.6347636	-0.6347636	-0.11681171	-0.23410533	-0.6347636	-0.6347636	-0.6347636	-0.6347636	-0.6347636	-0.6347636	-0.6347636	-0.6347636	-0.39298716	-0.57188004	0.99334705	1.8963954	1.8854512	0.75059235	-0.6347636	-0.6347636	0.47920555	0.98382074	2.5456123	2.8208172	3.7901413	-0.19054593	-0.6347636	0.37059358	0.04040902	-0.6347636	1.2719274	0.8425409	-0.1301395	-0.6347636
-0.6347636	0.61225945	0.16074698	-0.6347636	-0.6347636	-0.6347636	-0.6347636	-0.6347636	-0.31216848	-0.6347636	-0.6347636	-0.6347636	-0.6347636	-0.6347636	-0.6347636	-0.6347636	-0.6347636	-0.6347636	-0.63212276	-0.6347636	-0.6347636	-0.6347636	-0.6347636	-0.6347636	-0.2779679	-0.6347636	-0.6347636	-0.6347636	-0.6347636	-0.13831188	2.2634444	0.8978592	3.0481267	1.7204562	-0.5985993	-0.6347636	1.0635806	1.6105958	1.7661413	3.6493006	1.3475422	0.6893912	2.0623991	0.33518374	0.7600038	0.64841425	0.04459627	0.2874501	0.8936814	-0.6347636
-0.25546503	0.19421668	-0.6347636	-0.6347636	-0.6347636	-0.6347636	-0.6347636	-0.6347636	-0.6347636	-0.6347636	-0.6347636	-0.6347636	-0.6347636	-0.6347636	-0.6347636	-0.6347636	-0.6347636	-0.6347636	-0.6347636	-0.6347636	-0.6347636	-0.6347636	-0.23104551	-0.6347636	-0.6347636	-0.30061883	-0.6347636	-0.6347636	0.09425898	1.2556262	2.8863082	2.9109097	2.2123616	1.933688	-0.015815753	1.3574269	1.6471124	1.5609479	0.91353106	2.916037	2.4452934	1.0996418	3.8045468	1.7253135	-0.6347636	0.17277047	-0.48805755	-0.44869316	2.235488	0.036381446
-0.6347636	-0.36883113	-0.6347636	-0.6347636	-0.6347636	-0.6347636	-0.6347636	-0.6347636	-0.6347636	-0.6347636	-0.6347636	-0.6347636	-0.6347636	-0.6347636	0.036233865	-0.6347636	-0.6347636	-0.6347636	-0.6347636	-0.6347636	-0.6347636	-0.6347636	-0.4329548	-0.5034071	-0.62432605	-0.6347636	-0.6347636	-0.6347636	-0.6347636	1.2040664	3.101821	3.5136356	3.3243003	3.1899161	1.5429404	2.708655	3.123005	2.5776944	1.7427002	2.6571915	2.9261363	0.5013239	2.184114	1.5611866	-0.6347636	-0.25164795	-0.6347636	-0.6347636	0.6226512	-0.6347636
-0.50130177	-0.6347636	-0.6347636	-0.6347636	-0.6327571	-0.6347636	-0.6347636	-0.6347636	-0.6347636	-0.6347636	-0.6347636	-0.6347636	-0.6347636	-0.6347636	-0.6347636	0.02955197	0.52901614	-0.6347636	-0.6347636	-0.6347636	-0.6347636	-0.6347636	-0.6347636	-0.6347636	-0.6347636	-0.6347636	-0.592635	-0.6347636	-0.6347636	-0.6347636	2.333659	3.5143573	2.9056025	3.3123033	1.8206699	2.6965318	4.597348	3.2877767	3.5949454	2.962129	1.4926999	2.0715828	1.428821	-0.6347636	-0.6347636	1.3387287	-0.6347636	-0.6347636	-0.6347636	-0.6347636
0.2820353	-0.26022482	-0.6347636	-0.6347636	-0.6347636	-0.6347636	-0.6347636	-0.6347636	-0.6347636	-0.55228066	-0.6347636	-0.6347636	-0.6347636	-0.10328837	-0.24731725	-0.5816922	-0.2723948	-0.483696	-0.6347636	-0.6347636	-0.6347636	-0.6347636	-0.6347636	-0.6347636	-0.6347636	-0.6347636	-0.5932868	-0.21144196	-0.47848442	-0.46722737	0.66132146	3.3118148	1.5105171	2.3533945	2.1082377	1.7492859	4.1683626	3.7805438	2.1240563	2.466897	1.4909914	2.393288	-0.533183	-0.6347636	-0.6347636	0.9730431	0.10406466	-0.6347636	-0.6347636	-0.6347636
1.9426137	0.18719332	-0.6347636	-0.6347636	-0.6347636	-0.6347636	-0.6347636	-0.6347636	-0.6347636	-0.4158143	-0.6347636	-0.6347636	-0.6347636	-0.6347636	-0.6347636	-0.21207279	-0.6347636	-0.6347636	-0.6347636	-0.6347636	-0.6347636	-0.6347636	-0.6347636	-0.6347636	-0.18963642	-0.6347636	-0.6347636	0.5776377	0.42961746	-0.07334928	-0.6347636	1.5566447	1.186884	1.7913506	1.1593362	1.4959842	1.5107555	1.216383	0.21704692	1.4733577	0.6179501	1.6172267	-0.6347636	-0.6347636	-0.6347636	-0.6347636	-0.48229292	-0.6347636	-0.6347636	-0.6347636
2.511794	0.14770447	-0.6347636	-0.6347636	-0.6347636	-0.6347636	-0.6347636	-0.6347636	-0.6347636	-0.6347636	-0.6347636	-0.6347636	-0.6347636	-0.6347636	-0.6347636	-0.6347636	-0.6347636	-0.6347636	-0.6347636	-0.6347636	-0.6347636	-0.6347636	-0.6347636	-0.16929162	-0.6347636	-0.6347636	-0.11347566	-0.5383662	-0.6347636	-0.6347636	-0.6347636	-0.6347636	1.2988532	1.1453182	0.17598523	-0.025357103	-0.6347636	-0.6347636	0.6431115	3.283706	1.881052	2.506276	3.1742413	0.30239132	-0.6347636	-0.6347636	-0.62774765	-0.6347636	-0.011813449	-0.53221035
2.2502818	0.21895286	-0.56956196	-0.6347636	-0.6347636	-0.6347636	-0.6347636	-0.6347636	-0.6347636	-0.5556818	-0.6347636	-0.6347636	-0.6347636	-0.6347636	-0.22286838	-0.6347636	-0.28869236	-0.6347636	-0.6347636	-0.32502347	-0.6347636	-0.6347636	-0.6347636	-0.47872418	-0.6347636	-0.6347636	-0.5014881	-0.6347636	-0.6347636	-0.6347636	-0.6347636	-0.6347636	-0.4211518	-0.09585316	0.11891107	-0.6347636	-0.6347636	-0.6347636	1.6428096	3.6390362	2.6458437	0.8366752	2.411227	2.6295543	0.51854473	-0.6347636	-0.6347636	-0.6347636	-0.6347636	-0.12620027
0.14820676	-0.26528665	-0.6347636	-0.6347636	-0.6347636	-0.6347636	-0.6347636	-0.6347636	-0.6347636	-0.4481502	-0.6347636	-0.6347636	-0.6347636	-0.6347636	-0.6347636	-0.6347636	-0.6347636	-0.6347636	-0.6347636	-0.6347636	-0.6347636	-0.6347636	-0.6347636	-0.53564703	-0.30705938	-0.6347636	-0.57659096	-0.6347636	-0.6347636	0.32594934	0.52003527	-0.50630575	-0.6347636	-0.6347636	-0.6347636	-0.6347636	-0.6347636	0.70896506	2.22276	3.8434465	3.1918485	-0.6347636	-0.27904028	1.4365889	1.608583	-0.6347636	-0.6347636	-0.01758278	-0.15355521	0.4366188
-0.6347636	-0.6347636	-0.6347636	-0.6347636	-0.6347636	-0.6347636	-0.6347636	-0.6347636	-0.6347636	-0.58014184	-0.6347636	-0.6347636	-0.6347636	-0.6347636	-0.6347636	-0.6347636	-0.6347636	-0.6347636	-0.36285192	-0.6347636	-0.33309907	-0.6347636	-0.6347636	-0.6347636	-0.6347636	-0.6347636	0.12391192	-0.6347636	-0.6347636	0.99876547	1.1031291	0.48072937	-0.6347636	-0.47984272	0.091093786	-0.6347636	0.9633334	0.26610172	1.390545	3.114229	2.4809759	-0.6347636	2.2207642	1.1330307	1.0053793	-0.6347636	0.24532248	0.2647652	0.026422387	0.8455653
-0.45608133	-0.6347636	-0.6347636	-0.6347636	-0.6347636	-0.6347636	-0.6347636	-0.6347636	-0.6347636	-0.089572705	-0.6347636	-0.5911485	-0.6347636	-0.6347636	-0.6347636	-0.6347636	-0.6347636	-0.6347636	-0.6347636	-0.6347636	-0.6347636	-0.6347636	-0.6347636	0.043530624	-0.6347636	-0.6347636	-0.6347636	-0.6347636	-0.21207714	0.4117889	-0.6347636	-0.6347636	-0.6347636	0.53869873	0.4718001	-0.6347636	0.6717502	0.6450318	3.1113248	2.1953225	2.3495347	1.1659857	2.3098547	2.0156949	1.5167428	0.1752471	1.5293788	-0.07704627	-0.6347636	1.5101281
-0.00032593284	-0.34636846	-0.6347636	-0.28439656	-0.6347636	-0.6347636	-0.07615081	-0.17650439	-0.6347636	0.028049752	-0.6347636	-0.6347636	-0.5739616	-0.6347636	-0.6347636	-0.6347636	-0.6347636	-0.6347636	-0.6347636	-0.6347636	-0.6347636	-0.6347636	-0.6347636	0.24847303	-0.6347636	0.8066374	-0.6347636	0.6079936	-0.15844016	-0.08085559	-0.09078678	-0.6347636	-0.6347636	-0.6347636	-0.6347636	-0.6347636	1.6360675	1.8450283	3.5335944	3.6763237	0.8169906	-0.21937518	0.8488684	0.052763697	0.10043731	-0.6347636	0.85040903	-0.6347636	-0.38942614	0.7441803
-0.6347636	-0.6347636	-0.6347636	-0.5898579	-0.6347636	-0.42298368	-0.6347636	-0.6347636	-0.6347636	-0.6347636	-0.6347636	-0.6347636	-0.6347636	-0.6347636	-0.6347636	-0.6347636	-0.6347636	-0.6347636	-0.6347636	-0.6347636	-0.6347636	-0.31045753	-0.6347636	0.90929484	0.7944614	0.8551177	-0.11258408	-0.6347636	-0.48826066	-0.6347636	-0.6347636	-0.6347636	-0.5785305	-0.0060918187	-0.6347636	-0.6347636	1.0262172	1.2832422	1.6197882	4.0694814	0.32757592	1.299769	1.485232	-0.6347636	-0.6347636	-0.5265197	1.0178976	0.6786853	-0.0921416	0.139394
-0.6347636	-0.6347636	-0.6347636	-0.63043153	-0.6059863	-0.13138676	-0.6347636	-0.6347636	0.4275442	-0.6347636	-0.32471246	-0.6347636	-0.6347636	-0.6347636	-0.6347636	-0.6347636	-0.6347636	-0.6347636	-0.6347636	-0.6347636	-0.3392181	1.0345027	0.9843022	2.8017225	1.6389502	0.5974796	-0.6347636	-0.6347636	-0.6347636	-0.6347636	-0.6347636	-0.6347636	-0.6347636	-0.1505748	0.9078149	0.16444652	0.30202076	0.8828501	0.81071377	2.0202866	-0.6347636	1.3388346	1.155606	-0.2579654	0.8273715	-0.15024455	0.56386864	1.1118581	-0.4757483	-0.6347636
0.07973529	-0.6347636	-0.6347636	-0.6347636	-0.6347636	-0.6347636	-0.6347636	-0.042166255	-0.32958117	-0.6347636	0.6510818	-0.6347636	-0.6347636	-0.6347636	-0.6347636	-0.6347636	-0.6347636	-0.6347636	-0.6347636	-0.6347636	0.39951736	0.6467353	-0.15645874	2.0883093	0.5467823	-0.29522112	0.05206002	-0.6347636	-0.06254404	0.24008186	0.1413291	-0.6347636	-0.6347636	1.0950774	2.2083974	2.0668383	1.8982409	-0.12982906	1.7060391	1.1722891	-0.44928902	0.62409204	2.3514233	-0.6347636	-0.6347636	-0.6347636	-0.6347636	0.24321604	0.08531992	0.0017719235
-0.6347636	-0.6347636	-0.6347636	-0.6347636	-0.6347636	-0.6347636	-0.6347636	-0.43573898	-0.6347636	-0.6347636	-0.6347636	-0.6347636	-0.6347636	-0.6347636	-0.6347636	-0.6347636	-0.6347636	-0.6347636	-0.6347636	-0.6347636	0.14378953	0.12060458	-0.6347636	-0.6347636	-0.3147076	0.11410612	0.05721914	-0.26435736	0.947267	-0.26334944	0.5081806	0.14617886	0.07061244	0.60184795	1.6884816	1.2160116	0.960295	1.3076466	0.9905719	0.61372036	0.42273182	0.2748363	1.5161724	-0.6347636	-0.6347636	-0.6347636	0.8927727	-0.10638887	0.265232	0.104816765
-0.6347636	-0.6347636	-0.6347636	-0.6347636	-0.6347636	-0.6347636	-0.6347636	-0.6347636	-0.6347636	-0.6347636	-0.6347636	-0.6347636	-0.6347636	-0.6347636	-0.6347636	-0.6347636	-0.6347636	-0.6347636	-0.6347636	-0.6347636	-0.6347636	-0.6347636	-0.6347636	-0.6347636	-0.6347636	-0.6347636	-0.6347636	-0.6347636	-0.1661727	-0.6347636	-0.6347636	0.9841833	0.64588684	0.6056247	0.9931443	1.3206869	0.7374776	-0.39172685	-0.52478725	0.37920675	1.02446	0.50144565	0.50166184	-0.6347636	-0.13826363	-0.087439604	1.4752911	0.08063769	0.31921002	0.19265032
-0.6347636	-0.6347636	-0.6347636	-0.4822336	-0.6347636	-0.6347636	-0.6347636	-0.6347636	-0.6347636	-0.6347636	-0.6347636	-0.6347636	-0.6347636	-0.6347636	-0.6347636	-0.6347636	-0.6347636	-0.6347636	-0.618506	-0.6347636	-0.6347636	-0.6347636	-0.6347636	-0.6347636	-0.26407272	-0.6347636	-0.6347636	-0.6347636	-0.44941872	-0.6347636	-0.6347636	-0.017654665	0.7802646	-0.34912848	-0.073590934	0.11184364	-0.6347636	-0.48009387	-0.38144776	0.93460274	3.2579079	3.598864	-0.55726504	-0.3169483	0.03189952	0.76255083	1.6492729	0.0034292175	-0.32351983	0.33204654
-0.6347636	-0.6347636	-0.6347636	-0.6347636	0.21905166	-0.6347636	-0.6347636	-0.22474107	-0.48623794	-0.6347636	-0.6347636	-0.6347636	-0.6347636	-0.6347636	-0.44262925	-0.6347636	-0.6347636	-0.6347636	-0.6347636	-0.6347636	-0.6347636	-0.6347636	-0.6347636	-0.6347636	-0.6347636	-0.6347636	-0.6347636	-0.6347636	0.31008947	1.2297895	0.67630816	1.3673161	0.12236073	-0.6347636	-0.6347636	-0.6347636	-0.6347636	0.9278693	0.3324518	1.245775	2.9407988	4.439836	0.8287122	-0.4015538	-0.6347636	0.21183869	-0.5766198	-0.6347636	-0.6347636	-0.6347636
-0.6347636	-0.6347636	-0.6347636	-0.6347636	0.7979488	-0.55405784	-0.6347636	-0.6347636	-0.6347636	-0.6347636	-0.6347636	-0.6347636	-0.12877083	0.56236166	0.9907518	-0.6347636	-0.6347636	-0.6347636	-0.6347636	-0.6347636	-0.6347636	-0.6347636	-0.6347636	-0.6347636	-0.6347636	-0.6347636	-0.6347636	-0.45103616	-0.036208715	0.38453498	0.20534767	1.3444531	0.44217363	-0.6347636	-0.6347636	-0.6347636	-0.39589044	1.8818145	1.0853299	1.610042	1.4333304	3.2898417	0.5630804	-0.6347636	-0.6347636	-0.6347636	-0.6347636	-0.6347636	-0.6347636	-0.6347636
-0.6347636	-0.6347636	-0.6347636	-0.6347636	-0.27190977	-0.3153869	-0.6347636	-0.6347636	-0.6347636	-0.6347636	-0.6347636	-0.6347636	-0.6347636	-0.20268308	0.7736484	-0.6347636	-0.6347636	-0.6347636	-0.6347636	-0.6347636	-0.6347636	-0.53129953	-0.6347636	-0.6347636	-0.6347636	-0.6347636	-0.6347636	-0.6347636	-0.34572002	0.14590268	0.7706813	1.3372093	1.1149571	-0.6347636	-0.6347636	-0.6347636	0.21650817	2.0150836	2.216207	1.1122231	2.0651708	2.8570914	1.7378014	0.051863708	-0.6347636	-0.6347636	-0.6347636	-0.6347636	-0.6347636	-0.6347636
-0.6347636	0.35318387	-0.6347636	0.8704484	0.17747886	-0.6347636	-0.6347636	-0.6347636	-0.6347636	-0.6347636	-0.6347636	-0.6347636	-0.6347636	-0.6347636	0.14491242	-0.6347636	-0.6347636	-0.6347636	-0.6347636	0.5476286	-0.37228814	-0.23204426	-0.34665567	-0.6347636	-0.6347636	-0.6347636	-0.6347636	-0.6347636	1.0812666	2.0005717	1.3053561	0.71301	0.4580316	0.69115406	1.5938971	-0.6347636	1.0412834	0.9086419	1.8549553	-0.33422205	0.7724288	1.6412102	1.5107205	-0.6347636	-0.57366997	-0.1264657	-0.6347636	-0.6347636	-0.6347636	-0.6347636
-0.3775118	0.74241495	1.2499189	1.8987519	-0.6347636	-0.053433035	-0.6347636	-0.6347636	-0.6347636	-0.6347636	-0.6347636	-0.20324329	-0.6347636	-0.6347636	-0.6347636	-0.03820881	-0.6347636	-0.6347636	-0.45841682	0.46083108	0.20671336	-0.38811436	-0.31550145	-0.6347636	-0.6347636	-0.6347636	-0.6347636	-0.6347636	0.8766012	1.227632	1.1988149	1.3999983	1.3472053	0.10718354	1.4931782	0.85713446	-0.09189015	0.418017	0.99835885	-0.0503286	1.1974446	1.3733574	1.1057647	-0.6347636	-0.32351494	-0.39438552	-0.6347636	-0.6347636	-0.6347636	-0.6347636
0.8359269	1.5382669	0.25237808	0.22472703	-0.6347636	-0.14870304	-0.6347636	-0.028333606	-0.6347636	-0.6347636	-0.6347636	-0.6347636	-0.6347636	-0.6347636	-0.6347636	-0.34262654	-0.627699	-0.6347636	-0.6347636	0.18062726	0.17297052	0.15838318	1.230631	-0.40036765	-0.6347636	-0.6347636	-0.6347636	-0.59918773	-0.1681303	1.4460962	0.71101665	1.5435815	2.1669638	1.3053107	2.1503255	1.0886545	-0.6347636	0.8413492	-0.106771514	-0.23178792	-0.2309435	0.78788763	-0.23989546	0.32727006	-0.42575577	-0.2999315	-0.6347636	-0.6347636	-0.6347636	-0.6347636
-0.47221163	0.47482607	-0.3612502	0.46159902	0.18540332	-0.5532491	-0.16190946	0.95969963	-0.6347636	-0.6347636	-0.6347636	-0.6347636	-0.6347636	-0.6347636	-0.6347636	-0.6347636	-0.6347636	0.36570492	0.45598277	-0.0013675153	0.7139882	0.16865124	1.1033531	1.554427	-0.020842168	-0.6347636	-0.6347636	0.7135539	2.054187	0.33220252	-0.39993095	1.0182458	3.1474037	1.4184941	-0.0035345363	-0.6347636	1.5795848	1.6938585	1.1620001	-0.27129343	-0.6347636	-0.6347636	-0.6347636	0.12827124	-0.6347636	-0.6347636	-0.6347636	0.3805441	-0.6347636	-0.6347636
-0.6347636	-0.260726	-0.6347636	-0.6347636	-0.6347636	-0.6347636	-0.6347636	-0.15805258	-0.6347636	-0.6347636	-0.6347636	-0.6347636	-0.6347636	-0.6347636	-0.6347636	-0.6347636	-0.6347636	-0.35193965	1.3537037	1.5938423	1.7930534	2.7852218	2.0211017	0.5676898	-0.6347636	-0.6347636	-0.6347636	1.5469236	2.6930957	0.64534146	-0.58022445	0.74244833	2.7835262	-0.4086139	-0.6347636	-0.31862453	1.8659482	1.7990661	0.18839003	-0.2072522	-0.6347636	-0.6347636	-0.6347636	-0.6347636	-0.6347636	-0.6347636	-0.36020115	-0.1270036	-0.6347636	-0.6347636
-0.6347636	-0.631578	0.5433279	-0.6291218	-0.6347636	-0.6347636	-0.6347636	-0.6347636	-0.6347636	-0.6347636	-0.6347636	-0.280823	-0.6347636	-0.6347636	-0.6347636	-0.6347636	-0.6347636	-0.6347636	0.3021819	0.55079	0.9538677	0.17599575	1.6508622	1.2141712	0.056508265	-0.3244432	-0.5339251	1.7269647	0.36304578	1.8127629	1.462862	0.5670431	0.5838315	-0.6347636	-0.6347636	-0.3729388	0.52614474	0.5947372	-0.6347636	0.33222649	1.1535255	-0.6347636	-0.6347636	-0.6347636	-0.6347636	-0.6347636	-0.6347636	-0.6347636	-0.6347636	-0.6347636
-0.6295716	-0.6347636	0.20365253	-0.27700093	-0.6347636	-0.6347636	-0.6347636	-0.3968821	-0.6347636	-0.6347636	-0.6347636	-0.6347636	-0.6347636	-0.6347636	-0.6347636	-0.6347636	-0.6347636	0.5361196	0.76592296	0.3007987	-0.18271874	0.80736786	1.2410237	3.1732044	2.291403	0.98564935	0.30537182	3.0013857	1.3216517	0.04226577	-0.60962486	-0.09643573	-0.6347636	0.16827984	-0.49950293	-0.40052953	-0.6347636	0.23099346	0.4616567	1.705078	0.89349455	0.40776527	0.16839834	-0.6347636	-0.6347636	-0.6347636	-0.6347636	-0.6347636	-0.6347636	-0.6347636
-0.6347636	-0.6347636	-0.6347636	-0.6347636	-0.6347636	-0.6347636	-0.6347636	-0.17588869	-0.6347636	-0.6347636	-0.6347636	-0.6347636	-0.6347636	-0.6347636	-0.6347636	-0.6347636	-0.6347636	1.5436958	0.51511985	-0.6347636	-0.5042245	1.8898045	1.362954	2.9778922	2.1718843	2.5547729	0.41260594	1.8125931	1.1935614	-0.2193993	-0.6347636	-0.050049827	-0.6347636	-0.20027219	-0.6347636	-0.6347636	-0.6347636	-0.6347636	1.1310655	0.061311953	0.2872322	-0.07209156	-0.6347636	-0.6347636	-0.1361436	-0.6347636	-0.6347636	-0.6347636	-0.6347636	-0.6347636
-0.6347636	-0.6347636	-0.6347636	-0.6347636	-0.6347636	-0.6347636	-0.6347636	0.32765272	-0.6347636	-0.6347636	-0.6347636	-0.6347636	-0.6347636	-0.6347636	-0.6347636	-0.6347636	-0.6347636	0.82997423	1.4557204	0.09204728	-0.2305196	2.2324476	1.9216106	1.7654377	0.7593909	1.0910803	0.3423545	0.2950445	1.2014654	-0.23235789	0.23296133	-0.6347636	-0.6347636	-0.6347636	-0.6240313	-0.6347636	-0.6347636	-0.6347636	-0.6347636	-0.5633975	-0.029200101	-0.35299876	-0.6347636	-0.6347636	0.280485	-0.6347636	-0.6347636	-0.6347636	-0.6347636	-0.6347636
-0.6347636	-0.6347636	-0.6347636	-0.6347636	-0.6347636	-0.6347636	-0.23977497	0.056928515	-0.6347636	-0.6347636	-0.6347636	-0.6347636	-0.6347636	-0.6347636	-0.6347636	-0.6347636	-0.6347636	-0.6347636	-0.6347636	-0.6347636	0.23594104	1.0126133	0.8982383	1.425702	0.98550427	-0.09826981	-0.30445546	0.29185465	0.95029294	0.12798339	-0.6347636	-0.6347636	-0.6347636	-0.17950094	-0.6347636	-0.3793237	1.1637801	-0.22566678	-0.32605445	0.4165129	-0.6347636	0.15633222	-0.40320238	-0.6347636	-0.17850395	-0.6347636	-0.6347636	-0.6347636	-0.6347636	-0.6347636
-0.6347636	-0.6347636	-0.6347636	-0.6347636	-0.6347636	-0.6347636	-0.58169115	-0.4327124	-0.6347636	-0.6347636	-0.6347636	-0.6347636	-0.6347636	-0.6347636	-0.6347636	-0.6347636	-0.6347636	-0.6347636	-0.6347636	-0.6347636	-0.09015063	-0.24520461	0.9722171	0.48771718	-0.24097547	-0.6347636	-0.072023116	0.49371395	-0.054822013	0.16934428	-0.6347636	-0.6347636	-0.6347636	-0.6347636	0.9196783	0.64910984	1.5730205	1.659103	3.3984625	2.1046765	-0.23432553	0.18065156	0.47720304	-0.37759688	-0.6347636	-0.6347636	-0.6347636	-0.6347636	-0.6347636	-0.6347636
-0.59923965	-0.6347636	-0.6347636	-0.6347636	-0.6347636	-0.6347636	-0.6347636	-0.6347636	-0.6347636	-0.6347636	-0.6347636	-0.6347636	-0.6347636	-0.46780634	-0.25003552	-0.6347636	-0.6347636	-0.6347636	-0.6347636	-0.6347636	-0.6347636	-0.6347636	0.49241483	-0.6347636	-0.6347636	-0.6347636	-0.6347636	-0.37412196	-0.6347636	-0.03340047	-0.6347636	-0.6347636	-0.6347636	-0.6347636	0.8384535	1.081041	1.1761994	3.1189027	4.606117	4.279197	0.45968685	-0.6347636	-0.14027315	-0.5279119	-0.6347636	-0.6347636	-0.6347636	-0.6347636	-0.6347636	-0.6347636
-0.6347636	-0.6347636	-0.6347636	-0.6347636	-0.6347636	-0.6347636	-0.6347636	-0.6347636	0.7992328	-0.6347636	-0.6347636	-0.6347636	-0.6347636	0.15305749	0.77092785	-0.6347636	-0.6347636	-0.32259667	-0.6347636	-0.6347636	-0.6347636	-0.6347636	-0.6347636	-0.6347636	-0.6347636	-0.6347636	-0.6347636	-0.6347636	-0.6347636	-0.6347636	-0.6347636	0.010215041	-0.20769325	0.15690598	1.074523	3.2938764	2.0051045	3.4585235	4.7411766	4.992611	1.0957209	-0.6347636	-0.36918417	-0.28594175	-0.6347636	-0.61857843	-0.6347636	-0.6347636	-0.6347636	-0.6347636
-0.6347636	-0.6347636	-0.6347636	-0.6347636	-0.6347636	-0.6347636	-0.6347636	-0.6347636	-0.3316971	-0.6347636	-0.6347636	-0.6347636	-0.6347636	-0.6347636	-0.049320757	-0.6347636	-0.6347636	-0.6347636	-0.6347636	-0.6347636	-0.6347636	-0.6347636	-0.6347636	-0.6347636	-0.6347636	-0.6347636	-0.6347636	-0.6347636	-0.6347636	-0.6347636	-0.6347636	-0.6347636	-0.6347636	-0.6347636	0.17050628	3.6802483	3.5579515	2.9604163	4.1415067	5.26511	2.1485715	0.27493697	-0.03785271	-0.6347636	-0.6347636	-0.6347636	0.2696403	-0.6347636	-0.5977063	-0.6347636
-0.17781635	-0.6347636	-0.6347636	-0.29169008	-0.6347636	-0.6347636	-0.6347636	-0.6347636	-0.6347636	-0.6347636	-0.6347636	-0.6347636	-0.38532123	-0.6347636	-0.6347636	-0.6347636	-0.6347636	-0.6347636	-0.6347636	-0.6347636	-0.6347636	-0.6347636	-0.6347636	-0.6347636	-0.6347636	-0.6347636	-0.6347636	-0.6347636	-0.6347636	-0.6347636	-0.6347636	-0.6347636	-0.6347636	-0.3745996	-0.24475963	2.479416	4.1409583	3.0776594	3.1611602	3.662184	0.952195	-0.39653555	-0.6347636	-0.6347636	-0.6347636	-0.6347636	-0.048249308	-0.6347636	-0.5104012	-0.6347636
-0.08307593	-0.6347636	-0.6347636	-0.6347636	0.116643146	-0.6347636	-0.6347636	-0.6347636	-0.14467609	-0.6347636	-0.6347636	-0.6347636	-0.6347636	-0.6347636	-0.6347636	-0.6347636	-0.6347636	-0.6347636	-0.6347636	-0.6347636	-0.6347636	-0.6347636	-0.6347636	-0.6347636	-0.6347636	-0.6347636	-0.6347636	-0.6347636	-0.6347636	-0.6347636	-0.6347636	-0.4461956	-0.28341746	0.91138864	0.8211608	1.658812	4.632102	3.954248	3.0167198	1.1095583	-0.2838719	-0.6347636	-0.6347636	-0.6347636	-0.6347636	-0.6347636	-0.6347636	-0.6347636	-0.6347636	0.3186592
-0.3029034	-0.6347636	-0.6347636	-0.6347636	-0.015099681	-0.6347636	-0.6347636	-0.5512357	-0.20400685	-0.6347636	-0.6347636	-0.6347636	-0.6347636	-0.6347636	-0.6347636	-0.6347636	-0.6347636	-0.6347636	-0.6347636	-0.6347636	-0.6347636	-0.6347636	-0.6347636	-0.6347636	-0.6347636	-0.6347636	-0.6347636	-0.6347636	-0.6347636	-0.6347636	-0.6347636	0.7273282	1.2749912	2.4604728	1.5406431	1.3570818	1.6746658	1.7909484	2.433444	0.330586	-0.5401769	-0.6347636	-0.6347636	-0.6347636	-0.6347636	-0.6347636	-0.6347636	-0.6347636	-0.6347636	0.4594705
-0.6347636	-0.39420438	-0.4841119	-0.10763087	-0.13386998	-0.6347636	-0.6347636	-0.6347636	-0.43862304	-0.6347636	-0.6347636	-0.6347636	-0.6347636	-0.15332931	-0.5716123	-0.62676686	-0.13779019	-0.6347636	-0.6347636	-0.6347636	-0.6347636	-0.6347636	-0.6347636	-0.6347636	-0.6347636	-0.6347636	-0.6347636	-0.6347636	-0.61483574	-0.2699619	-0.6347636	1.1911649	1.8239942	3.4309707	2.7394502	2.4205267	1.0157253	0.5268739	1.9054028	0.45963436	-0.6347636	-0.6347636	0.24295558	-0.6347636	-0.6347636	-0.6347636	-0.6347636	0.60364383	0.051394247	0.6947085
-0.6347636	-0.6347636	-0.6347636	-0.6347636	0.57019484	-0.07637862	-0.6347636	-0.6347636	-0.5644911	-0.6347636	-0.6347636	-0.6347636	-0.37819564	-0.6347636	-0.5269641	-0.6347636	-0.6347636	-0.6347636	-0.6347636	-0.6347636	-0.6347636	-0.6347636	-0.6347636	-0.6347636	-0.6347636	-0.6347636	-0.6347636	-0.6347636	-0.6347636	-0.20901188	-0.6347636	0.6530867	1.5883716	3.3587844	2.021891	1.9034437	1.6120913	0.6768246	1.7583791	1.1164222	0.53421986	0.30938166	0.7600862	-0.30218402	-0.6347636	-0.6347636	-0.6347636	0.3662551	-0.6347636	-0.080703236
-0.6347636	-0.6347636	-0.6347636	-0.6347636	0.33534965	-0.4615047	-0.6347636	-0.58014655	-0.6347636	-0.6347636	-0.6347636	-0.6347636	-0.6347636	-0.6347636	-0.6347636	-0.6347636	-0.6347636	-0.6347636	-0.6347636	-0.6347636	-0.6347636	-0.6073256	0.19147469	-0.6347636	-0.6347636	-0.6347636	-0.6347636	-0.6347636	-0.6347636	-0.6347636	-0.6347636	0.2806317	2.5622132	2.625872	0.83173215	1.6700784	1.456296	-0.13332126	0.29718626	1.2312417	1.1540272	1.1608506	0.41980368	0.6692129	-0.29752362	-0.6347636	-0.6347636	-0.6347636	-0.6347636	-0.6347636
-0.6347636	-0.2778218	-0.25196406	0.0892576	0.33855113	-0.23819906	-0.6347636	-0.6347636	-0.6347636	-0.6347636	-0.40866143	-0.6347636	-0.6347636	-0.6347636	-0.6347636	-0.6347636	-0.6347636	-0.6347636	-0.6347636	-0.6347636	-0.6347636	-0.6347636	-0.6347636	-0.6347636	-0.6347636	-0.6347636	-0.6347636	-0.6347636	-0.6347636	-0.6347636	-0.6347636	-0.6347636	1.7139614	1.7467413	0.768829	1.4488882	1.8706654	0.3660987	-0.6347636	2.5005708	2.1148188	0.73697364	0.46307978	0.9592197	-0.6347636	-0.6347636	-0.6347636	-0.6347636	-0.6347636	-0.6347636
-0.6347636	0.6023511	0.66637725	0.6408488	0.49790666	1.2615159	-0.3041625	-0.43440053	-0.6347636	-0.6347636	-0.2299533	-0.6347636	-0.6347636	-0.6347636	-0.6347636	-0.6347636	-0.6347636	-0.6347636	-0.6347636	-0.6347636	-0.6347636	-0.6347636	-0.58041775	-0.6347636	-0.6347636	-0.6347636	-0.6347636	-0.6347636	-0.6347636	-0.6347636	-0.19540542	-0.6347636	-0.30539262	0.2753499	0.23836634	2.0617046	1.5623773	1.2282406	-0.6347636	2.1452963	2.5877197	0.58466285	1.4180636	1.1199039	-0.6347636	-0.6347636	-0.6347636	-0.6347636	-0.6347636	-0.6347636
-0.6347636	2.5108006	1.3533698	0.64827615	-0.5605454	0.32912078	-0.6347636	-0.6347636	-0.6347636	-0.6347636	-0.6347636	-0.6347636	-0.6347636	-0.6347636	-0.6347636	0.39814615	-0.6347636	-0.6347636	-0.6347636	-0.6347636	-0.6347636	-0.6347636	-0.6347636	-0.6347636	-0.3731835	-0.6347636	-0.3412721	-0.6347636	-0.6347636	-0.6065284	0.5081815	-0.60108566	-0.22545604	0.000737838	0.4162232	1.5812632	1.110544	0.77921987	-0.6347636	-0.6347636	2.1356027	-0.6347636	0.016029838	0.02451564	-0.6347636	-0.6347636	-0.6347636	-0.6347636	-0.6347636	-0.6347636
-0.069983184	1.5255218	1.6794413	0.77539283	0.29102007	-0.27378905	-0.6347636	-0.6347636	-0.6347636	0.40473628	0.16626474	-0.6347636	-0.6347636	-0.2968449	-0.6347636	0.06937104	-0.51811546	-0.6347636	-0.4594497	0.41391948	-0.6347636	-0.6347636	-0.6347636	-0.6347636	0.45286563	-0.6347636	-0.6347636	-0.6347636	-0.6347636	-0.6347636	0.011472642	-0.6347636	-0.6347636	-0.13819791	0.03140382	0.89634275	0.37225044	0.7326477	-0.6347636	-0.6347636	0.9657434	-0.6347636	-0.6347636	-0.6347636	-0.6347636	-0.42154548	-0.6347636	-0.6347636	-0.6347636	-0.6347636
1.9619607	1.3286048	0.84244096	-0.11038586	0.09930263	-0.6347636	-0.20262618	-0.6347636	-0.55275154	-0.49337405	0.71301615	0.89623165	-0.6347636	0.018458342	-0.6347636	-0.6176169	-0.6347636	-0.6347636	-0.6347636	-0.5588784	-0.6347636	-0.6347636	-0.3274516	0.052549977	0.07020259	-0.6347636	-0.6347636	-0.6347636	-0.6347636	-0.6347636	-0.050786093	0.33791956	0.8220798	0.6183984	-0.38601273	-0.6347636	-0.6347636	-0.6347636	-0.27894017	-0.42619702	0.14183761	-0.5831841	-0.6347636	-0.6347636	-0.6347636	0.40060768	-0.26957637	-0.6347636	-0.6347636	-0.6347636
1.0275196	0.62875295	-0.43453902	-0.6347636	-0.06440181	-0.6347636	-0.11319688	0.03650472	1.3495772	0.79403263	1.0498456	0.5017756	-0.6347636	-0.34914926	0.03155001	-0.5511432	-0.6347636	-0.6347636	-0.6347636	-0.3003426	-0.6347636	0.63205373	0.6390574	0.9175673	-0.2370728	-0.6347636	-0.07804674	-0.6347636	-0.6347636	-0.6347636	-0.6347636	0.25955445	1.2899028	2.0970705	-0.3284375	-0.6347636	-0.6347636	-0.6347636	-0.52636117	-0.5819209	-0.6347636	-0.6347636	-0.6347636	-0.6347636	-0.6347636	0.30408186	0.03596422	-0.2402596	-0.6347636	1.98193
1.6840156	0.33776227	0.3325598	-0.5726372	-0.6347636	-0.6347636	-0.6347636	0.39611548	0.95885503	0.90517384	0.78390074	-0.6347636	-0.6347636	-0.32583112	-0.24104354	-0.610157	-0.6347636	-0.6347636	-0.5749975	-0.6347636	-0.6347636	0.40195218	0.141693	0.614753	-0.14274743	0.5027742	0.8866572	-0.6347636	-0.6347636	-0.6347636	-0.51168513	-0.6347636	-0.019861046	1.4138006	0.9849207	-0.28119797	-0.6347636	-0.6347636	-0.55587554	-0.5616462	-0.6347636	-0.6347636	-0.6347636	-0.6347636	0.13363005	-0.100682475	-0.6347636	0.38717002	1.6457566	2.9846015
0.7294406	0.23535429	-0.6347636	-0.6347636	-0.6347636	-0.6347636	-0.6347636	-0.6347636	-0.6347636	0.514587	-0.6347636	-0.6347636	-0.6347636	0.11143215	-0.6347636	-0.6347636	-0.6347636	0.3590557	-0.3620793	-0.6347636	-0.3937412	0.34184974	-0.6347636	-0.6347636	0.11164642	-0.29872078	0.4423399	-0.6347636	-0.6347636	-0.44895846	-0.36113206	-0.6347636	0.6454301	1.46072	0.1332861	0.71230805	-0.3163384	0.74667096	-0.5617479	-0.6347636	-0.6347636	-0.6347636	-0.6347636	-0.6347636	0.6692231	0.78983617	-0.44447175	0.087523945	2.2349365	2.1070435
0.031385563	0.098540545	-0.6347636	-0.6347636	-0.6347636	-0.6347636	-0.60529935	-0.6347636	-0.6347636	-0.045572195	-0.42105553	-0.6347636	-0.6347636	-0.17559749	0.36354065	-0.6347636	-0.6347636	-0.20559068	0.26631814	-0.6347636	-0.6347636	-0.6347636	-0.6347636	-0.20209557	-0.5652109	-0.6347636	-0.6347636	-0.6347636	-0.14175273	0.49538928	-0.6347636	0.23781979	0.48949516	1.4280175	0.74200225	0.8809344	0.38462543	2.8315778	1.8898456	-0.6347636	-0.6347636	-0.6347636	-0.6347636	0.39366472	1.2521883	0.9080679	1.2030832	0.66381633	1.0295762	0.5518608
-0.6347636	-0.6347636	-0.6347636	-0.6347636	-0.49891654	-0.13092123	-0.6347636	-0.6347636	-0.6347636	-0.6347636	-0.6347636	-0.6347636	-0.6347636	-0.6347636	-0.6347636	-0.08680176	-0.6347636	-0.6347636	-0.6347636	-0.6347636	-0.6347636	-0.20068452	-0.6347636	-0.6347636	-0.6347636	-0.6347636	-0.6347636	-0.6347636	0.4677674	0.7341252	-0.6347636	0.55288875	0.66983706	0.84740704	3.917314	1.5206043	2.0329294	1.11956	2.2616715	0.29535362	-0.6347636	0.33707273	0.7705848	-0.6347636	0.9546474	1.8690954	1.967426	1.3967606	0.744657	0.4881017
-0.6347636	-0.6347636	-0.6347636	-0.6347636	-0.31052056	1.1036556	-0.6347636	-0.6347636	-0.6347636	-0.6347636	-0.6347636	-0.6347636	-0.6347636	-0.6347636	0.27024615	1.909099	0.859144	-0.18771815	-0.6347636	-0.6347636	-0.6347636	0.5386336	-0.6347636	-0.6347636	-0.4810296	-0.6347636	-0.6347636	-0.6347636	0.5956664	1.1956264	-0.46833587	-0.6347636	-0.6347636	0.34776768	4.1259685	1.1176156	2.582704	2.3003316	2.054982	-0.090234004	-0.6347636	-0.1426458	-0.6347636	-0.6347636	0.88231915	2.0899267	2.393818	-0.06436856	0.3193318	1.6642843
-0.6347636	-0.6347636	-0.6347636	-0.6347636	-0.6347636	-0.4952862	-0.6347636	-0.6347636	-0.6347636	-0.6347636	-0.6347636	-0.6347636	-0.6347636	-0.6028072	0.4239723	1.6334438	1.3349869	-0.2386742	-0.6347636	-0.6347636	-0.3132843	-0.316333	0.047184084	-0.6347636	1.1446604	-0.6347636	-0.6347636	-0.6347636	0.004422312	0.73437816	-0.6347636	-0.6347636	-0.6347636	0.3614034	2.875414	1.9064567	0.17147937	2.693532	3.2037308	-0.26174113	0.5503925	-0.18649782	0.13264185	1.0169832	0.7083417	1.2764637	1.6045252	-0.15698676	0.8136862	1.9905478
-0.6347636	-0.6347636	-0.6347636	-0.6347636	-0.6347636	-0.6347636	-0.01813096	-0.6347636	-0.6347636	-0.6347636	-0.6347636	-0.6347636	-0.6281256	0.86893106	0.004321527	0.10717568	0.5357332	-0.4071953	-0.6347636	0.3598688	0.32859364	-0.6347636	-0.6347636	-0.4747379	1.1127996	0.10666807	-0.6347636	-0.5684338	-0.6347636	-0.42310885	0.2453085	-0.6347636	-0.6347636	1.6035511	2.1763775	1.2599654	0.21223506	1.0562793	2.8212225	-0.6347636	0.3940363	0.7389943	0.6332425	1.649521	0.3245963	0.16870643	1.6220484	0.44509417	-0.5438222	0.7255806
-0.6347636	-0.6347636	-0.6347636	-0.6347636	-0.6347636	-0.6347636	1.0230987	-0.6347636	-0.6347636	-0.6347636	-0.6347636	-0.6347636	0.30039075	0.537699	-0.018570978	-0.6347636	-0.4050869	-0.06472442	-0.6347636	-0.6347636	-0.03292369	-0.6347636	-0.6347636	-0.6347636	0.70559764	-0.6347636	-0.6347636	-0.6347636	-0.6347636	-0.6347636	-0.6347636	-0.09525685	-0.6347636	1.5383602	-0.06579503	1.601334	0.2949592	0.8172751	1.6327152	-0.6347636	0.49384648	2.2181094	0.78703886	0.19906504	1.0876822	1.5835634	2.2482305	1.7641251	0.8485851	0.7321811
-0.6347636	-0.6347636	-0.6347636	-0.6347636	-0.6347636	-0.6347636	0.094425604	-0.6347636	-0.6347636	-0.6347636	0.17878962	-0.6347636	1.1532156	1.1061655	-0.17247213	-0.6347636	0.35764864	-0.6347636	-0.6347636	-0.6347636	-0.6347636	-0.6347636	-0.6347636	0.22124468	-0.6347636	-0.6347636	-0.6347636	-0.6347636	-0.6347636	-0.6347636	-0.5855912	0.8784037	0.81841236	1.8116174	-0.6347636	0.5109443	0.19312134	0.49081677	-0.6347636	-0.6347636	0.59539956	0.8770766	1.1992611	-0.40709585	0.6162928	1.5482188	2.5606055	2.340696	2.3490083	-0.05710536
-0.6347636	-0.6347636	-0.34494963	-0.6347636	-0.6347636	-0.6347636	-0.6347636	-0.6347636	-0.5294567	-0.5282611	0.47261858	-0.4286277	-0.54063505	-0.50325906	-0.6347636	-0.6347636	-0.6347636	-0.6347636	-0.6347636	-0.6347636	-0.6347636	-0.6347636	-0.6347636	-0.6347636	-0.6347636	-0.6347636	-0.6347636	-0.6347636	-0.6347636	-0.6347636	-0.6347636	-0.6347636	1.5994273	2.362631	-0.6347636	0.6543868	0.85619277	-0.08822696	-0.60769683	-0.6347636	0.29469287	-0.6347636	1.6696916	0.46144885	0.258935	2.6045694	1.4633533	1.4857788	1.1408997	0.24990821
-0.6347636	-0.6347636	-0.05936905	-0.3011471	-0.6347636	-0.6347636	-0.6347636	-0.6347636	-0.6347636	-0.6347636	0.4630001	-0.49624988	-0.6347636	-0.6347636	-0.52429825	-0.6347636	-0.6347636	-0.6347636	-0.6347636	-0.6347636	-0.6347636	-0.6347636	-0.6347636	-0.6347636	0.9169326	-0.59672093	0.12843229	-0.6347636	-0.6347636	-0.6347636	-0.6347636	-0.6347636	0.17416622	-0.25138137	0.25683278	0.3007799	1.9084395	-0.6347636	0.1861862	0.05576795	-0.22105281	-0.6347636	1.6903498	1.0825171	1.734007	2.747453	0.89929813	0.45308098	1.6352047	1.4264761
-0.6347636	-0.6347636	-0.6347636	-0.6347636	-0.6347636	-0.56090474	-0.6347636	-0.6347636	-0.6347636	-0.35857362	0.17210668	-0.50493205	0.90069264	-0.6347636	-0.6347636	-0.6347636	-0.6347636	-0.6347636	-0.6347636	-0.6347636	-0.6347636	-0.6347636	-0.6347636	-0.6347636	0.85568154	-0.6347636	-0.6347636	-0.6347636	-0.5537412	-0.6347636	-0.6347636	-0.6347636	-0.6347636	-0.6347636	-0.6347636	0.5073339	1.557217	-0.6347636	0.97114676	1.0745857	-0.12854375	-0.6347636	-0.6347636	1.0552725	1.8873119	2.8215861	1.6571052	1.3792455	1.7369044	0.8906957
0.032424606	0.7462109	-0.6347636	-0.6347636	-0.6347636	-0.2591017	-0.5720585	-0.6347636	-0.13474242	-0.6347636	-0.5535369	-0.5952599	1.9171304	0.40829417	-0.6347636	-0.6347636	-0.6347636	-0.6347636	-0.6347636	-0.6347636	-0.6347636	-0.6347636	-0.6347636	-0.6347636	0.481962	-0.6347636	-0.6347636	-0.6347636	-0.6347636	-0.6347636	-0.6347636	-0.6347636	-0.6347636	-0.6347636	-0.6347636	-0.6347636	0.81702155	-0.35545018	0.59593743	-0.24747296	0.19492036	0.03592837	-0.3670796	0.6883872	0.82332474	1.4018459	0.6294538	1.4468657	0.3790781	0.30746043
0.53692466	1.599889	1.0635188	-0.6347636	-0.6347636	-0.21130194	0.4681548	0.9037278	-0.6347636	-0.6347636	-0.6347636	-0.6347636	0.109781265	0.14456545	-0.6347636	-0.56559956	-0.6347636	-0.6347636	-0.6347636	-0.6347636	-0.6347636	-0.6347636	-0.6347636	0.7032992	0.0418954	-0.6347636	-0.6347636	-0.6347636	-0.6347636	-0.6347636	-0.6347636	-0.6347636	-0.6347636	-0.6347636	-0.52245355	-0.6347636	0.048689142	-0.56957746	1.4909714	0.7985305	1.889723	0.7166725	-0.6347636	2.301744	0.8512007	-0.6347636	0.0060156407	-0.6347636	-0.6347636	-0.6347636
1.1555122	0.053882908	0.6775404	1.3557485	-0.6347636	-0.6347636	0.6538364	0.036089912	-0.6347636	0.19757426	-0.4710477	-0.6347636	-0.6347636	0.57908404	-0.6347636	-0.5063097	-0.6347636	-0.6347636	-0.6347636	-0.6347636	-0.6347636	-0.6347636	-0.22738175	-0.53775907	-0.6347636	-0.6347636	-0.6347636	-0.4638354	-0.6347636	-0.6347636	-0.6347636	-0.6347636	-0.6347636	2.054735	0.20228647	0.14071013	-0.52586067	-0.6347636	-0.6347636	-0.6347636	1.0692228	0.19228072	-0.6347636	2.2582693	0.19044775	-0.6347636	0.28089407	-0.6347636	-0.6347636	-0.6347636
0.35077006	-0.14516354	1.2827817	1.2742682	-0.32069603	-0.6228332	0.6695259	-0.3385267	-0.6347636	-0.5829476	-0.00038554514	-0.6347636	-0.6347636	0.045038767	-0.2972277	-0.6347636	-0.6347636	-0.6347636	-0.6347636	-0.6347636	-0.6347636	-0.6347636	-0.57231605	-0.6347636	-0.6347636	-0.6347636	-0.6347636	-0.23600449	-0.6347636	-0.6347636	-0.2980855	-0.6347636	-0.3084116	1.4643633	1.9265126	0.6124768	-0.53928673	-0.6347636	-0.6347636	-0.6347636	-0.6347636	-0.6347636	-0.49125445	0.43376553	-0.63360405	-0.6347636	-0.23916887	-0.6347636	-0.6347636	-0.6347636
-0.15553565	-0.6347636	0.77999884	-0.23314328	0.025755526	-0.6347636	0.88532585	-0.004793105	-0.6347636	-0.6347636	-0.13272619	-0.6347636	-0.6347636	-0.0008933377	0.2632427	-0.6347636	-0.6347636	-0.6347636	-0.6347636	-0.6347636	-0.6347636	-0.6347636	-0.6347636	-0.6347636	-0.6347636	-0.6347636	-0.6347636	-0.02340731	-0.6347636	0.053774867	-0.6347636	-0.028588803	0.22471054	-0.12807764	0.65790105	-0.6151352	-0.6347636	-0.6347636	-0.6347636	-0.6347636	-0.6347636	-0.6347636	-0.3068831	1.4018998	0.28582865	-0.61317307	-0.40296346	-0.6347636	-0.5853115	-0.6347636
-0.19038296	-0.03003963	0.45142335	-0.54294497	1.0260103	-0.3103021	-0.14729989	1.2347748	-0.6347636	-0.6347636	-0.6347636	-0.6347636	-0.6347636	-0.6347636	-0.6347636	-0.21215804	0.3268133	-0.59753394	-0.6347636	-0.6347636	-0.6347636	-0.6347636	-0.6347636	-0.6347636	-0.6347636	-0.6347636	-0.6347636	-0.6347636	1.1724769	-0.5301134	-0.6347636	1.3623643	-0.28151366	0.33933473	-0.6347636	-0.6347636	-0.6347636	-0.6347636	-0.6347636	-0.6347636	-0.6347636	-0.6347636	-0.12366803	1.1867002	-0.23929858	-0.5777274	-0.6347636	-0.6347636	-0.6347636	-0.6347636
-0.16257511	-0.6347636	0.16430196	-0.47571442	0.90962154	1.4947826	0.021216046	1.2545798	-0.6347636	-0.6347636	-0.6347636	-0.6347636	-0.6347636	-0.6347636	-0.6347636	0.48638093	0.9241791	-0.28400266	-0.6347636	-0.6347636	-0.6347636	-0.6347636	-0.6347636	-0.6347636	-0.6347636	-0.6347636	-0.6347636	-0.6347636	1.1541743	-0.6347636	-0.6347636	1.0990435	2.1096117	2.3388064	-0.6347636	-0.6347636	-0.6347636	-0.6074469	-0.6347636	-0.6347636	-0.6347636	-0.6347636	-0.6347636	-0.6347636	0.32188725	-0.6347636	0.44685012	-0.6347636	-0.6347636	-0.6347636
-0.6347636	-0.3556756	-0.53164315	-0.42169845	0.16854821	0.9530498	-0.48515096	0.3332149	-0.6347636	-0.6347636	-0.6347636	-0.6347636	-0.6347636	-0.6347636	-0.6347636	0.04387228	1.2691182	-0.6347636	-0.6347636	-0.6347636	-0.6347636	-0.6347636	-0.6347636	-0.6347636	-0.6347636	-0.6347636	-0.6347636	-0.2529607	-0.6347636	-0.25577366	-0.6347636	0.38718852	1.4835675	2.5375304	1.1682135	0.34658977	-0.6347636	-0.6347636	-0.6347636	-0.6347636	-0.6347636	-0.6347636	-0.6347636	-0.56404305	1.7882953	0.28839397	1.3915547	0.07714415	-0.6347636	-0.6347636
-0.6347636	-0.6347636	-0.6347636	-0.18892573	0.32360035	-0.563014	0.51971155	-0.5832335	-0.6347636	-0.6347636	-0.6347636	-0.6347636	-0.6347636	-0.6347636	-0.6347636	-0.6347636	-0.6347636	-0.45057595	0.18904848	0.00224066	-0.6347636	-0.6347636	-0.6347636	-0.6347636	-0.6347636	-0.6347636	-0.6347636	-0.6347636	-0.49230513	0.25510857	-0.6347636	0.5264392	0.65567094	2.6733615	1.7883797	0.327126	-0.6347636	-0.6347636	-0.6347636	-0.6347636	-0.6347636	-0.6347636	-0.6347636	-0.6347636	1.855263	1.3289497	0.07379625	0.71031135	-0.6347636	-0.013625759
-0.5738838	-0.20113409	-0.6347636	-0.6347636	0.09819273	-0.39015412	-0.6098361	-0.6347636	-0.2685737	-0.62016344	-0.6347636	-0.6347636	-0.6347636	-0.6347636	-0.6347636	-0.6347636	-0.15036629	0.081934355	0.093766965	0.1569728	-0.0037621635	-0.6347636	-0.6347636	-0.6347636	-0.6347636	-0.6347636	-0.6347636	-0.6347636	-0.6347636	0.17280915	-0.2393153	1.1421504	2.1124308	0.729011	1.4279225	-0.228881	0.40687943	-0.26553497	-0.6347636	-0.6347636	-0.6347636	-0.6347636	-0.6347636	-0.6347636	-0.029178094	1.0448167	1.4539932	1.3470752	1.0637516	-0.15358952
0.67188275	0.22266401	-0.6347636	-0.6347636	-0.6347636	-0.3907294	-0.6347636	-0.44390836	-0.2760597	-0.015193815	-0.10330904	-0.6347636	-0.6347636	-0.6347636	-0.6347636	-0.6347636	0.7163784	-0.6347636	-0.6347636	0.14960499	-0.12828305	-0.6347636	-0.6347636	-0.30970776	-0.6347636	-0.6347636	-0.6347636	-0.6347636	-0.6347636	-0.42056045	-0.2280668	0.49979055	0.52594703	-0.26503652	-0.43835282	-0.6347636	-0.6347636	-0.6347636	-0.4507585	-0.6347636	-0.6347636	-0.6347636	-0.6347636	0.6805313	-0.22674823	1.27768	0.64121854	0.9076334	0.09980649	-0.6347636
-0.6347636	0.14817907	-0.55073965	-0.6347636	-0.47759604	-0.6347636	-0.31671247	-0.6347636	-0.6347636	-0.6347636	0.5188013	-0.6347636	-0.6347636	-0.6347636	-0.6347636	-0.3660729	0.14494894	-0.6347636	-0.6347636	0.17696309	-0.6347636	-0.6347636	-0.6347636	-0.6229601	-0.6347636	-0.6347636	-0.6347636	-0.025420828	0.7161622	-0.31776693	-0.4150873	2.1166701	1.3689183	-0.6347636	-0.6347636	-0.6347636	-0.6347636	-0.6347636	-0.6347636	-0.6347636	-0.6347636	-0.6347636	-0.6347636	0.6614889	-0.110431984	1.5468261	0.574823	0.7617675	0.15320942	-0.48135978
-0.6347636	-0.6347636	0.07777256	-0.6347636	-0.6347636	-0.6347636	-0.6347636	0.17006977	-0.6347636	-0.6347636	-0.6347636	-0.6347636	-0.5626499	-0.5919212	-0.6347636	-0.11275445	-0.6347636	0.4951941	0.3509965	0.039767254	-0.48273298	-0.6347636	-0.6347636	-0.6347636	-0.6347636	-0.6347636	-0.6347636	0.46676728	2.2777302	0.41179967	-0.41460127	1.476768	2.474725	-0.6347636	-0.6347636	-0.6347636	-0.6347636	-0.6347636	-0.6347636	-0.6347636	-0.6347636	-0.5853597	-0.6347636	-0.6347636	-0.6347636	-0.6347636	-0.6347636	-0.0149024045	-0.6347636	0.49972284
-0.6347636	-0.6347636	-0.4767049	-0.6347636	-0.6347636	-0.6347636	-0.6347636	-0.6347636	-0.6347636	-0.6347636	-0.6347636	-0.6347636	-0.6347636	-0.6347636	0.07235788	0.31493548	-0.6154886	0.6583133	-0.26495698	-0.6347636	0.062415566	-0.6347636	-0.6347636	-0.6347636	-0.6347636	-0.6347636	-0.6347636	0.34467533	0.5750969	1.5593152	-0.5103347	1.1743188	1.7091094	0.0925899	-0.40752664	-0.6347636	-0.6347636	-0.6347636	-0.6347636	-0.6347636	-0.5190101	0.17833956	-0.6347636	-0.6347636	-0.6347636	-0.6347636	-0.6347636	-0.6347636	-0.6347636	-0.6347636
0.5205326	0.26247698	-0.33533576	-0.6347636	-0.6347636	-0.6347636	-0.6347636	-0.6347636	-0.6347636	-0.6347636	-0.6347636	-0.6347636	-0.6347636	-0.26512185	-0.054107875	-0.018594617	0.114313975	0.7291837	-0.6347636	-0.6347636	0.15416539	0.34029758	-0.6347636	-0.6347636	-0.6347636	-0.6347636	-0.6347636	0.35446995	0.006504812	0.6735602	-0.14880875	0.9631142	1.7813447	0.5456793	2.2055192	-0.6347636	-0.6347636	-0.6347636	-0.6347636	-0.6347636	-0.6347636	0.32512107	-0.6347636	-0.6347636	-0.6347636	-0.6347636	0.18474232	-0.55846417	-0.6347636	-0.6347636
0.54933316	0.24070537	-0.6347636	1.0620577	0.68657094	-0.6347636	-0.6347636	-0.5883539	-0.6347636	-0.49228394	-0.6347636	-0.6347636	-0.3800551	-0.6347636	-0.6347636	-0.21275325	0.18425871	-0.30116773	0.48816833	-0.5539108	0.8370247	-0.112383895	0.20932905	-0.6347636	-0.6347636	-0.6347636	-0.6347636	0.12667096	-0.6347636	-0.5117922	0.09575177	1.1163708	-0.4129879	1.5283183	2.6917148	-0.6347636	-0.6347636	0.8157112	-0.6347636	-0.6347636	-0.6347636	-0.6347636	-0.6347636	-0.6347636	-0.6347636	-0.6347636	-0.6347636	-0.3633255	-0.6347636	-0.6347636
0.14105988	-0.10158337	-0.56292063	2.6329777	0.5840436	-0.45296678	0.5999579	1.6364874	-0.6262249	-0.6347636	-0.6347636	-0.6347636	-0.6347636	-0.6347636	-0.6347636	-0.6347636	-0.03563889	-0.08843203	-0.5612784	0.22937171	-0.19762833	-0.012505036	2.0579746	1.7560959	-0.6347636	-0.6347636	-0.6347636	-0.6347636	-0.6347636	-0.6347636	0.8833259	0.88348514	0.38860434	2.022097	1.8532997	-0.6347636	-0.6347636	1.2762922	-0.3860516	-0.6347636	-0.6347636	-0.6347636	-0.6347636	-0.6347636	-0.6347636	-0.6347636	-0.6347636	-0.6347636	-0.6347636	-0.6347636
0.10795288	-0.3837805	0.77034867	2.602845	0.84017473	0.22147146	-0.6347636	1.5515898	0.72625434	-0.45203254	-0.609652	-0.6347636	-0.6347636	0.47523984	-0.6347636	-0.6347636	-0.5277701	0.17709738	-0.427662	0.86103404	-0.6347636	-0.36366245	0.8213927	0.9936201	-0.6347636	-0.6347636	-0.6347636	-0.6347636	-0.6347636	0.9552274	2.0785208	3.4690588	2.7231975	0.69705844	0.6823713	1.2227011	-0.6347636	-0.6347636	-0.6347636	-0.6347636	-0.6347636	-0.6347636	-0.6347636	-0.6347636	-0.6347636	-0.6347636	-0.6347636	-0.6347636	-0.6347636	-0.6347636
0.94417226	0.12424686	0.5160735	2.2444646	2.3086293	1.0617436	0.09832302	2.711299	0.379611	-0.33268058	-0.6347636	0.54588705	0.86550933	-0.6347636	-0.6347636	-0.6347636	0.5864627	1.0963738	-0.6347636	-0.5803224	-0.6347636	-0.6347636	-0.6347636	-0.6347636	-0.6347636	-0.6347636	-0.6347636	-0.6347636	0.099428624	0.54596126	1.370132	3.3986628	2.6903367	1.3530415	2.5434375	2.7622674	-0.12378392	-0.6347636	-0.6347636	-0.6347636	-0.6347636	0.050041243	-0.6347636	-0.6347636	-0.6347636	-0.6347636	-0.6347636	-0.6347636	-0.6347636	-0.17220388
0.6137791	-0.10387929	0.596889	1.4824752	2.3279848	1.437297	1.204175	2.689436	0.8136968	-0.39066052	-0.6347636	-0.6347636	-0.6347636	-0.6347636	-0.6347636	-0.6347636	0.63183075	-0.5093675	-0.6347636	-0.6347636	-0.368792	-0.6347636	-0.6347636	-0.6347636	-0.6347636	-0.6347636	-0.6347636	-0.6347636	0.79339623	-0.6232554	-0.6347636	1.1113101	2.8217828	1.3700798	1.8434786	2.4988616	0.056399744	-0.6347636	-0.6347636	-0.6347636	-0.6347636	-0.6347636	-0.6347636	-0.6347636	-0.6347636	-0.6347636	-0.6347636	-0.6347636	-0.6347636	-0.6347636
-0.10343238	-0.6347636	1.5931859	0.79600453	1.1715589	1.5404074	-0.24586885	2.4341953	1.1512864	-0.6347636	-0.6347636	-0.6347636	-0.5031718	-0.6347636	-0.6347636	-0.6347636	-0.6347636	-0.6347636	-0.6347636	-0.6347636	-0.6347636	-0.6347636	-0.6347636	-0.6347636	-0.6347636	-0.33215654	-0.6347636	-0.6347636	0.4427237	-0.33722275	-0.6347636	1.152152	2.468388	1.2705026	0.3820396	1.1679175	1.8449326	-0.6347636	-0.6347636	-0.6347636	-0.6347636	-0.6347636	-0.6347636	-0.6347636	-0.6347636	-0.6347636	-0.6347636	-0.6347636	-0.6347636	-0.6347636
-0.36804673	-0.6347636	1.2818866	1.1912696	-0.6347636	1.417629	-0.1593427	0.46898767	0.52027816	-0.6347636	-0.6347636	-0.28760892	-0.44155025	-0.6347636	-0.43397647	-0.6347636	-0.6347636	-0.6347636	-0.14806668	0.42549562	-0.6347636	-0.6347636	-0.6347636	-0.6347636	-0.6347636	-0.6347636	-0.6347636	0.12820788	0.6943515	0.17423919	0.15282503	1.4575562	3.0718877	-0.19324492	1.1566666	0.38695344	1.6612505	-0.6347636	-0.6347636	-0.6347636	-0.6347636	-0.6347636	-0.6347636	-0.6347636	-0.6347636	-0.6347636	-0.6347636	-0.6347636	-0.6347636	0.05421114
1.1588621	-0.17358364	-0.46444905	1.2189274	0.34367105	2.1267555	1.6208355	0.8243876	1.0078328	-0.6347636	-0.6347636	0.07565445	0.31411693	-0.0031966327	0.24095294	-0.6347636	-0.6347636	-0.6347636	0.36804897	0.26451498	-0.6347636	-0.6347636	-0.6347636	-0.6347636	-0.6347636	-0.6347636	-0.6347636	-0.26813254	0.15969253	-0.3849828	-0.3470511	2.0366147	2.2181458	-0.6347636	0.80135626	0.6859609	1.2158304	-0.6347636	-0.6347636	-0.6347636	-0.6347636	-0.6347636	-0.6347636	-0.6347636	-0.6347636	-0.6347636	-0.6347636	-0.6347636	-0.12033107	0.61121994
1.9452153	-0.054238103	-0.59681624	0.6702292	0.80989665	1.908417	1.33905	0.7085594	1.0938221	-0.6347636	1.0306648	1.9449648	1.8143278	0.80976677	-0.6204616	-0.6347636	-0.6347636	-0.6347636	0.37414443	-0.6347636	-0.6347636	-0.6347636	-0.6347636	-0.6347636	-0.6347636	-0.6347636	-0.5949507	-0.40170538	-0.5326673	0.22978024	2.4221628	1.5996382	0.717298	0.026668634	0.7288312	0.40008	0.3074759	-0.6347636	-0.6347636	-0.6347636	-0.6347636	-0.6347636	-0.6347636	-0.6347636	-0.4867641	-0.6347636	-0.6347636	-0.6347636	-0.6347636	2.745738
-0.3014442	-0.27530372	0.4653616	-0.6347636	-0.34892768	2.6429598	1.1562911	0.81984353	0.8552299	0.70362574	2.239914	2.6159096	4.6156664	0.9407837	-0.6347636	-0.6347636	-0.6347636	-0.6347636	-0.6347636	-0.6347636	-0.6347636	-0.6347636	-0.6347636	-0.6347636	-0.6347636	-0.0047866968	1.6752806	1.0556593	-0.6347636	0.9114214	2.92334	-0.6347636	-0.09930843	1.1473457	1.4193078	-0.6347636	-0.6347636	-0.6347636	-0.6347636	-0.6347636	-0.6347636	-0.6347636	-0.6347636	-0.6347636	-0.6347636	-0.6347636	-0.6347636	-0.6347636	-0.6347636	0.16986863
-0.6347636	-0.31943148	0.7494413	-0.6347636	-0.5641118	2.2769732	1.5163648	3.0403218	2.7563891	1.5922822	2.7154346	3.3578942	5.334349	0.7308034	-0.6347636	-0.6347636	-0.6347636	-0.6347636	-0.6347636	-0.6347636	-0.6347636	-0.6347636	-0.6347636	-0.6347636	-0.24584638	0.58176094	1.4963862	2.2582881	-0.32341757	1.6604725	1.6088011	0.76412964	0.5446828	2.034366	2.1100533	-0.62030977	-0.58334	-0.6347636	0.12737408	-0.6347636	-0.6347636	-0.6347636	-0.6347636	-0.6347636	-0.6347636	-0.30437452	-0.034489814	-0.6347636	-0.6347636	-0.6347636
0.1937847	-0.3830269	0.21204673	1.580877	0.49532965	-0.6347636	-0.3435795	2.459969	2.9895837	2.7371478	1.6770711	2.987078	3.3224611	0.28675804	-0.5025464	-0.6347636	-0.6347636	-0.6347636	-0.6347636	-0.6347636	-0.6347636	0.0011790656	-0.03271142	-0.6347636	0.7857614	0.832317	1.5382676	0.48480475	1.1798599	2.5375226	2.2082388	0.75710374	0.49664682	1.0641545	2.0262609	1.2774869	0.74118716	-0.2976556	0.5289015	-0.6347636	-0.6347636	-0.6347636	-0.6347636	-0.6347636	-0.6347636	-0.25929415	-0.6347636	-0.6347636	-0.6347636	-0.6347636
1.9692056	0.07035736	-0.21835853	0.1247321	1.4796371	-0.6347636	-0.6347636	0.96069515	0.6454074	2.3659246	1.7909566	-0.06170802	0.42389068	-0.6347636	-0.6347636	-0.6347636	-0.6347636	-0.6347636	-0.6347636	-0.6347636	0.24067023	2.6273432	1.09456	-0.12721798	0.48684308	0.37451914	0.5366435	2.7322845	3.7561727	3.6328545	1.4793131	1.0056627	3.0472138	1.8445586	0.78765905	1.2135787	-0.04419265	-0.46398038	-0.24493508	-0.6347636	-0.6347636	-0.6347636	-0.6347636	-0.6347636	-0.6347636	-0.6347636	-0.6347636	-0.6347636	-0.6347636	-0.6347636
1.4839965	0.035939492	1.3726879	1.2759677	2.0263307	-0.6347636	-0.6347636	-0.6347636	0.27856955	2.041504	1.0297805	0.42553675	-0.41059232	-0.6347636	-0.6347636	-0.6347636	-0.6347636	-0.6347636	-0.6347636	-0.6347636	3.0743127	3.3110259	-0.06259936	0.92352355	0.8292907	2.05485	0.9037422	4.7853217	4.1466527	4.119486	2.0667028	3.3318717	4.4172015	1.430847	0.179487	0.26375145	-0.6347636	-0.6347636	-0.47302353	-0.6347636	-0.6347636	-0.6347636	-0.60165364	-0.6347636	-0.6347636	-0.6347636	-0.019226108	-0.613648	-0.6347636	-0.6347636
1.0608823	-0.5533313	0.90449613	-0.328471	0.5766679	-0.097197756	-0.6347636	-0.15149789	0.50906247	0.008961611	0.14750671	1.4427673	-0.04373316	-0.6347636	-0.6347636	-0.6347636	-0.6347636	-0.6347636	-0.6347636	-0.30671033	3.0556464	1.3360815	-0.6347636	2.2930582	2.945386	3.8215296	1.5869824	4.7166605	2.7332423	4.2099657	3.6670063	3.271059	2.2606719	2.4597905	0.65907997	-0.21870938	1.0789703	-0.6347636	-0.00081806665	-0.6347636	-0.53194696	-0.6347636	-0.6347636	-0.6347636	-0.6347636	-0.6347636	-0.056922045	-0.6347636	-0.6347636	-0.6347636
0.21943654	0.55667526	0.1801729	0.09927615	0.39526725	-0.6347636	-0.5275218	0.021976495	-0.35170463	-0.6347636	-0.40146703	0.36931923	-0.6347636	-0.6347636	-0.6347636	-0.6347636	-0.6347636	-0.6347636	-0.6347636	-0.35556543	1.2283593	-0.6347636	0.38127843	2.3209789	2.1630728	1.9074874	2.0124695	4.334142	4.866609	3.757167	3.4875116	4.9532304	3.3433697	2.054021	1.03925	-0.3099048	-0.3441267	-0.123792574	-0.6347636	-0.6347636	-0.10615822	-0.5835626	-0.50733984	-0.6347636	-0.6347636	-0.6347636	-0.6347636	-0.6347636	-0.6347636	-0.6347636
-0.6347636	0.25733736	0.10067486	-0.6347636	0.61671644	-0.09540165	0.6135343	0.32428154	0.10610357	-0.17077473	-0.19338973	-0.6347636	-0.6347636	-0.6347636	-0.6347636	-0.6347636	-0.40427855	-0.5234292	-0.6347636	-0.6347636	0.13678907	-0.6347636	-0.6347636	2.0421038	1.3417734	0.1301625	3.748896	3.701	3.8455393	4.2209015	4.255042	4.416741	2.8026152	1.6979059	-0.53849477	0.022780959	-0.021524567	-0.6347636	-0.6347636	-0.6347636	-0.5265581	-0.6347636	-0.6347636	-0.6347636	-0.6347636	-0.079134576	-0.6347636	-0.6347636	-0.382567	-0.6347636
-0.55857927	-0.08453595	1.1896449	-0.6347636	-0.49107802	1.1155406	1.1393793	0.09228651	0.592918	0.55752325	0.78245246	-0.6347636	-0.6347636	-0.6347636	-0.6347636	-0.6347636	-0.6347636	-0.6347636	-0.6347636	-0.6347636	-0.6347636	0.44482306	1.6461856	2.8709657	2.0521674	0.9154631	4.926311	2.0985618	2.4969537	3.579484	4.5421953	2.596673	1.0171955	0.26421213	-0.6347636	-0.093215704	-0.4051912	-0.6347636	-0.6347636	-0.2788251	-0.6347636	-0.6347636	-0.6347636	1.0177773	-0.1421869	-0.18145071	-0.6347636	-0.6347636	-0.013875997	-0.050616387
0.20983545	0.4719382	-0.6347636	-0.6347636	-0.6347636	0.4311225	-0.05440382	-0.10801672	-0.6347636	0.29966736	0.62026405	-0.6347636	0.03480722	-0.6347636	-0.6347636	-0.6347636	-0.5995356	-0.6347636	-0.6347636	-0.6347636	-0.6347636	-0.5786654	2.9300225	3.6104648	3.8228452	1.7485255	4.200602	2.492319	1.002417	3.03139	3.6715658	2.180564	1.8997091	-0.6347636	-0.6347636	-0.6262	-0.6347636	-0.6347636	-0.6347636	-0.6347636	-0.6347636	-0.6347636	-0.6347636	0.49984133	-0.16585569	-0.52890104	0.19212282	0.052829113	-0.3292002	0.2673367
-0.09134723	-0.6347636	-0.6347636	-0.6347636	-0.6347636	-0.44182545	1.2855835	-0.34475797	-0.6347636	0.42311695	0.19197753	-0.22041187	-0.30814224	-0.6347636	-0.6347636	-0.6347636	-0.6347636	-0.6347636	-0.6347636	-0.6347636	-0.6347636	-0.07547852	0.9660339	2.7016242	1.7090502	1.9796766	3.7766478	-0.30221713	1.6247741	3.5730104	3.7660909	2.4855392	0.77075094	-0.6347636	-0.6347636	-0.38846448	-0.6347636	-0.31729972	-0.6347636	-0.6347636	-0.6347636	-0.6347636	-0.6347636	-0.6347636	-0.5213108	-0.5080268	-0.036650125	-0.6347636	-0.34911847	-0.24338819
-0.6347636	-0.6347636	-0.6347636	-0.6347636	-0.6347636	-0.6347636	-0.62221265	0.65337026	0.41512647	1.4533768	1.1343392	0.4698225	-0.28370327	0.3169876	-0.6347636	-0.40398973	-0.6347636	-0.6347636	-0.6347636	-0.6347636	-0.6347636	-0.6347636	0.64830977	2.338754	-0.36130494	2.7301197	2.8889802	0.7844063	2.5380225	1.4922445	1.8364294	1.6771541	-0.05880473	-0.6347636	-0.6347636	-0.20974706	-0.6347636	0.615477	-0.44393525	-0.6347636	-0.6347636	-0.6347636	-0.31422046	-0.6347636	-0.49089304	-0.6347636	0.26451412	-0.05706914	0.04363951	-0.6347636
-0.6347636	-0.6347636	-0.6347636	-0.6347636	-0.6347636	-0.5671593	-0.6347636	0.52840793	2.2490675	1.6903468	0.93074924	0.6291974	-0.24352546	-0.41820845	-0.6347636	-0.6347636	-0.6347636	-0.6347636	-0.6347636	-0.6347636	-0.6347636	-0.6347636	1.9687914	3.068108	-0.6347636	2.007968	2.8340905	2.3242195	1.8645806	-0.36572766	-0.39603272	0.983949	0.64262605	0.15121403	-0.29118228	-0.6347636	-0.6347636	0.031578846	0.12187803	0.60137916	0.051048726	-0.6347636	0.53864056	-0.6347636	-0.6347636	-0.6347636	-0.6347636	-0.6347636	-0.6347636	-0.6347636
-0.6347636	-0.6347636	0.021590829	-0.18306284	-0.09329866	0.84734344	0.49465385	1.8439995	2.197579	0.1267854	0.53509796	0.24212936	0.10464156	-0.18436745	-0.6347636	-0.6347636	-0.6347636	-0.6347636	-0.6347636	-0.6347636	-0.36588335	-0.19978075	3.01857	1.1790309	1.0211973	2.6598206	2.5592215	1.6663878	0.6082428	0.29672584	1.0011466	1.9911588	1.685879	0.3488854	0.09523158	0.39854833	-0.3497061	-0.52500105	-0.6347636	-0.58106357	0.48680872	-0.6347636	-0.44372675	-0.6347636	-0.6347636	-0.6347636	-0.6347636	-0.6347636	-0.6347636	-0.6347636
-0.6347636	-0.6347636	2.6019914	3.0427883	1.3320451	2.6001637	3.9306498	2.5275457	0.1939168	-0.6347636	-0.031307146	-0.6347636	-0.6347636	-0.6347636	-0.6347636	-0.39235163	-0.43306324	-0.62788564	-0.6347636	-0.6347636	-0.5101734	-0.6347636	1.3531033	0.12874776	1.3553896	3.045309	2.1714144	1.4871749	0.9500114	2.0005245	1.0005838	-0.1421747	0.84543633	-0.6347636	-0.6347636	-0.5532147	-0.6347636	-0.4896018	-0.112679414	-0.6347636	-0.5018237	-0.6347636	-0.6347636	-0.6347636	-0.6347636	-0.6347636	-0.6347636	-0.6347636	-0.6347636	-0.025674451
-0.6347636	-0.6347636	0.9314406	4.073324	2.7036793	2.4578712	3.3435965	2.793021	0.63732487	-0.6347636	-0.6347636	-0.6347636	-0.6347636	-0.6347636	0.62546676	0.11641087	-0.39959183	-0.6347636	-0.51104563	-0.6347636	-0.6347636	-0.6347636	-0.6347636	2.4488604	3.0343475	3.2687588	0.838808	1.632276	1.5061752	1.16011	-0.28455546	-0.6347636	-0.6347636	-0.6347636	-0.6347636	-0.6347636	-0.6347636	-0.6347636	-0.6347636	-0.6347636	-0.6347636	-0.6347636	-0.6347636	-0.6347636	-0.6347636	-0.6347636	-0.6347636	-0.6347636	-0.6347636	-0.6347636
-0.6347636	-0.6347636	0.6708143	3.3413143	2.8656147	2.5109222	2.118929	1.8031222	1.0076369	-0.6347636	-0.6347636	-0.6347636	-0.6347636	-0.6347636	-0.6347636	-0.6347636	-0.6347636	-0.6347636	0.17082587	-0.6347636	-0.6347636	-0.6347636	-0.6347636	2.174716	2.466751	1.182857	1.2389505	0.8864863	2.2990663	0.6138487	0.015515758	-0.6347636	-0.6347636	-0.6347636	-0.6347636	-0.6347636	-0.6347636	-0.6347636	-0.6347636	-0.6347636	0.24306628	-0.6347636	-0.6347636	-0.21519147	-0.6347636	-0.6347636	-0.6347636	-0.2850303	-0.6347636	-0.6347636
0.117011465	0.13339928	1.4320703	2.081384	2.3851452	1.051835	0.20550014	-0.287668	-0.6347636	-0.6347636	-0.6347636	-0.6347636	0.2219284	-0.6347636	-0.6347636	-0.6347636	-0.6347636	-0.6347636	-0.6347636	-0.6347636	-0.6347636	-0.35302323	0.6661348	1.8124118	1.8988034	0.9780288	1.1853013	2.104288	1.4325781	-0.49785376	-0.6347636	-0.6347636	-0.6347636	-0.6347636	-0.60017586	-0.6347636	-0.6347636	-0.6347636	-0.36781305	0.4104454	0.5876959	-0.6347636	-0.6347636	0.71237963	-0.6347636	-0.6347636	-0.6347636	-0.6347636	-0.13552915	0.22334798
0.4530706	0.68676835	2.5505986	1.8308802	2.0518188	-0.23582423	-0.39995185	-0.6347636	-0.6347636	-0.6347636	-0.6347636	-0.6347636	0.45418352	-0.6347636	-0.6347636	-0.6347636	-0.6347636	-0.6347636	-0.6347636	-0.6347636	-0.6347636	-0.19143029	-0.18661287	1.3790536	1.1285279	1.0632746	1.0619338	1.8602805	1.2675161	-0.6347636	-0.6347636	-0.6347636	-0.6347636	-0.6347636	-0.6347636	-0.6347636	-0.6347636	-0.5206412	-0.45107076	-0.6347636	-0.6347636	-0.6347636	-0.31016055	0.3135865	-0.6347636	-0.6347636	-0.6347636	-0.6347636	-0.35000992	-0.6347636
1.6523128	2.5535562	3.1554117	1.7446318	0.72371036	0.5875392	-0.6347636	-0.6347636	-0.6347636	-0.6347636	-0.6347636	-0.4237843	-0.6347636	-0.6347636	-0.6347636	-0.6347636	-0.6347636	-0.6347636	-0.6347636	-0.6347636	-0.6347636	-0.6347636	0.5006683	0.24060707	0.12058645	0.8938788	0.82583755	1.1306971	0.40954444	-0.6347636	-0.6347636	-0.6347636	-0.6347636	-0.6347636	-0.6347636	-0.6347636	-0.6347636	-0.6347636	-0.6347636	-0.6347636	-0.6347636	-0.6347636	0.32847533	1.0160275	-0.6347636	-0.6347636	-0.6347636	-0.6347636	-0.2923754	-0.6347636
1.5595924	2.4685256	1.0850114	-0.046291776	0.22588512	0.26998982	0.9813824	-0.6347636	-0.26441407	-0.58756596	-0.6347636	-0.6347636	-0.6347636	-0.6347636	-0.6347636	-0.6347636	-0.6347636	-0.6347636	-0.6347636	-0.6347636	-0.6347636	0.09963194	0.5368129	0.6968199	-0.17575976	-0.6347636	-0.04281957	0.6763147	-0.525832	-0.6347636	-0.6347636	-0.6347636	-0.6347636	-0.6347636	-0.6347636	-0.6347636	-0.031931322	-0.6347636	-0.6347636	-0.6347636	-0.6347636	-0.6347636	-0.6347636	-0.081842944	-0.6347636	-0.6347636	-0.6347636	-0.24402374	-0.6347636	-0.6347636
-0.014616133	1.2912315	1.6803994	0.27700454	0.8920119	1.8512304	1.3256828	-0.6347636	-0.48110873	-0.58403516	-0.6347636	-0.6347636	-0.6347636	-0.6347636	-0.2347858	-0.6347636	-0.6347636	-0.29710144	-0.6347636	-0.6347636	-0.6347636	-0.6347636	-0.6347636	-0.32297823	0.08063794	-0.6347636	-0.6347636	-0.39632788	-0.6347636	-0.6347636	-0.6347636	-0.6347636	-0.6347636	-0.6347636	-0.6347636	-0.6347636	-0.2517567	-0.6347636	-0.6347636	-0.6347636	-0.6347636	-0.6347636	-0.6347636	-0.6347636	-0.6347636	-0.6347636	-0.6347636	-0.6347636	-0.6347636	-0.6347636
-0.6347636	0.5635536	2.3299134	0.619565	1.4244635	1.5252508	0.7959222	-0.6347636	-0.6347636	-0.6347636	-0.6347636	-0.6347636	-0.6347636	0.30260438	-0.15266035	-0.6347636	-0.6347636	-0.6347636	-0.6347636	-0.6347636	-0.6347636	-0.6347636	-0.6347636	-0.6347636	-0.6347636	-0.6347636	-0.6347636	-0.6347636	-0.6347636	-0.6347636	-0.6347636	-0.6347636	-0.6347636	-0.6347636	-0.6347636	-0.6347636	-0.6347636	-0.6347636	-0.6347636	-0.6347636	-0.6347636	-0.6347636	-0.6347636	-0.6347636	-0.6347636	-0.2473343	-0.6347636	-0.6347636	-0.6347636	-0.6347636
-0.6347636	1.2293831	0.96779543	1.3683403	0.70477504	0.15969114	-0.040851034	-0.5101368	-0.6347636	-0.6347636	-0.6347636	-0.6347636	-0.6347636	0.22766708	-0.6347636	-0.6347636	-0.6347636	-0.6347636	-0.6347636	-0.6347636	-0.6347636	-0.6347636	-0.6347636	-0.6347636	-0.6347636	-0.6347636	-0.6347636	-0.6347636	-0.6347636	-0.6347636	-0.6347636	-0.6347636	-0.6347636	-0.6347636	-0.6347636	-0.6347636	-0.6347636	-0.6347636	-0.6347636	-0.6347636	-0.6347636	-0.6347636	-0.6347636	-0.6347636	-0.6347636	-0.5802092	-0.6347636	-0.6347636	-0.6347636	-0.6347636
-0.50681734	1.8948327	1.8748741	1.0496832	0.6150543	-0.10763353	0.73741776	-0.6347636	-0.6347636	-0.6347636	-0.6347636	-0.6347636	-0.5833618	-0.29204455	-0.6347636	-0.6347636	-0.6347636	-0.6347636	-0.6347636	-0.6347636	-0.6347636	-0.6347636	-0.6347636	-0.6347636	-0.6347636	-0.6347636	-0.6347636	-0.6347636	-0.6347636	-0.6347636	-0.6347636	-0.6347636	-0.6347636	-0.6347636	-0.6347636	-0.6347636	-0.6347636	-0.6347636	-0.6347636	-0.6347636	-0.6347636	-0.6347636	-0.6347636	-0.6347636	-0.6347636	-0.6347636	-0.5796181	-0.6347636	-0.6347636	-0.6347636
0.42922375	0.31850174	0.9244697	1.8125787	1.364699	0.5157619	0.08205436	-0.6347636	-0.6347636	-0.6347636	-0.6347636	-0.6347636	-0.3343135	-0.6347636	-0.6347636	-0.6347636	0.76146096	-0.5333716	-0.6347636	-0.6347636	-0.6347636	-0.6347636	-0.6347636	-0.6347636	-0.6347636	-0.6347636	-0.6347636	0.057644952	-0.6347636	-0.6347636	-0.6347636	-0.6347636	-0.6347636	-0.6347636	-0.6347636	-0.6347636	-0.6347636	-0.6347636	-0.6347636	-0.6347636	-0.6347636	-0.6347636	-0.6347636	-0.6347636	-0.6347636	-0.6347636	-0.39628828	-0.6347636	-0.6347636	-0.30159882
-0.6347636	1.2736034	1.520092	1.3294015	0.65433663	1.2673055	0.7866113	-0.5348941	-0.6347636	-0.6347636	-0.6347636	-0.6347636	-0.6347636	-0.6347636	-0.6347636	-0.6347636	0.42618388	-0.6347636	-0.6347636	-0.6347636	-0.6347636	-0.6347636	-0.6347636	-0.6347636	-0.6347636	-0.6347636	0.009684698	-0.6347636	-0.6347636	-0.6347636	-0.6347636	-0.6347636	-0.6347636	-0.6347636	-0.6347636	0.35094213	-0.6347636	-0.6347636	-0.6347636	-0.6347636	-0.6347636	-0.6347636	-0.6347636	-0.6347636	-0.6347636	-0.6347636	-0.4998851	-0.6347636	-0.6347636	0.060316622
-0.6347636	1.4948639	2.5879104	1.3655407	0.95427173	0.99979377	1.6704247	0.1727588	-0.6347636	-0.6347636	-0.6347636	-0.6347636	0.35199368	-0.38972506	-0.35582525	-0.6347636	0.14186743	-0.6347636	-0.6347636	-0.6347636	-0.5443949	-0.6347636	-0.6347636	-0.6347636	-0.63386947	-0.6347636	-0.4386209	-0.6347636	-0.6347636	-0.6347636	-0.6347636	-0.6347636	-0.6347636	-0.6347636	-0.6347636	0.22498049	-0.52608585	-0.6056114	-0.6347636	-0.6347636	-0.6347636	-0.6347636	-0.6347636	-0.6347636	-0.530745	-0.6347636	-0.6347636	-0.6347636	-0.46077794	-0.6347636
-0.6347636	1.6056365	2.1568544	0.75243574	1.0521972	1.9269993	1.5623139	0.38000542	-0.6347636	-0.34488726	-0.6347636	-0.6347636	-0.6347636	-0.6347636	-0.6347636	-0.6347636	0.2208508	-0.6347636	-0.6347636	-0.26127863	-0.42167535	-0.5567211	-0.57533014	-0.6347636	1.2262694	0.8441371	-0.6347636	-0.6347636	-0.6347636	-0.6347636	-0.6347636	-0.6347636	-0.6347636	-0.6347636	-0.6347636	-0.5985751	-0.35678425	-0.35741013	0.41867357	-0.6347636	-0.6347636	-0.6347636	-0.6347636	-0.6347636	-0.6347636	-0.6347636	-0.6347636	-0.6347636	-0.6347636	-0.6347636
-0.6347636	0.6830987	1.4335077	-0.17383541	0.9469837	1.9840062	3.06572	1.9466809	-0.6347636	-0.6347636	-0.6347636	-0.6347636	-0.6347636	-0.6347636	-0.6347636	-0.083119705	0.9477253	0.6768037	-0.07550403	0.14913788	0.20099749	0.89435995	0.6964606	-0.6347636	2.0632622	1.541223	-0.6347636	-0.6347636	-0.6347636	-0.6347636	-0.21535933	-0.6347636	-0.6347636	-0.6347636	-0.6347636	-0.5109305	-0.6347636	-0.57941556	0.19338791	-0.6347636	-0.6347636	-0.6347636	-0.6347636	-0.6347636	-0.24737012	-0.6347636	-0.6347636	-0.6347636	-0.6347636	-0.6347636
0.16059668	1.3859135	1.3771259	0.14222927	-0.6347636	0.8082576	2.8751028	1.0791572	-0.6347636	-0.6347636	-0.6347636	-0.6347636	-0.6347636	-0.6347636	-0.6347636	0.6146451	0.7093549	1.2822032	0.077766515	1.4863675	2.4327757	1.7840912	0.6149647	0.8454478	2.554667	0.70364666	-0.6347636	-0.6347636	-0.6347636	-0.6347636	-0.1570659	-0.6347636	-0.6347636	-0.6347636	-0.6347636	-0.27055547	-0.6347636	-0.6347636	-0.6347636	-0.6347636	-0.6347636	-0.6347636	-0.31579593	-0.04908902	-0.21669571	-0.6347636	-0.6347636	-0.6347636	-0.6347636	-0.6347636
-0.6327549	0.12270184	-0.20673378	-0.08870947	-0.6347636	-0.6347636	1.1328917	-0.30805388	0.06606219	-0.6347636	-0.6347636	-0.6347636	-0.6347636	0.4198738	-0.44008476	-0.6347636	0.79604954	1.1676846	0.9418234	1.8447514	1.5534335	0.19626471	0.3052738	1.4476893	2.6634512	-0.6347636	-0.6347636	-0.6347636	-0.6347636	-0.6347636	-0.4956931	-0.6347636	-0.6347636	-0.6347636	-0.6347636	-0.6347636	-0.6347636	-0.6347636	-0.6347636	-0.6347636	-0.6347636	-0.6347636	-0.13167079	-0.6347636	0.1439547	-0.6347636	-0.6347636	-0.6347636	-0.6347636	-0.6347636
-0.6347636	-0.6347636	-0.6347636	-0.32457718	-0.6347636	-0.6347636	-0.6347636	0.0023360637	0.1339604	-0.6347636	-0.6347636	-0.6347636	-0.6347636	0.7634789	0.124000855	-0.6347636	0.29539716	0.84696084	0.30304644	-0.09783312	0.68873173	-0.5888434	0.3083196	0.84343415	2.7775803	-0.6347636	-0.6347636	-0.6347636	-0.6347636	-0.6347636	-0.6347636	-0.6347636	-0.6347636	-0.6347636	-0.6347636	-0.6347636	-0.6347636	-0.6347636	-0.6347636	-0.6347636	-0.6347636	-0.6347636	-0.6347636	-0.6347636	-0.56851995	-0.6347636	-0.6347636	-0.6347636	-0.6347636	-0.6347636
-0.560325	-0.6347636	-0.6347636	-0.53732777	-0.48704228	-0.6347636	-0.6347636	-0.6347636	-0.6347636	-0.6347636	-0.6347636	-0.0044210423	-0.62786293	1.0211754	-0.059381444	0.46510804	0.97613627	2.1696646	1.7751288	0.48168412	-0.6347636	0.18896155	0.42227718	-0.6347636	0.9650815	1.2511405	-0.6347636	-0.6347636	-0.6347636	-0.6347636	-0.6347636	-0.6347636	-0.6347636	-0.6347636	-0.6347636	-0.6347636	-0.6347636	-0.6347636	-0.6347636	-0.6347636	-0.6347636	-0.6347636	-0.6347636	-0.6347636	-0.1486508	-0.6347636	-0.6347636	-0.6347636	-0.6347636	-0.6347636
-0.6347636	-0.6347636	0.15638664	0.086123474	-0.6347636	-0.6347636	-0.6347636	-0.6347636	-0.6347636	-0.6347636	-0.6347636	-0.3253833	-0.03810621	-0.1704897	-0.6347636	1.398311	2.8534467	0.70099926	0.10406967	0.95156705	-0.6347636	-0.46265846	-0.17493767	-0.6347636	0.60250384	1.5643065	-0.6347636	-0.28663507	-0.6347636	-0.6347636	-0.6347636	-0.6347636	0.46164763	-0.21806237	-0.6347636	-0.6347636	-0.6347636	-0.6347636	-0.6347636	-0.6347636	-0.6347636	-0.6347636	-0.6347636	0.1798281	-0.6347636	-0.6347636	-0.6347636	-0.6347636	-0.6347636	-0.6347636
-0.6347636	1.1677911	-0.39716643	-0.6347636	-0.6347636	-0.6347636	-0.6347636	-0.6347636	-0.21135724	-0.6347636	-0.6347636	-0.6347636	0.38840204	-0.58174187	0.24604811	1.9364274	3.5355506	0.943313	0.16358195	1.0266719	-0.0031342998	0.3364167	1.4406154	0.5500167	0.4079568	1.1696174	-0.6347636	-0.6347636	-0.6347636	-0.6347636	-0.6347636	-0.6347636	0.4089944	1.398112	-0.6347636	-0.6347636	-0.6347636	-0.6347636	-0.6347636	-0.6347636	-0.6347636	-0.6347636	-0.6347636	-0.6347636	-0.6347636	-0.6347636	-0.6257328	0.52579683	0.9069796	-0.6347636
-0.6347636	-0.09517711	-0.6347636	-0.6347636	-0.6347636	-0.6347636	-0.53223646	-0.6347636	-0.6347636	-0.32712716	-0.37791505	-0.55173564	0.9888962	0.2866298	-0.49423814	1.4248829	0.8882587	0.99558634	1.62425	1.3718365	-0.29525247	-0.6347636	0.9659057	1.4171908	1.3472613	1.2824082	0.22809283	-0.22385156	-0.6347636	-0.6347636	-0.6347636	-0.6347636	-0.6347636	0.49992004	-0.46739215	-0.2896995	-0.6347636	-0.6347636	-0.6347636	-0.6347636	-0.6347636	-0.6347636	-0.6347636	-0.6347636	-0.6347636	-0.6347636	-0.57459974	0.31895384	-0.29725605	-0.6347636
0.6998908	-0.6347636	-0.6347636	-0.6347636	-0.6347636	-0.6347636	-0.6347636	-0.6347636	-0.6347636	0.11352747	-0.6347636	-0.6347636	0.52810687	0.41009355	-0.5151314	0.96407115	-0.33537394	0.34163356	1.8810072	0.5210484	-0.6347636	-0.53691655	0.010079614	0.5734175	0.5283194	0.6298021	0.6767078	1.2226213	-0.6021636	-0.6347636	-0.6347636	-0.6347636	-0.6347636	-0.33004	-0.5998961	-0.6347636	-0.6347636	-0.6347636	-0.6347636	-0.6347636	-0.6347636	-0.6347636	-0.6347636	-0.6347636	-0.3329571	-0.25818768	0.90334713	-0.6347636	-0.6347636	-0.50526816
-0.6347636	-0.6347636	-0.6347636	-0.6347636	-0.6347636	-0.6347636	-0.6347636	-0.6347636	-0.6347636	-0.6347636	-0.6347636	0.34133416	-0.36769432	-0.6347636	0.026820507	0.1111512	-0.51588	-0.006004879	-0.18398619	-0.31120324	-0.42510265	0.025503958	0.26408935	1.0891589	0.34093344	1.3672125	0.6239537	1.9514407	-0.6347636	-0.6347636	-0.39245024	-0.6347636	-0.46978945	-0.6347636	-0.6347636	-0.6347636	-0.6347636	-0.6347636	-0.6347636	-0.6347636	-0.6347636	-0.6347636	-0.6347636	-0.6347636	-0.6347636	2.5123289	2.5040708	0.4148902	-0.60753745	0.96963334
-0.6347636	-0.6347636	-0.6347636	-0.6347636	-0.6347636	-0.6347636	-0.6347636	-0.6347636	-0.6347636	-0.6347636	-0.4066384	0.30926487	-0.3649827	-0.6347636	-0.6347636	0.38022682	0.12695475	0.65600276	-0.6347636	-0.6347636	-0.6347636	0.6994093	-0.6347636	-0.54193676	-0.6347636	-0.6347636	-0.29360712	0.22335929	-0.6347636	-0.01964932	0.6434635	0.770902	0.4923707	-0.6347636	-0.6347636	-0.6347636	-0.6347636	0.22693142	-0.6347636	-0.6347636	-0.6347636	-0.6347636	-0.6347636	-0.6347636	-0.6347636	2.5802467	2.778126	1.3089129	-0.02310931	1.0094997
-0.6347636	-0.6347636	-0.6347636	-0.4802154	-0.6347636	-0.6347636	-0.6347636	-0.6347636	-0.6347636	-0.6347636	-0.6347636	-0.6347636	-0.07896281	-0.61005414	-0.6347636	-0.6347636	1.1692644	1.46976	0.105983615	-0.31288242	-0.61509	0.3193954	-0.3927162	-0.6347636	-0.6347636	-0.6347636	-0.6347636	-0.6347636	-0.6347636	0.55272794	1.0060371	0.75267214	0.8472508	-0.6347636	-0.6347636	-0.6347636	-0.37814772	-0.10671619	-0.6347636	-0.6347636	-0.6347636	-0.6347636	-0.6347636	-0.6347636	-0.6347636	2.371897	1.0930272	0.8235469	1.1445336	-0.17795701
-0.4130076	-0.6347636	-0.6347636	-0.6347636	-0.6347636	-0.6347636	-0.6347636	-0.6347636	-0.6347636	-0.6347636	-0.6347636	-0.6347636	-0.6347636	-0.39606482	-0.6347636	-0.6347636	1.0556132	1.010707	1.1297275	0.48441407	-0.57603055	-0.6347636	-0.6347636	-0.6347636	-0.6347636	-0.6347636	-0.6347636	-0.6347636	-0.44948104	0.024207905	0.48617935	-0.10037232	0.13674851	-0.6347636	-0.6347636	0.23329495	0.32488787	-0.6347636	-0.6347636	-0.6347636	-0.6347636	-0.6347636	-0.6347636	-0.6347636	-0.6347636	0.5088145	0.2835265	-0.5349969	0.40794906	-0.6347636
-0.6347636	-0.6347636	-0.6347636	-0.6347636	-0.6347636	-0.6347636	-0.6347636	-0.6347636	-0.6347636	-0.6347636	-0.6347636	-0.6347636	-0.6347636	-0.6347636	-0.6347636	-0.6347636	0.4011997	-0.09647787	0.12712573	-0.5248447	-0.6347636	-0.47892088	-0.11863653	-0.6347636	-0.6347636	-0.6347636	-0.6347636	-0.6347636	-0.6347636	0.9089853	-0.6347636	-0.26441503	-0.19054338	-0.34476334	-0.30550548	0.5739729	2.0116339	0.6772618	-0.6347636	-0.6347636	-0.6347636	-0.6347636	-0.6347636	-0.6347636	-0.6347636	-0.6347636	-0.6347636	-0.6347636	-0.6347636	-0.6347636
-0.6347636	-0.6347636	-0.6347636	-0.6347636	-0.6347636	-0.6347636	-0.6347636	-0.6347636	0.570416	-0.6347636	-0.6347636	-0.6347636	-0.6347636	-0.6347636	-0.6347636	-0.6347636	-0.084761284	-0.56162614	-0.17957167	-0.6347636	-0.6347636	-0.6347636	-0.15681082	-0.121858075	-0.6347636	-0.6347636	-0.6347636	-0.6347636	-0.6347636	0.8122522	-0.6347636	0.21619861	-0.009019592	-0.08386311	-0.6347636	-0.18976623	0.890479	0.8325626	-0.6347636	-0.6347636	-0.6347636	-0.6347636	-0.6347636	-0.6347636	-0.6347636	-0.6347636	-0.6347636	-0.6347636	-0.6347636	0.21691632
-0.6347636	-0.6347636	-0.6347636	-0.6347636	-0.6347636	-0.6347636	-0.6347636	-0.6055678	0.5185135	-0.6347636	-0.6347636	-0.6347636	-0.6347636	-0.6347636	0.20162861	-0.44687253	-0.4039785	-0.6347636	-0.6347636	-0.6347636	-0.6347636	-0.6347636	-0.6347636	-0.6347636	-0.6347636	-0.011084135	-0.6347636	-0.6347636	-0.6347636	-0.6347636	0.73619395	0.625597	0.051635902	0.1153451	-0.6347636	-0.6347636	0.4073886	0.14762853	-0.6347636	-0.6347636	-0.6347636	-0.6347636	-0.6347636	0.22818394	-0.049035694	-0.6347636	-0.6347636	-0.6347636	-0.6347636	-0.6347636
-0.6347636	-0.6347636	-0.6347636	-0.6347636	-0.6347636	-0.6347636	-0.21545431	-0.6347636	-0.08059828	-0.6347636	-0.6347636	-0.6347636	-0.6347636	-0.6347636	-0.6347636	-0.47552902	-0.6347636	-0.6347636	-0.6347636	-0.6347636	-0.6347636	-0.6347636	-0.6347636	-0.6347636	-0.6347636	-0.4359533	-0.6347636	-0.6347636	-0.6347636	-0.6347636	-0.33364868	0.21287182	0.3441581	1.1998116	-0.6347636	-0.6347636	-0.6347636	-0.6347636	-0.6347636	-0.6347636	-0.6347636	0.657119	1.4593005	1.8247631	0.90601075	-0.6347636	-0.6347636	-0.6347636	-0.6347636	-0.6347636
-0.6347636	-0.6347636	-0.6347636	-0.6347636	-0.6347636	-0.6347636	-0.6347636	-0.6347636	-0.6347636	-0.6347636	-0.6347636	-0.6347636	-0.6347636	-0.6347636	-0.6347636	-0.6347636	-0.6347636	-0.6347636	-0.6347636	-0.6347636	-0.6347636	-0.6347636	-0.6347636	-0.6347636	-0.6347636	-0.39198196	-0.6347636	-0.6347636	-0.6347636	-0.6347636	-0.4158114	-0.1904209	-0.00089992775	-0.6347636	-0.6347636	-0.6347636	-0.6347636	-0.6347636	-0.6347636	-0.6347636	-0.6347636	2.8902056	1.9484257	1.6624824	0.23117858	1.2806185	-0.08403384	-0.6347636	-0.6347636	-0.6347636
-0.6347636	-0.6347636	-0.6347636	-0.6347636	-0.6347636	-0.6347636	-0.6347636	-0.6347636	-0.6347636	-0.13109432	-0.6347636	-0.6347636	-0.6347636	-0.6347636	-0.6347636	-0.6347636	-0.6347636	-0.6347636	-0.6347636	-0.6347636	-0.6347636	-0.6347636	-0.6347636	-0.6347636	-0.6347636	-0.6347636	-0.6347636	-0.6347636	-0.6347636	-0.6347636	-0.5486821	-0.6347636	0.7676788	-0.6347636	-0.6347636	-0.6347636	-0.6347636	-0.6347636	-0.6347636	-0.6347636	-0.6347636	1.0907753	0.6815562	0.72319365	1.4492519	1.9945799	-0.6347636	-0.6347636	-0.6347636	-0.6347636
-0.6347636	-0.6347636	-0.6347636	-0.6347636	-0.6347636	-0.6347636	-0.6347636	-0.6347636	-0.6321071	0.46627247	-0.6347636	-0.6347636	0.07020174	-0.6347636	-0.6347636	-0.6347636	-0.6347636	-0.6347636	-0.6347636	-0.6347636	-0.6347636	-0.6347636	-0.6347636	-0.6347636	-0.6347636	-0.6347636	-0.6347636	-0.6347636	-0.6347636	-0.6347636	-0.3982227	-0.6347636	0.6743465	-0.6347636	-0.6347636	-0.6347636	-0.6347636	-0.36734942	-0.6347636	-0.6347636	0.09634166	0.3584511	-0.2846862	0.40110356	1.9002471	1.1650994	-0.6347636	-0.6347636	-0.6347636	-0.6347636
-0.6347636	-0.6347636	-0.6347636	-0.6347636	-0.6347636	-0.6347636	-0.6347636	-0.6347636	1.1409123	0.44893232	-0.6347636	-0.6347636	-0.6347636	-0.6347636	-0.6347636	-0.6347636	-0.6347636	-0.6347636	-0.6347636	-0.6347636	-0.6347636	-0.6347636	-0.6347636	-0.6347636	-0.6347636	-0.6347636	-0.6347636	-0.6347636	-0.6347636	-0.6347636	-0.33193457	-0.6347636	-0.6347636	-0.6347636	-0.6347636	-0.6347636	-0.6347636	-0.6347636	-0.6347636	-0.6347636	-0.3245294	-0.6256035	-0.50179446	0.15031314	1.606057	0.36303174	-0.6347636	-0.6347636	-0.6347636	-0.6347636
-0.6347636	-0.6347636	-0.6347636	-0.6347636	-0.6347636	-0.6347636	-0.6347636	-0.6347636	0.5537974	0.081766464	-0.16876729	-0.5059487	-0.6347636	-0.6347636	-0.6347636	-0.6347636	-0.18093686	-0.6347636	-0.6347636	-0.6347636	-0.6347636	-0.6347636	-0.6347636	-0.6347636	-0.6347636	-0.6347636	-0.6347636	-0.6347636	-0.6347636	-0.6347636	-0.6347636	-0.6347636	-0.6347636	-0.6347636	-0.23172909	-0.033663284	-0.6347636	-0.6347636	-0.6347636	0.2734409	-0.6347636	-0.6347636	-0.6347636	-0.6347636	1.4281788	-0.363498	-0.6347636	-0.6347636	-0.6347636	-0.6347636
-0.6347636	-0.6347636	-0.6347636	-0.6347636	-0.6347636	-0.6347636	-0.6347636	1.0592848	0.3716413	-0.42987427	-0.6347636	-0.6347636	-0.6347636	-0.42333272	-0.49531612	-0.6347636	-0.6347636	-0.6347636	-0.6347636	-0.6347636	-0.6347636	-0.6347636	-0.6347636	-0.6347636	-0.6347636	-0.6347636	-0.6347636	-0.6347636	-0.6347636	-0.6347636	-0.6347636	-0.6347636	-0.6347636	-0.6347636	-0.6347636	-0.2806816	-0.6347636	-0.6347636	-0.12833281	0.5423625	-0.6347636	-0.6347636	-0.6347636	-0.6347636	2.1643891	-0.04806134	-0.6347636	-0.6347636	0.056381486	0.45753244
-0.6347636	-0.6347636	-0.6347636	-0.6347636	-0.6347636	-0.6347636	-0.6347636	-0.5374471	-0.6347636	-0.6347636	-0.6347636	-0.6347636	-0.6347636	-0.6347636	0.9455771	-0.22664778	-0.6347636	-0.6347636	-0.6347636	-0.6347636	-0.6347636	-0.6347636	-0.6347636	-0.6347636	0.036194205	-0.6347636	-0.6347636	-0.6347636	-0.6347636	-0.6347636	-0.6347636	-0.6347636	-0.6347636	-0.6347636	-0.6347636	-0.6347636	-0.6347636	-0.48510376	0.48512313	-0.2134104	-0.6347636	-0.6347636	-0.6347636	0.040445056	1.2086735	1.1131704	1.3380505	-0.103757106	1.4011766	-0.2198956
-0.6347636	-0.6347636	-0.6347636	-0.6347636	-0.6347636	-0.6347636	-0.6347636	-0.46762148	-0.6347636	-0.6347636	-0.6347636	-0.46930793	-0.6347636	-0.6347636	-0.6347636	-0.6347636	-0.6347636	-0.6347636	-0.6347636	-0.6347636	-0.6347636	-0.6347636	-0.6347636	-0.6347636	-0.6347636	-0.6347636	-0.6347636	-0.6347636	-0.6347636	-0.6347636	-0.6347636	-0.6347636	-0.6347636	-0.6347636	-0.6347636	-0.6347636	-0.6347636	-0.6347636	0.98112	0.7111069	-0.6347636	-0.6347636	-0.6347636	-0.6347636	0.6776714	-0.13026749	0.060049575	-0.42029604	0.43555474	-0.6347636
-0.6347636	-0.6347636	-0.6347636	-0.6347636	-0.6347636	-0.6347636	-0.6347636	-0.6347636	-0.6347636	-0.6347636	-0.6347636	-0.51877815	-0.6347636	-0.6347636	-0.6347636	-0.6347636	-0.6347636	-0.6347636	-0.6347636	-0.6347636	-0.6347636	-0.6347636	-0.6347636	-0.6347636	-0.6347636	-0.6347636	-0.6347636	-0.6347636	-0.6347636	-0.6347636	-0.6347636	-0.5947846	-0.6347636	-0.6347636	-0.6347636	0.31230214	-0.6347636	-0.6347636	-0.54579633	0.20927005	-0.6347636	-0.6347636	-0.6347636	-0.6347636	1.4016725	-0.6347636	-0.6347636	-0.44868216	-0.537691	-0.6347636
-0.6347636	-0.6347636	-0.6347636	-0.6347636	-0.6347636	-0.6347636	-0.6347636	-0.6347636	-0.6347636	-0.6347636	-0.6347636	-0.41257545	-0.6347636	-0.6347636	-0.6347636	-0.6347636	-0.6347636	-0.6347636	-0.6347636	-0.6347636	-0.6347636	-0.6347636	-0.6347636	-0.6347636	-0.6347636	-0.6347636	-0.6347636	-0.6347636	-0.6347636	-0.6347636	-0.6347636	0.8981851	-0.6347636	-0.6347636	-0.5009399	-0.46748623	-0.024928633	-0.6347636	-0.6347636	-0.02784782	-0.6347636	-0.6347636	-0.6347636	-0.6347636	0.16743305	-0.6347636	-0.34065774	0.36279875	-0.46430945	-0.6347636
-0.6347636	-0.6347636	-0.6347636	-0.6347636	-0.6347636	-0.6347636	-0.6347636	-0.6347636	-0.6347636	-0.42335364	-0.6347636	-0.6347636	-0.6347636	-0.6347636	-0.6347636	-0.6347636	0.8982354	0.99542284	-0.6347636	-0.6347636	-0.6347636	-0.22605607	-0.6347636	-0.6347636	-0.6347636	-0.6347636	-0.6347636	-0.6347636	-0.6347636	-0.14644828	-0.6347636	0.67455244	-0.6347636	-0.17240866	-0.35643464	-0.12376494	-0.009734818	-0.6347636	-0.6347636	-0.0063788765	-0.6347636	-0.6347636	-0.23190506	-0.6347636	-0.6347636	-0.6347636	-0.6347636	-0.6347636	-0.6347636	-0.6347636
-0.6347636	-0.6347636	-0.6347636	-0.6347636	-0.6347636	-0.6347636	-0.6347636	-0.6347636	-0.6347636	-0.6347636	-0.6347636	-0.6347636	-0.6347636	-0.6347636	-0.6347636	-0.6347636	0.06626775	1.461911	0.2513296	1.8971033	-0.6347636	0.53052145	-0.36793035	0.19363452	-0.20051004	-0.6347636	-0.6347636	-0.6347636	-0.2766492	-0.6347636	-0.6347636	-0.6347636	-0.6347636	-0.37626722	-0.009507614	-0.6347636	-0.6347636	0.29192102	-0.6347636	-0.6347636	-0.6253589	-0.6347636	-0.554511	-0.6347636	-0.6347636	-0.6347636	-0.6347636	-0.6347636	-0.6347636	-0.6347636
-0.6347636	-0.6347636	-0.6347636	-0.6347636	-0.6347636	-0.6347636	-0.6347636	-0.6347636	-0.6347636	-0.6347636	-0.6347636	-0.6347636	-0.6347636	-0.6347636	-0.6347636	0.8034713	1.726757	3.224205	2.0670352	2.3748717	0.33153984	0.033849858	-0.6347636	-0.43235317	0.23641866	0.38374746	-0.6347636	-0.6347636	-0.6347636	-0.6347636	-0.6347636	-0.47621587	-0.4816325	-0.04790058	-0.6347636	-0.6347636	-0.6347636	-0.6347636	-0.6347636	-0.5953503	-0.6347636	-0.3038162	-0.6347636	-0.6347636	-0.6347636	-0.46591127	-0.6347636	-0.6347636	-0.6347636	-0.38809237
-0.6347636	-0.6347636	-0.6347636	-0.6347636	-0.6347636	-0.6347636	-0.6347636	-0.6347636	-0.6347636	-0.6347636	-0.6347636	-0.6347636	-0.6347636	-0.6347636	-0.04932632	0.39754894	1.5731145	1.7614956	0.2214587	0.7622323	0.8878545	-0.2116944	-0.6347636	-0.6347636	-0.6347636	-0.6347636	-0.6347636	-0.6347636	-0.6347636	-0.6347636	-0.6347636	-0.6347636	-0.6347636	-0.29877022	-0.6347636	-0.6347636	-0.046054535	-0.6347636	-0.6347636	-0.017132604	0.7911987	-0.42676553	-0.6347636	-0.6347636	-0.6347636	-0.6347636	-0.6347636	-0.6347636	-0.6347636	-0.60664535
-0.6347636	-0.6347636	-0.6347636	-0.6347636	-0.6347636	-0.6347636	-0.6347636	-0.6347636	-0.6347636	-0.6347636	-0.6347636	-0.6347636	-0.6347636	-0.6347636	-0.6347636	-0.6347636	0.03647026	1.1618521	-0.072591856	-0.6347636	1.0702108	0.120392196	-0.059153456	-0.6347636	-0.3838468	-0.6347636	-0.6347636	-0.6347636	-0.6347636	-0.6347636	-0.6347636	-0.6347636	-0.6347636	-0.6347636	-0.6347636	-0.6347636	-0.6347636	-0.5370341	-0.6347636	0.22271788	0.8888459	-0.6347636	-0.6347636	-0.6347636	-0.6347636	-0.6347636	-0.6347636	-0.6347636	-0.6347636	-0.6347636
-0.6347636	-0.6347636	-0.6347636	-0.6347636	-0.6347636	-0.6347636	-0.6347636	-0.6347636	-0.28296927	-0.5164056	-0.6347636	-0.6347636	-0.6347636	-0.6347636	-0.6347636	-0.6347636	-0.526197	1.8311448	0.95915926	0.0056707235	-0.6347636	1.0530499	-0.6347636	-0.38700885	1.7286813	0.032680828	-0.6347636	-0.24616836	0.3976613	-0.6347636	-0.6128126	-0.6347636	-0.6347636	-0.6347636	-0.6347636	-0.6347636	-0.6347636	-0.3645904	-0.12643154	0.39128664	-0.6347636	-0.6347636	-0.3546082	-0.6347636	-0.6347636	-0.45022786	-0.37685472	-0.6033704	-0.4218221	-0.6347636
-0.6347636	-0.6347636	-0.6347636	-0.6347636	-0.6347636	-0.6347636	-0.6347636	-0.6347636	-0.6347636	-0.6347636	-0.6347636	-0.6347636	-0.6347636	-0.6347636	-0.6347636	-0.6347636	-0.6347636	0.042287778	1.1163442	0.506993	-0.30615908	-0.2103866	0.3068094	0.4586439	0.6995566	0.90083015	-0.6347636	0.19930108	-0.2233389	-0.6347636	-0.6347636	-0.6347636	-0.6347636	-0.6347636	-0.6347636	-0.6347636	-0.6347636	-0.02747612	-0.6347636	-0.6347636	-0.6347636	-0.6347636	0.4091413	-0.38137606	-0.6347636	0.00078499573	-0.054715306	-0.6347636	0.3981972	-0.6347636
-0.6347636	-0.6347636	-0.6347636	-0.6347636	-0.6347636	-0.6347636	-0.6347636	-0.6347636	-0.6347636	-0.6347636	-0.6347636	-0.6347636	-0.6347636	-0.6347636	-0.6347636	-0.6347636	-0.6347636	-0.6347636	-0.6347636	-0.6347636	0.9727748	1.2686455	1.5695137	0.68320966	0.21555285	-0.17451778	-0.08920772	-0.6347636	-0.6347636	-0.6347636	-0.6347636	-0.6347636	-0.6347636	-0.6347636	-0.6347636	-0.6347636	-0.6347636	-0.6347636	-0.6347636	-0.6347636	-0.6347636	-0.08780205	-0.13594395	-0.6347636	-0.013891232	-0.36989623	0.58296925	-0.35241288	-0.6347636	-0.6347636
-0.6347636	-0.6347636	-0.6347636	-0.6347636	-0.6347636	-0.6347636	-0.6347636	-0.6347636	-0.6347636	0.6149403	-0.6347636	-0.6347636	-0.6347636	-0.6347636	-0.6347636	-0.6347636	-0.6347636	-0.6347636	-0.6347636	-0.6347636	1.5755047	2.1943588	3.9791918	0.14089857	1.1436665	0.41839728	0.677403	0.06715154	-0.6347636	-0.6347636	-0.6347636	-0.6347636	-0.6347636	-0.6347636	-0.6347636	-0.6347636	-0.6347636	-0.6347636	0.5565805	-0.6347636	-0.6347636	-0.6347636	-0.6347636	-0.035931755	-0.6347636	-0.6347636	0.050219353	-0.09340077	-0.6347636	-0.6347636
-0.6347636	-0.6347636	-0.6347636	-0.6347636	-0.6347636	-0.6347636	-0.6347636	-0.6347636	-0.6347636	1.0475345	-0.6347636	-0.6347636	-0.6347636	-0.6347636	-0.6347636	-0.6347636	-0.6347636	-0.6347636	-0.6347636	-0.6347636	0.53297234	2.034266	2.6863964	0.62812454	0.8982043	1.8364835	-0.6216159	-0.078563176	-0.6347636	-0.6347636	-0.6347636	-0.6347636	-0.6347636	-0.6347636	-0.6347636	-0.6347636	-0.6347636	-0.6347636	0.5679547	0.08469472	-0.6347636	-0.6347636	-0.6347636	-0.6136264	-0.25438336	-0.6347636	-0.6347636	-0.6347636	-0.6347636	-0.6347636
-0.6347636	-0.53093433	-0.0064257924	-0.35092312	-0.6347636	-0.6347636	-0.6347636	-0.6347636	-0.6347636	-0.6347636	-0.6347636	-0.6347636	-0.6347636	-0.12483107	-0.6347636	-0.6347636	-0.6347636	-0.6347636	-0.6347636	-0.6011325	-0.6347636	-0.3493693	0.8469564	1.2223651	-0.6347636	-0.087699935	-0.6347636	-0.6347636	-0.6347636	-0.6347636	-0.6347636	-0.6347636	-0.6347636	-0.6347636	-0.5839339	-0.6347636	-0.6347636	-0.6347636	0.23497461	1.7541871	-0.6347636	-0.6347636	-0.6347636	-0.6347636	-0.6347636	-0.6347636	-0.6347636	-0.6347636	-0.6347636	-0.6347636
-0.6347636	-0.6347636	-0.09451079	0.5056706	-0.6347636	-0.6347636	-0.6347636	-0.6347636	-0.6347636	-0.6347636	-0.6347636	0.48497477	-0.5113862	-0.6347636	-0.6347636	-0.6347636	-0.6347636	-0.6347636	-0.6347636	-0.6347636	-0.6347636	-0.6347636	-0.6347636	0.5747071	-0.5497524	-0.6347636	-0.6347636	-0.6347636	-0.6347636	-0.6347636	-0.6347636	-0.6347636	-0.6347636	-0.6347636	-0.6347636	-0.6347636	-0.6347636	-0.6347636	0.24433252	-0.023957485	-0.6347636	-0.6347636	-0.6347636	-0.6347636	0.3435429	-0.6347636	-0.6347636	-0.6347636	-0.6347636	-0.6347636
0.898912	-0.6347636	-0.6347636	-0.10008399	-0.6347636	-0.6347636	-0.6347636	-0.6347636	-0.6347636	-0.6347636	-0.6347636	-0.6347636	-0.6347636	-0.6347636	-0.6347636	-0.6347636	-0.6347636	-0.6347636	-0.6347636	-0.6347636	-0.28973988	-0.6347636	-0.6347636	1.0187603	1.042503	-0.6347636	-0.6347636	-0.6347636	-0.6347636	-0.6347636	-0.6347636	-0.6347636	-0.6347636	-0.6347636	-0.6347636	-0.6347636	-0.6347636	-0.6347636	-0.6347636	-0.6347636	-0.6347636	-0.6347636	-0.6347636	-0.6347636	-0.012167253	-0.6347636	-0.6347636	-0.6347636	-0.6347636	-0.6347636
-0.6347636	-0.6347636	-0.32484803	-0.6347636	-0.6347636	-0.6347636	-0.6347636	-0.6347636	-0.6347636	-0.6347636	-0.6347636	-0.6347636	0.26027626	-0.6347636	-0.6347636	-0.6347636	-0.6347636	-0.6347636	-0.6347636	-0.6347636	-0.48775527	-0.6347636	-0.6347636	-0.06258279	0.14513606	-0.6347636	-0.6347636	-0.48432896	-0.6347636	-0.6347636	-0.6347636	-0.6347636	-0.6347636	-0.6347636	-0.6347636	-0.5045776	-0.6347636	-0.6347636	-0.6347636	-0.6347636	-0.6347636	-0.6347636	-0.6347636	-0.6347636	-0.6347636	-0.6347636	-0.6347636	-0.55194795	-0.6347636	-0.6347636
-0.6347636	-0.6347636	0.08423922	-0.5017534	-0.6347636	-0.6347636	-0.6347636	-0.6347636	-0.6347636	-0.6347636	-0.2697082	-0.6347636	-0.6347636	-0.6347636	-0.6347636	-0.6347636	0.5007002	0.213766	-0.6347636	-0.5661662	-0.6347636	-0.6347636	-0.6347636	0.5866792	0.46145502	-0.6347636	-0.6347636	-0.6347636	-0.6347636	-0.6347636	-0.6347636	-0.6347636	-0.6347636	-0.6347636	-0.58789515	-0.6347636	-0.18844363	-0.6347636	-0.6347636	-0.6347636	-0.6347636	-0.6347636	-0.6347636	0.05382765	-0.6347636	-0.6347636	-0.6347636	-0.33415428	-0.20024815	-0.6347636
-0.6347636	0.48681718	-0.04570587	0.12413827	-0.6347636	-0.6347636	-0.6347636	-0.6347636	-0.6347636	-0.6347636	-0.6347636	-0.6347636	-0.6347636	-0.6347636	-0.6347636	-0.6347636	-0.5318273	0.8600215	-0.49401674	0.33746046	-0.6120804	-0.6347636	0.5406686	0.9965753	0.48417333	-0.6347636	-0.6347636	-0.6347636	-0.6347636	-0.6347636	-0.6347636	-0.6347636	-0.6347636	-0.6347636	-0.2728988	-0.6347636	-0.6347636	-0.6347636	-0.6347636	-0.6347636	-0.6347636	-0.6347636	-0.6347636	-0.6347636	-0.6347636	-0.6347636	-0.6347636	-0.6347636	-0.35267004	0.19782153
-0.6347636	-0.42462236	-0.6347636	0.70382524	-0.6347636	-0.6347636	-0.6347636	-0.6347636	-0.6347636	-0.6347636	-0.6347636	-0.6347636	-0.6347636	-0.6347636	-0.6347636	-0.6347636	0.40090707	1.2132528	-0.058416285	-0.6347636	-0.6347636	-0.6347636	0.45946375	1.584156	0.64410233	-0.6347636	-0.6347636	-0.6347636	-0.6347636	-0.6347636	-0.6347636	-0.6347636	-0.6347636	-0.6347636	-0.6347636	-0.6347636	-0.6347636	-0.6347636	-0.6347636	-0.6347636	-0.6347636	-0.6347636	-0.6347636	-0.6347636	-0.6347636	-0.6347636	-0.6347636	-0.6347636	-0.6347636	-0.6347636
-0.6347636	-0.550019	-0.6347636	0.36336422	-0.6347636	-0.6347636	-0.6347636	-0.6347636	-0.6347636	-0.6347636	-0.6347636	-0.6347636	-0.6347636	-0.6347636	-0.6347636	-0.6347636	-0.6347636	0.67876303	0.051694848	-0.6347636	-0.6347636	-0.6347636	-0.29667687	-0.39965853	0.7601973	1.427669	-0.6347636	-0.6347636	-0.6347636	-0.6347636	-0.6347636	-0.6347636	-0.6347636	-0.6347636	-0.626345	-0.6347636	-0.6347636	-0.6347636	-0.6347636	-0.6347636	-0.6347636	-0.6347636	0.25673738	0.26010785	-0.6347636	-0.6347636	0.43491438	-0.55743355	-0.6347636	-0.6347636
-0.6347636	-0.43016794	0.23012061	-0.33803535	-0.6347636	-0.6347636	-0.6347636	-0.6347636	-0.6347636	-0.6347636	-0.6347636	-0.6347636	-0.6347636	-0.6347636	-0.6347636	-0.6347636	-0.6347636	-0.6347636	-0.07628129	-0.2929824	-0.6347636	-0.6347636	-0.29423347	0.31874406	0.75326765	0.95407045	-0.6347636	-0.6347636	-0.6347636	-0.6347636	-0.6347636	-0.6347636	-0.6347636	-0.6347636	-0.6347636	-0.63034415	-0.31793144	0.09030371	-0.6347636	-0.6347636	-0.6347636	-0.6347636	0.08288603	-0.029950332	-0.6347636	-0.6347636	0.43988904	1.7859137	-0.6347636	-0.6347636
0.00064134586	-0.6347636	-0.19129023	0.43820888	-0.6347636	-0.6347636	-0.6347636	-0.6347636	-0.6347636	-0.6347636	-0.6347636	-0.6347636	-0.6347636	-0.6347636	-0.6347636	-0.6347636	-0.6347636	-0.22029935	-0.6347636	-0.14251862	-0.6347636	-0.6347636	-0.6347636	-0.6347636	1.173771	0.30214554	-0.6347636	-0.6347636	-0.6347636	-0.6347636	-0.6347636	-0.6347636	-0.6347636	-0.6347636	-0.6347636	-0.6347636	0.9748328	-0.3164369	-0.6347636	-0.6347636	-0.22868496	-0.21986704	0.2767298	0.53707665	-0.6347636	-0.6347636	-0.6304827	0.84253997	-0.49977586	-0.6347636
-0.6347636	-0.6347636	-0.53979844	0.113963075	-0.51088756	-0.6347636	-0.6347636	-0.6347636	-0.6347636	-0.6347636	-0.6347636	-0.6347636	-0.6347636	-0.6347636	-0.6347636	-0.6347636	-0.6347636	-0.6347636	-0.45152345	-0.6347636	-0.6347636	-0.6347636	-0.6347636	0.7370104	-0.5536967	-0.6347636	0.9467414	-0.6347636	-0.6347636	-0.6347636	-0.6347636	-0.6347636	-0.60002935	-0.4063359	-0.26572365	0.68720925	0.63206404	-0.6347636	-0.6347636	0.14546587	0.743734	0.07435271	0.024845865	-0.6347636	-0.6347636	-0.6347636	-0.6347636	-0.6347636	-0.6347636	-0.6347636
-0.6347636	-0.6347636	-0.6347636	-0.41609168	-0.6347636	-0.6347636	-0.6347636	-0.6347636	-0.6347636	-0.6347636	-0.6347636	-0.6347636	-0.6347636	-0.6347636	-0.6347636	-0.6347636	-0.6347636	-0.6347636	-0.6347636	-0.6347636	-0.6347636	-0.6347636	-0.6347636	-0.4144806	-0.6347636	-0.6347636	-0.36851093	0.81216407	0.36512297	0.47648662	0.13424648	-0.6347636	-0.6347636	-0.6347636	0.59681165	1.0166359	-0.6347636	-0.6347636	-0.6347636	-0.6347636	0.56565124	0.06606226	-0.6347636	-0.28446123	-0.6347636	-0.6347636	-0.6347636	-0.6347636	-0.6347636	-0.6347636
-0.6347636	-0.6347636	-0.6347636	-0.6347636	-0.6347636	-0.50536305	-0.6347636	-0.6347636	-0.6347636	-0.6264875	-0.6347636	-0.6347636	-0.6347636	-0.6347636	-0.6347636	-0.6347636	-0.6347636	-0.6347636	-0.6347636	-0.6347636	-0.6347636	-0.6347636	-0.6347636	-0.6347636	-0.6347636	-0.094618835	0.39013237	0.6955171	1.3081748	1.61541	-0.31630582	-0.6347636	-0.6347636	-0.6347636	-0.6347636	-0.36870316	-0.6347636	-0.6347636	-0.6347636	-0.6347636	-0.6347636	-0.38535836	-0.6347636	-0.6347636	-0.6347636	-0.6347636	-0.6347636	-0.6347636	-0.6347636	-0.6347636
-0.6347636	-0.6347636	-0.6347636	-0.6347636	-0.6347636	-0.6347636	-0.6347636	-0.1683958	-0.6347636	-0.6347636	-0.6347636	-0.6347636	-0.48536757	-0.6347636	-0.6347636	-0.6347636	-0.6347636	-0.6347636	-0.6347636	0.89016837	0.4751136	-0.6347636	-0.6347636	-0.6347636	-0.23106259	-0.37851113	0.39541936	0.666847	2.0245814	0.15770186	-0.29753903	-0.6347636	-0.6347636	-0.6347636	-0.6347636	-0.6347636	-0.6347636	-0.6347636	-0.6347636	-0.6347636	-0.6347636	-0.6347636	-0.6347636	-0.6347636	-0.6347636	-0.6347636	-0.6347636	-0.6347636	-0.6347636	-0.6347636
-0.6347636	-0.6347636	-0.6347636	-0.6347636	-0.6347636	-0.6347636	-0.6347636	-0.6347636	-0.6347636	-0.6347636	-0.6347636	-0.6347636	-0.6347636	-0.6347636	-0.6347636	-0.6347636	-0.060526654	-0.5273462	0.25990155	0.6669846	0.04094674	-0.6347636	-0.6347636	-0.6347636	-0.6347636	-0.6347636	-0.6347636	-0.47652343	0.81066096	-0.29163876	0.085014485	-0.49064913	-0.03206681	-0.6347636	-0.6347636	-0.6347636	-0.6347636	-0.6347636	-0.6347636	-0.6347636	-0.6347636	-0.6347636	-0.6347636	-0.6347636	-0.6347636	-0.6347636	-0.6347636	-0.6347636	-0.6347636	-0.6347636
-0.6347636	-0.3896219	-0.6347636	-0.30062696	-0.5120678	-0.6347636	-0.6347636	-0.6347636	-0.5163244	-0.6347636	-0.6347636	-0.6347636	-0.6347636	-0.6347636	-0.6347636	-0.6347636	0.982068	0.8549242	0.07561539	0.5569083	0.12298121	-0.6347636	-0.6347636	-0.6347636	-0.6347636	-0.6347636	-0.6347636	-0.6347636	0.5021473	-0.6347636	-0.6347636	-0.6347636	-0.6347636	-0.15013328	-0.6347636	-0.6347636	-0.6347636	-0.6347636	-0.6347636	-0.6347636	-0.6347636	0.5826332	-0.6347636	-0.5425608	0.87896127	-0.6347636	-0.6347636	-0.6347636	-0.6347636	-0.6347636
-0.6347636	-0.6347636	-0.6347636	-0.6347636	-0.6347636	-0.6347636	-0.6347636	-0.6347636	0.17488724	-0.6347636	-0.6347636	0.3387516	-0.6347636	-0.6347636	-0.6347636	-0.6347636	0.84098315	1.1835616	-0.11286551	-0.3003595	-0.6347636	-0.3843234	0.014136393	-0.6347636	-0.6347636	-0.6347636	-0.6347636	-0.6347636	-0.06080035	-0.6347636	-0.38142908	-0.52118915	-0.30681956	-0.14806822	-0.56632173	-0.6347636	-0.6347636	-0.6347636	-0.6347636	-0.6347636	-0.6347636	0.38030735	0.67507267	0.75920165	-0.47853598	-0.6347636	-0.6347636	-0.6347636	-0.6347636	-0.6347636
-0.6347636	-0.6347636	-0.6347636	-0.6347636	-0.6347636	0.28542703	0.51100576	0.2891976	-0.6347636	-0.6347636	-0.6347636	-0.23202169	-0.6347636	-0.6347636	-0.6347636	-0.6347636	0.4146197	-0.6347636	0.30118197	0.24644296	-0.31521899	-0.33986238	-0.6347636	0.1435064	-0.16612503	-0.6347636	-0.6347636	-0.6347636	-0.6347636	0.05514704	0.110920005	1.3415083	1.3504665	-0.6347636	-0.18960443	-0.6347636	-0.6347636	-0.6347636	-0.6347636	-0.6347636	-0.6347636	1.1060855	3.5405455	2.2213235	-0.6347636	-0.6347636	-0.6347636	-0.6347636	0.54766464	-0.5511264
-0.6347636	-0.6347636	-0.6347636	-0.6347636	0.50066936	0.38863444	-0.37654933	-0.6347636	-0.6347636	-0.34633982	-0.6347636	-0.4401144	-0.6347636	-0.611129	-0.6347636	0.27404478	-0.6347636	-0.6347636	-0.4664222	-0.6347636	0.40441248	-0.6347636	-0.6347636	-0.36612895	-0.6347636	-0.6347636	-0.6347636	-0.6347636	-0.6347636	-0.40348232	-0.27722612	0.50881	1.1788458	-0.6347636	-0.5175005	-0.013674307	-0.6347636	-0.6347636	-0.3680644	-0.6347636	-0.6347636	0.9622667	3.5575964	2.7130997	-0.6347636	-0.6347636	-0.6347636	1.1479322	-0.6347636	0.033597805
-0.6347636	-0.6347636	-0.6347636	-0.6347636	0.68993413	-0.03435118	-0.17877057	-0.6347636	-0.6347636	-0.6347636	-0.6347636	-0.6347636	-0.5805706	-0.6347636	-0.6347636	-0.6347636	-0.05089498	-0.6347636	-0.6347636	0.73111373	-0.07987803	-0.29852358	-0.6347636	-0.6347636	-0.6347636	-0.6347636	-0.6347636	-0.6347636	-0.6347636	0.8698927	0.70801514	-0.31778333	-0.3210565	-0.6347636	-0.6347636	-0.6347636	-0.6347636	-0.05890249	0.43233278	-0.566249	0.34784544	-0.044894394	1.7362357	0.8314943	-0.6347636	-0.12226569	0.56987923	4.4067736	-0.087713055	0.48336852
-0.6347636	-0.6347636	-0.6347636	-0.6347636	1.3165028	1.68228	0.1931534	0.29033604	-0.57439893	-0.6347636	-0.6347636	-0.6347636	-0.6347636	-0.6347636	-0.6347636	-0.6347636	0.12617114	-0.6347636	-0.6347636	0.2907111	0.7454957	-0.6347636	-0.6347636	-0.6347636	-0.6347636	-0.6347636	-0.6347636	-0.6347636	-0.6347636	-0.46668977	-0.16077238	-0.6347636	0.6457624	-0.6347636	-0.6347636	-0.6347636	-0.627614	2.6290157	1.979091	0.99270934	1.7235029	-0.38557276	-0.16039042	-0.6347636	-0.6347636	-0.6347636	2.542867	4.542207	0.8005318	2.3634236
-0.6347636	-0.6347636	-0.6347636	-0.6347636	1.8908864	1.0782629	-0.2149865	1.2926776	1.9348181	0.5334261	-0.6347636	-0.2579701	-0.6347636	-0.6347636	-0.6347636	-0.6347636	-0.6347636	-0.6347636	-0.6347636	-0.6347636	-0.11414191	0.37843698	-0.37851942	-0.4239827	-0.6347636	-0.6347636	-0.6347636	-0.6347636	-0.6347636	-0.6347636	-0.6347636	-0.6347636	-0.6347636	-0.6347636	-0.6347636	-0.50160044	1.4184663	2.1893508	1.6011485	-0.6347636	0.75823385	-0.6347636	-0.6347636	-0.6347636	0.2774483	0.0043724338	0.29463616	3.7769575	2.3637013	2.660818
-0.6347636	-0.6347636	-0.6347636	-0.6347636	2.5624623	2.898725	0.16450588	1.6924796	2.7103424	-0.11613076	-0.6347636	-0.6347636	-0.6347636	-0.19522797	-0.6347636	-0.30929717	-0.19652876	-0.6347636	-0.6347636	-0.2860717	-0.48595482	0.5570477	-0.57563883	-0.6347636	-0.6347636	-0.6347636	-0.6347636	-0.6347636	-0.6347636	-0.6347636	-0.6347636	-0.6347636	-0.6347636	-0.6347636	-0.6347636	0.44865808	2.5572443	2.9136517	3.3348854	-0.6347636	-0.6347636	1.1183231	-0.6347636	-0.0995224	1.6011494	0.58912396	-0.6347636	2.9349885	3.7736535	1.8450904
-0.6347636	-0.6347636	-0.6347636	-0.6347636	0.9677514	2.5684946	1.0281674	1.9675374	2.1412656	0.2593181	-0.5889559	-0.6347636	0.98127383	-0.07611599	-0.6347636	0.07285727	-0.6347636	-0.6347636	-0.6347636	-0.6347636	0.07182451	-0.6347636	-0.6347636	-0.6347636	-0.6347636	-0.6347636	-0.6347636	-0.6347636	-0.6347636	-0.6347636	-0.6347636	-0.6347636	-0.6347636	-0.6347636	-0.6347636	-0.6347636	3.0276744	2.432224	2.6269023	-0.0022751214	-0.6347636	0.03545552	-0.6347636	-0.6347636	-0.03501508	0.31658447	-0.55628645	1.5340909	1.9502412	1.67326
-0.6347636	-0.6347636	-0.6347636	-0.6347636	-0.53863907	0.6795368	-0.6347636	2.3110652	1.0441934	2.7205002	2.149819	-0.26088896	0.41256243	-0.01897974	0.14869091	1.6061381	-0.511336	-0.6347636	-0.6347636	-0.6347636	-0.6347636	-0.6347636	-0.6347636	-0.6347636	-0.6347636	-0.6347636	-0.6347636	-0.6347636	-0.6347636	-0.6347636	-0.6347636	-0.6347636	-0.6061257	-0.6347636	-0.6347636	-0.30609953	2.0825295	0.8314101	2.3000607	3.2593281	0.12060023	0.82174325	-0.6347636	1.3955486	-0.6347636	-0.6347636	-0.6347636	0.5823031	0.8093155	1.0770727
-0.4962733	-0.6347636	-0.6347636	-0.6347636	-0.59331787	-0.6347636	-0.6347636	0.90476274	-0.6347636	1.4296016	1.0478745	1.215069	-0.5541061	-0.6347636	-0.31792983	-0.6347636	-0.6347636	-0.6347636	-0.6347636	-0.6347636	-0.6347636	-0.6347636	-0.6347636	-0.6347636	-0.6267498	-0.6347636	-0.6347636	-0.6347636	-0.6347636	-0.6347636	-0.6347636	-0.6347636	-0.6347636	-0.6347636	-0.6347636	-0.6347636	-0.12846611	1.3598007	1.726966	3.5360286	-0.075542904	-0.55999905	-0.6347636	0.56691784	-0.6347636	-0.6347636	-0.6347636	0.08454913	0.8683947	1.1392788
0.03680115	-0.4090633	-0.6347636	-0.6347636	-0.6347636	-0.6347636	-0.6347636	-0.6347636	-0.6347636	-0.40609437	-0.6347636	-0.37963885	0.40331042	1.2004362	-0.20421219	-0.6347636	-0.6347636	-0.6347636	0.3551702	-0.6347636	-0.6347636	-0.6347636	-0.6347636	-0.6347636	-0.6347636	-0.6347636	-0.6347636	-0.6347636	-0.6347636	-0.6347636	-0.6347636	-0.6347636	-0.6347636	-0.6347636	-0.6347636	-0.6347636	0.14490366	1.4247564	0.008623708	0.7053055	-0.34658504	-0.6347636	-0.6347636	0.8485508	-0.6347636	0.35127303	-0.6347636	0.2887953	0.6978908	1.501404
0.4562448	-0.6347636	-0.6347636	-0.6347636	-0.6347636	-0.6347636	-0.6347636	-0.6347636	-0.6347636	-0.6347636	-0.50578326	-0.11218813	-0.2049431	-0.12214961	2.466936	0.55874443	-0.6347636	-0.6347636	-0.6347636	-0.0058251354	-0.6347636	-0.19979255	-0.6347636	-0.6347636	-0.6347636	-0.6347636	-0.6347636	-0.6347636	-0.6347636	-0.6347636	-0.6347636	-0.6347636	-0.6347636	-0.6347636	-0.6347636	-0.6347636	-0.6347636	-0.45353225	-0.6347636	-0.6347636	-0.5962047	-0.6347636	-0.6347636	0.6952176	-0.5252817	-0.6347636	-0.32508114	-0.6347636	0.3058305	0.65615535
1.6884117	-0.6347636	-0.6347636	-0.6347636	-0.6347636	-0.6347636	-0.6347636	-0.6347636	-0.6347636	-0.6347636	-0.6347636	1.2297823	0.016269496	-0.5149751	0.45945698	0.7710904	0.091999516	-0.6347636	-0.6347636	-0.6347636	-0.6347636	-0.6347636	-0.6347636	-0.6347636	0.34344095	-0.42086864	-0.6347636	-0.6347636	-0.6347636	-0.6347636	-0.6347636	-0.6347636	-0.6347636	-0.6347636	-0.6347636	-0.6347636	-0.6347636	0.2278475	-0.6347636	-0.6347636	-0.6347636	-0.52671045	-0.43203944	-0.6347636	-0.19975035	-0.5862474	0.45144838	-0.6347636	0.2678188	-0.6347636
0.9704905	-0.192381	-0.6347636	-0.39113805	-0.6347636	-0.6347636	-0.6347636	-0.6347636	-0.6347636	-0.6347636	-0.6347636	-0.62841946	0.49996442	-0.6347636	-0.10294811	-0.53840977	-0.30440372	-0.6347636	-0.62113917	-0.6347636	-0.6347636	-0.6347636	-0.6347636	-0.6347636	-0.13488877	-0.6347636	-0.6347636	-0.6347636	-0.6347636	-0.6347636	-0.6347636	-0.6347636	-0.6347636	-0.6347636	-0.6347636	-0.6347636	-0.6347636	0.9646127	-0.3068624	-0.6347636	-0.29259783	-0.6347636	-0.6347636	-0.6330195	-0.6347636	-0.03803596	0.1856472	-0.6347636	0.29609618	-0.6347636
1.0110762	-0.6347636	-0.6347636	-0.6347636	-0.6347636	-0.6347636	-0.6347636	-0.6347636	-0.6347636	-0.6347636	-0.6347636	-0.6347636	-0.15925762	-0.5074002	1.3378831	0.23577762	-0.6347636	0.013519714	-0.23294054	-0.3670777	-0.6347636	-0.6347636	-0.6347636	0.3329734	-0.6347636	-0.6347636	-0.6347636	-0.6347636	-0.517275	-0.6347636	-0.6347636	-0.6347636	-0.6347636	-0.6347636	-0.6347636	-0.6347636	-0.6347636	0.40978447	0.49749672	-0.6347636	-0.6347636	-0.6347636	-0.6347636	-0.6347636	0.36131316	0.45484856	0.061519932	0.03446992	-0.6347636	0.21588816
0.46385777	-0.6347636	-0.6347636	-0.6347636	-0.6347636	-0.6347636	-0.6347636	-0.27264726	-0.6347636	-0.6347636	-0.6347636	-0.09231287	0.278023	0.8109492	-0.382272	1.1481757	-0.6347636	-0.009833245	0.63871145	-0.10711921	-0.6347636	-0.6347636	-0.6347636	-0.6347636	-0.6347636	-0.6347636	-0.6347636	-0.6347636	-0.6347636	-0.6347636	-0.6347636	-0.6347636	-0.6347636	-0.6347636	0.44341388	-0.6347636	-0.6347636	-0.6347636	-0.6347636	-0.6347636	-0.6347636	-0.6347636	-0.4850841	-0.6347636	-0.6347636	0.6361684	0.08551974	0.9691781	-0.25863576	1.223067
0.13624936	-0.6347636	-0.6347636	-0.6347636	-0.6347636	-0.6347636	-0.6347636	0.14293222	0.16747598	-0.6347636	-0.27100012	-0.44132432	-0.6347636	-0.3364146	-0.6347636	0.96427196	-0.42155373	1.0777365	0.13086696	-0.6347636	-0.6347636	-0.6347636	-0.6347636	-0.5900578	-0.6347636	0.82511514	-0.6347636	-0.6347636	-0.6347636	-0.6347636	-0.6347636	-0.6347636	-0.6347636	-0.6347636	-0.6347636	-0.63399696	-0.6347636	-0.6347636	-0.6347636	-0.6347636	-0.6347636	-0.6347636	0.32488793	-0.6347636	-0.6347636	-0.5666503	0.00958621	-0.6347636	-0.6347636	-0.19200213
1.635799	-0.6347636	-0.6347636	-0.6347636	-0.6347636	-0.6347636	-0.6347636	-0.6347636	-0.6347636	-0.6347636	-0.19559592	0.26135	-0.6347636	-0.6347636	-0.6347636	1.3230544	-0.6347636	0.6441393	-0.10586899	-0.6347636	-0.6347636	-0.6347636	-0.6347636	-0.6347636	-0.5910195	1.010804	-0.6347636	-0.5132775	-0.6347636	-0.6347636	-0.6347636	-0.6347636	-0.6347636	-0.6347636	-0.6347636	-0.4112187	-0.6347636	-0.43286386	-0.6347636	-0.6347636	-0.6347636	-0.3150533	0.74235266	-0.6347636	-0.6347636	-0.11485835	0.109795175	-0.6347636	-0.6347636	-0.6347636
0.27796534	0.061261892	-0.6347636	-0.6347636	-0.6347636	-0.6347636	-0.6347636	-0.6347636	-0.6347636	-0.6347636	0.8269802	-0.6347636	-0.6347636	-0.6347636	-0.6347636	-0.016017504	0.6953888	1.5585892	1.8927298	-0.6347636	-0.6347636	-0.6347636	-0.6347636	0.51678634	-0.6347636	-0.6347636	-0.6347636	-0.47169393	-0.6347636	-0.6347636	-0.6347636	-0.6347636	-0.6347636	-0.6347636	-0.09438425	-0.6347636	-0.6347636	-0.5594455	-0.6347636	-0.6347636	0.0070145996	-0.6347636	-0.49536657	-0.18750247	0.08925294	-0.6347636	-0.6347636	-0.6347636	-0.6347636	-0.6347636
0.6154114	-0.09518237	-0.6347636	-0.6347636	-0.6347636	-0.6347636	-0.6347636	-0.6347636	-0.6347636	-0.3142168	-0.059650667	-0.6347636	-0.6347636	-0.6347636	-0.6347636	-0.6347636	0.3021507	0.9552531	1.2005676	-0.6347636	-0.6347636	0.46719253	-0.6347636	-0.16823138	-0.6347636	-0.6347636	-0.6347636	-0.6347636	-0.6347636	-0.6347636	-0.6347636	-0.6347636	-0.6347636	-0.6347636	0.2731945	-0.121406935	-0.6347636	-0.6347636	-0.6347636	-0.6347636	-0.6347636	-0.6347636	0.07751966	0.23037678	-0.6347636	-0.6347636	-0.6347636	-0.6347636	-0.6347636	-0.6347636
-0.6347636	-0.6347636	-0.6347636	0.111583784	-0.6347636	-0.6347636	-0.6347636	-0.6347636	-0.5671006	-0.34905025	-0.48573542	-0.6347636	-0.6347636	-0.6347636	-0.6347636	-0.6347636	-0.6347636	0.57019854	0.9337135	-0.6347636	-0.6347636	0.027124915	-0.6347636	-0.6347636	-0.6003656	0.30084193	-0.48192203	-0.6347636	-0.6347636	-0.6347636	-0.6347636	-0.6347636	-0.6347636	-0.6347636	-0.6347636	-0.5954574	-0.6347636	-0.6347636	-0.6347636	-0.6347636	-0.6347636	-0.6347636	0.9818864	-0.06748194	-0.6347636	-0.6347636	-0.6347636	-0.6347636	-0.6347636	-0.6347636
0.26609585	-0.579703	-0.6347636	1.4600815	0.4766853	-0.6347636	-0.5631953	-0.6347636	-0.56342536	0.029733164	-0.08760103	-0.6347636	-0.6347636	-0.6347636	-0.6347636	-0.6347636	-0.6347636	-0.6347636	-0.21240284	-0.6347636	-0.6347636	-0.6347636	-0.29761428	-0.6347636	-0.6347636	0.0777095	-0.5458109	-0.22506201	-0.6347636	-0.6347636	-0.6347636	-0.6347636	-0.6347636	-0.6347636	-0.6347636	-0.6347636	-0.6347636	-0.6347636	-0.6347636	-0.6347636	-0.6347636	-0.6347636	0.27414325	-0.6347636	-0.6347636	-0.6347636	-0.6347636	-0.6347636	-0.6347636	-0.57821345
0.91446674	-0.18814938	-0.074121155	0.8246715	-0.4065984	-0.6347636	-0.6347636	-0.3145635	-0.3172105	0.14056267	-0.6347636	-0.55783033	-0.6347636	-0.6347636	-0.6347636	-0.6347636	-0.6347636	-0.6347636	-0.6347636	-0.6347636	-0.18367973	-0.6347636	0.004203754	-0.6347636	-0.6347636	-0.6347636	-0.6347636	-0.6347636	-0.6347636	-0.6347636	-0.6347636	-0.6347636	-0.6347636	-0.6347636	0.18194392	-0.6347636	-0.6347636	-0.6347636	-0.6347636	-0.6347636	-0.6347636	-0.6347636	-0.6347636	-0.6347636	-0.6347636	-0.6347636	-0.6347636	-0.6347636	-0.6347636	0.08315544
0.33411014	0.70209587	0.017774979	-0.0317566	-0.6347636	-0.6347636	-0.6347636	-0.6347636	-0.6347636	-0.13724115	0.33725253	-0.18685587	-0.6347636	-0.6347636	-0.6347636	-0.6347636	-0.6347636	-0.6347636	-0.6347636	-0.6347636	-0.6347636	-0.6347636	-0.6347636	-0.6347636	-0.6347636	-0.6347636	-0.6347636	-0.6347636	-0.6347636	-0.6347636	-0.47100532	-0.6347636	-0.14065154	-0.6347636	0.8529246	-0.6347636	-0.6347636	-0.6347636	-0.6347636	-0.6347636	-0.6347636	-0.6347636	-0.6347636	-0.6347636	-0.6347636	-0.6347636	0.6004966	-0.6347636	-0.6347636	-0.6347636
0.8567141	1.398779	1.1169121	0.53392404	-0.20843792	-0.6347636	-0.6347636	-0.6347636	-0.6347636	-0.6347636	0.18777922	-0.6347636	-0.6347636	-0.6347636	-0.6347636	-0.6347636	-0.6347636	-0.6347636	-0.6347636	-0.6347636	-0.6347636	-0.6347636	-0.6347636	-0.6347636	-0.6347636	-0.6347636	-0.6347636	-0.6347636	-0.6347636	-0.3242189	0.020086678	-0.6347636	-0.6347636	-0.6347636	1.3319813	-0.6347636	-0.6347636	-0.6347636	-0.6347636	-0.6347636	-0.6347636	-0.6347636	-0.6347636	-0.6347636	-0.6347636	-0.6347636	0.8985591	-0.6347636	-0.58851856	0.156239
-0.27338555	0.9989481	1.3962029	0.41525066	-0.30670127	-0.6347636	-0.6347636	-0.6347636	0.3898429	-0.6347636	-0.6347636	-0.06458198	-0.3007205	0.17981566	-0.6347636	-0.6347636	-0.6347636	-0.6347636	-0.6347636	-0.6347636	1.3782525	0.6928035	-0.12483899	0.3819783	0.034322403	-0.6347636	-0.6347636	-0.15616877	-0.29659212	1.2787766	-0.6347636	-0.6347636	-0.6347636	-0.6347636	0.40500146	-0.6347636	0.30536112	-0.6347636	-0.6347636	-0.6347636	-0.6347636	-0.6347636	-0.6347636	-0.6347636	-0.6347636	-0.6347636	-0.47509432	-0.6347636	-0.6347636	-0.37795722
-0.013768562	-0.6347636	1.5662917	1.3146032	0.013629627	-0.6347636	-0.045469172	-0.3045899	0.5698202	-0.6347636	-0.6347636	0.25747418	-0.6347636	-0.6347636	-0.6347636	-0.6347636	0.59914124	0.10970938	-0.5172084	1.2771237	2.5953658	2.5543814	-0.17498676	2.594855	1.6385925	-0.20994195	-0.6347636	-0.26554132	-0.3146532	-0.1623779	-0.49834588	-0.6347636	-0.6347636	-0.6347636	-0.6347636	-0.6347636	0.91634834	-0.6347636	-0.6347636	-0.6347636	-0.6347636	-0.6347636	-0.6347636	-0.6347636	-0.6347636	-0.6347636	-0.6347636	-0.6347636	-0.6347636	-0.6347636
1.8528538	-0.0177199	0.7102842	0.020413155	-0.6347636	-0.6347636	-0.4771436	-0.6347636	-0.6347636	-0.6347636	-0.6347636	-0.6347636	-0.6347636	-0.6347636	-0.57662874	0.5403946	1.1298581	0.56387323	0.29860383	1.6880008	2.9828024	2.7703342	1.3410097	2.8674202	1.131222	0.7862845	-0.35252374	-0.6347636	-0.029757952	-0.2709491	-0.6347636	-0.6347636	-0.6347636	-0.6347636	-0.6347636	-0.6347636	-0.6347636	-0.6347636	-0.6347636	-0.6347636	-0.6347636	-0.6347636	-0.6347636	-0.6347636	-0.6347636	0.25444725	-0.6347636	-0.6347636	-0.6347636	-0.6347636
0.46593827	0.6596846	-0.6347636	0.31581128	-0.6347636	-0.6347636	-0.6347636	-0.6347636	-0.6347636	-0.6347636	-0.6347636	-0.6347636	-0.5871535	-0.32499373	0.9897391	1.249939	0.2577318	1.8189534	0.6703998	2.125466	4.9546213	4.406138	2.3703527	2.8175597	2.130125	1.0188956	0.5430544	-0.53196204	0.23966584	0.008777636	-0.6347636	-0.6347636	-0.6347636	-0.6347636	-0.6347636	-0.6347636	-0.6347636	-0.6347636	-0.6347636	-0.6347636	-0.6347636	-0.6347636	-0.6347636	-0.6347636	-0.6347636	-0.6347636	-0.6347636	-0.6347636	-0.3154259	-0.047765817
-0.43388698	-0.36822793	-0.6347636	-0.503732	-0.6347636	-0.6347636	-0.6347636	-0.6347636	-0.6347636	-0.6347636	-0.6347636	-0.6347636	-0.6347636	-0.6347636	0.83392954	0.47986734	-0.6347636	-0.6347636	-0.0152767645	0.8220256	4.3711095	3.324232	3.6835024	4.077353	3.8976462	1.748599	0.19671151	-0.6347636	-0.6347636	-0.6347636	-0.6347636	-0.6347636	-0.6347636	-0.6347636	-0.6347636	-0.5806902	-0.6347636	-0.6347636	-0.6347636	-0.6347636	-0.6347636	-0.6347636	-0.6347636	-0.6347636	-0.6347636	-0.6347636	0.13831379	1.3352846	-0.17848971	0.31877738
-0.6347636	-0.46514535	-0.6347636	-0.6347636	-0.6347636	-0.6347636	-0.6347636	-0.6347636	-0.6347636	-0.6347636	-0.6347636	-0.6347636	-0.6347636	-0.6347636	-0.50658435	-0.006004879	-0.6347636	-0.6347636	-0.6347636	-0.6347636	2.1909766	1.2323518	2.3112683	2.8732266	1.940316	0.938216	1.6407313	-0.6347636	0.42915097	-0.6347636	-0.6347636	-0.6347636	-0.6347636	-0.6347636	-0.6347636	-0.6347636	-0.6347636	-0.6347636	-0.6347636	-0.6347636	-0.6347636	-0.6347636	-0.48351586	-0.6347636	-0.49459657	-0.31417271	1.7284178	1.4978524	0.897669	1.7494745
-0.6347636	-0.6347636	-0.6347636	-0.6347636	-0.6347636	-0.6347636	-0.6347636	-0.6347636	-0.6347636	-0.6347636	-0.6347636	-0.6347636	-0.6347636	-0.6347636	-0.6347636	-0.6347636	-0.6347636	-0.6347636	0.19679832	-0.15155771	0.8269016	1.1624113	1.2786969	2.032624	1.1150606	0.7269873	0.66638243	0.20468268	-0.02979719	-0.6347636	-0.6347636	-0.6347636	-0.6347636	-0.6347636	-0.6347636	0.16307743	-0.6347636	-0.6347636	-0.6347636	-0.6347636	-0.6347636	-0.6347636	0.03513485	-0.6347636	-0.20777065	-0.6347636	1.0148841	0.36820877	-0.35519525	1.2646663
-0.091104425	-0.6347636	-0.6347636	-0.6347636	-0.6347636	-0.6347636	-0.6347636	-0.6347636	-0.6347636	-0.6347636	-0.6347636	-0.6347636	-0.6347636	-0.6347636	-0.6347636	-0.52627254	-0.6347636	0.946635	1.2218251	1.5611191	3.4767332	2.6717863	1.0489315	0.3975145	0.40464947	-0.014461419	0.14255194	0.313052	-0.6347636	-0.6347636	-0.6347636	-0.6347636	-0.6347636	-0.16174392	0.57914644	-0.028874047	-0.59469026	-0.6347636	-0.6347636	-0.6347636	-0.6347636	-0.6347636	-0.6347636	-0.12930311	0.3603492	-0.23823367	-0.11632792	0.095121965	0.32438576	0.3213835
-0.07908058	-0.6347636	-0.6347636	-0.6347636	-0.6347636	-0.6347636	-0.6347636	-0.6347636	-0.6347636	-0.6347636	-0.6347636	-0.6347636	-0.6347636	-0.6347636	-0.6347636	0.5094893	-0.2570038	0.23077503	0.5479383	0.9652548	1.1643296	0.5064718	0.58889455	0.39301297	0.49779963	1.2536846	-0.5077007	-0.6347636	-0.6347636	-0.6347636	-0.6347636	-0.6347636	0.4582148	1.0772096	1.2347126	1.5863627	1.4787303	-0.21406974	-0.6347636	-0.6347636	-0.6347636	-0.6347636	-0.6347636	0.26018596	0.11769797	0.91503286	-0.28492272	0.354052	-0.20813426	-0.6347636
0.36965454	0.5807342	-0.5384956	-0.6347636	-0.6347636	-0.6347636	-0.6347636	-0.6347636	-0.6347636	-0.6347636	-0.6347636	-0.6347636	-0.6347636	-0.6347636	-0.6347636	-0.6347636	-0.6347636	0.31705105	-0.13362524	0.44487712	-0.3057474	2.308548	1.114672	1.4041702	1.0887558	0.843654	-0.42207772	-0.6347636	-0.6347636	-0.6347636	-0.04547903	-0.35008773	1.963478	3.2345352	0.7086906	1.8711916	0.76742196	-0.62215513	-0.6347636	-0.6347636	-0.6347636	-0.6347636	-0.6240488	-0.0003093067	-0.11695917	-0.022938756	-0.6347636	-0.36241713	-0.6347636	-0.46514317
1.5871282	2.22644	0.73410594	-0.46192858	-0.6347636	-0.6347636	-0.6347636	-0.6347636	-0.6347636	-0.6347636	-0.6347636	-0.6347636	-0.6347636	-0.6347636	-0.6347636	-0.6347636	-0.6347636	-0.6347636	-0.6347636	-0.6347636	-0.11851489	1.9866221	-0.06355902	0.4661234	0.76657736	-0.6347636	-0.6347636	-0.6347636	-0.6347636	-0.1698674	1.5415696	0.5730122	1.7714837	3.052336	1.84757	1.0566183	-0.26126868	-0.6347636	-0.6347636	-0.6347636	-0.6347636	-0.6347636	-0.6347636	0.9198732	0.7101387	-0.6347636	-0.6347636	-0.6347636	-0.6347636	-0.6347636
0.10134879	-0.6347636	0.09105407	1.526347	-0.6347636	-0.6347636	-0.6347636	-0.6347636	-0.6347636	-0.6347636	-0.6347636	-0.6347636	-0.6347636	-0.6347636	-0.6347636	-0.6347636	-0.6347636	-0.6347636	-0.6347636	-0.6347636	-0.6347636	1.0803802	-0.6347636	-0.6347636	-0.6347636	-0.6347636	-0.6347636	-0.6347636	-0.6347636	0.50740844	1.957872	0.55132276	0.59684116	0.3905747	1.3813075	1.5945605	-0.6347636	-0.6347636	-0.6347636	-0.6347636	-0.6347636	-0.6347636	-0.6088537	-0.46240956	0.84073454	0.5170514	-0.6347636	-0.6347636	-0.6347636	-0.6347636
-0.46723667	-0.28404248	0.29546794	0.6649032	-0.6347636	-0.6347636	-0.6347636	-0.6347636	-0.6347636	-0.11942673	-0.6347636	-0.6347636	-0.61278737	-0.6347636	-0.6347636	-0.6347636	-0.6347636	-0.6347636	-0.6347636	-0.6347636	-0.6347636	0.21343812	-0.6347636	-0.6347636	-0.6347636	-0.6347636	-0.6347636	-0.6347636	-0.6347636	0.28889513	1.3044007	-0.23319446	-0.14285417	-0.21134222	0.386149	-0.6271857	-0.52601105	-0.6347636	-0.6347636	-0.6347636	-0.6347636	-0.6347636	0.35186085	0.2593359	0.57720643	1.2631581	-0.6335349	-0.2766467	-0.6347636	-0.6347636
-0.6347636	-0.6347636	-0.6347636	-0.6347636	-0.6347636	-0.6347636	-0.6347636	-0.6347636	-0.6347636	-0.6347636	-0.6347636	-0.6347636	-0.6347636	-0.6347636	-0.6347636	-0.5817055	-0.6347636	-0.6347636	-0.6347636	-0.6347636	-0.6347636	-0.6347636	-0.6347636	-0.6347636	-0.6347636	-0.6347636	-0.6347636	-0.6347636	0.024680208	0.2484673	0.29563567	-0.4062376	0.5130975	-0.13965584	-0.6347636	-0.6347636	-0.6347636	-0.6347636	-0.6347636	-0.5725535	-0.6347636	-0.6347636	-0.17172728	0.15489542	0.65986353	1.1005589	0.94131076	-0.3941496	-0.6347636	-0.6347636
-0.6347636	-0.6347636	-0.6347636	-0.6347636	-0.6347636	-0.6347636	-0.6347636	-0.6347636	-0.6347636	-0.6347636	-0.6347636	-0.6347636	-0.6347636	-0.6347636	-0.6347636	-0.39809784	-0.34484372	-0.2655154	-0.6347636	-0.6347636	-0.6347636	-0.6347636	-0.6347636	-0.6347636	-0.6347636	-0.6347636	-0.6347636	-0.13431692	0.13686706	0.17272754	0.30755582	0.73784727	-0.43201435	-0.6347636	-0.6347636	-0.6347636	-0.6347636	-0.3773769	-0.6347636	-0.6347636	-0.6347636	-0.6347636	-0.6347636	0.2528988	0.86586446	0.6614521	0.95790267	0.95086175	-0.34426185	-0.4321273
-0.6347636	-0.6347636	-0.6347636	-0.6347636	-0.6347636	-0.6347636	-0.6347636	-0.6347636	-0.6347636	-0.6347636	-0.6347636	-0.6347636	-0.6347636	-0.6347636	-0.6347636	-0.6347636	-0.6347636	-0.2482453	-0.23608795	-0.6347636	-0.6347636	-0.6347636	-0.6347636	-0.6347636	-0.6347636	-0.6076157	-0.6347636	-0.6323536	0.34970382	0.3547372	0.8690332	0.9437432	-0.6347636	-0.6347636	-0.6347636	-0.6347636	-0.6347636	-0.35748637	0.69523996	-0.6347636	-0.6347636	-0.50195396	0.16776793	0.105537854	-0.11360921	-0.26239365	0.8391214	-0.6347636	-0.6347636	-0.004155024
-0.6347636	-0.6347636	-0.6347636	-0.6347636	-0.6347636	-0.6347636	-0.6347636	-0.6347636	-0.6347636	-0.6347636	-0.6347636	-0.6347636	-0.6347636	-0.6347636	-0.6347636	-0.6347636	-0.6347636	-0.6347636	-0.6347636	-0.6347636	-0.6347636	-0.6347636	-0.6347636	-0.6347636	-0.6347636	-0.6347636	-0.6347636	-0.6347636	1.9281411	0.93535554	1.4386626	2.850626	0.6763454	-0.6347636	-0.6347636	-0.6347636	-0.6347636	-0.6347636	-0.41555563	-0.6347636	0.37076604	-0.6347636	-0.41310734	0.47380492	-0.6347636	-0.09591355	-0.20187338	-0.6347636	-0.6347636	1.4851464
-0.6347636	-0.6347636	-0.6347636	-0.6347636	-0.3860452	-0.6347636	-0.6347636	-0.6347636	-0.6347636	-0.6347636	-0.6347636	-0.27956152	-0.6347636	-0.6347636	-0.6347636	-0.6347636	-0.6347636	-0.6347636	-0.6347636	-0.6347636	-0.6347636	-0.6347636	-0.6347636	-0.6347636	-0.6347636	-0.6347636	-0.6347636	0.35893804	1.2985657	2.2851071	1.7074391	1.51214	2.4492476	1.0110445	0.2430109	-0.6347636	-0.6347636	-0.6347636	-0.09694897	-0.6347636	0.78113294	-0.48944128	-0.5855652	-0.48229355	-0.6347636	-0.6347636	-0.6347636	-0.53325313	-0.6347636	0.929633
-0.6347636	-0.6347636	-0.6347636	-0.6347636	-0.6347636	-0.6347636	-0.6347636	-0.6347636	-0.6347636	-0.6347636	-0.6347636	-0.6347636	-0.6347636	-0.6347636	-0.6347636	-0.6347636	-0.6347636	-0.6347636	-0.6347636	-0.6347636	-0.6347636	1.406629	-0.6347636	-0.6347636	-0.6347636	0.7704193	0.5161937	1.0857505	2.360521	1.9315693	-0.3422689	-0.34973264	2.8590457	1.2776854	-0.25932187	-0.6347636	-0.6347636	1.1697656	1.3137833	0.36805552	0.18075247	0.93516684	0.2418915	-0.3620104	-0.6347636	-0.4985536	-0.6347636	0.2484468	-0.6347636	-0.6347636
-0.5057188	-0.6347636	-0.6347636	-0.6347636	-0.6347636	-0.6347636	-0.6347636	-0.6347636	-0.6347636	-0.6347636	-0.6347636	-0.6347636	-0.6347636	-0.6347636	-0.6347636	-0.6347636	-0.6347636	-0.6347636	-0.6347636	-0.6347636	-0.6347636	1.8229256	-0.6347636	-0.6112565	1.1355586	1.6062614	0.08849963	-0.4762651	2.1393774	1.4387443	-0.6347636	-0.15946405	1.05399	1.6379104	-0.0053012003	-0.6347636	-0.6347636	1.3668483	1.3975197	2.0070355	1.0101112	0.25827226	0.6757104	0.5593965	-0.35517484	-0.48419434	-0.6347636	-0.6347636	-0.6347636	-0.6347636
-0.6347636	-0.6347636	-0.6347636	-0.6347636	-0.6347636	-0.6347636	-0.6347636	-0.6347636	-0.6347636	-0.533992	-0.6347636	-0.6347636	-0.6347636	-0.6347636	-0.6347636	-0.6347636	-0.6347636	-0.6347636	-0.6347636	-0.6347636	-0.505279	1.5506394	-0.6347636	0.9421308	1.400244	0.16920733	-0.27980226	1.6564368	0.62782997	0.40198988	-0.6347636	0.59971327	1.1281471	-0.47482657	-0.6347636	-0.6347636	-0.6347636	-0.6347636	0.921832	1.251729	0.07372503	0.33963382	1.362976	1.89189	-0.5600773	-0.6347636	-0.6347636	-0.6347636	-0.6347636	-0.6347636
-0.6347636	-0.6347636	-0.6347636	-0.6347636	-0.6347636	-0.6347636	-0.6347636	-0.6347636	-0.6347636	-0.6347636	-0.6347636	-0.6347636	-0.6347636	-0.6347636	-0.6347636	-0.6347636	-0.6347636	-0.6347636	-0.6347636	-0.6347636	-0.6347636	1.1591753	-0.6347636	-0.49426642	0.08808621	0.38587776	0.51620495	-0.13147077	0.63277197	-0.0017180549	-0.6347636	-0.6347636	-0.12369771	-0.6347636	-0.6347636	-0.6347636	-0.6347636	-0.6347636	1.6313813	2.6739614	2.0147603	0.67764467	2.0947695	1.6840502	0.27842948	0.06886421	-0.5649239	-0.6347636	-0.6347636	-0.6347636
-0.6347636	-0.6347636	-0.6347636	-0.6347636	-0.6347636	-0.6347636	-0.6347636	-0.6347636	-0.6347636	-0.6347636	-0.6347636	-0.6347636	-0.6347636	-0.6347636	-0.6347636	-0.6347636	-0.6347636	-0.6347636	-0.6347636	-0.6347636	-0.6347636	1.5121415	0.6910873	-0.6347636	-0.30605212	1.224583	0.84687585	0.07289149	1.7395293	0.13676688	-0.6347636	-0.6347636	-0.6347636	-0.6347636	-0.6347636	-0.6347636	-0.6347636	-0.6347636	-0.35299048	2.2953458	3.1455567	1.4541765	1.0223912	0.9604775	0.8042875	0.31425905	0.18747903	-0.6347636	-0.6347636	-0.6347636
-0.6347636	-0.6347636	-0.6347636	-0.23403601	-0.6347636	-0.6347636	-0.6347636	0.30321524	-0.6347636	-0.6347636	0.28153113	-0.6347636	-0.6347636	-0.6347636	-0.6347636	-0.52061266	0.2065407	-0.6347636	-0.6347636	-0.6347636	-0.6347636	0.6949348	1.19158	-0.6347636	-0.37015334	2.3315375	0.19995712	-0.38481817	-0.0043881526	-0.4853657	-0.27694887	-0.6347636	-0.6347636	-0.6347636	-0.6347636	-0.6347636	-0.6347636	-0.6347636	-0.6347636	1.158287	2.2354462	1.7072942	-0.6347636	-0.34406298	0.07308242	0.6670846	0.040067732	-0.14605485	-0.6347636	-0.551768
-0.23958507	-0.6347636	-0.6347636	-0.1892953	0.093640305	-0.3004892	-0.3877944	-0.6347636	-0.6347636	-0.07904558	0.20234522	-0.6347636	-0.6347636	-0.6347636	-0.6347636	-0.10694315	0.3446962	-0.6347636	-0.6347636	-0.6347636	-0.6347636	-0.6347636	1.0975864	-0.6347636	0.25942948	1.9305193	-0.6347636	-0.08499756	0.81081814	0.27230307	-0.6347636	-0.6347636	-0.6347636	-0.6347636	-0.6347636	-0.6347636	-0.6347636	-0.6347636	-0.6347636	-0.6347636	0.69114476	-0.5200905	-0.6347636	-0.6347636	-0.6347636	0.4309993	1.0108423	1.1011187	-0.2738237	0.4850761
1.8893414	0.040268697	1.0690895	0.91422945	0.663119	-0.6347636	-0.38446775	-0.4669527	-0.3435592	-0.6347636	-0.6347636	-0.6347636	-0.6347636	-0.6347636	-0.6347636	-0.6347636	-0.6347636	-0.6347636	-0.6347636	-0.6347636	-0.32264227	-0.6347636	-0.5522379	-0.6347636	0.12901609	0.89157236	1.4567238	2.0628517	0.7870232	-0.14499605	-0.6347636	-0.6347636	-0.6347636	-0.6347636	-0.6347636	-0.6347636	-0.6347636	-0.6347636	-0.6347636	-0.6347636	-0.6347636	0.059215065	-0.09533678	-0.34545574	-0.6347636	-0.022552304	1.5276189	0.41791603	1.193822	0.37076303
5.117352	2.4701545	2.1716158	2.1646538	-0.08761082	-0.6347636	0.5022727	1.1663122	0.9813184	-0.6347636	-0.6347636	-0.6347636	-0.6347636	-0.6347636	-0.6347636	-0.6347636	-0.6347636	-0.6347636	-0.6347636	-0.6347636	-0.6347636	-0.6347636	-0.6347636	-0.57293457	1.0864143	1.0514375	3.0536885	2.6000679	-0.47319978	-0.6347636	-0.6347636	-0.6347636	-0.6347636	-0.6347636	-0.6347636	-0.6347636	-0.6347636	-0.6347636	-0.6347636	-0.6347636	-0.3146911	1.2697824	1.5005516	-0.6347636	-0.6347636	0.6242565	1.1349157	0.9054087	1.0208604	-0.6110234
4.3725185	1.1221489	2.05812	2.063453	0.9811001	0.84496015	0.56121063	1.949768	-0.14529985	-0.23241678	-0.6347636	-0.6347636	-0.6347636	-0.6347636	-0.6347636	-0.6347636	-0.6347636	-0.6347636	-0.29734302	-0.6347636	-0.6347636	-0.6347636	-0.6347636	-0.62808615	0.68971753	-0.5692842	1.1828387	-0.6347636	-0.6347636	-0.6347636	-0.6347636	-0.6347636	-0.6347636	-0.6347636	-0.6347636	-0.6347636	-0.6347636	-0.6347636	-0.6347636	-0.5258882	0.30948174	1.5811522	1.7342651	-0.6084598	-0.6347636	2.0598648	1.6527963	-0.6347636	-0.6347636	-0.6347636
2.5282629	0.7896646	1.4616307	2.5065491	1.0972085	0.9696835	1.2099731	-0.39487967	-0.6347636	0.036913846	-0.6347636	-0.6347636	-0.6347636	-0.6347636	-0.6347636	-0.6347636	-0.6347636	-0.6347636	-0.19166705	-0.6347636	-0.6347636	-0.6347636	-0.6347636	-0.6347636	-0.27923942	-0.6347636	-0.6347636	-0.6347636	-0.6347636	-0.6347636	-0.6347636	-0.6347636	-0.6347636	-0.6347636	-0.6347636	-0.6347636	-0.6347636	-0.3493928	-0.08814056	-0.6347636	1.0519357	-0.37560847	0.48902902	-0.6347636	-0.5334851	1.483086	0.6708154	-0.6347636	-0.6347636	-0.6347636
-0.0686708	1.1157062	1.0756689	2.5627434	-0.20020103	0.89627856	1.6539551	-0.40220135	-0.21106146	1.8051099	-0.6347636	-0.6347636	-0.6347636	-0.6347636	-0.6347636	-0.6347636	-0.6347636	-0.6347636	-0.6347636	0.20231742	-0.6347636	-0.6347636	-0.6347636	-0.6347636	-0.6347636	0.51477873	0.8631899	-0.6347636	-0.6347636	-0.6347636	-0.6347636	-0.22644107	-0.6347636	-0.6347636	-0.6347636	-0.6347636	-0.6347636	-0.4976636	-0.3670302	-0.6347636	-0.6347636	-0.6347636	-0.6347636	-0.6347636	0.67828953	0.5339949	0.6314756	-0.40901062	-0.6347636	-0.6347636
-0.6347636	-0.41790807	1.4002419	1.0173947	-0.08630757	0.4746136	1.5833384	1.2291094	0.74466205	2.533757	-0.6347636	-0.6347636	-0.6347636	-0.6347636	-0.6347636	-0.6347636	-0.6347636	-0.6347636	-0.6347636	-0.15339787	-0.6347636	-0.6347636	-0.6347636	-0.6347636	0.2665164	0.32359073	0.051964555	-0.6347636	-0.6347636	-0.6347636	-0.6347636	-0.6347636	-0.6347636	-0.6347636	-0.6347636	-0.6347636	-0.6347636	0.13304354	-0.4767715	0.22458847	0.35997322	0.9775618	-0.24951613	0.4610901	1.5131898	0.5590772	-0.25808835	-0.6347636	-0.6347636	-0.6347636
0.13441058	-0.6347636	0.10303517	0.54302937	0.953335	0.0038790905	0.92721117	1.3519961	1.3320081	0.9059267	0.0134991575	-0.6347636	-0.6347636	-0.6347636	-0.6347636	-0.6347636	-0.6347636	-0.6347636	-0.6347636	-0.6347636	-0.6347636	-0.6347636	-0.6347636	-0.6347636	-0.47219375	0.4878653	0.7735508	-0.31033042	-0.6347636	-0.6347636	-0.6347636	-0.6347636	-0.6347636	-0.6347636	-0.6347636	-0.6347636	-0.6347636	-0.6347636	0.45420215	1.7462968	3.0320227	2.2258775	0.26048478	3.4362416	2.6006029	-0.22902124	-0.6347636	-0.6347636	-0.6347636	-0.6347636
-0.6347636	-0.6347636	0.8089594	-0.6347636	1.0201461	1.3476033	1.3785886	0.94876856	0.9322706	-0.6347636	-0.6347636	-0.6347636	-0.6347636	-0.51416224	-0.6347636	-0.6347636	-0.6347636	-0.6347636	-0.6347636	-0.5864973	-0.6347636	-0.6347636	-0.6347636	-0.6347636	-0.6347636	0.7521056	-0.6347636	-0.6347636	-0.6347636	-0.6347636	-0.6347636	-0.6347636	-0.6347636	-0.6347636	-0.6347636	-0.6347636	-0.6347636	-0.6347636	-0.5210521	1.3403567	2.713751	1.9988787	0.44854516	2.9550972	3.2872605	-0.6347636	-0.6347636	-0.6347636	-0.6347636	-0.6347636
-0.6347636	-0.044594154	1.051691	-0.013103455	0.6855168	0.66916233	1.1418147	-0.5124957	0.080046654	-0.6347636	-0.6347636	-0.6347636	-0.6347636	-0.59233534	-0.6347636	-0.50253904	-0.6347636	-0.6347636	-0.23165497	-0.5816257	-0.6347636	-0.6347636	-0.6347636	-0.6347636	0.52513325	0.27173078	-0.6347636	-0.6347636	-0.6347636	-0.6347636	-0.6347636	-0.6347636	-0.6347636	-0.6347636	-0.6347636	-0.6347636	-0.6347636	-0.6347636	-0.6347636	0.32259184	1.0333711	0.55280155	0.56086737	2.185371	-0.6347636	-0.6347636	-0.6347636	-0.6347636	-0.6347636	-0.6347636
-0.6347636	-0.6347636	1.1315064	2.1196404	2.4123917	0.49772492	0.8526847	-0.48520586	0.2826764	-0.47444767	0.22636457	-0.4719633	-0.17185663	0.44712764	-0.6347636	-0.21083273	-0.6347636	-0.6347636	-0.6347636	-0.6347636	-0.6347636	-0.6347636	-0.6347636	-0.6347636	-0.1410369	-0.30571452	-0.6347636	-0.6347636	-0.6347636	-0.6347636	-0.6347636	-0.6347636	-0.6347636	-0.6347636	-0.6347636	-0.6347636	-0.6347636	-0.6347636	-0.6347636	0.056471508	0.647295	1.1598419	-0.62744844	-0.6347636	-0.6347636	-0.6347636	-0.6347636	-0.6347636	-0.6347636	-0.6347636
-0.6347636	-0.6347636	-0.49554598	2.2661796	3.5370903	1.908898	-0.16960007	1.3414491	-0.6347636	-0.37465334	0.38936636	-0.04776237	1.2032146	-0.6334535	-0.5127432	0.14867924	-0.6347636	-0.6347636	-0.6347636	-0.6347636	-0.6347636	-0.6347636	-0.6347636	-0.6347636	-0.6347636	-0.33553234	-0.28996038	-0.6347636	-0.6347636	-0.6347636	-0.6347636	-0.6347636	-0.6347636	-0.6347636	-0.6347636	-0.6347636	-0.6347636	-0.4561876	-0.59439254	-0.6347636	0.46231484	1.6489984	-0.5650872	-0.6347636	-0.6347636	-0.6347636	-0.6347636	-0.6347636	-0.6347636	-0.6347636
-0.6347636	-0.6347636	-0.6347636	-0.44650346	2.7032366	2.4828408	0.55366105	0.3731199	-0.6347636	-0.6347636	-0.6347636	-0.6347636	0.31216756	-0.6347636	-0.6347636	0.05787119	-0.6225843	-0.6347636	-0.6347636	-0.6347636	-0.6347636	-0.6347636	-0.6347636	-0.6347636	-0.6347636	-0.6347636	-0.6347636	-0.6347636	-0.6347636	-0.6347636	-0.6347636	-0.6347636	-0.46223852	0.40389916	-0.6347636	-0.6347636	-0.6347636	-0.32260308	-0.6347636	-0.6347636	-0.5883566	0.40339968	0.033947438	0.7082278	0.15749255	-0.6347636	-0.6347636	-0.6347636	-0.6347636	-0.6347636
-0.6347636	-0.6347636	-0.6347636	-0.6347636	1.2854224	0.6132189	1.1603491	-0.6347636	-0.60089844	-0.6347636	-0.6347636	-0.6347636	-0.6347636	-0.6347636	-0.6347636	1.3613521	-0.163811	-0.6347636	-0.6347636	-0.6347636	-0.6347636	-0.6347636	-0.6347636	-0.5857777	-0.6347636	-0.6347636	-0.6347636	-0.6347636	-0.6347636	-0.23873329	-0.6347636	-0.6347636	0.0023191352	-0.49322987	-0.20970868	-0.6347636	-0.6347636	0.08531357	-0.6347636	-0.6347636	-0.6347636	-0.6347636	-0.5257573	0.1706205	-0.6347636	-0.6347636	-0.6347636	-0.6347636	-0.6347636	-0.6347636
-0.6347636	-0.6347636	-0.6347636	-0.6347636	1.0274895	0.46891066	1.2247535	-0.4907894	-0.6347636	-0.07651593	-0.6347636	0.38356438	-0.08449714	-0.6347636	-0.6347636	0.40680796	-0.6347636	-0.6347636	-0.6347636	-0.6347636	-0.6347636	-0.6347636	-0.6347636	-0.6347636	-0.6347636	-0.6347636	-0.6347636	-0.6347636	-0.6347636	0.28414693	-0.6347636	-0.5477786	-0.58252877	-0.6347636	-0.6347636	0.5571539	-0.596865	-0.6347636	-0.6347636	-0.6347636	-0.6347636	-0.6347636	-0.6347636	-0.6347636	-0.6347636	-0.6347636	-0.6347636	-0.6347636	-0.6347636	-0.6347636
-0.6347636	-0.6347636	-0.6347636	0.12145433	0.67875665	0.58234626	0.37132415	1.1239486	-0.28295618	-0.011053603	1.5341619	2.188245	0.030445913	-0.5015311	-0.6347636	0.2522817	-0.6347636	-0.6347636	-0.6347636	-0.6347636	-0.6347636	-0.6347636	-0.6347636	-0.6347636	-0.6347636	-0.6347636	-0.6347636	-0.6347636	-0.6347636	-0.6347636	-0.6347636	-0.6347636	-0.3210422	-0.6347636	-0.6347636	-0.19781357	-0.34806398	-0.6347636	-0.6347636	-0.6347636	-0.6347636	-0.6347636	-0.6347636	-0.46244392	-0.6347636	-0.6347636	-0.6347636	-0.6347636	-0.6347636	-0.6347636
-0.6347636	-0.6347636	-0.6347636	-0.34832755	-0.5329016	1.4125577	2.4674735	0.88426733	0.68260944	-0.6347636	1.1611995	3.2416713	0.93524575	-0.6347636	-0.6347636	-0.6347636	-0.36389402	-0.45263106	-0.6347636	-0.6347636	-0.6347636	-0.6347636	-0.6347636	-0.6347636	-0.6347636	-0.6347636	-0.6347636	-0.6347636	-0.6347636	-0.21804067	-0.6347636	-0.6347636	-0.10085636	-0.097322784	-0.6347636	-0.6347636	-0.6347636	-0.6347636	-0.6347636	-0.6347636	-0.6347636	-0.6347636	-0.6347636	-0.6347636	-0.6347636	-0.6347636	-0.6347636	-0.6347636	-0.6347636	-0.6347636
-0.6347636	-0.6347636	-0.6347636	-0.3244859	-0.6347636	1.4568653	2.7587407	0.8321009	3.1224408	0.9503937	2.6795928	2.1904812	0.29751334	-0.6347636	-0.6347636	-0.6347636	-0.6347636	-0.51380277	-0.6347636	-0.6347636	-0.6347636	-0.6347636	-0.5109152	-0.6347636	-0.6347636	-0.6347636	-0.6347636	-0.6347636	-0.29613593	-0.6347636	-0.08781958	-0.6347636	-0.6347636	2.4962175	0.99523675	-0.18852022	0.50315267	-0.6347636	-0.34797633	-0.6347636	-0.6347636	-0.6347636	-0.6347636	-0.6347636	-0.6347636	-0.6347636	-0.6347636	-0.6347636	-0.6347636	-0.6347636
-0.6347636	-0.5532386	-0.4209813	-0.6347636	-0.6347636	0.8578944	3.1578205	2.5919056	1.0878518	0.8649819	3.2536552	2.460783	1.3386937	0.23975036	-0.6347636	-0.6347636	-0.6347636	-0.6347636	-0.6347636	-0.6347636	-0.6347636	-0.6347636	0.081789136	-0.60407454	-0.6347636	-0.6347636	-0.6347636	-0.6347636	-0.6347636	-0.6347636	-0.6347636	-0.3666764	-0.6347636	0.22314714	0.6851987	-0.6347636	-0.30076757	0.4084279	-0.6347636	-0.6347636	-0.6347636	-0.6347636	-0.6347636	-0.6347636	-0.6347636	-0.6347636	-0.6347636	-0.6347636	-0.6347636	-0.6347636
-0.6347636	0.38998774	0.770009	0.06485858	-0.6347636	-0.5442303	2.0765724	0.6731019	-0.1897164	2.0482614	2.073572	1.2394398	1.4206111	0.6924986	-0.44071582	-0.5510523	-0.6347636	0.26245865	-0.6347636	-0.6347636	-0.6347636	-0.6347636	-0.6347636	-0.6347636	-0.6347636	-0.6347636	-0.6347636	-0.6347636	-0.6347636	-0.6347636	-0.6347636	-0.6347636	-0.6347636	-0.6347636	-0.6347636	-0.6347636	-0.6347636	0.6746921	-0.6347636	-0.6347636	-0.6347636	-0.6347636	-0.6347636	-0.6347636	-0.6347636	-0.6347636	-0.6347636	-0.6347636	-0.6347636	-0.6347636
-0.6347636	-0.6347636	-0.55870235	0.6178902	-0.6347636	-0.6347636	0.023138633	-0.49606708	-0.4148012	1.2569805	1.4089513	1.4840957	1.0589228	-0.18429568	0.87901735	0.6453653	-0.6347636	0.2852277	0.08831154	-0.6347636	-0.6347636	-0.6347636	-0.6347636	-0.6347636	-0.6347636	-0.6347636	-0.6347636	-0.6347636	-0.6347636	-0.6347636	-0.6347636	-0.6347636	-0.6347636	-0.6347636	-0.012026384	-0.6347636	-0.6347636	-0.1951764	-0.6347636	-0.6347636	-0.6347636	-0.6347636	-0.6347636	-0.6347636	-0.6347636	-0.6347636	-0.6347636	-0.6347636	-0.6347636	-0.6347636
-0.6347636	-0.6347636	-0.6347636	-0.6347636	-0.6347636	-0.6347636	-0.6347636	-0.6347636	-0.6347636	-0.6347636	1.0832375	1.6169573	0.4143845	-0.6347636	0.58098584	0.22211292	-0.6156354	-0.6347636	-0.6347636	-0.6347636	-0.6347636	-0.6347636	-0.6347636	-0.6347636	-0.6347636	-0.6347636	-0.6347636	-0.6347636	-0.6347636	-0.6347636	-0.6347636	-0.6347636	-0.6347636	-0.09376485	-0.47798884	-0.6347636	0.46307266	-0.6347636	-0.6347636	-0.6347636	-0.6347636	-0.6347636	-0.6347636	-0.6347636	-0.23192954	0.08680606	-0.6347636	-0.6347636	-0.6347636	-0.5143094
1.4965414	-0.6347636	-0.6347636	-0.5355088	-0.6347636	-0.6347636	-0.6347636	-0.24647966	-0.6347636	-0.6347636	-0.6347636	-0.6151851	-0.5724245	-0.6347636	-0.014751922	-0.6347636	-0.6347636	-0.6347636	-0.6347636	1.1666363	0.22253571	-0.35130247	-0.6347636	-0.6347636	-0.6347636	-0.6347636	-0.6347636	-0.6347636	-0.6347636	-0.6347636	-0.6347636	-0.6347636	-0.6347636	-0.6347636	-0.6347636	-0.6347636	-0.39769065	-0.6347636	-0.6347636	-0.6347636	-0.6347636	-0.6347636	-0.6347636	-0.6347636	0.89644676	1.0397325	-0.6347636	-0.31866577	-0.6347636	0.20943928
1.6179565	0.51894915	0.5431483	-0.6347636	-0.23218906	-0.6347636	-0.6347636	-0.27873695	-0.6347636	-0.6347636	-0.6347636	-0.6347636	-0.6347636	0.4334902	0.3890117	-0.25347525	-0.42063794	0.17022595	-0.6347636	0.92472243	0.08701216	-0.21080422	-0.6347636	-0.6347636	-0.6347636	-0.6347636	-0.6347636	-0.6347636	-0.6347636	-0.6347636	-0.6347636	-0.6347636	-0.6347636	-0.6347636	-0.6347636	-0.6347636	-0.6347636	-0.6347636	-0.028061481	0.59453404	-0.6347636	-0.6347636	-0.6347636	-0.6102384	-0.6347636	0.78591824	-0.11949837	-0.55761886	-0.6347636	0.47005454
0.13011087	-0.49932182	0.23661812	-0.6347636	-0.29798412	-0.6347636	-0.4030615	-0.6347636	0.021802556	0.33516568	0.20790042	-0.6347636	-0.6347636	-0.6347636	-0.6347636	0.34491423	-0.6347636	-0.6347636	-0.6347636	-0.29207516	-0.6347636	-0.55348504	-0.6347636	-0.6347636	-0.6347636	-0.6347636	-0.6347636	-0.36079606	-0.31204194	-0.6347636	-0.6347636	-0.6347636	-0.6347636	-0.22517368	-0.6347636	-0.6347636	-0.6347636	-0.6347636	0.8135602	0.63221806	-0.6347636	-0.6347636	-0.6347636	-0.6347636	-0.6347636	-0.6347636	-0.6347636	-0.5863047	-0.59575397	-0.6347636
-0.43682015	-0.6347636	-0.6347636	-0.6347636	-0.6347636	-0.6347636	-0.6347636	-0.6347636	-0.6347636	-0.6347636	-0.36996028	-0.6347636	-0.6347636	-0.6347636	-0.6347636	-0.6347636	-0.6347636	-0.6347636	-0.5961503	-0.16476417	-0.6347636	-0.58136576	0.50580555	-0.6347636	-0.6347636	-0.6347636	-0.6347636	-0.6347636	0.32646638	-0.2623939	-0.6347636	-0.6347636	-0.6347636	-0.6347636	-0.6347636	-0.6347636	-0.19766527	-0.16002305	-0.39454815	-0.6347636	-0.6347636	-0.6347636	-0.6347636	-0.6347636	-0.6347636	-0.6347636	-0.6347636	-0.41952264	-0.6347636	-0.6347636
-0.42339197	-0.6347636	-0.23234393	-0.6347636	-0.6347636	-0.6347636	0.31986102	0.19188672	-0.6347636	-0.6347636	-0.6347636	-0.6347636	-0.6347636	-0.6347636	-0.6347636	-0.6347636	-0.6347636	-0.6347636	-0.6347636	-0.6347636	-0.6347636	-0.3375048	1.580095	-0.6347636	-0.037273753	0.7123221	-0.6347636	-0.41875684	-0.18707699	0.15898177	-0.6347636	-0.6347636	-0.6347636	-0.3815794	-0.5199664	0.2846652	-0.47800395	-0.6347636	-0.6347636	-0.6347636	-0.6347636	-0.6347636	-0.6347636	-0.6347636	-0.6347636	-0.6347636	0.11325734	-0.6347636	-0.6347636	-0.6347636
-0.6347636	-0.6347636	-0.3681575	1.2320212	-0.6347636	-0.6347636	-0.6347636	-0.036161374	-0.6347636	-0.6347636	-0.6347636	-0.6347636	-0.6347636	-0.6347636	-0.6347636	-0.6347636	-0.6347636	0.30438972	-0.6347636	-0.5712767	0.043426216	0.030165505	-0.6347636	-0.6347636	-0.6347636	0.61388785	-0.6347636	-0.6347636	0.52052677	-0.6347636	-0.6347636	-0.6347636	0.07404582	0.6163987	0.81726533	1.7334244	-0.40442213	-0.6347636	-0.6347636	-0.36913475	-0.6347636	-0.6347636	-0.6347636	0.101638936	-0.23151676	-0.34130782	-0.6347636	-0.6347636	-0.6347636	-0.45843476
0.25696295	-0.6347636	-0.6347636	1.224981	-0.6347636	-0.6347636	-0.6347636	0.24133903	-0.6347636	-0.6347636	-0.6347636	-0.6347636	-0.6347636	-0.6347636	-0.6347636	-0.6347636	-0.6347636	-0.6347636	-0.6347636	-0.0606986	-0.6347636	-0.6347636	0.11529849	0.6843774	2.006754	0.19887774	-0.6347636	0.34072456	-0.49467292	-0.6347636	-0.6347636	0.08456727	0.7155189	-0.44699934	2.0110836	3.1208122	0.6871588	-0.6347636	-0.6347636	-0.6347636	-0.6347636	-0.6347636	-0.6347636	-0.6347636	-0.5920538	1.4640031	-0.005604582	-0.6347636	0.119681686	0.9505193
-0.6347636	-0.6347636	-0.6347636	-0.58123106	-0.6347636	-0.6347636	-0.353477	-0.6347636	-0.6347636	-0.6347636	-0.6347636	-0.6347636	-0.6347636	-0.6347636	-0.6347636	-0.6347636	-0.6347636	-0.13591814	-0.6347636	0.08538014	-0.6347636	-0.6347636	0.36016843	0.32321927	2.2186368	1.9049982	-0.6347636	-0.40260646	-0.50008184	-0.6347636	-0.6347636	0.22054541	-0.6347636	-0.47711888	0.75963694	1.550539	1.327209	-0.6347636	-0.6347636	-0.47167093	-0.41422564	0.25334746	-0.6347636	-0.6347636	-0.3749909	0.27113023	0.05019136	0.26607046	-0.3283977	0.16878551
-0.6347636	-0.6347636	-0.6347636	-0.6347636	-0.6347636	-0.6347636	-0.6347636	-0.6347636	-0.6347636	-0.6347636	-0.6347636	-0.6347636	-0.6347636	-0.6347636	-0.6347636	-0.6347636	-0.6347636	-0.6347636	-0.6347636	0.5133969	-0.6347636	-0.6347636	-0.2805707	0.078688204	1.3461004	1.0663295	-0.6347636	-0.18641257	-0.23571335	-0.6347636	-0.6347636	-0.6347636	-0.45646757	-0.15179223	0.24762523	0.9020663	0.5072809	-0.6347636	1.3603647	1.3305212	0.62605816	2.6804216	1.5687424	-0.61592525	-0.6347636	-0.47795013	-0.6347636	-0.31832507	-0.17156807	-0.6347636
-0.13951737	-0.6347636	-0.6347636	-0.6347636	-0.6347636	-0.6347636	-0.33705318	0.48648033	-0.42500257	-0.6347636	-0.6347636	-0.6347636	-0.6347636	-0.6347636	-0.6347636	-0.6347636	-0.6347636	-0.6347636	-0.6347636	0.3209855	-0.6347636	-0.6347636	0.65960974	-0.6347636	-0.523484	-0.6347636	-0.6347636	0.6677153	-0.055124305	-0.6347636	-0.6347636	-0.6347636	0.4045382	-0.32914695	-0.591477	0.5130524	-0.6347636	-0.6347636	-0.14788787	-0.08479248	-0.6347636	1.5972717	2.2133205	-0.31177846	-0.6347636	-0.6347636	-0.6347636	1.852692	2.8290386	0.6316698
0.6133223	-0.6347636	-0.6347636	-0.6347636	-0.6347636	-0.025196405	-0.5085879	0.22145791	-0.4210711	-0.26908752	0.2801329	-0.19321121	-0.6347636	-0.6347636	-0.6347636	-0.6347636	-0.6347636	-0.6347636	-0.6347636	-0.6347636	-0.6347636	-0.6347636	-0.6347636	-0.6347636	-0.6347636	-0.6347636	-0.39788875	-0.6347636	-0.054448683	-0.6347636	-0.6347636	-0.6347636	0.00025301965	0.9277809	-0.030513626	0.19637668	-0.6347636	-0.46479306	0.7956401	-0.27281645	-0.6347636	1.2503023	0.6006769	-0.0967413	-0.6347636	-0.6347636	-0.6347636	1.0300589	2.7607403	0.6274932
-0.6347636	-0.6347636	-0.6347636	0.115846604	-0.115808636	-0.5264706	-0.6347636	-0.47999322	-0.36131462	-0.6347636	-0.6347636	-0.6347636	-0.6347636	-0.6347636	-0.6347636	-0.6347636	-0.6347636	-0.6347636	-0.6347636	-0.6347636	-0.6347636	-0.6347636	-0.6347636	-0.6347636	-0.6347636	-0.6347636	-0.6347636	-0.6347636	-0.6347636	-0.6347636	-0.6347636	-0.6347636	-0.6347636	0.49456823	1.5750562	-0.35248408	-0.6347636	-0.6347636	-0.14704543	-0.6347636	-0.2163212	-0.09516955	-0.6347636	-0.6347636	-0.6347636	-0.6347636	-0.6347636	-0.6347636	-0.30485734	-0.6347636
-0.6347636	-0.6347636	-0.6347636	-0.6347636	0.25098085	-0.6347636	-0.6347636	-0.6347636	-0.6347636	-0.6347636	-0.6347636	-0.6347636	-0.6347636	-0.6347636	-0.6347636	-0.6347636	-0.6347636	-0.6347636	-0.6347636	-0.31168723	-0.6347636	-0.6347636	-0.6347636	-0.6347636	-0.6347636	-0.6347636	-0.6347636	-0.6347636	0.10050104	-0.28446817	-0.6347636	-0.6347636	-0.6347636	-0.6347636	2.2217102	-0.6347636	-0.6347636	-0.6347636	-0.6347636	-0.6347636	-0.55266607	-0.42486244	-0.47870407	-0.33589956	-0.6347636	-0.6347636	-0.6347636	-0.6269926	-0.6347636	-0.6347636
-0.6347636	-0.6347636	-0.6347636	-0.6347636	-0.42553535	-0.57671785	-0.6347636	-0.6347636	-0.6347636	-0.6347636	-0.6347636	-0.6347636	0.050869767	-0.3075373	-0.6347636	-0.6347636	-0.6347636	-0.6347636	-0.6347636	-0.6347636	-0.6347636	-0.6347636	-0.6347636	-0.6347636	-0.6347636	-0.6347636	-0.6347636	-0.6347636	0.049700316	-0.62607396	-0.6347636	-0.6347636	-0.6347636	-0.6347636	-0.6347636	-0.6347636	-0.6347636	-0.6347636	-0.6347636	0.16096857	-0.26567194	-0.6347636	-0.6347636	0.5559592	0.08271216	0.52523166	-0.6347636	-0.6347636	-0.6347636	-0.6347636
0.19629428	-0.6347636	-0.6347636	-0.33468235	-0.195991	-0.6347636	-0.6347636	-0.6347636	-0.6347636	-0.6347636	-0.6347636	-0.6347636	0.86294127	0.5526507	-0.6347636	-0.6347636	-0.6347636	-0.6347636	-0.6347636	-0.6347636	-0.6347636	-0.6347636	-0.6347636	-0.6347636	-0.6347636	-0.6347636	-0.6347636	-0.6347636	-0.6347636	-0.6347636	-0.6347636	-0.6347636	-0.6347636	-0.6347636	-0.6347636	-0.6347636	-0.6347636	-0.6347636	-0.6347636	0.2667557	-0.5059284	-0.6347636	-0.6347636	1.1635361	-1.4449629e-05	0.44256806	-0.6347636	-0.6347636	-0.6347636	-0.6347636
-0.6347636	-0.6347636	-0.6347636	-0.42154175	-0.55099064	-0.6347636	-0.6347636	-0.6347636	-0.6347636	-0.40749586	-0.6347636	-0.6347636	-0.6347636	-0.6347636	-0.6347636	-0.6347636	-0.6347636	-0.6347636	-0.6347636	-0.6347636	-0.6347636	-0.6347636	-0.6347636	-0.6347636	-0.6347636	-0.6347636	-0.6347636	-0.6347636	-0.6347636	-0.6347636	-0.6347636	-0.6347636	-0.6347636	-0.6347636	-0.6347636	-0.6347636	-0.6347636	-0.6347636	-0.6347636	-0.6347636	-0.57047385	-0.6347636	-0.6347636	0.1954203	1.0042596	1.0079811	-0.6347636	-0.6347636	-0.6347636	-0.6347636
-0.6347636	-0.6347636	-0.6347636	-0.6347636	-0.6347636	-0.6347636	-0.6347636	-0.39182544	0.5737211	-0.06550041	-0.6347636	-0.6347636	-0.5132847	-0.6347636	-0.6347636	-0.6347636	-0.6347636	-0.6347636	-0.6347636	-0.6347636	-0.6347636	-0.6347636	-0.6347636	-0.6347636	-0.6347636	-0.6347636	-0.6347636	-0.6347636	-0.6347636	-0.6347636	-0.6347636	-0.6347636	0.62248325	0.38219184	-0.6347636	-0.6347636	-0.6347636	-0.6347636	-0.6347636	-0.6347636	-0.6347636	-0.6347636	-0.6347636	-0.6347636	-0.16066518	0.32307008	-0.23325461	-0.6347636	-0.6347636	-0.6347636
-0.6347636	-0.6347636	-0.6347636	0.2763615	-0.6347636	-0.6347636	-0.6347636	0.05766478	-0.032891527	-0.6347636	-0.6347636	-0.6347636	-0.53903997	-0.6347636	-0.6347636	-0.31671304	0.12246683	-0.6347636	-0.6347636	-0.6347636	-0.6347636	-0.6347636	-0.6347636	-0.6347636	-0.6347636	-0.6347636	-0.6347636	-0.6347636	-0.6347636	-0.6347636	-0.6347636	-0.6347636	-0.06694773	0.23401846	-0.6347636	-0.6347636	-0.6347636	-0.6347636	-0.6347636	-0.6347636	-0.6347636	-0.6347636	-0.6347636	-0.6347636	-0.6347636	-0.6347636	-0.6347636	-0.6347636	-0.6347636	-0.6347636
-0.6244085	-0.6347636	-0.5371016	0.34317157	-0.6347636	-0.31336012	-0.6347636	-0.6347636	-0.6347636	-0.6347636	-0.6347636	-0.6347636	-0.42407152	-0.6347636	-0.6347636	-0.6347636	-0.58321506	-0.6347636	-0.6347636	-0.6347636	-0.6347636	-0.6347636	-0.6347636	-0.6347636	-0.6347636	-0.6347636	-0.57809323	-0.6347636	-0.6347636	-0.6347636	-0.25070262	-0.6347636	-0.6347636	-0.6347636	-0.6347636	-0.6347636	-0.6347636	-0.6347636	-0.6347636	-0.6347636	-0.6347636	-0.6347636	-0.6347636	-0.6347636	-0.6347636	-0.085379414	-0.6347636	-0.6347636	-0.50002396	-0.6347636
0.3146096	-0.6347636	1.0360035	-0.29798672	-0.59724283	-0.6347636	-0.6347636	-0.6347636	-0.6347636	-0.6347636	-0.32194927	-0.08161537	-0.6347636	-0.20343842	-0.6347636	-0.6347636	-0.6347636	-0.6347636	-0.6347636	-0.6347636	-0.6347636	-0.6347636	-0.6347636	-0.6347636	-0.6347636	-0.6347636	-0.6347636	-0.6347636	-0.6347636	-0.24121362	0.4601	0.24348411	-0.6347636	-0.6347636	-0.6347636	-0.6347636	-0.6347636	-0.6347636	-0.6347636	-0.6347636	0.1292653	-0.6347636	-0.6347636	-0.3237647	-0.6347636	-0.18745464	0.15107462	-0.6347636	-0.6347636	-0.6347636
-0.50793105	-0.6347636	-0.6347636	-0.009998902	-0.6347636	-0.6347636	-0.6347636	0.71822107	-0.6347636	-0.33574829	-0.6347636	-0.6347636	-0.6347636	0.2034579	-0.6347636	-0.6347636	-0.6347636	-0.6347636	-0.6347636	-0.6347636	-0.6347636	-0.6347636	-0.6347636	-0.6347636	-0.6347636	-0.6347636	-0.6347636	-0.6347636	-0.6347636	-0.28341228	0.137356	-0.6347636	-0.6347636	-0.6347636	-0.6347636	-0.6347636	-0.6090951	-0.6347636	-0.6347636	-0.6347636	-0.5276769	-0.60695493	-0.5501202	1.1944827	0.9036184	-0.33802536	-0.6347636	-0.396617	-0.6347636	-0.6347636
-0.6347636	-0.6347636	-0.6347636	-0.6347636	-0.6347636	-0.6347636	0.07252849	0.10208584	0.010021755	-0.3696369	-0.6347636	-0.6347636	-0.6347636	-0.6347636	-0.6347636	0.24128172	-0.6347636	-0.6347636	-0.6347636	-0.6347636	-0.6347636	-0.6347636	-0.6347636	-0.6347636	-0.6347636	-0.6347636	-0.6347636	-0.41806343	-0.6347636	-0.6347636	-0.6347636	-0.6347636	-0.6347636	-0.6347636	-0.6347636	-0.6347636	-0.6347636	-0.6347636	-0.6347636	-0.6347636	-0.6347636	0.7044574	0.18445157	1.4143014	1.8777341	0.46094522	1.237095	-0.6347636	0.74692625	-0.6347636
-0.18219753	0.472236	0.47159985	-0.16683564	-0.23755471	-0.6347636	-0.39380035	-0.6347636	0.3012839	-0.6347636	-0.6347636	-0.6347636	-0.6347636	-0.6347636	-0.59473133	-0.44567603	-0.6347636	-0.6347636	-0.6347636	-0.6347636	-0.6347636	-0.6347636	-0.6347636	-0.6347636	-0.6347636	-0.6347636	-0.6347636	-0.6347636	0.15924096	-0.6347636	-0.6347636	-0.47734773	-0.6347636	-0.6347636	-0.6347636	-0.6347636	-0.6347636	-0.6347636	-0.6347636	-0.6347636	-0.27119875	2.2364466	0.8893245	1.6881319	1.2595325	1.9696885	1.9840434	0.1901215	0.93027294	-0.6209676
0.00045047776	-0.6347636	-0.6347636	0.16917396	-0.6347636	-0.6347636	-0.6347636	-0.6347636	0.253394	-0.6347636	-0.6347636	-0.6347636	-0.6347636	-0.6347636	-0.6347636	-0.25776294	-0.6347636	-0.6347636	-0.6347636	-0.6347636	-0.6347636	0.62256956	0.38412616	-0.08114362	-0.6347636	-0.6347636	-0.6347636	-0.6347636	-0.6347636	-0.6347636	-0.6347636	-0.6347636	-0.6347636	-0.6347636	-0.6347636	-0.6347636	-0.6347636	-0.6347636	-0.6347636	-0.6347636	-0.6347636	2.2030654	0.31343356	2.191844	1.611908	1.015339	0.37449375	-0.4293087	0.03434326	-0.2860696
0.16250694	-0.60466677	-0.458264	0.6213495	-0.6347636	-0.6347636	-0.6347636	0.10140985	0.1880286	0.17372142	-0.6347636	-0.6347636	-0.6347636	-0.6347636	-0.020637274	-0.33037242	0.69895506	-0.6347636	-0.6347636	-0.6347636	-0.6347636	0.98488	0.5158053	-0.6347636	0.4922545	-0.20327759	-0.6347636	-0.6347636	-0.6347636	-0.6347636	-0.6347636	-0.6347636	-0.6347636	-0.6347636	-0.6347636	-0.6347636	-0.6347636	-0.6347636	-0.6347636	-0.6347636	-0.6347636	-0.13918759	-0.6347636	0.66811156	0.62556654	-0.6347636	-0.6347636	-0.56645066	0.44971055	-0.41615778
0.14950493	-0.21288206	-0.6347636	-0.6347636	-0.6347636	-0.6347636	-0.6347636	-0.6347636	0.032713596	0.17286187	-0.32358792	-0.6347636	0.76676214	-0.6347636	-0.6347636	-0.076247066	-0.07652711	-0.6347636	-0.6347636	-0.6347636	-0.6347636	0.2822873	0.3101954	-0.6347636	-0.26934615	-0.6347636	-0.6347636	-0.6347636	-0.6347636	-0.6347636	-0.6236272	-0.6347636	-0.6347636	-0.6347636	-0.6347636	-0.6347636	-0.6347636	-0.6347636	-0.6347636	-0.6347636	-0.6347636	-0.6347636	-0.6347636	-0.6347636	-0.6347636	-0.6347636	-0.6347636	-0.11652677	-0.14821644	-0.6347636
-0.43464443	0.57458156	-0.6347636	-0.6347636	-0.6347636	-0.6347636	-0.61111176	-0.6347636	-0.6347636	-0.6347636	-0.23180085	-0.0570059	0.12790582	-0.6347636	-0.6347636	0.85229355	-0.07917762	-0.6347636	-0.6347636	-0.6347636	-0.58170813	1.4879967	-0.3297906	-0.6347636	-0.6347636	-0.6347636	-0.6347636	-0.6347636	-0.6347636	-0.6347636	-0.6347636	-0.6347636	-0.6347636	-0.6347636	-0.6347636	-0.6347636	-0.6347636	-0.6347636	-0.6347636	-0.6347636	-0.6347636	-0.6347636	-0.6347636	-0.6347636	-0.6347636	-0.6347636	-0.6347636	-0.6347636	-0.6347636	-0.6347636
0.9509983	-0.6347636	1.2643954	-0.115879916	-0.6347636	-0.26040784	-0.23729259	-0.6347636	-0.6347636	-0.6347636	-0.6347636	-0.4402411	-0.12089757	-0.6347636	-0.36192468	-0.120572664	0.2027081	-0.1520488	-0.5650659	-0.2378704	-0.6347636	0.96805865	-0.53342026	-0.6347636	-0.6347636	-0.6347636	-0.6347636	-0.6347636	-0.6347636	-0.6347636	-0.6347636	-0.6347636	-0.6347636	-0.6347636	-0.6347636	-0.6347636	-0.6347636	-0.59821975	-0.6347636	-0.6347636	-0.6347636	-0.6347636	-0.55193317	-0.6347636	0.44325647	-0.52076876	-0.6347636	-0.6347636	-0.6347636	-0.6347636
-0.6347636	-0.6347636	0.533482	1.1770445	-0.6347636	0.07651314	0.9287506	1.2264479	-0.3405445	-0.29895067	-0.6347636	-0.50224715	-0.6347636	-0.6347636	0.39758402	-0.16607866	-0.6347636	-0.6347636	0.1572737	-0.072011754	-0.034487396	-0.6347636	-0.6347636	-0.6347636	-0.5920494	-0.6347636	-0.6347636	-0.6347636	-0.6347636	-0.6347636	-0.6347636	-0.6347636	-0.6347636	-0.6347636	-0.6347636	-0.6347636	-0.6347636	-0.6347636	-0.6347636	-0.6347636	-0.6347636	-0.6347636	-0.6347636	-0.6347636	-0.547708	0.3696043	-0.6347636	-0.6347636	-0.6347636	-0.6347636
-0.6347636	-0.6347636	-0.6347636	0.123803094	0.7788331	0.45755047	0.95179296	0.897887	0.31313723	0.40266895	-0.5111643	-0.51161313	0.16927572	-0.07891638	0.97233415	0.42448923	0.30887583	-0.6347636	-0.6347636	-0.6347636	0.8812496	-0.031349227	-0.6347636	-0.6347636	-0.4245914	-0.6347636	-0.6347636	-0.6347636	-0.6347636	-0.6347636	-0.6347636	-0.6347636	-0.6347636	-0.6347636	-0.6347636	-0.6347636	-0.6347636	-0.6347636	-0.45555273	-0.6347636	-0.6347636	-0.6347636	-0.6347636	-0.6347636	-0.6347636	-0.6347636	-0.6347636	-0.6347636	-0.6347636	-0.6347636
-0.6347636	-0.6347636	-0.6347636	-0.43116695	0.55784094	0.1841786	0.08549066	0.8632183	-0.5483322	-0.6347636	-0.6347636	-0.6347636	0.05543307	-0.05391743	0.64652646	1.7361782	0.066935636	-0.6347636	0.593442	-0.27423456	-0.13538133	-0.117927775	-0.6347636	-0.6347636	-0.4751386	-0.6347636	-0.6347636	-0.6347636	-0.6347636	-0.6347636	-0.6347636	-0.6347636	-0.6347636	-0.6347636	-0.6347636	-0.6347636	-0.6347636	-0.6347636	-0.6347636	-0.6347636	-0.6347636	-0.6347636	-0.6347636	-0.6347636	-0.101963416	0.22078423	-0.6347636	-0.6347636	-0.6347636	-0.6347636
-0.6347636	-0.6347636	-0.6347636	-0.6347636	-0.03322629	-0.45107225	-0.28990674	-0.57941246	-0.6347636	0.43861988	-0.41916746	-0.6347636	-0.6347636	0.23469438	0.46068043	-0.10868364	1.1242836	0.17691612	-0.19179545	0.73954254	-0.6198293	-0.16703653	-0.6347636	-0.6347636	-0.6347636	-0.6347636	-0.6347636	-0.6347636	-0.6347636	-0.6347636	-0.6347636	-0.6347636	-0.6347636	-0.6347636	-0.6347636	-0.6347636	-0.073392995	-0.6347636	-0.6347636	-0.6347636	-0.6347636	-0.6347636	-0.6347636	-0.6347636	0.5117602	0.9526806	-0.6347636	-0.6347636	-0.6347636	-0.6347636
-0.6347636	-0.6347636	-0.6347636	0.21375959	0.35398132	1.4423175	1.5623882	-0.06511795	0.6148876	0.9274967	-0.6347636	-0.6347636	-0.6347636	0.63532394	1.1374241	-0.6272708	-0.6347636	-0.5686699	-0.6347636	1.9016033	1.1454754	-0.6347636	-0.6347636	-0.6347636	-0.6347636	-0.6347636	-0.6347636	-0.6347636	-0.36747742	-0.42919287	-0.6347636	-0.6347636	-0.21328574	-0.6316059	-0.6347636	-0.6347636	1.7137171	0.5126224	-0.6347636	-0.6347636	-0.6347636	-0.6347636	-0.6347636	-0.6347636	-0.43511465	-0.37707233	-0.6347636	-0.6347636	-0.6347636	-0.6347636
-0.6347636	-0.6347636	-0.6347636	-0.28779832	1.5470126	2.968743	2.853732	0.63336897	2.8602993	1.4818642	-0.12671128	-0.6347636	0.29042575	1.3391669	-0.2019794	1.2279727	-0.6347636	-0.6347636	-0.6347636	0.27367446	2.4703927	-0.6347636	-0.6347636	-0.6347636	-0.6347636	-0.6347636	-0.6347636	-0.6347636	-0.2476907	-0.6347636	-0.4432945	-0.6347636	-0.6347636	0.39450425	-0.6347636	-0.44484508	1.0489177	0.22058211	-0.6347636	-0.6347636	-0.6347636	-0.6347636	-0.6347636	-0.6347636	-0.6347636	0.35215554	-0.6347636	-0.6347636	-0.6347636	-0.6347636
0.22388068	-0.6347636	-0.6347636	-0.6347636	1.0411855	3.0324984	1.4911993	1.3907828	1.8555783	3.3488593	0.60443014	-0.6347636	-0.3875558	-0.6347636	-0.6347636	0.123458296	-0.1952475	-0.6347636	-0.6347636	-0.6347636	0.41397932	-0.6347636	-0.6347636	-0.6347636	-0.6347636	-0.6347636	-0.6347636	-0.6347636	-0.14205149	1.2341242	-0.04500636	-0.6347636	-0.6347636	1.7797929	1.2268045	1.1961926	-0.6347636	0.7661556	-0.27295414	-0.6347636	-0.6347636	-0.6347636	-0.6347636	-0.6347636	-0.6347636	0.27284727	-0.6347636	-0.6347636	-0.6347636	-0.39509335
-0.24014205	-0.4142735	-0.6347636	-0.6347636	0.43360895	0.8328066	0.2745573	0.71966624	2.181818	3.1684484	-0.1938825	-0.40469548	-0.6347636	-0.6347636	-0.6347636	0.40255362	1.8692178	-0.6347636	-0.6347636	-0.07046812	-0.6347636	-0.6347636	-0.6347636	-0.6347636	-0.6347636	-0.6347636	-0.6347636	-0.61427194	-0.6347636	-0.6347636	-0.6347636	-0.6347636	-0.6347636	0.60639566	1.3115723	0.26085225	-0.6347636	0.6750994	0.015571017	-0.6347636	-0.6347636	-0.6347636	-0.6347636	-0.6347636	-0.6347636	-0.40901038	-0.6347636	-0.6347636	-0.6347636	0.020622643
-0.22679074	1.1188304	-0.6347636	-0.6347636	-0.4239107	0.6571143	0.80100834	2.042234	2.8846	2.1412537	-0.3322103	-0.31190926	-0.6347636	-0.6347636	-0.6347636	-0.6347636	0.5580293	0.6651169	-0.6347636	0.94012165	-0.6347636	-0.6347636	-0.6347636	-0.6347636	-0.6347636	-0.6347636	-0.6347636	-0.25456446	-0.6347636	-0.6347636	-0.6347636	-0.6347636	-0.6347636	0.44460312	0.82394564	1.2611235	0.47489244	1.2095047	0.15426183	-0.011516717	-0.6347636	-0.6347636	-0.6347636	-0.6347636	-0.6347636	-0.6347636	-0.6347636	-0.6347636	-0.6347636	-0.6347636
-0.6347636	0.49176404	-0.6347636	-0.625072	-0.3782151	-0.32140565	-0.6347636	0.455213	1.7069299	-0.6347636	0.11464118	-0.6347636	-0.6347636	-0.6347636	-0.6347636	-0.6347636	-0.6347636	0.5376169	0.12102973	0.9315747	-0.6347636	-0.6347636	-0.6347636	-0.6347636	-0.6347636	-0.6347636	-0.6347636	-0.6347636	-0.6347636	-0.6347636	-0.6347636	-0.6347636	-0.16174343	2.789105	2.4905236	2.6599624	1.1263818	0.6092383	-0.0034559402	-0.6347636	-0.6347636	0.13249366	0.33982554	-0.6347636	-0.6347636	-0.3724862	-0.6347636	-0.6347636	-0.6347636	-0.6347636
-0.6347636	-0.45294413	-0.6347636	-0.6347636	-0.6347636	-0.4414257	-0.15684547	-0.6347636	-0.6347636	-0.6347636	-0.6347636	0.34378958	-0.6347636	-0.6347636	-0.6347636	-0.6347636	-0.6347636	-0.6347636	-0.6347636	-0.6347636	-0.6347636	-0.6347636	-0.6347636	-0.6347636	-0.6347636	-0.047874764	0.2690935	-0.6347636	-0.6347636	-0.22468463	1.0230528	1.7996686	1.4925964	3.1284842	1.7227285	2.7055585	1.9754454	-0.12775806	-0.4161736	-0.6347636	-0.22552897	-0.6347636	-0.22119136	-0.6347636	-0.6347636	-0.6347636	-0.6347636	-0.6347636	-0.6347636	-0.6347636
-0.6347636	-0.6347636	-0.6347636	0.05003175	-0.6347636	-0.6347636	0.08780423	-0.16262534	-0.6347636	-0.6347636	0.4641516	1.1622138	-0.6347636	-0.6347636	-0.6347636	-0.6347636	-0.6347636	-0.6347636	-0.6347636	-0.4726783	-0.6347636	-0.6347636	-0.6347636	-0.38206318	-0.6347636	-0.6347636	0.41389832	-0.6347636	-0.6347636	0.99111795	1.7611687	0.9720915	2.1498327	4.524165	1.7335122	0.9505675	1.0676159	-0.6347636	-0.1866906	-0.6347636	-0.24843659	-0.6347636	-0.6347636	0.08316559	-0.6347636	-0.6347636	-0.6347636	-0.6347636	-0.6347636	-0.6347636
-0.6347636	-0.6347636	-0.6123762	-0.6347636	-0.6347636	-0.6347636	-0.53869486	-0.618659	-0.56643105	-0.048060916	-0.06316574	0.71473354	-0.4620697	-0.6347636	-0.6347636	-0.5413878	-0.6347636	-0.6347636	-0.6347636	-0.6347636	-0.6347636	-0.2123626	-0.6347636	0.09655532	0.28416726	-0.6347636	-0.29811093	-0.45797122	-0.30017805	1.7237622	0.86685306	0.48526013	1.9886165	2.9467325	2.805574	-0.5319038	-0.6347636	-0.6347636	-0.6347636	-0.29252356	-0.6347636	-0.6347636	-0.6347636	1.3294424	-0.6347636	-0.6347636	-0.6347636	-0.6347636	-0.6347636	-0.6347636
-0.2914534	-0.6347636	-0.6347636	-0.2012421	-0.6347636	-0.6347636	-0.6347636	-0.54401374	-0.18346441	0.31011334	0.046825442	-0.6347636	0.09525776	-0.009882216	-0.6347636	-0.6347636	-0.6347636	-0.6347636	-0.6347636	-0.6347636	-0.6347636	-0.13815184	-0.6347636	-0.27886885	0.4413399	-0.11771339	-0.6347636	-0.6347636	-0.6347636	2.103454	1.066211	1.1915324	0.41272214	-0.5118518	1.026465	-0.6347636	-0.6347636	-0.6347636	-0.6347636	-0.6347636	-0.6347636	-0.6347636	-0.6347636	0.8176455	-0.36947027	-0.6347636	1.0258948	-0.6347636	-0.6347636	-0.6347636
-0.2668943	-0.6347636	-0.6347636	-0.6347636	-0.6347636	-0.6347636	-0.6347636	-0.04601681	-0.44427058	-0.18886681	-0.14595915	0.27230653	0.031697467	-0.6347636	-0.6347636	-0.6347636	-0.6347636	-0.6347636	-0.6347636	-0.6347636	0.98986536	0.045693293	-0.6347636	-0.6347636	0.18591207	-0.6347636	-0.6347636	-0.6347636	-0.6347636	0.88230693	1.5214986	-0.6347636	-0.6347636	-0.6347636	0.04971041	-0.6347636	-0.6347636	-0.6347636	-0.6347636	-0.6347636	-0.6347636	-0.6347636	-0.40361157	0.067681156	-0.6347636	0.60857785	1.163513	0.7513287	-0.6347636	-0.6347636
-0.6347636	-0.6347636	-0.6347636	-0.6347636	-0.1877297	-0.6347636	-0.6347636	-0.6347636	-0.6347636	-0.6347636	-0.61541027	0.23664448	-0.2485377	-0.29823592	-0.6347636	-0.55459034	-0.6347636	-0.6347636	-0.6347636	-0.5767088	1.1216676	1.5597788	-0.6347636	-0.6347636	-0.49484497	-0.5882614	-0.6347636	-0.6347636	0.035225052	1.5815309	-0.57670355	-0.6347636	-0.6347636	0.13676356	-0.6347636	-0.6347636	-0.6347636	-0.6347636	-0.6347636	-0.6347636	-0.6347636	-0.6347636	0.24324325	0.3735359	0.021145007	0.6943267	-0.52251846	0.6824619	-0.50867784	1.0142537
-0.6347636	-0.6347636	-0.6347636	-0.6347636	0.63648885	-0.6158897	-0.6347636	-0.6347636	-0.6347636	-0.40630144	-0.6347636	0.24949376	-0.6347636	-0.6347636	-0.6347636	-0.6347636	-0.6347636	-0.6347636	0.3307329	0.16941477	-0.12520748	-0.034571797	-0.6347636	-0.6347636	-0.6347636	-0.6347636	-0.6347636	-0.6347636	-0.44743428	1.850066	-0.6347636	-0.6347636	-0.6347636	-0.6347636	-0.6347636	-0.6347636	-0.6347636	-0.6347636	-0.6347636	-0.6347636	-0.6347636	-0.44713992	1.6328119	0.5310652	0.6086346	0.89160436	-0.6347636	1.7306194	-0.3524763	1.3624725
-0.6347636	-0.6347636	-0.6347636	-0.6347636	0.548099	-0.6347636	-0.6347636	-0.6347636	-0.6347636	-0.6347636	-0.6347636	0.033081792	-0.029842474	-0.6347636	-0.6347636	-0.6347636	-0.6347636	-0.6347636	0.92773837	0.10968127	-0.6347636	-0.6347636	-0.6347636	-0.6347636	-0.6347636	-0.6347636	-0.6347636	-0.6347636	0.083435364	0.29208264	-0.6347636	-0.6347636	0.024323018	-0.6347636	-0.6347636	-0.6347636	-0.6347636	-0.6347636	0.513769	0.4920343	1.2465671	2.04725	-0.022934524	-0.6347636	0.74899864	1.311082	1.0428389	1.8354105	0.8321174	0.63369703
-0.6347636	-0.6347636	-0.6347636	-0.6347636	0.14578672	-0.6347636	-0.6347636	-0.07202517	-0.6347636	-0.6347636	-0.6347636	0.041762933	-0.15855387	-0.6347636	-0.6347636	-0.6347636	-0.4973991	-0.6347636	-0.6347636	-0.44424662	-0.6347636	-0.6347636	-0.6347636	-0.6347636	-0.6347636	-0.6347636	-0.6347636	-0.44526955	-0.23478933	-0.6347636	-0.6347636	-0.6347636	-0.52852833	-0.6347636	-0.6347636	-0.6347636	-0.6347636	-0.6347636	-0.6347636	1.1436722	1.6457131	2.2700047	0.9740415	-0.6347636	-0.18476735	2.396903	1.9468027	1.812074	2.2879393	-0.17609058
-0.6347636	-0.6347636	-0.6347636	-0.6347636	0.6073433	-0.6347636	-0.6347636	-0.6347636	-0.6347636	-0.6347636	-0.40559855	-0.6347636	-0.6347636	-0.6347636	0.13285793	-0.6347636	-0.43395102	-0.6347636	-0.6347636	0.085423425	-0.5663706	-0.6347636	-0.6347636	-0.6347636	-0.6347636	-0.6347636	-0.6347636	-0.6347636	-0.45223364	-0.6347636	-0.6347636	-0.6347636	-0.6347636	-0.6347636	-0.6347636	-0.6347636	-0.048751477	-0.6347636	0.28316563	-0.6347636	-0.6170155	-0.40360335	0.815638	-0.6347636	-0.45108005	2.763859	2.499992	2.2266388	1.7674646	2.1000392
-0.6347636	-0.6347636	-0.6347636	-0.6347636	-0.6347636	-0.6347636	-0.6347636	-0.6347636	-0.6347636	-0.6347636	-0.6347636	-0.6347636	-0.6347636	-0.6347636	-0.6347636	-0.6347636	-0.6347636	-0.5891219	-0.6347636	-0.3480604	0.19904515	-0.6347636	-0.6347636	-0.6347636	-0.6347636	-0.6347636	-0.6347636	-0.6347636	-0.6347636	-0.6347636	-0.6347636	-0.13427222	-0.6347636	-0.6347636	-0.6347636	-0.6347636	-0.6347636	0.3788793	1.5422786	0.5980197	-0.49854615	-0.4466772	1.5528641	0.832713	0.6996733	1.1408689	2.5614529	1.7895937	1.2506815	1.919947
-0.13549788	-0.012029709	-0.030654797	-0.6347636	-0.22220288	-0.6347636	-0.6347636	-0.6347636	-0.6347636	-0.6347636	-0.6347636	-0.6347636	-0.6347636	-0.6347636	-0.6347636	-0.6347636	-0.62174207	0.016421974	-0.6347636	-0.6347636	-0.105095476	-0.6347636	-0.6347636	-0.6347636	-0.6347636	-0.6347636	-0.6347636	-0.6347636	-0.6347636	-0.6347636	-0.6347636	0.37009108	-0.6347636	-0.6347636	-0.6347636	-0.6347636	-0.6347636	-0.6347636	1.7059213	0.7898151	0.44697443	0.81535107	2.5762563	2.3864272	1.6975206	2.806697	1.647268	2.6145477	1.4015018	0.97775066
0.3460631	0.45750803	0.1053222	-0.6347636	-0.5469588	-0.6347636	-0.6347636	-0.6347636	-0.6347636	-0.6347636	-0.6347636	-0.6347636	-0.6347636	-0.6347636	-0.6347636	-0.6347636	-0.6347636	0.9217932	-0.6347636	-0.6347636	-0.6347636	-0.6347636	-0.6347636	-0.6347636	-0.6347636	-0.6347636	-0.6347636	-0.6347636	-0.6347636	-0.6347636	-0.6347636	-0.6347636	-0.6347636	-0.6347636	-0.6347636	-0.6347636	-0.6347636	-0.6347636	-0.6347636	0.08524344	-0.6347636	1.7615174	4.1323895	1.6254803	-0.13416472	3.3818345	3.5587335	2.8798382	1.4820248	-0.036224674
1.2512618	0.090299115	-0.1953017	-0.6347636	-0.6347636	-0.6347636	-0.6347636	-0.6347636	-0.6347636	-0.6347636	-0.6347636	-0.6347636	-0.6347636	-0.6347636	-0.6347636	-0.6347636	-0.6347636	-0.6347636	-0.6347636	-0.6347636	-0.6347636	-0.6347636	-0.6347636	-0.6347636	-0.6347636	-0.6347636	-0.6347636	-0.6347636	-0.6347636	-0.6347636	-0.6347636	-0.6347636	-0.6347636	-0.6347636	-0.6347636	-0.6347636	-0.6347636	-0.1976589	-0.6347636	-0.6347636	-0.6347636	2.4079776	2.30848	1.0696871	-0.55576295	1.5321386	2.8204958	0.48990554	0.2306179	-0.6347636
0.06977768	-0.6347636	-0.6347636	-0.6347636	-0.03756722	-0.6347636	-0.6347636	-0.6347636	-0.6347636	-0.6347636	-0.6347636	-0.6347636	-0.6347636	-0.6347636	-0.6347636	-0.6347636	-0.6347636	-0.6347636	-0.39502537	-0.6347636	-0.6347636	-0.6347636	-0.6347636	-0.6347636	-0.6347636	-0.6347636	-0.6347636	-0.6347636	-0.6347636	-0.6347636	-0.37706944	-0.6347636	-0.6347636	-0.6347636	-0.6347636	-0.6347636	-0.1852516	1.544433	-0.51635075	-0.6347636	-0.6347636	1.4054565	0.93478096	0.32302678	2.2395687	1.8336903	1.9206232	-0.6347636	0.25410235	-0.6347636
-0.6347636	-0.6347636	-0.6347636	-0.6347636	-0.14728752	-0.6347636	-0.6347636	-0.6347636	-0.10869761	-0.6347636	-0.6347636	-0.6347636	-0.6347636	-0.6347636	-0.6347636	-0.6347636	-0.6347636	-0.6347636	-0.6347636	-0.6347636	-0.6347636	-0.6347636	-0.6347636	-0.6347636	-0.6347636	-0.6347636	-0.6347636	-0.6347636	-0.6347636	-0.6347636	-0.6347636	-0.45078108	-0.6347636	-0.6347636	-0.6347636	-0.3844456	3.4985645	2.9835715	0.47610632	-0.6347636	0.38133466	0.31398344	1.2397693	0.60781413	0.973816	2.3105476	1.2009271	-0.6347636	-0.48108533	-0.08077228
-0.6347636	-0.6347636	-0.6347636	-0.6347636	-0.6347636	-0.6347636	-0.6347636	-0.6347636	-0.6347636	-0.6347636	-0.6347636	-0.6347636	-0.6347636	-0.6347636	-0.6347636	-0.6347636	-0.6347636	-0.6347636	-0.6347636	-0.6347636	-0.6347636	-0.6347636	-0.6347636	-0.6347636	-0.6347636	-0.6347636	-0.6347636	-0.6347636	-0.6347636	-0.6347636	-0.6347636	-0.6347636	-0.6347636	-0.6347636	-0.6347636	-0.6347636	3.619777	2.4507992	-0.16587327	-0.6347636	0.67617905	-0.023504166	-0.6347636	-0.48021075	1.8718193	1.5723399	-0.6347636	0.010972649	-0.23645951	1.2956961
-0.6347636	-0.6347636	-0.6347636	-0.6347636	-0.6347636	-0.6347636	-0.6347636	-0.6347636	-0.6347636	-0.6347636	-0.6347636	-0.6347636	-0.6347636	-0.6347636	-0.6347636	-0.6347636	-0.6347636	-0.6347636	-0.6347636	-0.6347636	-0.6347636	-0.50079817	0.16318795	-0.6347636	-0.6347636	-0.6347636	-0.6347636	-0.3859611	0.046749085	-0.26155165	-0.6347636	-0.6347636	-0.6347636	-0.6347636	-0.6347636	-0.58608013	2.329981	0.60359764	-0.09938679	0.5898467	0.99202776	-0.6347636	-0.6347636	-0.3671657	0.6643705	0.1683187	0.6684378	1.4086602	1.0876656	1.8256924
-0.5652325	-0.6347636	-0.6347636	-0.6347636	-0.6347636	-0.6347636	-0.6347636	-0.6347636	-0.6347636	-0.6347636	-0.6347636	-0.6347636	-0.6347636	-0.6347636	-0.6347636	-0.6347636	-0.6347636	-0.6347636	0.373015	0.85073626	-0.46520668	-0.026634898	1.7702981	0.030465985	0.5903671	0.06780927	-0.6347636	-0.6347636	-0.22479294	-0.6347636	-0.6347636	-0.6347636	-0.6347636	-0.6347636	-0.25511625	-0.38859713	0.7329604	0.052842535	1.5109137	0.5065556	1.1121378	-0.17755212	-0.6347636	0.15523902	-0.17329101	-0.00087586517	3.8779132	3.4113107	1.3152684	1.5432874
0.49855635	-0.6347636	-0.6347636	-0.6347636	-0.6347636	-0.43908983	-0.6347636	-0.6347636	-0.6347636	-0.6347636	-0.6347636	-0.6347636	-0.6347636	-0.6347636	-0.6347636	-0.6347636	-0.6347636	-0.6347636	0.69612426	0.83199817	-0.5649492	-0.6347636	1.583854	-0.041281924	0.944547	-0.5795413	-0.6347636	-0.6347636	-0.6347636	-0.6347636	-0.6347636	-0.6347636	-0.28422794	-0.6347636	-0.6347636	-0.119206235	-0.6347636	-0.17304783	0.6830353	1.8754932	0.5386679	0.26338446	-0.33966723	1.5602086	1.1765587	-0.4742815	4.528359	4.73791	0.1685311	-0.40621707
-0.47140372	0.45113108	-0.37788025	-0.6347636	-0.6347636	0.41289446	-0.6347636	-0.6347636	-0.6347636	-0.6347636	-0.6347636	-0.6347636	-0.6347636	-0.6347636	-0.6347636	-0.6347636	-0.6347636	-0.6347636	-0.6347636	-0.5780317	-0.6347636	-0.37280756	1.4044544	2.5237212	2.7983284	-0.6347636	-0.6347636	0.31216803	-0.6347636	-0.6347636	-0.6347636	-0.6347636	-0.6347636	-0.6347636	-0.6347636	-0.6347636	-0.6347636	-0.6347636	-0.6347636	-0.6347636	-0.6347636	0.69707984	1.2168466	2.5767212	1.9396595	-0.22893266	3.2593517	2.7885997	0.7897716	1.0449961
-0.5638507	0.37091926	1.7632908	-0.6347636	-0.6347636	1.0929929	-0.6347636	-0.6347636	-0.6347636	-0.6347636	-0.6347636	-0.6347636	-0.6347636	-0.6347636	-0.6347636	-0.6347636	-0.6347636	-0.6347636	-0.6347636	0.38199234	0.3688356	-0.3649573	1.937549	2.784424	3.6033013	0.9919888	-0.6347636	0.5934186	-0.6347636	-0.6347636	-0.6347636	-0.6347636	-0.6347636	-0.5746918	-0.6347636	-0.6347636	-0.6347636	-0.6347636	-0.6347636	-0.6347636	0.50857836	1.8395352	1.2751368	0.58183336	0.40550423	1.5711153	0.60268384	2.7011297	-0.3416477	1.0777822
0.7237976	-0.6347636	1.1569844	-0.6347636	-0.4423714	-0.1623973	-0.6347636	-0.6347636	-0.6347636	-0.6347636	-0.6347636	-0.6347636	-0.6347636	-0.6347636	-0.6347636	-0.6347636	-0.6347636	-0.6347636	-0.6347636	-0.11888236	1.1333319	0.61334586	2.0628529	2.9871793	2.89396	0.7010069	-0.38285968	0.9078945	-0.6347636	-0.6347636	-0.6347636	-0.6347636	-0.6347636	-0.6347636	-0.6347636	-0.6347636	-0.6347636	-0.4172392	-0.6347636	-0.4776753	-0.39112478	-0.39388418	-0.6347636	-0.6347636	-0.550787	1.6062263	-0.6347636	-0.37556997	2.759976	3.030159
-0.6347636	-0.6347636	-0.13187867	-0.6347636	-0.37032226	-0.6347636	-0.6347636	-0.6347636	-0.6347636	-0.6347636	-0.6347636	-0.6347636	-0.6347636	-0.6347636	-0.6347636	-0.6347636	-0.6347636	-0.6347636	-0.6347636	-0.6347636	2.2456694	2.9951584	1.3975707	1.4575859	1.3415214	-0.6347636	-0.6347636	-0.6347636	-0.6347636	-0.6347636	-0.6347636	-0.6347636	-0.6347636	-0.6347636	-0.6347636	-0.6347636	-0.6347636	0.022672798	-0.2178595	0.88997585	-0.21090455	-0.6347636	-0.6347636	-0.6347636	0.21259111	1.1439087	-0.6347636	0.12430719	4.6309624	3.9129517
-0.6347636	-0.6347636	-0.6347636	-0.6347636	-0.6347636	-0.6347636	-0.6347636	-0.6347636	-0.6347636	-0.6347636	-0.6347636	-0.6347636	-0.6347636	-0.6347636	-0.6347636	-0.6347636	-0.6347636	-0.6347636	-0.6347636	-0.6347636	2.2193403	3.8004086	1.5385184	1.8341987	0.34687948	0.11263026	-0.053598933	-0.6347636	-0.6347636	-0.6347636	-0.6347636	-0.6347636	-0.6347636	-0.4903261	-0.39376077	-0.6347636	0.031092094	-0.28190824	0.5864542	0.86749417	0.4679935	-0.6347636	-0.6347636	-0.6347636	-0.5272473	0.5256157	1.6077808	1.2897648	3.1888728	1.4347311
-0.6347636	-0.6347636	-0.6347636	-0.6347636	-0.6347636	-0.6347636	-0.6347636	-0.6347636	-0.6347636	-0.6347636	-0.6347636	-0.6347636	-0.6347636	-0.6347636	-0.6347636	-0.6347636	-0.6347636	-0.6347636	-0.6347636	-0.6347636	0.49819502	2.1158926	0.2269998	0.78948927	-0.02780151	-0.1452636	-0.6347636	-0.6347636	-0.6347636	-0.6347636	-0.6347636	-0.6347636	-0.6347636	0.22268747	-0.2684667	-0.51990175	-0.37092	-0.5073495	0.2940193	-0.10127007	0.08434871	0.32328597	-0.16845976	-0.6347636	-0.6347636	0.05163717	2.044094	1.4053968	4.288585	1.4494957
-0.6347636	-0.6347636	-0.6347636	-0.6347636	-0.6347636	-0.6347636	-0.6347636	-0.6347636	-0.6347636	-0.6347636	-0.6347636	-0.6347636	-0.6347636	-0.6347636	-0.6347636	-0.6347636	-0.6347636	-0.6347636	-0.6347636	-0.6347636	0.059084293	0.31180292	-0.23005816	-0.41762698	0.719111	-0.6347636	-0.6347636	-0.6347636	-0.6347636	-0.6347636	-0.6347636	-0.6347636	-0.6347636	-0.13085653	0.27581948	-0.19380718	-0.6347636	-0.047970895	1.055251	-0.21151881	-0.6347636	-0.6347636	0.6865389	-0.6347636	-0.6347636	-0.10643597	1.3274935	0.13746935	3.349252	0.51070863
-0.6191554	-0.5846872	-0.10945896	-0.6347636	-0.6347636	-0.6347636	-0.6347636	0.8728496	-0.6347636	-0.6347636	-0.6347636	-0.6347636	-0.6347636	-0.6347636	-0.6347636	-0.6347636	-0.6347636	-0.6347636	-0.6347636	-0.6347636	0.83459765	0.1374742	0.7638816	-0.6347636	-0.6347636	-0.6347636	-0.6347636	-0.6347636	-0.6347636	-0.6347636	-0.6347636	-0.6347636	-0.6347636	-0.6347636	-0.6347636	-0.6347636	-0.21768935	-0.32557383	0.9896187	-0.5216508	-0.6347636	-0.6347636	-0.6347636	-0.6347636	-0.6347636	-0.2294813	0.41370267	1.5806336	1.9543197	0.3145281
-0.13082346	-0.4683447	-0.6347636	-0.6347636	-0.6347636	-0.6347636	-0.6347636	1.3073908	-0.1846555	-0.6347636	-0.6347636	-0.6347636	-0.6347636	-0.6347636	-0.6347636	-0.6347636	-0.6347636	-0.6347636	-0.6347636	-0.6347636	1.1379569	0.62919563	-0.012923289	-0.6347636	-0.6347636	-0.6347636	-0.6347636	-0.6347636	-0.6347636	-0.6347636	-0.6347636	-0.6347636	-0.6347636	-0.6347636	-0.6347636	-0.6347636	0.853305	0.70277	0.56061584	-0.5773301	0.6252091	-0.51847875	-0.6347636	-0.6347636	-0.6347636	0.112529844	0.7814734	2.193077	2.1556768	-0.15319264
-0.4721247	-0.11823932	-0.6347636	-0.6347636	-0.6347636	-0.6347636	-0.6347636	-0.169472	-0.6347636	-0.6347636	-0.6347636	-0.6347636	-0.6347636	-0.6347636	-0.6347636	-0.6347636	-0.6347636	-0.6347636	-0.6347636	-0.3594502	0.61923635	-0.6347636	-0.5550883	-0.6347636	-0.6347636	-0.49395907	-0.6347636	-0.6347636	-0.6347636	-0.6347636	-0.6347636	-0.6347636	-0.6347636	-0.6347636	-0.6347636	0.12173377	0.6474685	0.81951547	1.4400918	1.7829188	-0.39228386	-0.46719098	-0.6347636	-0.6347636	-0.24924253	0.24246599	1.2021152	1.0871555	-0.30531925	-0.34301367
0.49501708	1.1647341	-0.6347636	-0.6347636	-0.6347636	-0.6347636	-0.6347636	-0.6347636	-0.6347636	-0.6347636	-0.6347636	-0.6347636	-0.6347636	-0.6347636	-0.6347636	0.1118865	-0.6347636	-0.6347636	-0.6347636	-0.6347636	-0.5876588	-0.6347636	-0.6347636	-0.6347636	-0.6347636	-0.24107598	-0.6347636	-0.5942632	-0.6347636	-0.4020734	-0.6108807	-0.611278	-0.6347636	-0.6347636	0.071718164	-0.4041364	-0.6347636	-0.6347636	0.5580321	1.1002495	-0.23523246	-0.6347636	-0.6347636	-0.40745184	-0.6347636	-0.6347636	-0.5377898	2.1302137	-0.6347636	-0.6347636
1.0269521	0.61777014	-0.6347636	-0.6347636	-0.6347636	-0.6347636	-0.6347636	-0.6347636	-0.6347636	-0.6347636	-0.6347636	-0.6347636	-0.6347636	-0.6347636	-0.6347636	-0.6347636	-0.1366538	-0.58008575	-0.6347636	-0.6347636	-0.6347636	-0.6347636	-0.6347636	-0.6347636	-0.6347636	-0.6347636	-0.6347636	-0.131062	-0.6347636	-0.6347636	-0.6347636	-0.6347636	-0.6347636	-0.6347636	0.045894925	0.33143428	-0.6347636	-0.6347636	-0.6347636	-0.54735154	-0.5044855	-0.6347636	-0.43251494	0.36876184	-0.6347636	-0.6347636	-0.02599591	1.4707379	-0.6347636	-0.6347636
1.129414	-0.6347636	-0.6347636	-0.6347636	-0.43620983	0.12568584	-0.07881009	0.35741013	-0.6347636	-0.6347636	-0.32868335	-0.6347636	-0.6347636	-0.6347636	-0.6347636	-0.6347636	-0.21353728	-0.6347636	-0.6347636	-0.6347636	-0.6347636	-0.6347636	-0.6347636	-0.6347636	-0.6347636	-0.6347636	-0.6347636	-0.6347636	-0.6347636	-0.6347636	-0.6347636	-0.6347636	-0.43167546	-0.16689572	0.76190716	1.0947381	-0.46541625	-0.28417352	-0.6347636	-0.6347636	-0.6347636	-0.6347636	-0.6347636	-0.043580383	-0.6347636	-0.6347636	-0.6347636	-0.0855704	-0.6347636	-0.56483656
1.6173486	-0.6347636	-0.6347636	-0.6347636	-0.09418099	0.60698515	1.1970878	-0.09988357	-0.6347636	-0.6347636	-0.19970633	-0.6347636	-0.6347636	0.34133917	-0.093032636	-0.6347636	-0.32419473	-0.09699002	0.11258746	-0.6347636	-0.6347636	-0.6347636	-0.6347636	-0.6347636	-0.6347636	-0.6347636	-0.6347636	-0.6347636	-0.6347636	-0.6347636	-0.6347636	-0.53996795	-0.6347636	-0.6347636	0.8869017	-0.4686198	-0.6347636	-0.27579585	-0.6347636	-0.6347636	-0.6347636	-0.6347636	-0.6347636	0.34301466	-0.6347636	0.97145945	-0.6347636	-0.2808499	-0.6347636	-0.6347636
1.4966292	0.4833713	-0.6347636	-0.6347636	-0.11540641	1.899897	-0.467187	0.16279079	-0.33193251	-0.6347636	-0.6347636	-0.6347636	-0.6347636	1.2758212	0.6290788	-0.6347636	-0.5308108	-0.44380465	0.528972	-0.6347636	-0.6347636	-0.6347636	-0.6347636	-0.6347636	-0.6347636	-0.6347636	-0.6347636	-0.6347636	-0.6347636	-0.6347636	-0.6347636	-0.6347636	-0.6347636	-0.6347636	-0.6347636	-0.11655591	0.025258858	-0.6347636	-0.6347636	-0.6347636	0.051868245	-0.6347636	-0.49610287	-0.05808884	-0.6347636	0.041058592	-0.6347636	-0.6347636	-0.6347636	-0.6347636
1.7658354	0.8021139	-0.6347636	-0.6347636	1.6295313	1.9595551	-0.1712948	0.28786793	-0.3458569	-0.6347636	-0.6347636	-0.6347636	-0.6347636	1.0275332	-0.1944673	-0.12588498	-0.6347636	-0.6347636	-0.38217443	-0.6347636	-0.6347636	-0.6347636	-0.6347636	-0.6347636	-0.6347636	-0.6347636	-0.6347636	-0.6347636	-0.6347636	-0.6347636	-0.6347636	-0.6347636	-0.47750598	0.017466458	-0.6347636	-0.6347636	-0.16920815	-0.6347636	-0.6347636	-0.6347636	0.41642645	-0.23649514	-0.11783243	-0.34170634	-0.6347636	-0.6347636	-0.6347636	-0.6347636	-0.6347636	-0.36036766
1.2346225	-0.6347636	1.8446858	1.2030016	0.85656047	1.3188269	-0.39644247	-0.04142352	-0.6347636	-0.6347636	-0.6347636	-0.6347636	-0.6347636	-0.20420551	0.72420764	-0.6347636	-0.6347636	-0.6347636	-0.6347636	-0.6347636	-0.6347636	-0.6347636	-0.6347636	-0.6347636	-0.6347636	-0.6347636	-0.6347636	-0.6347636	-0.06426463	-0.6347636	-0.6347636	-0.6347636	-0.6347636	-0.6347636	-0.6347636	-0.6347636	-0.6347636	-0.6347636	-0.6347636	-0.6347636	0.48235765	-0.6347636	0.74196535	-0.6347636	0.12850769	-0.6347636	-0.6347636	-0.6347636	-0.6347636	-0.6347636
1.102621	-0.5152318	-0.6347636	1.2701117	1.5272677	1.8136444	0.94178295	0.11205451	-0.6347636	-0.6347636	-0.6347636	-0.6347636	-0.6347636	-0.41632375	2.2878628	0.95349187	-0.6347636	-0.6347636	-0.6347636	-0.6347636	-0.6347636	-0.6347636	-0.6347636	-0.6347636	-0.6347636	-0.6347636	-0.6347636	-0.6347636	0.04997915	-0.6347636	-0.6347636	-0.6347636	-0.6347636	-0.6347636	-0.6347636	-0.6347636	-0.61636025	-0.6347636	-0.30373928	-0.6347636	-0.41565174	-0.6347636	0.37334734	-0.33547282	-0.20493625	-0.6347636	-0.6347636	-0.6347636	-0.6347636	-0.6347636
1.7570437	0.743012	-0.6347636	-0.4447343	2.16873	2.076222	0.56540227	-0.44089288	-0.6347636	-0.6347636	-0.6347636	-0.6347636	-0.6347636	-0.6347636	1.2845243	3.1118195	-0.040013865	-0.6347636	-0.6347636	-0.6347636	-0.6347636	-0.6347636	-0.6347636	-0.6347636	-0.6347636	-0.6347636	-0.6347636	-0.6347636	-0.6347636	-0.55591655	-0.6347636	-0.6347636	-0.6347636	-0.6347636	-0.6347636	-0.6347636	-0.6347636	-0.6347636	-0.6347636	-0.003361806	-0.6347636	-0.07448203	-0.3285457	0.31404105	-0.13350657	0.20246723	-0.39901242	-0.6347636	-0.6347636	0.17721623
1.7210388	0.029938785	1.0743774	1.6039593	0.51208746	2.116594	0.04419561	-0.6347636	-0.6347636	-0.6347636	-0.6347636	-0.6347636	-0.6347636	-0.6347636	0.18970065	3.264513	0.8215656	-0.6347636	-0.6347636	-0.6347636	-0.6347636	-0.6347636	-0.6053811	-0.6347636	-0.6347636	0.48371458	-0.09510734	-0.6347636	-0.6347636	0.07401614	-0.61261016	-0.6347636	-0.6347636	-0.6347636	-0.6347636	-0.6347636	-0.6347636	-0.6347636	-0.6347636	-0.6347636	-0.6347636	0.1472361	-0.51957774	-0.5138173	0.5844442	0.9717315	-0.57437396	-0.6347636	-0.6347636	-0.17724882
0.5168475	-0.6347636	1.0480894	3.2155776	0.7488279	1.4917896	0.74980515	-0.6347636	-0.6347636	0.331219	-0.043631833	-0.6347636	0.2244817	-0.2906292	-0.6347636	0.34523398	0.696146	-0.6347636	-0.6347636	-0.40381828	-0.6347636	-0.6347636	-0.3058125	0.27476466	-0.6347636	-0.6347636	-0.13810176	-0.6347636	-0.6347636	-0.41358417	-0.2525784	-0.6347636	-0.6347636	-0.6347636	-0.6347636	-0.6347636	-0.6347636	-0.62883973	1.1927447	-0.6347636	-0.6347636	0.1628738	-0.6347636	-0.09811129	-0.46580246	-0.6347636	-0.6347636	-0.6347636	-0.6347636	-0.6347636
-0.6347636	-0.6347636	0.5264474	2.2128959	-0.6347636	0.7402871	-0.1193537	0.36734426	0.9550126	0.17828454	0.96437466	0.6938683	1.0979649	2.2095509	2.4397073	0.24911281	-0.09049126	-0.6347636	-0.6347636	0.77274114	-0.6347636	-0.49460465	-0.6347636	-0.6347636	-0.6347636	-0.6347636	0.39485672	-0.6347636	-0.6347636	-0.6347636	-0.6347636	-0.6347636	-0.6347636	-0.6347636	-0.6347636	-0.6347636	-0.5089131	-0.35141334	-0.6347636	-0.6347636	-0.6347636	-0.6347636	0.56363434	0.5480835	-0.6347636	-0.6347636	-0.6347636	-0.6347636	-0.6347636	-0.6347636
-0.6347636	-0.6347636	-0.6347636	0.3532588	-0.23786543	0.92068964	0.01736138	0.31155267	-0.18805763	-0.6347636	0.20623678	1.1967752	1.5874733	5.789424	5.3676624	0.9745362	0.9270527	-0.45695046	-0.585254	0.8948653	0.78612053	0.7197417	-0.6347636	-0.6347636	-0.6347636	-0.6347636	0.35220504	-0.09879544	-0.6347636	-0.6347636	-0.6347636	-0.6347636	-0.6347636	-0.6347636	-0.6347636	-0.6347636	0.23543634	0.50897074	-0.6347636	-0.41791597	0.06762572	-0.6347636	0.8354848	0.33115575	-0.6347636	-0.6347636	0.45497856	-0.6347636	-0.6347636	-0.6347636
-0.6347636	-0.6347636	-0.6347636	-0.6347636	0.14375682	0.16463411	0.08213544	1.4384053	0.9047356	0.119290695	1.092085	1.5882164	3.5739598	5.8248134	3.787147	1.1734113	1.6327858	1.5435524	-0.21194704	0.7898351	2.7138522	1.3047905	-0.6347636	-0.26798913	-0.6347636	-0.6347636	-0.6347636	-0.6347636	-0.6347636	-0.6347636	-0.6347636	-0.6347636	-0.6347636	-0.6347636	-0.6347636	-0.6347636	-0.28486496	-0.6347636	-0.6347636	0.60007304	0.5281794	-0.1508049	1.0457468	-0.51862776	-0.023158282	0.5348336	0.46255016	-0.6347636	-0.6347636	-0.6347636
-0.6347636	-0.6347636	-0.6347636	-0.6347636	-0.6347636	-0.6347636	0.62857217	1.7705005	0.7103619	1.3961159	1.3414565	1.707248	4.1706796	4.823397	3.2195692	1.9963187	2.3591406	2.0498512	1.0332228	2.339307	2.3208072	1.326873	0.9702857	-0.6347636	-0.6347636	-0.6347636	-0.6347636	-0.6347636	-0.6347636	-0.6347636	-0.6347636	-0.6347636	-0.6347636	-0.6347636	-0.6347636	-0.6347636	-0.6347636	-0.6347636	-0.6347636	0.33964723	0.636307	-0.6347636	0.81791973	-0.3539345	-0.046958696	0.22255288	-0.17632459	-0.6347636	-0.6347636	-0.6347636
-0.6347636	-0.6347636	-0.6347636	-0.6347636	-0.6347636	-0.6347636	0.930377	0.7235997	0.5980611	0.9827652	1.7167946	-0.44959894	1.5089566	2.6517239	2.220566	1.5038579	4.2030115	2.8266659	1.5965699	3.483995	3.3338022	2.1439342	1.8560134	-0.6347636	-0.6347636	-0.6347636	-0.6347636	-0.6347636	-0.6347636	-0.6347636	-0.6347636	-0.6347636	-0.6347636	-0.6347636	-0.6347636	-0.6347636	-0.6347636	-0.6347636	-0.27165335	1.0754642	0.7505482	-0.6347636	0.18669924	0.306573	0.011798213	1.4247282	0.8996691	0.068014465	-0.6347636	-0.6347636
-0.6347636	-0.6347636	-0.6347636	-0.6347636	-0.6347636	-0.6347636	-0.6347636	-0.49977133	-0.6347636	-0.10700126	0.34113845	-0.6347636	-0.6111258	0.4055832	1.4312115	1.043139	3.699787	2.855814	1.9746193	3.6957595	2.1290677	2.5512424	2.5017312	0.3048585	-0.6347636	-0.6347636	-0.6347636	-0.6347636	-0.6347636	-0.6347636	-0.6347636	-0.6347636	-0.6347636	-0.6347636	-0.6347636	-0.6347636	-0.6347636	-0.25418454	-0.6347636	-0.6347636	-0.6347636	-0.6347636	-0.1866955	2.0364954	0.53037614	1.0095221	0.046711843	0.68893313	-0.6347636	-0.6347636
-0.6347636	-0.6347636	-0.6347636	-0.6347636	-0.6347636	-0.6347636	-0.6347636	-0.6347636	-0.369309	-0.2816119	-0.6347636	-0.6347636	-0.6347636	-0.12989564	0.3737882	1.641711	3.115125	2.2131174	1.7880148	3.2846162	2.4080768	2.144743	1.9730368	-0.003831026	-0.6347636	-0.6347636	-0.6347636	-0.6347636	-0.6347636	-0.6347636	-0.6347636	-0.6347636	-0.6347636	-0.6347636	-0.6347636	-0.6347636	-0.6347636	-0.6347636	-0.6347636	-0.6347636	-0.6347636	-0.6347636	-0.6347636	-0.4647259	0.99011856	0.3435917	-0.6347636	-0.6347636	-0.6210272	-0.6347636
-0.6347636	-0.6347636	-0.6347636	-0.6347636	-0.6347636	-0.6347636	-0.6347636	-0.6347636	0.3120375	-0.6347636	-0.6347636	-0.6347636	-0.6347636	-0.6347636	-0.6347636	-0.1246847	0.10173639	0.21727793	2.4399204	1.4744462	1.9872555	1.7321817	0.9226052	-0.44582328	-0.47700033	0.09774666	-0.6347636	-0.028424717	-0.4980246	-0.6347636	-0.6347636	-0.6347636	-0.6347636	-0.6347636	-0.6347636	-0.6347636	-0.6347636	-0.6347636	-0.6347636	-0.6347636	-0.6347636	-0.6347636	-0.6347636	-0.6347636	0.55916727	1.4334639	-0.6347636	-0.6347636	0.3640402	-0.6347636
-0.6347636	0.07829891	0.0515463	-0.6347636	-0.098231845	-0.6347636	-0.6347636	-0.6347636	-0.6347636	-0.6347636	-0.6347636	-0.6347636	-0.6347636	-0.6347636	-0.6347636	-0.6347636	-0.6347636	-0.6347636	-0.032113485	0.5314354	0.0898909	-0.4126244	-0.6347636	-0.6347636	-0.6347636	0.091022745	-0.4806284	0.25153926	-0.6347636	-0.6347636	-0.6347636	-0.6347636	-0.6347636	-0.6347636	-0.6347636	-0.6347636	-0.6347636	-0.6347636	-0.6347636	-0.6347636	-0.6347636	-0.485776	-0.6347636	-0.6347636	0.68360895	1.6239252	0.1994232	-0.6347636	-0.42488554	0.41633904
-0.6347636	-0.6347636	-0.37914518	-0.17922404	-0.44647825	-0.6347636	-0.6347636	-0.58285254	-0.6347636	-0.6347636	-0.6347636	-0.6347636	-0.6347636	-0.6347636	0.5276489	-0.6347636	-0.6347636	-0.3797426	-0.4543077	0.25981358	-0.5245192	-0.6347636	-0.6347636	-0.6347636	-0.6347636	-0.47719574	-0.34227827	-0.6347636	-0.6347636	-0.6347636	-0.6347636	-0.6347636	-0.6347636	-0.6347636	-0.6347636	-0.6347636	-0.6347636	-0.6347636	-0.62143975	-0.6347636	-0.6347636	-0.6347636	-0.6347636	-0.6347636	-0.14445959	0.3383128	-0.6347636	-0.53594756	0.31003758	1.6007185
-0.6347636	-0.6347636	-0.6347636	-0.25194612	-0.6347636	-0.6347636	-0.6347636	-0.6347636	-0.6347636	-0.6347636	-0.6347636	-0.6347636	-0.6347636	-0.6347636	-0.102526166	-0.37584192	-0.4566692	0.8833576	2.2697072	-0.36582273	-0.6347636	-0.6347636	-0.6347636	-0.6347636	-0.31521788	-0.6347636	-0.0958829	-0.6347636	0.053271186	-0.6347636	-0.6347636	-0.6347636	-0.6347636	-0.6347636	-0.6347636	-0.6347636	-0.6347636	-0.6347636	-0.6347636	-0.601939	-0.6347636	-0.6347636	-0.6347636	-0.6347636	-0.6347636	-0.17185034	-0.5447531	-0.6347636	0.4941015	2.298718
-0.6347636	-0.6347636	-0.6347636	-0.6347636	-0.6347636	-0.6347636	-0.6347636	-0.6347636	-0.6347636	-0.6347636	-0.1831654	-0.6347636	-0.6347636	-0.6347636	-0.6347636	-0.61196935	0.1312819	1.8404634	3.571141	0.60720205	-0.6347636	0.008293301	-0.6347636	-0.6347636	-0.15078744	-0.6347636	-0.6347636	-0.6347636	-0.6347636	-0.6347636	-0.6347636	-0.6347636	-0.6347636	-0.6347636	-0.6347636	-0.6347636	-0.6347636	-0.6347636	-0.6347636	-0.6347636	-0.35591844	-0.6347636	-0.6347636	-0.6347636	-0.6347636	0.2161118	-0.03439447	0.043292418	-0.6347636	0.85282135
0.13491945	0.18693146	-0.6347636	-0.6347636	-0.6347636	-0.6347636	-0.6347636	-0.6347636	-0.6347636	-0.6347636	-0.40943423	-0.3389366	-0.6347636	-0.6347636	-0.6347636	-0.6347636	-0.07439975	2.6782572	3.462905	0.97490525	-0.6347636	1.4720263	-0.6347636	-0.6347636	-0.6347636	-0.6347636	-0.6347636	-0.6347636	-0.6347636	-0.5981557	-0.6347636	-0.6347636	-0.6347636	-0.6347636	-0.12791888	-0.6347636	-0.6347636	-0.6347636	-0.6347636	-0.6347636	-0.6347636	-0.6347636	-0.6347636	-0.6347636	0.50975597	0.17036614	1.0709816	0.25005737	-0.6347636	-0.6347636
0.27289835	-0.41499147	-0.6347636	-0.6347636	-0.4155908	-0.6347636	-0.6347636	-0.6347636	-0.6347636	-0.6347636	-0.6347636	-0.3498943	-0.6347636	-0.6347636	-0.6347636	-0.6347636	-0.6347636	-0.02617257	3.75242	1.3734448	0.02121544	2.4371538	0.28362033	-0.6347636	-0.6347636	0.21180671	-0.44891804	0.68600065	-0.6347636	0.9751578	-0.6347636	-0.6347636	-0.6347636	-0.23236766	-0.33364356	-0.6347636	-0.6347636	-0.6347636	-0.6347636	-0.6347636	-0.6347636	-0.6347636	-0.6347636	-0.6347636	0.3836206	-0.51872367	-0.6347636	-0.6347636	-0.6347636	-0.6347636
0.41273546	-0.6347636	-0.6347636	-0.6347636	-0.6347636	-0.6347636	-0.6347636	-0.6347636	-0.6347636	-0.6347636	-0.6347636	-0.6199853	-0.6347636	-0.6347636	-0.6347636	-0.6347636	-0.6347636	-0.6347636	1.6431451	-0.5467518	-0.49449557	1.9586782	1.4802594	0.5718562	-0.6300465	0.4958462	0.4743668	-0.6347636	-0.6347636	-0.4576882	-0.28996697	-0.6347636	-0.6347636	0.14354697	-0.6347636	-0.6347636	-0.6347636	-0.6347636	-0.6347636	-0.6347636	-0.6347636	-0.6347636	-0.6347636	-0.6347636	0.34864816	-0.48243213	-0.6347636	-0.6347636	0.41903454	-0.6347636
-0.6347636	-0.6347636	-0.6347636	-0.6347636	-0.6347636	-0.6347636	-0.6347636	-0.6347636	-0.6347636	-0.6347636	-0.6347636	-0.6347636	-0.6347636	-0.6347636	-0.6347636	-0.6347636	-0.6347636	-0.6347636	-0.52416456	-0.1347534	-0.6347636	-0.6347636	-0.6347636	1.1892879	-0.52339596	1.2698202	1.4755262	-0.6347636	-0.6347636	-0.625152	-0.55906475	-0.4841911	-0.6347636	-0.6347636	-0.60527706	0.2830093	-0.6347636	-0.6347636	-0.6347636	-0.6347636	-0.6347636	-0.6347636	-0.6347636	-0.6347636	-0.6347636	-0.6347636	-0.6347636	-0.6347636	0.16977148	-0.6347636
-0.6347636	-0.566447	-0.6347636	-0.6347636	-0.6347636	-0.6347636	-0.6347636	-0.6347636	-0.6347636	-0.6347636	-0.6347636	-0.6347636	-0.6347636	-0.6347636	-0.6347636	-0.6347636	-0.6347636	-0.6347636	-0.6347636	0.38817337	-0.34010574	-0.6347636	0.034157652	1.2664826	0.1416771	1.2897211	0.8729289	0.2542795	0.3065144	0.31977266	1.1893646	0.77871734	-0.5064628	-0.6347636	-0.21196955	0.21889803	-0.6347636	-0.6347636	-0.6347636	-0.6347636	-0.6347636	-0.6347636	-0.6347636	-0.6347636	-0.6347636	-0.6347636	-0.6347636	-0.6347636	0.405922	-0.6347636
-0.6347636	-0.6347636	-0.6347636	-0.6347636	-0.6347636	-0.6347636	-0.6347636	-0.6347636	-0.6347636	-0.6347636	-0.6347636	-0.6347636	-0.6347636	-0.6347636	-0.6347636	-0.6347636	-0.6347636	-0.6347636	-0.6347636	0.20936418	-0.6326649	-0.6347636	-0.6347636	0.01560306	-0.6347636	-0.6347636	-0.34028646	0.5532335	0.08276331	0.2807618	2.5669742	0.6199589	-0.0018117658	0.7942802	1.0728084	0.50916964	-0.6347636	-0.6347636	-0.6347636	-0.6347636	-0.6347636	-0.6347636	-0.6347636	-0.6347636	-0.6347636	-0.6347636	-0.6347636	0.7919907	-0.097835116	-0.6347636
-0.6347636	-0.6347636	-0.6347636	-0.6347636	-0.6347636	-0.6347636	-0.6347636	-0.6347636	-0.6347636	-0.6347636	-0.6347636	-0.6347636	-0.6347636	-0.6347636	-0.6347636	-0.6347636	-0.6347636	-0.58114016	-0.6347636	0.5689814	0.63940686	-0.6347636	-0.31633642	0.68961006	-0.6347636	-0.6347636	-0.6347636	1.1278538	-0.42311314	0.58798563	0.52100813	0.37649682	0.38394007	-0.6347636	0.25012526	-0.6347636	-0.6347636	-0.6347636	-0.6347636	-0.6347636	-0.6347636	-0.6347636	-0.6347636	-0.6347636	-0.6347636	-0.6347636	-0.6347636	0.6810017	-0.10800179	-0.6347636
-0.6347636	-0.6347636	-0.6347636	-0.6347636	-0.6347636	-0.6347636	-0.6347636	-0.6347636	-0.6347636	-0.6347636	-0.6347636	-0.6347636	-0.6347636	-0.6347636	-0.6347636	-0.6347636	-0.6347636	0.11123706	-0.6347636	0.25344136	0.9315191	-0.6347636	-0.6347636	0.64511174	-0.6347636	-0.6347636	-0.6347636	0.39182135	-0.330546	-0.6347636	-0.6347636	-0.6347636	-0.4463012	-0.6347636	-0.5789745	-0.6347636	0.21114814	-0.55512923	-0.6347636	-0.6347636	-0.6347636	-0.6347636	-0.6347636	-0.6347636	-0.6347636	-0.6347636	-0.6347636	0.047698103	0.12940906	-0.53744954
-0.6347636	-0.6347636	-0.6347636	-0.6347636	-0.6347636	-0.6347636	-0.6347636	-0.6347636	-0.6347636	-0.6347636	-0.6347636	-0.6347636	-0.6347636	-0.6347636	-0.6347636	-0.6347636	-0.6347636	-0.6347636	-0.6347636	-0.6347636	-0.044198513	-0.6347636	-0.6347636	0.069692194	-0.6347636	-0.6347636	-0.6347636	0.6861311	0.5012698	-0.6347636	-0.6347636	-0.6347636	-0.6347636	-0.6347636	-0.6347636	-0.6347636	-0.6347636	-0.38542053	-0.6347636	-0.6347636	-0.6347636	-0.6347636	-0.6347636	-0.6347636	-0.6347636	-0.6347636	-0.32668975	0.18946789	-0.43773302	-0.6347636
-0.6347636	-0.1897511	-0.6347636	-0.6347636	-0.6347636	-0.6347636	-0.6347636	-0.6347636	-0.6347636	-0.6347636	-0.6347636	-0.6347636	-0.6347636	-0.6347636	-0.6347636	-0.6347636	-0.6347636	-0.6347636	-0.6347636	-0.6347636	-0.6347636	-0.6347636	-0.6347636	-0.6347636	-0.6347636	-0.41355333	-0.6347636	0.15366025	0.23830679	-0.6347636	-0.6347636	-0.6347636	-0.6347636	-0.6347636	-0.6347636	-0.6347636	-0.6347636	-0.6347636	-0.6347636	-0.6347636	-0.6347636	-0.6347636	-0.6347636	-0.6347636	-0.6347636	0.016768703	0.687202	-0.1726432	-0.49688134	0.58468217
-0.23070791	0.0021247605	-0.6347636	-0.6347636	-0.6347636	-0.6347636	-0.6347636	-0.6347636	-0.6347636	-0.6347636	-0.6347636	-0.6347636	-0.6347636	-0.6347636	-0.6347636	-0.6347636	-0.6347636	-0.6347636	-0.6347636	0.04237526	-0.6347636	-0.6347636	-0.6347636	-0.6347636	-0.6347636	-0.48809028	-0.2252185	-0.22446334	-0.6347636	-0.6347636	-0.6347636	-0.6347636	-0.6132587	-0.2845184	-0.45155516	-0.17266257	0.58932674	0.02602209	-0.6347636	-0.6347636	-0.46942812	-0.6347636	-0.6347636	-0.6347636	-0.6347636	0.37448353	0.28824687	0.3214626	0.021200629	1.9101449
0.34849173	-0.42161605	-0.6347636	-0.6347636	-0.6347636	-0.6347636	-0.6347636	-0.6347636	-0.6347636	-0.6347636	-0.6347636	-0.6347636	-0.6347636	-0.6347636	-0.6347636	-0.6347636	-0.6347636	-0.6347636	-0.6347636	-0.47017825	-0.6347636	-0.6347636	-0.6347636	-0.6347636	-0.6347636	-0.10392379	-0.19836998	-0.59199405	-0.026671356	-0.6347636	-0.6347636	-0.5267819	-0.6347636	0.036460284	-0.09703144	0.92009956	-0.16082752	0.72568756	0.2791583	-0.23968238	-0.24546672	0.6625208	-0.6347636	-0.2074182	-0.3511301	0.6476556	-0.046750113	-0.18626122	0.16241692	1.288548
-0.49406612	-0.6347636	-0.6347636	-0.6347636	-0.6347636	-0.6347636	-0.6347636	-0.6347636	-0.6347636	-0.6347636	-0.6347636	-0.6347636	-0.6347636	-0.6347636	-0.6347636	-0.6347636	-0.6347636	-0.6347636	-0.6347636	-0.6347636	-0.6347636	-0.6347636	-0.6347636	-0.6347636	-0.6347636	0.19224578	0.40383026	-0.6347636	-0.4796609	-0.6347636	-0.6347636	0.33716667	0.26416117	0.016344888	-0.35328543	0.6889293	0.98090506	1.330527	1.2626196	-0.29766336	0.111166984	0.446003	0.11724495	0.334988	0.039046768	-0.6347636	0.14005609	-0.46826547	-0.6347636	0.026230974
-0.36153978	-0.6347636	-0.6347636	-0.6347636	-0.6347636	-0.6347636	-0.6347636	-0.6347636	-0.6347636	-0.6347636	-0.6347636	-0.6347636	-0.6347636	-0.6347636	-0.6347636	-0.6347636	-0.6347636	-0.6347636	-0.6347636	-0.6347636	-0.6347636	-0.6347636	0.6976129	-0.08433589	-0.6347636	-0.57860863	-0.611258	-0.62744164	-0.6347636	0.7909975	2.0013614	2.171501	1.3670998	0.7916191	0.55543965	0.53018904	-0.4929139	-0.031098805	1.4385743	-0.1835082	-0.6347636	-0.3438298	0.4534619	-0.6347636	-0.6347636	-0.6347636	0.21736813	-0.39511737	-0.6347636	-0.6347636
-0.6347636	-0.6347636	-0.17685282	-0.5641665	-0.6347636	-0.6347636	-0.6347636	-0.6347636	-0.6347636	-0.6347636	-0.6347636	-0.6347636	-0.6347636	-0.6347636	0.08821674	-0.6347636	-0.6347636	-0.6347636	-0.6347636	-0.6347636	-0.6347636	-0.6347636	0.8933571	-0.6347636	-0.6347636	-0.5505295	-0.6347636	-0.6347636	-0.5246178	-0.106711656	1.1075978	1.8822414	0.45823425	0.04716141	0.68884504	0.18740165	-0.31161267	-0.6347636	0.44685376	-0.29328611	-0.5725565	0.9206231	0.69431543	-0.36463436	-0.24104744	-0.6347636	-0.6347636	-0.6347636	-0.37287408	-0.6347636
-0.6347636	-0.6347636	0.69122493	-0.6347636	-0.6347636	-0.6347636	-0.6347636	-0.6347636	-0.6347636	-0.6347636	-0.6347636	-0.6347636	-0.6347636	-0.6347636	-0.6347636	-0.6347636	-0.6347636	-0.6347636	-0.6347636	-0.6347636	-0.33342442	-0.4696977	-0.6347636	-0.6347636	-0.3679805	-0.20036325	0.4555841	0.52817553	0.9645512	-0.6347636	-0.6347636	1.1285108	0.9648586	-0.46043345	-0.6347636	0.10668246	-0.0234006	-0.6347636	-0.49277186	0.74952936	-0.6347636	0.15803269	1.4697002	1.4797394	2.052292	1.139612	-0.6347636	0.30179694	0.12791742	-0.6347636
-0.5884287	-0.55440384	0.62115073	-0.6347636	-0.6347636	-0.6347636	-0.6347636	-0.6347636	-0.6347636	-0.6347636	-0.6347636	-0.6347636	-0.6347636	-0.6347636	-0.6347636	-0.6347636	-0.6347636	-0.6347636	-0.6347636	-0.6347636	-0.6347636	-0.6347636	-0.07541763	-0.45055848	1.2013503	2.3040793	2.718733	2.0204625	1.0004879	-0.6347636	-0.6347636	-0.5736053	0.39551416	-0.6347636	-0.6347636	1.0267236	-0.15406781	-0.41512817	0.1848434	0.34629986	-0.5511919	0.4165578	2.463122	1.5271635	2.0843167	1.333749	-0.53611964	-0.07839426	0.36915833	-0.6347636
-0.6347636	-0.6347636	-0.6347636	-0.09528424	-0.6347636	-0.6347636	-0.6347636	-0.6347636	-0.6347636	-0.6347636	-0.6347636	-0.6347636	-0.6347636	-0.5258508	-0.6347636	-0.6347636	-0.6347636	-0.6347636	-0.6347636	-0.6347636	-0.6347636	1.2012397	0.4653443	0.45588252	2.194996	1.8217915	3.0272114	1.8930075	1.7302876	-0.06216067	0.5315426	0.5857005	-0.6347636	-0.38410646	-0.048031595	1.7483959	1.250444	0.27154994	0.259753	-0.12004474	0.40467328	-0.17201966	1.4894762	1.5649993	1.8311291	1.4580041	1.9801346	1.0012902	-0.37098548	-0.6347636
-0.6347636	-0.6347636	-0.6347636	-0.6347636	-0.6347636	-0.6347636	-0.6347636	-0.6347636	-0.6347636	-0.6347636	-0.6347636	-0.6347636	-0.6347636	-0.6347636	-0.6347636	-0.6347636	-0.6347636	-0.6347636	-0.6347636	-0.6347636	-0.5621118	0.010467093	0.9314308	1.8617066	0.72414345	1.1130269	2.0763419	1.3495772	1.5234088	-0.21803601	1.8165716	0.42287922	-0.6347636	-0.6347636	-0.6347636	1.2686912	2.0580413	0.56609666	-0.6347636	0.36380914	0.5526665	0.50485784	-0.31949714	0.08771106	0.72122115	1.1314563	0.88884854	-0.4050966	1.2013822	-0.17230627
-0.6347636	-0.6347636	-0.6347636	-0.6347636	-0.6347636	-0.6347636	-0.6347636	-0.6347636	-0.6347636	-0.6347636	-0.6347636	-0.6347636	-0.6347636	-0.6347636	-0.6347636	-0.6347636	-0.6347636	-0.6347636	-0.6347636	-0.6347636	-0.6347636	-0.6347636	-0.6347636	2.0070455	0.4016378	1.210637	2.4027402	1.4843882	0.58915937	2.0025208	1.0708399	1.0133318	-0.6347636	-0.6347636	-0.6347636	-0.6347636	1.0378526	-0.6347636	-0.6347636	-0.6347636	-0.6347636	0.5165399	0.12165288	1.2025639	0.35193908	-0.06374475	0.7563965	-0.6347636	1.5945542	0.16369568
-0.6347636	-0.6347636	-0.6347636	-0.6347636	-0.6347636	-0.6347636	-0.6347636	-0.6347636	-0.6347636	-0.6347636	-0.6347636	-0.6347636	-0.6347636	-0.6347636	-0.6347636	-0.6347636	-0.6347636	-0.6347636	-0.5488189	-0.31018272	0.34766516	-0.6347636	-0.6347636	-0.6347636	0.5249795	1.3156576	1.5578879	2.532964	1.062757	1.9596609	2.39716	-0.52808964	-0.6347636	-0.6347636	-0.6347636	-0.6347636	-0.2415271	0.1605852	-0.6347636	-0.6347636	-0.6347636	1.0860239	1.3114423	1.7263708	1.5129055	1.07504	-0.122608304	0.49295557	-0.2476307	1.0630137
-0.6347636	-0.6347636	-0.6347636	-0.6347636	-0.6347636	-0.6347636	-0.6347636	-0.31127053	-0.6347636	-0.6347636	-0.6347636	-0.6347636	-0.6347636	-0.6347636	-0.6347636	-0.6347636	-0.6347636	-0.6347636	0.34255204	-0.272834	-0.23415177	-0.6347636	-0.6347636	-0.6347636	-0.6347636	-0.096755445	2.0420012	1.3382999	-0.117520586	0.73490465	0.29502895	-0.6347636	-0.6347636	-0.6347636	-0.6347636	-0.6347636	-0.6347636	-0.6347636	-0.6347636	-0.6347636	-0.6347636	1.3515884	1.1648628	0.59915584	1.9191318	0.2600984	0.5785334	0.63884395	-0.51499015	1.1867626
-0.6347636	-0.6347636	-0.6347636	-0.6347636	-0.6347636	-0.6347636	-0.6347636	-0.6347636	-0.6347636	-0.6347636	-0.6347636	-0.6347636	-0.6347636	-0.6347636	-0.6347636	-0.6347636	-0.6347636	-0.6347636	-0.6347636	-0.6347636	-0.6347636	1.0343636	0.37981787	0.79010755	0.11352088	0.7547428	0.9010172	-0.6347636	-0.11964124	0.45263627	1.0145501	1.2658635	-0.6347636	-0.37882748	0.46691334	0.0974437	-0.6347636	-0.6347636	-0.6347636	-0.6347636	-0.6347636	2.9422662	2.3995917	1.5783849	4.4895797	3.128444	4.234975	1.2709581	0.6173323	2.7763863
-0.6347636	-0.6347636	-0.6347636	-0.6347636	-0.6347636	-0.2099314	-0.6347636	-0.6347636	-0.6347636	-0.6347636	-0.6347636	-0.6347636	-0.6347636	-0.6347636	-0.6347636	-0.6347636	-0.6347636	-0.6347636	-0.6347636	-0.6347636	-0.6347636	-0.6347636	0.71905416	-0.15604293	0.23819888	1.121153	0.51931167	-0.6347636	0.23247506	1.0608343	1.3995382	1.9808639	0.7177376	0.21712291	1.7444583	0.4147683	-0.6347636	-0.6347636	-0.6347636	-0.6347636	1.5347794	2.6134999	2.8120108	2.4649713	4.8665032	3.6396978	4.4405584	2.6835594	2.161617	1.5615338
-0.6347636	-0.6347636	-0.6347636	-0.6347636	-0.6347636	-0.22107993	-0.6347636	-0.6347636	-0.6347636	-0.6347636	-0.6347636	-0.6347636	-0.6347636	-0.6347636	-0.6347636	-0.6347636	-0.6347636	-0.6347636	-0.6347636	-0.30906543	-0.6347636	-0.06982297	1.7094276	-0.6347636	-0.2868303	-0.6347636	-0.6347636	-0.6347636	-0.6347636	0.71680945	0.79993016	1.1140248	2.6485336	0.967389	0.926354	0.075957894	-0.6347636	-0.6347636	-0.47796005	0.50248253	2.4395552	0.7184266	2.627454	2.8064804	4.4483514	2.6325006	3.7937026	3.9140034	3.2554374	1.1061093
-0.6347636	-0.6347636	-0.6347636	-0.6347636	-0.6347636	-0.6347636	-0.6347636	-0.6347636	-0.6347636	-0.6347636	-0.6347636	-0.6347636	-0.6347636	-0.4715574	-0.6347636	-0.6347636	-0.6347636	-0.6347636	-0.6347636	-0.6347636	-0.6347636	-0.6347636	1.8478438	0.07963819	0.45368183	-0.0071623004	-0.6347636	-0.6347636	-0.6347636	1.0294149	0.7878123	0.4719284	0.5519456	-0.09310609	-0.6347636	-0.6347636	-0.6347636	-0.6347636	1.1731901	1.6824534	3.047086	-0.44742846	2.5566816	2.150059	2.6181302	3.296424	3.6666958	5.234287	2.9237869	1.5707557
-0.37512773	-0.6347636	-0.6347636	-0.6347636	-0.6347636	-0.6347636	-0.6123626	-0.54512787	-0.6347636	-0.6347636	-0.6347636	-0.6347636	-0.6347636	-0.6347636	-0.6347636	-0.6347636	-0.6347636	-0.6347636	-0.6347636	-0.6347636	-0.6347636	-0.6347636	1.0921829	1.3835217	2.229962	-0.1563987	-0.3694894	-0.17659296	-0.61707515	-0.1982006	-0.6347636	-0.6347636	-0.6347636	-0.6347636	-0.2511228	-0.6347636	-0.6347636	-0.6347636	2.6609745	3.8587034	2.222898	0.9909608	3.783517	1.5625534	2.23966	2.4209409	3.031359	4.250378	3.8692536	2.1925905
-0.12350902	-0.6347636	-0.6347636	-0.6347636	-0.6347636	-0.6347636	-0.6347636	-0.6347636	-0.6347636	-0.6347636	-0.6347636	0.55684614	0.43768373	-0.6347636	-0.6347636	-0.6347636	-0.6347636	-0.6347636	-0.6347636	-0.6347636	-0.5948493	-0.35118973	-0.6347636	-0.6347636	1.6345307	1.3277448	1.6790304	-0.6347636	0.46492812	0.8856525	-0.6347636	-0.6347636	-0.6347636	-0.4203988	-0.12768476	-0.27259374	-0.6347636	-0.6347636	2.3248677	3.6346536	2.7436876	1.9809288	2.2344077	1.4389219	2.0551937	2.1891136	2.5475614	3.7838187	3.929904	1.0826267
0.14478582	-0.6347636	-0.6347636	-0.6347636	-0.6347636	-0.6347636	-0.6347636	-0.6347636	-0.6347636	-0.6347636	-0.6347636	0.20853299	-0.09730253	-0.6347636	-0.6347636	-0.6347636	-0.6347636	-0.6347636	-0.49470156	-0.6347636	0.47249526	0.8021192	-0.6347636	-0.6347636	2.53834	1.6322824	0.6352071	-0.6347636	-0.02415984	-0.6347636	-0.6347636	-0.6347636	-0.6347636	0.33062595	0.13981032	1.6380835	1.3708177	0.038698647	2.3180797	1.9893236	2.7276735	3.2750866	2.9533725	2.0739605	1.1553346	1.5064825	1.9123604	1.5330725	1.9776005	-0.6347636
-0.6347636	-0.6347636	-0.6347636	-0.6347636	-0.6347636	-0.6347636	-0.6347636	-0.6347636	-0.6347636	-0.09815325	-0.46561548	-0.6347636	-0.25157696	-0.6347636	-0.6347636	-0.027058352	-0.6347636	-0.6347636	-0.6347636	-0.6347636	-0.6347636	0.782522	-0.49802497	-0.6347636	0.38156694	-0.6347636	-0.6347636	-0.6347636	-0.6347636	-0.6347636	-0.6347636	-0.6347636	-0.6347636	-0.4954482	0.973267	2.7524984	3.2902431	3.7303598	2.7283776	3.2363114	2.3290281	1.6115619	2.2126346	1.4655275	-0.6347636	0.9693331	0.77561367	0.341269	0.52772015	-0.6347636
-0.6347636	-0.6347636	-0.6347636	-0.6347636	-0.6347636	-0.6347636	-0.6347636	-0.6347636	-0.6347636	-0.6347636	-0.6347636	-0.6347636	-0.6347636	-0.6347636	-0.6347636	0.3207977	-0.6347636	-0.6347636	-0.6347636	-0.6347636	-0.6347636	-0.62320113	-0.6347636	-0.6347636	-0.6347636	-0.6347636	-0.6347636	-0.6347636	-0.6347636	-0.6347636	-0.6347636	-0.6347636	-0.6347636	0.43725508	0.8565214	3.6527617	3.8913841	5.155531	3.7462182	4.575812	4.5768175	-0.22578368	0.9058453	0.65553623	0.61911994	4.133474	1.847635	0.085441805	-0.6347636	0.28546578
-0.6347636	-0.6347636	-0.6347636	-0.6347636	-0.6347636	-0.6347636	-0.6347636	-0.6347636	-0.6347636	-0.6347636	-0.6347636	-0.6347636	-0.6347636	0.55407774	-0.4571437	-0.6347636	-0.6347636	-0.6347636	-0.6347636	0.24627084	-0.49002397	-0.6347636	-0.6347636	-0.6347636	-0.6347636	-0.6347636	-0.6347636	-0.6347636	-0.6347636	-0.6347636	-0.6347636	-0.6347636	-0.6347636	0.23589128	2.897387	4.258539	5.507665	4.325486	2.383457	5.8966875	5.418161	-0.21673585	1.1348611	-0.49283913	0.90725136	3.4834716	3.391523	-0.31465092	-0.1394904	0.14939314
-0.6347636	-0.6347636	-0.6347636	-0.6347636	-0.6347636	-0.6347636	-0.6347636	-0.6347636	-0.6347636	-0.6347636	-0.6347636	-0.6347636	-0.6347636	0.20220436	-0.5596045	-0.6347636	-0.6347636	-0.6347636	-0.4828244	1.9765639	0.9839335	-0.6347636	-0.6347636	-0.6347636	-0.6347636	-0.6347636	-0.6347636	-0.6347636	-0.6347636	0.20243368	-0.6347636	-0.6347636	-0.6347636	-0.022645773	2.094745	3.9955	6.4761457	3.8091598	1.2477008	4.9279575	4.8150754	1.5993894	1.4389685	-0.13644996	0.7940486	1.4122828	3.0359306	0.28058028	-0.6020226	0.22512878
-0.6347636	-0.6347636	-0.6347636	-0.6347636	-0.6347636	-0.6347636	-0.6347636	-0.59797156	-0.6347636	-0.6347636	-0.6347636	-0.6347636	-0.6347636	-0.056240253	-0.6347636	-0.6347636	-0.6347636	-0.6347636	-0.6347636	0.83646965	0.9984221	0.15299721	-0.6347636	-0.6347636	-0.6347636	-0.6347636	-0.6347636	-0.6347636	-0.6347636	-0.6347636	-0.6347636	-0.6347636	-0.51417786	-0.6347636	0.1981928	1.1874689	4.6258807	3.6959472	1.8247942	4.1290946	2.8245137	1.7579609	1.0422	-0.054537375	1.5459161	1.1351193	0.63299894	-0.6347636	-0.6347636	-0.6347636
-0.5574013	-0.6347636	-0.6347636	-0.3180244	-0.6347636	-0.6347636	-0.6347636	0.6470475	-0.6347636	-0.6347636	-0.6347636	-0.6347636	-0.6347636	-0.6347636	-0.6347636	-0.6347636	-0.6347636	-0.6347636	-0.6347636	-0.6347636	-0.6347636	0.49967507	-0.6347636	-0.6347636	-0.6347636	-0.6347636	-0.6347636	-0.6347636	-0.6347636	-0.6347636	-0.6347636	-0.6347636	0.42364812	-0.512105	0.22438999	-0.31065243	2.3126974	3.1985416	2.9930665	2.7003505	2.3648338	1.3806597	0.009884151	2.1125546	0.5282683	-0.6347636	0.72010154	-0.3041309	-0.6347636	-0.6347636
-0.6347636	-0.6347636	-0.6347636	-0.101217896	-0.6347636	-0.6347636	-0.6347636	0.46124896	1.0753741	-0.6347636	-0.6347636	-0.6347636	-0.6347636	-0.6347636	-0.6347636	-0.6347636	-0.6347636	-0.6347636	-0.6347636	-0.6347636	-0.6347636	-0.6347636	-0.6347636	-0.6347636	-0.6347636	-0.6347636	-0.6347636	-0.6347636	-0.6347636	-0.6347636	-0.6347636	-0.6347636	0.8860282	-0.6347636	0.1713963	-0.6347636	-0.6347636	2.0109172	2.0553389	1.5173204	0.75687885	1.2941478	1.4256423	1.650574	0.1092603	-0.6347636	-0.6347636	-0.6347636	-0.6347636	-0.6347636
-0.6347636	-0.6347636	-0.051016137	1.2518455	-0.6347636	-0.6347636	-0.6347636	-0.6347636	-0.13843706	-0.26231256	0.06309712	-0.6347636	-0.6347636	-0.6347636	-0.6347636	-0.6347636	-0.6347636	-0.6347636	-0.6347636	-0.6347636	-0.6347636	-0.6347636	-0.6347636	-0.6347636	-0.6347636	-0.6347636	-0.5264067	0.32753694	-0.6347636	-0.6347636	-0.6347636	-0.6347636	-0.6347636	0.04416387	0.047058754	0.2932782	0.5432537	-0.6347636	-0.6347636	-0.39783552	0.6060858	0.5138738	1.6521169	0.14113334	-0.17320012	-0.0077547953	0.5295765	-0.6347636	-0.6347636	-0.6347636
-0.6347636	-0.6347636	-0.6347636	0.36539975	-0.6347636	-0.510625	-0.6347636	0.17781182	-0.6347636	0.26597384	0.7109032	-0.6347636	-0.6347636	-0.6347636	-0.6347636	-0.6347636	-0.6347636	-0.6347636	-0.6347636	-0.6347636	-0.6347636	-0.6347636	-0.6347636	-0.6347636	-0.6347636	-0.6347636	1.3004192	0.008258054	-0.6347636	-0.6347636	-0.6347636	-0.6347636	-0.6347636	-0.6347636	-0.6347636	2.3359628	2.6072187	-0.6347636	-0.6347636	-0.22965206	-0.6347636	2.1413372	4.178736	0.74617255	-0.6347636	-0.33522782	0.083061546	-0.6347636	0.12178988	-0.13827223
-0.6347636	-0.44844303	-0.6347636	0.8924444	-0.6347636	-0.6347636	-0.6347636	-0.6347636	-0.6347636	0.35893115	0.11645687	-0.5259724	-0.6347636	-0.6347636	-0.6347636	-0.6347636	-0.6347636	-0.6347636	-0.6347636	-0.6347636	-0.6347636	-0.6347636	-0.6347636	-0.6347636	-0.41400608	-0.37104496	1.3315215	1.0173638	-0.6347636	-0.6347636	-0.6347636	-0.6347636	-0.6347636	-0.6347636	-0.6347636	2.0263038	2.007184	-0.6347636	-0.6347636	-0.023867946	-0.6347636	2.0569878	4.6777506	2.4852083	-0.16202466	-0.5986181	-0.6347636	-0.6347636	-0.6347636	-0.39468774
0.5854228	-0.009483914	-0.29875818	-0.5129234	-0.6347636	-0.6347636	-0.6347636	-0.6347636	0.606842	-0.6347636	-0.57066673	0.27196893	-0.6347636	-0.6347636	-0.6347636	-0.6347636	-0.6347636	-0.6347636	-0.6347636	-0.6347636	-0.6347636	-0.6347636	-0.6347636	-0.6347636	-0.6347636	-0.46432164	0.6167732	0.82254267	-0.6347636	-0.6347636	-0.6347636	-0.6347636	-0.6347636	-0.6347636	-0.6347636	0.16212255	1.0598401	0.30265063	0.82898164	-0.6347636	0.71151584	2.1640766	4.2689004	2.7786562	0.66793597	-0.6347636	-0.6347636	-0.6347636	-0.6347636	1.322048
1.5421923	-0.3283485	-0.17953625	-0.6347636	-0.6347636	-0.6347636	-0.6347636	-0.6347636	0.64779395	0.070750706	0.5640006	-0.49911666	-0.6347636	-0.6347636	-0.6347636	-0.6347636	-0.6347636	-0.6347636	-0.6347636	-0.6347636	-0.6347636	-0.6347636	-0.6215691	0.07129725	-0.6347636	0.016229775	-0.5552454	-0.3863003	-0.6347636	-0.51015335	-0.6347636	-0.6347636	-0.6347636	-0.6347636	-0.6347636	-0.6347636	-0.6347636	-0.6347636	-0.6347636	-0.6347636	1.8034995	0.8977869	3.792386	1.7763366	0.98843855	-0.6347636	-0.6347636	-0.5445139	1.1067357	2.5939562
2.9763267	1.7490934	0.09173701	-0.6347636	-0.6347636	-0.6347636	-0.6347636	-0.6347636	-0.6347636	-0.5799261	-0.6019744	-0.6347636	-0.6347636	-0.6347636	-0.6347636	-0.6347636	-0.6347636	-0.6347636	-0.6347636	-0.6347636	-0.6347636	-0.6347636	-0.6347636	-0.18447748	-0.45163742	1.3050365	0.90802073	-0.6347636	-0.6347636	-0.6347636	-0.6347636	-0.6347636	-0.6347636	-0.6347636	0.4268649	-0.6347636	-0.6347636	-0.6347636	-0.6347636	-0.49483153	0.49753422	0.64837277	4.582511	3.8633056	0.3509778	-0.6347636	-0.36303067	0.3382567	1.9388341	3.048667
4.2684464	1.9308226	1.5090283	-0.6347636	-0.6347636	-0.6347636	-0.6347636	-0.6347636	-0.6347636	-0.6347636	-0.6347636	-0.6347636	-0.6347636	-0.6347636	-0.6347636	-0.6347636	-0.6347636	-0.6347636	-0.6347636	-0.6347636	-0.6347636	-0.6347636	-0.5151583	-0.6347636	-0.6347636	0.38794643	1.3507798	-0.5327323	-0.6347636	-0.46985313	-0.6347636	-0.6347636	-0.6347636	-0.6347636	-0.6347636	-0.6347636	-0.6347636	-0.6347636	-0.6347636	-0.6347636	-0.21227612	0.8139822	5.146798	4.776439	2.2174878	-0.12792021	-0.4381903	-0.6347636	1.6110823	2.6184533
3.8039458	1.6865396	0.4624405	0.1103965	-0.6347636	-0.6347636	-0.6347636	-0.6347636	-0.6347636	-0.6347636	-0.6347636	-0.24671033	-0.6347636	-0.6347636	-0.6347636	-0.6347636	-0.6347636	-0.6347636	-0.6347636	-0.6347636	-0.6347636	-0.6347636	0.64753646	-0.6347636	-0.6347636	0.08110371	0.65285844	1.1823338	0.14466968	1.0608071	0.04879833	-0.6347636	-0.6347636	-0.6347636	-0.6347636	-0.6347636	-0.6347636	-0.6347636	-0.6347636	-0.6347636	-0.6347636	0.44212347	3.4665668	4.527371	3.4537694	1.8088278	0.19294445	-0.6347636	1.7236761	2.3847098
2.0471153	1.6426744	-0.2980796	0.043277968	-0.6347636	-0.6347636	-0.6347636	-0.6347636	-0.6347636	-0.6347636	-0.6347636	-0.6347636	-0.6347636	-0.6347636	-0.6347636	-0.6347636	-0.6347636	-0.6347636	-0.6347636	-0.58457124	-0.6347636	-0.5683252	0.814821	-0.6347636	-0.6347636	0.94832265	1.4075099	0.15641741	0.06586788	1.8463126	0.08006007	-0.26772326	-0.06173722	-0.6347636	-0.6347636	-0.6347636	-0.6347636	-0.6347636	-0.6347636	-0.6347636	-0.6347636	-0.6347636	1.101806	1.8531781	1.138724	0.8233355	-0.40108457	-0.6347636	0.62390465	1.8524275
-0.055988867	-0.049211506	-0.4363521	-0.6347636	-0.6347636	-0.6347636	-0.6347636	-0.6347636	-0.6347636	-0.6347636	-0.6347636	-0.21103269	-0.6347636	-0.6347636	0.074337356	-0.6347636	-0.6347636	-0.6347636	-0.6347636	0.32639214	-0.6347636	-0.14487489	0.19082114	-0.49877518	0.99093646	1.774941	1.0200347	-0.6347636	-0.59885794	0.44106	0.7608316	0.7644166	0.6893564	-0.6347636	-0.6347636	-0.6347636	-0.6347636	-0.6347636	-0.6347636	-0.6347636	-0.6347636	0.97326076	-0.11469179	-0.6347636	-0.6347636	-0.6347636	-0.6347636	-0.51217335	-0.6347636	-0.6347636
-0.6347636	-0.6347636	0.20713858	-0.6347636	-0.6347636	-0.5769801	-0.6347636	-0.54454446	-0.6347636	-0.6347636	-0.6347636	-0.5129641	-0.592417	0.019018432	-0.21663609	-0.6347636	-0.6347636	-0.6347636	-0.6347636	-0.6347636	-0.6347636	-0.0750339	1.3054513	0.39133635	1.1048638	0.5056375	0.5850251	0.1401183	-0.6347636	0.070581175	0.89957935	-0.16882974	-0.6347636	0.147596	0.100109264	-0.6347636	-0.6347636	-0.6347636	-0.6347636	-0.3279786	-0.2812921	-0.27603433	0.57993037	-0.6347636	-0.6347636	-0.6347636	-0.6347636	-0.6347636	-0.6347636	-0.6347636
-0.6347636	-0.6347636	0.29344603	-0.6347636	-0.6347636	0.4130686	-0.36085576	-0.4290312	-0.6347636	-0.13723692	-0.57572085	-0.6347636	-0.6347636	-0.6347636	0.35067743	0.9469598	-0.6347636	-0.6347636	-0.6347636	-0.6347636	-0.6347636	-0.10642013	1.2837802	-0.6347636	0.6324282	1.2006648	0.96818995	0.8153449	-0.6347636	-0.6347636	1.2174308	-0.6347636	-0.6347636	-0.061096054	-0.6347636	-0.6347636	-0.6347636	-0.6347636	-0.6347636	-0.6347636	-0.6347636	-0.6347636	-0.6347636	-0.6347636	-0.6347636	-0.6347636	-0.6347636	-0.6347636	-0.6347636	-0.6347636
-0.6347636	-0.6347636	-0.6347636	-0.6347636	-0.6347636	-0.43811366	-0.6347636	-0.37061745	-0.31933963	1.4012876	0.60831743	-0.44462252	0.24391833	1.5487264	-0.1937467	0.5689269	-0.6347636	-0.6347636	-0.6347636	-0.6347636	-0.6347636	-0.62909585	0.4499179	-0.6347636	0.4359082	1.1227686	0.16690567	0.8005161	-0.6347636	-0.399539	-0.6347636	-0.6347636	-0.6347636	0.2515855	-0.6347636	-0.6347636	-0.6347636	-0.43050307	-0.6347636	-0.6347636	-0.6347636	-0.6347636	-0.6347636	-0.6347636	-0.6347636	-0.6347636	-0.6347636	-0.6347636	-0.6347636	-0.6347636
-0.6347636	-0.6347636	-0.6347636	-0.1343449	1.1159266	-0.037448965	-0.6347636	-0.3853438	-0.6347636	0.23384596	1.0386026	-0.29328308	0.505226	1.7597591	0.9615453	-0.12066813	-0.40005484	-0.6347636	-0.6347636	-0.6347636	-0.6347636	-0.6347636	-0.6347636	-0.6347636	-0.2853524	1.0783931	-0.6347636	-0.6347636	-0.6347636	-0.2282065	-0.6347636	-0.6347636	-0.63458264	-0.6346664	-0.6347636	-0.6347636	-0.6347636	-0.6347636	-0.6347636	-0.6347636	-0.6347636	-0.6347636	-0.6347636	-0.6347636	-0.6347636	-0.6347636	-0.6347636	-0.6347636	-0.6347636	-0.6347636
-0.45228693	-0.6347636	-0.4855678	1.3916141	1.0878286	-0.48032945	-0.6347636	-0.20425339	-0.6347636	1.2147982	0.71544445	-0.6347636	0.69342464	0.74987566	0.42305285	-0.6347636	-0.6347636	-0.6347636	-0.6347636	-0.6347636	-0.6347636	-0.6347636	-0.6347636	-0.6347636	0.40625113	0.38817665	-0.6347636	-0.6347636	-0.6347636	-0.6347636	-0.6347636	-0.6347636	-0.6347636	0.5157611	-0.6347636	-0.6347636	-0.6347636	-0.6347636	-0.6347636	-0.6347636	-0.6347636	-0.6347636	-0.6347636	-0.6347636	-0.6347636	-0.6347636	-0.6347636	-0.6347636	-0.5448343	-0.43121326
0.29596058	-0.5226581	0.12453356	0.8224297	0.63258773	-0.6347636	-0.6347636	-0.26675302	-0.6347636	1.3641894	-0.094477	0.7630589	-0.6347636	-0.6347636	-0.09105576	-0.6347636	-0.6347636	-0.6347636	-0.6347636	-0.6347636	0.10582141	-0.119031146	-0.6347636	-0.6347636	1.6527472	0.25280812	-0.6347636	-0.6347636	-0.20391937	-0.6347636	-0.6347636	-0.6347636	-0.6347636	1.0621384	-0.14016771	-0.6347636	-0.6347636	-0.6347636	-0.6347636	-0.6347636	-0.6347636	-0.6347636	-0.6347636	-0.6347636	-0.6347636	-0.6347636	-0.6347636	-0.6347636	-0.19310315	-0.24429026
0.8372692	2.544211	3.05278	-0.010735773	-0.108233705	-0.6347636	-0.6347636	-0.2635076	-0.6347636	-0.1479304	0.97258556	3.1169074	-0.15136404	-0.6347636	1.1778703	1.0417343	-0.6347636	-0.6347636	-0.6347636	-0.6347636	0.20457023	-0.5320918	-0.3911618	0.44779256	0.9466896	0.23068017	-0.6347636	-0.6347636	-0.6347636	-0.6347636	-0.6347636	-0.6347636	0.054571595	-0.6347636	-0.6347636	-0.6347636	-0.6347636	-0.6347636	-0.6347636	-0.6347636	-0.6347636	-0.6347636	-0.6347636	-0.6347636	-0.6347636	-0.6347636	-0.6347636	-0.6347636	-0.6347636	0.31038898
2.3287005	2.3282692	1.4230868	0.48115474	0.065906934	-0.6347636	-0.6347636	-0.6347636	-0.6347636	-0.6347636	2.2282674	3.5342674	-0.41786852	-0.6347636	0.7154061	3.7595966	-0.4408247	-0.6347636	-0.6347636	-0.46105543	1.4297135	0.6651289	0.544975	0.18605863	1.225907	0.11800268	-0.6347636	-0.6347636	-0.6347636	0.13330086	-0.6347636	-0.6347636	-0.20836888	-0.6347636	-0.6347636	-0.6347636	-0.6347636	-0.6347636	-0.6347636	-0.6347636	-0.6347636	-0.6347636	-0.6347636	-0.6347636	-0.6347636	-0.6347636	-0.20357592	-0.6347636	-0.6347636	0.033410866
2.9718924	2.9787588	1.0820302	1.8010658	-0.50710326	-0.6347636	-0.6347636	-0.6347636	-0.6347636	-0.6347636	0.88370144	1.358052	-0.6347636	0.28930497	0.96230793	3.0077639	0.680852	-0.6347636	-0.6347636	0.3113137	1.4191656	0.9889198	0.32139313	-0.28710696	-0.39253724	-0.32523066	-0.6347636	-0.6347636	-0.6347636	-0.40641192	-0.6347636	-0.6347636	-0.6347636	-0.6347636	-0.6347636	-0.6347636	-0.6347636	-0.6347636	-0.6347636	-0.6347636	-0.6347636	-0.6347636	-0.6347636	-0.6347636	-0.6347636	-0.6347636	0.24004842	-0.6347636	-0.6347636	0.15373921
2.75832	2.8214767	1.1674647	1.6971345	-0.014674898	-0.6347636	-0.6347636	-0.6347636	-0.6347636	-0.6347636	0.34951717	2.3447514	2.482007	-0.39606485	-0.6347636	-0.45094633	-0.6347636	0.8137821	-0.6347636	-0.6347636	-0.21093774	0.6726539	0.8303994	-0.32608494	0.18937762	-0.57823545	0.38383693	-0.36418387	-0.6347636	-0.6347636	-0.6347636	-0.6347636	-0.6347636	-0.6347636	-0.6347636	-0.6347636	-0.6347636	-0.6347636	-0.6347636	-0.6347636	-0.6347636	-0.6347636	-0.6347636	-0.48641732	-0.4695937	-0.116461046	0.26253605	-0.6347636	-0.6347636	-0.6347636
2.6486597	2.812953	1.1284634	0.39169776	-0.6347636	-0.6347636	-0.6347636	-0.6347636	-0.6347636	-0.48570076	-0.6347636	0.27207038	1.906673	0.93363166	-0.6347636	-0.12662306	-0.6347636	0.8890453	0.3764812	-0.24455245	-0.26495042	0.81529146	-0.027131747	0.36126822	0.85391116	0.23807178	1.0500401	-0.6347636	-0.6347636	-0.21942176	-0.6347636	-0.6347636	-0.6347636	-0.6347636	-0.6347636	-0.6347636	-0.6347636	-0.6347636	-0.6347636	-0.6347636	-0.6347636	-0.6347636	0.17888199	0.8953752	1.0461109	-0.16311628	-0.6347636	-0.41522175	-0.6347636	-0.6347636
1.4122558	2.28937	1.1944263	0.29993102	-0.6347636	-0.6347636	-0.6347636	-0.6347636	-0.6347636	-0.37634975	-0.6347636	-0.5495942	1.1042453	0.49712297	0.11499722	1.2333176	1.4477819	1.447678	0.13614392	1.0625885	0.18871076	0.73802215	1.1154795	0.3925131	0.4355886	0.04296921	-0.41485992	0.03067088	0.17462437	-0.008478789	-0.6347636	-0.6347636	-0.6347636	-0.6347636	-0.6347636	-0.6347636	-0.6347636	-0.6347636	-0.6347636	-0.6347636	-0.6347636	0.25565317	0.82868415	-0.6347636	1.227785	0.58022165	-0.6347636	-0.6347636	-0.6347636	-0.6347636
1.0537564	0.6221216	-0.6347636	-0.6347636	-0.6347636	-0.6347636	-0.6347636	-0.6347636	-0.6347636	-0.6347636	-0.6347636	0.045039553	0.37662855	0.8413024	1.8760757	0.47524783	2.6591434	0.40866295	1.8341165	1.8287344	0.52914035	0.029322771	1.1031947	0.65250015	-0.6347636	-0.6347636	-0.13964629	-0.6347636	0.53188723	0.2632975	-0.6347636	-0.6347636	-0.6347636	-0.6347636	-0.6347636	-0.6347636	-0.6347636	-0.6347636	-0.6347636	-0.6347636	-0.6347636	-0.35778978	0.1384549	-0.21566734	0.25242293	-0.6347636	0.37832677	-0.6347636	-0.6347636	-0.6347636
0.058471665	-0.1649482	-0.6347636	-0.6347636	-0.6347636	-0.6347636	-0.6347636	-0.6347636	-0.6347636	-0.6347636	-0.6347636	0.22801611	0.104964584	2.3304958	1.3508924	0.7848973	2.0023642	1.017615	2.2260978	1.3710601	2.240635	0.20072475	1.3649864	1.1976024	-0.2419272	-0.044496514	0.4713377	-0.09223307	1.7688494	0.6820082	-0.6347636	-0.6347636	-0.6347636	-0.6347636	-0.6347636	-0.6347636	-0.6347636	-0.6347636	-0.6347636	-0.6347636	-0.6347636	-0.6347636	-0.47190118	0.11003574	1.3737124	-0.42618296	0.011164545	-0.24578096	-0.6347636	-0.6347636
-0.6347636	-0.6347636	-0.6347636	-0.6347636	-0.6347636	-0.6347636	-0.6347636	-0.6347636	-0.6347636	-0.6347636	-0.6347636	-0.481988	-0.5875741	2.1433	1.1097322	-0.6347636	0.0031031636	0.66813403	0.6533427	2.055985	2.371653	1.6968275	1.9861947	2.2532935	0.98784554	1.4177874	-0.6347636	-0.6347636	0.6025042	-0.2266632	-0.6347636	-0.6347636	-0.6347636	-0.6347636	-0.6347636	-0.6347636	-0.6347636	-0.6347636	-0.6347636	-0.6347636	-0.6347636	-0.6347636	-0.5942783	-0.6347636	2.2595904	0.6787577	0.7647851	-0.6347636	-0.6347636	-0.6347636
-0.6347636	-0.5280788	-0.6347636	-0.051804762	-0.567247	-0.6347636	-0.6347636	-0.6347636	-0.6347636	-0.6347636	-0.6347636	-0.6347636	1.0254433	1.7190346	-0.6347636	-0.6347636	-0.3790003	-0.6347636	-0.6347636	0.10377675	2.0510197	3.6696558	0.91818047	1.4751545	1.4138601	1.7538925	0.022096325	0.19402115	-0.6347636	-0.6347636	-0.6347636	-0.6347636	-0.6347636	-0.6347636	-0.6347636	-0.6347636	-0.6347636	-0.6347636	-0.6347636	-0.6347636	-0.6347636	-0.6347636	-0.6347636	-0.6347636	-0.6347636	0.2843383	0.6335993	0.039198883	-0.6347636	-0.6347636
1.8680716	-0.6347636	-0.6347636	-0.6347636	-0.34494203	-0.6347636	-0.6347636	-0.14854935	-0.06199423	-0.6347636	-0.6347636	-0.6347636	1.7125746	-0.6347636	-0.6347636	-0.6347636	0.075763635	-0.6347636	-0.4286016	-0.6347636	0.020187704	2.4136958	1.8904054	1.6948992	1.8574095	3.1104004	1.0449998	1.8445393	-0.4817953	-0.6347636	-0.47456187	-0.6347636	-0.6347636	-0.6347636	-0.6347636	-0.5820132	-0.6347636	-0.6347636	-0.6347636	-0.5610009	-0.6347636	-0.6347636	-0.6347636	-0.6347636	-0.6347636	-0.6347636	-0.6347636	-0.55108774	0.94691336	0.4953327
3.2380874	-0.6347636	-0.6347636	-0.6347636	-0.5902195	-0.6347636	-0.6347636	-0.6347636	-0.6347636	-0.6347636	-0.6347636	-0.6347636	1.1394851	-0.6347636	-0.6347636	-0.6347636	-0.2782948	0.22616486	-0.009903498	-0.6347636	-0.6347636	-0.31292698	-0.15353209	1.6060817	-0.6347636	0.9606406	0.31736422	0.06869698	-0.61626434	-0.6347636	-0.2325576	-0.6347636	-0.6347636	-0.6347636	-0.6347636	-0.6347636	-0.6347636	-0.6347636	-0.16899693	-0.20379062	-0.034768227	-0.6347636	0.2982364	0.034616053	-0.6347636	-0.6347636	-0.29909837	-0.6347636	0.9064263	0.7331131
3.1291378	1.3013875	-0.6347636	-0.2406762	-0.6347636	-0.6347636	-0.6347636	-0.6347636	-0.2389958	-0.6347636	-0.6347636	-0.58366793	0.73293304	3.4511054	2.3652003	1.4605242	1.3068392	2.11058	0.653519	-0.6347636	-0.6347636	-0.6347636	-0.6347636	0.6059126	-0.37227508	1.481072	-0.088828154	-0.6347636	-0.6347636	-0.6347636	-0.6347636	-0.09863523	-0.6347636	-0.6347636	-0.6347636	-0.6347636	-0.6347636	-0.6347636	-0.6347636	-0.6347636	-0.6347636	0.4642789	0.1074865	-0.26714614	0.3540389	1.8092824	0.7602984	-0.38368642	-0.6347636	-0.6347636
2.7458918	2.4081979	-0.6347636	-0.6347636	-0.6347636	-0.6347636	-0.6347636	-0.6347636	-0.19869827	0.7211061	-0.28336984	-0.6347636	0.56458354	1.6171038	1.842393	-0.25796723	2.124674	2.9546325	1.7340921	-0.6347636	1.076328	0.7445773	0.18552798	0.11518724	-0.03284201	0.11280312	-0.6347636	-0.6347636	-0.41691557	-0.6347636	-0.6347636	-0.43642426	-0.6347636	-0.6347636	-0.6347636	-0.6347636	-0.6347636	-0.6347636	-0.6347636	-0.06137465	-0.06271169	0.4981498	-0.52421916	-0.6347636	-0.23612294	0.8282954	0.6761143	-0.41203818	-0.6347636	-0.6347636
1.5606966	0.7595667	-0.6347636	-0.6347636	-0.18841328	-0.6347636	-0.6347636	-0.4305276	0.9124582	-0.017162532	-0.6347636	-0.22157079	-0.05359688	-0.6347636	-0.6347636	-0.6347636	1.4770865	3.4587615	2.162416	0.47680318	-0.30881906	1.6197186	-0.6347636	-0.6072529	0.73212016	-0.24402069	0.016438236	-0.27127773	0.5324467	0.2922903	1.1819767	-0.49134386	-0.6347636	-0.6347636	-0.6347636	-0.6347636	-0.6347636	-0.6347636	-0.6347636	-0.6347636	-0.16517942	-0.6347636	0.014553013	0.6249294	-0.6347636	-0.24450378	-0.6347636	-0.6347636	-0.6347636	-0.6347636
0.1471358	-0.6347636	-0.6347636	-0.6347636	-0.6347636	-0.6347636	-0.6347636	0.49468675	1.2688935	-0.6347636	0.25568378	0.9460565	-0.57600564	-0.6347636	-0.21830346	0.98207235	1.8921769	1.9000916	-0.6347636	0.8125366	0.8739259	-0.07525234	-0.6347636	-0.6347636	1.833723	0.48779747	1.8542401	-0.6347636	-0.6347636	0.508795	1.6972034	-0.6347636	-0.6347636	-0.6347636	-0.6347636	-0.6347636	-0.6347636	-0.6347636	-0.6347636	-0.6347636	-0.6347636	-0.6347636	0.5293315	0.7763522	0.88403714	0.5007579	-0.6347636	-0.6347636	-0.6347636	-0.6347636
-0.6347636	-0.6347636	-0.6347636	-0.6347636	-0.6347636	-0.6347636	-0.6347636	0.6737766	1.0452266	-0.6347636	-0.20517294	-0.29889968	0.42257476	0.77091575	-0.43096152	2.1449215	2.1046832	0.8420076	-0.6347636	1.6860497	0.70122164	-0.6347636	-0.6347636	-0.6347636	0.8012726	-0.4080184	3.1694806	-0.6347636	-0.6347636	0.91910756	0.88316786	-0.6347636	-0.15202688	-0.6347636	-0.6347636	-0.6347636	-0.6347636	-0.6347636	-0.6347636	-0.6347636	-0.6347636	-0.6347636	0.041176487	0.4114466	-0.6347636	-0.6347636	-0.6347636	-0.6347636	-0.6347636	-0.6347636
-0.6347636	-0.6347636	-0.6347636	-0.6347636	-0.6347636	-0.6347636	-0.6347636	-0.4046557	0.6154652	-0.6347636	0.19089223	0.71497756	0.8241379	0.6914148	-0.6347636	-0.11846024	-0.18142115	-0.037487354	0.84205246	0.983172	0.10062298	-0.4723609	-0.6347636	-0.6347636	-0.6347636	-0.6156005	3.0810828	-0.6347636	-0.6347636	0.521142	0.18674302	-0.5592276	-0.45652443	-0.5003523	-0.16095097	-0.6347636	-0.6347636	-0.6347636	-0.6347636	-0.6347636	-0.6347636	-0.6347636	-0.6347636	-0.6347636	-0.6347636	-0.6347636	-0.6347636	-0.6347636	-0.6347636	-0.6347636
-0.38559422	-0.6347636	-0.6347636	-0.6347636	-0.6347636	-0.6347636	-0.6347636	0.06667476	-0.26295394	-0.31460416	0.16863073	0.5462765	1.5846211	0.042471148	-0.6112506	-0.6347636	-0.55512667	-0.6347636	-0.6347636	-0.11744121	0.56565255	0.3544887	-0.6347636	-0.6347636	-0.6347636	0.9259555	0.5597853	-0.6347636	-0.6347636	-0.6347636	-0.6347636	2.1852038	-0.6347636	0.044673115	-0.033401072	-0.6347636	-0.6347636	-0.6347636	-0.6347636	-0.6347636	-0.6347636	-0.6347636	-0.6347636	-0.6347636	-0.6347636	-0.6347636	-0.6347636	-0.6347636	-0.6347636	-0.6347636
-0.19396457	-0.6347636	-0.6347636	-0.6347636	-0.6347636	-0.6347636	-0.6347636	-0.6347636	-0.3234784	-0.6347636	-0.6347636	-0.58758324	0.71293634	-0.6347636	-0.4353339	-0.6347636	-0.4703141	-0.6347636	-0.6347636	-0.6347636	-0.6347636	-0.46691817	-0.6347636	-0.32597476	-0.6347636	-0.21285464	-0.2174735	2.8626816	1.3407437	-0.6347636	-0.025566714	2.528274	-0.26972693	-0.47783834	-0.6347636	-0.6347636	-0.6347636	-0.6347636	-0.6347636	-0.6347636	-0.6347636	-0.6347636	-0.6347636	-0.6347636	-0.6347636	-0.6347636	-0.6347636	-0.6347636	-0.6347636	-0.6347636
-0.6347636	-0.6347636	-0.6347636	-0.6347636	-0.6347636	-0.6347636	-0.6347636	-0.6347636	-0.4504216	-0.05864524	-0.6347636	-0.41720486	0.45789835	-0.6347636	-0.6347636	-0.32633713	-0.58359855	-0.6347636	-0.39543968	-0.6347636	-0.6347636	-0.6347636	-0.6347636	0.015108266	-0.44261324	0.5499096	-0.043347556	2.2254932	0.48545155	-0.6347636	0.051240865	2.5464823	0.46827525	0.34921816	-0.6347636	-0.6347636	-0.6347636	-0.6347636	-0.6347636	-0.6347636	-0.6347636	-0.6347636	-0.6347636	-0.6347636	-0.6347636	-0.6347636	-0.6347636	-0.6347636	-0.6347636	-0.6347636
-0.18079409	-0.6347636	-0.6347636	-0.6347636	-0.6347636	-0.6347636	-0.6347636	-0.6347636	-0.4314351	0.12227548	-0.6347636	-0.6347636	0.5128032	-0.6347636	-0.6347636	-0.37835965	-0.49932817	0.33569655	-0.6347636	-0.5628921	-0.12425254	-0.6347636	-0.6347636	0.21047953	0.17704508	1.2145011	-0.6347636	0.56762856	-0.47399408	-0.5581647	0.14706355	1.8372874	0.12789693	-0.6347636	-0.6347636	-0.6347636	-0.6347636	-0.6347636	-0.6347636	-0.6347636	-0.6347636	-0.6347636	-0.6347636	-0.6347636	-0.6347636	-0.6347636	-0.6347636	-0.6347636	-0.6347636	-0.6347636
-0.32330766	-0.6347636	-0.1723657	-0.6347636	-0.6347636	-0.6347636	-0.6347636	-0.1787113	-0.6347636	-0.6347636	-0.6347636	-0.6347636	-0.6347636	-0.6347636	-0.6347636	-0.6347636	-0.6347636	0.05090949	-0.6139179	-0.31046554	-0.5415338	-0.6347636	-0.6347636	0.4483686	0.17423804	0.035870086	-0.6347636	-0.6347636	0.23131172	-0.40787336	1.2681314	1.9530911	0.19286095	-0.6347636	-0.6347636	-0.6347636	-0.6347636	-0.61059695	-0.6347636	-0.6347636	-0.6347636	-0.6347636	-0.6347636	-0.6347636	-0.6347636	-0.6347636	-0.6347636	-0.6347636	-0.6347636	-0.6347636
-0.6347636	-0.6347636	-0.6319211	-0.6347636	-0.6347636	-0.6347636	-0.6347636	0.5015523	-0.6347636	-0.51219046	-0.6347636	-0.6347636	-0.6347636	-0.6347636	-0.6347636	-0.6347636	-0.6347636	-0.4960217	-0.6347636	-0.6347636	-0.010662859	-0.6347636	-0.07777056	0.11672942	-0.41792512	-0.6347636	-0.6347636	-0.15039486	-0.6347636	-0.6347636	0.4961242	-0.15616591	-0.58187187	-0.6347636	-0.6347636	-0.6347636	-0.6347636	-0.6347636	-0.007416408	-0.21312667	-0.13962175	-0.6347636	-0.6347636	-0.6347636	-0.6347636	-0.6347636	-0.6347636	-0.6347636	-0.6347636	-0.6347636
-0.6347636	-0.6347636	-0.6347636	-0.6347636	-0.6347636	-0.6347636	-0.6347636	1.0777322	-0.6347636	-0.16142279	-0.6347636	-0.6347636	-0.6347636	-0.6347636	-0.6347636	-0.6347636	-0.6347636	-0.6347636	-0.6347636	-0.6347636	-0.5690936	-0.02235152	-0.6347636	-0.6347636	-0.4373466	-0.50139683	-0.6347636	0.5067318	-0.6347636	-0.23708752	0.013365725	0.56550115	-0.4268492	-0.6347636	-0.5257281	-0.39552376	-0.6347636	-0.6347636	-0.5716144	-0.6347636	-0.6347636	-0.4953408	-0.6347636	-0.6347636	-0.6347636	-0.6347636	-0.6347636	-0.11619249	-0.34878597	-0.6347636
-0.6347636	-0.6347636	-0.6347636	-0.6347636	-0.6347636	-0.6347636	0.26078242	0.43684566	-0.6077168	0.015559409	-0.2903533	-0.6347636	-0.6347636	-0.6347636	-0.6347636	-0.6347636	-0.6347636	-0.6347636	-0.6347636	-0.6347636	-0.6347636	-0.6347636	-0.6347636	-0.019623382	0.2161043	-0.6347636	-0.6347636	-0.6347636	-0.6347636	-0.6347636	0.12796114	0.08579911	0.65133005	-0.6347636	-0.6347636	0.18480156	-0.6347636	-0.6347636	-0.6347636	-0.6347636	-0.6347636	-0.6347636	-0.6347636	-0.6347636	0.02361136	-0.6347636	-0.6347636	-0.031930536	-0.19357754	-0.6347636
-0.6347636	-0.6347636	-0.6347636	-0.6347636	-0.6347636	-0.6347636	-0.6347636	-0.21964881	0.862805	1.1664209	1.8832101	-0.6347636	-0.3632378	-0.6347636	-0.6347636	-0.6347636	-0.6347636	-0.6347636	-0.6347636	-0.6347636	-0.6347636	-0.6347636	-0.6347636	0.1468676	0.37681016	-0.6347636	-0.6347636	0.21542463	-0.6347636	-0.6347636	1.5893122	0.273173	1.9784952	-0.45474362	-0.0640176	-0.6347636	-0.6347636	-0.6347636	-0.6347636	-0.6347636	-0.6347636	-0.6347636	-0.6347636	-0.6347636	-0.6347636	-0.6347636	-0.6347636	-0.6347636	-0.6347636	-0.6347636
-0.6347636	-0.6347636	-0.15783986	-0.6347636	-0.6347636	-0.325713	0.6912533	1.1617602	1.6067859	1.01276	2.0389633	0.02491128	-0.6347636	-0.6347636	-0.6347636	-0.6347636	-0.6347636	-0.6347636	-0.6347636	-0.6347636	-0.6347636	-0.6347636	-0.6347636	-0.6347636	-0.6347636	-0.6347636	-0.5982893	-0.6347636	-0.6347636	-0.6347636	0.73177695	0.8590156	1.7326326	-0.6347636	-0.12614	-0.6347636	-0.6347636	-0.6347636	-0.6347636	-0.6347636	-0.6347636	-0.6347636	-0.6347636	-0.017951095	-0.6347636	-0.6347636	-0.6347636	0.64039665	-0.6347636	-0.6347636
-0.37433863	0.7741307	-0.6347636	-0.015499192	-0.0912488	-0.6347636	-0.6347636	0.74585444	0.046004172	1.5328691	1.4679399	1.0538708	-0.2441072	-0.6347636	-0.6347636	0.12633456	-0.06417437	-0.6347636	-0.6347636	-0.6347636	-0.6347636	-0.6347636	-0.6347636	-0.6347636	-0.6347636	-0.6347636	-0.50364864	-0.6347636	-0.6347636	-0.15701182	0.04623821	-0.44573334	-0.07620535	-0.6347636	-0.34864104	1.1048872	-0.6347636	-0.6347636	-0.6347636	-0.6347636	-0.6347636	-0.6347636	-0.6347636	-0.6347636	-0.23622985	-0.6347636	-0.6347636	1.2521334	-0.1831391	-0.6347636
-0.6347636	-0.3955248	-0.54230595	-0.6347636	0.019645087	0.47560427	-0.6347636	-0.07548093	-0.15730159	1.5247629	2.2572906	0.26650593	0.50308794	-0.6347636	0.15722932	0.61566097	-0.45323417	-0.11158922	-0.6347636	-0.6347636	-0.6347636	-0.6347636	-0.6347636	-0.6347636	-0.6347636	-0.6347636	-0.6347636	-0.6347636	-0.6347636	0.012947896	-0.6347636	-0.3382953	0.07317606	0.02623061	-0.6347636	0.20404774	-0.6347636	-0.6347636	-0.6347636	-0.6347636	-0.6347636	-0.6347636	-0.6347636	-0.6347636	-0.6347636	-0.46985358	-0.6347636	1.4256507	0.92129445	-0.6347636
-0.20995389	-0.6347636	1.1494287	-0.37245813	1.5942523	2.5172625	1.6301162	0.92016107	1.1812066	-0.17566499	0.5720652	0.0054778	-0.17230971	1.2716477	0.14522687	0.6730895	0.44987717	0.5295349	-0.6347636	-0.6347636	-0.6347636	-0.6347636	-0.6347636	-0.6347636	-0.6347636	-0.6347636	-0.6347636	-0.6347636	-0.6347636	0.0496537	-0.6347636	-0.04090412	-0.6347636	-0.6347636	-0.6347636	0.30017912	-0.6347636	-0.6347636	-0.6347636	-0.6347636	-0.6347636	-0.6347636	-0.6347636	-0.6347636	0.096020386	0.4583166	0.8999617	1.7078835	1.6425341	0.09738784
0.17513482	-0.6347636	1.3316063	1.1362404	1.8502778	2.9662302	1.4761833	0.8308267	1.6445305	0.30550718	-0.45498475	-0.6347636	-0.4050879	-0.08506829	0.92983776	0.6293448	1.0906725	0.9817398	-0.6347636	-0.6347636	-0.6347636	-0.6347636	-0.6347636	-0.6347636	-0.6347636	-0.6347636	-0.6347636	-0.6347636	-0.6347636	0.29657796	-0.54030275	-0.6347636	-0.6347636	0.23418973	-0.36248118	0.92746437	-0.6347636	-0.11674345	-0.6347636	-0.6347636	-0.6347636	-0.6347636	-0.6347636	-0.6347636	0.2832398	1.2170901	0.22845806	-0.011854258	-0.24250792	-0.6347636
0.09727551	-0.19577812	0.16700736	0.5554412	1.7254777	1.2070879	0.39246124	-0.6347636	1.0234197	0.78398764	-0.6347636	-0.6347636	-0.46640095	-0.6347636	0.28831068	-0.6347636	0.3995014	0.98177963	-0.6347636	-0.6347636	-0.6347636	-0.6347636	-0.6347636	-0.6347636	-0.6347636	-0.6347636	-0.6347636	-0.6347636	-0.6347636	-0.6347636	-0.18292977	-0.6347636	-0.6347636	0.13273992	-0.6347636	1.9373906	0.18106577	1.2972095	0.42512333	-0.18024902	-0.6347636	-0.6347636	-0.6347636	0.338727	0.8275746	0.7335666	-0.6347636	-0.6347636	-0.6347636	-0.6347636
0.30380243	-0.6347636	-0.6347636	0.21632963	0.6921155	1.8344021	1.7072663	1.3168695	1.027379	-0.6347636	-0.6347636	-0.6347636	-0.6347636	-0.6347636	-0.6347636	-0.6347636	-0.5321492	-0.018179689	-0.6347636	-0.6347636	-0.6347636	-0.6347636	-0.6347636	-0.6347636	-0.6347636	-0.6347636	-0.6347636	-0.6347636	-0.6347636	0.49441335	0.38529167	-0.6347636	-0.6347636	-0.6347636	-0.030157221	0.26576555	0.6277747	0.88648754	-0.6347636	-0.6347636	0.0995941	-0.6347636	-0.6347636	-0.6347636	-0.3378598	-0.6347636	-0.6347636	-0.6347636	-0.6347636	-0.6347636
0.26085618	-0.522386	-0.6347636	-0.6347636	-0.6347636	1.5367	3.0617194	1.9934994	-0.4332675	-0.41443995	-0.6347636	-0.27895027	-0.6347636	-0.6347636	-0.6347636	-0.6347636	-0.6347636	-0.2606475	-0.6347636	-0.6347636	-0.6347636	-0.6347636	-0.6347636	-0.56308895	-0.6347636	-0.6347636	-0.6347636	-0.6347636	-0.6347636	1.6026876	1.3263216	0.7741602	-0.055229444	-0.6347636	-0.6347636	-0.6347636	1.0679065	0.6106668	-0.56492877	-0.19576427	0.28183505	-0.6347636	-0.6347636	-0.6347636	-0.6347636	-0.6347636	1.2330904	-0.6347636	-0.6347636	-0.6347636
0.78470606	0.07339184	-0.6347636	-0.6347636	-0.6347636	0.25431207	2.3796337	1.0142324	-0.6347636	-0.6347636	-0.6347636	-0.6347636	-0.6347636	-0.6347636	-0.6347636	-0.6347636	-0.035221666	0.44283277	-0.3428102	-0.6347636	0.52760834	-0.16160972	-0.6347636	-0.6347636	-0.6347636	-0.6347636	-0.6347636	-0.24642797	0.91871285	1.8706536	2.699809	0.58473015	-0.6347636	-0.6045876	-0.6347636	-0.6347636	-0.6347636	-0.13715564	-0.16675664	-0.098500706	-0.6347636	-0.6347636	-0.6347636	-0.6347636	-0.6347636	0.1857579	-0.41418976	-0.6347636	-0.6347636	-0.6347636
-0.6347636	-0.13352823	-0.6347636	-0.6347636	-0.6347636	-0.6347636	-0.6347636	-0.6347636	-0.6347636	-0.11447909	-0.6347636	-0.6347636	-0.6347636	-0.012890943	-0.6347636	-0.6347636	-0.6347636	-0.6347636	-0.6347636	0.026981145	1.5552043	0.25243035	-0.6347636	-0.068025894	-0.6347636	-0.6347636	-0.6347636	-0.2764381	0.7504091	0.7623	1.5047768	-0.45007738	-0.60667753	0.46353298	-0.6347636	-0.32922468	-0.6347636	-0.6347636	-0.6347636	-0.6347636	-0.6347636	-0.6347636	-0.6347636	-0.6347636	-0.6347636	0.073910035	-0.6347636	-0.6347636	-0.6347636	-0.6347636
-0.6347636	-0.6347636	-0.38427886	-0.6347636	-0.6347636	-0.6347636	-0.6347636	-0.6347636	-0.6347636	0.21228881	-0.6347636	-0.6347636	-0.6347636	-0.05051058	-0.6347636	-0.6347636	-0.6347636	-0.6347636	-0.6347636	-0.4133476	0.3455527	-0.6347636	-0.6347636	0.5276476	-0.6347636	-0.06773508	-0.41576704	0.392327	0.34967202	-0.122851714	-0.6347636	0.23401809	-0.24638133	-0.2624654	-0.6347636	0.40125677	-0.6347636	-0.6347636	-0.6347636	-0.6347636	-0.6347636	-0.6347636	-0.6347636	-0.6347636	-0.371118	-0.13921906	0.029071324	-0.6347636	-0.6347636	0.18556014
-0.6347636	-0.6347636	-0.6347636	-0.6347636	-0.6347636	-0.28396899	-0.6347636	-0.6347636	-0.6347636	-0.6347636	-0.6347636	-0.6347636	-0.6347636	-0.6347636	-0.6347636	-0.6347636	-0.6347636	-0.6347636	-0.6347636	-0.15280241	-0.5592755	-0.6347636	-0.6347636	-0.2402269	-0.6347636	0.4805688	0.2661803	0.33484042	0.30594912	0.110186584	-0.45573056	0.5004766	-0.6347636	-0.6347636	-0.6347636	-0.6347636	-0.6347636	0.23604286	-0.6347636	-0.5074592	-0.6347636	-0.23152816	-0.6347636	-0.6347636	-0.6347636	-0.6347636	-0.6347636	-0.6347636	-0.6347636	-0.4488633
-0.6347636	-0.6347636	-0.6347636	-0.6347636	-0.6347636	-0.6347636	-0.6347636	-0.6347636	-0.6347636	-0.6347636	-0.6347636	-0.6347636	-0.5258602	-0.6347636	-0.6347636	-0.6347636	-0.6347636	-0.6347636	-0.6347636	-0.6347636	-0.6347636	-0.6347636	-0.6347636	0.04051247	0.7053703	0.67261016	0.39562637	0.721214	1.9748875	-0.058768395	-0.6347636	-0.6347636	-0.6347636	-0.6347636	-0.6347636	-0.6347636	-0.6347636	-0.42837563	-0.6347636	0.19079429	-0.6347636	0.5746644	-0.6347636	-0.6347636	-0.6347636	-0.6347636	-0.6347636	-0.6347636	-0.6347636	-0.08002011
-0.6347636	-0.6347636	-0.6347636	-0.6347636	-0.6347636	-0.6347636	-0.6347636	-0.6347636	-0.6347636	-0.6347636	-0.6347636	-0.18985897	-0.46342954	-0.6347636	-0.6347636	-0.6347636	-0.6347636	-0.6347636	-0.6347636	-0.6347636	-0.6347636	-0.6347636	-0.6347636	0.5678263	0.10357615	-0.08086538	0.07644035	0.6302575	1.0507782	-0.6347636	-0.030151296	-0.6347636	-0.413787	-0.6347636	-0.6347636	-0.6347636	-0.6347636	-0.6347636	-0.6347636	-0.28605932	-0.6347636	0.432974	-0.2051269	-0.6347636	-0.6347636	-0.6347636	-0.6347636	-0.6347636	-0.6347636	-0.6347636
-0.6347636	-0.6347636	-0.6347636	-0.6347636	-0.35098925	-0.2281596	-0.6347636	-0.6347636	-0.6347636	-0.6347636	-0.5574738	-0.6347636	-0.6347636	-0.6347636	-0.6347636	-0.6347636	-0.6347636	-0.6347636	-0.6347636	-0.6347636	-0.6347636	-0.6347636	-0.6347636	0.48367903	-0.16015391	-0.033599317	-0.6347636	-0.20998244	0.8269242	-0.6347636	-0.013736095	1.4743536	0.54087585	-0.6347636	-0.6347636	-0.6347636	-0.6347636	-0.6347636	-0.6347636	-0.6347636	-0.6347636	-0.18498433	0.49783313	-0.6347636	-0.6347636	-0.6347636	-0.6347636	-0.6347636	-0.6347636	-0.6347636
-0.6347636	-0.6347636	-0.6347636	-0.6347636	0.5443774	-0.6347636	-0.6347636	-0.6347636	-0.6347636	-0.6347636	-0.5938628	0.1523067	-0.6347636	-0.6347636	-0.6347636	-0.6347636	-0.6347636	-0.6347636	-0.6347636	-0.6347636	-0.6347636	-0.6347636	0.84842116	0.5896539	2.2179203	1.5522442	-0.08029544	0.51700604	2.021629	-0.27736908	-0.5939659	0.45006567	0.40459386	-0.6347636	-0.6347636	-0.6347636	-0.6347636	-0.6347636	-0.6347636	-0.6347636	-0.6347636	-0.6347636	-0.092692554	-0.5965992	-0.6347636	-0.6347636	-0.6347636	-0.6347636	-0.6347636	-0.54338795
-0.6347636	-0.6347636	-0.6347636	-0.41270557	-0.6347636	-0.6347636	-0.6347636	-0.6347636	-0.6347636	-0.6347636	-0.6347636	-0.6347636	-0.6347636	-0.6347636	-0.6347636	-0.6347636	-0.6347636	-0.6347636	-0.6347636	-0.6347636	-0.6347636	-0.6347636	0.22972897	0.37665406	3.093559	2.3307817	1.9841336	0.577974	3.04317	1.1756356	0.18460006	1.2735851	2.0387244	0.2376161	-0.6347636	0.39678186	-0.6347636	-0.6347636	-0.6347636	-0.6347636	-0.6347636	-0.2872334	-0.6347636	-0.6347636	-0.6347636	-0.6347636	-0.6347636	-0.6347636	-0.6347636	0.64004576
-0.6347636	-0.6347636	-0.6347636	-0.50053304	-0.6347636	-0.6347636	-0.6347636	0.22410625	-0.6347636	-0.6347636	-0.6347636	-0.6347636	-0.6347636	-0.6347636	-0.6347636	-0.6347636	-0.6347636	-0.6347636	-0.6347636	-0.6347636	-0.6347636	-0.6347636	-0.105667055	0.3963839	1.5264097	0.76490426	1.4647216	1.1308644	1.7979858	0.77292347	1.4913696	2.5308585	1.3962088	-0.038329605	-0.42407787	-0.6347636	-0.6347636	-0.6347636	-0.6347636	-0.6347636	-0.6347636	-0.038960733	-0.17201772	0.5313305	0.80443996	-0.0016543919	-0.6347636	-0.6347636	-0.30700478	0.070035055
-0.41745117	-0.6347636	-0.6347636	0.25846434	-0.6347636	-0.6347636	-0.6347636	1.0624512	-0.30613866	-0.6347636	-0.6347636	-0.6347636	-0.6347636	-0.6347636	-0.6347636	-0.6347636	-0.6347636	-0.6347636	-0.6347636	-0.6347636	-0.6347636	-0.6347636	-0.32674986	0.0036214157	1.5624589	0.44808504	0.43917382	2.6598644	1.964965	0.09923413	0.79328406	1.8023294	0.5208581	-0.6347636	-0.6347636	-0.6347636	-0.6347636	-0.6347636	-0.6347636	-0.36347687	0.32480377	-0.6347636	0.26265642	1.0347953	0.8122358	-0.6347636	-0.6347636	-0.6347636	-0.6347636	-0.6347636
-0.6347636	-0.6347636	-0.6347636	-0.6347636	-0.006665511	0.36317322	-0.473426	0.41989726	-0.21433951	-0.6347636	-0.6347636	-0.6347636	-0.6347636	-0.6347636	-0.6347636	-0.6347636	-0.6347636	-0.6347636	-0.6347636	-0.6347636	-0.6347636	-0.6347636	0.100626975	0.9926306	-0.6347636	-0.14077814	1.2941293	2.7458656	1.2858267	2.2843037	0.79884875	-0.23208444	0.2831132	-0.6347636	-0.6347636	-0.6347636	-0.6347636	-0.6347636	-0.6347636	-0.6347636	0.21345052	-0.6347636	-0.6347636	0.96465456	0.051868547	-0.62278676	-0.6347636	-0.6347636	-0.6347636	-0.6347636
-0.6347636	-0.6347636	-0.28809416	-0.6347636	2.252346	1.09292	0.1054592	-0.124085315	-0.20128654	-0.6347636	-0.6347636	-0.6347636	-0.6347636	-0.6347636	-0.6347636	-0.6347636	-0.6347636	-0.6347636	-0.6347636	-0.6347636	-0.6347636	-0.6347636	-0.6347636	-0.6347636	-0.6347636	2.3620982	1.3212849	0.7259322	0.3372362	2.090712	1.6967854	-0.6347636	-0.6347636	-0.6347636	-0.6347636	-0.6347636	-0.6347636	-0.6347636	-0.6347636	0.10422257	1.0696082	-0.6347636	-0.6347636	1.4156932	-0.6347636	-0.24468216	-0.6347636	-0.6347636	-0.6347636	-0.31276485
0.21991773	-0.20422053	0.25168344	0.7039307	2.0981636	0.05899185	-0.4502771	-0.6347636	-0.6347636	-0.6347636	-0.6347636	-0.6347636	-0.6347636	-0.6347636	-0.6347636	-0.6347636	0.021311209	-0.5488518	-0.6347636	-0.6347636	-0.6347636	-0.6347636	-0.6347636	-0.6347636	-0.009724419	1.8842841	1.0920103	-0.6347636	-0.6347636	0.94397795	2.0164049	-0.6347636	-0.6347636	-0.6347636	-0.6347636	-0.6347636	-0.6347636	-0.6347636	-0.50720906	0.7226201	0.2990463	1.2171363	1.7805916	1.9885913	-0.6347636	-0.6347636	-0.6347636	-0.6347636	-0.6347636	-0.20211023
-0.6347636	-0.6347636	1.770332	0.9487033	0.008840211	-0.6347636	-0.38455227	-0.6347636	-0.6347636	-0.6347636	-0.6347636	-0.6347636	-0.6347636	-0.041549876	-0.6347636	-0.6347636	0.030384729	-0.6347636	-0.6347636	-0.6347636	-0.6347636	-0.3321795	0.075996645	0.15174402	0.14515063	0.7668249	0.7912942	-0.6347636	0.8735049	1.7977104	0.6226773	-0.6347636	-0.6347636	-0.6347636	-0.6347636	-0.6347636	-0.6347636	-0.6347636	0.8022833	3.5631547	0.9402699	2.0150023	1.7743862	1.095201	-0.6347636	-0.6347636	-0.6347636	-0.6347636	-0.4333865	1.2640647
-0.18136579	-0.3927683	1.3046496	0.82001185	-0.6347636	0.49575746	-0.48169833	-0.6347636	-0.6347636	-0.6347636	-0.6347636	-0.6347636	-0.6347636	-0.6347636	-0.5062251	-0.6338235	-0.5883561	-0.5414488	-0.6347636	-0.6347636	-0.6347636	0.2847609	-0.3583296	-0.13258094	-0.5624129	0.5946928	1.7112815	0.010327071	-0.23276067	1.407117	-0.434309	0.30389723	-0.6347636	-0.6347636	-0.6347636	-0.6347636	-0.6347636	-0.6347636	1.9186872	4.0843024	2.9735663	2.1941378	0.75066113	-0.6347636	0.38647836	0.41852158	-0.43509364	0.073708825	-0.6347636	0.41638437
1.1760234	0.98563933	2.0907912	0.28033194	-0.6347636	-0.6347636	-0.6347636	-0.6347636	-0.6347636	-0.6347636	-0.6347636	-0.6347636	-0.6347636	-0.6347636	0.065320306	-0.029768351	-0.30163658	-0.6347636	-0.6347636	-0.6347636	0.16221759	0.74373114	0.15456308	-0.61619	-0.6347636	0.4111599	1.289588	0.6709356	0.41759175	2.3931937	-0.27407476	-0.0661059	-0.2566616	-0.40329337	-0.6347636	-0.6347636	-0.6347636	0.58633935	0.9368712	2.07733	1.9008929	3.131287	0.99260956	0.4281188	1.6337899	1.3213052	-0.6347636	1.3277715	-0.21412466	-0.6347636
1.333033	1.005816	1.9535246	0.45391026	-0.6347636	-0.6347636	-0.6347636	-0.6347636	-0.6347636	-0.6347636	0.15674788	-0.38868695	-0.6347636	-0.6347636	0.08196458	-0.6347636	-0.6347636	-0.6347636	-0.6347636	-0.6347636	-0.6347636	0.6730664	-0.6347636	-0.6347636	-0.6347636	0.27712634	0.47778842	0.0852481	1.4893101	0.9780237	-0.29850006	0.47973686	-0.6347636	-0.6347636	-0.6347636	0.68772775	0.6072386	-0.2300468	-0.6347636	-0.21095446	-0.6347636	0.84296465	0.7769373	0.39152315	0.86349654	0.23937419	-0.0067570456	3.2461526	2.0590684	0.16868666
1.8205069	2.5510726	2.9419324	1.0056973	-0.6138848	-0.51766145	-0.6347636	-0.6347636	-0.6347636	-0.6347636	-0.6228425	-0.6347636	-0.6347636	-0.6347636	-0.6347636	-0.6347636	-0.6347636	-0.6347636	-0.6347636	-0.6347636	-0.6347636	-0.6347636	-0.21007352	0.0076774084	1.3563982	3.0145957	3.0028088	0.36451644	-0.034979165	-0.6347636	-0.6347636	1.0116733	-0.025611453	-0.28580317	0.54146934	1.7337579	1.3853106	0.18161182	1.1679744	2.33194	-0.6347636	0.7831027	1.1232905	-0.43424416	0.015199921	-0.6332648	0.47385713	3.5519552	3.0319366	-0.6347636
2.7381408	2.5619042	3.567853	-0.08646198	-0.42371386	-0.41171697	-0.6347636	-0.6347636	-0.6347636	-0.6347636	-0.6347636	-0.6347636	-0.6347636	-0.6347636	-0.6347636	-0.6347636	-0.32158113	0.93417466	1.3073962	1.2131467	-0.2689736	0.24684156	2.3298938	1.8888775	1.2380785	2.289191	3.413021	1.5483651	-0.21139623	-0.6347636	-0.5809335	-0.6347636	-0.17648493	-0.174432	-0.3284693	1.1961511	2.2123945	1.2490332	4.2614684	3.7439573	0.47605857	0.577369	-0.6347636	-0.6347636	-0.2269096	0.50309026	1.0134693	1.9155729	2.0156653	-0.6347636
2.4316192	1.4903947	2.7491856	-0.0384556	0.80218524	-0.6347636	-0.6347636	-0.6347636	-0.08510475	-0.6347636	-0.6347636	-0.6347636	0.077726305	-0.39073947	-0.6347636	-0.6347636	-0.08916606	1.3753362	1.9049581	0.34272018	-0.6347636	0.24771701	3.0515559	1.4199802	0.059293963	0.38243815	0.7800287	1.121162	0.065122604	-0.32964396	-0.6347636	-0.6347636	-0.47372282	0.41161746	-0.6347636	0.15019955	1.4031712	1.704498	3.2443764	2.2828033	2.994025	0.5067311	-0.6347636	-0.6347636	-0.49022123	1.98995	1.4765327	2.128419	2.284863	1.1387236
1.6658574	0.69369406	1.9133323	1.7424966	0.71762806	-0.6347636	-0.6347636	-0.6347636	0.6179619	-0.6347636	-0.6347636	-0.6347636	-0.6347636	0.26673308	-0.6347636	-0.38792506	0.027919646	-0.2472557	0.07914872	-0.6347636	-0.39050183	0.9881943	3.4112997	1.0837506	0.4482553	0.91006374	1.2737054	0.86511827	0.73948604	0.18039878	-0.6347636	-0.6347636	1.055181	0.82372606	0.29948598	1.0500487	1.5293067	1.7577895	1.8010356	-0.24915099	1.8537711	0.023076722	-0.6347636	-0.6347636	-0.4017711	2.133278	0.018076668	1.2431735	1.1516109	1.4897004
2.3941	0.6772639	1.8660128	1.8619593	1.2842044	-0.6347636	-0.6347636	-0.6347636	-0.6347636	-0.6347636	-0.6347636	-0.6347636	-0.6347636	-0.6347636	0.13861275	-0.10385184	-0.6347636	-0.6347636	-0.43499616	-0.2129226	0.6766536	1.5264143	2.5158389	1.0689735	2.3993137	1.4322003	1.4529021	2.1719666	1.9829459	0.6591915	0.74278396	1.4881674	1.6084696	1.22142	0.5923817	-0.4670228	0.21201922	2.5066633	1.557702	-0.09676058	1.160764	-0.6347636	0.089277126	0.2912634	-0.06394668	2.6875098	0.51743215	0.20883547	-0.2346111	0.6820999
2.9917846	0.13142331	1.0267184	2.4507546	0.94294965	-0.6347636	-0.6347636	-0.6347636	-0.6347636	-0.6347636	-0.6347636	-0.6347636	-0.6347636	-0.6347636	-0.6347636	-0.59337527	-0.55668324	-0.6347636	-0.6347636	0.56713694	0.32451054	0.4850599	1.5977699	0.8464501	3.1916847	1.4968364	0.5461013	1.1315042	1.4818186	1.1710764	0.72181046	0.8743577	-0.6347636	0.20330755	-0.37365514	-0.6347636	0.47807208	0.9532523	0.8922583	-0.6347636	-0.6347636	-0.6347636	-0.6347636	0.81146914	0.49389848	2.5416205	0.42365092	0.6075301	-0.6347636	1.238107
2.9479697	0.017081639	0.1906596	1.4756733	1.8746405	-0.5949735	-0.46018073	-0.6347636	-0.6347636	-0.6347636	-0.6347636	-0.6347636	-0.6347636	-0.6347636	-0.16988695	-0.6347636	-0.21050821	-0.6347636	-0.6347636	0.24289519	0.1896408	0.1654121	1.6353614	1.2124382	2.2464886	2.185971	0.7181362	0.99675995	-0.6347636	-0.34740034	1.4918424	-0.6347636	-0.40017244	-0.54667324	-0.6347636	-0.6347636	-0.6347636	-0.6347636	-0.4057449	0.41344354	-0.6347636	-0.6347636	-0.6347636	-0.36309206	0.5425596	0.23403865	1.5098958	-0.19055828	-0.6347636	1.5307683
2.4138644	-0.6347636	-0.27977386	0.59385765	0.54789644	-0.6347636	-0.038827784	-0.6190704	-0.6347636	-0.6347636	-0.6347636	0.27105242	0.8806849	-0.6347636	-0.25964686	-0.6347636	0.5760655	-0.28755614	-0.6347636	0.60532033	0.17671515	0.35210487	0.7223019	1.2348633	1.4258931	1.7773249	-0.6347636	0.8320493	-0.6347636	-0.6347636	0.6978808	-0.5389772	1.131879	0.11208463	-0.6347636	-0.38915655	-0.6347636	-0.6347636	-0.6347636	-0.6347636	-0.6347636	-0.38603356	-0.10520031	-0.6347636	-0.19991907	-0.4990576	0.40663564	-0.6347636	-0.6347636	-0.6347636
2.6114063	-0.27203724	-0.02621066	0.30583298	-0.6347636	-0.6347636	-0.6347636	-0.6347636	-0.6347636	-0.6347636	-0.6347636	-0.6347636	0.8829102	-0.6347636	-0.6347636	-0.6347636	0.056508932	-0.14258549	-0.6347636	-0.6347636	-0.6347636	0.91221607	1.0534607	0.9480965	-0.6347636	-0.6347636	-0.6347636	0.2714369	-0.6347636	0.51332444	2.251251	0.15458745	0.9138937	0.16472553	-0.6347636	-0.074601926	-0.6226547	-0.6347636	-0.6347636	-0.6347636	-0.6347636	-0.6347636	-0.6347636	-0.36930966	0.28288698	0.34538478	0.23952648	-0.6347636	-0.6347636	-0.6347636
3.284157	0.5935464	0.89419806	0.6512324	0.416373	-0.6347636	-0.6347636	-0.6347636	-0.6347636	-0.6347636	-0.6347636	-0.6347636	-0.27297252	-0.6347636	-0.6347636	-0.6347636	-0.6347636	-0.4586577	-0.6347636	-0.5383278	0.22184855	-0.6347636	0.17334083	-0.6347636	-0.6347636	-0.6347636	-0.6347636	1.1294177	0.20467404	0.62143767	1.5601321	-0.042223144	0.80899775	0.9783491	-0.33425894	-0.15335779	0.04597334	-0.6347636	-0.6347636	-0.6347636	-0.6347636	-0.6347636	-0.6347636	0.0991987	1.3203514	2.802529	-0.6078513	-0.6347636	-0.6347636	-0.48642844
3.6248198	1.5883617	-0.6347636	-0.6347636	1.938769	-0.6347636	-0.6347636	-0.6347636	-0.6347636	-0.6347636	-0.6347636	-0.6347636	-0.60951245	-0.6347636	-0.6347636	-0.50084305	-0.6347636	0.72711927	-0.6347636	-0.08488867	0.42233232	-0.42567265	-0.15690103	-0.4267752	-0.6347636	-0.6347636	1.8161503	3.360035	1.7921467	1.8776883	1.5164567	-0.6347636	0.02265599	1.145093	0.29596406	0.3358873	-0.27544487	-0.6347636	-0.6347636	-0.6347636	-0.6347636	-0.6347636	0.078112334	-0.6347636	-0.6347636	2.0698469	-0.6347636	-0.6347636	0.04451477	-0.09910723
3.576664	2.4809072	-0.6347636	-0.6347636	1.3618816	-0.40913495	-0.6347636	-0.6347636	-0.6347636	-0.6347636	-0.6347636	-0.38006544	-0.047665093	-0.6347636	-0.6347636	-0.28509146	1.6717323	0.6737008	-0.6347636	-0.6347636	0.55765253	0.3106738	1.1505013	0.4100529	-0.4571174	-0.6347636	0.88675815	2.3835335	1.200578	1.5167266	-0.3766988	-0.6347636	-0.6347636	0.03671421	-0.01361155	0.4572604	-0.32356384	0.4146109	-0.21389371	0.62803024	-0.6347636	-0.52922785	0.08833312	-0.6347636	-0.6347636	0.38363475	-0.6347636	-0.6347636	-0.6347636	-0.6347636
2.666658	2.6956227	-0.6347636	-0.6347636	0.08541702	-0.6347636	-0.6347636	-0.6347636	-0.6347636	-0.6347636	-0.6347636	-0.0051472723	-0.024634019	-0.6347636	-0.6347636	-0.6347636	1.1193544	-0.35865998	0.0031390158	0.14315706	-0.2863753	-0.5871777	1.247899	-0.1534151	-0.11936137	-0.6347636	-0.6347636	-0.6347636	0.30965784	-0.19167115	-0.6347636	-0.6347636	-0.6347636	-0.1303975	0.25559282	-0.6347636	-0.53860074	0.4337637	0.56878275	-0.5274668	-0.14295505	0.037216563	-0.0066909036	-0.6347636	-0.6347636	0.14850494	-0.6347636	-0.6347636	-0.6347636	-0.6347636
3.4604175	3.1632001	0.10623083	-0.6347636	-0.6347636	-0.6347636	-0.6347636	-0.6347636	-0.6347636	-0.6347636	0.46671987	-0.020409284	-0.6347636	-0.6347636	-0.23006168	0.9756966	-0.21656097	-0.6347636	-0.6347636	1.1753147	-0.16437264	-0.6347636	-0.071419135	-0.6347636	0.16181287	-0.53382826	-0.6347636	-0.6347636	-0.6347636	-0.26034328	0.83934194	-0.58288884	-0.38223386	0.54692245	0.4030368	-0.6347636	1.1099085	1.2946445	1.0928481	-0.60288686	-0.13545702	0.7456491	-0.6347636	-0.6347636	-0.6347636	-0.6347636	-0.6347636	-0.6347636	-0.6347636	-0.6347636
3.2780855	0.9772493	-0.6347636	-0.6347636	-0.6347636	-0.15381776	-0.6347636	-0.6347636	-0.6347636	-0.6347636	0.5350115	-0.5094175	-0.50907326	-0.54973173	-0.18160182	0.16823219	-0.033921804	-0.6347636	-0.6347636	-0.29634607	-0.6347636	-0.15429233	0.6819502	-0.6347636	-0.03639952	0.1898191	1.0522078	-0.6347636	-0.6347636	0.21215484	1.5259445	1.0082821	-0.3553589	-0.6347636	-0.6347636	-0.569598	1.448372	1.2947342	0.3367891	-0.6347636	-0.45885375	1.418105	-0.6347636	-0.18691203	-0.6347636	-0.6347636	-0.6347636	-0.6347636	-0.6347636	-0.6347636
3.6258295	0.5918356	-0.6347636	-0.6347636	-0.6347636	0.33546948	-0.20709647	-0.6347636	-0.6347636	-0.6347636	0.3665991	-0.6347636	-0.048162792	-0.6347636	0.62988	-0.6347636	1.129129	-0.6347636	-0.6347636	0.11093494	0.77082276	-0.23227654	-0.6347636	-0.6347636	1.115938	0.5559162	1.3411463	1.7567939	-0.023556765	-0.1500811	0.21186312	0.33915624	-0.6347636	-0.37815347	0.34648094	-0.6347636	0.30165341	-0.019370725	0.24628964	0.3570154	-0.6347636	-0.6347636	-0.16027837	-0.007987622	-0.6347636	-0.6347636	-0.6347636	-0.6347636	-0.46882358	-0.6347636
2.2299132	-0.52410907	-0.6347636	-0.6035543	-0.46241266	-0.6347636	-0.061753664	-0.6347636	-0.6347636	-0.6347636	-0.6347636	-0.6347636	-0.6347636	-0.6347636	-0.6347636	-0.6347636	-0.38930836	-0.2129398	0.22123119	1.0147307	1.0512685	-0.6347636	-0.6347636	-0.6347636	0.37894383	0.24116267	1.0712188	0.958485	-0.1072203	-0.3700863	-0.6347636	-0.46384743	0.07085433	-0.6347636	-0.59770286	-0.6347636	-0.6347636	-0.6347636	0.33022112	0.9542506	-0.6347636	-0.6347636	-0.6347636	-0.42361218	-0.6347636	-0.6347636	-0.6347636	-0.6347636	-0.5329341	-0.6347636
1.5986366	-0.6347636	-0.6347636	-0.6347636	-0.6347636	-0.6347636	-0.6347636	-0.6347636	-0.6347636	-0.6347636	-0.6347636	-0.6347636	-0.6347636	-0.6347636	-0.6347636	-0.6347636	-0.6347636	-0.47809124	-0.525197	-0.6347636	-0.6347636	-0.6347636	-0.6347636	-0.4091929	0.42606187	-0.12561582	-0.529203	-0.6347636	-0.33806393	-0.6347636	-0.6347636	-0.32408473	-0.067871295	-0.6347636	-0.21861434	-0.6347636	-0.6347636	1.8218443	0.9342568	0.42788568	-0.6347636	-0.45620453	-0.6347636	-0.6347636	-0.6347636	-0.6347636	-0.6347636	-0.6347636	-0.6347636	-0.6347636
-0.18307284	-0.6347636	-0.6347636	-0.6347636	-0.05025998	-0.6347636	-0.6347636	0.062365506	-0.6347636	-0.6347636	-0.6347636	-0.6347636	-0.6347636	-0.6347636	-0.6347636	-0.6347636	-0.6347636	-0.6347636	-0.6347636	-0.6347636	-0.6347636	-0.6347636	-0.1406364	-0.4004089	-0.34834892	0.16263941	-0.5926265	-0.6347636	-0.59985405	0.2521715	-0.6347636	-0.43850985	1.1133642	1.334303	0.34190536	-0.28862375	0.31366396	0.86092585	1.5061648	1.007975	-0.6347636	-0.4464993	-0.6347636	-0.6347636	-0.6347636	-0.6347636	-0.6347636	-0.6347636	-0.6347636	-0.22311908
-0.6347636	-0.6347636	0.12416657	-0.6347636	1.9662448	0.37143975	0.05237519	-0.6347636	-0.6347636	-0.6347636	-0.6347636	-0.6347636	-0.25898427	-0.6347636	-0.6347636	-0.6347636	-0.6347636	-0.6347636	-0.6347636	-0.6347636	-0.6347636	-0.6347636	0.28996235	-0.22064221	0.09762187	-0.6347636	0.7684922	-0.6347636	-0.5920087	-0.07435991	0.37682185	-0.48864856	0.5290186	1.0572004	1.1793735	1.3098301	1.0653448	1.3661996	1.0318912	0.3476232	-0.40774128	-0.18040736	-0.6347636	-0.6347636	-0.6347636	-0.6347636	-0.6347636	-0.6347636	-0.6347636	-0.34994322
-0.6347636	-0.5850668	0.18475913	-0.6347636	0.41756502	0.01818773	0.9857729	-0.5887063	-0.6347636	0.0701492	-0.6347636	-0.6347636	-0.6347636	-0.6347636	-0.58084035	-0.6347636	-0.6347636	-0.6347636	-0.6347636	-0.6347636	-0.6347636	-0.6347636	-0.10084487	1.0386523	-0.3849406	-0.6347636	-0.6347636	-0.6347636	0.24859534	-0.6347636	0.9703296	0.54956764	2.2398353	0.80903256	0.98396146	1.779752	1.8013808	1.2354877	1.0212007	-0.12395926	-0.6347636	-0.6347636	-0.6347636	1.6243025	1.212547	-0.6347636	-0.6347636	-0.22474031	-0.6347636	-0.6347636
-0.6347636	-0.39958873	-0.2908133	-0.6347636	0.58422714	0.2769356	1.8841228	0.8009926	-0.3890622	-0.6347636	-0.6347636	-0.6347636	-0.6347636	-0.6347636	-0.6347636	-0.6347636	-0.6347636	-0.6347636	-0.6347636	-0.3127409	-0.6347636	-0.6347636	1.0885384	0.20992844	-0.33705375	-0.6347636	-0.6347636	-0.6347636	-0.2601126	-0.6347636	-0.38677016	-0.11982056	0.95985246	-0.4583729	-0.6347636	1.2921021	1.1498011	0.25811976	1.0753629	-0.29300675	-0.6347636	-0.6347636	-0.6347636	3.1778085	0.23453066	-0.056023873	0.021146458	-0.6347636	-0.6347636	-0.6347636
-0.6347636	-0.6347636	-0.504719	-0.6347636	0.10344894	-0.6347636	0.5207453	0.4134641	-0.05702132	-0.6347636	-0.6347636	-0.6347636	-0.6347636	-0.6347636	-0.6347636	-0.6347636	-0.6347636	-0.50371474	0.6716928	0.19924182	-0.39951608	-0.6347636	0.44644034	-0.6347636	-0.6347636	0.09519603	-0.6347636	-0.49815014	-0.6347636	-0.6347636	0.23428133	0.19570589	-0.37204492	0.15467978	-0.6347636	0.13481298	0.3036203	0.10059705	0.12736315	-0.58618134	-0.6347636	-0.6347636	-0.6347636	0.8622207	0.68658555	-0.6347636	0.06643105	-0.6347636	-0.6347636	-0.449122
-0.6347636	-0.6347636	-0.6347636	-0.6347636	-0.6347636	-0.6347636	-0.6347636	-0.27214307	0.020683283	-0.6347636	-0.6347636	-0.6347636	-0.31940466	-0.6347636	-0.6347636	0.3115793	0.0080264965	0.41086268	0.74429506	0.5170854	-0.6347636	-0.31467184	-0.6347636	-0.6347636	-0.5375025	0.2704797	-0.38169736	-0.46602935	-0.36475396	0.51342374	-0.07670026	1.617286	0.9345644	0.20765634	-0.6347636	0.31755188	1.1040497	1.4863948	-0.37099978	-0.40235493	-0.6347636	-0.6347636	-0.6347636	0.3856941	-0.27509338	-0.6347636	0.40595984	0.30454606	0.20388076	-0.6347636
-0.6347636	-0.6347636	-0.6347636	-0.6347636	-0.6347636	-0.6347636	-0.6347636	-0.6347636	-0.24031287	-0.37792864	-0.6347636	-0.6347636	0.042844843	0.11372197	-0.06534358	-0.113001056	-0.14096196	-0.057812482	-0.6347636	-0.6347636	-0.6347636	0.16927329	-0.6347636	-0.6347636	-0.6347636	0.24921353	-0.6347636	-0.6347636	-0.23024891	1.0934491	1.2439163	1.4068342	-0.6347636	-0.6347636	-0.6347636	-0.6347636	0.38285398	1.2975588	0.023471095	-0.38055807	-0.6347636	-0.6347636	-0.6347636	-0.6347636	-0.48033807	-0.6347636	-0.072222695	0.97305566	-0.6347636	-0.6347636
[truncated: 450 more columns]
