# Supplementary material for: High-confidence 3D template matching for cryo-electron tomography
Source: Nat Commun. 2024 May 11;15:3992. doi: 10.1038/s41467-024-47839-8 (PMC11088655; doi:10.1038/s41467-024-47839-8)
Supplement: Supplementary file 6 — Source Data [file 41467_2024_47839_MOESM6_ESM.zip › Source_data_file/Figure1/Figure1_Membrane_scores.csv]

-0.4008397	-0.4008397	-0.4008397	-0.16858679	-0.22085391	0.11482275	0.5264436	0.11461817	-0.22288015	-0.29921344	-0.4008397	-0.37881455	0.24262491	0.5827789	0.51168764	0.48949882	-0.02802491	0.32584253	0.43126032	0.92000276	1.2514927	1.0747814	0.6568783	-0.104792066	-0.4008397	-0.4008397	-0.4008397	-0.4008397	-0.15473312	-0.09538177	-0.1519475	0.053062063	-0.17616722	-0.4008397	-0.123677455	-0.4008397	-0.4008397	-0.30681625	-0.19131798	-0.4008397	-0.4008397	-0.4008397	-0.4008397	-0.4008397	-0.4008397	-0.4008397	-0.4008397	-0.4008397	-0.4008397	-0.4008397
-0.4008397	-0.4008397	-0.4008397	-0.25045773	-0.25235817	0.1826502	0.6519253	0.23314768	-0.05451886	-0.4008397	-0.4008397	-0.06919135	0.23864147	0.6463575	0.14428219	0.08041604	0.44989708	0.19702673	0.26656473	0.95703244	1.2008417	1.5122833	0.77160674	-0.07738951	-0.4008397	-0.4008397	-0.4008397	-0.020317316	0.52598995	0.63531303	0.33432716	0.25368515	-0.049552202	-0.4008397	-0.4008397	-0.4008397	-0.4008397	-0.23952408	-0.17634177	-0.4008397	-0.4008397	-0.4008397	-0.4008397	-0.4008397	-0.4008397	-0.4008397	-0.4008397	-0.4008397	-0.4008397	-0.4008397
-0.4008397	-0.4008397	-0.4008397	-0.18022653	0.078493275	0.48829538	0.31795046	0.247848	-0.12479348	-0.4008397	-0.4008397	-0.35903022	0.24136242	0.7084015	-0.0215693	0.35167527	0.7080976	0.32189447	0.35118923	1.0132992	0.8971467	1.367311	0.34069735	-0.27405596	-0.4008397	-0.4008397	-0.4008397	-0.058755923	0.38827476	0.49695715	0.04452849	-0.35042158	-0.4008397	-0.4008397	-0.4008397	-0.4008397	-0.4008397	-0.33342895	-0.16566081	-0.4008397	-0.4008397	-0.4008397	-0.4008397	-0.4008397	-0.4008397	-0.4008397	-0.4008397	-0.4008397	-0.4008397	-0.4008397
-0.4008397	-0.4008397	-0.4008397	-0.17155384	0.28315374	0.71954167	0.6189016	0.17790918	-0.29068282	-0.4008397	-0.4008397	0.059514944	0.12783185	0.6250576	0.032787867	0.32738528	0.6512793	-0.094795175	0.43699244	0.33411443	0.7441753	0.8136604	0.702946	0.3087049	-0.4008397	-0.4008397	-0.4008397	-0.36146006	0.3145357	0.3910859	0.47386727	-0.4008397	-0.4008397	-0.4008397	-0.4008397	-0.4008397	-0.014439118	0.19872348	-0.2535913	-0.21714634	-0.3666468	-0.4008397	-0.4008397	-0.4008397	-0.4008397	-0.4008397	-0.4008397	-0.4008397	-0.4008397	-0.4008397
-0.4008397	-0.4008397	-0.15346076	0.2165983	0.61010635	0.38522258	0.54445416	-0.4008397	-0.4008397	-0.4008397	-0.19469689	0.34659564	0.1748226	0.19037285	0.43282497	0.63548785	0.31942272	-0.077317245	0.346521	0.30346853	0.67722666	0.69728166	0.49948296	0.27037898	-0.4008397	-0.4008397	-0.4008397	-0.39391667	0.049459033	0.2829541	0.47709182	-0.012556112	-0.19812849	-0.4008397	-0.4008397	-0.4008397	0.0743648	0.21645473	-0.1415153	-0.041587774	-0.2838691	-0.4008397	-0.4008397	-0.4008397	-0.4008397	-0.4008397	-0.4008397	-0.4008397	-0.4008397	-0.4008397
-0.39641798	-0.4008397	-0.4008397	-0.15764537	0.23399545	0.16009608	0.09710995	-0.4008397	-0.102332026	-0.2297954	0.80172414	0.66575485	0.35222685	-0.18590434	0.5416996	0.766579	0.15423103	-0.4008397	-0.35530207	0.33065563	0.7728588	1.034959	0.4092493	0.22545192	-0.4008397	-0.4008397	-0.4008397	-0.30694008	-0.07748248	0.41660318	0.25931433	-0.04105111	-0.4008397	-0.4008397	-0.4008397	-0.4008397	0.22268023	-0.0041715447	0.13115744	-0.4008397	-0.37100273	-0.4008397	-0.4008397	-0.4008397	-0.4008397	-0.4008397	-0.4008397	-0.4008397	-0.4008397	-0.4008397
-0.4008397	-0.4008397	-0.4008397	-0.4008397	0.43966332	-0.029257532	-0.040117353	-0.2836156	0.08701724	-0.15647207	0.66056716	-0.0035558653	0.059945144	0.17387053	0.5158453	0.04338312	-0.4008397	-0.4008397	-0.4008397	0.38607	0.78320765	1.1395724	0.7359115	0.11842679	-0.4008397	-0.3314646	-0.07783761	-0.4008397	0.12968767	0.27789232	-0.29469422	-0.22389242	-0.4008397	-0.4008397	-0.4008397	-0.4008397	0.02986497	-0.044162415	0.026970435	-0.11269588	-0.4008397	-0.4008397	-0.4008397	-0.4008397	-0.4008397	-0.4008397	-0.4008397	-0.4008397	-0.4008397	-0.4008397
-0.4008397	-0.4008397	-0.4008397	-0.17354399	-0.4008397	-0.008514715	0.0089274	0.4321494	0.40820017	0.20354073	0.51823694	0.14625031	-0.4008397	0.27005038	-0.13188659	-0.4008397	-0.4008397	-0.4008397	0.028287126	0.30887893	0.40847024	0.6698801	0.9215988	0.08619222	-0.4008397	0.13787703	-0.007007744	-0.4008397	-0.4008397	-0.031254787	-0.4008397	-0.36503842	-0.4008397	-0.4008397	-0.4008397	-0.4008397	-0.4008397	0.26951084	-0.0464663	-0.4008397	-0.4008397	-0.18453419	-0.4008397	-0.4008397	-0.4008397	-0.4008397	-0.4008397	-0.4008397	-0.4008397	-0.4008397
-0.4008397	-0.4008397	-0.4008397	-0.4008397	-0.4008397	0.5054987	0.7314924	0.6721687	0.42407787	0.69453484	0.67753	-0.045473445	-0.4008397	0.14872025	-0.4008397	-0.4008397	-0.4008397	-0.4008397	-0.31936496	0.017570874	0.09410622	-0.0016121708	0.5530739	0.054736968	-0.19586839	-0.00020701262	0.075647466	-0.4008397	-0.4008397	-0.4008397	-0.4008397	-0.4008397	-0.4008397	-0.4008397	-0.4008397	-0.4008397	-0.4008397	0.40576425	-0.065017305	-0.13905819	-0.37944925	-0.060791977	-0.15859574	-0.4008397	-0.4008397	-0.4008397	-0.4008397	-0.4008397	-0.4008397	-0.4008397
-0.4008397	-0.25626126	-0.18179213	-0.4008397	-0.039397713	0.67581475	0.8872774	0.6806394	0.78720576	1.1314353	0.8571071	-0.08420988	0.004610113	-0.28370735	-0.4008397	-0.4008397	-0.4008397	-0.3504912	-0.020763695	-0.28027382	0.12956326	0.025831284	0.48130456	-0.15291062	-0.4008397	0.17704433	0.17078921	-0.4008397	-0.4008397	-0.4008397	-0.4008397	-0.4008397	-0.4008397	-0.4008397	-0.4008397	-0.4008397	-0.32552904	0.2144123	-0.1613918	-0.03456507	-0.4008397	-0.4008397	-0.4008397	-0.4008397	-0.4008397	-0.4008397	-0.4008397	-0.4008397	-0.4008397	-0.4008397
-0.4008397	-0.37983525	0.043544892	-0.30412838	-0.015403256	0.45363495	0.67764497	0.5470888	0.74681437	1.0787512	0.43258208	-0.04988706	0.20238273	-0.29306063	-0.4008397	-0.4008397	-0.4008397	-0.4008397	-0.4008397	-0.031791024	0.19413857	0.11113156	-0.4008397	-0.4008397	-0.11833787	0.48231593	0.20822099	-0.4008397	-0.4008397	-0.4008397	-0.4008397	-0.4008397	-0.4008397	-0.38338116	-0.4008397	-0.4008397	-0.11029044	0.32900384	-0.14742137	-0.13312365	0.018728323	-0.35002023	-0.4008397	-0.4008397	-0.4008397	-0.4008397	-0.4008397	-0.4008397	-0.4008397	-0.4008397
-0.4008397	-0.4008397	0.10394425	-0.3639383	-0.16079512	0.2455231	0.689143	0.2555609	0.61551833	0.4742247	-0.104873106	-0.13270468	-0.10349064	-0.4008397	-0.4008397	-0.4008397	-0.26227385	-0.29967695	-0.4008397	0.19625732	0.07020084	-0.10643528	-0.33411983	0.17164198	-0.038577624	0.13891493	-0.29017287	-0.22476542	-0.4008397	-0.4008397	-0.4008397	-0.4008397	-0.4008397	-0.4008397	-0.4008397	-0.4008397	-0.04641443	0.19502567	-0.15615895	-0.015335566	0.086160675	-0.13382947	-0.4008397	-0.4008397	-0.4008397	-0.4008397	-0.4008397	-0.4008397	-0.4008397	-0.4008397
-0.4008397	-0.4008397	0.027845701	-0.09139514	-0.34117153	0.26404408	0.55898774	0.6468493	0.7327071	0.161667	-0.4008397	0.047581207	-0.36112463	-0.4008397	-0.4008397	-0.4008397	-0.21536346	-0.19879541	-0.4008397	-0.12208002	0.3056759	0.42103735	0.77839845	0.73074996	0.42191502	-0.17177854	-0.4008397	-0.3142962	-0.4008397	-0.4008397	-0.4008397	-0.4008397	-0.4008397	-0.4008397	-0.4008397	-0.4008397	-0.23288956	-0.054599795	-0.12591201	-0.056301672	-0.15054026	0.050690442	-0.4008397	-0.4008397	-0.4008397	-0.4008397	-0.4008397	-0.4008397	-0.4008397	-0.4008397
-0.4008397	-0.4008397	-0.19882129	0.23600017	-0.30008	0.017403316	0.3216574	0.7665082	0.574767	-0.22228156	0.20078228	0.26192087	-0.4008397	-0.4008397	-0.4008397	-0.4008397	-0.4008397	-0.4008397	-0.4008397	-0.05720191	0.31808963	0.3922691	0.18915677	0.722991	0.5368722	-0.03108048	-0.4008397	-0.4008397	-0.4008397	-0.4008397	-0.4008397	-0.4008397	-0.29386523	-0.4008397	-0.4008397	-0.4008397	-0.4008397	0.27312958	-0.1973476	-0.4008397	0.008247166	-0.030315444	-0.4008397	-0.4008397	-0.4008397	-0.4008397	-0.4008397	-0.4008397	-0.4008397	-0.4008397
-0.4008397	-0.4008397	-0.04862383	0.21150433	-0.19329134	0.31406388	0.09498447	0.52039146	0.17303193	-0.11128994	0.4821796	0.09370534	-0.4008397	-0.4008397	-0.4008397	-0.4008397	-0.38327298	-0.4008397	-0.4008397	-0.4008397	0.45506912	0.14603145	0.21109778	0.15511337	-0.2500068	-0.4008397	-0.4008397	-0.4008397	-0.4008397	-0.4008397	-0.4008397	-0.4008397	-0.19005571	-0.4008397	-0.4008397	-0.36406642	-0.3524785	0.36973214	-0.2526632	-0.4008397	-0.4008397	-0.4008397	-0.4008397	-0.4008397	-0.4008397	-0.4008397	-0.4008397	-0.4008397	-0.4008397	-0.4008397
-0.4008397	-0.4008397	0.11566238	0.10477867	0.06121851	-0.13074453	-0.022432763	0.44492927	-0.083108515	0.4704926	0.2566633	-0.28403825	-0.4008397	-0.4008397	-0.4008397	-0.4008397	-0.4008397	-0.4008397	-0.4008397	-0.4008397	0.21662337	0.56678253	0.46873942	-0.35905203	-0.4008397	-0.4008397	-0.4008397	-0.4008397	-0.4008397	-0.4008397	-0.4008397	-0.4008397	-0.4008397	-0.4008397	-0.4008397	-0.20755585	-0.4008397	-0.4008397	-0.29882127	-0.4008397	-0.4008397	-0.4008397	-0.4008397	-0.4008397	-0.4008397	-0.20269358	-0.4008397	-0.4008397	-0.4008397	-0.4008397
-0.4008397	-0.36065578	-0.29136768	0.012572213	0.16061248	0.13131031	0.73044443	0.19968852	0.22513354	0.19166908	-0.4008397	-0.4008397	-0.4008397	-0.4008397	-0.4008397	-0.4008397	-0.4008397	-0.4008397	-0.4008397	-0.4008397	0.2703598	0.33948287	0.4986188	-0.4008397	-0.4008397	-0.26230282	-0.4008397	-0.4008397	-0.4008397	-0.4008397	-0.4008397	-0.4008397	-0.4008397	-0.4008397	-0.4008397	-0.4008397	-0.11893224	-0.015252762	-0.4008397	-0.4008397	-0.4008397	-0.4008397	-0.4008397	-0.4008397	-0.4008397	-0.4008397	-0.32617816	-0.4008397	-0.4008397	-0.4008397
-0.4008397	-0.08988094	-0.4008397	-0.090017125	0.1323794	0.6140334	0.753655	0.3330379	0.39511162	-0.033794295	-0.4008397	-0.4008397	-0.4008397	-0.4008397	-0.4008397	-0.4008397	-0.4008397	-0.4008397	-0.4008397	-0.4008397	-0.07033405	0.67614937	0.843913	0.14961745	-0.35529283	-0.34985393	-0.2626917	-0.4008397	-0.4008397	-0.4008397	-0.4008397	-0.4008397	-0.4008397	-0.4008397	-0.4008397	-0.4008397	-0.4008397	0.23797682	-0.040277276	-0.4008397	-0.4008397	-0.4008397	-0.4008397	-0.4008397	-0.17610297	-0.22659916	0.20693614	-0.18298516	-0.4008397	-0.4008397
-0.17613845	-0.4008397	-0.4008397	-0.19651026	0.19142784	0.7073567	0.54242176	0.37195542	0.20297657	0.028518656	-0.4008397	-0.4008397	-0.4008397	-0.4008397	-0.4008397	-0.4008397	-0.4008397	-0.4008397	-0.4008397	-0.4008397	0.34916636	0.5824731	0.81997275	0.5362403	-0.4008397	-0.32477292	-0.123695605	-0.4008397	-0.4008397	-0.4008397	-0.4008397	-0.4008397	-0.4008397	-0.4008397	-0.4008397	-0.4008397	-0.37761113	0.39416215	-0.24976505	-0.4008397	-0.4008397	-0.4008397	-0.4008397	-0.4008397	-0.4008397	-0.25854376	-0.20723526	-0.3088998	-0.4008397	-0.4008397
0.3166768	-0.4008397	-0.27717125	0.24802545	0.59875005	0.59096223	0.22670305	0.3256009	0.1499596	-0.20892096	-0.4008397	-0.4008397	-0.4008397	-0.4008397	-0.4008397	-0.4008397	-0.4008397	-0.4008397	-0.4008397	-0.4008397	0.15839039	0.6898079	0.65358454	0.25275722	-0.23555747	-0.11787289	-0.26645797	-0.4008397	-0.4008397	-0.4008397	-0.4008397	-0.4008397	-0.4008397	-0.4008397	-0.4008397	-0.4008397	-0.4008397	0.2628757	-0.4008397	-0.4008397	-0.4008397	-0.4008397	-0.4008397	-0.29399136	-0.22987258	0.122367315	-0.25829276	-0.4008397	-0.4008397	-0.4008397
0.009524603	-0.24237044	-0.4008397	0.14685556	0.40609264	0.29392493	0.41917706	0.7549082	0.33095565	-0.32186064	-0.381089	-0.4008397	-0.4008397	-0.4008397	-0.4008397	-0.4008397	-0.4008397	-0.4008397	-0.4008397	-0.4008397	0.23673084	0.25118887	0.42377967	0.20807241	-0.2411462	-0.4008397	-0.25946134	-0.4008397	-0.4008397	-0.4008397	-0.3712265	-0.4008397	-0.4008397	-0.4008397	-0.4008397	-0.4008397	-0.4008397	0.060702372	-0.114434004	-0.4008397	-0.4008397	-0.4008397	-0.4008397	-0.4008397	0.018153844	0.20677938	-0.35392743	-0.4008397	-0.4008397	-0.4008397
0.08285545	-0.39778093	-0.25449985	0.07964385	0.41654485	-0.16591512	0.3387441	0.1951111	0.2624628	-0.4008397	-0.4008397	-0.4008397	-0.4008397	-0.4008397	-0.4008397	-0.4008397	-0.4008397	-0.4008397	-0.4008397	-0.4008397	-0.17734924	-0.4008397	0.10575191	0.16810249	-0.38456485	-0.4008397	-0.16835298	-0.34291136	-0.4008397	-0.4008397	-0.4008397	-0.4008397	-0.4008397	-0.4008397	-0.4008397	-0.4008397	-0.4008397	-0.061406214	-0.38697863	-0.4008397	-0.4008397	-0.4008397	-0.4008397	-0.4008397	-0.4008397	0.30293262	-0.4008397	-0.4008397	-0.4008397	-0.4008397
-0.4008397	-0.32460597	-0.140827	0.2997512	0.08996339	-0.025628265	0.46727642	-0.033680953	0.34897482	-0.15149136	-0.4008397	-0.4008397	-0.4008397	-0.4008397	-0.4008397	-0.4008397	-0.4008397	-0.4008397	-0.4008397	0.03263166	0.094889484	-0.4008397	0.024217242	0.30698627	0.0009346658	-0.4008397	-0.1820967	-0.4008397	-0.34295127	-0.4008397	-0.4008397	-0.26283264	-0.4008397	-0.4008397	-0.4008397	-0.4008397	0.03365151	0.540402	-0.025626747	-0.4008397	-0.4008397	-0.4008397	-0.35764995	-0.2706095	-0.4008397	-0.2866781	-0.4008397	-0.4008397	-0.4008397	-0.4008397
-0.15617113	-0.32969177	-0.4008397	0.112651974	-0.040780097	-0.123144686	0.57131195	0.24602725	0.4599081	-0.07526949	-0.4008397	-0.4008397	-0.4008397	-0.4008397	-0.4008397	-0.4008397	-0.4008397	-0.4008397	-0.4008397	-0.23606881	0.085513555	-0.4008397	0.1602302	0.48597702	0.08174026	-0.4008397	-0.22373995	-0.2203656	-0.4008397	-0.4008397	-0.4008397	-0.4008397	-0.24311891	-0.4008397	-0.4008397	-0.4008397	-0.22019829	0.5057472	0.16516024	-0.4008397	-0.4008397	-0.4008397	-0.4008397	-0.2721296	-0.4008397	-0.4008397	-0.4008397	-0.4008397	-0.4008397	-0.4008397
-0.06867539	0.42100424	0.13953243	-0.4008397	0.045472458	-0.4008397	0.37964922	0.40060255	0.49101177	0.19276738	-0.31185865	-0.4008397	-0.4008397	-0.4008397	-0.4008397	-0.4008397	-0.3352776	-0.4008397	-0.4008397	-0.4008397	-0.14243369	-0.1695656	0.1879519	0.43703178	0.41711223	-0.4008397	-0.058687776	-0.4008397	-0.3408029	-0.4008397	-0.4008397	-0.33856735	-0.37579933	-0.4008397	-0.4008397	-0.4008397	-0.28935888	0.57448125	0.0559431	-0.4008397	-0.4008397	-0.4008397	-0.4008397	-0.4008397	-0.4008397	-0.4008397	-0.4008397	-0.4008397	-0.4008397	-0.4008397
0.1815524	0.39716175	0.26527512	-0.4008397	-0.21523823	-0.28204912	0.46369964	0.62883407	0.27468494	0.52361095	-0.2181077	-0.4008397	-0.4008397	-0.4008397	-0.4008397	-0.4008397	-0.4008397	-0.4008397	-0.12694392	0.019506479	-0.21193169	-0.096720494	-0.30052367	0.32221094	0.69188356	-0.19888143	-0.4008397	-0.4008397	-0.24051668	-0.4008397	-0.4008397	-0.08927166	-0.0064114262	-0.4008397	-0.4008397	-0.4008397	-0.4008397	0.2009439	0.008202882	-0.24684252	-0.4008397	-0.4008397	-0.4008397	-0.4008397	-0.4008397	-0.4008397	-0.4008397	-0.4008397	-0.4008397	-0.4008397
-0.2322029	0.44948012	0.06875645	-0.36781734	-0.4008397	0.027969453	0.61194867	0.7857579	0.4915267	0.544869	0.1712959	-0.4008397	-0.4008397	-0.4008397	-0.4008397	-0.4008397	-0.4008397	-0.4008397	-0.034756485	0.02564712	-0.4008397	-0.3419607	-0.2968166	-0.28138763	0.5664782	-0.3461696	-0.4008397	-0.39358556	-0.11534466	-0.4008397	-0.4008397	-0.272795	-0.111862645	-0.4008397	-0.4008397	-0.360807	-0.011554667	0.17473388	-0.060320776	-0.18037252	-0.2885225	-0.4008397	-0.4008397	-0.4008397	-0.4008397	-0.4008397	-0.4008397	-0.4008397	-0.4008397	-0.4008397
0.3743479	0.027547542	-0.4008397	-0.4008397	-0.4008397	-0.044234123	0.48077974	0.89710206	0.58426714	0.20729694	0.21327098	-0.07379672	-0.29763263	-0.4008397	-0.4008397	-0.4008397	-0.4008397	-0.16810507	-0.17171386	-0.38036573	-0.24401607	-0.4008397	-0.4008397	-0.26746023	0.22730128	-0.4008397	-0.4008397	-0.19943574	-0.0075234557	-0.4008397	-0.4008397	-0.4008397	-0.4008397	-0.26561064	-0.4008397	-0.4008397	-0.041634712	0.108012564	-0.4008397	-0.06282269	-0.4008397	-0.4008397	-0.4008397	-0.4008397	-0.4008397	-0.4008397	-0.4008397	-0.4008397	-0.4008397	-0.4008397
0.651812	0.058505308	-0.24820064	-0.4008397	-0.4008397	-0.4008397	0.13593748	1.0937314	0.62685096	0.31563228	-0.23053356	0.3933895	0.68160176	-0.06674777	-0.4008397	-0.4008397	-0.10604822	-0.4008397	-0.22029088	-0.4008397	-0.24135876	-0.4008397	-0.4008397	-0.4008397	-0.4008397	-0.4008397	-0.4008397	-0.041446533	0.17857713	-0.4008397	-0.4008397	-0.4008397	-0.4008397	-0.4008397	-0.4008397	0.13780318	0.3318926	0.32413334	-0.4008397	-0.4008397	-0.4008397	-0.4008397	-0.4008397	-0.27122965	-0.4008397	-0.4008397	-0.4008397	-0.4008397	-0.4008397	-0.4008397
0.6558684	0.2967943	-0.21508667	-0.4008397	-0.4008397	-0.4008397	-0.216432	0.7905316	0.9552672	-0.14532809	-0.25680187	0.22215104	0.6535113	0.44471282	-0.046087608	-0.4008397	-0.04281764	-0.3439148	-0.1266756	-0.4008397	-0.4008397	-0.4008397	-0.4008397	-0.4008397	-0.4008397	-0.4008397	-0.35946357	0.2214931	0.45682156	-0.2623915	-0.4008397	-0.4008397	-0.4008397	-0.23908919	-0.30175367	-0.009123848	0.31603795	0.40621448	-0.4008397	-0.4008397	-0.4008397	-0.4008397	-0.4008397	-0.4008397	-0.4008397	-0.4008397	-0.4008397	-0.4008397	-0.4008397	-0.4008397
0.6325785	0.43091032	-0.17783864	-0.2731283	-0.257844	-0.4008397	-0.30534655	0.5351772	0.8002102	-0.033337373	0.08205515	-0.12714215	0.43354237	0.20120879	0.31743595	-0.030127035	0.22622153	-0.13926733	-0.4008397	-0.2838636	-0.4008397	-0.4008397	-0.4008397	-0.4008397	0.04683197	0.10033485	-0.22426108	0.051352274	-0.05771398	-0.14820312	-0.4008397	-0.029720213	-0.18460484	-0.020362636	0.034279875	-0.1747136	0.29174262	0.5970648	-0.35479265	-0.4008397	-0.4008397	-0.4008397	-0.4008397	-0.4008397	-0.4008397	0.019768568	-0.4008397	-0.4008397	-0.4008397	-0.4008397
0.8344585	0.25986293	-0.1126637	-0.36294067	-0.4008397	-0.4008397	-0.4008397	0.04388966	0.7253712	0.15238556	-0.0392021	-0.014254652	-0.14103276	0.0060266457	0.34750333	0.039197322	0.037041713	-0.107806966	-0.4008397	-0.35831404	-0.4008397	-0.4008397	-0.4008397	-0.31023127	-0.040518943	-0.018057719	-0.086987436	0.13568169	-0.016249783	-0.16273656	-0.3335944	-0.093120575	-0.3345848	-0.32063296	-0.0127882995	-0.31089705	-0.22862877	0.31550574	-0.024229223	-0.4008397	-0.4008397	-0.4008397	-0.4008397	-0.4008397	-0.015367364	-0.18366143	-0.4008397	-0.4008397	-0.4008397	-0.4008397
0.5605049	-0.25824353	-0.11521746	-0.4008397	-0.4008397	-0.4008397	-0.4008397	0.13782789	0.35884058	-0.24005738	0.19112109	-0.1360111	-0.32323638	-0.28867993	-0.009073623	-0.4008397	-0.4008397	0.3212548	-0.4008397	0.023029156	-0.4008397	-0.4008397	-0.4008397	-0.16402125	-0.019817276	-0.25667867	0.0066283722	0.06119359	0.4333955	0.39940763	-0.4008397	-0.4008397	-0.28540576	-0.4008397	-0.14558005	-0.4008397	-0.15460522	0.32938418	-0.31889245	-0.4008397	-0.4008397	-0.14361674	-0.4008397	-0.4008397	0.078450255	-0.4008397	-0.4008397	-0.4008397	-0.4008397	-0.4008397
-0.06964448	-0.19983937	-0.32741636	-0.4008397	-0.4008397	-0.4008397	-0.4008397	0.10934796	0.11213967	0.13618812	0.012314193	-0.008720337	-0.1272133	-0.30662346	-0.32582197	-0.4008397	-0.4008397	0.28006154	0.3093676	0.5825166	0.14233005	-0.4008397	-0.4008397	0.029386947	-0.09024464	-0.12370395	-0.11354155	0.00052299123	0.19373006	0.5525906	-0.13668306	-0.4008397	-0.4008397	-0.4008397	-0.30044952	-0.4008397	0.24895096	0.48479035	-0.4008397	-0.4008397	-0.4008397	-0.4008397	-0.4008397	-0.4008397	-0.4008397	-0.4008397	-0.34830785	-0.4008397	-0.0828531	-0.12601562
0.12563953	-0.4008397	-0.4008397	-0.4008397	-0.4008397	-0.4008397	-0.4008397	-0.173096	0.16156049	0.07901912	-0.19234407	-0.25777173	-0.4008397	-0.23452309	-0.24346542	-0.22394702	-0.4008397	-0.2763686	0.36250278	0.73747134	0.78810626	0.27661547	-0.4008397	0.025015973	-0.07829733	-0.25898907	-0.3047432	-0.32248086	0.15744127	0.17592368	0.09277401	-0.4008397	-0.36557856	-0.30498528	-0.23162034	-0.4008397	0.13437577	-0.17125861	-0.4008397	-0.4008397	0.04906649	-0.4008397	-0.25868288	-0.4008397	-0.4008397	-0.4008397	-0.05286157	-0.1855155	0.092416756	-0.4008397
-0.06478186	-0.4008397	-0.4008397	-0.4008397	-0.4008397	-0.4008397	-0.4008397	-0.4008397	-0.4008397	-0.06384376	-0.3436158	-0.4008397	-0.4008397	-0.3045524	0.08497522	-0.050908625	-0.4008397	-0.24375623	-0.079399936	0.635341	0.5974494	0.24821644	0.23905429	0.19621168	-0.1285729	-0.11148454	-0.4008397	-0.1974688	0.26589784	-0.4008397	0.2593051	-0.4008397	-0.4008397	-0.4008397	-0.23001754	-0.4008397	-0.18640818	-0.119949766	-0.4008397	-0.4008397	0.14633144	-0.178647	-0.22751603	-0.4008397	-0.4008397	-0.4008397	-0.089894235	-0.4008397	-0.4008397	-0.4008397
-0.06537497	-0.4008397	-0.4008397	-0.4008397	-0.4008397	-0.4008397	-0.4008397	-0.4008397	-0.4008397	-0.3951917	-0.28669414	-0.4008397	-0.4008397	-0.11194932	-0.20031562	-0.4008397	-0.4008397	-0.22048837	-0.3171225	0.12434796	0.40529782	0.29575357	0.8615917	0.80643827	0.09632699	-0.21482734	-0.2927166	0.20729037	0.50105834	0.42882705	0.5797454	-0.22489104	-0.22773446	0.30939156	-0.21015246	-0.4008397	-0.08383281	-0.19475302	-0.3444725	-0.16425078	0.2589233	0.1647861	0.057760213	-0.4008397	-0.4008397	-0.4008397	-0.4008397	-0.4008397	-0.4008397	-0.4008397
-0.110147245	-0.35262057	-0.4008397	-0.4008397	-0.4008397	-0.4008397	-0.4008397	-0.27005637	-0.4008397	-0.4008397	-0.4008397	-0.4008397	-0.4008397	-0.4008397	-0.4008397	-0.4008397	-0.15388265	-0.147641	-0.029275479	-0.18488356	0.030393194	0.7150878	0.83147466	1.0025823	0.32118532	0.2256061	-0.01752659	-0.031433035	0.06698231	0.33345821	0.31284305	0.08097298	-0.3277469	0.0983775	-0.03340542	-0.4008397	-0.23951498	-0.14729704	-0.15904798	-0.22747594	0.19643714	-0.33495992	-0.020077521	-0.1899052	-0.4008397	-0.4008397	-0.4008397	-0.4008397	-0.4008397	-0.4008397
-0.052051418	-0.1054513	-0.4008397	-0.4008397	-0.4008397	-0.4008397	-0.4008397	0.04894835	-0.25782	-0.4008397	-0.31917167	-0.4008397	-0.4008397	-0.4008397	-0.39471167	-0.18907148	-0.049787976	0.061820593	0.10657273	-0.4008397	-0.0441632	0.238584	0.16015401	0.39935967	0.76640344	0.9285752	0.4240775	0.08427805	0.032448255	0.2514756	0.18682109	0.2088675	-0.3779964	0.10132113	0.12325173	-0.4008397	-0.27151042	-0.4008397	-0.29701033	0.033507735	0.081206985	-0.18441316	-0.12956758	-0.34389856	-0.4008397	-0.4008397	-0.4008397	-0.4008397	-0.4008397	-0.4008397
0.18773639	-0.047913466	-0.4008397	-0.38589016	-0.4008397	-0.4008397	-0.4008397	0.06792749	0.24543604	-0.4008397	-0.3657752	-0.4008397	-0.26413602	-0.4008397	-0.19045196	-0.4008397	-0.39365867	0.08924438	0.41223964	-0.4008397	-0.4008397	0.055821322	-0.17108871	-0.14104956	0.84870285	1.3510286	0.9390101	0.5180049	0.15818237	0.01283726	0.046100978	0.10405891	-0.3019346	-0.11599054	0.34681854	0.04242945	0.1143148	-0.22302416	-0.4008397	-0.04141094	-0.14025421	-0.07571296	-0.4008397	-0.33191222	-0.3269545	-0.4008397	-0.4008397	-0.4008397	-0.34421572	-0.14524437
-0.18727368	-0.40081897	-0.4008397	-0.4008397	-0.4008397	-0.4008397	-0.38289043	0.087330006	0.007398111	-0.4008397	-0.4008397	0.0394057	-0.34850952	-0.20763287	-0.4008397	-0.4008397	-0.3958201	0.38738766	0.2016167	-0.4008397	-0.4008397	-0.4008397	-0.0426308	0.11408837	0.0681159	0.7579975	0.97484195	0.7270553	0.36530253	-0.4008397	0.14650363	0.04815589	0.2928901	-0.18563102	0.29069254	-0.3118163	0.22039722	0.081691325	-0.4008397	-0.1567444	-0.08084806	0.19972432	-0.04204252	-0.16197096	-0.4008397	-0.4008397	-0.4008397	-0.4008397	-0.4008397	-0.17965463
-0.4008397	-0.4008397	-0.4008397	-0.4008397	-0.4008397	-0.4008397	-0.31076464	0.122557595	0.02820877	-0.4008397	-0.37305918	0.3201578	-0.4008397	-0.11091463	-0.4008397	-0.23372355	-0.35366213	0.10280363	-0.4008397	-0.4008397	-0.4008397	-0.21078059	0.027437741	-0.060602657	-0.28982392	0.40826246	0.33278617	0.895105	0.967071	-0.4008397	-0.062034834	0.23445517	0.21945831	-0.34493247	-0.4008397	-0.38397	0.19880578	0.34742108	-0.4008397	-0.4008397	-0.37257892	-0.4008397	0.13122952	0.04300312	-0.4008397	-0.4008397	-0.4008397	-0.4008397	-0.4008397	-0.4008397
-0.4008397	-0.4008397	-0.4008397	-0.4008397	-0.4008397	-0.4008397	-0.4008397	-0.15515196	-0.17820254	-0.4008397	-0.027177852	0.44753405	-0.4008397	-0.24638797	0.114318185	-0.4008397	-0.4008397	0.25951615	-0.4008397	-0.4008397	-0.33449018	-0.10145605	-0.4008397	-0.4008397	-0.4008397	0.046630364	0.3755016	0.37949777	0.9342622	0.491391	-0.3349628	-0.13340612	-0.24894434	-0.3723487	-0.4008397	-0.32092568	0.13307935	0.3559906	-0.4008397	-0.4008397	-0.4008397	-0.4008397	0.117993556	-0.4008397	-0.3470059	-0.3902775	-0.4008397	-0.4008397	-0.4008397	-0.4008397
-0.4008397	-0.4008397	-0.4008397	-0.4008397	-0.4008397	-0.4008397	-0.4008397	-0.4008397	-0.4008397	-0.4008397	-0.095857084	0.4553062	-0.2627289	-0.33734757	0.10844585	-0.4008397	-0.4008397	0.031491246	-0.4008397	-0.36209467	-0.31271523	-0.14708394	-0.4008397	-0.4008397	-0.4008397	0.21561086	0.2954429	0.34521016	0.797011	0.651147	0.09432451	0.18066268	0.113557525	0.2066125	-0.24669299	-0.30105934	0.26782987	-0.17965549	-0.4008397	-0.4008397	-0.4008397	-0.4008397	-0.4008397	-0.03726541	-0.3858625	-0.4008397	-0.4008397	-0.4008397	-0.4008397	-0.4008397
-0.16827837	-0.4008397	-0.4008397	-0.4008397	-0.4008397	-0.4008397	-0.4008397	-0.4008397	-0.4008397	-0.4008397	-0.4008397	0.24243645	0.19471304	-0.4008397	-0.05515269	-0.4008397	-0.4008397	0.052207775	-0.4008397	-0.31235075	-0.19161215	-0.39459628	0.084233865	-0.18963754	-0.4008397	0.23557718	0.328422	-0.052796308	0.42181155	1.0030128	0.56610763	0.07842397	0.6056151	0.19529137	0.4042112	-0.024434492	0.26326865	-0.3246287	-0.4008397	-0.4008397	-0.4008397	-0.4008397	-0.4008397	0.17199539	0.051945105	-0.4008397	-0.4008397	-0.4008397	-0.4008397	-0.4008397
-0.26519457	-0.4008397	-0.4008397	-0.4008397	-0.4008397	-0.4008397	-0.4008397	-0.4008397	-0.4008397	-0.4008397	-0.4008397	-0.07745672	0.5109984	-0.19432104	-0.4008397	-0.4008397	-0.2845145	-0.14474091	-0.36626428	-0.4008397	-0.16873501	-0.06251121	0.27726388	0.012767776	-0.4008397	0.13341588	-0.4008397	-0.4008397	-0.34991458	0.4189991	0.45740402	0.13485707	0.07832918	0.4362179	0.64376605	0.12810522	-0.17347904	0.013514437	-0.4008397	-0.4008397	-0.4008397	-0.4008397	-0.4008397	-0.04535831	-0.0032535358	-0.4008397	-0.4008397	-0.4008397	-0.4008397	-0.4008397
-0.4008397	-0.4008397	-0.4008397	-0.4008397	-0.4008397	-0.4008397	-0.4008397	-0.4008397	-0.23666796	-0.31125727	-0.4008397	-0.30161372	0.24392028	-0.2753182	-0.32454932	-0.4008397	-0.17832315	-0.4008397	-0.4008397	-0.056837328	-0.027389944	0.32980904	0.12592828	-0.32911527	-0.4008397	-0.4008397	-0.4008397	-0.4008397	-0.4008397	-0.16216661	0.092733465	0.10605052	0.21958207	0.4014664	0.15340576	0.45822662	0.6391087	0.07549096	-0.4008397	-0.4008397	-0.4008397	-0.4008397	-0.4008397	-0.4008397	-0.4008397	-0.4008397	-0.4008397	-0.4008397	-0.39404568	-0.4008397
-0.4008397	-0.4008397	-0.4008397	-0.4008397	-0.4008397	-0.11876693	-0.4008397	-0.4008397	-0.1505546	-0.06894623	-0.4008397	-0.4008397	-0.08144473	-0.26011306	-0.4008397	-0.4008397	-0.27324018	-0.4008397	-0.20184085	-0.13735947	-0.068989195	-0.06361763	-0.4008397	-0.4008397	-0.4008397	-0.4008397	-0.4008397	-0.4008397	-0.4008397	-0.20006336	-0.0061194096	-0.4008397	0.17508864	0.38742012	0.056960523	0.6196626	0.9437479	0.8211225	-0.4008397	-0.4008397	-0.4008397	-0.32838506	-0.4008397	-0.4008397	-0.4008397	-0.4008397	-0.4008397	-0.4008397	-0.4008397	-0.4008397
-0.4008397	-0.4008397	-0.4008397	-0.4008397	-0.24516948	0.050731894	-0.4008397	-0.05900676	0.30064583	0.058441814	-0.4008397	-0.4008397	-0.18043528	-0.37249646	-0.22723706	-0.4008397	-0.10224584	-0.38106963	-0.20440616	-0.4008397	-0.3442453	-0.4008397	-0.4008397	-0.17168492	-0.4008397	-0.4008397	-0.4008397	-0.30162078	-0.2541297	-0.12028197	-0.31992927	-0.4008397	-0.4008397	-0.4008397	0.48745114	0.22495458	0.6945032	1.2360681	-0.4008397	-0.20090958	-0.4008397	-0.23890564	-0.4008397	-0.4008397	-0.4008397	-0.4008397	-0.4008397	-0.4008397	-0.4008397	-0.4008397
-0.4008397	-0.4008397	-0.4008397	-0.4008397	-0.4008397	-0.23731364	-0.29520118	0.2897364	0.17174561	-0.22749536	-0.039135017	-0.4008397	-0.19259039	-0.089224614	-0.09031185	-0.15655318	-0.17602383	-0.4008397	-0.4008397	-0.4008397	-0.4008397	-0.4008397	-0.4008397	-0.24529965	-0.25886527	-0.4008397	-0.4008397	-0.33157152	0.02028974	-0.19011462	-0.4008397	-0.4008397	-0.4008397	-0.4008397	-0.4008397	-0.4008397	0.47864035	0.9343724	-0.10655008	0.34790146	-0.3078197	-0.4008397	-0.4008397	-0.16125987	-0.4008397	-0.4008397	-0.4008397	-0.4008397	-0.4008397	-0.4008397
-0.4008397	-0.4008397	-0.4008397	-0.4008397	-0.4008397	-0.4008397	0.2187306	0.14050521	0.10470835	-0.2498656	-0.3936457	-0.4008397	-0.031160178	0.29406658	-0.01513093	-0.4008397	-0.4008397	-0.4008397	-0.4008397	-0.062349927	-0.22974433	-0.37309414	-0.3976223	0.22579007	-0.07729495	-0.4008397	-0.4008397	-0.4008397	-0.4008397	-0.4008397	-0.4008397	-0.4008397	-0.4008397	-0.4008397	-0.4008397	-0.4008397	0.04722112	-0.030960444	0.32882336	0.5777477	0.14170764	-0.4008397	-0.4008397	0.032386735	-0.16777837	-0.4008397	-0.4008397	-0.4008397	-0.4008397	-0.4008397
-0.4008397	-0.4008397	-0.4008397	-0.4008397	-0.4008397	-0.24703304	0.0752665	-0.11978787	0.11101079	0.18984145	0.08464163	-0.19443007	-0.4008397	-0.4008397	0.008900456	-0.4008397	-0.4008397	-0.4008397	-0.4008397	-0.09523155	-0.08777593	0.093808874	0.24854937	0.40281218	0.08346375	-0.23554493	-0.4008397	-0.4008397	-0.4008397	-0.4008397	-0.4008397	-0.4008397	-0.4008397	-0.4008397	0.15316883	0.11546007	0.046801385	-0.14528291	-0.18888022	0.63003606	0.12550409	0.19458935	-0.20181862	-0.041174456	0.22937247	-0.4008397	-0.4008397	-0.4008397	-0.4008397	-0.4008397
-0.4008397	-0.4008397	-0.4008397	-0.40005943	-0.2587151	-0.12511376	0.05295565	0.15899763	0.052284665	0.34773803	-0.37542593	-0.27317908	-0.4008397	-0.4008397	0.05784509	-0.048682142	-0.4008397	-0.4008397	-0.4008397	-0.24825493	-0.06494519	0.1862047	0.36037835	0.22197239	-0.3508196	-0.32864895	-0.4008397	-0.4008397	-0.4008397	-0.4008397	-0.4008397	-0.38083068	-0.4008397	-0.4008397	0.24697213	0.6920138	0.25405475	0.41326228	-0.4008397	-0.073072605	-0.1025218	0.20316947	0.32757518	-0.009203796	0.36927336	-0.4008397	-0.4008397	-0.4008397	-0.4008397	-0.4008397
-0.4008397	-0.4008397	-0.4008397	-0.097386576	0.051239744	0.25412267	0.28239727	0.0018255279	-0.24871539	-0.18889855	-0.4008397	-0.4008397	-0.4008397	-0.4008397	0.06941242	-0.4008397	-0.4008397	-0.4008397	-0.4008397	-0.4008397	-0.3825964	0.25032154	0.3092523	0.30236316	-0.08106187	-0.4008397	-0.4008397	-0.4008397	-0.4008397	-0.4008397	-0.4008397	-0.12842327	-0.4008397	-0.4008397	0.35409304	0.7053727	0.30347693	-0.090152934	-0.4008397	-0.4008397	-0.4008397	0.09924949	0.11403848	0.4454913	0.58030117	-0.4008397	-0.4008397	-0.4008397	-0.4008397	-0.36755595
-0.4008397	-0.19494618	-0.0452609	0.03311732	0.10091039	0.0206201	-0.093164906	-0.0069396747	-0.4008397	-0.4008397	-0.4008397	-0.4008397	-0.26159182	-0.4008397	-0.19064625	-0.024962336	-0.26319018	-0.34134102	-0.4008397	-0.084691346	-0.4008397	-0.121095054	0.083133645	0.47020778	0.099448815	-0.38583374	-0.4008397	-0.4008397	-0.4008397	-0.4008397	-0.4008397	-0.4008397	-0.27938685	-0.3391848	0.52838665	0.31899604	0.39376482	-0.043335427	-0.4008397	-0.4008397	-0.4008397	-0.4008397	-0.29887012	0.19715194	0.8639396	0.32774866	-0.124427505	-0.3737272	-0.4008397	-0.4008397
-0.4008397	0.14952473	0.21343538	0.080120355	-0.11151444	-0.4008397	-0.30911463	0.042588335	0.10950139	-0.4008397	-0.4008397	-0.4008397	-0.4008397	-0.4008397	-0.17909181	-0.02509918	-0.22759265	-0.4008397	-0.18771516	0.19221595	-0.29163265	-0.2886167	0.0691816	0.055564463	-0.059386335	-0.4008397	-0.4008397	-0.4008397	-0.4008397	-0.4008397	-0.4008397	-0.4008397	-0.4008397	0.1308379	0.05042034	0.35726523	0.44940794	0.057517815	-0.4008397	-0.4008397	-0.4008397	-0.4008397	-0.4008397	-0.3007426	0.40113866	0.2235103	-0.4008397	-0.4008397	-0.4008397	-0.4008397
-0.4008397	-0.4008397	-0.4008397	-0.4008397	-0.4008397	-0.4008397	-0.21463197	-0.38503247	-0.12345826	-0.4008397	-0.4008397	-0.4008397	-0.4008397	-0.4008397	-0.30511954	0.18088031	-0.17359652	-0.4008397	-0.30809766	0.24949293	-0.20405401	-0.2795262	-0.3055559	-0.4008397	-0.37031153	-0.4008397	-0.4008397	-0.4008397	0.09751584	-0.4008397	-0.4008397	-0.4008397	-0.052544836	0.48596206	0.23522457	0.4748107	0.31580827	0.024626616	-0.4008397	-0.4008397	-0.4008397	-0.4008397	-0.4008397	-0.26182315	-0.4008397	-0.4008397	-0.4008397	-0.4008397	-0.087377936	-0.4008397
-0.4008397	-0.4008397	-0.4008397	-0.4008397	-0.4008397	-0.4008397	-0.26434162	-0.40078065	-0.101029545	-0.39072013	-0.4008397	-0.4008397	-0.4008397	-0.4008397	-0.4008397	0.2622293	-0.123066984	-0.4008397	-0.3515845	0.03515145	0.040934205	0.16456513	-0.4008397	-0.4008397	-0.4008397	-0.4008397	-0.4008397	-0.4008397	-0.1391326	0.09180821	-0.4008397	-0.4008397	0.4072588	0.061660036	0.5124615	0.341755	0.4168278	0.021826588	-0.4008397	-0.4008397	-0.36622834	-0.4008397	-0.1889335	-0.4008397	-0.4008397	-0.4008397	-0.4008397	-0.4008397	0.49524543	-0.4008397
-0.15463537	-0.4008397	-0.4008397	-0.4008397	-0.4008397	-0.16309686	-0.24165845	-0.215317	-0.28926137	-0.4008397	-0.4008397	-0.4008397	-0.4008397	-0.4008397	-0.4008397	-0.34869492	0.13194773	-0.4008397	-0.4008397	-0.24503349	-0.27353224	0.14976072	-0.4008397	-0.4008397	-0.4008397	-0.4008397	-0.4008397	-0.4008397	-0.29792437	-0.24547537	-0.0881499	-0.4008397	0.17639416	0.45109326	0.28478467	0.37884235	0.5477859	0.25060594	-0.21348295	-0.4008397	-0.34443223	-0.4008397	-0.4008397	-0.4008397	-0.4008397	-0.4008397	-0.4008397	-0.12884994	0.5089697	0.14357774
-0.24759082	-0.3736116	-0.4008397	-0.4008397	-0.4008397	-0.4008397	-0.19176523	-0.4008397	-0.4008397	-0.4008397	-0.4008397	-0.4008397	-0.4008397	-0.4008397	-0.4008397	-0.21949288	0.14785095	-0.4008397	-0.4008397	-0.39887396	-0.2582566	0.12631723	-0.008662228	-0.4008397	-0.4008397	-0.2560816	-0.4008397	-0.3228754	0.120705806	0.20537564	0.15820067	0.4510767	0.12882166	0.37551418	-0.19894598	0.2137159	0.51165986	0.4096639	0.27285832	-0.10406694	-0.4008397	-0.4008397	-0.4008397	-0.4008397	-0.4008397	-0.4008397	-0.14789335	-0.31267986	0.24770413	0.55761784
-0.3725573	-0.23496798	-0.4008397	0.21702395	-0.4008397	-0.4008397	-0.18513218	-0.4008397	-0.4008397	-0.4008397	-0.4008397	-0.4008397	-0.4008397	-0.4008397	-0.4008397	-0.4008397	-0.28489813	-0.09088443	-0.01558019	-0.4008397	-0.27268228	0.045452338	-0.12693943	-0.4008397	-0.2036023	0.02047006	-0.028446645	-0.086079665	0.02772584	0.5300006	0.30629906	0.18821567	0.49000153	0.028793713	-0.34686023	-0.08618436	0.2614612	0.19554843	0.008551037	-0.4008397	-0.4008397	-0.4008397	-0.4008397	-0.4008397	-0.4008397	0.22045435	-0.4008397	-0.08141384	-0.25185958	0.20161614
-0.24542065	-0.03327866	0.12387307	-0.05389805	-0.065006085	-0.4008397	-0.4008397	-0.4008397	-0.4008397	-0.4008397	-0.4008397	-0.4008397	-0.4008397	-0.4008397	-0.12497107	-0.4008397	-0.341014	0.009224776	0.06958971	-0.27509284	-0.1705662	0.036542356	-0.03764766	0.24006641	-0.164505	0.0037407612	0.0011013122	-0.0540124	-0.12308412	0.44251063	0.0008940721	0.24671654	0.7962321	-0.4008397	-0.38786057	0.097069055	0.19430579	0.4412226	-0.0059290286	-0.4008397	-0.4008397	-0.4008397	-0.4008397	-0.065107875	0.21641712	0.19843291	-0.3230467	0.00956459	-0.4008397	-0.4008397
-0.4008397	-0.013366773	0.3413668	0.2419643	-0.013820886	-0.4008397	-0.4008397	-0.4008397	-0.4008397	-0.4008397	-0.4008397	-0.4008397	-0.4008397	-0.4008397	-0.05615302	-0.12578802	-0.4008397	0.002282169	0.130911	-0.08892807	-0.4008397	-0.29548168	-0.4008397	0.06493635	0.22269039	0.026115287	-0.25005525	-0.4008397	-0.4008397	0.29087225	-0.0724708	0.05033789	0.22502536	-0.4008397	-0.07347712	-0.043110315	0.2106616	0.48602042	0.54025066	-0.04550312	-0.4008397	-0.4008397	0.10877596	0.52347505	0.14461882	-0.4008397	-0.27064255	0.29505157	-0.4008397	-0.4008397
-0.4008397	-0.38831228	0.07043439	0.18521619	-0.27582398	-0.4008397	-0.4008397	-0.4008397	-0.4008397	-0.4008397	-0.4008397	-0.4008397	-0.4008397	-0.4008397	-0.4008397	-0.18345563	-0.2937908	-0.05497583	-0.19290227	0.057949685	-0.4008397	-0.4008397	-0.4008397	-0.022804223	0.055654395	-0.37981525	-0.4008397	-0.4008397	-0.38944286	0.11137123	0.097355686	0.35864466	-0.4008397	-0.4008397	-0.24300532	-0.3385976	-0.17629382	0.21421789	0.26810977	0.30654475	-0.4008397	-0.4008397	0.6688185	0.7864947	-0.18769929	-0.4008397	-0.4008397	-0.29304522	-0.4008397	-0.4008397
-0.27574784	-0.4008397	-0.23366243	-0.080200434	-0.4008397	-0.4008397	-0.4008397	-0.4008397	-0.4008397	-0.4008397	-0.4008397	-0.4008397	-0.4008397	-0.32720292	-0.4008397	-0.12894112	-0.39954555	-0.4008397	-0.38286692	-0.36128616	-0.114473484	-0.4008397	-0.18080235	-0.044186227	-0.24151973	-0.4008397	-0.38785973	-0.4008397	-0.27814406	-0.20446067	-0.1475101	-0.23468336	-0.4008397	-0.32039312	0.31949747	-0.21479766	-0.18386996	-0.34110197	-0.4008397	-0.032595087	-0.4008397	-0.26806372	0.41706735	0.3649432	-0.21789762	-0.4008397	-0.4008397	-0.4008397	-0.4008397	-0.4008397
-0.4008397	-0.15108709	-0.4008397	-0.4008397	-0.4008397	-0.4008397	-0.4008397	-0.4008397	-0.4008397	-0.4008397	-0.4008397	-0.4008397	-0.30764937	-0.20355968	-0.4008397	-0.3919889	-0.4008397	-0.12376782	-0.12613285	-0.4008397	-0.2816514	-0.4008397	-0.4008397	-0.31582224	-0.4008397	-0.38710016	-0.36479157	-0.4008397	-0.37914622	-0.18708315	0.24454808	-0.4008397	-0.4008397	-0.16154078	0.69781977	-0.24927434	-0.2391926	-0.4008397	-0.4008397	-0.2581647	-0.4008397	0.04733709	-0.041387536	0.046987772	-0.4008397	-0.4008397	-0.4008397	-0.4008397	-0.4008397	-0.4008397
-0.4008397	-0.4008397	-0.4008397	-0.4008397	-0.4008397	-0.4008397	-0.4008397	-0.4008397	-0.4008397	-0.4008397	-0.4008397	-0.4008397	-0.4008397	-0.35565338	-0.4008397	-0.110457465	-0.3426114	-0.4008397	-0.14576931	-0.4008397	-0.4008397	-0.4008397	-0.4008397	-0.30886355	-0.20747554	0.1788077	-0.4008397	-0.34572792	-0.4008397	-0.2563258	-0.15809245	-0.4008397	-0.4008397	-0.17852128	-0.0045113335	-0.4008397	0.08219321	-0.4008397	-0.4008397	-0.3868609	-0.053490546	-0.12652422	-0.4008397	-0.37656394	-0.4008397	-0.4008397	-0.4008397	-0.4008397	-0.4008397	-0.4008397
-0.09708152	-0.4008397	-0.4008397	-0.4008397	-0.4008397	-0.4008397	-0.4008397	-0.4008397	-0.4008397	-0.4008397	-0.4008397	-0.4008397	-0.4008397	-0.4008397	-0.4008397	-0.15988073	-0.19373879	-0.4008397	-0.29149058	-0.4008397	-0.4008397	-0.4008397	-0.4008397	-0.4008397	-0.4008397	0.010545486	-0.185841	-0.060223866	-0.29629865	-0.13420388	-0.4008397	-0.4008397	-0.4008397	0.2064428	-0.4008397	-0.4008397	0.17223755	-0.4008397	-0.4008397	-0.4008397	0.6908748	0.06494969	-0.4008397	-0.4008397	-0.4008397	-0.4008397	-0.4008397	-0.4008397	-0.14109582	0.009526347
-0.4008397	-0.4008397	-0.4008397	-0.4008397	-0.4008397	-0.4008397	-0.4008397	-0.4008397	-0.4008397	-0.34774673	-0.4008397	-0.4008397	-0.4008397	-0.4008397	-0.4008397	-0.2912256	-0.22036871	-0.4008397	-0.4008397	-0.18208514	-0.4008397	-0.4008397	-0.4008397	-0.3758954	-0.25859958	-0.34922695	-0.28163368	0.48241812	0.05686796	-0.4008397	-0.4008397	-0.4008397	-0.4008397	0.049372688	-0.16981438	-0.4008397	-0.14507195	-0.28685457	-0.4008397	-0.4008397	0.28754464	-0.24518664	-0.4008397	-0.4008397	-0.4008397	-0.4008397	-0.4008397	-0.4008397	-0.4008397	-0.00032027558
-0.4008397	-0.39298153	-0.4008397	-0.4008397	-0.4008397	-0.4008397	-0.4008397	-0.4008397	-0.4008397	-0.4008397	-0.4008397	-0.2444452	-0.4008397	-0.4008397	-0.4008397	-0.33186415	-0.00782581	0.14880103	-0.11767799	0.11138528	-0.4008397	-0.4008397	-0.4008397	-0.4008397	-0.4008397	-0.4008397	-0.4008397	0.574914	0.22407496	-0.4008397	-0.4008397	-0.4008397	-0.4008397	0.30367035	-0.0070306696	-0.4008397	-0.4008397	-0.4008397	-0.27649724	-0.19415708	0.056740467	-0.12656344	-0.4008397	-0.4008397	-0.4008397	-0.3033378	-0.35572788	-0.4008397	-0.12444328	0.20108403
-0.33235607	-0.4008397	-0.4008397	-0.4008397	-0.4008397	-0.4008397	-0.4008397	-0.4008397	-0.4008397	-0.4008397	-0.4008397	-0.4008397	-0.4008397	-0.4008397	-0.4008397	-0.1268948	-0.20903924	-0.0048755896	-0.016955066	0.5501943	-0.014454461	-0.4008397	-0.4008397	-0.4008397	-0.4008397	-0.08480971	-0.4008397	0.5451039	-0.035402622	-0.4008397	-0.4008397	-0.4008397	-0.4008397	0.3212286	0.08452692	-0.4008397	-0.36390844	-0.4008397	0.07565308	0.15570833	0.0630884	-0.15293835	-0.4008397	-0.4008397	-0.4008397	-0.4008397	-0.124588564	-0.4008397	-0.1328243	0.033945117
-0.4008397	-0.4008397	-0.4008397	-0.4008397	-0.4008397	-0.4008397	-0.4008397	-0.4008397	-0.4008397	-0.4008397	-0.4008397	-0.4008397	-0.4008397	-0.2953117	-0.4008397	-0.04592167	-0.27232528	0.05099057	-0.003465806	0.42569926	0.32274735	-0.4008397	-0.4008397	-0.4008397	-0.09266901	0.26576093	-0.21800719	0.2404318	-0.4008397	-0.4008397	-0.4008397	-0.4008397	-0.14932302	0.47171888	-0.29043165	-0.30857414	-0.30504927	-0.4008397	-0.09945453	0.15771657	-0.4008397	-0.0556271	-0.4008397	-0.36840674	-0.4008397	-0.4008397	-0.4008397	-0.26827344	-0.31503913	-0.4008397
-0.4008397	-0.4008397	-0.4008397	-0.4008397	-0.4008397	-0.4008397	-0.4008397	-0.4008397	-0.4008397	-0.4008397	-0.4008397	-0.4008397	-0.4008397	-0.4008397	-0.15337576	-0.4008397	-0.4008397	0.1330807	-0.106042355	0.30423778	0.015278669	-0.4008397	-0.4008397	-0.4008397	0.097725175	0.20638219	0.068109326	-0.36072707	-0.4008397	-0.4008397	-0.4008397	-0.4008397	-0.064840704	0.32407624	-0.4008397	-0.15824844	-0.4008397	-0.4008397	-0.09686957	-0.4008397	-0.36202848	-0.4008397	-0.2094272	-0.2694175	-0.4008397	-0.21691127	-0.4008397	-0.24238682	-0.4008397	-0.4008397
-0.03325429	-0.4008397	-0.4008397	-0.19889157	-0.4008397	-0.4008397	-0.4008397	-0.4008397	-0.4008397	-0.4008397	-0.4008397	-0.05937635	-0.36267585	-0.4008397	-0.09946856	-0.4008397	-0.4008397	-0.4008397	-0.0903579	0.15537286	0.27214542	-0.30778694	-0.4008397	0.024930185	0.15230487	0.010590251	0.031364206	0.07968176	-0.4008397	-0.4008397	-0.4008397	-0.4008397	0.4238187	0.45336032	-0.32125902	-0.19094555	-0.4008397	-0.4008397	-0.4008397	-0.23325713	-0.4008397	-0.4008397	-0.4008397	-0.2945099	-0.33315784	-0.164299	-0.4008397	-0.3361943	-0.4008397	-0.4008397
-0.1953062	-0.4008397	-0.4008397	-0.14654523	-0.214566	-0.31803668	-0.4008397	-0.4008397	-0.4008397	-0.4008397	-0.22949228	0.049634147	-0.057185356	-0.1017163	0.039828725	-0.254766	-0.4008397	-0.4008397	-0.4008397	-0.4008397	0.010802874	0.124177955	-0.4008397	-0.4008397	0.14316478	0.15198871	-0.4008397	0.26986685	-0.30501312	-0.4008397	-0.4008397	-0.4008397	-0.004480294	0.34304267	-0.4008397	-0.3039074	-0.4008397	-0.4008397	-0.26201898	-0.4008397	-0.4008397	-0.4008397	-0.4008397	-0.23342101	-0.36248666	-0.24137151	-0.4008397	-0.4008397	-0.4008397	-0.37558904
-0.30065754	-0.077591494	-0.4008397	-0.37077454	-0.4008397	-0.4008397	-0.4008397	-0.4008397	-0.4008397	-0.32430235	-0.13648896	-0.16072342	-0.16886288	-0.12188774	0.078321904	0.13294856	-0.25113317	-0.3742747	-0.20995866	-0.4008397	-0.4008397	-0.31041858	-0.35506997	-0.4008397	0.15031326	-0.13393109	-0.09465719	0.16330875	-0.23927258	-0.38718927	-0.4008397	-0.4008397	0.43512735	0.35519046	-0.4008397	-0.4008397	-0.4008397	-0.4008397	0.122962214	-0.16619967	-0.4008397	-0.4008397	-0.39983043	-0.009188959	-0.4008397	-0.4008397	-0.4008397	-0.4008397	-0.37516513	0.014564109
-0.4008397	-0.046041176	-0.4008397	-0.4008397	-0.4008397	-0.4008397	-0.4008397	-0.1938216	-0.11398441	0.10098076	-0.4008397	-0.4008397	-0.06919196	-0.3136465	-0.12230074	0.06990728	-0.22456378	0.18924856	0.33170894	0.33017752	-0.4008397	-0.4008397	-0.4008397	-0.4008397	-0.13386135	0.20123412	0.04014862	0.019201722	-0.1312517	-0.4008397	-0.4008397	-0.4008397	0.68406004	0.5867625	-0.4008397	-0.4008397	-0.34938416	-0.26397336	0.046102747	-0.18765178	-0.4008397	-0.30109397	-0.36372483	0.11274362	-0.36977446	-0.4008397	-0.33878368	-0.3459177	0.015163763	-0.069093004
-0.4008397	-0.4008397	-0.4008397	-0.4008397	-0.4008397	-0.4008397	-0.4008397	-0.051781945	0.009009902	-0.08042324	-0.4008397	-0.4008397	-0.4008397	-0.26559833	-0.13466023	-0.0707756	-0.12700814	0.50231755	-0.13549422	0.11684354	-0.05972188	-0.2639492	-0.4008397	-0.4008397	-0.22818123	-0.02530306	0.013583036	-0.070662685	-0.4008397	-0.31718826	-0.26639685	-0.049270824	0.50248605	0.053241525	-0.29788288	0.17244789	-0.24873672	-0.3865164	-0.27846837	-0.018620394	0.03639651	-0.026311962	-0.4008397	0.039593704	-0.020992294	-0.4008397	-0.10422186	-0.1472113	0.19294345	0.055597324
-0.4008397	-0.4008397	-0.4008397	-0.4008397	-0.4008397	-0.4008397	-0.14585976	0.046955366	-0.29271266	-0.0849781	-0.33135208	-0.4008397	-0.4008397	-0.23915493	-0.35760894	0.0058363155	-0.27553567	0.35228553	-0.089788504	-0.13614091	0.16327962	0.07263585	-0.4008397	-0.4008397	-0.07410087	-0.08697983	-0.082179435	-0.013923988	-0.4008397	-0.27789804	-0.4008397	0.13487118	0.25558153	-0.22579019	-0.13117523	0.33307523	-0.05967504	-0.4008397	-0.4008397	-0.07302751	-0.26623416	0.020512424	0.12333691	0.084130995	0.07102682	-0.4008397	0.0059283464	-0.4008397	-0.11310338	0.26116815
-0.4008397	-0.38096052	-0.4008397	-0.4008397	-0.4008397	-0.4008397	-0.16799666	0.12546295	-0.052889023	-0.38471153	-0.4008397	-0.4008397	-0.4008397	-0.3220705	-0.4008397	-0.16077271	-0.19074564	0.42940342	0.333059	-0.4008397	-0.17896083	-0.34384307	-0.35881686	-0.4008397	-0.4008397	-0.4008397	-0.24360806	0.14983907	-0.29069537	-0.18287592	-0.13146184	0.25605664	0.6285746	0.18063836	0.29711518	-0.3625947	-0.4008397	-0.4008397	-0.4008397	-0.22425205	-0.04883468	-0.21399438	-0.25375012	-0.21228465	0.04987326	0.27309656	-0.30513975	-0.4008397	0.19077668	0.09603515
-0.22657023	-0.4008397	-0.3180268	-0.4008397	-0.4008397	-0.4008397	-0.011290024	0.053162612	0.021288633	-0.03739333	-0.4008397	-0.4008397	-0.4008397	-0.4008397	-0.4008397	-0.39643726	-0.31719616	0.4448253	0.69613916	-0.4008397	0.20688488	0.38566417	-0.16554408	-0.08637987	-0.33991528	-0.4008397	-0.26176822	0.26671624	-0.39113247	-0.4008397	0.109412365	-0.12163605	0.5858841	0.12231651	0.4078947	-0.003798113	-0.4008397	-0.4008397	-0.062138744	-0.39041367	-0.15133247	-0.34495178	-0.4008397	-0.060076706	0.5451951	0.22391532	-0.39665127	-0.20494248	0.4580677	-0.4008397
-0.00461029	-0.253653	-0.17694731	-0.28098872	-0.4008397	-0.4008397	0.39704815	0.5705572	0.23470587	-0.24199004	-0.307522	-0.4008397	-0.4008397	-0.32115898	-0.4008397	-0.4008397	-0.4008397	-0.28659678	0.32641473	0.15867612	0.058653273	0.44199902	-0.011587374	0.29019418	-0.1894602	-0.4008397	-0.4008397	0.47657415	-0.2582871	-0.08267146	-0.19672145	-0.074449375	0.45981348	0.21312003	0.31942254	-0.24509557	-0.4008397	-0.38698083	-0.17195936	-0.4008397	-0.4008397	-0.11099952	-0.32110864	0.14706561	0.3929316	-0.072737135	-0.15202269	-0.12557575	0.31150538	-0.4008397
0.04161783	-0.26131448	-0.4008397	-0.04085001	-0.4008397	-0.4008397	-0.0076711196	0.48020667	-0.09980006	-0.17247446	-0.4008397	-0.4008397	-0.3132108	-0.4008397	-0.03710245	-0.4008397	-0.38303056	-0.25450397	-0.4008397	-0.22796799	-0.1522726	0.26454964	-0.3199302	0.045511436	-0.4008397	-0.18423499	-0.2440981	0.15986101	-0.24038462	-0.18149322	-0.4008397	-0.27411905	0.5410341	0.016057482	-0.0012334313	-0.21853162	-0.4008397	-0.4008397	-0.4008397	-0.36200392	-0.28649506	-0.09329142	-0.28565595	-0.4008397	0.08530781	0.1480574	0.2787455	-0.10388442	-0.4008397	-0.4008397
-0.36216757	-0.118077576	-0.4008397	-0.09047405	-0.4008397	-0.08896859	0.33799773	0.31125155	-0.4008397	-0.23862058	-0.4008397	-0.4008397	-0.3316822	-0.4008397	-0.4008397	-0.061159443	-0.4008397	0.17312337	-0.14165129	-0.2750914	-0.1931457	-0.09392871	0.14434841	-0.4008397	-0.4008397	-0.06014715	-0.3116137	0.044388615	-0.4008397	-0.4008397	-0.4008397	0.15172696	0.19997415	-0.018795028	-0.008325421	-0.4008397	-0.4008397	-0.4008397	-0.4008397	-0.4008397	-0.24073821	-0.35497543	-0.4008397	-0.4008397	0.16049443	0.7655561	0.24773932	-0.3977278	-0.4008397	-0.4008397
-0.24894919	-0.17693035	-0.4008397	-0.34063956	-0.25503477	-0.4008397	0.061503932	-0.0074188625	-0.4008397	-0.4008397	-0.4008397	-0.4008397	0.17243221	-0.28906727	-0.4008397	-0.03149524	0.26541212	0.4422911	0.20730028	-0.4008397	-0.4008397	-0.20768875	0.16088	-0.4008397	-0.4008397	-0.34179273	0.002848155	0.2441881	-0.4008397	-0.070348576	-0.34057078	0.36200544	0.18575701	0.10355773	-0.4008397	-0.4008397	-0.4008397	-0.4008397	-0.4008397	-0.4008397	-0.21128473	-0.4008397	-0.3851633	-0.4008397	0.14055642	0.7955465	0.079045005	-0.4008397	-0.4008397	-0.10095445
-0.4008397	-0.28847432	-0.4008397	-0.4008397	-0.045832243	-0.29219353	-0.08533832	-0.37215838	-0.4008397	-0.4008397	-0.4008397	-0.4008397	-0.00022746113	-0.21612224	-0.4008397	-0.18416789	0.3206939	0.23752315	0.004921845	-0.4008397	-0.4008397	-0.4008397	-0.056496426	-0.4008397	-0.4008397	-0.2918511	-0.3978839	0.22626238	-0.4008397	-0.10077948	0.3045672	0.5234791	-0.19302341	-0.11875923	-0.4008397	-0.349191	-0.4006622	-0.03709656	-0.33942762	-0.2999025	-0.4008397	-0.4008397	-0.043704737	0.11079488	0.7797101	0.84568715	0.33127967	-0.07101691	-0.345631	0.20358531
-0.4008397	-0.2882091	-0.32871658	0.015565227	0.0960071	0.31540233	-0.11654303	-0.4008397	-0.4008397	-0.4008397	-0.4008397	-0.4008397	-0.3018212	-0.4008397	-0.4008397	-0.4008397	-0.13381976	-0.22259638	-0.0036065946	-0.38622805	-0.36469153	-0.27688107	0.19052279	-0.4008397	-0.4008397	-0.4008397	-0.4008397	-0.13487522	-0.4008397	0.06259263	0.4511533	0.20974615	-0.27559367	-0.4008397	-0.4008397	-0.4008397	-0.3649604	-0.4008397	-0.19202305	0.14708664	-0.04653209	-0.4008397	-0.05316284	0.42415574	0.3183365	-0.20875004	0.27596164	-0.2906852	-0.28256723	0.3136543
-0.4008397	-0.4008397	-0.0058732945	0.34037477	0.18271703	0.20381872	-0.3980545	-0.31157085	-0.4008397	-0.24223061	-0.4008397	-0.4008397	-0.4008397	-0.4008397	-0.4008397	-0.4008397	-0.31023186	-0.4008397	-0.0026596447	-0.24852581	-0.4008397	-0.059574466	-0.4008397	-0.4008397	-0.4008397	-0.4008397	-0.4008397	-0.009864467	-0.4008397	0.3694071	0.5186398	0.0007787365	-0.27539974	-0.35030642	-0.4008397	-0.4008397	-0.4008397	-0.25059634	-0.18090896	0.19746391	-0.4008397	-0.4008397	-0.05908305	0.2982919	0.015260142	-0.33561045	-0.05375817	0.4489464	0.151159	0.21243307
-0.4008397	-0.4008397	-0.098280825	0.16027322	-0.14744446	0.075699486	-0.09745005	-0.11160877	-0.4008397	-0.104294375	-0.4008397	-0.34880388	-0.4008397	-0.3153689	-0.4008397	-0.19675529	-0.36934376	-0.06777962	0.23677017	-0.4008397	-0.044072557	-0.31713468	-0.4008397	-0.33710968	-0.4008397	-0.4008397	-0.4008397	-0.15686254	-0.19547038	0.19608782	0.2942312	-0.26236767	-0.4008397	-0.25737786	-0.4008397	-0.4008397	-0.4008397	-0.4008397	-0.015643457	0.4441417	-0.4008397	0.10997057	0.05068402	-0.066812225	-0.4008397	0.0031591796	-0.0028412042	0.4156954	0.40745604	0.37896296
-0.4008397	-0.36361673	0.05249759	0.18756294	-0.05669977	-0.4008397	-0.19527665	-0.02582815	-0.19577768	-0.0030010007	-0.29317117	-0.19647446	-0.22700082	-0.21979868	0.07191867	0.36666566	-0.32215905	-0.22102925	0.34872544	-0.15571468	-0.16607286	-0.21471648	-0.4008397	-0.4008397	-0.4008397	-0.4008397	-0.4008397	-0.33055645	0.24215408	0.31079677	0.35707518	0.07156818	-0.4008397	-0.3390408	-0.4008397	-0.33722863	-0.4008397	-0.03575869	0.35949397	-0.29690978	-0.4008397	-0.08920927	0.18657206	-0.4008397	-0.3631166	0.24209331	0.3457526	0.4278676	0.44210607	-0.1413875
-0.4008397	-0.31669953	-0.24338733	0.23481354	-0.18614666	-0.1942919	-0.38756365	-0.4008397	-0.4008397	-0.4008397	-0.14928924	0.07693712	0.10108687	0.052692372	0.06942298	0.120968625	0.11455154	0.14752477	-0.05505694	0.041403282	-0.14851938	-0.4008397	-0.4008397	-0.4008397	-0.4008397	-0.4008397	-0.16084047	-0.3279563	0.021583784	-0.035534717	0.23561221	0.02215351	-0.17447717	-0.4008397	-0.35213643	-0.28554922	-0.22427364	-0.4008397	0.36417562	-0.36532384	-0.4008397	-0.054674614	0.26775205	-0.25016922	-0.4008397	-0.033705726	0.13586338	-0.2094433	0.013176063	-0.18382618
-0.37170482	-0.38965982	-0.16413273	-0.20076747	-0.4008397	-0.4008397	-0.4008397	-0.4008397	-0.4008397	-0.22022143	-0.20896646	-0.21208426	-0.25644445	0.077963986	0.07982968	-0.2719764	0.41960028	0.32474118	-0.15410784	0.25749913	0.05047524	-0.13671139	0.0294238	-0.2622188	-0.38115507	-0.20404279	0.3147133	0.5282366	0.20032266	-0.13083766	0.06843883	-0.38377145	-0.27041227	-0.1375147	0.24256997	0.38615745	0.1275708	-0.4008397	0.1352021	0.1608744	-0.27606604	0.15616572	-0.010267068	-0.40003738	-0.4008397	-0.4008397	0.021167737	-0.062147465	0.023805441	-0.28834575
-0.2242744	-0.028556393	0.053905886	-0.23710226	-0.4008397	-0.4008397	-0.4008397	-0.4008397	-0.4008397	-0.30086517	-0.044015966	-0.2724446	-0.36690468	-0.4008397	-0.4008397	-0.4008397	0.1971649	0.14762057	-0.042296346	0.16866702	0.10753353	0.11458167	0.16709028	0.12169997	-0.034320317	0.23223692	0.5076121	0.58970195	-0.15898325	-0.06550279	-0.4008397	-0.1127116	-0.21924993	0.08934185	0.16721939	0.30177483	0.220692	-0.32288045	0.4863771	-0.12710954	0.04802233	0.41761398	-0.049596183	-0.39320204	-0.4008397	-0.4008397	-0.2546211	0.0953031	-0.122263096	-0.4008397
-0.4008397	0.07214362	-0.024058532	-0.36195642	-0.4008397	-0.4008397	-0.4008397	-0.4008397	-0.4008397	-0.4008397	-0.33396724	-0.4008397	-0.4008397	-0.4008397	-0.4008397	-0.4008397	-0.09239292	0.056232363	-0.08275543	-0.024924902	-0.18066853	-0.1593589	-0.16459145	0.23222595	0.0059549115	0.8960766	0.7235437	0.621181	0.2832726	-0.051232617	-0.4008397	-0.08616604	-0.26503283	-0.4008397	-0.039944816	-0.09378003	0.28384888	0.16987689	0.22863713	0.05169234	0.24995655	-0.09568793	-0.4008397	-0.4008397	-0.4008397	-0.3345742	-0.08408529	-0.25930032	-0.4008397	-0.4008397
-0.4008397	0.045179456	-0.31232274	-0.32262295	-0.4008397	-0.35386187	-0.4008397	-0.4008397	-0.3932077	-0.4008397	-0.4008397	-0.4008397	-0.4008397	-0.4008397	-0.4008397	-0.30236912	0.3238642	0.3254032	-0.047834855	-0.4008397	-0.4008397	0.008001278	-0.08468594	-0.05961228	0.26795664	1.092839	0.79892576	0.6599538	-0.004757777	0.17491081	-0.37604693	-0.16718403	-0.26924047	-0.4008397	-0.07457237	0.16806012	0.45609796	0.744067	0.21944249	-0.36483	-0.17899181	-0.4008397	-0.39401698	-0.4008397	-0.4008397	-0.35311025	-0.37870118	-0.4008397	-0.4008397	-0.4008397
-0.06307465	-0.06398503	-0.4008397	-0.4008397	-0.4008397	-0.36820763	-0.4008397	-0.4008397	0.02903692	0.10219842	-0.4008397	-0.4008397	-0.4008397	-0.4008397	-0.36647666	-0.11465678	-0.14152972	0.35732335	-0.35235623	-0.4008397	-0.042800706	-0.21260414	-0.4008397	-0.07526456	0.024963953	0.2710914	0.4554156	0.36355153	-0.04870532	0.07815564	0.261943	-0.02358344	0.16051966	-0.018383782	0.19224532	0.43686604	0.44261017	0.50334334	-0.113682464	-0.39158702	-0.4008397	-0.4008397	-0.4008397	-0.29531795	-0.13435552	-0.4008397	-0.4008397	-0.4008397	-0.38564864	0.27548498
-0.22531103	-0.13249284	-0.4008397	-0.38903162	-0.4008397	-0.4008397	-0.3565608	-0.13763125	0.09962742	0.19296302	-0.14464867	-0.4008397	-0.4008397	-0.4008397	-0.4008397	-0.22170982	-0.4008397	0.17920864	-0.4008397	-0.4008397	0.14390366	-0.194074	-0.37341154	0.27738056	0.38746363	0.2530534	0.49751705	0.5045785	0.040490862	-0.21429522	-0.012989448	-0.057777982	-0.4008397	-0.06045633	0.301146	0.7068123	0.48990688	-0.033365607	0.050284352	-0.20043918	-0.4008397	-0.4008397	-0.4008397	-0.12501629	-0.2699489	-0.4008397	-0.4008397	-0.33115667	-0.4008397	0.2050475
-0.18397923	-0.4008397	-0.4008397	-0.4008397	-0.4008397	-0.4008397	-0.4008397	-0.25067997	0.21112315	0.26400137	-0.046496883	-0.4008397	-0.4008397	-0.0069646733	-0.4008397	-0.288309	-0.4008397	-0.4008397	-0.4008397	-0.35845676	0.22990692	0.15195055	0.31634867	0.6996172	0.49516475	0.022184625	-0.16496894	0.44371855	0.22677761	-0.30126637	-0.18206592	-0.4008397	-0.10934526	-0.4008397	0.059063204	0.82150817	0.36556134	-0.17917266	-0.31393775	-0.08736324	-0.4008397	-0.4008397	-0.34787273	-0.4008397	-0.4008397	-0.4008397	-0.24982324	-0.39020824	-0.4008397	0.07240791
-0.180698	-0.4008397	-0.4008397	-0.4008397	-0.4008397	-0.4008397	-0.4008397	-0.21728875	0.010369133	-0.098538816	-0.105799556	-0.4008397	-0.124250494	-0.20101918	-0.17443152	-0.023872778	-0.4008397	-0.4008397	0.10488625	-0.4008397	-0.3586766	0.41184103	0.81797534	0.76214117	0.20082505	-0.05477142	0.32898846	0.42721435	0.2512749	-0.026535606	-0.1835241	-0.4008397	-0.4008397	-0.4008397	-0.01302802	0.48557886	0.0964241	0.10072734	-0.2974168	-0.4008397	-0.22924821	-0.38467485	-0.0131068565	-0.4008397	-0.35578054	-0.4008397	-0.4008397	-0.4008397	-0.4008397	0.12179794
-0.34386522	-0.4008397	-0.4008397	-0.4008397	-0.4008397	-0.4008397	-0.4008397	-0.4008397	-0.26767072	-0.107526906	-0.15681641	-0.4008397	0.05392636	-0.29555488	-0.23816553	0.04985587	-0.4008397	-0.2988188	-0.21818656	-0.33933854	-0.4008397	0.46682176	0.5624076	0.68627656	0.20350292	0.38188902	-0.037338633	0.35459074	0.2943329	-0.06270713	-0.28782386	-0.19914551	-0.4008397	-0.4008397	-0.32445505	-0.057567053	-0.15526947	0.027640052	-0.4008397	-0.4008397	-0.4008397	-0.4008397	0.044511355	-0.1667714	-0.20438235	-0.4008397	-0.4008397	-0.4008397	-0.4008397	-0.22366944
-0.4008397	-0.4008397	-0.4008397	-0.4008397	-0.4008397	-0.4008397	-0.4008397	-0.4008397	-0.36101976	-0.31469893	-0.009943482	-0.38027936	-0.20005772	-0.4008397	0.037766583	0.07191502	-0.08878794	-0.33610684	-0.4008397	-0.050071325	0.5898684	0.49402225	0.32900667	0.43522012	0.36020896	0.456104	0.4580135	0.06308082	0.58635837	0.031452373	-0.27681425	-0.31885737	-0.4008397	-0.4008397	-0.17885447	0.078356124	-0.27378237	-0.4008397	-0.4008397	-0.4008397	-0.4008397	-0.4008397	0.084611244	-0.33221552	-0.4008397	-0.4008397	-0.4008397	-0.4008397	-0.21266057	-0.33417252
-0.4008397	-0.38814485	-0.4008397	-0.4008397	-0.4008397	-0.3273052	-0.4008397	-0.4008397	-0.4008397	-0.4008397	-0.4008397	-0.39019454	-0.19407496	-0.39750558	0.03627918	-0.106788285	-0.17798693	-0.06846353	-0.4008397	-0.056441627	0.81752086	0.69827443	0.76376545	0.14957772	0.2661399	0.4598365	0.040497586	-0.031431947	0.63180524	0.007114081	-0.3706137	-0.3877826	-0.4008397	-0.37116668	0.31064218	-0.306766	-0.4008397	-0.4008397	-0.4008397	-0.3203769	-0.4008397	-0.13682723	-0.35617143	0.024492955	-0.4008397	-0.4008397	-0.4008397	-0.4008397	-0.4008397	-0.3927249
-0.4008397	-0.4008397	-0.4008397	-0.4008397	-0.4008397	-0.31986228	-0.23329434	-0.313855	-0.4008397	-0.4008397	-0.4008397	-0.4008397	-0.4008397	-0.4008397	-0.16427743	0.0004966281	-0.30786842	0.14286813	0.14306994	0.18499012	0.33657095	0.6617384	0.7763797	0.2799604	0.49029604	0.30312228	-0.10142926	-0.1856492	0.5676699	-0.06350478	-0.3301749	-0.4008397	-0.38132575	0.19021018	0.2141191	-0.11524274	-0.4008397	-0.4008397	-0.4008397	-0.4008397	-0.36630347	-0.31189457	-0.16906996	-0.02691394	-0.4008397	-0.4008397	-0.4008397	-0.4008397	-0.4008397	-0.4008397
-0.4008397	-0.4008397	-0.4008397	-0.4008397	-0.4008397	-0.4008397	-0.4008397	-0.4008397	-0.4008397	-0.4008397	-0.4008397	-0.4008397	-0.4008397	-0.4008397	-0.4008397	0.26761758	-0.25092554	-0.023749	0.5832177	0.5398855	0.08972089	0.0047062133	0.422654	0.25600982	0.741502	0.124590054	-0.17893143	-0.24849522	-0.060955208	-0.4008397	-0.4008397	0.0618075	0.18531089	-0.17202011	0.40490857	0.10269307	-0.4008397	-0.36702362	-0.4008397	-0.4008397	-0.19002293	-0.4008397	0.018796291	-0.09657824	-0.4008397	-0.4008397	-0.4008397	-0.4008397	-0.4008397	-0.4008397
-0.4008397	-0.4008397	-0.4008397	-0.4008397	-0.4008397	-0.4008397	-0.4008397	-0.4008397	-0.4008397	-0.4008397	-0.30714905	-0.4008397	-0.4008397	-0.4008397	-0.4008397	-0.008044728	-0.018600654	0.4918869	0.75846153	0.67773896	0.17553276	-0.13893624	0.35371497	0.82504725	0.51421994	-0.14742231	-0.4008397	-0.12510893	0.18340844	-0.4008397	-0.4008397	0.15882242	0.2292243	-0.09401012	0.38036135	-0.1522635	-0.4008397	-0.4008397	-0.4008397	-0.4008397	-0.4008397	-0.4008397	0.029470408	-0.17670873	-0.31819823	-0.4008397	-0.4008397	-0.4008397	-0.24688007	-0.4008397
-0.3247872	-0.4008397	-0.4008397	-0.4008397	-0.4008397	-0.4008397	-0.4008397	-0.25222895	-0.14849685	-0.23917747	-0.26346937	-0.4008397	-0.4008397	-0.4008397	-0.28937256	-0.26185936	0.2148284	0.37892982	0.5499624	0.35499108	0.5701818	0.7777774	0.5524689	0.75436324	0.19986825	-0.4008397	-0.4008397	-0.32970357	0.2778687	0.101343825	-0.4008397	-0.22136433	0.212546	0.06448198	0.24298191	-0.021904439	-0.3487178	-0.4008397	-0.4008397	-0.4008397	-0.4008397	-0.4008397	-0.4008397	-0.2638041	-0.2717336	-0.30895096	-0.24477962	0.30495578	0.35712692	-0.19092366
-0.4008397	-0.4008397	-0.4008397	-0.4008397	-0.4008397	-0.4008397	-0.4008397	-0.2319097	-0.085381866	0.13234688	-0.22425377	-0.13351814	-0.4008397	-0.4008397	-0.13314885	-0.002500834	0.5149025	0.9384947	0.45190048	0.4776646	0.50766194	0.64996237	0.42854747	0.25648955	0.1569374	-0.4008397	-0.3356519	-0.3505468	0.4877504	-0.19530092	-0.33208337	-0.4008397	0.07427962	-0.2644037	0.118024446	-0.4008397	-0.4008397	-0.4008397	-0.22902063	-0.4008397	-0.36110857	-0.4008397	-0.4008397	-0.4008397	-0.2669268	-0.4008397	-0.12276296	0.17009507	0.142613	-0.4008397
-0.4008397	-0.4008397	-0.4008397	-0.4008397	-0.4008397	-0.4008397	-0.4008397	-0.0066058515	-0.23178564	-0.39214167	-0.3718702	0.19206521	-0.4008397	-0.2892431	-0.4008397	0.23333508	0.9679055	0.29752943	0.20792302	0.59504414	0.5782766	0.38008994	-0.082484424	-0.4008397	0.05112585	-0.16360983	-0.22535278	0.20304729	-0.17779359	-0.009629474	-0.4008397	-0.20086035	0.09637881	-0.4008397	-0.3153023	-0.2671017	-0.37497768	-0.4008397	-0.15568194	0.1978425	-0.4008397	-0.4008397	-0.325875	-0.37637383	0.008557052	-0.3896561	-0.4008397	-0.4008397	-0.36739397	-0.14828147
-0.4008397	-0.4008397	-0.4008397	-0.4008397	-0.4008397	-0.4008397	-0.4008397	-0.4008397	-0.4008397	-0.4008397	-0.4008397	-0.23373424	-0.1428414	-0.34095538	0.14239845	0.5524457	0.76499444	0.024463989	0.38699892	0.8844896	0.62967896	0.1771558	-0.4008397	-0.4008397	-0.30188546	-0.4008397	0.19777885	0.34891638	0.06251109	0.007775106	-0.4008397	0.2583324	0.2145545	0.011514351	-0.4008397	-0.34578136	-0.4008397	-0.4008397	-0.061275966	0.2478654	-0.009972043	0.23546936	-0.38581166	-0.4008397	-0.4008397	-0.4008397	-0.4008397	-0.26476315	-0.4008397	-0.032385975
-0.4008397	-0.4008397	-0.4008397	-0.4008397	-0.4008397	-0.4008397	-0.4008397	-0.34531516	-0.4008397	-0.4008397	-0.4008397	-0.22300813	-0.4008397	-0.19508566	0.48909977	0.33624446	0.40566555	0.24581827	1.3158014	0.7076309	0.23353946	-0.35653797	-0.4008397	-0.4008397	0.04566097	-0.23397407	-0.28028882	-0.01875044	0.19866024	-0.24570617	-0.4008397	-0.1514478	-0.062032912	0.17897888	-0.35710478	-0.4008397	-0.4008397	-0.4008397	-0.09790509	0.2671299	-0.09898196	0.03350526	-0.39056107	-0.4008397	-0.4008397	-0.4008397	-0.08151591	-0.3732845	-0.4008397	-0.04964514
-0.4008397	-0.4008397	-0.4008397	-0.4008397	-0.4008397	-0.4008397	-0.4008397	-0.4008397	-0.4008397	-0.28378972	-0.4008397	-0.24309354	-0.17650135	-0.18809867	0.99266714	0.29046905	0.22361413	0.330018	1.2186126	0.8597352	-0.4008397	-0.4008397	-0.4008397	-0.08738718	0.08168587	-0.11367905	-0.372894	-0.4008397	-0.027817694	-0.15068021	0.1295338	0.3270372	0.05595478	-0.102756895	-0.4008397	-0.4008397	-0.4008397	-0.4008397	-0.4008397	-0.0600554	0.061664283	-0.23861891	-0.13542514	-0.4008397	-0.4008397	-0.4008397	-0.32784846	-0.4008397	-0.4008397	-0.11964976
-0.4008397	-0.4008397	-0.4008397	-0.4008397	-0.4008397	-0.4008397	-0.4008397	-0.4008397	-0.4008397	-0.4008397	-0.4008397	-0.4008397	-0.19410896	0.22410484	0.6295804	0.5944713	0.13328904	0.51868737	1.0595785	0.15641434	-0.4008397	-0.35141686	-0.2620517	0.11235412	-0.1372165	-0.12019436	-0.4008397	-0.4008397	-0.4008397	-0.26502517	0.39332333	0.7663705	-0.18181327	-0.15508208	-0.4008397	-0.4008397	-0.4008397	-0.4008397	-0.4008397	-0.24028075	0.20629731	-0.4008397	-0.4008397	-0.4008397	-0.4008397	-0.4008397	-0.4008397	-0.4008397	-0.4008397	-0.21955137
-0.4008397	-0.4008397	-0.35462072	-0.4008397	-0.4008397	-0.4008397	0.031471025	-0.4008397	-0.4008397	-0.4008397	-0.25641772	-0.4008397	-0.24635443	0.4291749	0.36184403	0.2492163	0.478371	-0.0335799	0.5993227	-0.4008397	-0.4008397	-0.33275127	-0.18383661	-0.05098203	-0.030759322	-0.4008397	-0.4008397	-0.4008397	-0.4008397	0.43537247	0.39038002	0.51141435	-0.18283264	0.079388306	-0.4008397	-0.4008397	-0.4008397	-0.4008397	-0.4008397	-0.4008397	0.38949302	-0.4008397	-0.4008397	-0.4008397	-0.2700533	-0.39706436	-0.4008397	-0.27738985	-0.012661666	-0.25226304
-0.4008397	-0.4008397	-0.4008397	-0.4008397	-0.4008397	-0.4008397	0.017088804	-0.0044627776	-0.057590052	-0.4008397	-0.00882675	-0.39898187	0.25922525	0.38134915	0.54105026	0.2915313	0.8414177	0.33565396	-0.085504934	-0.4008397	-0.38742122	0.12188585	-0.27328867	-0.4008397	-0.4008397	-0.4008397	-0.4008397	-0.4008397	0.051347017	0.18806538	-0.03573346	0.27921134	0.17908873	-0.20897345	-0.4008397	-0.4008397	-0.4008397	-0.4008397	-0.4008397	-0.4008397	0.22760813	-0.4008397	-0.4008397	-0.4008397	-0.09755719	-0.23015876	-0.4008397	-0.26202703	-0.20575175	-0.36448598
-0.4008397	-0.4008397	-0.4008397	-0.4008397	-0.4008397	-0.31385073	0.10764353	0.03487882	-0.4008397	-0.4008397	-0.4008397	-0.103298314	-0.4008397	0.7242565	0.5512346	0.96263206	0.6849988	0.31901577	-0.4008397	-0.4008397	0.08471437	0.12263792	-0.21378227	-0.4008397	-0.15724148	-0.2575897	-0.4008397	-0.4008397	-0.2169554	0.06625162	0.3172853	0.16484499	-0.058652338	-0.21444178	-0.4008397	-0.4008397	-0.4008397	-0.4008397	-0.4008397	-0.4008397	-0.4008397	-0.37144986	-0.4008397	-0.383774	-0.038124293	-0.24615483	-0.4008397	-0.1938832	-0.30839226	-0.4008397
-0.4008397	-0.4008397	-0.4008397	-0.4008397	-0.4008397	-0.4008397	0.016886998	-0.039365232	-0.4008397	-0.33338788	-0.4008397	0.0008381357	-0.4008397	0.4108504	0.65061367	0.6724992	0.4857741	-0.055928443	-0.23094164	-0.4008397	-0.4008397	-0.24356307	-0.19112095	0.12129954	-0.39746666	-0.4008397	-0.4008397	-0.19818486	-0.17721704	0.4892696	-0.107615806	0.21214011	-0.17069337	-0.4008397	-0.4008397	-0.4008397	-0.4008397	-0.4008397	-0.4008397	0.10977225	-0.4008397	-0.4008397	-0.39860606	-0.0058556516	-0.015802419	-0.4008397	-0.4008397	0.014618579	0.06575136	-0.4008397
-0.4008397	-0.4008397	-0.4008397	-0.4008397	-0.4008397	-0.4008397	-0.094684415	-0.08580423	-0.4008397	-0.4008397	-0.4008397	-0.4008397	0.16771586	0.26273245	0.48273045	0.88265455	0.2139995	-0.2108115	-0.25259647	-0.4008397	-0.4008397	-0.4008397	-0.4008397	0.06073356	-0.4008397	-0.4008397	-0.4008397	0.002063226	-0.16833772	0.3081677	0.15222247	0.27257043	-0.33040738	-0.4008397	-0.4008397	-0.4008397	-0.25154573	-0.3728262	-0.4008397	-0.20237297	-0.4008397	-0.4008397	-0.37615797	0.107381165	0.17668252	-0.15394346	-0.4008397	-0.079064086	-0.19014727	-0.4008397
-0.4008397	-0.4008397	-0.4008397	-0.4008397	-0.4008397	-0.4008397	-0.4008397	0.028474221	-0.13431667	-0.010462352	0.25294885	-0.016190283	0.2835849	0.6170418	0.5591588	0.40601224	-0.08774876	-0.39262134	-0.08480665	-0.27879438	-0.4008397	-0.4008397	-0.4008397	-0.4008397	-0.4008397	-0.4008397	-0.4008397	0.18664744	0.36300024	0.5677868	0.39233428	0.12693089	-0.4008397	-0.4008397	-0.4008397	-0.4008397	-0.31087533	-0.2148276	0.10738344	-0.097980514	-0.4008397	-0.4008397	-0.09876479	0.1768165	-0.31156805	-0.4008397	-0.33134678	-0.05753369	-0.4008397	-0.14695235
-0.4008397	-0.4008397	-0.4008397	-0.4008397	-0.4008397	-0.18831985	-0.008079736	-0.076354444	0.2886257	-0.12877037	0.26994213	0.40669504	0.6158512	0.30276525	0.5208872	-0.0049418896	-0.4008397	-0.34805858	-0.2549243	-0.27995306	-0.4008397	-0.4008397	-0.4008397	-0.4008397	-0.4008397	-0.4008397	-0.33958068	0.34828764	0.14403059	0.28152326	0.4500551	-0.10465911	-0.4008397	-0.4008397	-0.4008397	-0.4008397	-0.4008397	-0.21961224	-0.058619253	-0.32045418	-0.4008397	-0.4008397	-0.36289182	-0.3602748	-0.4008397	-0.19436052	-0.39676836	-0.09966973	-0.4008397	-0.119802125
-0.4008397	-0.4008397	-0.4008397	-0.4008397	-0.4008397	-0.4008397	-0.12489059	0.16130005	0.12820224	0.21694241	0.58918417	0.43364152	0.7453264	0.57400125	-0.12367574	-0.2736568	-0.4008397	-0.17941238	-0.4008397	-0.037854116	0.015206303	-0.4008397	-0.4008397	-0.4008397	-0.4008397	-0.25747734	-0.18917716	0.037087865	0.06589543	0.46083322	0.33427516	-0.4008397	-0.4008397	-0.4008397	-0.4008397	-0.4008397	-0.4008397	-0.39212304	-0.26081848	-0.4008397	-0.4008397	-0.4008397	-0.15210807	-0.210642	-0.4008397	-0.4008397	-0.39721164	-0.22057892	-0.299133	-0.4008397
-0.4008397	-0.4008397	-0.4008397	-0.4008397	-0.35995623	-0.4008397	-0.4008397	-0.3841508	-0.09734828	0.78467435	0.68891674	0.5573897	0.73973244	-8.566127e-05	-0.27836502	-0.4008397	-0.4008397	-0.06828307	-0.4008397	-0.2660121	-0.026428157	-0.17741118	-0.4008397	-0.4008397	-0.4008397	-0.27933964	-0.11363583	0.08932739	-0.078036636	0.27266288	0.19531462	-0.4008397	-0.4008397	-0.4008397	-0.4008397	-0.4008397	-0.4008397	-0.24210657	0.017704483	-0.4008397	-0.3155245	-0.36334425	0.027778111	-0.061103202	-0.4008397	-0.38130984	-0.17579	-0.3974972	-0.222733	-0.4008397
-0.4008397	-0.4008397	-0.4008397	-0.4008397	-0.4008397	-0.16723935	-0.4008397	-0.4008397	-0.058577217	0.41780072	0.9039228	0.54486823	-0.016499462	0.026137277	-0.4008397	-0.4008397	-0.4008397	-0.4008397	-0.11566933	-0.4008397	0.2454506	-0.4008397	-0.4008397	-0.4008397	-0.4008397	-0.37497753	-0.060803425	-0.19434728	0.00022816886	0.30985674	-0.101280004	-0.4008397	-0.4008397	-0.4008397	-0.4008397	-0.4008397	-0.4008397	-0.3406927	-0.22521356	-0.35744488	-0.0010855398	0.3018662	-0.005907999	-0.4008397	-0.4008397	-0.33490938	-0.004219721	-0.33274612	-0.4008397	-0.06312313
-0.4008397	-0.4008397	-0.4008397	-0.4008397	-0.4008397	0.01577909	-0.4008397	-0.4008397	0.2224272	0.33758983	0.5181867	0.21758321	0.13536957	-0.4008397	-0.4008397	-0.4008397	-0.4008397	-0.4008397	-0.4008397	-0.37936255	-0.4008397	-0.33625573	-0.4008397	-0.4008397	-0.18371394	-0.09923	-0.21910912	-0.25679576	0.29291275	-0.10025679	-0.374239	-0.12576953	-0.4008397	-0.4008397	-0.4008397	-0.4008397	-0.4008397	-0.4008397	-0.4008397	-0.15822048	0.37976918	0.1611133	-0.32538867	-0.4008397	-0.27009815	-0.4008397	-0.13498105	-0.35859117	-0.3893916	0.12683429
-0.4008397	-0.4008397	-0.35522103	-0.4008397	-0.35982275	-0.08017556	0.31715786	-0.28785208	-0.018316625	-0.30900943	0.36230293	-0.06376611	-0.19134915	-0.4008397	-0.4008397	-0.32610777	-0.4008397	-0.4008397	-0.4008397	-0.4008397	-0.4008397	-0.4008397	-0.4008397	-0.20721816	0.32910225	-0.057157423	-0.099881195	-0.15408337	-0.055873644	0.060764704	-0.20668416	-0.020411495	-0.23420224	-0.4008397	-0.20936142	-0.4008397	-0.4008397	-0.26900703	-0.4008397	-0.4008397	0.21986414	0.051278368	-0.2876851	-0.10600035	-0.10407288	-0.4008397	0.057119865	-0.4008397	-0.3222204	0.047209393
-0.4008397	-0.4008397	-0.2637339	-0.4008397	0.07153092	0.36054558	0.35824427	0.52734244	0.27451685	-0.4008397	-0.24013753	-0.07588201	-0.4008397	-0.4008397	-0.4008397	-0.4008397	-0.4008397	-0.4008397	-0.4008397	-0.36635274	-0.4008397	-0.4008397	-0.4008397	-0.09574979	0.24713081	0.2780929	0.35258305	-0.22142819	-0.02171517	0.078042544	-0.066691004	-0.4008397	-0.008382723	-0.4008397	-0.193962	-0.4008397	-0.4008397	-0.4008397	-0.4008397	-0.4008397	0.19146353	0.5973231	-0.073774725	-0.28119594	-0.24155563	0.14036421	0.0012272638	-0.14238778	0.015191213	0.4049775
-0.4008397	-0.4008397	-0.38604286	0.18922168	0.5553249	0.31930572	0.73548526	0.7934535	0.06379831	-0.4008397	-0.22592269	-0.3830684	-0.31205592	-0.4008397	-0.33747426	-0.37096846	-0.4008397	-0.4008397	-0.2052071	-0.4008397	-0.4008397	-0.4008397	-0.4008397	-0.10979017	0.2572982	0.6119141	0.3365216	-0.12023023	-0.22671242	-0.3036494	-0.4008397	-0.4008397	-0.20075156	-0.4008397	-0.4008397	-0.4008397	-0.4008397	-0.4008397	-0.4008397	-0.2273841	0.012153285	0.2879405	-0.4008397	-0.4008397	-0.4008397	-0.2718191	-0.12440387	0.29858753	0.29542089	0.6993756
-0.4008397	-0.24342132	-0.26798317	-0.06037838	0.34858257	-0.00941455	0.6437539	0.24782233	-0.049183697	-0.24368958	-0.124651454	-0.047449544	-0.4008397	-0.4008397	-0.38766354	-0.4008397	-0.4008397	-0.3286069	-0.03621629	-0.4008397	-0.4008397	-0.4008397	-0.4008397	-0.32674733	0.19331592	0.66801447	0.28893295	-0.4008397	-0.16142713	-0.19308347	-0.32178548	-0.4008397	-0.24641696	-0.4008397	-0.2157176	-0.32817987	-0.34273428	-0.4008397	-0.4008397	0.014647698	-0.28705955	-0.1653407	-0.24619024	-0.39293295	-0.4008397	-0.4008397	-0.024210088	0.40977126	0.5961736	0.6593536
-0.4008397	0.26089808	-0.13626613	0.04695441	-0.017458418	0.17037599	0.42100367	0.13347189	-0.16567633	-0.4008397	-0.12599961	-0.117344335	-0.17969343	-0.4008397	-0.4008397	-0.4008397	-0.4008397	-0.16776066	-0.0352358	-0.4008397	-0.4008397	-0.4008397	-0.4008397	-0.4008397	0.13305822	0.56912047	-0.17305048	-0.20926563	0.18753171	-0.27665734	-0.23389551	-0.4008397	0.041442413	-0.4008397	-0.4008397	-0.13876554	-0.24354002	-0.4008397	-0.4008397	0.26241976	0.08325027	-0.36737502	-0.4008397	-0.25342163	-0.4008397	-0.4008397	-0.04935176	0.8995231	0.98007333	0.5942275
-0.042094693	0.3709692	0.12352046	-0.03938654	0.47674653	0.26867262	0.21791276	-0.37591648	-0.4008397	-0.4008397	-0.4008397	-0.4008397	-0.373869	-0.4008397	-0.4008397	-0.4008397	-0.4008397	-0.22217111	-0.1802258	-0.4008397	-0.4008397	-0.4008397	-0.4008397	-0.2974309	0.015550566	0.2368726	0.03140116	-0.021044262	0.06341644	-0.4008397	-0.32313713	-0.4008397	0.002261695	-0.4008397	-0.4008397	-0.070834994	-0.13948816	-0.4008397	-0.4008397	-0.123753466	-0.08834338	-0.4008397	-0.4008397	-0.4008397	-0.4008397	-0.4008397	0.39264628	0.8111645	1.0216058	0.28781104
0.36936978	0.27160043	0.3771642	0.3898739	0.72091395	0.24299006	-0.34547138	-0.4008397	-0.4008397	-0.4008397	-0.4008397	-0.4008397	-0.4008397	-0.4008397	-0.27548853	-0.11782004	-0.30683878	0.048362445	-0.18360202	-0.4008397	-0.4008397	-0.4008397	-0.4008397	0.21889319	0.38587484	0.4161159	0.15921399	0.18809925	-0.093232475	-0.4008397	-0.36940175	-0.4008397	-0.3957679	-0.2704238	-0.36681244	-0.20824353	-0.4008397	-0.4008397	-0.27801225	0.09207057	-0.4008397	-0.4008397	-0.4008397	-0.4008397	-0.4008397	-0.4008397	0.5522839	0.3691212	0.6100053	0.31216702
0.50756145	0.4858167	0.6372019	0.6683541	0.3909712	-0.10625928	-0.4008397	-0.4008397	-0.4008397	-0.4008397	-0.4008397	-0.4008397	-0.3504488	-0.4008397	-0.3230838	-0.4008397	-0.25498825	0.25308216	-0.03826175	-0.4008397	-0.40016097	-0.4008397	-0.25397104	0.34664226	0.36026672	0.62407595	0.069386385	-0.1154855	-0.13558462	-0.3351851	-0.4008397	-0.24911621	-0.4008397	-0.4008397	-0.4008397	-0.4008397	-0.4008397	-0.4008397	0.23266141	0.016084401	-0.4008397	-0.4008397	-0.4008397	-0.4008397	-0.4008397	0.146374	-0.17625755	-0.09818513	0.43144873	0.5160585
0.6277163	0.6972764	0.6303498	0.12575606	0.19210312	-0.4008397	-0.4008397	-0.4008397	-0.4008397	-0.4008397	-0.4008397	-0.4008397	-0.22948657	-0.21147485	-0.4008397	-0.4008397	-0.32562107	0.117581755	-0.36096683	-0.4008397	-0.4008397	-0.4008397	-0.38648412	0.30798236	0.52390456	0.76319176	-0.24559751	0.09473317	-0.21379294	-0.4008397	-0.4008397	-0.118378766	-0.4008397	-0.09990391	-0.34524572	-0.4008397	-0.4008397	-0.096988805	-0.4008397	-0.4008397	-0.4008397	-0.37134388	-0.4008397	-0.36404154	-0.1320443	0.36601672	0.23831789	-0.4008397	-0.20757525	0.23881331
0.6970448	1.0776786	0.5302153	0.07954259	-0.156631	-0.4008397	-0.4008397	-0.4008397	-0.4008397	-0.4008397	-0.4008397	-0.4008397	-0.4008397	0.051044058	-0.4008397	-0.4008397	0.2289636	-0.016675714	-0.012674961	-0.4008397	-0.4008397	-0.4008397	-0.4008397	0.5610869	0.56550556	0.4208596	-0.37421477	0.20692755	-0.2739517	-0.4008397	-0.16388337	0.1978474	-0.38509458	-0.18682157	0.039630253	-0.4008397	-0.4008397	-0.20196158	-0.28899834	-0.4008397	-0.4008397	-0.09418369	-0.4008397	0.05457601	0.18312877	0.067886844	-0.09417715	-0.24268088	-0.16560143	-0.1290727
0.84737515	0.9155252	0.20335682	-0.1274146	-0.4008397	-0.4008397	-0.4008397	-0.4008397	-0.4008397	-0.4008397	-0.4008397	-0.4008397	-0.4008397	-0.2389777	-0.4008397	-0.4008397	-0.33697677	-0.1444578	0.12847391	-0.4008397	-0.4008397	-0.4008397	-0.4008397	0.3197769	0.12304052	0.010631804	-0.18581568	0.12539299	-0.19208463	-0.25861996	0.07940165	0.34135205	0.13785869	0.13750932	-0.3814272	-0.4008397	-0.34114373	0.29436204	-0.4008397	-0.4008397	-0.4008397	-0.15612647	-0.10757551	0.36369455	-0.4008397	-0.38375986	-0.4008397	-0.33492026	0.012977973	-0.28069866
0.68094635	0.26493496	-0.4008397	-0.4008397	-0.4008397	-0.4008397	-0.4008397	-0.4008397	-0.4008397	-0.4008397	-0.4008397	-0.4008397	-0.39200824	-0.4008397	-0.4008397	-0.4008397	-0.4008397	0.25053516	0.053566325	0.017001651	-0.2728507	-0.37650073	-0.34485695	0.53245723	-0.06667402	-0.4008397	-0.16788371	0.33316606	-0.19685568	-0.4008397	-0.088137664	0.22391547	-0.008489363	0.027987601	-0.4008397	-0.4008397	-0.18022999	0.06670968	-0.4008397	-0.4008397	-0.4008397	-0.4008397	0.56355727	-0.2528795	-0.4008397	-0.4008397	-0.4008397	-0.4008397	0.013163147	-0.10995556
-0.086067714	0.25347793	-0.4008397	-0.4008397	-0.4008397	-0.4008397	-0.4008397	-0.4008397	-0.4008397	-0.4008397	-0.4008397	-0.4008397	-0.27955803	-0.4008397	-0.4008397	-0.3287304	-0.4008397	-0.4008397	0.3231545	0.26719525	0.04518153	-0.31993383	0.18889439	0.36606616	0.22200692	-0.4008397	-0.11730309	0.20993856	-0.23877428	-0.4008397	-0.1715242	0.5144683	0.14718021	-0.19827875	-0.3783299	-0.3119723	0.042733017	-0.4008397	-0.4008397	-0.4008397	-0.4008397	-0.4008397	-0.053523786	0.15714538	-0.25245556	-0.4008397	-0.4008397	-0.4008397	-0.20285429	-0.4008397
-0.023823008	-0.4008397	-0.4008397	-0.4008397	-0.22497986	-0.4008397	-0.4008397	-0.4008397	-0.4008397	-0.4008397	-0.4008397	-0.4008397	-0.1508375	-0.33076024	-0.4008397	-0.20128623	-0.4008397	-0.4008397	-0.094173	0.6427513	0.09446398	0.40693426	0.11361273	0.5039611	0.28622773	-0.18646623	-0.4008397	0.3508332	-0.14932372	-0.18771458	-0.4008397	0.10174016	-0.38673347	-0.06675325	-0.042173527	-0.046002403	-0.4008397	0.14898777	-0.4008397	-0.4008397	-0.4008397	-0.35119972	-0.28614494	-0.19789158	-0.4008397	-0.4008397	-0.4008397	-0.4008397	-0.14324296	-0.4008397
-0.4008397	-0.4008397	-0.4008397	-0.4008397	-0.37412432	-0.39397722	-0.4008397	-0.4008397	-0.4008397	-0.4008397	-0.4008397	-0.4008397	-0.17202275	-0.4008397	-0.4008397	-0.038416564	-0.4008397	-0.4008397	-0.4008397	0.15640429	-0.12981251	0.78799164	0.71155155	0.6857929	0.44690466	0.13589638	-0.4008397	-0.065660946	-0.4008397	-0.24518287	-0.304409	-0.38465074	-0.12850964	-0.16298345	0.025592979	-0.4008397	-0.29493803	-0.028861705	-0.4008397	-0.4008397	-0.20881462	-0.4008397	-0.0022052026	-0.4008397	-0.4008397	-0.4008397	-0.4008397	-0.4008397	-0.34927738	-0.3968748
-0.4008397	-0.4008397	-0.4008397	-0.22648154	-0.4008397	-0.36916623	-0.38158065	-0.3429036	-0.4008397	-0.4008397	-0.4008397	-0.4008397	-0.4008397	-0.4008397	-0.4008397	0.03909647	-0.10112413	-0.4008397	-0.4008397	-0.4008397	-0.25338084	0.6200906	0.38865978	0.37803143	0.28689644	-0.058735397	-0.4008397	-0.24841937	-0.4008397	-0.0360774	-0.4008397	-0.19729978	-0.11242221	-0.2487998	-0.4008397	-0.4008397	0.21191648	-0.4008397	-0.4008397	-0.4008397	0.1804503	-0.4008397	-0.4008397	-0.4008397	-0.4008397	-0.4008397	-0.4008397	-0.4008397	-0.4008397	-0.15142895
-0.4008397	-0.4008397	-0.4008397	-0.4008397	-0.1338555	-0.4008397	-0.4008397	-0.22772847	-0.4008397	-0.4008397	-0.4008397	-0.4008397	-0.4008397	-0.4008397	-0.4008397	-0.39150363	-0.34490928	-0.22611246	-0.4008397	-0.4008397	-0.06722069	0.5020949	0.17744945	0.3135208	0.030889822	-0.08844548	-0.4008397	-0.4008397	-0.4008397	0.2284327	-0.25902924	-0.4008397	0.33456045	0.41867307	-0.36419612	-0.4008397	-0.4008397	-0.4008397	-0.4008397	-0.28599846	0.115649335	-0.4008397	-0.4008397	-0.4008397	-0.4008397	-0.4008397	-0.4008397	-0.19794801	-0.32906154	-0.14552774
-0.4008397	-0.4008397	-0.4008397	-0.4008397	-0.4008397	-0.4008397	-0.4008397	-0.3310378	-0.4008397	-0.370102	-0.4008397	-0.4008397	-0.4008397	-0.4008397	-0.4008397	-0.4008397	-0.4008397	0.019414878	-0.22414437	-0.39317864	0.4149077	0.1455639	0.44531924	-0.0023984902	0.12687044	-0.17009224	-0.4008397	-0.4008397	-0.4008397	0.134516	0.03884396	-0.4008397	0.32703108	0.4663959	-0.3246954	-0.29342753	-0.4008397	-0.4008397	-0.4008397	-0.08980205	0.111291856	-0.39370397	-0.4008397	-0.4008397	-0.4008397	-0.4008397	-0.4008397	-0.4008397	-0.4008397	-0.08583178
-0.4008397	-0.4008397	-0.4008397	-0.39065525	-0.4008397	-0.4008397	-0.4008397	-0.4008397	-0.16284473	-0.26301128	-0.4008397	-0.4008397	-0.4008397	-0.4008397	-0.4008397	-0.2899223	-0.4008397	-0.22315334	-0.11061079	0.063336104	0.5981713	0.48960337	0.58210814	-0.4008397	0.6461	-0.34053844	-0.17577098	-0.4008397	-0.4008397	-0.3098163	0.05756493	-0.07688274	0.70265204	-0.34303162	-0.12742393	-0.29827037	-0.4008397	-0.4008397	-0.4008397	0.18169212	-0.19122335	-0.1298206	-0.4008397	-0.4008397	-0.4008397	-0.4008397	-0.4008397	-0.4008397	-0.4008397	-0.19908875
-0.4008397	-0.4008397	-0.4008397	0.020945912	-0.24760722	-0.4008397	-0.4008397	-0.4008397	-0.4008397	-0.25664267	-0.3035143	-0.4008397	-0.4008397	-0.4008397	-0.4008397	-0.4008397	-0.4008397	0.048323825	0.033743262	-0.19268753	0.50384665	0.61944616	0.1772439	-0.23935841	0.91926485	-0.36636063	-0.35250655	-0.16522196	-0.4008397	-0.4008397	-0.13968804	0.3685961	0.7393206	-0.4008397	-0.4008397	-0.4008397	-0.4008397	-0.4008397	-0.4008397	-0.22280706	-0.4008397	-0.16482191	-0.30757084	-0.4008397	-0.4008397	-0.4008397	-0.4008397	-0.4008397	-0.4008397	-0.33450368
-0.38992688	-0.4008397	-0.4008397	-0.016820269	-0.18661137	-0.4008397	-0.4008397	-0.4008397	-0.4008397	-0.3311102	-0.4008397	-0.4008397	-0.4008397	-0.4008397	-0.4008397	-0.4008397	-0.4008397	0.26405686	-0.18004262	-0.0473451	0.7377165	0.8950553	0.37350973	0.44985968	0.9641389	-0.09418721	-0.1614798	-0.4008397	-0.25045615	-0.4008397	0.10204904	0.6445836	0.33010593	-0.15107849	-0.4008397	-0.4008397	-0.4008397	-0.4008397	-0.35490832	-0.4008397	-0.4008397	-0.29182005	-0.4008397	-0.4008397	-0.4008397	-0.4008397	-0.4008397	-0.4008397	-0.31763497	-0.060303234
-0.34358567	-0.4008397	-0.27824146	-0.3525916	-0.3858915	-0.4008397	-0.4008397	-0.4008397	-0.4008397	-0.23303163	-0.3443551	-0.4008397	-0.4008397	-0.4008397	-0.4008397	-0.4008397	-0.4008397	-0.1322987	-0.23889667	0.10382358	0.9197728	0.4420902	0.49920118	0.49576068	0.74005437	0.36014667	0.02561052	-0.14200743	-0.08676953	-0.37801895	-0.22386211	0.28617457	0.2007755	0.15504032	-0.26469696	-0.30559948	-0.4008397	-0.28370005	-0.4008397	-0.4008397	-0.4008397	-0.38930416	-0.39469168	-0.4008397	-0.4008397	-0.4008397	-0.4008397	-0.16152632	0.17077748	0.044521514
-0.05217848	-0.24439438	0.036630064	-0.052918013	-0.4008397	-0.4008397	-0.4008397	-0.4008397	-0.4008397	-0.22936463	-0.07724167	-0.4008397	-0.4008397	-0.4008397	-0.4008397	-0.4008397	-0.4008397	0.0034756383	-0.4008397	0.18216328	0.8403624	0.47107345	0.3650999	0.46314305	0.6123785	0.39317164	-0.12914826	-0.4008397	-0.4008397	-0.35607126	0.22178529	-0.37220645	-0.0389163	-0.35034966	-0.27649027	-0.16783659	-0.30822998	-0.4008397	-0.4008397	-0.4008397	-0.4008397	-0.4008397	-0.4008397	-0.4008397	-0.4008397	-0.4008397	-0.16991569	0.049580812	0.06805984	-0.4008397
0.017457029	0.2933396	0.2975911	0.3642262	-0.27604863	-0.4008397	-0.4008397	-0.4008397	-0.4008397	-0.4008397	-0.058068458	-0.4008397	-0.4008397	-0.4008397	-0.4008397	-0.4008397	0.011502698	-0.114999436	-0.076144226	0.5083594	1.0164291	0.37161896	0.26897314	0.56081164	0.47894943	-0.1307221	-0.26299775	-0.31691685	-0.4008397	-0.4008397	0.44543952	-0.28898868	-0.12714787	-0.24736564	-0.4008397	-0.060068216	-0.4008397	-0.4008397	-0.3674769	-0.4008397	-0.4008397	-0.4008397	-0.4008397	-0.4008397	-0.4008397	-0.4008397	0.022637324	-0.21125132	-0.28480336	-0.4008397
-0.0797264	0.31625837	0.009987765	-0.14441736	-0.4008397	-0.4008397	-0.4008397	-0.4008397	-0.4008397	-0.4008397	-0.4008397	-0.4008397	-0.4008397	-0.4008397	-0.4008397	-0.3144095	0.12408261	0.1657476	0.38922054	1.079002	0.96400994	0.5740476	0.24931964	0.23019187	0.5780043	-0.27495238	-0.4008397	-0.4008397	-0.4008397	-0.08900046	0.32842714	0.022906743	-0.02245048	0.21962443	-0.4008397	-0.06494032	-0.4008397	-0.4008397	-0.16546355	-0.23050833	-0.36475343	-0.4008397	-0.4008397	-0.4008397	0.02241866	0.16351177	0.15086049	-0.4008397	-0.4008397	-0.4008397
-0.4008397	0.11303749	-0.18433733	-0.4008397	-0.4008397	-0.4008397	-0.4008397	-0.4008397	-0.4008397	-0.4008397	-0.4008397	-0.4008397	-0.4008397	-0.4008397	-0.4008397	-0.1789314	0.5192389	-0.049549192	0.37915745	1.2164005	0.81293344	0.63360137	0.34243155	0.19534616	0.10224068	-0.18085273	-0.4008397	-0.4008397	-0.17979352	0.3804792	0.27313772	0.6320832	-0.29640782	0.14634691	-0.4008397	-0.09990485	-0.26965177	-0.4008397	0.033659294	0.13347648	-0.3903787	-0.4008397	-0.4008397	-0.21267179	-0.069702215	0.2654657	-0.3440582	-0.4008397	-0.4008397	-0.4008397
-0.4008397	-0.047091153	-0.4008397	-0.4008397	-0.4008397	-0.4008397	-0.4008397	-0.4008397	-0.4008397	-0.4008397	-0.4008397	-0.4008397	-0.4008397	-0.4008397	-0.4008397	0.3218816	0.689141	-0.4008397	0.4859853	1.3893555	0.587377	0.4157651	0.38749862	-0.3085375	0.21943323	-0.387533	-0.4008397	-0.4008397	0.35596582	0.26621303	0.56826425	0.39246485	-0.29364735	-0.071283646	-0.4008397	-0.28553334	-0.30742538	-0.4008397	0.0477039	0.21600789	-0.4008397	-0.31365255	-0.35730544	-0.17187826	-0.4008397	-0.21171631	-0.2368416	-0.33121344	-0.3883542	-0.4008397
-0.09517758	0.00834827	-0.4008397	-0.4008397	-0.4008397	-0.4008397	-0.4008397	-0.4008397	-0.4008397	-0.4008397	-0.4008397	-0.4008397	-0.30909044	-0.4008397	-0.4008397	0.26030388	0.4793583	-0.4008397	0.5203967	0.95388347	0.29424572	0.22839211	-0.028731052	-0.3258881	0.31046647	-0.4008397	-0.4008397	0.00851249	0.5314939	0.3150126	0.79974824	0.42519554	-0.34214455	-0.020727575	-0.4008397	-0.4008397	-0.4008397	-0.4008397	-0.22859102	0.22919735	-0.064933494	0.108929895	-0.18952626	-0.2136089	-0.3138277	-0.16234827	-0.1817514	-0.33676466	-0.4008397	-0.4008397
0.04141754	0.1708249	-0.4008397	-0.4008397	-0.4008397	-0.4008397	-0.4008397	-0.4008397	-0.4008397	-0.4008397	-0.4008397	-0.4008397	-0.3219062	-0.4008397	-0.07513156	0.19640999	-0.22607742	-0.4008397	0.800171	0.6467985	0.33639142	0.11913771	-0.15978068	-0.37418061	0.21044454	-0.3769316	-0.2361777	0.11154457	0.22851652	0.31157392	0.3711193	0.43334842	-0.4008397	0.09952687	-0.4008397	-0.4008397	-0.4008397	-0.4008397	-0.4008397	0.028135518	0.0718535	-0.22619584	-0.4008397	-0.4008397	-0.4008397	-0.32689768	-0.28899246	-0.4008397	-0.4008397	-0.4008397
-0.4008397	-0.083629765	-0.24706669	-0.18213464	0.18167812	-0.4008397	-0.4008397	-0.4008397	-0.4008397	-0.4008397	-0.4008397	-0.4008397	-0.4008397	-0.4008397	-0.25930503	-0.28916964	-0.4008397	-0.4008397	0.56996673	0.7934467	0.40741485	-0.06184635	-0.4008397	-0.4008397	0.17668101	-0.23003498	0.36738154	0.10437097	-0.08823965	0.04464921	-0.114014946	0.27422047	-0.4008397	-0.11751475	-0.4008397	-0.4008397	-0.4008397	-0.4008397	-0.37599996	0.08495935	-0.0802709	-0.4008397	-0.24610543	-0.4008397	-0.4008397	-0.3660512	-0.4008397	-0.4008397	-0.4008397	-0.4008397
-0.4008397	-0.4008397	-0.066335894	-0.2364158	-0.25556037	-0.4008397	-0.4008397	-0.4008397	-0.4008397	-0.4008397	-0.4008397	-0.4008397	-0.4008397	-0.3529893	0.011630722	-0.39514938	-0.4008397	-0.4008397	-0.00410067	0.3601725	0.30094635	-0.19314438	-0.4008397	-0.4008397	-0.24653119	-0.03187092	0.69929236	0.3571344	-0.13500711	-0.049779333	-0.17927635	0.46397567	0.0014827058	-0.3348719	-0.15416019	-0.4008397	-0.357364	0.056104213	-0.4008397	-0.4008397	-0.0967328	-0.21478033	-0.4008397	-0.4008397	0.0060955742	-0.010706951	-0.4008397	-0.4008397	-0.4008397	-0.4008397
-0.4008397	-0.4008397	-0.20593761	-0.4008397	-0.4008397	-0.4008397	-0.4008397	-0.4008397	-0.4008397	-0.4008397	-0.4008397	-0.4008397	-0.4008397	-0.4008397	-0.17371461	-0.4008397	-0.4008397	-0.32395566	0.008003907	0.40040484	0.20115653	-0.19968824	-0.4008397	-0.4008397	-0.25281778	0.07518466	0.91907644	0.2809257	-0.4008397	-0.012117999	-0.1558574	0.22622305	-0.31287214	0.5168325	0.19843604	-0.16328977	-0.05929534	0.116112195	-0.4008397	-0.15514879	-0.21484917	-0.38374946	-0.4008397	-0.2766173	-0.06737859	-0.19641095	-0.4008397	-0.4008397	-0.33934665	-0.31279218
-0.4008397	-0.4008397	-0.37006763	-0.4008397	-0.4008397	-0.33551374	-0.4008397	-0.4008397	-0.4008397	-0.4008397	-0.4008397	-0.4008397	-0.26110426	-0.10469089	-0.21184261	-0.4008397	-0.4008397	-0.2719615	0.34081185	0.1677087	0.18429664	-0.4008397	-0.4008397	-0.4008397	0.089876994	0.058947895	0.7263059	0.051479314	-0.11675199	0.20805371	0.14675628	0.48205465	-0.4008397	0.16950841	0.44219607	0.15116511	-0.16478789	-0.22621202	-0.4008397	-0.15011029	-0.09552938	-0.4008397	-0.4008397	-0.4008397	-0.4008397	-0.4008397	-0.26885834	-0.4008397	-0.4008397	-0.26902488
-0.4008397	-0.4008397	-0.4008397	-0.4008397	-0.4008397	-0.31598985	-0.04673938	-0.4008397	-0.4008397	-0.4008397	-0.14599863	-0.39508143	0.4552417	0.24019895	-0.4008397	-0.4008397	-0.4008397	-0.3988489	0.074990995	-0.13628283	0.0881299	-0.4008397	-0.4008397	-0.4008397	0.11188651	0.49460796	0.1936929	-0.030318148	-0.4008397	-0.37394086	-0.4008397	0.6081805	-0.4008397	-0.1394108	0.20314343	-0.14807035	-0.20037569	-0.36152753	-0.1832974	-0.22541317	-0.4008397	-0.1407676	-0.4008397	-0.1542197	-0.3033919	-0.4008397	-0.4008397	-0.4008397	-0.4008397	-0.22714876
-0.4008397	-0.4008397	-0.4008397	-0.4008397	-0.4008397	-0.4008397	-0.1416171	-0.061291613	-0.4008397	-0.4008397	-0.1428218	-0.35796398	0.49061108	0.08816397	-0.4008397	-0.4008397	-0.4008397	-0.20342927	-0.11558344	0.044718165	-0.1549801	-0.4008397	-0.4008397	-0.2595228	0.32910457	0.289766	-0.052746743	-0.4008397	0.045465484	-0.059835143	-0.22047585	0.8452931	-0.2728205	-0.21925367	-0.07015256	-0.110554755	-0.30806926	-0.4008397	-0.2046927	-0.4008397	-0.4008397	-0.23018192	-0.13787068	-0.28422025	-0.08933154	-0.4008397	-0.4008397	-0.4008397	-0.31744364	-0.15340263
-0.34786513	-0.4008397	-0.3744674	-0.4008397	-0.4008397	-0.4008397	-0.34404346	0.0027154041	-0.4008397	-0.4008397	-0.4008397	0.024491793	0.35026947	-0.059523106	-0.4008397	-0.4008397	-0.25174266	-0.3433044	-0.11270455	-0.36231518	-0.28965303	-0.4008397	-0.4008397	0.03648351	0.6137149	0.30149364	-0.4008397	-0.22857966	-0.07972195	0.044868357	0.10661469	0.6804116	-0.33247092	-0.4008397	-0.3093173	-0.20232214	0.17334545	-0.39587933	-0.4008397	0.18782951	-0.050229073	-0.4008397	-0.2081677	-0.36356097	-0.021131085	-0.4008397	-0.4008397	-0.4008397	-0.4008397	-0.4008397
-0.26342764	-0.17884457	-0.18736804	-0.4008397	-0.4008397	-0.4008397	-0.4008397	-0.13111342	-0.108534954	-0.0927823	-0.4008397	0.04759061	-0.10849924	-0.059889637	-0.370887	-0.4008397	-0.097310394	-0.4008397	-0.4008397	-0.4008397	-0.4008397	-0.4008397	-0.4008397	-0.0069566355	0.46481916	0.06211496	-0.35697106	0.16533975	-0.0066531682	-0.13477989	0.01151971	0.56429344	0.4012574	-0.4008397	-0.4008397	0.020151125	-0.25281474	0.23819403	-0.38294277	-0.019749511	-0.016781243	-0.31418505	-0.28055328	0.009793037	0.034850664	-0.4008397	-0.25713864	-0.4008397	-0.4008397	-0.4008397
-0.27602592	-0.25416717	-0.37814397	-0.4008397	-0.4008397	-0.4008397	-0.4008397	-0.4008397	0.14513223	-0.06887727	-0.2367105	0.0031565002	-0.29269803	-0.25652584	-0.3497984	-0.4008397	-0.24329221	-0.4008397	-0.4008397	-0.4008397	-0.4008397	-0.4008397	-0.4008397	0.28152126	0.4117424	-0.15074232	-0.08335453	-0.29200473	0.015635898	-0.1604951	-0.016143521	0.46613547	-0.02575955	-0.26747084	-0.3586384	-0.08811699	-0.4008397	-0.10023221	-0.02117393	-0.096381284	0.10480531	-0.18810324	-0.4008397	-0.16084398	0.06541164	-0.4008397	-0.4008397	-0.4008397	-0.11253803	0.03914045
0.06328242	-0.4008397	-0.36089692	-0.4008397	-0.4008397	-0.4008397	-0.4008397	-0.4008397	-0.33265966	-0.110116415	-0.2217857	0.019020239	-0.4008397	-0.4008397	-0.30255216	-0.4008397	-0.04332724	-0.4008397	-0.4008397	-0.4008397	-0.4008397	-0.4008397	-0.4008397	0.241695	0.35061923	-0.09313263	0.08372384	-0.4008397	-0.15020387	-0.26396123	0.1628285	0.17291494	-0.08504761	-0.4008397	0.011558685	0.13770166	-0.4008397	-0.258717	0.1214786	0.071112506	0.02328849	-0.4008397	-0.4008397	-0.4008397	-0.12553875	-0.4008397	-0.4008397	-0.4008397	-0.4008397	0.13534603
0.008868153	-0.06670415	0.037173957	-0.4008397	-0.4008397	-0.4008397	-0.4008397	-0.4008397	-0.4008397	-0.09043783	-0.11918695	-0.26131693	-0.4008397	-0.27911267	-0.4008397	-0.23726998	-0.1957144	-0.32448718	-0.4008397	-0.4008397	-0.4008397	-0.4008397	0.040707376	0.3907555	0.0035467658	-0.05332716	-0.3559858	-0.4008397	-0.36723912	-0.4008397	-0.012704206	0.1698045	0.47802117	-0.038357165	0.57797605	0.20781763	-0.4008397	-0.4008397	-0.4008397	0.3519601	-0.21592079	-0.4008397	-0.4008397	-0.4008397	-0.4008397	-0.4008397	-0.4008397	0.0012990738	-0.4008397	0.44345963
-0.12128789	-0.0912062	-0.09255135	-0.4008397	-0.24964477	-0.3522762	-0.4008397	-0.4008397	-0.4008397	-0.4008397	0.03211006	-0.4008397	-0.4008397	-0.21495412	-0.4008397	-0.06736722	-0.113827854	-0.4008397	-0.4008397	-0.4008397	-0.4008397	-0.4008397	0.42338416	0.43047312	-0.09702068	-0.1539264	-0.33838776	-0.4008397	-0.4008397	-0.4008397	-0.26903054	0.13783902	0.40196726	0.24249393	0.31048006	0.22151585	-0.4008397	-0.4008397	-0.4008397	0.37336686	0.11193261	-0.1603164	-0.22395536	-0.4008397	-0.4008397	-0.4008397	-0.4008397	0.14622998	-0.3493085	0.6876829
-0.11483951	-0.13783818	-0.14938326	-0.23444177	-0.09376481	0.0113372905	-0.26877362	-0.4008397	-0.4008397	-0.3642165	-0.19973268	-0.4008397	-0.4008397	-0.38970715	-0.35471883	0.02164293	-0.31515497	-0.4008397	-0.4008397	-0.4008397	-0.4008397	0.26342016	0.25571164	0.19926004	-0.3841748	-0.11277671	-0.28966582	-0.31112653	-0.36910406	-0.4008397	-0.4008397	0.234399	0.63610125	0.2393156	0.24296008	0.10220529	-0.4008397	-0.38780484	-0.4008397	0.10666883	0.36506686	-0.17642261	0.2945036	-0.32401922	-0.4008397	-0.4008397	-0.4008397	-0.23450866	0.13422193	0.23526077
-0.24325861	0.062177394	-0.17803803	0.006590357	-0.010899581	0.17758878	-0.4008397	-0.4008397	-0.4008397	-0.17776324	-0.2605891	-0.4008397	-0.4008397	-0.4008397	-0.4008397	-0.05129831	-0.4008397	-0.4008397	-0.4008397	-0.4008397	-0.4008397	0.28718814	0.41640487	0.039310157	-0.09543087	-0.37002277	-0.13375048	0.12793395	-0.33742243	-0.2887883	-0.4008397	-0.18305679	0.60694784	0.49626458	0.26286656	0.019443616	-0.3044538	-0.24002174	-0.4008397	-0.11385694	0.11591772	0.24278112	0.33918187	0.011458717	-0.4008397	-0.4008397	-0.38223073	-0.4008397	0.07077274	-0.3263938
-0.032623596	0.018025365	0.06892378	0.004219746	-0.08708119	-0.117450096	-0.4008397	-0.4008397	-0.4008397	0.23751582	-0.37256473	-0.08838739	-0.4008397	-0.4008397	-0.22633357	0.012569433	-0.4008397	-0.12726495	-0.4008397	-0.4008397	-0.30258137	-0.23575625	0.066512175	-0.4008397	-0.4008397	-0.4008397	-0.18058078	0.15093744	-0.359736	-0.23412547	-0.4008397	-0.4008397	0.2869873	0.37855256	0.16693908	0.07855232	-0.3248658	-0.39251322	-0.39819378	-0.06021148	-0.36068565	0.4405985	0.37524235	0.4363003	-0.24686413	-0.4008397	-0.4008397	-0.4008397	-0.05589864	-0.4008397
0.05701987	0.5163087	0.39588782	0.039417073	-0.4008397	-0.4008397	-0.4008397	-0.4008397	-0.4008397	-0.20151195	-0.4008397	-0.4008397	-0.33821627	-0.4008397	-0.305525	0.10756083	-0.27171454	-0.4008397	-0.4008397	-0.4008397	-0.05112264	0.023301432	-0.36537677	-0.4008397	-0.4008397	-0.4008397	-0.4008397	-0.117741324	-0.4008397	-0.4008397	-0.31032714	-0.4008397	-0.38409892	0.3687819	-0.024266632	0.02364418	-0.4008397	-0.28567395	-0.35837588	-0.36126366	-0.4008397	0.049402665	0.5334118	0.1647266	-0.10258641	-0.4008397	-0.4008397	-0.2677753	0.07314881	-0.4008397
-0.02169538	0.65300643	0.5429207	0.33350614	-0.4008397	-0.19121027	-0.4008397	-0.4008397	-0.4008397	-0.39414448	-0.4008397	-0.4008397	-0.4008397	-0.3382129	-0.4008397	-0.21793552	-0.29550654	-0.14655581	-0.4008397	0.024409644	0.19100866	0.105950885	-0.4008397	-0.4008397	-0.4008397	-0.4008397	-0.4008397	-0.3939131	-0.39684153	-0.4008397	-0.33470663	-0.27327222	0.02147406	0.40365952	-0.2477306	-0.03450256	-0.31373787	-0.17085057	-0.4008397	-0.25828415	-0.3908968	-0.33539167	0.043079454	0.51487374	0.329404	-0.4008397	-0.4008397	0.03009645	-0.23865399	-0.4008397
-0.29817674	0.51575035	0.54146075	0.5062348	-0.4008397	-0.30081302	-0.4008397	-0.22716832	-0.18866828	-0.22273254	-0.4008397	-0.33795863	-0.4008397	-0.4008397	-0.21002498	-0.4008397	-0.4008397	-0.2656008	-0.4008397	0.21181425	0.43820372	-0.11342702	-0.4008397	-0.4008397	-0.4008397	-0.38050368	-0.3065851	-0.042791054	-0.26893407	-0.4008397	-0.4008397	-0.26959008	0.084139995	0.4071309	-0.4008397	-0.151368	-0.38380003	-0.4008397	-0.29810745	-0.0039509335	-0.14373498	-0.4008397	-0.4008397	0.33276483	0.21013369	-0.4008397	-0.4008397	0.03614936	-0.4008397	-0.4008397
-0.4008397	0.2234649	0.52880466	0.44936517	-0.27786255	-0.34995416	-0.4008397	-0.31583712	-0.34243816	-0.1919281	-0.27242285	-0.22804001	-0.4008397	-0.4008397	-0.24462588	-0.4008397	-0.4008397	-0.4008397	-0.005474435	0.5092036	0.4288516	-0.080583975	-0.4008397	-0.4008397	-0.4008397	-0.4008397	-0.23431735	-0.27784258	-0.4008397	-0.4008397	-0.4008397	-0.37483135	0.06015079	0.57806194	0.12873617	-0.4008397	-0.4008397	-0.4008397	-0.1207008	-0.3266403	-0.15617812	-0.38833824	-0.4008397	0.29337618	-0.19041865	0.094845146	-0.4008397	0.050890326	-0.4008397	-0.4008397
-0.4008397	-0.4008397	0.43252873	0.4525421	-0.0781706	-0.4008397	-0.4008397	-0.4008397	-0.4008397	-0.4008397	-0.23327285	-0.36259738	-0.4008397	-0.4008397	-0.37318513	-0.32016972	-0.4008397	-0.4008397	0.46411297	0.101921596	0.37537977	-0.4008397	-0.4008397	-0.21887472	-0.4008397	-0.4008397	-0.4008397	-0.4008397	-0.4008397	-0.4008397	-0.4008397	-0.4008397	0.14553326	0.49041837	0.36098185	-0.4008397	-0.4008397	-0.4008397	-0.40061784	-0.27612108	-0.30564344	-0.31232148	-0.4008397	0.005753889	0.032387897	-0.31188992	-0.3178118	0.40823305	-0.4008397	-0.4008397
-0.10640214	-0.4008397	-0.18618776	0.11794139	0.33496398	-0.4008397	-0.1230847	-0.14750974	-0.4008397	-0.4008397	-0.089454174	-0.32864317	-0.4008397	-0.4008397	-0.4008397	-0.31648096	-0.23909615	-0.4008397	0.17145538	-0.2083892	-0.29047588	-0.4008397	-0.4008397	0.1495301	-0.4008397	-0.4008397	-0.4008397	-0.206859	-0.29968134	-0.24280605	-0.4008397	-0.4008397	-0.081573516	0.46972418	0.5346659	-0.4008397	-0.4008397	-0.4008397	-0.4008397	-0.19764552	-0.17712098	-0.36342582	-0.4008397	-0.20327832	0.52239287	-0.4008397	-0.09520518	0.14647692	-0.4008397	-0.4008397
-0.32567146	0.12505731	-0.23688433	0.0838707	0.38658398	-0.4008397	-0.08837146	-0.3079702	-0.2417178	-0.4008397	-0.4008397	-0.3094971	-0.4008397	-0.4008397	-0.4008397	-0.17311627	-0.3195955	-0.29514197	-0.17956688	-0.21902126	-0.4008397	-0.4008397	-0.4008397	-0.25840285	-0.0115560815	-0.4008397	-0.4008397	-0.4008397	-0.24080525	-0.1813374	-0.3823073	0.28614867	-0.16638543	0.39751908	0.37811214	-0.06368408	-0.20840485	-0.4008397	-0.4008397	0.009753808	-0.17403026	-0.4008397	-0.4008397	-0.4008397	0.7184597	-0.39974552	-0.04324683	0.25500044	-0.4008397	-0.4008397
-0.37905738	0.058505002	-0.23323752	0.0895342	0.023916759	-0.3000487	-0.0046052346	-0.4008397	-0.4008397	-0.24522378	-0.4008397	-0.3461807	-0.4008397	-0.4008397	-0.4008397	-0.074761786	0.15701753	-0.25475213	-0.16406499	-0.3776418	-0.4008397	-0.4008397	-0.4008397	-0.11239219	-0.16287015	-0.4008397	-0.4008397	-0.4008397	-0.4008397	-0.4008397	-0.4008397	0.0946537	-0.28113157	0.26526472	0.95526534	0.37203065	-0.103368156	-0.4008397	-0.4008397	-0.14665394	-0.2077426	-0.23044595	-0.4008397	-0.4008397	0.58427584	0.54747856	0.036580015	0.2709995	-0.017577495	-0.4008397
-0.4008397	-0.21414731	-0.4008397	0.105186075	0.33213463	-0.2037814	-0.21483962	-0.4008397	-0.4008397	-0.4008397	-0.4008397	-0.4008397	-0.4008397	-0.4008397	-0.19100375	0.020905241	0.17862824	-0.1432321	-0.4008397	-0.4008397	-0.4008397	-0.4008397	-0.4008397	-0.03799991	-0.4008397	-0.4008397	-0.4008397	-0.4008397	-0.4008397	-0.4008397	-0.13193585	-0.12851897	-0.1507795	0.08641698	0.7223309	0.6328665	-0.4008397	-0.4008397	-0.1543107	-0.4008397	-0.4008397	-0.4008397	-0.4008397	-0.4008397	-0.08593392	0.17927632	0.680241	0.009841264	0.21787162	-0.26913705
-0.4008397	-0.11640335	-0.4008397	-0.29384843	0.3293297	0.008507839	-0.4008397	-0.4008397	-0.4008397	-0.4008397	-0.23619787	-0.4008397	-0.4008397	-0.4008397	0.11758833	0.101421125	0.17638507	-0.09636518	-0.31058335	-0.4008397	-0.4008397	-0.34151912	-0.4008397	-0.16395688	-0.4008397	-0.4008397	-0.4008397	-0.4008397	-0.4008397	-0.4008397	-0.28020552	-0.21753024	-0.4008397	-0.4008397	0.9385958	1.0859624	-0.4008397	-0.4008397	0.022935128	-0.4008397	-0.4008397	-0.36901242	-0.24080053	-0.21650244	-0.4008397	0.12080802	0.43806303	-0.4008397	-0.17366701	0.1070367
-0.4008397	-0.2974002	-0.4008397	-0.4008397	0.009258849	0.1466168	-0.4008397	-0.4008397	-0.4008397	-0.4008397	-0.034029994	-0.4008397	-0.4008397	-0.4008397	0.25572595	-0.053928256	0.00032098332	-0.013738308	-0.4008397	-0.4008397	-0.37978297	-0.4008397	-0.4008397	-0.4008397	-0.4008397	-0.4008397	-0.4008397	-0.4008397	-0.4008397	-0.4008397	-0.4008397	-0.4008397	-0.3457284	-0.32928297	1.0296029	1.2132394	-0.16912223	-0.38001895	-0.23656937	-0.4008397	-0.4008397	-0.4008397	-0.4008397	-0.025676897	-0.38558453	-0.27632055	-0.06630326	-0.4008397	-0.4008397	0.23816107
-0.4008397	-0.4008397	-0.4008397	-0.4008397	-0.27058426	-0.03641888	-0.4008397	-0.4008397	-0.4008397	-0.4008397	-0.30972245	-0.4008397	-0.4008397	-0.3599932	0.11081176	0.121729136	-0.021704856	-0.4008397	-0.4008397	-0.4008397	-0.4008397	-0.4008397	-0.4008397	-0.4008397	-0.4008397	-0.4008397	-0.4008397	-0.4008397	-0.4008397	-0.4008397	-0.4008397	-0.4008397	-0.4008397	-0.36791927	0.7380449	1.2671759	0.5392824	-0.026406722	-0.36895916	-0.4008397	-0.4008397	-0.4008397	-0.4008397	-0.17612207	-0.171439	-0.21587798	-0.068183035	-0.4008397	-0.4008397	-0.38495573
-0.4008397	0.118898295	0.09375089	-0.23113018	-0.10189609	-0.32115883	-0.4008397	-0.4008397	-0.4008397	-0.4008397	-0.04493246	-0.18789388	-0.4008397	0.1334465	-0.19427937	-0.30119962	-0.099855155	-0.33922493	-0.4008397	-0.4008397	-0.4008397	-0.4008397	-0.4008397	-0.4008397	-0.4008397	-0.4008397	-0.4008397	-0.4008397	-0.4008397	-0.4008397	-0.39774442	-0.3762667	-0.4008397	-0.19993922	0.18987967	1.0306572	0.8099279	-0.27049813	-0.15025222	-0.38976762	-0.4008397	-0.4008397	-0.4008397	-0.4008397	-0.33278817	-0.21965627	-0.055883955	-0.062120646	-0.4008397	-0.28493598
-0.4008397	0.090229906	-0.11510165	0.23717904	-0.19148292	-0.4008397	-0.4008397	-0.4008397	-0.4008397	-0.4008397	-0.29070473	0.023711313	-0.0983818	-0.10143472	-0.33119148	-0.4008397	-0.30620715	-0.4008397	-0.4008397	-0.4008397	-0.4008397	-0.4008397	-0.4008397	-0.4008397	-0.4008397	-0.4008397	-0.4008397	-0.4008397	-0.4008397	-0.4008397	-0.4008397	-0.4008397	-0.4008397	-0.20722964	-0.083437085	1.2066219	0.6846928	-0.21959187	-0.20291011	-0.4008397	-0.4008397	-0.4008397	-0.2977213	-0.4008397	-0.3032925	-0.4008397	0.12107833	-0.4008397	-0.4008397	-0.36602002
-0.4008397	0.046564344	-0.1304265	0.19548887	-0.4008397	-0.26054743	-0.4008397	-0.4008397	-0.4008397	-0.17813368	-0.19252966	0.06671155	0.22988613	-0.33960292	-0.4008397	-0.4008397	-0.4008397	-0.4008397	-0.4008397	-0.36295894	-0.4008397	-0.4008397	-0.4008397	-0.4008397	-0.4008397	-0.4008397	-0.4008397	-0.4008397	-0.4008397	-0.4008397	-0.4008397	-0.4008397	-0.14591855	-0.4008397	0.117494605	0.86102873	0.9550601	-0.05131272	-0.4008397	-0.4008397	-0.4008397	-0.4008397	-0.4008397	-0.09394476	-0.4008397	-0.4008397	0.002660681	-0.4008397	-0.3256554	-0.04222054
-0.4008397	0.21190864	0.17563821	-0.00073973526	-0.011910228	0.038403496	0.07257236	-0.37087733	-0.4008397	-0.027249206	-0.02206383	0.53338844	0.1947313	-0.17076126	-0.4008397	-0.34436366	-0.4008397	-0.4008397	-0.4008397	-0.4008397	-0.4008397	-0.4008397	-0.4008397	-0.4008397	-0.4008397	-0.4008397	-0.4008397	-0.4008397	-0.4008397	-0.4008397	-0.4008397	-0.4008397	-0.4008397	-0.35512242	0.08970375	0.32499108	1.1095127	0.44247344	-0.4008397	-0.4008397	-0.4008397	-0.4008397	-0.4008397	-0.3912398	-0.4008397	-0.21846688	0.25448313	-0.12950745	-0.24269336	-0.4008397
-0.25380328	0.22919549	-0.25839457	-0.4008397	-0.14131702	0.29976034	-0.20458165	-0.27466983	-0.083530985	0.122436315	0.30224553	0.783763	0.24667993	-0.3086814	-0.4008397	-0.24838361	-0.4008397	-0.4008397	-0.4008397	-0.4008397	-0.4008397	-0.4008397	-0.4008397	-0.4008397	-0.4008397	-0.4008397	-0.4008397	-0.4008397	-0.4008397	-0.4008397	-0.4008397	-0.4008397	-0.4008397	-0.27336976	-0.4008397	0.101582386	0.94940996	0.8451896	-0.4008397	-0.4008397	-0.4008397	-0.4008397	-0.4008397	-0.4008397	-0.29051647	-0.007855586	0.28844067	-0.1485375	-0.107976824	-0.4008397
-0.25280842	0.41310874	-0.4008397	-0.4008397	-0.4008397	0.38561735	-0.10988091	-0.001099189	0.07457707	0.08431435	0.9141085	0.5736595	-0.33783558	-0.2635833	-0.4008397	-0.4008397	-0.4008397	-0.35196432	-0.4008397	-0.4008397	-0.4008397	-0.4008397	-0.4008397	-0.4008397	-0.4008397	-0.4008397	-0.4008397	-0.4008397	-0.4008397	-0.3468699	-0.4008397	-0.4008397	-0.4008397	-0.4008397	-0.25954774	-0.37393695	0.73996836	0.7415055	-0.4008397	-0.4008397	-0.4008397	-0.4008397	-0.4008397	-0.4008397	-0.3105816	-0.33738703	0.29427934	0.12470239	-0.14587116	-0.3997445
-0.4008397	-0.071491264	-0.2511479	-0.4008397	-0.4008397	0.23183721	0.13064453	0.0830705	-0.4008397	0.40384722	0.78803873	0.08736484	-0.4008397	-0.4008397	-0.4008397	-0.4008397	-0.4008397	-0.4008397	-0.4008397	-0.4008397	-0.4008397	-0.4008397	-0.4008397	-0.4008397	-0.4008397	-0.4008397	-0.4008397	-0.4008397	-0.4008397	-0.4008397	-0.4008397	-0.4008397	-0.4008397	-0.4008397	-0.4008397	-0.15140957	0.26516998	0.8217312	-0.39507467	-0.4008397	-0.4008397	-0.4008397	-0.4008397	-0.4008397	0.10541068	-0.4008397	-0.010725125	0.2110179	0.26354054	-0.4008397
0.10480258	-0.3049343	-0.4008397	-0.39668378	-0.2021899	0.3537796	0.5710471	-0.065086335	-0.36594093	0.5093338	0.43196812	-0.4008397	-0.4008397	-0.4008397	-0.4008397	-0.4008397	-0.4008397	-0.4008397	-0.4008397	-0.4008397	-0.4008397	-0.4008397	-0.4008397	-0.4008397	-0.4008397	-0.4008397	-0.4008397	-0.4008397	-0.4008397	-0.4008397	-0.4008397	-0.4008397	-0.4008397	-0.4008397	-0.4008397	-0.4008397	0.15787147	0.9424272	0.23002592	-0.11260625	-0.3280946	-0.4008397	-0.4008397	-0.4008397	0.30817258	-0.4008397	0.12669642	0.098076716	0.0838618	-0.2519532
-0.27361846	-0.4008397	-0.4008397	-0.219092	-0.14053419	-0.10357787	0.5592265	0.17709735	0.28266945	0.5681244	-0.38207474	-0.3751615	-0.4008397	-0.4008397	-0.23776838	-0.28779116	-0.4008397	-0.4008397	-0.4008397	-0.4008397	-0.4008397	-0.25031298	-0.4008397	-0.4008397	-0.4008397	-0.4008397	-0.4008397	-0.4008397	-0.4008397	-0.3355229	-0.4008397	-0.4008397	-0.29497635	-0.4008397	-0.4008397	-0.3963628	0.22941731	0.6398751	0.08740771	-0.32734343	-0.4008397	-0.4008397	-0.4008397	-0.4008397	0.33086926	-0.4008397	-0.13092968	0.1500338	0.40873346	-0.14633363
-0.4008397	-0.35860488	-0.4008397	-0.1790275	-0.4008397	-0.4008397	0.21550429	0.5913847	0.4932025	0.19708183	-0.1603719	-0.117330484	-0.00719542	-0.25825816	-0.35025787	-0.4008397	-0.4008397	-0.4008397	-0.4008397	-0.4008397	-0.4008397	-0.4008397	-0.4008397	-0.4008397	-0.4008397	-0.4008397	-0.4008397	-0.4008397	-0.4008397	-0.22371714	-0.4008397	-0.4008397	-0.3045245	-0.4008397	-0.4008397	-0.15056044	-0.057881817	0.10353766	0.33109277	-0.4008397	-0.4008397	-0.4008397	-0.4008397	-0.4008397	0.1329429	-0.4008397	-0.4008397	0.19293931	0.29344365	-0.2065158
-0.023987658	-0.4008397	-0.4008397	-0.4008397	-0.2180188	-0.4008397	0.22483325	0.831929	0.109525904	-0.4008397	-0.009007223	0.01125719	-0.029700523	-0.36534983	-0.4008397	-0.4008397	-0.25741583	-0.4008397	-0.4008397	-0.4008397	-0.4008397	-0.4008397	-0.4008397	-0.4008397	-0.4008397	-0.4008397	-0.34811783	-0.4008397	-0.4008397	-0.4008397	-0.4008397	-0.4008397	-0.4008397	-0.4008397	-0.4008397	-0.4008397	-0.042132504	-0.31377178	0.23561293	-0.4008397	-0.4008397	-0.4008397	-0.4008397	-0.34948424	0.020787532	-0.4008397	-0.4008397	0.07601913	0.2767171	-0.06348703
0.30598766	-0.36116818	-0.1529435	-0.4008397	-0.04421509	0.058297284	0.71824086	0.48920885	-0.16070499	-0.4008397	-0.3303735	-0.14454369	-0.17617606	-0.4008397	-0.4008397	-0.39285251	-0.20579842	-0.4008397	-0.4008397	-0.4008397	-0.4008397	-0.4008397	-0.4008397	-0.4008397	-0.11227629	-0.4008397	-0.4008397	-0.4008397	-0.4008397	-0.4008397	-0.19975917	-0.4008397	-0.4008397	-0.4008397	-0.4008397	-0.33010915	-0.19529018	-0.4008397	0.105602875	-0.4008397	-0.4008397	-0.4008397	-0.4008397	0.13692437	-0.4008397	-0.4008397	-0.4008397	-0.305066	0.18747362	-0.24598731
0.45997483	0.039755423	-0.030582817	-0.16424695	-0.4008397	0.37240106	0.7519597	-0.23549135	-0.06262569	-0.28686446	-0.37573308	0.29313594	-0.4008397	-0.4008397	-0.4008397	-0.33179528	-0.16655663	-0.4008397	-0.4008397	-0.4008397	-0.4008397	-0.4008397	-0.4008397	-0.4008397	0.19870012	-0.4008397	-0.4008397	-0.28172314	-0.4008397	-0.4008397	-0.4008397	-0.4008397	-0.4008397	-0.4008397	-0.33189481	-0.29431924	-0.4008397	-0.4008397	0.22877195	-0.4008397	-0.4008397	-0.4008397	-0.4008397	0.28485054	-0.27592504	-0.4008397	-0.4008397	-0.4008397	0.13012521	-0.18127815
0.36930007	-0.4008397	-0.18975128	-0.4008397	-0.34107518	0.25975814	0.08581808	-0.3085403	-0.13662165	0.08443188	-0.4008397	0.12609167	-0.4008397	-0.4008397	-0.4008397	-0.3720478	-0.2347552	-0.4008397	-0.4008397	-0.4008397	-0.4008397	-0.4008397	-0.4008397	-0.39986998	-0.14882746	-0.4008397	-0.4008397	-0.4008397	-0.4008397	-0.4008397	-0.4008397	-0.4008397	-0.4008397	-0.4008397	-0.31633946	-0.4008397	-0.4008397	-0.4008397	-0.1004061	-0.4008397	-0.4008397	-0.4008397	-0.4008397	0.3199927	-0.11798395	-0.4008397	-0.4008397	-0.4008397	-0.4008397	-0.17614323
-0.23968785	-0.046583276	0.22570296	-0.4008397	-0.1680706	0.64608866	0.024254246	0.22394797	-0.4008397	-0.4008397	-0.25628653	-0.12582098	0.07655792	-0.4008397	-0.4008397	-0.4008397	0.14611882	-0.12992951	-0.4008397	-0.4008397	-0.4008397	-0.4008397	-0.06519543	-0.022637552	-0.4008397	-0.4008397	-0.4008397	-0.4008397	-0.4008397	-0.4008397	-0.4008397	-0.4008397	-0.4008397	-0.4008397	-0.31043285	-0.26240414	-0.4008397	-0.4008397	-0.4008397	-0.4008397	-0.4008397	-0.4008397	-0.4008397	0.33470106	-0.0673454	-0.16260248	-0.4008397	-0.4008397	-0.4008397	-0.32094273
-0.38007113	-0.4008397	-0.03871174	-0.12590533	0.4728253	0.65104675	-0.042808592	0.07419813	-0.4008397	-0.4008397	-0.4008397	-0.19337101	-0.030734273	-0.4008397	-0.4008397	-0.4008397	0.4084336	-0.29798976	-0.34257972	-0.4008397	-0.031330742	-0.4008397	-0.4008397	-0.3358847	-0.4008397	-0.4008397	-0.4008397	-0.4008397	-0.4008397	-0.4008397	-0.4008397	-0.4008397	-0.4008397	-0.3934033	-0.19421898	-0.037060693	-0.4008397	-0.4008397	-0.4008397	-0.2904217	-0.4008397	-0.4008397	-0.4008397	0.032325312	-0.25717524	-0.1947037	-0.4008397	-0.4008397	-0.08888346	-0.36403927
-0.4008397	-0.4008397	-0.23078953	-0.056476507	0.47660723	0.077824466	-0.4008397	0.021087686	-0.4008397	-0.4008397	-0.4008397	-0.2880612	-0.32041952	-0.4008397	-0.4008397	-0.4008397	0.22907482	-0.4008397	-0.18157813	-0.14373486	-0.094615765	-0.4008397	-0.4008397	-0.4008397	-0.4008397	-0.4008397	-0.4008397	-0.4008397	-0.4008397	-0.4008397	-0.4008397	-0.4008397	-0.4008397	-0.4008397	-0.20878433	-0.351347	-0.4008397	-0.4008397	-0.4008397	0.05518431	-0.4008397	-0.4008397	-0.4008397	-0.4008397	-0.4008397	0.026219325	0.026667725	0.06972817	-0.22079198	-0.15256955
-0.4008397	-0.4008397	-0.22241305	0.28255844	0.12741064	-0.394549	-0.05124571	-0.26090127	-0.4008397	-0.4008397	-0.32488355	-0.13081816	-0.4008397	-0.4008397	-0.22110192	-0.4008397	-0.4008397	0.16576959	-0.4008397	0.13803339	0.2715661	-0.4008397	-0.4008397	-0.4008397	-0.4008397	-0.4008397	-0.4008397	-0.4008397	-0.4008397	-0.4008397	-0.4008397	-0.4008397	-0.37287316	-0.21021299	-0.4008397	-0.17900415	-0.4008397	-0.30510685	-0.4008397	-0.12557255	-0.4008397	-0.4008397	-0.37579873	-0.4008397	0.15224138	-0.115003705	-0.3166262	-0.2959979	-0.4008397	-0.4008397
-0.4008397	0.17069493	0.5345041	0.8036717	0.10474298	-0.4008397	-0.060723376	-0.4008397	-0.4008397	-0.4008397	-0.4008397	-0.2873078	-0.14994228	-0.065841414	0.019000044	-0.4008397	-0.4008397	-0.27631336	-0.039846268	0.26875314	0.09731403	-0.4008397	-0.3433396	-0.4008397	-0.4008397	-0.4008397	-0.4008397	-0.4008397	-0.4008397	-0.4008397	-0.4008397	-0.4008397	-0.4008397	-0.4008397	-0.4008397	-0.28084865	-0.4008397	-0.4008397	-0.4008397	-0.4008397	-0.36898074	-0.4008397	-0.09107863	-0.4008397	-0.22695221	-0.36387572	-0.4008397	-0.4008397	-0.28247264	-0.32299006
-0.4008397	0.17126344	0.4752237	0.256663	-0.4008397	-0.4008397	-0.4008397	-0.4008397	-0.4008397	-0.24140196	-0.2819293	0.11083289	-0.26485676	-0.4008397	-0.4008397	0.20648567	-0.35209644	-0.12487196	-0.036171325	0.32238504	-0.4008397	-0.3563475	-0.4008397	-0.4008397	-0.4008397	-0.4008397	-0.4008397	-0.4008397	-0.4008397	-0.4008397	-0.4008397	-0.30703107	-0.4008397	-0.27262783	-0.4008397	-0.4008397	-0.4008397	-0.4008397	-0.4008397	-0.017845878	0.07632533	-0.4008397	0.023896486	-0.29805475	-0.3291437	-0.4008397	-0.4008397	0.00038187383	-0.4008397	-0.39656356
-0.4008397	-0.3272827	0.21677467	-0.25347057	-0.25245795	-0.4008397	-0.4008397	0.061553977	-0.4008397	-0.052346997	-0.32745704	-0.4008397	-0.4008397	-0.4008397	-0.4008397	-0.107764356	-0.24133979	-0.3092892	-0.020252407	0.24422127	-0.3345265	-0.4008397	-0.4008397	-0.4008397	-0.4008397	-0.4008397	-0.4008397	-0.4008397	-0.4008397	-0.4008397	-0.29553553	0.19414489	-0.2524049	-0.4008397	-0.4008397	-0.4008397	-0.4008397	-0.4008397	-0.4008397	0.033461027	0.037834123	-0.0941203	-0.056962293	-0.3036676	-0.4008397	-0.4008397	-0.14554517	-0.0037995286	-0.025313828	0.2576878
-0.28391916	0.1822335	0.34829897	-0.28731853	-0.048532985	-0.22520839	-0.4008397	-0.19589345	-0.4008397	-0.4008397	-0.4008397	-0.4008397	-0.4008397	-0.4008397	-0.4008397	-0.08683136	-0.18320613	-0.22510424	-0.15082134	0.20938374	-0.3458082	-0.4008397	-0.4008397	-0.4008397	-0.4008397	-0.4008397	-0.4008397	-0.4008397	-0.4008397	-0.27719018	-0.19217284	0.17528105	-0.4008397	-0.4008397	-0.4008397	-0.4008397	-0.4008397	-0.4008397	-0.4008397	-0.32413846	0.29907507	-0.22891547	-0.08661184	-0.4008397	-0.4008397	-0.4008397	-0.4008397	0.31377387	-0.1096172	0.39040595
-0.3292325	-0.29124874	-0.17704546	-0.24230012	-0.29022428	-0.25880623	-0.4008397	-0.4008397	-0.35802516	-0.4008397	-0.4008397	-0.4008397	-0.4008397	-0.4008397	-0.4008397	-0.12247345	0.084537335	-0.4008397	-0.31285384	-0.2809802	-0.4008397	-0.4008397	-0.4008397	-0.4008397	-0.4008397	-0.4008397	-0.4008397	-0.4008397	-0.4008397	-0.2654286	0.07504433	-0.07091557	-0.4008397	-0.4008397	-0.4008397	-0.4008397	-0.32706124	-0.4008397	-0.4008397	-0.08386218	0.27766627	-0.37909678	-0.2634841	-0.4008397	-0.39771575	-0.4008397	-0.08737927	-0.02971253	-0.10119409	0.54496044
-0.3548911	-0.20097384	-0.4008397	-0.29766673	0.1794672	-0.08282241	-0.4008397	-0.4008397	-0.3908951	-0.36931992	-0.4008397	-0.4008397	-0.4008397	-0.07428104	-0.4008397	-0.4008397	-0.17952476	-0.3838661	-0.15130799	-0.4008397	-0.4008397	-0.4008397	-0.34801853	-0.4008397	-0.4008397	-0.4008397	-0.4008397	-0.4008397	-0.15903781	-0.38489637	0.09592111	0.28252506	-0.23182353	-0.4008397	-0.4008397	-0.4008397	-0.4008397	-0.32776082	-0.4008397	-0.029714754	0.13473372	-0.0036404144	-0.3328129	-0.4008397	-0.33189425	-0.29613638	0.027243773	-0.056706596	0.28978962	0.43261427
-0.4008397	-0.29478228	-0.4008397	-0.4008397	-0.016089229	-0.30152434	-0.4008397	-0.4008397	-0.2325545	-0.26013276	-0.4008397	-0.4008397	-0.36113268	0.18356566	-0.4008397	-0.4008397	-0.11779438	-0.09791932	-0.4008397	-0.4008397	-0.4008397	-0.4008397	-0.4008397	-0.4008397	-0.4008397	-0.4008397	-0.4008397	-0.4008397	-0.4008397	-0.24122296	0.2479242	0.24838851	-0.06305246	-0.4008397	-0.4008397	-0.4008397	-0.4008397	-0.4008397	-0.38398322	-0.16548896	0.30150947	0.5112338	-0.4008397	-0.4008397	0.14287092	-0.19376905	-0.07250219	-0.0698774	0.38368788	0.93023986
-0.4008397	-0.4008397	-0.4008397	-0.4008397	-0.3858872	-0.24610935	-0.4008397	-0.4008397	-0.4008397	-0.2576789	-0.4008397	-0.4008397	-0.18809126	-0.36270776	-0.4008397	-0.4008397	-0.31228384	-0.3760214	-0.4008397	-0.4008397	-0.4008397	-0.4008397	-0.4008397	-0.4008397	-0.4008397	-0.4008397	-0.4008397	-0.4008397	-0.4008397	-0.32066348	-0.011470648	0.29262993	-0.032703497	-0.33304232	-0.4008397	-0.4008397	-0.4008397	-0.4008397	-0.4008397	-0.36434177	0.3936777	0.47226313	-0.33909926	-0.4008397	0.006947738	-0.4008397	-0.3431644	0.038428873	0.3044759	0.9663153
-0.4008397	-0.38911498	-0.4008397	-0.4008397	-0.17421907	0.1238303	-0.4008397	-0.4008397	-0.4008397	-0.4008397	-0.4008397	-0.4008397	0.15087344	-0.4008397	-0.4008397	-0.4008397	-0.28012872	-0.4008397	-0.4008397	-0.4008397	-0.4008397	-0.4008397	-0.4008397	-0.4008397	-0.4008397	-0.32442003	-0.4008397	-0.4008397	-0.4008397	-0.13117675	0.07049111	0.20138355	-0.07103506	-0.21289785	-0.14248456	-0.3544045	-0.4008397	-0.4008397	-0.4008397	-0.2372023	0.22164299	0.5034658	-0.17483495	-0.4008397	-0.058096338	-0.4008397	-0.166747	-0.013020918	0.14422466	0.84133375
-0.4008397	-0.10949611	-0.4008397	-0.4008397	-0.4008397	-0.3565001	-0.4008397	-0.4008397	-0.4008397	-0.4008397	-0.4008397	-0.11299894	-0.17814554	-0.4008397	-0.37737435	-0.113801464	-0.4008397	-0.4008397	-0.4008397	-0.4008397	-0.4008397	-0.4008397	-0.4008397	-0.4008397	-0.029529251	-0.3228586	-0.4008397	-0.4008397	-0.4008397	-0.22161877	-0.36906272	0.23209381	-0.4008397	-0.4008397	-0.28858957	-0.4008397	-0.4008397	-0.4008397	-0.4008397	-0.01065602	0.17055202	0.28865254	-0.109994784	-0.4008397	-0.4008397	-0.4008397	-0.029340439	0.08969334	0.5487595	0.73211855
-0.4008397	-0.4008397	-0.4008397	-0.4008397	-0.4008397	-0.20778042	-0.21971081	-0.4008397	-0.4008397	-0.4008397	-0.4008397	0.11516444	0.07124328	-0.4008397	-0.09590116	-0.35136256	-0.4008397	-0.4008397	-0.4008397	-0.4008397	-0.4008397	-0.4008397	-0.4008397	0.010349974	-0.23310547	-0.4008397	-0.4008397	-0.4008397	-0.33986962	-0.4008397	-0.27773425	-0.25876948	-0.2982145	-0.4008397	-0.35551745	-0.36418912	-0.4008397	-0.4008397	-0.4008397	-0.14208162	-0.06631972	-0.1267506	0.14381291	-0.31228378	-0.4008397	-0.25594425	-0.05347164	0.52405995	0.75836945	0.5184324
-0.4008397	-0.4008397	-0.4008397	-0.4008397	-0.4008397	-0.17047043	-0.18560365	-0.4008397	-0.4008397	-0.4008397	-0.4008397	0.074311875	0.118262395	-0.0309884	0.07380235	-0.4008397	-0.4008397	-0.4008397	-0.4008397	-0.4008397	-0.4008397	-0.2909221	-0.39977434	-0.28665337	-0.4008397	-0.4008397	-0.4008397	-0.4008397	-0.14991061	-0.05070098	-0.17348467	-0.35710213	-0.25004405	-0.4008397	-0.3624259	-0.27581322	-0.37533537	-0.1904773	-0.4008397	-0.4008397	0.07574109	0.3877171	0.49840912	-0.25310096	0.07139044	-0.4008397	-0.24750425	0.8139189	0.86316913	0.369473
-0.4008397	-0.4008397	-0.4008397	-0.147846	-0.4008397	-0.29544044	-0.4008397	-0.4008397	-0.4008397	-0.4008397	-0.24789964	0.20902053	-0.08391923	0.013459334	-0.4008397	-0.4008397	-0.4008397	-0.4008397	-0.4008397	-0.4008397	-0.4008397	-0.4008397	-0.4008397	-0.39158344	-0.4008397	-0.4008397	-0.4008397	-0.4008397	-0.29272342	-0.04223035	-0.06988951	-0.2961632	-0.22634427	-0.4008397	-0.4008397	-0.4008397	-0.4008397	-0.4008397	-0.026510533	-0.4008397	0.07381054	0.2198501	0.48140222	-0.38806573	0.20934442	-0.1872863	-0.15826914	0.6948501	0.8751839	-0.13626951
-0.4008397	-0.4008397	-0.4008397	-0.22432768	-0.4008397	-0.4008397	-0.4008397	-0.4008397	-0.4008397	-0.4008397	0.0350003	0.30136064	-0.4008397	-0.16893491	-0.1547684	-0.37258688	-0.4008397	-0.4008397	-0.4008397	-0.4008397	-0.4008397	-0.4008397	-0.4008397	-0.4008397	-0.4008397	-0.4008397	-0.4008397	-0.13639084	0.22878692	-0.20350923	-0.024963852	-0.19238108	-0.4008397	-0.4008397	-0.29675955	-0.4008397	-0.4008397	-0.4008397	0.2886623	-0.08130453	0.27329904	0.41508418	0.15335456	-0.27008983	0.06564868	-0.25795183	-0.05596264	0.5262914	0.6906885	-0.112229355
-0.4008397	-0.4008397	-0.4008397	-0.4008397	-0.4008397	-0.4008397	-0.4008397	-0.4008397	-0.4008397	-0.4008397	-0.0013103723	0.115651056	0.05551285	-0.4008397	-0.4008397	-0.3490431	-0.20172575	-0.4008397	-0.4008397	-0.4008397	-0.3519322	-0.4008397	-0.4008397	-0.4008397	-0.4008397	-0.4008397	-0.4008397	-0.0054598	0.41497433	-0.2217334	0.013286698	-0.3814993	-0.4008397	-0.20645209	-0.392258	-0.4008397	-0.3014464	0.24055448	0.06961676	-0.12671664	-0.4008397	0.07759435	0.019489089	0.46222138	0.062574126	-0.04218556	0.041756444	0.30335575	0.25831977	-0.06560799
-0.4008397	-0.4008397	-0.2520736	-0.1348651	-0.4008397	-0.4008397	-0.4008397	-0.4008397	-0.4008397	-0.4008397	-0.26012743	-0.4008397	-0.4008397	-0.4008397	-0.4008397	-0.4008397	-0.20002474	-0.1368242	-0.4008397	-0.4008397	-0.4008397	-0.4008397	-0.4008397	-0.4008397	-0.4008397	-0.4008397	-0.4008397	-0.044900887	0.50264764	0.025665471	-0.4008397	-0.4008397	-0.4008397	-0.3814805	-0.4008397	-0.4008397	-0.19139455	0.24011195	-0.051543843	-0.4008397	-0.4008397	-0.014458859	0.124698594	0.5062798	-0.123603575	0.40531474	0.20536026	0.15368699	0.03841669	-0.13005476
-0.4008397	-0.4008397	-0.4008397	-0.3551144	-0.4008397	-0.4008397	-0.4008397	-0.4008397	-0.4008397	-0.18161802	-0.16848654	-0.38044068	-0.4008397	-0.4008397	-0.4008397	-0.4008397	-0.4008397	-0.19678664	-0.4008397	-0.38181493	-0.4008397	-0.39853698	-0.4008397	-0.4008397	-0.4008397	-0.4008397	-0.4008397	-0.4008397	-0.20538388	-0.25751394	-0.4008397	-0.4008397	-0.4008397	-0.1415631	-0.11623395	0.2714298	-0.08353109	0.12827246	-0.4008397	-0.4008397	-0.4008397	0.08895194	0.123891115	0.7358734	0.13277027	0.40368205	0.5423429	-0.06528362	-0.19111909	-0.3372124
-0.4008397	-0.4008397	-0.4008397	-0.3007605	-0.4008397	-0.4008397	-0.4008397	-0.4008397	-0.4008397	0.1173254	-0.3853051	0.0041589066	-0.4008397	-0.4008397	-0.4008397	-0.4008397	-0.4008397	-0.24761258	-0.4008397	-0.1498807	0.0048815296	-0.2684519	-0.4008397	-0.4008397	-0.36498374	-0.39963737	-0.4008397	-0.4008397	-0.4008397	-0.3023898	-0.18542166	-0.4008397	-0.4008397	-0.080532715	0.3254583	0.3012979	0.061412532	-0.36965376	-0.4008397	-0.4008397	-0.4008397	0.013462999	0.047477778	0.12686755	0.23095481	0.8403886	0.61432385	-0.4008397	-0.4008397	-0.23653
-0.4008397	-0.4008397	-0.4008397	-0.3817733	-0.4008397	-0.4008397	-0.4008397	-0.4008397	-0.038598653	-0.10849398	-0.4008397	-0.007724149	-0.4008397	-0.4008397	-0.4008397	-0.4008397	-0.4008397	-0.40043563	-0.24222389	-0.0070810453	-0.33170807	-0.4008397	-0.4008397	-0.4008397	-0.3894905	-0.32188597	-0.4008397	-0.27644715	-0.4008397	-0.4008397	-0.22422642	-0.4008397	-0.4008397	0.051669188	0.6045911	0.3734715	-0.3357714	-0.4008397	-0.4008397	-0.4008397	-0.4008397	-0.07829013	0.07682691	0.08903687	0.740176	0.7861314	0.59385955	-0.4008397	-0.4008397	-0.27196708
-0.4008397	-0.4008397	-0.4008397	-0.4008397	-0.37929955	-0.4008397	-0.37304327	-0.11281844	0.08446424	-0.34051538	-0.4008397	-0.3353688	-0.4008397	-0.4008397	-0.4008397	-0.4008397	-0.4008397	-0.2764722	-0.4008397	-0.13151558	-0.3374828	-0.4008397	-0.4008397	-0.4008397	-0.4008397	-0.29077053	-0.4008397	-0.4008397	-0.4008397	-0.4008397	-0.4008397	-0.16426045	0.030917779	0.44908854	0.477419	0.020174278	-0.4008397	-0.4008397	-0.4008397	-0.4008397	-0.4008397	-0.17200045	0.108545795	-0.19336557	0.37241945	0.7593075	-0.10697351	-0.2535629	-0.08817249	-0.2913221
-0.4008397	-0.4008397	-0.4008397	-0.4008397	-0.4008397	-0.4008397	-0.25092492	-0.1083036	-0.049224596	-0.2796039	-0.03877852	-0.4008397	-0.4008397	-0.4008397	-0.4008397	-0.4008397	-0.4008397	-0.4008397	-0.4008397	-0.4008397	-0.2782461	-0.4008397	-0.4008397	-0.4008397	-0.4008397	-0.4008397	-0.011341739	-0.4008397	-0.4008397	-0.4008397	-0.33176947	-0.4008397	0.35724312	0.51372904	0.3405939	-0.4008397	-0.4008397	-0.3333864	-0.4008397	-0.33894205	-0.22375874	-0.33755243	0.19534343	-0.32628915	0.7790866	0.6682308	-0.32540706	-0.28836823	-0.25098553	-0.4008397
-0.19608021	-0.4008397	-0.4008397	-0.4008397	-0.4008397	-0.4008397	-0.08007688	-0.4008397	-0.4008397	-0.4008397	-0.4008397	-0.4008397	-0.4008397	-0.4008397	-0.4008397	-0.4008397	-0.4008397	-0.4008397	-0.4008397	-0.35520336	-0.4008397	-0.32665783	-0.3197093	-0.4008397	-0.4008397	-0.4008397	-0.4008397	-0.4008397	-0.4008397	-0.4008397	-0.07212224	0.19641247	-0.04461873	0.3168165	-0.3527058	-0.4008397	-0.4008397	-0.4008397	-0.4008397	-0.37185493	-0.35398433	-0.35483378	-0.18310322	-0.35005248	0.6076562	0.27596056	-0.02138524	-0.4008397	-0.3038821	-0.4008397
0.09356374	-0.2837822	-0.4008397	-0.4008397	-0.4008397	-0.4008397	0.13122109	-0.4008397	-0.4008397	-0.4008397	-0.4008397	-0.4008397	-0.4008397	-0.4008397	-0.4008397	-0.4008397	-0.4008397	-0.4008397	-0.4008397	-0.4008397	-0.4008397	-0.4008397	-0.4008397	-0.4008397	-0.35011268	-0.1576464	-0.38160145	-0.4008397	-0.4008397	-0.39100483	0.024363996	0.30939054	0.2787756	0.03450074	-0.4008397	-0.247608	-0.4008397	-0.35278895	-0.4008397	-0.4008397	-0.13604723	-0.4008397	-0.36111486	-0.28436348	0.06340476	0.62708414	0.047104243	-0.22019486	-0.4008397	-0.4008397
0.0031789455	0.22595957	-0.4008397	-0.325753	-0.4008397	-0.043174416	0.16669385	-0.4008397	-0.35811052	-0.4008397	-0.4008397	-0.26957458	-0.37577692	-0.3300391	-0.4008397	-0.4008397	-0.4008397	-0.4008397	-0.4008397	-0.4008397	-0.4008397	-0.4008397	-0.4008397	-0.4008397	-0.4008397	0.06104921	-0.4008397	-0.4008397	0.020109696	0.052355997	0.31667823	0.2171741	-0.16961594	-0.012194788	-0.4008397	-0.4008397	0.048992887	-0.30648243	-0.4008397	-0.001812915	-0.4008397	-0.4008397	-0.105907686	-0.23834215	-0.3792714	0.70621943	-0.074034184	-0.16617513	-0.4008397	-0.4008397
0.16921161	0.22006494	-0.030490711	-0.36709887	0.023247594	0.6030183	0.34004056	0.15759955	-0.4008397	-0.4008397	-0.4008397	-0.29154345	-0.38409594	-0.4008397	-0.4008397	-0.4008397	-0.4008397	-0.4008397	-0.4008397	-0.4008397	-0.4008397	-0.4008397	-0.4008397	-0.4008397	-0.4008397	-0.2539842	-0.4008397	-0.4008397	0.123144105	0.09568887	0.07146915	-0.044217415	-0.32245642	-0.28084514	-0.31497785	-0.4008397	-0.4008397	0.10767083	-0.31313497	0.18230128	-0.4008397	-0.39148965	-0.14828408	0.13006318	-0.2620751	-0.0012906567	0.015280616	-0.4008397	-0.4008397	-0.4008397
-0.038432565	-0.15582551	0.11116831	-0.4008397	0.49126393	0.9845923	1.0655564	0.6454068	0.13594826	-0.054375518	-0.4008397	-0.4008397	-0.4008397	-0.4008397	-0.4008397	-0.4008397	-0.4008397	-0.4008397	-0.4008397	-0.4008397	-0.25611115	-0.4008397	-0.4008397	-0.4008397	-0.4008397	-0.4008397	-0.4008397	-0.34284738	0.1039082	-0.18084271	-0.27063248	-0.4008397	-0.27539372	-0.4008397	-0.4008397	-0.25867105	-0.4008397	0.22109652	-0.16555369	0.0801333	-0.4008397	-0.14846167	0.0664642	0.20659743	-0.21987954	0.1740536	-0.23974223	-0.4008397	-0.4008397	-0.4008397
-0.4008397	-0.4008397	-0.047600217	-0.4008397	0.68032473	0.78915757	1.0172197	0.8954217	0.5137585	0.49963775	-0.3275274	-0.3981513	-0.23151848	-0.4008397	-0.4008397	-0.4008397	-0.4008397	-0.4008397	-0.4008397	-0.4008397	-0.105268754	-0.4008397	-0.4008397	-0.4008397	-0.4008397	-0.4008397	-0.4008397	-0.006491805	-0.10387517	-0.4008397	-0.38013706	-0.4008397	-0.4008397	-0.32795525	-0.4008397	-0.2897593	-0.0573496	0.10205874	0.32722414	0.14182772	-0.4008397	0.052806772	0.18221404	0.4356295	-0.27852318	-0.073148	-0.047711533	-0.4008397	-0.4008397	-0.107109115
-0.4008397	-0.4008397	-0.16684408	-0.4008397	-0.059295088	0.4340432	0.8371597	1.0027026	0.53937316	0.8528892	0.29732355	0.7294068	0.65062594	-0.34571737	-0.4008397	-0.0936192	-0.4008397	-0.4008397	-0.4008397	-0.13896623	-0.1717625	-0.2066413	-0.4008397	-0.4008397	-0.4008397	-0.4008397	-0.03797059	0.066035815	0.03294266	-0.32295254	-0.4008397	-0.4008397	-0.37388167	-0.4008397	-0.4008397	-0.2846757	-0.21467675	0.057836294	0.05887803	0.03540563	-0.19032207	0.37597346	0.024917547	0.29191878	0.059713714	0.025546016	-0.08178108	-0.4008397	-0.4008397	0.03757964
-0.4008397	-0.36877903	0.0010058437	-0.38595816	-0.4008397	-0.28988677	0.27874243	0.7520138	0.4701453	0.7301167	0.79770344	0.6150007	0.5114708	0.592664	-0.038798083	-0.072998844	-0.20601825	-0.4008397	-0.4008397	-0.37826163	-0.4008397	-0.4008397	-0.25191435	-0.4008397	-0.4008397	-0.4008397	-0.4008397	0.14757341	-0.4008397	-0.4008397	-0.4008397	-0.4008397	-0.3079055	-0.4008397	-0.4008397	-0.22706161	0.12093991	-0.027084911	0.019625707	-0.21810164	0.30421308	0.09505964	-0.071798705	-0.081049055	-0.13983956	-0.12109713	-0.4008397	-0.4008397	-0.4008397	-0.09530965
-0.4008397	0.18997203	-0.17627773	-0.017924918	-0.3762051	-0.395008	-0.36367178	-0.4008397	0.15913735	0.36269552	0.9424418	0.9615072	0.6866984	0.74190164	0.7295788	0.5470929	0.30021542	-0.034109082	-0.4008397	-0.4008397	-0.4008397	-0.4008397	-0.4008397	-0.38656762	-0.24795151	-0.16453613	-0.4008397	-0.32961297	-0.4008397	-0.4008397	-0.4008397	-0.4008397	-0.4008397	-0.4008397	-0.4008397	-0.35922554	-0.18727654	-0.1933972	-0.4008397	0.018090628	0.13116118	-0.37060428	-0.15585943	-0.09463288	-0.4008397	-0.4008397	-0.4008397	-0.4008397	-0.35217988	0.06403555
-0.042464484	-0.019115126	0.25087544	0.3272937	-0.4008397	-0.2222198	-0.4008397	-0.4008397	-0.4008397	-0.0687017	0.23960395	0.31441012	0.982976	0.7870982	0.71995145	0.81555164	0.77172613	0.54077244	0.33535162	-0.4008397	-0.4008397	-0.4008397	-0.4008397	-0.29136044	0.0059606493	0.13565145	-0.4008397	-0.4008397	-0.4008397	-0.4008397	-0.4008397	-0.4008397	-0.4008397	-0.21436635	-0.25081456	-0.25993022	0.053052712	-0.10717451	-0.4008397	-0.15806504	-0.16462275	-0.4008397	-0.10317851	0.0738893	-0.4008397	-0.4008397	-0.4008397	-0.17198358	-0.4008397	-0.4008397
0.005310822	-0.3942478	-0.17538108	0.17765783	-0.39356998	0.15513764	-0.4008397	-0.4008397	-0.4008397	-0.4008397	-0.4008397	-0.052705694	0.41221374	0.7153645	0.7793001	1.0156258	0.61815554	1.1862348	0.7030573	0.53881866	-0.09036405	-0.4008397	-0.4008397	-0.14197856	-0.25901675	-0.4008397	-0.32646185	-0.4008397	-0.4008397	-0.37751645	-0.4008397	-0.4008397	-0.4008397	-0.20847265	-0.4008397	-0.4008397	-0.37397882	-0.0005584791	-0.2403275	-0.19093795	-0.2956847	-0.4008397	-0.28200814	-0.27353075	-0.4008397	-0.4008397	-0.4008397	0.028405266	-0.4008397	-0.4008397
0.024716651	-0.4008397	-0.4008397	-0.14137289	0.16120328	-0.4008397	-0.36562935	-0.4008397	-0.4008397	-0.4008397	-0.4008397	-0.4008397	-0.4008397	-0.21875578	-0.11450146	0.5086568	0.7480091	1.5218254	1.0927702	0.689557	1.1401024	0.190034	-0.13624468	-0.4008397	-0.4008397	-0.4008397	-0.4008397	-0.35982177	-0.4008397	-0.4008397	-0.16942285	-0.4008397	-0.4008397	-0.34700707	-0.2911182	-0.36595502	-0.4008397	-0.4008397	-0.31402692	-0.2180785	-0.21655045	-0.4008397	-0.15738417	-0.18640219	-0.4008397	-0.29589662	-0.4008397	0.0069936905	-0.4008397	-0.31562456
-0.4008397	-0.4008397	-0.4008397	-0.4008397	-0.14674513	-0.22537224	0.09154948	-0.4008397	-0.4008397	-0.4008397	-0.4008397	-0.4008397	-0.4008397	-0.4008397	-0.4008397	-0.4008397	0.15914585	0.7049459	1.0047134	0.6495498	0.7493808	1.0452462	0.8392141	0.3182177	-0.4008397	-0.4008397	-0.4008397	-0.4008397	-0.4008397	-0.4008397	-0.4008397	-0.25426018	-0.38388026	-0.4008397	-0.15014979	-0.4008397	-0.4008397	-0.28184068	-0.29653707	-0.15542354	-0.09828262	-0.4008397	-0.21942717	-0.20393497	7.0369126e-05	-0.22034124	-0.4008397	0.058895975	-0.20735835	-0.4008397
-0.4008397	-0.4008397	-0.4008397	-0.4008397	-0.3725499	-0.15538964	-0.19898129	-0.4008397	-0.4008397	-0.4008397	-0.4008397	-0.4008397	-0.4008397	-0.4008397	-0.4008397	-0.4008397	-0.22119592	-0.20945014	-0.06510762	-0.00067037717	0.5497003	0.88089	0.96741295	0.5304668	0.64928347	0.42794847	0.032130938	-0.4008397	-0.4008397	-0.4008397	-0.4008397	-0.4008397	-0.4008397	-0.39555463	-0.22761586	-0.4008397	-0.4008397	-0.4008397	-0.4008397	-0.4008397	-0.29118586	-0.25699478	-0.38603926	-0.30186406	0.09944199	-0.4008397	-0.4008397	0.24925049	0.17173854	-0.4008397
-0.4008397	-0.4008397	-0.4008397	-0.4008397	-0.4008397	-0.08008831	-0.17710261	-0.4008397	-0.4008397	-0.4008397	-0.4008397	-0.4008397	-0.4008397	-0.4008397	-0.4008397	-0.4008397	-0.4008397	-0.39106867	-0.01959386	-0.042857073	-0.13323277	0.03071663	0.28779906	0.7463963	0.86230594	0.9215869	0.62759066	0.66458905	-0.25008273	-0.4008397	-0.4008397	-0.4008397	-0.4008397	-0.4008397	-0.4008397	-0.4008397	-0.4008397	-0.4008397	-0.4008397	-0.1224443	0.14065778	-0.16152108	-0.35786656	-0.35156313	-0.4008397	-0.4008397	-0.4008397	0.056639615	0.38616458	-0.19378632
-0.4008397	-0.4008397	-0.4008397	-0.4008397	-0.4008397	-0.31050184	-0.28695852	-0.18738073	-0.4008397	-0.4008397	-0.4008397	-0.4008397	-0.4008397	-0.4008397	-0.4008397	-0.4008397	-0.4008397	-0.4008397	-0.21835864	-0.34046677	-0.38418257	-0.33773288	-0.4008397	-0.31292924	0.59724146	0.71924895	0.9531628	0.8052633	0.3925929	0.66713256	0.4131971	-0.4008397	-0.4008397	-0.4008397	-0.4008397	-0.4008397	-0.4008397	-0.4008397	-0.37993824	-0.09269434	-0.082271345	-0.0062871426	-0.4008397	-0.27841282	-0.4008397	-0.19082144	-0.4008397	-0.38257805	0.18307069	-0.30185264
-0.4008397	-0.4008397	-0.4008397	-0.3598704	-0.2562963	-0.4008397	0.02179239	-0.09251412	-0.4008397	-0.4008397	-0.4008397	-0.36496675	-0.4008397	-0.4008397	-0.4008397	-0.4008397	-0.4008397	-0.4008397	-0.4008397	-0.4008397	-0.4008397	-0.4008397	-0.4008397	-0.4008397	0.258896	0.21129028	0.08288467	0.62544346	0.9255872	0.8078689	0.9238095	0.6691358	0.34267515	-0.2745758	-0.4008397	-0.4008397	-0.4008397	-0.4008397	-0.2741839	-0.35564384	-0.4008397	-0.14605664	-0.35223398	0.10151844	-0.07575735	-0.27169546	-0.4008397	-0.3182271	-0.035583653	-0.31970116
-0.4008397	-0.4008397	-0.4008397	-0.27269518	-0.03260383	-0.4008397	0.07235281	0.20805568	-0.4008397	-0.4008397	-0.4008397	-0.14728397	-0.4008397	-0.4008397	-0.4008397	-0.4008397	-0.4008397	-0.4008397	-0.4008397	-0.4008397	-0.4008397	-0.4008397	-0.4008397	-0.4008397	-0.33220142	-0.11050208	-0.4008397	-0.4008397	0.04374599	0.52293885	1.2632617	0.8478453	0.68100196	0.85229933	0.047762237	-0.15495408	-0.4008397	-0.4008397	-0.2194574	-0.4008397	-0.4008397	-0.4008397	-0.016443603	-0.31146032	-0.1016184	-0.4008397	-0.4008397	-0.4008397	0.08084771	-0.09409057
-0.4008397	-0.4008397	-0.4008397	0.038134657	0.0930155	-0.4008397	-0.122306824	0.48376325	-0.17881705	-0.4008397	-0.38481092	-0.24058592	-0.4008397	-0.4008397	-0.4008397	-0.4008397	-0.4008397	-0.4008397	-0.4008397	-0.30662474	-0.4008397	-0.4008397	-0.4008397	-0.4008397	-0.38884884	-0.4008397	-0.4008397	-0.4008397	-0.4008397	-0.26022407	0.26147854	0.5721678	0.5756069	1.2202955	1.0777818	0.81553125	-0.20193736	-0.4008397	-0.4008397	-0.4008397	-0.4008397	-0.3065487	-0.23701288	-0.4008397	-0.29913104	-0.101673506	-0.4008397	-0.4008397	-0.12018964	-0.17128882
-0.4008397	-0.4008397	-0.4008397	-0.13525996	0.21005887	-0.4008397	0.04166889	0.23040232	-0.1942634	-0.4008397	-0.4008397	-0.4008397	-0.4008397	-0.4008397	-0.4008397	-0.4008397	-0.4008397	-0.4008397	0.03165832	-0.3027921	-0.4008397	-0.4008397	-0.4008397	-0.4008397	-0.22984774	-0.26561508	-0.4008397	-0.4008397	-0.4008397	-0.4008397	-0.4008397	-0.4008397	-0.17913999	0.87262654	1.0556724	0.8483791	0.10576308	0.6813732	-0.29627258	-0.28569508	-0.4008397	0.045042813	-0.26067096	-0.4008397	-0.3913383	-0.01645518	-0.4008397	-0.3506223	-0.22628629	-0.029629573
-0.34429243	-0.4008397	-0.4008397	0.025739985	0.048896432	-0.21141458	-0.05277869	0.070447184	0.2551125	-0.4008397	-0.4008397	-0.4008397	-0.4008397	-0.4008397	-0.4008397	-0.4008397	-0.4008397	-0.28990918	-0.11760054	-0.4008397	-0.4008397	-0.23496969	-0.09283513	-0.4008397	-0.06035343	0.15514506	-0.4008397	-0.4008397	-0.4008397	-0.4008397	-0.4008397	-0.4008397	-0.4008397	-0.051238935	0.29201272	0.77992254	0.29072273	0.9717677	0.5060556	-0.30021653	-0.4008397	0.10044723	-0.4008397	-0.4008397	-0.4008397	-0.25994545	-0.13319328	-0.4008397	-0.22665063	-0.2687575
-0.4008397	-0.4008397	-0.4008397	0.27041325	-0.16729684	-0.023488274	-0.1635122	-0.21182151	0.16091019	-0.4008397	-0.4008397	-0.4008397	-0.4008397	-0.4008397	-0.4008397	-0.4008397	-0.4008397	-0.11407541	-0.16383936	-0.4008397	-0.4008397	-0.045768622	-0.11429607	-0.4008397	-0.18708315	0.03455397	-0.22477174	-0.4008397	-0.4008397	-0.4008397	-0.4008397	-0.4008397	-0.4008397	-0.4008397	-0.4008397	-0.04700357	0.05888885	0.54333574	0.7087462	0.3144343	-0.4008397	0.07795408	-0.16207981	-0.4008397	-0.4008397	0.023540294	-0.038316622	-0.14079025	-0.4008397	-0.14454785
-0.4008397	-0.4008397	-0.4008397	0.22305042	-0.37483162	0.019464344	-0.36372876	0.12498513	-0.4008397	-0.36108592	-0.4008397	-0.4008397	-0.4008397	-0.4008397	-0.4008397	-0.4008397	-0.26774567	-0.085682325	-0.4008397	-0.045501325	-0.31067875	-0.25677624	0.047533233	-0.21035635	-0.4008397	-0.04064823	-0.38740686	-0.4008397	-0.4008397	-0.4008397	-0.4008397	-0.4008397	-0.4008397	-0.4008397	-0.4008397	-0.4008397	-0.4008397	-0.4008397	0.03072846	0.051263556	0.18099111	-0.01804043	0.32699776	0.19832714	-0.4008397	0.26069376	0.20200069	0.02115573	-0.4008397	-0.067561746
-0.4008397	-0.057009205	0.053468	0.04567103	-0.050773725	0.15804754	-0.4008397	-0.4008397	0.439375	0.14079118	-0.4008397	-0.4008397	-0.4008397	-0.4008397	-0.4008397	-0.4008397	-0.4008397	-0.4008397	-0.4008397	-0.13384919	-0.1444298	-0.4008397	-0.25807935	-0.38422397	-0.4008397	-0.0844744	-0.4008397	-0.4008397	-0.4008397	-0.4008397	-0.4008397	-0.4008397	-0.4008397	-0.4008397	-0.4008397	-0.4008397	-0.4008397	-0.3860093	-0.4008397	-0.26016638	-0.1264419	-0.4008397	-0.007557983	0.6093332	0.48117402	0.13307029	0.60709655	-0.3144976	-0.4008397	-0.277176
-0.37398773	-0.27102366	0.030099232	-0.23151873	0.1909392	-0.13945094	-0.4008397	-0.4008397	0.14228521	0.078111045	-0.4008397	-0.4008397	-0.4008397	-0.4008397	-0.4008397	-0.4008397	-0.4008397	-0.4008397	-0.4008397	-0.4008397	-0.4008397	-0.4008397	-0.4008397	-0.06953152	-0.4008397	-0.067580804	-0.4008397	-0.4008397	-0.4008397	-0.4008397	-0.4008397	-0.4008397	-0.4008397	-0.4008397	-0.4008397	-0.4008397	-0.4008397	-0.4008397	-0.09493253	-0.06570247	-0.06505507	-0.4008397	-0.4008397	-0.3647846	0.50951785	0.3700866	0.46762332	-0.19065219	-0.15996799	-0.4008397
-0.4008397	-0.4008397	-0.06399739	-0.4008397	-0.25756323	-0.24252503	-0.4008397	-0.4008397	-0.20668247	0.051212598	-0.4008397	-0.4008397	-0.4008397	-0.4008397	-0.28649217	-0.17265743	-0.4008397	-0.4008397	-0.4008397	-0.4008397	-0.36500826	-0.4008397	-0.4008397	-0.2548849	-0.33852503	0.093145065	-0.2511914	-0.4008397	-0.4008397	-0.4008397	-0.4008397	-0.4008397	-0.4008397	-0.4008397	-0.4008397	-0.34554073	-0.4008397	-0.010320199	-0.14409795	-0.08082412	-0.077241614	-0.4008397	-0.4008397	-0.4008397	0.022269655	0.060923588	-0.1080084	0.408596	-0.06911651	-0.4008397
-0.4008397	-0.4008397	-0.4008397	-0.4008397	-0.3220352	-0.035642494	-0.2830082	-0.37677392	-0.4008397	-0.31713694	-0.4008397	-0.4008397	-0.4008397	-0.4008397	-0.4008397	-0.4008397	-0.4008397	-0.4008397	-0.4008397	-0.4008397	-0.4008397	-0.4008397	-0.4008397	-0.14761494	-0.37981164	-0.4008397	-0.15887764	-0.36740914	-0.4008397	-0.4008397	-0.4008397	-0.4008397	-0.4008397	-0.4008397	-0.4008397	-0.36837494	-0.4008397	-0.2664474	0.11321639	-0.0010569271	-0.4008397	-0.4008397	-0.4008397	-0.035371937	-0.20059228	-0.4008397	-0.4008397	0.14412987	0.31524318	-0.19362842
-0.4008397	-0.4008397	-0.4008397	-0.15973261	-0.4008397	-0.4008397	-0.4008397	-0.4008397	-0.4008397	-0.4008397	-0.4008397	-0.4008397	-0.4008397	-0.36563277	-0.3561854	-0.4008397	-0.4008397	-0.24118197	-0.4008397	-0.4008397	-0.30604333	-0.4008397	-0.4008397	-0.4008397	-0.14863183	-0.4008397	-0.32558098	-0.06075565	-0.4008397	-0.4008397	-0.4008397	-0.4008397	-0.4008397	-0.28393555	-0.4008397	-0.4008397	-0.4008397	-0.20604874	0.06374422	-0.24185622	-0.4008397	-0.4008397	-0.4008397	-0.036748964	-0.35723677	-0.4008397	-0.21047123	-0.2727478	-0.4008397	0.30434138
-0.4008397	-0.15190344	-0.014081762	0.00047236288	-0.4008397	-0.4008397	-0.4008397	-0.4008397	-0.4008397	-0.4008397	-0.4008397	-0.4008397	-0.4008397	-0.29838356	-0.4008397	-0.4008397	-0.4008397	-0.4008397	-0.4008397	-0.4008397	-0.4008397	-0.4008397	-0.4008397	-0.4008397	0.070993654	-0.4008397	-0.24009289	0.29458776	-0.4008397	-0.4008397	-0.4008397	-0.4008397	-0.4008397	-0.37535104	-0.39020616	-0.4008397	-0.13118003	-0.34140998	0.2134972	-0.4008397	-0.4008397	-0.37264803	-0.39675587	-0.09724599	-0.4008397	-0.22638911	-0.14516315	-0.32058465	-0.16043274	0.06307986
-0.20139806	0.18171942	0.20219497	-0.022665305	-0.4008397	-0.2637945	-0.4008397	-0.4008397	-0.4008397	-0.4008397	-0.4008397	-0.4008397	-0.4008397	-0.4008397	-0.4008397	-0.4008397	-0.4008397	-0.4008397	-0.4008397	-0.4008397	-0.4008397	-0.4008397	-0.4008397	-0.21219471	-0.29332164	-0.4008397	0.03241282	0.29827452	-0.4008397	-0.4008397	-0.4008397	-0.4008397	-0.4008397	-0.4008397	-0.4008397	-0.4008397	-0.1171331	-0.12888788	-0.38049936	-0.4008397	-0.4008397	-0.33424914	-0.26845038	-0.2277061	-0.4008397	-0.34579703	-0.27903774	-0.4008397	0.03150454	-0.38656294
0.16934341	0.6983394	0.4848038	0.07465411	-0.37261218	-0.35138443	-0.07291662	-0.4008397	-0.4008397	-0.4008397	-0.4008397	-0.4008397	-0.4008397	-0.4008397	-0.4008397	-0.4008397	-0.4008397	-0.4008397	-0.4008397	-0.4008397	-0.4008397	-0.4008397	-0.3629645	-0.08920488	-0.4008397	-0.4008397	0.06151318	0.2275003	-0.4008397	-0.4008397	-0.4008397	-0.4008397	-0.4008397	-0.4008397	-0.4008397	-0.13775563	-0.08411259	-0.120015785	-0.4008397	-0.4008397	0.004275885	-0.4008397	-0.09188588	-0.4008397	-0.29841596	-0.4008397	-0.1616192	-0.34828973	-0.16973668	-0.4008397
0.20740016	0.73761714	0.6602374	-0.27776134	-0.19064963	-0.37975642	-0.1816618	-0.4008397	-0.4008397	-0.4008397	-0.4008397	-0.4008397	-0.4008397	-0.4008397	-0.4008397	-0.4008397	-0.4008397	-0.4008397	-0.4008397	-0.4008397	-0.4008397	-0.4008397	-0.39516968	-0.00644287	-0.33169642	-0.06588183	0.23395596	0.25764674	-0.4008397	-0.33243373	-0.4008397	-0.4008397	-0.4008397	-0.4008397	-0.3907699	-0.06185828	-0.36417618	-0.4008397	-0.4008397	-0.298282	-0.027347505	-0.20598778	-0.06353703	-0.20292076	-0.4008397	-0.4008397	-0.26041785	-0.0057049547	-0.032222133	-0.4008397
0.19682735	0.48524058	0.24801306	-0.37109414	-0.33927536	-0.38424793	-0.4008397	-0.4008397	-0.4008397	-0.26419148	-0.4008397	-0.31681573	-0.4008397	-0.4008397	-0.4008397	-0.4008397	-0.4008397	-0.4008397	-0.4008397	-0.4008397	-0.4008397	-0.4008397	-0.4008397	-0.34886107	-0.289153	0.12543303	0.3337864	0.64358467	-0.10863702	-0.4008397	-0.4008397	-0.4008397	-0.4008397	-0.21767415	-0.09218017	-0.081475295	-0.4008397	-0.4008397	-0.4008397	-0.38574478	-0.4008397	-0.4008397	-0.3327937	-0.4008397	-0.4008397	-0.4008397	-0.2338732	0.09447616	0.054327242	0.37307456
-0.116192676	-0.013649058	0.1545893	-0.25920802	-0.24401723	-0.33432993	-0.4008397	-0.4008397	0.04341305	-0.19442919	-0.4008397	-0.3283348	-0.4008397	-0.4008397	-0.4008397	-0.4008397	-0.4008397	-0.4008397	-0.4008397	-0.4008397	-0.4008397	-0.4008397	-0.4008397	-0.25058827	-0.12984304	-0.34139436	0.18826275	0.72147864	0.5783678	-0.4008397	-0.4008397	-0.4008397	-0.4008397	0.1923841	-0.052400935	-0.31078628	-0.4008397	-0.39425814	-0.123704374	-0.4008397	-0.17110911	-0.4008397	-0.32841846	-0.4008397	-0.4008397	-0.4008397	0.10814456	-0.03545292	0.026701596	-0.33210233
0.37233675	-0.059360657	-0.041550215	-0.3072602	0.0384678	-0.300465	-0.4008397	-0.2832069	-0.19564721	-0.07509526	-0.4008397	-0.4008397	-0.39152998	-0.4008397	-0.4008397	-0.4008397	-0.4008397	-0.4008397	-0.4008397	-0.4008397	-0.4008397	-0.4008397	-0.4008397	-0.4008397	-0.0050797462	-0.4008397	-0.14291325	0.19475809	0.14665715	-0.17500967	-0.4008397	-0.4008397	-0.4008397	0.20259368	-0.14341971	-0.4008397	-0.4008397	-0.23635721	-0.4008397	-0.0992938	-0.2002713	-0.4008397	-0.29794794	-0.4008397	-0.4008397	-0.4008397	0.4502639	0.3337191	-0.060431562	-0.30063957
0.37895706	0.16339862	-0.4008397	-0.294966	-0.4008397	-0.36214745	-0.20608532	-0.4008397	-0.13908276	-0.4008397	-0.4008397	-0.4008397	-0.4008397	-0.4008397	-0.4008397	-0.4008397	-0.4008397	-0.4008397	-0.4008397	-0.4008397	-0.4008397	-0.4008397	-0.4008397	-0.20073037	0.17138498	-0.33452147	-0.4008397	-0.13970833	0.3598656	-0.4008397	-0.4008397	-0.4008397	-0.04929762	-0.27522305	-0.4008397	-0.4008397	-0.3093633	-0.37677485	-0.4008397	-0.16283193	-0.046620913	-0.4008397	-0.14903101	-0.4008397	-0.4008397	0.062452298	0.29334366	-0.31246713	0.3598015	0.11979247
0.1803162	0.22218536	-0.4008397	-0.4008397	-0.4008397	-0.4008397	-0.4008397	-0.4008397	-0.4008397	-0.4008397	-0.4008397	-0.4008397	-0.4008397	-0.4008397	-0.4008397	-0.4008397	-0.4008397	-0.4008397	-0.4008397	-0.4008397	-0.4008397	-0.4008397	-0.4008397	-0.3370884	0.23266181	-0.116903976	-0.19982447	-0.4008397	0.46242875	-0.11378059	-0.4008397	-0.26832056	0.28377452	-0.22292887	-0.4008397	-0.32637376	-0.4008397	-0.4008397	-0.4008397	-0.13973863	-0.20760216	-0.004739932	-0.22417372	-0.4008397	-0.4008397	0.12131926	-0.28886807	-0.30188814	0.1450648	-0.042451035
0.40210664	0.4690824	-0.4008397	-0.352384	-0.4008397	-0.4008397	0.036854617	0.042138774	-0.36494413	-0.4008397	-0.4008397	-0.4008397	-0.4008397	-0.4008397	-0.4008397	-0.4008397	-0.4008397	-0.4008397	-0.4008397	-0.4008397	-0.4008397	-0.4008397	-0.4008397	-0.4008397	0.35361245	-0.18884161	-0.4008397	-0.31759894	0.122853376	-0.04589973	-0.4008397	0.1681267	0.042678624	-0.4008397	-0.4008397	-0.4008397	-0.3919004	-0.20968318	0.03640834	-0.06516896	-0.10892095	-0.10091059	-0.4008397	-0.4008397	0.05458137	0.0146982	-0.4008397	-0.4008397	-0.11014945	0.049861632
0.2573059	0.5661663	-0.060568534	0.2181992	0.09291187	-0.18595555	0.32914022	0.36994854	-0.0432094	-0.19396786	-0.4008397	-0.4008397	-0.4008397	-0.4008397	-0.4008397	-0.4008397	-0.4008397	-0.4008397	-0.4008397	-0.4008397	-0.4008397	-0.4008397	-0.4008397	-0.23022664	0.2990085	-0.07516206	-0.4008397	-0.09400468	0.21561693	0.27386254	-0.21570566	0.42708883	-0.03577565	-0.4008397	-0.36771524	-0.4008397	-0.20242742	0.04844429	-0.07828424	-0.23195575	-0.285794	-0.2228938	-0.27026027	-0.19367397	-0.13000001	-0.23072758	-0.4008397	-0.4008397	-0.4008397	-0.010072795
-0.027460111	0.18987809	0.08402706	0.022718359	0.22764766	0.11133559	0.16715428	0.40716478	0.2941182	-0.27461824	-0.26284158	-0.4008397	-0.4008397	-0.4008397	-0.4008397	-0.4008397	-0.4008397	-0.4008397	-0.4008397	-0.4008397	-0.4008397	-0.4008397	-0.4008397	-0.4008397	0.23011746	0.4399408	0.0513452	-0.30900583	0.5446233	0.47866452	-0.22235489	0.22017631	-0.4008397	-0.4008397	-0.4008397	-0.4008397	-0.4008397	-0.4008397	-0.4008397	-0.35453272	-0.26132977	-0.105870426	-0.071729824	-0.30750984	0.006048434	-0.4008397	-0.37106764	-0.4008397	-0.32975727	-0.4008397
-0.39448476	0.022642454	-0.4008397	0.15711707	-0.10734795	-0.11770442	-0.15471138	0.15939336	0.03205334	-0.20814878	-0.17179368	-0.4008397	-0.4008397	-0.24407037	-0.4008397	-0.4008397	-0.4008397	-0.4008397	-0.4008397	-0.4008397	-0.4008397	-0.4008397	-0.4008397	-0.4008397	0.191959	0.40388456	-0.2486977	-0.11884469	0.4947742	0.67500436	-0.08475312	-0.027828867	-0.4008397	-0.4008397	-0.4008397	-0.4008397	-0.34682125	-0.1978816	-0.30489725	-0.4008397	-0.37482896	-0.29347655	-0.4008397	-0.3080059	0.13665164	-0.4008397	-0.4008397	-0.3225752	-0.27722034	-0.4008397
-0.39014146	-0.4008397	-0.4008397	-0.4008397	-0.18187186	-0.15281442	-0.08380698	-0.11490536	-0.19961385	0.02570839	-0.059221055	0.3615823	-0.12588324	-0.09619728	0.23166755	0.11826568	-0.09142941	-0.14240651	-0.4008397	-0.4008397	-0.34914616	-0.4008397	-0.4008397	-0.4008397	0.020112477	0.18735659	-0.02852505	-0.09289428	0.21075721	0.58684176	0.14549601	-0.25264752	-0.32070845	-0.4008397	-0.4008397	-0.4008397	-0.38441795	-0.1609413	-0.3760526	-0.3540444	-0.4008397	-0.4008397	-0.4008397	-0.09331153	-0.27388394	-0.4008397	-0.39864	-0.32635334	-0.26738185	-0.4008397
-0.26828057	-0.4008397	-0.4008397	-0.23551549	-0.4008397	-0.4008397	-0.050353814	-0.4008397	-0.14412926	-0.3387252	-0.042545293	0.5732673	0.32010663	-0.14426848	0.21419938	-0.20502308	-0.2818785	0.0025042715	-0.049480822	0.033843406	0.35645887	0.20878863	-0.4008397	-0.4008397	0.04376545	0.11782183	-0.0542547	0.15314096	0.09176397	0.6567916	0.5059213	-0.16693728	-0.4008397	-0.4008397	-0.4008397	-0.4008397	-0.28487137	0.014320067	-0.4008397	-0.4008397	-0.4008397	-0.4008397	-0.4008397	-0.12915364	-0.4008397	-0.17430554	-0.4008397	-0.4008397	-0.4008397	-0.4008397
-0.4008397	-0.4008397	-0.4008397	-0.4008397	-0.34811237	-0.4008397	-0.4008397	-0.27571172	-0.3988846	-0.4008397	-0.05477956	-0.005839551	0.41173285	-0.033296175	0.11414783	0.259369	-0.4008397	-0.4008397	-0.37770328	-0.3601549	0.21523662	0.2653098	0.35999313	-0.1110235	-0.19748594	-0.4008397	0.15901951	0.27898479	-0.06273721	0.8136588	0.8000998	-0.21339615	-0.4008397	-0.4008397	-0.39441872	-0.069142215	0.14484757	-0.007632978	-0.4008397	-0.4008397	-0.4008397	-0.4008397	-0.222918	-0.2741602	-0.4008397	-0.13075133	-0.4008397	-0.4008397	-0.4008397	-0.4008397
-0.4008397	-0.4008397	-0.4008397	-0.34906894	-0.332973	-0.4008397	-0.4008397	-0.4008397	-0.4008397	-0.4008397	-0.18341705	-0.13364463	0.3697782	0.45560354	0.48786467	0.250495	-0.113445975	-0.4008397	-0.4008397	-0.4008397	-0.4008397	-0.08259192	-0.4008397	-0.28406218	-0.28978324	-0.4008397	0.05315164	0.4894518	0.43232882	1.1656816	1.0649474	-0.025274422	-0.18358347	-0.4008397	-0.2762263	0.093893796	-0.22492076	-0.041381698	-0.4008397	-0.4008397	-0.4008397	-0.4008397	-0.32430515	-0.250276	-0.4008397	-0.4008397	-0.4008397	-0.4008397	-0.4008397	-0.4008397
-0.4008397	-0.4008397	-0.4008397	-0.10371631	-0.4008397	-0.4008397	-0.4008397	-0.4008397	-0.4008397	-0.2589858	-0.4008397	-0.082373105	0.0953259	0.42802265	0.5578599	0.44256732	-0.12630032	-0.2969061	-0.4008397	-0.4008397	-0.23361519	-0.29857856	-0.4008397	-0.4008397	-0.4008397	-0.20228587	0.20998436	-0.15004411	0.7919157	1.1681789	1.0230448	0.10037479	-0.1753922	-0.27749696	0.05785874	0.23630175	-0.27757227	-0.04631254	-0.4008397	-0.4008397	-0.4008397	-0.26879168	-0.4008397	-0.23982966	-0.4008397	-0.4008397	-0.4008397	-0.4008397	-0.4008397	-0.11636349
-0.4008397	-0.4008397	-0.21602395	0.27883458	-0.4008397	-0.4008397	-0.4008397	-0.4008397	-0.4008397	-0.24468084	-0.4008397	-0.4008397	-0.23551233	-0.012795326	0.29593277	0.41564813	0.08334156	0.089406654	0.11593329	-0.4008397	-0.4008397	-0.4008397	-0.4008397	-0.4008397	-0.4008397	-0.16824907	0.20654249	0.059048597	0.7999403	0.7803283	1.0943803	0.07686286	-0.4008397	-0.3626934	-0.062022727	0.18433845	-0.0008376555	0.25428537	0.18204974	-0.22325712	-0.023945093	0.28317863	-0.08588319	-0.11193034	-0.4008397	-0.4008397	-0.4008397	-0.4008397	-0.4008397	-0.3960538
-0.4008397	-0.4008397	-0.4008397	-0.08289721	-0.25448194	-0.4008397	-0.4008397	-0.4008397	-0.4008397	-0.36499384	-0.19889934	-0.4008397	-0.14569564	0.01711537	0.11045375	0.47186166	-0.14357421	-0.06328892	0.18293734	-0.20365429	-0.4008397	-0.4008397	-0.4008397	-0.4008397	-0.4008397	0.19500953	0.4295251	-0.0040610116	0.8152102	0.55641955	1.0923839	0.1295944	-0.4008397	-0.4008397	-0.2568599	-0.21758074	0.3065698	0.0943239	0.5688654	0.10413676	0.23911212	0.40054512	0.19420232	0.18320067	0.016770525	-0.4008397	-0.4008397	-0.4008397	-0.4008397	-0.4008397
-0.4008397	-0.26237252	-0.4008397	-0.008455038	-0.3784219	-0.4008397	-0.4008397	-0.4008397	-0.4008397	-0.4008397	-0.4008397	-0.32794714	-0.07724384	0.031489577	0.31664747	0.31966403	-0.023166912	0.6122809	0.2970674	-0.10586262	-0.4008397	-0.4008397	-0.4008397	-0.4008397	-0.4008397	0.24868344	0.52202624	-0.4008397	0.60912156	1.0149586	0.5641053	0.252434	-0.4008397	-0.4008397	-0.2598386	-0.4008397	-0.4008397	-0.32333088	-0.22892316	-0.4008397	-0.26027563	0.59055656	0.32776868	0.3372272	0.1823027	-0.4008397	-0.32269713	-0.4008397	-0.21267208	-0.22141348
-0.4008397	-0.4008397	-0.4008397	-0.24619994	-0.4008397	-0.4008397	-0.4008397	-0.4008397	-0.4008397	-0.4008397	-0.4008397	-0.341987	-0.17900403	0.16364583	0.06875069	-0.14808574	0.14938568	0.9784085	0.48870566	-0.06530058	0.46872002	-0.4008397	-0.4008397	-0.4008397	-0.4008397	0.14516206	0.36063313	-0.4008397	0.11554444	0.63029855	0.598232	0.3303605	-0.20169447	-0.4008397	-0.4008397	-0.38498065	-0.4008397	-0.360525	-0.4008397	-0.4008397	-0.4008397	-0.19286144	-0.4008397	0.043486707	-0.093491174	-0.4008397	-0.22567049	-0.4008397	-0.4008397	-0.107333444
-0.4008397	-0.29472718	-0.08959772	-0.060849555	-0.4008397	-0.4008397	-0.4008397	-0.4008397	-0.4008397	-0.4008397	-0.4008397	-0.4008397	-0.16343483	-0.24444607	-0.4008397	-0.4008397	0.2757438	0.62195534	0.9242629	0.6787299	0.46435136	-0.23553452	-0.4008397	-0.4008397	-0.17710403	0.3520152	0.6518163	0.3343766	-0.4008397	0.8387022	0.82593536	0.2277418	0.09778179	-0.4008397	-0.4008397	-0.2638776	-0.4008397	-0.4008397	-0.20729555	-0.4008397	-0.2826747	-0.4008397	-0.28381294	-0.4008397	-0.4008397	-0.4008397	-0.4008397	-0.4008397	-0.4008397	-0.27312887
-0.4008397	-0.4008397	-0.16846082	0.13573255	-0.4008397	-0.4008397	-0.4008397	-0.4008397	-0.4008397	-0.4008397	-0.4008397	-0.14966927	-0.39523405	-0.32908556	-0.4008397	-0.4008397	-0.010775373	0.25196576	0.40078136	0.9417177	0.22955962	-0.055753253	-0.4008397	-0.10330946	-0.4008397	0.08024285	0.52635	0.4944006	-0.4008397	0.6190868	0.61469185	0.66336334	0.37449288	-0.14655802	-0.4008397	-0.36555853	-0.4008397	-0.38542643	-0.24700987	-0.4008397	-0.4008397	-0.4008397	-0.113913916	-0.4008397	-0.4008397	-0.4008397	-0.4008397	-0.4008397	-0.4008397	-0.4008397
-0.30610156	-0.4008397	0.44004464	-0.15174904	-0.4008397	-0.4008397	-0.4008397	-0.4008397	-0.4008397	-0.4008397	-0.4008397	-0.37213513	-0.4008397	-0.4008397	-0.4008397	-0.4008397	-0.4008397	0.19535446	0.63805676	0.3564474	0.41309515	0.40588447	-0.39728656	-0.29516792	-0.4008397	-0.23381472	0.14122953	0.59973866	0.15911107	0.30335808	0.37219858	0.99615264	0.2994458	-0.16895367	-0.4008397	-0.4008397	-0.4008397	-0.33654848	-0.4008397	-0.4008397	-0.4008397	-0.4008397	-0.4008397	-0.4008397	-0.4008397	-0.4008397	-0.4008397	-0.4008397	-0.36473253	-0.4008397
-0.24955025	-0.4008397	0.42801476	0.10936156	-0.4008397	-0.4008397	-0.4008397	-0.4008397	-0.4008397	-0.4008397	-0.3810156	-0.2996564	-0.4008397	-0.4008397	-0.4008397	-0.4008397	-0.4008397	-0.20989953	0.23426004	0.5231336	0.6128357	0.76022464	-0.4008397	-0.13826852	-0.38294518	0.014576267	0.2704474	0.14906164	-0.083806954	0.3467186	0.37166533	0.7722095	0.2096216	-0.2431209	-0.4008397	-0.4008397	-0.28626823	-0.30580997	-0.4008397	-0.4008397	-0.4008397	-0.4008397	-0.36618665	-0.4008397	-0.4008397	-0.4008397	-0.4008397	-0.4008397	-0.09032782	-0.4008397
-0.26302892	-0.4008397	0.4098257	-0.04376037	-0.4008397	-0.4008397	-0.4008397	-0.4008397	-0.4008397	-0.32407603	-0.27778733	-0.4008397	-0.4008397	-0.4008397	-0.4008397	-0.4008397	-0.4008397	-0.16511156	-0.12534772	0.36476752	0.5745585	0.7235405	-0.06541104	0.19072708	0.2468872	0.35954964	0.19009578	-0.3451371	-0.14351101	0.12192938	0.17568208	0.77791125	0.445605	0.15968074	-0.4008397	-0.4008397	-0.36431208	-0.37874994	-0.4008397	-0.4008397	-0.4008397	-0.31100395	-0.4008397	-0.4008397	-0.4008397	-0.4008397	-0.4008397	-0.14498633	-0.22116153	-0.30381864
-0.37627047	-0.4008397	0.33553323	0.018899268	-0.4008397	-0.4008397	-0.4008397	-0.4008397	-0.4008397	-0.2942823	-0.3948807	-0.4008397	-0.4008397	-0.34411207	-0.4008397	-0.4008397	-0.4008397	0.116527684	-0.4008397	-0.06379654	0.23582636	0.38160944	-0.24972805	0.60629165	0.54346436	0.10857208	-0.12317132	0.4455331	-0.079932906	-0.11995401	0.2752798	0.7361277	0.26588273	0.1013501	-0.4008397	-0.25947526	-0.4008397	-0.4008397	-0.22855364	-0.1055112	-0.3582852	-0.4008397	-0.11555172	-0.4008397	-0.4008397	-0.4008397	-0.4008397	-0.4008397	-0.09462208	-0.037955195
-0.4008397	-0.4008397	-0.052939247	-0.16420534	-0.4008397	-0.4008397	-0.4008397	-0.4008397	-0.4008397	-0.4008397	-0.19479465	-0.30609548	-0.3169985	0.019006692	-0.4008397	-0.4008397	-0.4008397	0.16409484	-0.4008397	0.2962359	0.30180445	0.23219582	0.043081578	0.11021696	0.5898135	0.13754788	0.26336318	0.33814505	0.4063673	-0.1572547	0.20568754	0.48455843	0.31971353	0.1257521	-0.4008397	-0.3125335	-0.4008397	-0.4008397	-0.4008397	-0.019687077	-0.27278	-0.26993337	-0.36523083	-0.4008397	-0.4008397	-0.4008397	-0.24020833	-0.4008397	-0.37395078	-0.12522379
-0.4008397	-0.4008397	-0.20658685	-0.13765167	-0.4008397	-0.4008397	-0.4008397	-0.4008397	-0.4008397	-0.3540777	-0.4008397	-0.4008397	-0.2086422	-0.18282901	-0.4008397	-0.4008397	-0.4008397	0.20160432	0.6426107	0.012068053	0.10171039	-0.061334707	-0.39750186	0.25871447	0.844047	0.8898469	0.0941276	0.110733256	0.15657379	-0.4008397	0.067505375	0.65864176	0.8958758	-0.116302624	-0.4008397	-0.083635904	-0.4008397	-0.4008397	-0.24301396	-0.4008397	-0.28194645	-0.38225755	-0.4008397	-0.4008397	-0.4008397	-0.4008397	-0.20264436	-0.4008397	-0.4008397	-0.060277652
-0.4008397	-0.4008397	-0.16459297	-0.29139215	-0.4008397	-0.4008397	-0.4008397	-0.4008397	-0.4008397	-0.4008397	-0.4008397	-0.14819571	0.0071363747	-0.12991513	-0.4008397	-0.4008397	0.09280091	0.3586531	0.2405561	-0.098028466	-0.30688772	-0.4008397	-0.4008397	-0.017473914	0.8684254	0.81966823	0.7087957	0.3084391	-0.23710473	-0.4008397	0.11117523	0.20634963	1.0564641	0.38503665	-0.4008397	-0.4008397	-0.4008397	-0.4008397	-0.4008397	-0.27529585	-0.4008397	-0.31235573	-0.31552115	-0.4008397	-0.4008397	-0.4008397	-0.4008397	0.110817775	-0.28632176	-0.29991007
-0.4008397	-0.31583682	0.19454233	0.14952883	-0.4008397	-0.4008397	-0.29834852	-0.4008397	-0.4008397	-0.4008397	-0.4008397	-0.4008397	-0.14326093	-0.4008397	-0.4008397	-0.4008397	0.13611558	0.25463432	0.06258874	0.17112327	-0.17057547	0.100275144	-0.4008397	-0.20256169	0.5307964	0.8658072	0.8651846	0.49643606	-0.31071803	-0.4008397	-0.026881613	0.7043926	1.0817561	0.59439504	0.10968763	-0.4008397	-0.4008397	-0.4008397	-0.4008397	-0.25206348	-0.4008397	-0.4008397	-0.31749865	-0.29975003	-0.1430393	-0.4008397	-0.4008397	-0.07940264	0.3068235	0.33014277
-0.38268307	-0.084508926	0.21862854	-0.048321627	-0.22053647	-0.4008397	-0.33708096	-0.4008397	-0.4008397	-0.4008397	-0.27921388	-0.31065822	-0.4008397	-0.4008397	-0.4008397	-0.31549892	0.011015852	-0.04161793	-0.033800308	-0.020316584	-0.4008397	-0.17190222	-0.23194961	0.012346521	0.085423924	0.47524413	0.57217294	0.7019281	0.27408	-0.4008397	-0.21483745	0.7155218	0.6586631	0.8230913	0.4560764	-0.4008397	-0.4008397	-0.4008397	-0.4008397	-0.1709748	-0.4008397	-0.4008397	-0.4008397	-0.13418931	0.108481444	-0.4008397	-0.4008397	-0.4008397	0.20008223	0.32078815
-0.08867898	0.24936509	-0.035282966	-0.18742757	-0.37953156	-0.4008397	-0.4008397	-0.4008397	-0.4008397	-0.4008397	-0.32408628	-0.3283321	-0.4008397	-0.4008397	-0.4008397	-0.20274454	-0.4008397	-0.35922235	-0.4008397	-0.3627589	-0.4008397	-0.2590499	0.483797	0.14012697	-0.04319173	0.41895798	-0.088484555	0.47913677	0.07452055	0.3743036	-0.20678999	0.07559384	0.8271756	0.6792231	0.17794128	-0.4008397	-0.4008397	-0.4008397	-0.4008397	-0.4008397	-0.4008397	-0.4008397	-0.14471512	0.30960828	0.2091692	0.12853037	-0.4008397	-0.4008397	-0.24538921	0.053733148
-0.4008397	0.054454584	-0.4008397	-0.4008397	-0.4008397	-0.4008397	-0.4008397	-0.4008397	-0.4008397	-0.29709637	-0.124092594	-0.0768631	-0.25920063	-0.3905664	-0.22270398	-0.012146763	-0.37824348	-0.4008397	-0.21312939	-0.4008397	-0.35882795	-0.4008397	0.8300606	0.22997308	-0.4008397	-0.13300356	-0.029587919	0.06864943	-0.0520521	0.8373358	0.13218497	-0.0073562027	0.5430967	0.6502182	-0.052598294	-0.4008397	-0.4008397	-0.4008397	-0.4008397	-0.4008397	-0.4008397	-0.4008397	0.0057701166	0.6300198	0.14664467	-0.083776414	0.005803633	-0.37335336	-0.2960666	-0.083819315
-0.34102702	-0.4008397	-0.4008397	-0.3543628	-0.4008397	-0.4008397	-0.4008397	-0.4008397	-0.4008397	-0.4008397	-0.17483938	-0.4008397	-0.4008397	-0.13611871	0.29874262	-0.02212409	-0.3075513	-0.4008397	-0.015499508	-0.2770317	-0.4008397	0.055922728	0.8195387	0.057962373	-0.4008397	-0.2669225	-0.4008397	-0.16195583	0.18197092	0.4945555	0.08528581	0.20202921	0.24771637	0.64818233	0.51337785	-0.3048138	-0.4008397	-0.4008397	-0.4008397	-0.4008397	-0.4008397	-0.4008397	0.1586205	0.34938252	-0.051433183	-0.04105892	-0.15238841	-0.30876678	-0.4008397	-0.4008397
-0.38635913	-0.4008397	-0.4008397	-0.4008397	-0.4008397	-0.4008397	-0.4008397	-0.4008397	-0.4008397	-0.4008397	-0.23628831	-0.32489923	-0.4008397	0.18547599	-0.4008397	-0.03203423	-0.4008397	-0.4008397	-0.3145038	-0.4008397	-0.35215056	0.34664762	0.5226872	-0.34596202	-0.4008397	-0.4008397	-0.4008397	-0.12460823	0.08642289	0.111887366	-0.4008397	0.4721849	0.7133587	0.6058309	0.5809979	-0.10677087	-0.4008397	-0.4008397	-0.4008397	-0.39956146	-0.4008397	-0.19367436	0.19796857	0.13659103	-0.33646247	-0.4008397	-0.17499095	-0.28570026	-0.24934284	-0.4008397
-0.4008397	-0.4008397	-0.4008397	-0.4008397	-0.4008397	-0.4008397	-0.4008397	-0.4008397	-0.4008397	-0.3866204	-0.4008397	-0.4008397	-0.23188049	-0.10994251	-0.17139003	0.12251841	-0.4008397	-0.079623096	-0.31795248	-0.4008397	-0.21734314	0.36445504	0.04946444	-0.4008397	-0.34920785	-0.4008397	-0.4008397	-0.36513177	0.13191977	0.114974916	0.11712623	-0.079765275	0.8877824	0.86822885	0.5768033	0.08732986	-0.29360074	-0.38646495	-0.23972471	-0.15565307	-0.4008397	-0.4008397	-0.16254783	-0.1541041	-0.4008397	-0.4008397	0.09332751	-0.16608742	-0.27743047	-0.2626531
-0.4008397	-0.38641277	-0.4008397	-0.4008397	-0.2924091	-0.4008397	-0.4008397	-0.17752814	-0.4008397	-0.4008397	-0.4008397	-0.4008397	-0.4008397	-0.0876541	0.063283026	0.5104641	-0.4008397	-0.17174591	-0.4008397	-0.4008397	0.116555385	0.48872435	-0.37644187	-0.4008397	-0.4008397	-0.4008397	-0.4008397	-0.4008397	-0.31562442	0.13618833	0.52517194	0.24907051	0.5806498	0.80536306	0.6458207	0.10150731	-0.22208247	-0.3920039	-0.4008397	-0.3324191	-0.2126321	-0.24585022	-0.4008397	-0.4008397	-0.4008397	-0.35935244	-0.4008397	-0.11687303	0.11511358	-0.4008397
-0.35335827	-0.3306321	-0.2960649	-0.351542	-0.1291344	-0.051181886	-0.4008397	-0.4008397	-0.35957375	-0.4008397	-0.4008397	-0.4008397	-0.4008397	-0.269613	0.40952143	0.27739584	-0.4008397	-0.4008397	-0.4008397	-0.4008397	0.5921662	0.3443398	-0.4008397	-0.4008397	-0.4008397	-0.4008397	-0.4008397	-0.29381543	-0.39545393	-0.17117497	0.3235858	0.3230448	0.2441143	0.7391994	0.43595028	0.712662	0.07004933	-0.2580488	-0.30966848	-0.4008397	-0.07354148	-0.4008397	-0.3476513	-0.4008397	-0.4008397	-0.1229152	-0.4008397	-0.4008397	0.22284567	-0.4008397
-0.4008397	-0.1737523	-0.017516252	-0.21542452	0.10434589	0.24601112	-0.4008397	-0.4008397	-0.31276637	-0.4008397	-0.2990991	-0.36094028	-0.4008397	-0.4008397	0.3148329	-0.3489228	-0.4008397	-0.4008397	-0.4008397	0.23706186	0.68123895	-0.29318792	-0.4008397	-0.4008397	-0.4008397	-0.4008397	-0.4008397	-0.4008397	-0.15579955	-0.10608169	0.2864665	0.28277642	0.3341111	1.079093	0.6146153	0.7229386	0.16507591	-0.11570987	-0.4008397	-0.16507755	0.059961725	-0.4008397	-0.4008397	-0.4008397	-0.4008397	-0.15798125	-0.037074674	-0.3448371	-0.24421555	0.0048331763
0.03774328	-0.4008397	-0.4008397	-0.4008397	0.08829794	-0.04451444	-0.4008397	-0.4008397	-0.4008397	-0.4008397	-0.21459424	-0.4008397	-0.4008397	-0.4008397	0.07272169	-0.4008397	-0.4008397	-0.4008397	-0.12260203	0.5694152	0.34036186	-0.070182465	-0.4008397	-0.4008397	-0.4008397	-0.4008397	-0.4008397	-0.4008397	-0.27579594	0.058902852	0.024743898	0.29403603	0.5420362	1.0930206	0.77089113	0.46268323	0.10712663	-0.36014664	-0.4008397	-0.1591087	-0.25932398	-0.4008397	-0.4008397	-0.4008397	-0.4008397	-0.2893219	-0.4008397	-0.15134339	-0.4008397	-0.24982679
-0.4008397	-0.15567519	-0.4008397	-0.4008397	-0.4008397	-0.4008397	-0.4008397	-0.4008397	-0.4008397	-0.4008397	0.00028559653	-0.4008397	-0.4008397	-0.4008397	-0.22048852	-0.4008397	-0.4008397	-0.4008397	0.24916641	0.38762277	-0.4008397	0.075552635	-0.4008397	-0.4008397	-0.4008397	-0.39942718	-0.32754144	-0.31979918	-0.4008397	0.13498983	0.05240751	0.007887358	0.43825722	0.7884645	0.7896063	0.46276352	0.115942135	-0.13284923	-0.3830288	-0.16384017	-0.03370527	-0.4008397	-0.4008397	-0.4008397	-0.4008397	-0.31596437	-0.3057205	-0.4008397	-0.4008397	-0.37381658
-0.4008397	-0.4008397	0.31124988	-0.4008397	-0.4008397	-0.4008397	-0.4008397	-0.4008397	-0.4008397	-0.4008397	-0.4008397	-0.4008397	-0.4008397	-0.16637087	-0.08192066	-0.008943325	-0.15524028	0.05013583	0.21443713	-0.017377863	-0.4008397	-0.24532199	-0.4008397	-0.4008397	-0.4008397	-0.2845166	-0.3795757	-0.21548145	-0.4008397	-0.4008397	-0.29245675	0.1326043	0.2428885	0.9712416	0.56281984	0.4823407	0.061176907	0.3727683	-0.39259407	-0.34689057	-0.19903202	-0.20536481	-0.4008397	-0.4008397	-0.252206	-0.4008397	-0.34294268	-0.4008397	-0.3855661	-0.4008397
-0.26392516	-0.4008397	-0.16117187	-0.4008397	-0.4008397	-0.4008397	-0.4008397	-0.33444625	-0.32123867	-0.4008397	-0.4008397	-0.4008397	-0.4008397	-0.4008397	-0.0008637659	-0.074251994	0.11064605	0.25708365	0.4235519	-0.02958175	-0.4008397	-0.4008397	-0.4008397	-0.4008397	-0.4008397	-0.055779893	0.20783815	-0.15844777	-0.16577409	-0.4008397	-0.18193597	0.24075048	0.028663186	0.6098662	0.6093719	0.6435972	0.32805416	-0.23494181	-0.044569615	-0.18059696	-0.4008397	-0.4008397	-0.4008397	-0.4008397	-0.39600986	-0.4008397	-0.4008397	-0.4008397	-0.4008397	-0.278548
-0.4008397	-0.4008397	-0.4008397	-0.4008397	-0.4008397	-0.4008397	-0.4008397	-0.4008397	-0.4008397	-0.07220757	-0.35631463	-0.4008397	-0.4008397	0.085549496	-0.2760982	-0.28435776	-0.124282874	0.22673742	-0.15917572	-0.4008397	-0.3354747	-0.4008397	-0.4008397	-0.4008397	-0.4008397	0.14282855	0.3328526	-0.122411065	-0.39338294	-0.27881634	-0.018472074	-0.26152956	-0.18456738	0.6382639	0.4098512	0.88555545	0.6815988	-0.20573878	-0.23582287	0.2513054	-0.4008397	-0.066758536	-0.4008397	-0.4008397	-0.4008397	-0.4008397	-0.4008397	-0.4008397	-0.4008397	-0.30400482
-0.4008397	-0.17750426	-0.3380652	-0.044492904	-0.4008397	-0.4008397	-0.4008397	-0.4008397	-0.4008397	-0.18637188	0.1099278	-0.4008397	-0.4008397	0.021024192	-0.2686206	-0.4008397	0.27184236	0.3819278	-0.10012635	-0.4008397	-0.30737224	-0.4008397	-0.4008397	-0.4008397	-0.4008397	0.5130314	0.29437333	-0.13208665	-0.14656238	-0.24038124	-0.29076973	-0.22624822	-0.4008397	0.44601777	0.8035357	1.0618883	0.9467857	0.1651977	-0.4008397	0.02771664	-0.3939288	0.039952327	-0.4008397	-0.4008397	-0.4008397	-0.4008397	-0.4008397	-0.4008397	-0.4008397	-0.4008397
-0.4008397	0.09629778	-0.08583863	0.3358855	-0.4008397	-0.4008397	-0.4008397	-0.4008397	-0.4008397	-0.4008397	-0.2849627	-0.117556736	0.00077848375	-0.31036475	-0.4008397	-0.4008397	0.2624567	0.3270149	-0.28311288	-0.4008397	-0.2353485	-0.39504385	-0.3492348	-0.4008397	0.23140155	0.87629664	0.24409454	-0.1232742	0.07212522	-0.16976957	-0.21116762	-0.3640581	-0.4008397	0.54133284	0.7597545	1.0838856	0.9692993	0.0666795	0.12728688	-0.2514506	-0.10959259	0.025181582	-0.4008397	-0.4008397	-0.4008397	-0.4008397	-0.4008397	-0.4008397	-0.4008397	-0.4008397
-0.4008397	-0.33634558	0.27861285	0.15008102	-0.4008397	-0.4008397	-0.4008397	-0.4008397	-0.4008397	-0.4008397	-0.4008397	-0.21789508	-0.22211486	-0.4008397	-0.4008397	-0.1687387	0.44626456	-0.17583789	-0.16012138	0.17865993	-0.25747508	-0.21044937	-0.20179114	0.026193138	0.3493744	0.19289856	-0.092840336	-0.26041394	0.033918932	-0.20218235	0.03348135	0.02850708	-0.3537771	0.8300032	1.035696	1.4527116	0.45661893	0.3636173	0.24832329	0.0037655067	-0.4008397	-0.26250985	-0.4008397	-0.4008397	-0.4008397	-0.4008397	-0.4008397	-0.4008397	-0.34681392	-0.4008397
-0.4008397	-0.4008397	0.07641369	0.18765454	-0.05186968	-0.4008397	-0.4008397	-0.4008397	-0.4008397	-0.4008397	-0.4008397	-0.29849815	-0.24586155	-0.33691183	-0.4008397	0.021975515	-0.2775049	-0.19632517	0.0077362563	-0.06755823	-0.3226524	-0.0021385998	0.031222913	-0.13479252	-0.10978939	-0.3535691	-0.4008397	-0.07698716	-0.3819995	-0.09926076	-0.22269969	-0.37980428	-0.4008397	0.8011737	1.3477485	1.078576	0.6506228	-0.03192471	0.07292633	-0.4008397	-0.4008397	-0.4008397	-0.3871757	-0.4008397	-0.30453852	-0.4008397	-0.4008397	-0.4008397	-0.4008397	-0.4008397
-0.4008397	-0.4008397	-0.19636215	0.23819327	0.37753463	-0.4008397	-0.4008397	-0.4008397	-0.4008397	-0.4008397	-0.4008397	-0.4008397	-0.26838046	-0.4008397	-0.4008397	-0.08289645	-0.4008397	-0.35287848	-0.15692149	-0.06790227	-0.4008397	0.276001	0.12320699	0.17568523	-0.4008397	-0.20731351	-0.16732465	-0.06845754	-0.31961012	-0.27346337	-0.1567345	-0.4008397	-0.4008397	0.14268321	1.3784837	1.152684	1.1376864	0.23854391	-0.4008397	-0.26826122	-0.18429364	-0.4008397	-0.4008397	-0.4008397	-0.4008397	-0.4008397	-0.24465583	-0.4008397	-0.4008397	-0.4008397
-0.4008397	-0.4008397	-0.4008397	0.03690517	0.18206324	-0.4008397	-0.4008397	-0.4008397	-0.4008397	-0.4008397	-0.4008397	-0.4008397	-0.12820515	-0.4008397	0.18391502	-0.35369462	-0.4008397	-0.4008397	-0.16325021	0.04360601	-0.4008397	-0.0095422715	0.2509262	-0.4008397	-0.4008397	-0.4008397	-0.05081192	-0.067985825	-0.4008397	-0.22832862	-0.04919414	-0.4008397	-0.4008397	0.072508104	1.2427793	1.1936513	1.063926	-0.018447733	-0.4008397	-0.05051078	-0.22509737	-0.20892663	-0.4008397	-0.3172849	-0.4008397	-0.4008397	-0.3799432	-0.4008397	-0.4008397	0.14105476
-0.4008397	-0.4008397	-0.4008397	-0.19410796	-0.3426852	-0.4008397	-0.4008397	-0.4008397	-0.4008397	-0.4008397	-0.4008397	-0.18186021	-0.4008397	-0.4008397	0.49685147	-0.31897563	-0.4008397	-0.4008397	-0.4008397	-0.17387946	-0.35027668	0.28702015	0.087335415	-0.4008397	-0.4008397	-0.4008397	-0.27368328	-0.047519207	-0.4008397	-0.3252317	0.18899475	-0.05899367	-0.17114472	0.0816523	1.0435432	1.0464921	0.95001394	0.18980895	-0.16924144	-0.11149998	0.15548883	-0.16150825	-0.4008397	-0.22631869	-0.4008397	-0.4008397	-0.4008397	-0.4008397	-0.4008397	0.50598705
-0.4008397	-0.4008397	-0.4008397	-0.4008397	-0.18954273	-0.4008397	-0.4008397	-0.4008397	-0.4008397	-0.4008397	-0.4008397	-0.19408235	-0.32392395	0.35826924	0.27147758	-0.11342626	-0.4008397	-0.4008397	-0.3393326	-0.10496263	-0.0055105044	-0.17482428	0.1536239	-0.4008397	-0.3557746	-0.4008397	-0.30510214	-0.4008397	-0.4008397	-0.4008397	0.2977891	-0.38392732	0.16532393	0.07233501	0.6184561	0.96705544	0.72519606	0.6029718	0.08828525	0.2595505	0.038693517	-0.372833	-0.21043384	-0.045438338	-0.4008397	-0.4008397	-0.4008397	-0.4008397	-0.4008397	0.8111578
-0.4008397	-0.4008397	-0.4008397	-0.09138955	0.22797282	-0.21538168	-0.4008397	-0.4008397	-0.4008397	-0.4008397	-0.4008397	0.25887153	-0.3804589	0.4480417	-0.018371271	-0.2916598	-0.4008397	-0.4008397	-0.21847644	-0.08852927	0.044799756	0.23967846	0.0845386	-0.17764373	-0.30245268	-0.16268744	-0.26860037	-0.4008397	-0.4008397	-0.34180605	-0.03050542	-0.31615564	-0.4008397	-0.03145874	0.51085716	1.1412307	1.0302117	0.6703948	0.13795468	0.3423002	0.10706703	-0.4008397	-0.2249501	-0.3587904	-0.4008397	-0.4008397	-0.4008397	-0.4008397	-0.03703696	0.72850007
-0.4008397	-0.4008397	-0.4008397	0.019729137	0.36748892	-0.21951129	-0.4008397	-0.4008397	-0.4008397	-0.4008397	-0.4008397	-0.08702164	0.19975673	0.19113235	-0.082630165	-0.4008397	-0.4008397	-0.08634863	-0.19382608	-0.4008397	-0.28325552	0.26906925	-0.16998036	-0.33177847	-0.2325684	-0.28470823	-0.20915443	-0.4008397	-0.4008397	-0.27366439	-0.019910647	-0.15575887	-0.32763395	0.06057144	0.123996265	0.91023415	0.7249906	0.48540276	0.32503277	0.098769695	0.09659103	-0.4008397	-0.26175174	-0.4008397	-0.4008397	-0.4008397	-0.4008397	-0.4008397	0.025696006	0.9459712
-0.4008397	-0.4008397	-0.4008397	0.19316265	0.5078861	-0.17189507	-0.4008397	-0.4008397	-0.4008397	-0.4008397	-0.4008397	-0.31496397	0.2219367	0.27573934	-0.4008397	-0.4008397	-0.4008397	-0.12990631	0.21306351	-0.4008397	-0.4008397	0.029597446	-0.11443064	-0.3676562	-0.4008397	-0.19339643	-0.28271702	-0.4008397	-0.3924465	-0.2159564	0.16906087	0.1884511	0.3123561	0.044025898	-0.39199045	0.18246362	0.5372357	0.2934827	-0.06580277	-0.4008397	-0.1696157	-0.16526124	-0.4008397	-0.4008397	-0.4008397	-0.39071772	-0.4008397	-0.13977574	0.36571878	0.32870942
-0.4008397	-0.3680133	-0.3669651	-0.10055961	0.31940076	0.004274444	-0.24907885	-0.4008397	-0.34075236	-0.4008397	-0.4008397	0.025334049	0.38337365	0.3669015	-0.4008397	-0.4008397	-0.4008397	-0.28916985	0.052883763	-0.00053234346	-0.40024844	-0.24069679	-0.27291396	-0.4008397	-0.4008397	-0.18605117	-0.4008397	-0.4008397	-0.4008397	-0.4008397	-0.22616471	0.10301176	0.42622095	0.0012151818	-0.4008397	-0.37068692	-0.3392018	0.300466	-0.4008397	-0.4008397	-0.1765955	-0.4008397	-0.4008397	-0.21370593	0.12209792	-0.19502828	-0.4008397	0.20785154	0.45628884	-0.12446729
-0.4008397	-0.2821803	-0.4008397	-0.31163242	0.20337982	0.28217822	-0.16741359	-0.4008397	-0.26402202	-0.4008397	0.056982767	0.46983033	0.31516963	-0.18219371	-0.4008397	-0.4008397	-0.4008397	0.07796106	0.1816064	0.3019926	-0.29346567	-0.08923933	-0.4008397	-0.37044382	-0.1374985	-0.4008397	-0.3194324	-0.4008397	-0.4008397	-0.4008397	-0.4008397	0.028071266	0.49897155	0.060687356	-0.09894607	0.13530603	-0.1434617	0.0010341784	-0.4008397	-0.4008397	-0.4008397	-0.4008397	-0.4008397	-0.17359386	0.06731752	-0.27868393	-0.16231832	0.48176995	0.74844515	-0.4008397
-0.4008397	-0.4008397	-0.4008397	-0.07156879	-0.04758467	0.46899542	0.009883551	-0.4008397	-0.2615002	-0.17055815	-0.1738057	0.50001585	-0.04500179	-0.4008397	-0.4008397	-0.4008397	-0.21024755	0.31354648	0.33764946	0.07055991	-0.4008397	-0.4008397	-0.4008397	-0.4008397	-0.4008397	-0.34509376	-0.4008397	-0.4008397	-0.4008397	0.0033226158	-0.4008397	-0.10710078	0.07642926	-0.4008397	0.22965632	0.047518726	-0.17447004	-0.16696732	-0.4008397	-0.21508433	-0.4008397	-0.4008397	-0.4008397	-0.09625028	-0.15639655	-0.4008397	-0.4008397	0.39187774	0.62490743	-0.19234307
-0.4008397	-0.4008397	-0.4008397	-0.4008397	0.044968046	0.021672629	-0.052486297	-0.2569868	-0.3791786	-0.23363127	0.4351272	0.6062391	-0.4008397	-0.4008397	-0.39671627	-0.4008397	-0.4008397	0.19803354	0.47747734	-0.4008397	-0.4008397	-0.4008397	-0.4008397	-0.4008397	-0.4008397	-0.4008397	-0.4008397	-0.2491563	-0.22900207	-0.2154821	-0.31978276	0.022178862	-0.19413337	-0.4008397	0.10964248	-0.19409406	0.15035552	-0.11181563	-0.4008397	-0.11307002	-0.2914191	-0.4008397	-0.28125688	-0.11634097	-0.08636433	-0.4008397	-0.4008397	0.52146995	-0.07560023	-0.4008397
-0.4008397	-0.4008397	-0.4008397	-0.4008397	-0.23853521	-0.3217793	0.11181351	-0.0021757558	-0.4008397	0.19750132	0.48430666	0.24966568	-0.4008397	-0.4008397	-0.1338366	-0.22843188	-0.4008397	-0.14142029	-0.032030817	-0.4008397	-0.4008397	-0.4008397	-0.4008397	-0.4008397	-0.4008397	-0.39227957	0.21803197	-0.4008397	-0.4008397	-0.1913839	-0.4008397	0.09745826	-0.4008397	-0.25505662	0.0027941396	-0.13359195	0.03232349	0.1431171	-0.16913882	-0.13868253	-0.23323585	-0.4008397	-0.4008397	-0.4008397	-0.39359155	-0.4008397	-0.122863434	0.23607366	-0.4008397	-0.4008397
-0.4008397	-0.4008397	-0.4008397	-0.38387263	-0.2349328	-0.35059944	0.40740955	0.17297672	-0.03410524	0.124106266	0.1952806	-0.4008397	-0.4008397	-0.32038406	-0.34636074	-0.33132866	-0.38365674	-0.4008397	-0.30413458	-0.3642818	-0.27966133	-0.4008397	-0.4008397	-0.4008397	-0.4008397	-0.11114528	-0.00011273215	-0.13674624	-0.4008397	-0.4008397	-0.4008397	0.14002915	-0.4008397	0.19584253	-0.09620294	-0.0897562	-0.2799238	0.2663372	-0.02491383	0.09611523	-0.11389898	-0.4008397	-0.4008397	-0.4008397	-0.4008397	-0.4008397	-0.05744388	-0.09563048	-0.4008397	-0.2755512
-0.4008397	-0.4008397	-0.4008397	-0.39049357	-0.4008397	-0.059335608	0.47391084	0.3531528	0.6004515	-0.21529275	-0.4008397	-0.4008397	-0.17739576	-0.10087958	-0.12963049	-0.19780177	-0.3696168	-0.4008397	-0.4008397	-0.4008397	-0.34317264	-0.4008397	-0.4008397	-0.4008397	-0.4008397	-0.34108382	0.38754442	-0.4008397	-0.4008397	-0.4008397	-0.4008397	-0.1783026	-0.31671172	-0.1027161	-0.4008397	-0.09663256	-0.4008397	-0.078610025	-0.17845176	-0.39474478	-0.4008397	-0.4008397	-0.4008397	-0.4008397	-0.4008397	-0.4008397	-0.4008397	-0.4008397	-0.025086543	0.13892934
-0.4008397	-0.4008397	-0.4008397	-0.4008397	-0.4008397	0.004706112	0.24444258	0.67707664	0.8140767	0.2313203	-0.4008397	-0.4008397	-0.4008397	-0.12934083	-0.052556463	-0.12463866	-0.2082576	-0.4008397	-0.4008397	-0.4008397	-0.4008397	-0.4008397	-0.4008397	-0.36868188	-0.4008397	-0.21167348	-0.14818813	-0.4008397	-0.4008397	-0.4008397	-0.4008397	0.020883884	-0.4008397	-0.4008397	-0.110368975	0.114800915	-0.14487937	0.0047021694	-0.4008397	-0.3195096	-0.4008397	-0.4008397	-0.4008397	-0.4008397	-0.4008397	-0.4008397	-0.4008397	-0.4008397	-0.29657513	0.10507819
-0.36311743	-0.4008397	-0.4008397	-0.4008397	-0.4008397	0.06530442	0.1365662	0.8527942	0.30000877	0.43396944	-0.4008397	-0.4008397	0.20992945	-0.31877604	-0.19788626	0.018947342	-0.16526215	-0.09375862	-0.31121734	-0.4008397	-0.4008397	-0.4008397	-0.4008397	-0.4008397	-0.26715866	-0.4008397	-0.18660285	-0.4008397	-0.4008397	-0.16400804	-0.33500725	-0.4008397	-0.4008397	-0.4008397	-0.4008397	-0.22065675	-0.13816743	0.0858656	-0.20259133	-0.11369505	-0.25103137	-0.4008397	-0.4008397	-0.4008397	-0.4008397	-0.4008397	-0.4008397	-0.4008397	-0.4008397	-0.4008397
-0.4008397	-0.4008397	-0.4008397	-0.4008397	-0.4008397	-0.047591824	0.22890465	0.2757982	0.69403285	0.1669818	-0.4008397	-0.4008397	-0.4008397	-0.4008397	-0.13670543	0.047997307	-0.046069384	-0.4008397	-0.4008397	-0.4008397	-0.4008397	-0.4008397	-0.36995304	-0.4008397	-0.4008397	-0.4008397	-0.2571336	-0.4008397	-0.4008397	-0.4008397	0.33678886	-0.4008397	-0.0847543	-0.19013213	0.039584655	-0.37191474	-0.4008397	0.5848567	-0.075740255	-0.35175717	-0.31769416	-0.4008397	-0.22706804	-0.4008397	-0.4008397	-0.4008397	-0.4008397	-0.4008397	-0.3923667	-0.4008397
-0.4008397	-0.4008397	-0.4008397	-0.4008397	-0.4008397	-0.045674417	0.36061656	0.1325819	0.5504028	0.0840403	-0.10684488	-0.2056456	-0.4008397	-0.4008397	-0.09294071	-0.4008397	-0.4008397	-0.37511516	-0.4008397	-0.36292034	-0.4008397	-0.4008397	-0.18687356	-0.4008397	-0.4008397	-0.4008397	-0.4008397	-0.3892229	-0.4008397	-0.4008397	0.5408962	-0.4008397	-0.16694267	0.0472101	0.02121695	0.13443537	-0.08930012	0.49646303	-0.057501864	-0.3479501	-0.4008397	-0.4008397	-0.4008397	-0.4008397	-0.4008397	-0.4008397	-0.4008397	-0.4008397	-0.4008397	-0.4008397
0.042510133	-0.23921773	-0.4008397	-0.4008397	-0.4008397	0.0061811088	0.0066258954	0.24758877	0.25220668	0.13975894	-0.17187624	-0.274653	-0.4008397	-0.4008397	-0.4008397	-0.4008397	-0.4008397	-0.2516789	-0.4008397	-0.4008397	-0.4008397	-0.16168407	-0.1907386	-0.4008397	-0.4008397	-0.4008397	-0.4008397	-0.4008397	-0.4008397	-0.4008397	0.21767199	-0.4008397	-0.4008397	0.12481431	-0.16298625	0.08881018	-0.2339878	0.2913494	-0.27588913	-0.38773492	-0.4008397	-0.4008397	-0.4008397	-0.4008397	-0.4008397	-0.4008397	-0.4008397	-0.4008397	-0.3137147	-0.4008397
0.07652289	-0.3005694	-0.4008397	-0.4008397	-0.4008397	0.12999998	0.052937854	0.36712682	0.42921963	0.16400865	-0.3281192	-0.4008397	-0.4008397	-0.4008397	-0.4008397	-0.4008397	-0.4008397	-0.4008397	-0.2449522	-0.24268933	0.049402364	0.026939496	0.16506621	-0.4008397	-0.4008397	-0.4008397	-0.4008397	-0.4008397	-0.4008397	0.092960045	-0.19354397	-0.015223618	-0.4008397	-0.27531537	-0.026600972	-0.4008397	-0.4008397	-0.06089743	0.4969701	-0.4008397	-0.4008397	-0.4008397	-0.4008397	-0.4008397	-0.4008397	-0.4008397	-0.4008397	-0.28249958	-0.4008397	-0.4008397
-0.4008397	-0.4008397	-0.4008397	-0.4008397	-0.25469914	0.30106273	-0.055631068	0.26938233	0.2245997	0.19379279	-0.4008397	-0.4008397	-0.4008397	-0.4008397	-0.25142166	-0.4008397	-0.4008397	-0.4008397	0.1868412	-0.01569262	-0.16381338	-0.0003362249	-0.3448788	-0.06404475	-0.38847148	-0.4008397	-0.4008397	-0.4008397	-0.4008397	-0.24202546	-0.061629277	-0.34634116	-0.4008397	-0.4008397	-0.21624438	-0.4008397	-0.3190369	0.050618354	0.694768	-0.08050352	-0.4008397	-0.4008397	-0.4008397	-0.4008397	-0.4008397	-0.4008397	-0.4008397	0.1854963	-0.25969145	-0.4008397
-0.4008397	-0.4008397	-0.4008397	-0.15764208	-0.4008397	-0.19766018	-0.11305419	0.55241925	-0.29810038	0.033094015	-0.3680897	-0.4008397	-0.4008397	-0.4008397	-0.047734585	0.32644123	-0.4008397	-0.4008397	0.34581375	0.28072348	-0.37850448	-0.4008397	-0.34994113	0.24111895	-0.4008397	-0.4008397	-0.4008397	-0.4008397	-0.4008397	-0.123921774	0.25226793	-0.20409444	-0.4008397	-0.16169648	-0.4008397	-0.4008397	-0.4008397	-0.038470402	0.9371006	0.19581413	-0.4008397	-0.4008397	-0.4008397	-0.4008397	-0.4008397	-0.4008397	-0.4008397	-0.4008397	-0.11212226	-0.09301773
-0.4008397	-0.4008397	-0.24052891	-0.17764959	-0.20672938	-0.14528099	0.07307495	0.5520715	-0.3966993	-0.26182052	-0.18728872	-0.32820064	-0.067642525	0.26532724	0.08447515	0.3220777	0.14510109	-0.4008397	-0.29205438	-0.26958287	-0.4008397	-0.4008397	0.103046894	-0.14007685	-0.4008397	-0.4008397	-0.4008397	-0.24505919	-0.4008397	-0.27227625	0.1219178	-0.4008397	-0.27919918	0.25923586	-0.264493	0.13130945	-0.17033495	-0.17591518	0.25837046	0.16047645	0.15531448	-0.4008397	-0.4008397	-0.4008397	-0.4008397	-0.4008397	-0.4008397	-0.23112975	-0.4008397	-0.4008397
-0.4008397	-0.4008397	0.19916257	-0.36280623	-0.046908658	0.15164228	0.24807464	0.60691226	-0.4008397	-0.23887739	-0.34552348	0.10016171	0.34941322	0.37704587	0.3248473	0.06590044	0.31311935	-0.4008397	-0.4008397	-0.4008397	-0.4008397	-0.4008397	-0.30100656	-0.4008397	-0.4008397	-0.4008397	-0.4008397	-0.4008397	-0.4008397	0.104100205	-0.4008397	-0.4008397	-0.15911701	-0.042409305	-0.07145176	-0.4008397	0.043020308	-0.14767103	-0.0052708345	-0.23355675	0.08344404	-0.08661623	-0.4008397	-0.4008397	-0.4008397	-0.4008397	-0.4008397	0.21681052	-0.4008397	-0.4008397
-0.4008397	-0.012546937	0.22292535	-0.33264703	0.032529797	-0.3922436	0.41205356	0.28993338	-0.4008397	-0.2729218	-0.21868996	-0.15556872	0.0032598043	0.40510997	0.324488	0.015661681	-0.32920644	-0.4008397	-0.4008397	-0.4008397	-0.4008397	-0.4008397	-0.4008397	-0.4008397	-0.4008397	-0.4008397	-0.4008397	-0.4008397	-0.102403864	0.056480628	-0.4008397	-0.4008397	-0.32463405	0.099489	-0.4008397	-0.38989896	-0.4008397	-0.4008397	0.28637415	-0.4008397	0.29899123	-0.32505578	-0.4008397	-0.28190428	-0.4008397	-0.4008397	-0.23231913	0.16026609	-0.4008397	-0.38457042
-0.09083519	0.38726678	0.009558145	-0.4008397	0.055674367	-0.4008397	0.5961138	-0.034212515	-0.022569962	-0.0358994	0.17513455	0.1833361	0.017644806	-0.2598048	-0.3223346	-0.27275306	-0.4008397	-0.4008397	-0.4008397	-0.4008397	-0.4008397	-0.2957861	-0.16061194	-0.4008397	-0.4008397	-0.4008397	-0.4008397	-0.4008397	0.17137511	0.05040947	-0.4008397	-0.4008397	-0.4008397	0.47774547	-0.21461461	-0.4008397	-0.119083196	-0.4008397	-0.1311455	-0.4008397	0.062206004	-0.4008397	-0.0799298	-0.18134771	-0.4008397	-0.4008397	-0.031266592	0.16261603	-0.14507948	-0.4008397
0.49154186	0.9291697	0.48702812	-0.3632801	0.2318135	-0.25954065	1.1154811	-0.18434636	-0.013303152	0.09252145	-0.062775075	-0.4008397	-0.4008397	0.19322225	-0.4008397	-0.21670926	-0.31189966	-0.4008397	-0.4008397	-0.4008397	-0.4008397	-0.4008397	-0.29076064	-0.4008397	-0.4008397	-0.4008397	-0.4008397	-0.09991104	-0.21997611	-0.30476794	-0.4008397	-0.4008397	-0.4008397	0.79383785	0.7058108	0.023904068	-0.4008397	-0.2473291	-0.25065517	-0.05356041	-0.22211184	0.2572227	0.16948834	-0.31824535	-0.3540248	-0.4008397	0.10825274	0.032368638	-0.023810143	-0.27355903
0.96204543	0.7398634	0.028544236	-0.4008397	-0.044550862	0.16132067	0.8323911	0.030271819	0.011323566	-0.025181025	-0.1784665	-0.3066593	-0.4008397	-0.2952715	-0.20183055	-0.2754296	-0.4008397	-0.4008397	-0.4008397	-0.4008397	-0.4008397	-0.4008397	-0.19682932	-0.4008397	-0.4008397	-0.4008397	-0.4008397	-0.02407946	-0.4008397	-0.4008397	-0.4008397	-0.4008397	-0.39325887	0.6651766	1.3123903	0.38153338	-0.4008397	-0.14237615	-0.18238975	0.06864564	-0.13770913	0.6981902	-0.0789942	-0.14141735	-0.33232236	-0.4008397	-0.29131803	-0.013065176	0.0716427	-0.4008397
0.7627323	0.59351134	-0.083757155	-0.4008397	-0.27282333	-0.14665586	0.65320504	-0.39623225	-0.30288443	-0.4008397	-0.38503185	0.09244304	-0.4008397	-0.4008397	0.35744888	-0.32004288	-0.4008397	-0.4008397	-0.4008397	-0.4008397	-0.4008397	-0.4008397	-0.4008397	-0.4008397	-0.4008397	-0.4008397	0.2082761	0.17538849	-0.4008397	-0.4008397	-0.4008397	-0.4008397	-0.29374617	0.49205133	0.8478241	0.34306374	-0.30404535	0.1036971	-0.047595136	0.264537	-0.0056627938	0.6174318	0.84896046	0.019178038	-0.31169283	-0.4008397	-0.10151459	-0.21921907	0.119725384	-0.4008397
0.68149453	0.19632111	0.028603533	-0.20432736	-0.4008397	0.12159583	0.7535875	-0.4008397	-0.4008397	-0.4008397	-0.3270209	0.33710143	-0.4008397	-0.4008397	0.0038462642	-0.046327807	-0.4008397	-0.4008397	-0.4008397	-0.4008397	-0.4008397	-0.4008397	-0.4008397	-0.4008397	-0.4008397	-0.15301071	0.3697606	0.027319247	-0.4008397	-0.4008397	-0.4008397	-0.4008397	-0.4008397	0.43653595	0.87553185	0.6398381	-0.23088413	0.10712183	-0.2210352	0.30772218	0.59455293	0.4778037	0.50232005	0.16599531	-0.4008397	-0.4008397	-0.4008397	-0.3629613	0.09887373	-0.4008397
0.040624928	0.069999486	0.20930898	0.267884	0.0333304	0.9229833	0.4393136	-0.4008397	-0.4008397	-0.4008397	-0.4008397	-0.006750002	-0.4008397	-0.4008397	-0.4008397	0.18363522	0.3078163	-0.4008397	-0.4008397	-0.4008397	-0.4008397	-0.39376387	-0.4008397	-0.4008397	-0.4008397	-0.061987013	0.13046628	-0.4008397	-0.4008397	-0.4008397	-0.4008397	-0.4008397	-0.4008397	-0.13758875	0.8590301	0.569946	-0.3628712	0.3832249	-0.20630182	-0.01145432	0.5591334	0.24363865	0.6479933	-0.029081533	-0.27482757	-0.4008397	-0.20031615	-0.4008397	-0.29135472	-0.10968803
-0.05857709	-0.37589532	-0.024766773	0.05429858	0.62026346	1.1715496	0.31559613	-0.4008397	-0.4008397	-0.4008397	-0.4008397	-0.4008397	-0.4008397	-0.12581977	-0.4008397	0.28658473	0.27450207	0.11900147	-0.4008397	-0.4008397	-0.4008397	-0.39889768	-0.4008397	-0.4008397	-0.4008397	-0.11099213	-0.4008397	-0.4008397	-0.4008397	-0.33976197	-0.4008397	-0.4008397	-0.4008397	-0.2659443	0.42157167	0.37069997	-0.3701709	0.115117624	-0.3866246	0.018174646	-0.19061142	0.035830524	0.30814928	-0.4008397	-0.4008397	-0.4008397	-0.4008397	-0.4008397	-0.4008397	-0.34266528
-0.4008397	-0.18117096	-0.3964475	0.08063751	0.8335342	1.0482798	0.24178176	0.32371023	-0.4008397	-0.4008397	-0.4008397	-0.2123328	0.21589886	-0.22017798	-0.4008397	-0.4008397	0.32988763	0.67597073	-0.18522367	-0.4008397	-0.4008397	-0.4008397	-0.4008397	-0.4008397	-0.4008397	-0.2821773	-0.30128145	-0.4008397	-0.4008397	-0.4008397	-0.31226724	-0.4008397	-0.4008397	-0.4008397	-0.14085017	0.62253195	0.17481248	-0.035788313	-0.4008397	-0.31229866	-0.4008397	-0.4008397	-0.20492196	-0.4008397	-0.4008397	0.26003712	-0.4008397	-0.4008397	-0.4008397	-0.4008397
-0.19047976	-0.12525302	0.24473047	0.1056411	0.9898785	1.099605	0.016175572	0.35253152	0.44243672	0.12272765	-0.20114554	-0.4008397	0.1529239	-0.04961274	-0.4008397	-0.4008397	0.20452039	0.83419836	0.030503146	-0.4008397	-0.4008397	-0.4008397	-0.4008397	-0.4008397	0.104026094	-0.4008397	-0.36464837	-0.4008397	-0.4008397	-0.048127428	0.095789775	-0.4008397	-0.4008397	-0.4008397	0.17045248	0.54062116	-0.25017312	0.100569665	-0.4008397	-0.4008397	-0.4008397	-0.4008397	-0.15003057	0.2960634	0.11218174	0.123809375	-0.4008397	-0.4008397	-0.4008397	-0.4008397
0.13597499	0.1945638	0.14778705	0.7107657	0.8257491	0.40028003	-0.32945922	0.13886149	0.46760866	0.17592327	0.61152434	0.104393356	-0.08026282	-0.2031777	-0.4008397	-0.4008397	-0.30847216	0.27572685	0.1761452	-0.22625302	-0.4008397	-0.4008397	-0.4008397	-0.4008397	0.17893812	-0.4008397	-0.3851069	-0.4008397	-0.31279337	-0.20893307	-0.03131798	-0.3765753	-0.4008397	-0.4008397	0.20827836	0.6973135	0.3168511	0.075750194	-0.104884505	-0.4008397	-0.4008397	-0.4008397	-0.4008397	-0.054363843	-0.08211387	0.28230956	0.09338686	0.037509374	-0.4008397	-0.4008397
0.15142532	-0.05526719	-0.2923974	0.64737976	0.6075776	0.21875846	0.015322271	-0.38781947	0.10025705	0.14915034	0.23762654	0.24416879	0.4678682	-0.19992308	-0.4008397	-0.4008397	-0.4008397	0.1215657	0.550137	0.3365345	-0.4008397	-0.4008397	-0.4008397	-0.4008397	-0.4008397	-0.18447848	-0.34328446	-0.4008397	-0.4008397	-0.4008397	-0.4008397	-0.4008397	-0.4008397	-0.4008397	0.09753611	0.92499024	0.5187179	0.27245238	0.1269721	-0.3330999	-0.4008397	-0.4008397	-0.4008397	-0.055717487	-0.24231763	-0.03313314	-0.30453148	-0.33305487	-0.4008397	-0.4008397
0.24615404	-0.24211666	-0.4008397	0.1735103	0.24010533	0.13824925	0.35427293	-0.23876344	-0.4008397	-0.32528958	-0.4008397	-0.17966181	0.37120214	0.24461815	-0.091561005	-0.042067748	-0.4008397	-0.4008397	0.09500206	0.81356496	-0.25367075	-0.4008397	-0.4008397	-0.117603846	-0.33251178	-0.4008397	-0.4008397	-0.4008397	-0.4008397	-0.4008397	-0.4008397	-0.4008397	-0.4008397	-0.4008397	-0.020400627	0.7063334	0.8825172	0.33880454	0.07257878	-0.4008397	-0.06110588	-0.4008397	-0.4008397	-0.4008397	-0.35385442	-0.09966554	-0.2485693	-0.36010954	-0.4008397	-0.4008397
0.016942404	-0.4008397	-0.20091547	0.057473026	0.6557123	0.12861824	0.5934041	0.24582778	-0.4008397	-0.4008397	-0.4008397	-0.4008397	-0.4008397	0.05778721	0.39028087	0.2593255	0.25015754	-0.15703513	-0.097871624	0.57178754	0.21020952	-0.4008397	-0.18257076	-0.4008397	-0.2779549	-0.4008397	-0.4008397	-0.4008397	-0.4008397	-0.4008397	-0.4008397	-0.4008397	-0.4008397	-0.4008397	-0.4008397	0.2799079	1.1003603	0.44646204	0.081795566	-0.4008397	0.22866948	-0.4008397	-0.4008397	-0.4008397	-0.4008397	0.09941672	-0.34982932	-0.34072098	-0.4008397	-0.4008397
-0.4008397	-0.4008397	-0.4008397	0.96425885	1.4246305	-0.18575269	0.30347627	0.3376644	-0.06558675	-0.4008397	-0.4008397	-0.4008397	-0.4008397	0.20840524	-0.06301649	0.52730334	0.44472104	0.17527701	0.13427158	-0.27869105	0.8322527	-0.39519814	-0.14686902	-0.4008397	-0.4008397	-0.4008397	-0.4008397	-0.4008397	-0.4008397	-0.4008397	-0.4008397	-0.4008397	-0.4008397	-0.4008397	-0.4008397	0.3777805	0.79522014	0.5786665	-0.003029942	-0.2392749	0.27739075	-0.15337479	-0.4008397	-0.4008397	-0.4008397	-0.4008397	0.04985663	0.03760583	-0.18252121	-0.35227603
-0.4008397	-0.3659303	0.36079496	1.2949209	1.1512593	0.21348856	0.20775323	0.028157711	-0.043137867	-0.4008397	-0.4008397	-0.4008397	-0.4008397	0.2523606	0.040061165	-0.3531588	-0.154188	-0.1117853	-0.4008397	0.03839814	0.7513759	0.13538514	-0.32085696	-0.4008397	-0.4008397	-0.4008397	-0.4008397	-0.4008397	-0.4008397	-0.4008397	-0.31965074	-0.36097386	-0.4008397	-0.4008397	-0.4008397	0.24750546	0.54058087	0.18700686	-0.22283153	-0.1558888	-0.4008397	-0.111405626	-0.4008397	-0.4008397	-0.4008397	-0.4008397	-0.025233626	0.3186031	-0.29461578	0.14196102
-0.4008397	-0.4008397	0.14742732	1.5109042	0.8431515	0.5811374	0.76732534	0.20692553	0.046922155	-0.4008397	-0.4008397	-0.4008397	0.01300608	0.21403109	0.045500517	-0.4008397	-0.20689419	-0.4008397	-0.4008397	-0.4008397	-0.36473146	0.50344235	0.4739626	0.2168773	-0.27317938	-0.4008397	-0.4008397	-0.4008397	-0.2023164	-0.4008397	-0.30416384	-0.4008397	-0.4008397	-0.4008397	-0.4008397	0.014133099	0.8105322	0.13355884	-0.212354	-0.1871448	-0.4008397	-0.24552844	-0.30596998	-0.4008397	-0.4008397	-0.4008397	0.044258136	0.6518106	0.4678203	0.46165308
-0.4008397	0.025685946	0.9154558	1.7836028	0.09379315	0.15185562	0.79896325	0.6525081	0.75797635	-0.31194022	-0.4008397	-0.4008397	-0.22085105	-0.4008397	-0.10385894	-0.4008397	-0.4008397	-0.4008397	-0.4008397	-0.4008397	-0.33563155	0.5161221	0.47318137	0.6142723	0.04755118	0.42566255	-0.24708162	-0.4008397	-0.32233867	-0.4008397	-0.4008397	-0.4008397	-0.4008397	-0.4008397	-0.4008397	-0.4008397	0.6432682	0.6291726	0.398298	-0.4008397	-0.4008397	-0.4008397	-0.29198018	-0.4008397	0.2052296	0.09857203	0.77631986	1.0118717	0.19106017	0.44724703
-0.3401878	0.07402443	1.0249896	1.0056797	-0.2975358	-0.16167337	0.23391734	0.36137065	0.49559203	0.13974151	-0.4008397	-0.4008397	-0.2730164	-0.4008397	-0.18745974	-0.21625859	-0.4008397	-0.4008397	-0.4008397	-0.31618622	-0.4008397	-0.16850823	0.69249636	-0.33619204	0.297727	0.68078387	0.21315643	0.5161395	0.31282324	-0.4008397	-0.4008397	-0.4008397	-0.4008397	-0.4008397	-0.4008397	-0.32189992	-0.0101702595	0.615291	0.12565504	-0.4008397	-0.2857154	-0.31219178	0.32214886	-0.0879125	0.5758388	0.6484731	0.11321488	0.013692811	0.06532838	0.55196506
-0.4008397	0.06979526	0.9101365	0.81585383	0.36819974	0.31564078	0.028531294	0.47598726	0.14259844	0.72853	-0.26088905	-0.4008397	-0.4008397	-0.26813585	-0.4008397	0.11309077	-0.4008397	-0.4008397	-0.4008397	0.14767285	-0.4008397	-0.26113105	0.41632074	0.15349545	-0.30650392	-0.11128221	-0.10827868	0.32011694	0.19464095	0.19036072	0.38076907	-0.4008397	-0.4008397	-0.4008397	-0.32191	-0.08563862	0.3994344	0.44311535	0.015661579	0.27858585	0.35431138	0.18368416	0.31307054	0.2673992	0.37150314	-0.14751653	-0.085087575	-0.34765932	-0.16202277	0.5451635
-0.4008397	0.16142142	1.1806163	0.50054365	-0.16050619	0.119131446	0.36487433	0.032863446	0.08095842	0.4775038	0.21946129	-0.4008397	-0.4008397	-0.4008397	-0.4008397	-0.4008397	-0.4008397	-0.11996892	-0.4008397	0.040654853	-0.4008397	-0.4008397	-0.20595832	0.21918638	0.151662	-0.4008397	-0.4008397	-0.08948688	-0.055786565	0.33890975	0.4023708	0.4290023	0.34829512	-0.2673793	-0.38534346	0.17106512	0.3765804	0.22385754	0.49866796	0.59942085	0.2982737	0.59673053	0.32979968	-0.11684319	-0.4008397	0.19282486	-0.009652955	-0.4008397	-0.27114558	-0.06177507
-0.4008397	0.19297494	1.2969233	0.514301	-0.4008397	-0.4008397	0.0091533195	-0.27528328	0.36216542	0.395369	0.79335684	-0.24372484	-0.31093764	-0.4008397	-0.4008397	-0.4008397	-0.2736294	-0.244722	-0.4008397	-0.019711116	-0.4008397	-0.4008397	-0.4008397	0.46092775	0.15945539	-0.4008397	-0.4008397	-0.4008397	-0.4008397	-0.30600804	-0.2716983	0.02369281	0.48727804	0.35556147	0.46417028	0.8489936	0.8621484	0.32048875	0.20968297	0.32522458	-0.16989134	-0.12346375	-0.4008397	-0.39341548	-0.4008397	0.036234844	-0.15848447	-0.20525053	-0.4008397	-0.093711056
-0.11233673	0.14584623	1.3212689	0.5761952	-0.4008397	-0.4008397	0.27407804	-0.03450183	0.10681437	0.16165629	0.84273297	0.25542775	-0.4008397	-0.4008397	-0.4008397	-0.4008397	0.060032144	-0.1994688	-0.4008397	-0.4008397	-0.4008397	-0.4008397	-0.4008397	-0.13723709	-0.12804674	-0.24827793	-0.15150504	-0.3964141	-0.4008397	-0.2277188	-0.102779366	-0.17752226	0.2645219	0.5146401	0.69733423	0.4854802	0.53554004	0.3380176	0.11213649	-0.4008397	-0.4008397	-0.4008397	-0.4008397	-0.4008397	-0.14968626	-0.2952843	0.37922746	-0.4008397	-0.4008397	-0.07678164
0.25250876	0.56337833	1.1459649	0.45588097	-0.4008397	-0.4008397	0.08132775	-0.05171504	0.10852476	0.2509233	0.5637797	0.54015046	-0.4008397	-0.4008397	-0.4008397	-0.4008397	0.09109784	0.124026045	-0.20334245	-0.4008397	-0.4008397	-0.4008397	-0.4008397	-0.4008397	0.070854984	0.54679054	-0.4008397	-0.049059995	0.10545087	0.24615146	0.41575384	0.54033464	0.32238722	0.48086405	-0.22854568	-0.08099785	0.12635666	0.15841764	-0.040969264	-0.04053158	-0.4008397	-0.32996878	-0.4008397	-0.4008397	0.055665366	0.20591867	0.22225538	-0.33627704	-0.33872488	0.121524855
0.046364408	1.2613201	0.89354515	0.47889978	-0.4008397	-0.22364955	0.012234472	-0.2942267	-0.4008397	-0.14166436	0.31849816	0.65185696	-0.4008397	-0.4008397	-0.4008397	-0.221269	0.25029278	-0.07277338	-0.4008397	-0.4008397	-0.4008397	-0.4008397	-0.4008397	-0.4008397	0.3145114	0.8299653	0.140688	0.22210741	0.5394635	0.68786687	0.24465394	0.16414964	0.12965673	-0.1317666	-0.4008397	-0.4008397	-0.4008397	-0.012188646	0.23310512	-0.4008397	-0.4008397	-0.2994706	-0.30306557	-0.15465574	0.32297382	0.09550759	0.06891013	-0.1290488	0.19701031	0.40660423
0.46276936	1.5076227	0.65109867	0.35215154	-0.4008397	-0.10698185	-0.4008397	-0.30239934	-0.4008397	-0.25241482	0.36967066	0.27970207	-0.21247791	-0.4008397	-0.18546297	0.10193251	0.13893479	-0.38266957	-0.4008397	-0.4008397	-0.4008397	-0.4008397	-0.18429697	-0.4008397	0.60728776	0.41442683	0.20959692	0.29202977	0.6003131	0.49757287	0.12942556	-0.04372304	-0.0027137864	-0.4008397	-0.4008397	-0.39229318	-0.4008397	-0.4008397	-0.13073795	0.42555138	-0.08893154	0.07585539	0.060449053	-0.010102999	0.057357106	-0.15145716	-0.06262799	0.19117795	0.4576505	0.49218103
0.36701894	1.4365287	0.6847592	-0.11086451	-0.4008397	-0.08692991	-0.4008397	-0.4008397	-0.4008397	-0.4008397	0.27196094	0.30935466	0.21764928	-0.36099494	-0.2983092	-0.07063693	-0.30327225	-0.4008397	-0.2709229	-0.1446038	0.09718315	-0.21046223	0.49396917	-0.087016836	0.64447004	0.28949976	0.4220084	-0.16643073	0.46088377	0.11922623	-0.0041011753	-0.4008397	-0.4008397	-0.34669292	-0.4008397	-0.23877662	-0.23155977	-0.24793059	0.001652714	-0.0666613	0.10224564	0.15992896	-0.18750142	0.009203771	0.096512824	-0.09947023	-0.38450196	0.34586284	0.32953933	0.43346018
0.6504086	1.5461931	0.59842527	-0.4008397	-0.4008397	-0.4008397	-0.4008397	-0.4008397	-0.4008397	-0.4008397	-0.19425489	0.1853305	0.37009227	0.11375275	-0.38180912	0.07215368	-0.16356349	-0.4008397	-0.33143014	-0.10476404	0.2683029	0.4767447	0.21670718	0.4794692	0.33419937	0.16338089	0.1795079	0.67872626	-0.040481105	-0.4008397	-0.4008397	-0.4008397	-0.3843031	-0.2251485	-0.4008397	-0.4008397	-0.4008397	-0.30956134	-0.114637904	0.46746853	-0.16547756	-0.3698444	-0.4008397	0.035234105	0.04227779	-0.11809446	0.044850715	0.5963962	0.29710093	0.38354006
1.2457235	1.1320591	-0.003736641	-0.4008397	-0.4008397	-0.4008397	-0.4008397	-0.13686873	-0.4008397	-0.4008397	-0.4008397	-0.4008397	0.25773427	0.27117336	-0.4008397	0.05447642	-0.23086278	-0.35983792	0.1611132	-0.4008397	0.39996937	0.15046881	0.2841293	0.5970623	0.17092945	-0.30523536	0.013741822	0.162325	-0.0022855306	-0.4008397	-0.4008397	-0.28017843	-0.10230372	-0.4008397	-0.4008397	-0.4008397	-0.4008397	-0.4008397	-0.2119918	0.5967171	0.29950818	-0.4008397	-0.4008397	-0.08105467	0.1616934	0.19998915	-0.19200283	-0.040078554	0.67437905	1.1825874
1.3493376	0.791073	-0.36733085	-0.4008397	-0.4008397	-0.4008397	-0.4008397	0.28608358	-0.35793188	-0.4008397	-0.4008397	-0.4008397	0.43741232	0.050230715	-0.034180388	-0.1762436	-0.4008397	-0.09478853	0.28450376	-0.4008397	-0.2554841	-0.22082059	0.332035	0.46809387	0.2019328	-0.28871748	-0.4008397	-0.4008397	0.44575456	-0.34184912	-0.3146852	-0.011353568	-0.4008397	-0.4008397	-0.4008397	-0.4008397	-0.4008397	-0.4008397	0.15606478	0.14813298	0.040229555	-0.4008397	-0.4008397	-0.4008397	0.2920256	0.4929005	0.7101397	0.7467829	0.6272394	0.52548295
1.3039237	0.5192044	-0.23885648	-0.4008397	-0.4008397	-0.4008397	-0.4008397	-0.4008397	-0.016214397	-0.4008397	-0.4008397	-0.4008397	0.114883766	-0.24072649	0.017815901	-0.20853032	-0.24337982	-0.2149796	0.05618722	-0.0062430105	-0.33235985	-0.14959124	-0.08768223	-0.4008397	-0.4008397	-0.20828645	-0.4008397	-0.30233905	0.42234483	0.58958536	-0.017732918	-0.21253443	-0.4008397	-0.4008397	-0.34630853	-0.4008397	-0.4008397	-0.4008397	0.18602645	-0.15309064	-0.12935211	-0.4008397	-0.4008397	0.08157531	0.53227216	0.9947701	0.8544561	0.81773823	0.54198426	0.5957852
0.9206579	0.44024843	0.2650624	-0.4008397	-0.4008397	-0.4008397	-0.4008397	-0.4008397	-0.12450298	-0.13293487	-0.4008397	-0.4008397	-0.29471913	0.18600112	0.065318674	-0.07845988	-0.2710541	-0.06305337	-0.28587902	-0.1933631	-0.4008397	-0.4008397	-0.33225608	-0.4008397	-0.4008397	-0.4008397	-0.4008397	-0.3569679	0.13002309	0.4851589	0.38512042	-0.4008397	-0.4008397	-0.4008397	-0.4008397	-0.4008397	-0.4008397	-0.4008397	0.2803203	-0.20160668	0.19108616	-0.010549859	0.28305015	0.44391802	0.55449843	0.7516673	0.6554004	1.1998353	1.3992652	0.7279347
0.99257416	0.27156165	0.3355642	-0.20855246	-0.4008397	-0.4008397	-0.4008397	-0.4008397	-0.4008397	-0.08944439	-0.4008397	-0.4008397	-0.4008397	0.07458212	0.47730252	0.005907594	-0.4008397	-0.16623579	-0.4008397	-0.23203143	-0.34785184	-0.4008397	-0.4008397	-0.4008397	-0.4008397	-0.4008397	-0.15761696	-0.4008397	-0.09431781	0.23253489	0.49146432	0.19017868	-0.4008397	-0.3273097	-0.13185595	-0.4008397	-0.4008397	-0.4008397	0.10308511	-0.14626229	0.4638869	0.33355036	0.38218817	-0.3887453	0.15430433	-0.4008397	0.5291949	1.1938398	1.3149438	0.6114834
0.80003	-0.10192771	0.48023456	0.13424939	-0.4008397	-0.4008397	-0.4008397	-0.4008397	-0.34330937	-0.12567344	-0.4008397	-0.4008397	-0.1949351	0.2170049	0.5128335	0.12971488	-0.4008397	-0.047965053	-0.26678988	-0.4008397	-0.23495422	-0.11878933	-0.23757601	-0.4008397	-0.4008397	-0.21255986	-0.34963638	-0.4008397	-0.4008397	-0.24761878	0.33160925	0.64296216	0.10377555	-0.17889483	0.06747894	-0.27229586	-0.08658474	0.31137776	0.4068239	0.30565214	0.29265636	0.15963373	-0.05634914	-0.4008397	-0.089155994	-0.16733862	0.26738974	1.1842643	0.88212657	0.56305456
0.5020922	-0.034828346	0.7703036	0.20095614	-0.4008397	-0.4008397	-0.4008397	-0.4008397	-0.23457639	-0.15249538	-0.25764024	-0.19128865	-0.109983586	0.23426716	0.28434467	0.01801475	-0.4008397	-0.23013374	-0.33083016	-0.31972954	-0.2584996	-0.37631866	-0.2689684	-0.008543606	-0.22793198	0.04260613	-0.1757955	-0.13956083	-0.39203602	-0.4008397	-0.12459951	0.37189862	0.4118926	0.1228738	0.13327119	0.5680902	-0.07586679	0.61877143	0.37944353	-0.398479	0.106163405	-0.03488451	0.05487301	-0.3599828	-0.07754536	0.22399206	0.06460093	0.86970055	-0.0012299431	0.12174835
0.39281234	0.06604618	0.3685137	0.14304583	-0.2942447	-0.4008397	-0.4008397	-0.4008397	-0.4008397	-0.4008397	-0.4008397	-0.10034787	-0.22989576	0.0073339343	-0.017517742	-0.13664538	-0.4008397	-0.22264074	-0.32945225	-0.3405832	-0.4008397	-0.27444398	-0.4008397	-0.4008397	0.16386184	-0.005377905	-0.28442317	-0.31505522	-0.27091852	-0.4008397	-0.4008397	0.26080522	0.48126888	0.02127875	0.9230248	0.7983232	0.2751831	-0.12140484	-0.18220529	0.23050499	0.25859365	0.19304925	0.50133926	-0.4008397	-0.025945734	0.19448556	0.052679483	0.66224724	-0.13201626	-0.08649284
0.16792223	0.29128253	-0.21099041	0.054850966	-0.25766006	-0.4008397	-0.4008397	-0.4008397	-0.4008397	-0.4008397	-0.33853424	-0.27569592	-0.31329706	-0.10493078	-0.050735712	0.1420316	-0.014325779	-0.4008397	-0.4008397	-0.4008397	-0.3948067	-0.4008397	-0.4008397	-0.4008397	-0.4008397	-0.2640776	0.32724783	0.16171357	0.05114425	-0.4008397	-0.4008397	0.13839085	-0.010642674	-0.03920339	0.85814583	0.24283193	-0.14447396	-0.31658316	-0.2657398	-0.149103	0.35391027	0.06003715	0.15025002	-0.08258874	-0.020142658	0.15110011	0.44413576	0.1110715	-0.20324507	-0.4008397
0.32262874	0.52884233	-0.016334914	0.21466729	-0.27265722	-0.4008397	-0.4008397	-0.4008397	-0.4008397	-0.4008397	-0.4008397	-0.088419646	-0.4008397	-0.053290255	-0.21933852	0.27087867	-0.058107585	-0.13997722	-0.35664958	-0.4008397	-0.4008397	-0.4008397	-0.4008397	-0.4008397	-0.4008397	-0.21585609	-0.052977085	-0.4008397	-0.13881198	-0.026860533	0.34487054	0.48690557	0.09599446	-0.15083009	0.10161636	-0.10389451	-0.4008397	-0.4008397	-0.008409111	-0.4008397	0.28529367	0.31992683	-0.34707442	0.2902319	0.0326536	0.14838508	0.056409653	-0.01923711	-0.24808064	-0.4008397
0.3147624	0.33500946	0.5488932	0.29386887	-0.086872056	-0.29716483	-0.4008397	-0.4008397	-0.4008397	-0.4008397	-0.4008397	-0.4008397	-0.4008397	0.02639545	-0.33359653	0.17589386	-0.021210302	-0.1967102	-0.26632324	-0.30401668	-0.33227262	-0.4008397	-0.4008397	-0.4008397	-0.4008397	-0.29467925	-0.23775175	0.07973783	0.35659984	0.28682455	0.42440182	0.1518399	-0.4008397	-0.1514063	0.039633945	0.16606781	0.16779892	-0.4008397	0.38958362	-0.35878038	0.082942605	-0.086252734	0.086491294	0.002953355	0.39020318	0.3832196	-0.14834945	-0.041998338	-0.28095356	-0.4008397
0.2080215	0.28470975	0.5090186	0.10813566	-0.009933472	-0.30561882	-0.4008397	-0.4008397	-0.4008397	-0.4008397	-0.4008397	-0.4008397	-0.4008397	-0.2845047	-0.25868234	-0.19410191	-0.4008397	-0.3417454	-0.087567784	-0.4008397	-0.4008397	-0.4008397	-0.4008397	-0.4008397	-0.4008397	-0.26019496	0.29238644	0.43284774	0.18917592	-0.119966194	-0.16538757	-0.14250687	-0.4008397	-0.08568971	-0.0327496	-0.37612605	0.2050481	0.017421313	0.09404743	-0.21055233	0.0871918	-0.10668869	-0.0017092823	0.16828509	0.39598322	0.5161656	0.054661546	-0.09334502	-0.23171242	-0.4008397
-0.14910953	0.040383235	0.41986984	0.17274837	0.30468392	-0.0008864387	-0.4008397	-0.4008397	-0.4008397	-0.4008397	-0.4008397	-0.26624045	-0.4008397	-0.27875897	-0.2501396	-0.3261376	-0.28648597	-0.09648656	-0.4008397	-0.4008397	-0.4008397	-0.4008397	-0.4008397	-0.4008397	-0.4008397	0.024484968	-0.09766909	-0.4008397	-0.4008397	-0.041829694	-0.4008397	-0.27968797	-0.4008397	-0.39760318	0.004033056	-0.4008397	-0.038271606	-0.36363614	0.24229349	0.0986012	-0.4008397	-0.4008397	-0.38606694	-0.16641942	0.4181833	0.58741605	-0.25809962	-0.38425314	-0.08957626	-0.4008397
-0.25965977	-0.4008397	0.15292794	0.25142813	0.45518082	0.35584617	-0.3279248	-0.4008397	-0.4008397	-0.4008397	0.019585619	-0.4008397	-0.25084242	-0.3611642	-0.4008397	-0.40043867	-0.1729594	0.41671425	-0.38411906	-0.34656146	-0.4008397	-0.24723573	-0.4008397	-0.4008397	-0.4008397	-0.2914074	-0.4008397	-0.4008397	-0.29364243	-0.0745984	-0.11592019	-0.1813489	-0.2943151	-0.4008397	-0.29931727	-0.4008397	-0.4008397	-0.104085445	0.2698063	0.21088596	-0.4008397	-0.4008397	-0.4008397	-0.31562638	-0.37418804	0.0005294114	-0.2818921	0.047743935	-0.4008397	-0.4008397
-0.25342107	-0.37826148	-0.07374187	0.2847734	0.26791266	0.4573841	-0.4008397	-0.4008397	-0.34469628	-0.4008397	0.04914955	-0.3888177	-0.041111395	-0.32410502	-0.4008397	-0.38538775	-0.4008397	-0.28484014	0.14280778	-0.4008397	-0.34195837	-0.4008397	-0.4008397	-0.4008397	-0.4008397	-0.4008397	0.06459517	-0.4008397	-0.4008397	-0.34343278	-0.4008397	-0.4008397	-0.30815816	-0.4008397	-0.4008397	-0.4008397	-0.12983908	0.13364048	-0.07674656	0.24005654	-0.3780111	-0.4008397	-0.38686183	-0.049006082	0.04911396	0.02302956	-0.4008397	-0.27170435	-0.4008397	-0.4008397
-0.075822584	-0.4008397	-0.1422358	-0.1794574	0.110842496	-0.000783817	-0.4008397	-0.4008397	-0.37396187	-0.4008397	0.104067296	-0.26333532	-0.043080464	-0.4008397	-0.4008397	-0.4008397	-0.4008397	-0.11296583	0.038888548	-0.4008397	-0.4008397	-0.4008397	-0.4008397	-0.20854439	-0.4008397	-0.4008397	-0.283915	-0.26989624	-0.3502041	-0.30758974	-0.4008397	-0.0932032	-0.2757282	-0.30241838	-0.4008397	-0.4008397	-0.35043025	-0.17782933	0.002432967	0.13734254	0.254949	-0.4008397	0.04888329	-0.0037774623	0.0380196	-0.4008397	-0.4008397	-0.4008397	-0.4008397	-0.3817801
-0.040298257	-0.4008397	-0.39501086	-0.23190616	-0.26010445	-0.4008397	-0.35913828	-0.4008397	-0.25736699	-0.019075342	0.33447903	0.12152121	-0.28444386	-0.4008397	-0.4008397	-0.4008397	-0.4008397	-0.053015403	-0.24187441	-0.4008397	-0.30794287	-0.4008397	-0.4008397	-0.3933787	-0.4008397	-0.4008397	-0.4008397	-0.3009794	-0.2780119	-0.4008397	-0.14181717	-0.4008397	-0.24704841	-0.3462154	-0.4008397	-0.14535499	-0.22405379	-0.24709265	-0.08863651	0.08668728	0.27191672	-0.3160416	0.17586605	0.4169072	-0.34732428	-0.4008397	-0.4008397	-0.4008397	-0.4008397	-0.094748266
-0.19329087	-0.31855008	-0.4008397	-0.4008397	0.026190864	-0.4008397	-0.4008397	-0.4008397	0.047193117	0.11730999	0.114660576	-0.31605485	-0.4008397	-0.4008397	-0.4008397	-0.3789331	-0.4008397	-0.4008397	-0.4008397	-0.14096844	-0.4008397	-0.4008397	-0.4008397	-0.4008397	-0.39012823	-0.4008397	-0.30312103	0.041788697	-0.4008397	-0.026688553	-0.1406941	-0.4008397	-0.1710417	0.015386447	-0.4008397	-0.30550867	-0.4008397	-0.4008397	-0.114050716	0.43478268	0.15757135	0.15118387	-0.16912593	0.256631	-0.4008397	-0.4008397	-0.4008397	-0.4008397	-0.4008397	-0.2759684
-0.080126956	0.124644905	-0.4008397	-0.4008397	0.021074062	-0.32544306	-0.4008397	-0.4008397	0.027830586	0.2644021	0.070542976	-0.4008397	-0.4008397	-0.4008397	-0.30302966	-0.37336558	-0.4008397	-0.4008397	-0.4008397	0.10419049	0.11830597	-0.4008397	-0.4008397	-0.4008397	-0.34230852	-0.21964993	-0.08650669	-0.0774051	-0.4008397	-0.3640645	-0.21308945	-0.4008397	-0.34832585	-0.4008397	-0.3300281	-0.4008397	-0.4008397	-0.4008397	-0.3874198	-0.1210235	-0.16918834	0.4517566	0.116076306	-0.2736757	-0.4008397	-0.4008397	-0.4008397	-0.25577438	-0.4008397	-0.4008397
0.28644365	-0.16651054	-0.28514662	-0.4008397	-0.379464	-0.16297156	-0.09275955	-0.4008397	-0.1559717	0.34577787	0.2218727	-0.4008397	-0.4008397	-0.4008397	-0.4008397	-0.4008397	-0.4008397	-0.4008397	-0.4008397	0.13861085	0.1948324	-0.2065125	-0.4008397	-0.32157493	-0.4008397	-0.30368558	-0.22557428	-0.24163474	-0.4008397	-0.4008397	-0.4008397	-0.3015451	-0.38773933	-0.4008397	-0.4008397	0.07674112	-0.06359759	-0.4008397	-0.21193603	-0.19012529	-0.26757073	0.37022644	-0.063793756	-0.34445962	-0.374872	-0.4008397	-0.4008397	-0.32659698	-0.37367302	0.16164193
-0.029680429	-0.030894373	0.09786728	-0.4008397	-0.2146907	-0.4008397	-0.110494845	0.061191972	0.016450174	0.4061329	-0.264134	-0.4008397	-0.1296486	-0.4008397	-0.4008397	-0.4008397	-0.4008397	-0.4008397	-0.09770693	0.09653714	-0.4008397	-0.32970423	-0.4008397	-0.4008397	-0.3105731	-0.4008397	-0.4008397	-0.2966226	-0.4008397	-0.4008397	-0.4008397	-0.4008397	-0.4008397	-0.3657233	-0.4008397	-0.12327551	0.43096608	-0.3125864	-0.11548949	-0.21291757	0.30699912	0.58207196	-0.0683013	-0.27208912	-0.26235068	-0.15538843	-0.4008397	-0.35134292	-0.3485172	-0.09399491
-0.011423786	0.10271178	0.33634016	-0.4008397	-0.4008397	-0.020608624	-0.19625437	-0.054964658	0.23832113	0.5524839	-0.4008397	-0.4008397	-0.11139584	-0.4008397	-0.4008397	-0.4008397	-0.4008397	-0.4008397	-0.055837143	0.12040001	-0.4008397	-0.16660081	-0.4008397	-0.4008397	-0.4008397	-0.4008397	-0.3573637	-0.2728677	-0.4008397	-0.4008397	-0.33495262	-0.4008397	-0.4008397	-0.4008397	-0.4008397	-0.4008397	0.0007022758	0.28386948	-0.07515628	0.06292168	0.2512082	0.36313787	-0.26063842	-0.4008397	-0.4008397	-0.017678827	-0.09404285	-0.4008397	-0.4008397	-0.010726768
-0.4008397	-0.10227799	0.30024636	-0.2698331	-0.4008397	-0.2510414	-0.2190946	0.008449603	0.31220508	0.5228609	-0.4008397	-0.22852056	-0.14570451	-0.4008397	-0.19798987	-0.4008397	-0.4008397	-0.4008397	-0.084977776	-0.08404525	-0.27543402	0.011923422	-0.4008397	-0.4008397	-0.4008397	-0.4008397	-0.36388674	-0.30129087	-0.4008397	-0.24045561	-0.4008397	-0.39864415	-0.4008397	-0.4008397	-0.39602885	-0.4008397	-0.4008397	-0.12655377	0.39761034	0.09335132	0.41187704	-0.17391866	-0.4008397	-0.2812103	-0.4008397	-0.2832187	-0.20201187	-0.4008397	-0.14024718	-0.18027267
-0.4008397	-0.4008397	-0.267558	0.37669903	-0.4008397	-0.14371134	-0.4008397	0.12824096	0.54209137	-0.23898786	-0.3813829	-0.3744428	-0.018911071	-0.4008397	-0.4008397	-0.39416155	-0.4008397	-0.4008397	-0.33789593	-0.16281551	-0.32908258	-0.34425065	-0.4008397	-0.3958514	-0.3582273	0.04965437	-0.18354826	-0.058969583	-0.33800375	-0.4008397	-0.4008397	-0.12972103	-0.4008397	-0.4008397	-0.38067806	-0.4008397	-0.4008397	-0.4008397	0.13944042	0.16869806	0.20932181	-0.4008397	-0.4008397	-0.39698133	-0.4008397	-0.0007690304	-0.3466763	-0.4008397	-0.21003337	-0.4008397
-0.05629955	-0.4008397	-0.4008397	0.22241695	0.06763348	-0.4008397	-0.24924614	-0.034198586	0.061473247	-0.2276025	-0.4008397	-0.4008397	0.0067167887	-0.4008397	-0.3132102	-0.4008397	-0.4008397	-0.4008397	-0.23643486	-0.4008397	-0.4008397	-0.4008397	-0.4008397	-0.4008397	-0.24916787	0.4198996	0.18337983	-0.4008397	-0.4008397	-0.4008397	-0.4008397	-0.3773088	-0.4008397	-0.4008397	-0.4008397	-0.4008397	-0.4008397	-0.1228966	0.072281785	0.5941814	-0.11706258	-0.4008397	-0.4008397	-0.4008397	0.021310648	-0.20844507	-0.3355752	-0.4008397	-0.25221217	-0.22449687
-0.3719918	-0.4008397	-0.25940764	0.37039766	0.71586084	-0.1863769	-0.15520474	-0.31300557	-0.13020054	-0.4008397	-0.34187552	-0.4008397	-0.34987935	-0.2691162	-0.4008397	-0.35850576	-0.4008397	-0.4008397	-0.4008397	-0.4008397	-0.4008397	-0.4008397	-0.33606386	-0.4008397	-0.4008397	0.02790793	0.04210743	-0.4008397	-0.4008397	-0.4008397	-0.4008397	-0.09665455	-0.4008397	-0.4008397	-0.4008397	-0.4008397	-0.4008397	-0.21301381	0.26847687	0.25989047	-0.013612559	0.1061582	-0.4008397	-0.4008397	-0.20065227	-0.4008397	-0.4008397	-0.4008397	-0.30078304	-0.17408319
-0.22430743	-0.31643584	-0.4008397	0.19304769	0.6620144	0.44742587	-0.4008397	-0.386627	-0.23510593	-0.15559974	-0.25146878	-0.4008397	-0.20567553	-0.21205491	-0.4008397	-0.4008397	-0.4008397	-0.35775772	-0.4008397	-0.4008397	-0.4008397	-0.4008397	-0.4008397	-0.4008397	-0.4008397	-0.4008397	0.026569856	-0.03424631	-0.4008397	-0.4008397	-0.4008397	-0.4008397	-0.4008397	-0.4008397	-0.4008397	-0.4008397	-0.4008397	-0.23682229	0.26599824	0.38338506	0.042863697	-0.28704464	-0.25626957	-0.2810375	-0.4008397	-0.4008397	-0.4008397	0.12897706	0.17410773	-0.18791784
-0.15688097	-0.27451086	-0.4008397	-0.23641868	0.4634143	1.0626025	0.019950608	0.18693265	-0.34761116	-0.4008397	0.0552202	-0.35248917	-0.33020353	-0.4008397	-0.4008397	-0.4008397	-0.4008397	-0.4008397	-0.4008397	-0.4008397	-0.15368493	0.1521981	0.040929	-0.4008397	-0.4008397	-0.4008397	-0.31578946	-0.20405816	-0.29494497	-0.38376328	0.021359634	-0.17172031	-0.4008397	-0.1304658	-0.34222156	-0.4008397	-0.4008397	-0.4008397	-0.030347899	0.30668095	-0.07114769	-0.045299746	-0.085677594	-0.013392049	-0.4008397	-0.4008397	-0.4008397	-0.13485765	0.14573137	-0.041158937
-0.30906513	-0.22706445	-0.4008397	-0.4008397	-0.11119305	0.5395787	0.18621567	-0.23456857	0.008242919	-0.26580927	0.5611264	0.46911967	-0.4008397	-0.4008397	-0.4008397	-0.4008397	-0.4008397	-0.4008397	-0.4008397	-0.16167353	-0.30337232	0.12231726	0.38310087	-0.07183325	-0.4008397	-0.24459884	-0.4008397	-0.21974537	-0.113113776	-0.23612179	-0.10935244	-0.16018146	-0.4008397	-0.22476967	-0.05137409	-0.4008397	-0.4008397	-0.4008397	-0.074989885	-0.20930308	-0.4008397	-0.4008397	0.39974305	-0.33917052	-0.3199022	-0.4008397	-0.4008397	-0.13505428	0.08086338	-0.4008397
-0.4008397	-0.08887447	-0.4008397	-0.4008397	-0.4008397	0.53954136	0.4514994	0.0822928	0.3638908	0.016322428	0.53981364	0.6672746	0.0021574812	-0.4008397	-0.4008397	-0.4008397	-0.4008397	-0.4008397	-0.27528465	-0.16295442	-0.4008397	0.24480888	0.37127966	-0.0939281	-0.4008397	-0.35112947	-0.4008397	-0.33002338	-0.039828748	-0.4008397	-0.34981406	-0.4008397	-0.4008397	-0.2789718	-0.4008397	-0.36542	-0.4008397	-0.19562332	-0.09528915	-0.23274432	-0.37402335	-0.4008397	-0.013393616	-0.4008397	-0.4008397	-0.4008397	-0.4008397	-0.4008397	-0.3013803	-0.4008397
-0.4008397	0.1409994	-0.19335453	-0.4008397	-0.4008397	0.19635938	0.5630191	0.46348813	-0.008439746	0.018472604	0.1655959	0.25226766	0.2482824	-0.22923148	-0.39227417	-0.4008397	-0.4008397	-0.30131483	-0.29898855	-0.1406532	-0.4008397	-0.044921234	0.26788637	0.1203848	-0.3591275	-0.4008397	-0.4008397	-0.4008397	-0.20864883	-0.04764556	-0.0062733167	-0.32632768	-0.4008397	-0.36128914	-0.4008397	-0.20934418	0.122546166	-0.3881706	-0.4008397	-0.06814775	0.23765944	0.27941203	-0.28383797	-0.4008397	-0.4008397	-0.4008397	-0.4008397	-0.4008397	-0.4008397	-0.4008397
-0.13851012	-0.07123009	-0.3358191	-0.15292516	-0.4008397	0.04751989	0.4879038	0.30246657	0.15723875	0.009225104	0.096176445	0.4483524	0.6792541	0.27989826	-0.4008397	-0.4008397	-0.4008397	-0.4008397	-0.4008397	-0.3239653	-0.4008397	-0.4008397	-0.018283917	-0.0055840076	-0.4008397	-0.4008397	-0.4008397	-0.4008397	-0.18541987	0.2924273	0.15201779	-0.025797691	-0.4008397	-0.4008397	-0.4008397	-0.4008397	0.44160935	-0.03608359	-0.4008397	-0.18065861	0.12876913	-0.102320425	-0.4008397	-0.4008397	-0.4008397	-0.4008397	-0.154703	-0.4008397	-0.4008397	-0.4008397
0.38692552	-0.30262586	-0.4008397	-0.15729207	-0.17240216	0.0055917674	0.1280928	0.67517483	0.5249354	0.16722141	-0.14619322	0.25296012	0.20571636	0.425025	-0.4008397	-0.38565624	-0.000472464	-0.30996266	-0.4008397	-0.4008397	-0.4008397	-0.4008397	-0.24451432	-0.4008397	-0.15181318	-0.4008397	-0.4008397	-0.4008397	-0.4008397	0.22172499	0.13071238	-0.090991706	-0.4008397	-0.4008397	-0.4008397	-0.32409433	-0.03564995	-0.060324136	-0.4008397	-0.32388183	-0.15709184	-0.106935896	-0.4008397	-0.4008397	-0.21096948	-0.4008397	-0.04869579	-0.4008397	-0.4008397	-0.4008397
0.4231748	-0.022633001	-0.4008397	-0.07228825	-0.018952196	-0.0754283	-0.12553643	0.6611194	0.7543671	0.5744506	0.036942072	0.13480212	0.28230512	0.58280706	0.006456266	-0.30688623	0.20005053	-0.31773373	-0.4008397	-0.4008397	-0.4008397	-0.4008397	-0.4008397	-0.20149118	-0.4008397	-0.4008397	-0.4008397	-0.4008397	-0.037313987	-0.01069406	-0.19577366	-0.4008397	-0.0032288157	-0.4008397	-0.4008397	-0.4008397	-0.13064249	-0.052923776	-0.34412128	-0.4008397	-0.4008397	-0.3902319	-0.4008397	-0.4008397	-0.4008397	-0.4008397	-0.2660779	-0.4008397	-0.4008397	-0.4008397
0.36584726	0.14545546	-0.4008397	0.104885794	-0.3314805	-0.061527867	-0.053513676	0.040989816	0.49514493	0.88544524	-0.11069026	-0.08641091	0.15566353	0.48132125	0.274327	0.18581343	-0.34779885	0.14911763	-0.13267636	-0.4008397	-0.4008397	-0.4008397	-0.4008397	-0.4008397	-0.4008397	-0.33805704	-0.4008397	-0.4008397	-0.4008397	-0.102665804	0.011885912	-0.4008397	-0.4008397	-0.03690772	-0.05100642	-0.30341098	-0.4008397	-0.4008397	-0.4008397	-0.4008397	-0.4008397	-0.4008397	-0.4008397	-0.4008397	-0.4008397	-0.2355788	-0.28104225	-0.4008397	-0.4008397	-0.4008397
1.0952237	0.5109333	-0.4008397	-0.31657362	-0.4008397	-0.4008397	0.039387196	-0.4008397	0.4195007	0.8293682	-0.24962503	-0.022006605	-0.04634267	0.22875907	0.2865593	0.17591184	0.06619364	0.4356865	-0.26908597	-0.4008397	-0.4008397	-0.4008397	-0.4008397	-0.4008397	-0.4008397	-0.4008397	-0.4008397	-0.4008397	-0.34618455	-0.3741003	-0.22391613	-0.4008397	-0.4008397	-0.4008397	0.31975576	0.27344558	-0.35360417	-0.4008397	-0.4008397	-0.4008397	-0.4008397	-0.4008397	-0.4008397	-0.4008397	-0.4008397	-0.4008397	-0.4008397	-0.4008397	-0.4008397	-0.4008397
0.85839576	0.8991931	-0.4008397	-0.4008397	-0.3913337	-0.4008397	-0.3402122	-0.14921966	-0.07611533	0.75623876	-0.04360151	-0.4008397	-0.19266364	0.14419575	0.5272685	0.3996738	0.19786383	0.39249083	-0.2753509	-0.4008397	-0.4008397	-0.38262853	-0.4008397	-0.4008397	-0.4008397	-0.4008397	-0.4008397	-0.4008397	-0.20228373	-0.4008397	-0.079329416	-0.4008397	-0.4008397	-0.4008397	-0.21902421	0.55795836	0.02294716	-0.3823449	-0.4008397	-0.25577188	-0.4008397	-0.4008397	-0.4008397	-0.4008397	-0.35039434	-0.4008397	-0.30228806	-0.34133747	-0.4008397	-0.4008397
0.8918444	0.9390849	-0.15965277	-0.3248786	-0.4008397	-0.2179463	-0.4008397	-0.4008397	-0.12210677	0.44568697	0.82380337	0.2226233	-0.3687751	0.19305447	0.5058575	0.6346479	0.48194942	0.63850486	-0.0802522	-0.4008397	-0.4008397	-0.2563221	-0.4008397	-0.3255541	-0.4008397	-0.17615274	-0.4008397	-0.4008397	-0.09107077	-0.33943877	-0.24798399	-0.4008397	-0.4008397	-0.4008397	-0.24720852	0.2979067	0.44007602	-0.4008397	-0.4008397	-0.3893769	-0.4008397	-0.4008397	-0.4008397	-0.4008397	-0.4008397	-0.1357706	0.02521065	-0.4008397	-0.4008397	-0.4008397
0.4499896	0.43500036	0.10231302	-0.13868767	-0.4008397	-0.4008397	-0.4008397	-0.2048692	-0.4008397	0.03283731	0.60158855	0.47991517	0.07126451	-0.24532326	0.2016068	-0.09801507	0.20734324	-0.4008397	-0.4008397	-0.4008397	-0.4008397	-0.27393654	-0.4008397	-0.4008397	-0.4008397	-0.4008397	-0.3982372	-0.4008397	0.038962103	-0.09538146	-0.4008397	-0.4008397	-0.4008397	-0.4008397	0.13719715	0.041196626	-0.17048956	-0.4008397	-0.39989093	-0.4008397	-0.4008397	-0.4008397	-0.4008397	-0.4008397	-0.4008397	-0.2637321	-0.021531487	-0.35226408	-0.4008397	-0.4008397
0.7698352	0.6454716	0.30148223	-0.034344632	-0.4008397	-0.37916678	-0.4008397	0.049563423	-0.4008397	-0.4008397	0.08108813	0.5546574	0.3171949	-0.21457213	0.045621134	0.23115662	0.10596762	-0.3691537	-0.4008397	-0.4008397	-0.4008397	-0.4008397	-0.4008397	-0.4008397	-0.4008397	-0.4008397	-0.4008397	-0.4008397	0.20053366	-0.055540908	-0.32585174	-0.013271961	0.019507717	-0.4008397	-0.004472711	-0.12093779	-0.4008397	-0.4008397	-0.4008397	-0.4008397	-0.37239563	-0.4008397	-0.4008397	-0.4008397	-0.18185072	-0.030670071	-0.30328003	-0.4008397	-0.4008397	-0.4008397
0.6185842	0.9756819	0.5966808	0.21235679	-0.4008397	-0.4008397	-0.4008397	0.18518783	-0.31750095	-0.4008397	0.24043903	0.3770906	0.4860019	-0.048034385	0.2597047	0.36132225	0.16509153	0.15043555	-0.4008397	-0.4008397	-0.4008397	-0.4008397	-0.4008397	-0.4008397	-0.356744	-0.4008397	-0.4008397	-0.4008397	-0.25210714	0.19105487	-0.0811377	0.023918122	0.081489876	-0.2052097	-0.4008397	-0.4008397	-0.4008397	-0.4008397	0.09429261	-0.32278377	0.22416091	-0.10143015	-0.4008397	-0.15452802	-0.02313562	-0.4008397	-0.4008397	-0.4008397	-0.4008397	-0.4008397
0.90602535	1.0862745	0.6504771	0.3805708	-0.4008397	-0.4008397	-0.4008397	-0.4008397	0.028757669	0.24040733	0.011956635	-0.12977746	0.37912455	0.06739659	0.38862032	0.26783916	0.29529116	0.4665876	0.05826417	-0.4008397	-0.4008397	-0.4008397	-0.4008397	-0.4008397	-0.4008397	-0.4008397	-0.32080412	-0.316953	-0.27031446	0.5936686	0.5608865	0.28001434	-0.10893639	-0.24441473	-0.4008397	-0.4008397	-0.4008397	-0.4008397	-0.4008397	-0.032324404	0.3893574	0.27225336	0.37991145	0.23292086	-0.11398805	-0.32495773	-0.4008397	-0.4008397	-0.4008397	-0.24633537
0.3807578	0.8282927	0.6641466	0.55304223	-0.02725545	-0.09025167	-0.4008397	-0.4008397	-0.19347934	0.14381878	0.13661478	-0.23853251	-0.040983092	0.06034557	0.3020149	0.24250151	0.5245172	0.4184191	0.2593488	-0.091836005	-0.4008397	-0.4008397	-0.4008397	-0.4008397	-0.4008397	-0.4008397	-0.1312644	-0.01111127	-0.12893848	0.52170736	0.5840808	-0.4008397	-0.35392314	0.2122612	-0.16544189	-0.14024456	-0.4008397	-0.37065846	-0.4008397	-0.4008397	0.4028805	0.708784	0.4334982	0.13854058	-0.4008397	-0.114822246	-0.4008397	-0.4008397	-0.4008397	-0.4008397
0.3615789	0.5446215	1.0216807	0.6467732	0.52729464	-0.1438121	-0.3128946	-0.4008397	-0.4008397	0.13864052	-0.07823331	0.06981699	0.11318328	0.22461538	0.46932453	0.5813928	0.355487	0.39685115	0.44851932	-0.056382403	-0.4008397	-0.4008397	-0.4008397	-0.33029005	-0.4008397	-0.3934345	-0.1787712	0.2500582	0.16607417	-0.3008147	-0.07058013	-0.4008397	-0.088533334	0.36663282	0.039665643	-0.25414917	-0.4008397	-0.4008397	-0.36577705	-0.4008397	0.523632	0.7628113	0.13340764	-0.27483585	-0.40034685	-0.32451198	-0.4008397	-0.4008397	-0.4008397	-0.14119104
0.08733734	0.50860554	0.73522055	0.39694294	0.98584276	-0.0010370852	-0.29337412	-0.4008397	-0.4008397	-0.20274365	0.5377798	-0.10494021	0.015152339	0.11498361	0.50468427	-0.033708226	0.12296717	0.19172812	0.1842551	0.031613633	-0.3488634	-0.4008397	-0.4008397	-0.04967752	0.27070603	0.40057468	-0.0330446	-0.09184903	-0.30642685	-0.4008397	-0.4008397	-0.20640194	0.15237196	-0.2723843	-0.066232234	-0.24330553	-0.30754632	-0.4008397	-0.21851808	0.20850746	0.96553826	0.36663428	0.30363733	-0.17222899	-0.029292665	-0.4008397	-0.4008397	-0.4008397	-0.32466903	-0.39986348
0.5726835	0.8295369	0.8303915	0.49878725	0.65375197	0.7685521	-0.054766342	-0.4008397	-0.4008397	-0.4008397	0.23240325	0.2556285	0.27610642	-0.048073716	0.117985874	-0.01295568	-0.27118582	-0.026062358	-0.02868912	0.17271	-0.18889858	-0.4008397	-0.4008397	0.18609212	0.49684572	0.3476556	0.06175973	-0.12859276	-0.1010396	-0.4008397	-0.4008397	-0.24440897	-0.13640386	-0.4008397	0.04341659	0.013659295	-0.4008397	-0.4008397	0.72612697	0.5990836	0.68863	-0.04830775	0.29301706	0.24409196	-0.16081858	-0.4008397	-0.38086554	-0.4008397	-0.4008397	-0.4008397
0.13537362	0.47732708	0.7628184	0.85492486	0.31296113	0.7140083	-0.036265176	-0.4008397	-0.4008397	-0.4008397	-0.20543496	0.38973245	0.5872489	-0.01972077	-0.24650033	-0.08687319	-0.18199016	0.07099916	-0.4008397	0.37422907	0.54293114	-0.2909862	-0.3547954	0.19149128	0.34619614	0.21098034	-0.13286383	-0.10129512	0.08111002	-0.4008397	-0.4008397	-0.22983305	-0.0088271545	-0.4008397	-0.12291224	-0.09131365	-0.32283008	-0.16696824	0.93819237	0.5049118	-0.26661932	-0.4008397	-0.25253636	0.48474517	-0.20547865	-0.2602571	-0.14146216	-0.35761163	-0.4008397	-0.4008397
-0.310409	0.24337132	0.45171878	0.43605465	0.7032908	0.52143043	0.18864451	-0.4008397	-0.4008397	-0.4008397	-0.4008397	0.477273	0.5125682	0.742369	-0.4008397	0.01566254	-0.050859287	0.0027874666	-0.19429052	-0.09609951	0.23810577	0.19106036	-0.36952785	-0.10187021	-0.36397213	-0.024211075	-0.2015676	0.0078096082	0.14878106	-0.4008397	-0.4008397	-0.4008397	-0.4008397	-0.15881336	-0.2248584	-0.4008397	-0.00678506	0.2785915	0.5529478	-0.4008397	-0.2567537	-0.4008397	-0.4008397	0.08939594	0.36380085	-0.1964387	-0.22706935	-0.2998463	-0.4008397	-0.4008397
0.3508043	0.26716864	0.48387608	0.13885114	0.5261307	0.575383	0.113738194	-0.39138943	-0.4008397	-0.37314084	-0.12340837	0.7569008	0.8533492	0.45547304	0.10698888	-0.0011381903	0.34722054	0.21094738	0.009297875	0.12978287	-0.38887048	0.090493485	-0.12600869	-0.4008397	-0.26712757	-0.1588345	-0.2025219	0.0118956175	-0.15091248	-0.28138638	-0.4008397	-0.32827815	-0.4008397	0.031207697	-0.4008397	-0.39683324	0.6713845	0.12070732	-0.4008397	-0.33309397	-0.19237474	-0.4008397	-0.4008397	-0.4008397	0.10347573	0.13318177	-0.15587917	-0.4008397	-0.4008397	-0.4008397
0.11786657	0.33978963	0.5513451	0.59180856	0.2590054	0.42877507	0.23847313	-0.3804399	-0.4008397	-0.4008397	0.34464666	0.34008223	0.8638201	0.19370265	0.5173712	0.3572166	-0.25834244	0.008556319	0.28128108	0.18721657	0.1496948	0.11515053	-0.16028397	-0.17044689	-0.3060912	-0.31444275	-0.042421084	0.38519874	0.11183024	0.22841121	-0.4008397	-0.4008397	-0.28254718	0.24723434	-0.19927374	0.19218189	0.2877103	-0.4008397	-0.4008397	-0.4008397	-0.18586153	-0.4008397	-0.4008397	-0.4008397	-0.4008397	-0.016064154	0.14013492	-0.3587126	-0.4008397	0.6535035
-0.18160295	-0.22824702	0.06473768	0.77563626	0.58365405	0.80472594	0.31509066	-0.38171658	-0.4008397	-0.4008397	0.6454508	0.5132354	0.82576317	0.1765988	0.18958479	0.28509668	-0.006024927	-0.4008397	0.18533343	-0.2422696	0.23766162	0.17474844	0.047149893	-0.14151026	-0.4008397	-0.4008397	-0.027341085	0.67009574	0.52529216	-0.12390113	-0.4008397	-0.4008397	0.06115062	0.28738716	0.67902666	0.08778832	-0.4008397	-0.26045936	-0.4008397	-0.27889377	-0.4008397	-0.4008397	-0.25611052	-0.4008397	-0.4008397	-0.4008397	0.015200869	0.068293035	0.73355544	1.143428
-0.4008397	-0.4008397	0.10908059	0.5040958	0.813308	0.80294114	0.53883696	0.4709603	-0.4008397	-0.4008397	0.023151265	0.3684305	0.64744276	-0.30443767	-0.1992527	0.21786788	0.016267527	0.21744388	0.5069032	-0.18279274	0.09104668	0.07246175	0.005931986	0.0014339227	-0.18313882	-0.4008397	0.06587672	0.4738887	-0.4008397	-0.11851996	-0.4008397	-0.4008397	0.2516755	0.66583425	0.60531276	-0.4008397	-0.08551315	-0.34864423	-0.4008397	-0.4008397	-0.16081215	-0.4008397	-0.4008397	-0.4008397	-0.4008397	-0.4008397	-0.33771515	0.4496707	0.7692931	0.5363638
-0.4008397	-0.4008397	-0.008428118	0.35696918	0.4255984	0.8119675	0.607115	0.67541075	0.06268408	-0.4008397	-0.2176641	0.04288872	0.02023072	-0.22745565	0.08600619	0.25351802	0.42502058	0.22644962	0.31484452	-0.1589883	-0.0016958606	-0.10936535	0.094868556	0.13785696	0.15311043	-0.26548746	-0.14806044	0.45330593	-0.4008397	0.05556421	-0.32117286	-0.4008397	0.36808282	0.78836966	0.19119884	-0.06866533	-0.16946597	-0.2825154	-0.4008397	-0.4008397	-0.38971123	-0.16830792	-0.3864255	-0.4008397	-0.4008397	-0.4008397	0.41215745	0.5154063	-0.035424206	-0.2853801
-0.4008397	-0.4008397	-0.20379817	0.19720584	0.41102108	0.5436308	0.59762686	0.4711801	-0.20325857	-0.3118099	0.3616067	0.021686152	-0.2262651	-0.1825175	-0.4008397	-0.39522606	-0.11148573	0.42855617	0.37567237	0.36190858	0.08977979	0.01037113	-0.13179514	-0.039671507	0.37445304	0.18941776	0.20715892	0.28874183	0.29392195	0.32476208	-0.4008397	-0.4008397	0.33418795	0.3924878	-0.32789156	-0.21045978	-0.28391272	-0.4008397	-0.29952905	-0.4008397	-0.4008397	-0.20171908	-0.4008397	-0.19054827	-0.3000372	-0.16624182	0.14671296	-0.120290995	-0.4008397	-0.13307609
-0.4008397	-0.4008397	-0.4008397	-0.15031028	0.41839108	0.5372547	0.60317975	0.6031317	0.27365112	-0.20576067	0.039501395	-0.0369351	-0.3624407	0.1341913	-0.4008397	-0.4008397	-0.4008397	0.08267821	0.26390415	0.5120534	0.13553979	0.034058962	-0.2492322	-0.10336542	0.4367275	0.57412505	0.1696871	0.32036126	0.1986935	-0.16168043	-0.16205065	-0.2491337	0.35728687	-0.01946945	-0.38833594	-0.4008397	-0.4008397	-0.4008397	-0.4008397	0.35415047	-0.34320435	-0.37548122	-0.32226178	-0.4008397	0.7958357	0.5939075	-0.4008397	-0.4008397	-0.4008397	-0.4008397
-0.4008397	-0.4008397	-0.4008397	-0.4008397	0.25728145	0.46670136	0.62218153	0.87996334	0.24305248	-0.13104883	0.19541001	-0.31262898	0.049707547	0.02167177	-0.4008397	-0.4008397	-0.4008397	-0.4008397	0.26054853	0.08158709	0.19602636	-0.04824021	0.025847966	0.050808534	0.47918802	0.522106	0.06741383	0.31697348	0.14261128	-0.3545987	-0.0406795	-0.3787535	0.47593385	-0.4008397	-0.33332396	-0.4008397	-0.4008397	-0.4008397	-0.4008397	0.28721762	-0.051744513	-0.01412084	-0.3081518	0.6834661	1.1666235	0.30821025	-0.4008397	-0.4008397	-0.4008397	-0.4008397
-0.4008397	-0.4008397	-0.4008397	-0.4008397	-0.27669945	-0.12987515	0.3134519	0.7627509	0.590203	0.21761471	0.032869358	-0.38181365	-0.14086565	-0.4008397	-0.4008397	-0.4008397	-0.4008397	-0.4008397	-0.4008397	-0.38549948	-0.4008397	-0.33190066	0.078120045	0.2647469	0.123555705	0.46119314	0.16101286	0.11655104	0.08574832	0.0029960466	0.21202612	-0.16786855	0.22163808	-0.4008397	-0.4008397	-0.4008397	-0.4008397	-0.4008397	-0.4008397	0.30612278	0.28536764	-0.05969468	0.34918496	1.1992432	0.40875688	-0.4008397	-0.4008397	-0.4008397	-0.4008397	-0.4008397
-0.4008397	-0.4008397	-0.4008397	-0.39918336	-0.4008397	-0.4008397	0.15310259	0.5127832	0.59004223	0.4542625	0.059444673	-0.1256958	-0.4008397	-0.4008397	-0.20798689	-0.113906614	-0.4008397	-0.4008397	-0.37547788	-0.0047719316	-0.4008397	-0.4008397	-0.25000608	-0.11795074	-0.1908856	0.097432375	0.37118065	0.06634206	-0.043759562	0.17886472	-0.001541827	0.26687092	-0.14147238	-0.4008397	-0.38809305	-0.4008397	-0.4008397	-0.4008397	-0.4008397	0.22797732	0.17726696	0.20184742	0.7152479	0.44418484	-0.4008397	-0.20449014	-0.37632212	-0.4008397	-0.4008397	-0.4008397
-0.4008397	-0.4008397	-0.4008397	-0.13112529	-0.4008397	-0.4008397	-0.18814488	0.026391102	-0.11499698	0.24598317	-0.37805435	0.13996252	-0.4008397	-0.4008397	-0.31518567	-0.4008397	-0.4008397	-0.4008397	-0.4008397	-0.4008397	0.40236774	0.2146498	-0.4008397	-0.4008397	-0.18517613	-0.24213445	-0.092395596	-0.2303519	-0.030201828	0.030706216	0.15245098	0.3320829	-0.4008397	-0.4008397	-0.4008397	-0.4008397	-0.4008397	-0.4008397	-0.4008397	-0.33412933	-0.17963836	0.16833165	-0.06356283	-0.35067266	-0.342926	-0.08671382	-0.4008397	-0.4008397	-0.4008397	-0.4008397
-0.30327973	-0.4008397	-0.4008397	-0.4008397	-0.4008397	-0.4008397	0.02298462	0.18656048	-0.07421675	0.47450483	-0.25794283	-0.15404826	-0.18734813	-0.4008397	-0.38379988	-0.4008397	-0.4008397	-0.4008397	-0.4008397	-0.4008397	-0.32729885	0.3382634	0.17784362	-0.23575342	-0.1767199	-0.28277934	-0.2958057	-0.4008397	0.08945893	-0.035748325	0.6118811	0.70103663	-0.37889406	-0.4008397	-0.27925026	-0.4008397	-0.4008397	-0.4008397	-0.4008397	-0.110515825	-0.25663614	0.16726711	-0.4008397	-0.4008397	-0.4008397	-0.4008397	-0.3340868	-0.4008397	-0.4008397	-0.4008397
-0.30144584	-0.4008397	-0.4008397	-0.4008397	-0.30213118	-0.32255837	-0.06883498	0.5124323	0.4132347	0.58329934	-0.3953011	-0.2145606	-0.4008397	-0.4008397	-0.4008397	-0.4008397	-0.4008397	-0.4008397	-0.4008397	-0.4008397	-0.4008397	-0.06524065	0.44620648	0.47070065	-0.07032639	-0.4008397	-0.34562966	-0.4008397	0.17217465	0.3840285	0.6186934	0.70158833	0.08148497	0.040173642	0.0009805423	-0.4008397	-0.4008397	-0.4008397	-0.29595566	-0.024096726	-0.4008397	0.19148187	-0.2866487	-0.4008397	-0.4008397	-0.1049507	-0.3910922	-0.4008397	-0.4008397	-0.4008397
-0.3715942	-0.4008397	-0.4008397	-0.22538921	-0.39498034	-0.4008397	0.036581937	0.27348715	0.4624702	0.15954132	-0.4008397	0.018383479	-0.047793504	-0.4008397	-0.28398588	-0.4008397	-0.4008397	-0.4008397	-0.4008397	-0.4008397	-0.4008397	-0.4008397	0.36976686	0.46606237	0.29353866	-0.23007293	-0.4008397	-0.4008397	-0.3097391	0.16843352	0.42422938	0.52381325	0.58131367	0.18801513	0.16457973	-0.25556606	-0.4008397	-0.2877282	-0.2530618	-0.4008397	-0.4008397	-0.058806777	-0.4008397	-0.4008397	-0.4008397	-0.22767295	-0.28978628	-0.4008397	-0.37319836	-0.4008397
-0.4008397	-0.4008397	-0.34382486	-0.25474766	-0.4008397	-0.38723117	0.10182661	0.48460615	0.22721352	0.32156694	-0.14905514	-0.006961286	-0.0067486367	-0.04614425	-0.39728096	-0.4008397	-0.4008397	-0.4008397	-0.4008397	-0.4008397	-0.4008397	-0.4008397	-0.22201186	0.23477346	0.0902751	-0.14431958	-0.4008397	-0.4008397	-0.25601122	-0.06778	0.46636507	0.29460004	0.10349807	-0.012805513	0.057227388	0.11209049	-0.23972967	0.16518283	-0.03931794	-0.4008397	-0.4008397	-0.16428846	-0.3902148	-0.4008397	-0.4008397	-0.4008397	-0.4008397	-0.4008397	-0.20876199	-0.20777988
-0.4008397	-0.4008397	-0.4008397	-0.4008397	-0.4008397	0.060768038	0.1932399	0.1366435	0.07311833	0.17673555	-0.05246716	-0.4008397	-0.041031092	-0.08959749	0.107532166	-0.1949626	-0.4008397	-0.4008397	-0.4008397	-0.4008397	-0.4008397	-0.4008397	-0.4008397	-0.25821212	0.117665425	-0.019291429	-0.04349487	-0.4008397	-0.4008397	-0.24976504	0.17853881	-0.00035096097	-0.18814036	-0.12040909	0.0030979097	-0.4008397	-0.20225608	-0.31182572	-0.20624869	-0.4008397	-0.4008397	-0.4008397	-0.3996558	-0.4008397	-0.4008397	-0.4008397	-0.33584383	-0.4008397	-0.25354698	-0.14382173
-0.4008397	-0.4008397	-0.4008397	-0.4008397	-0.2949558	0.17631617	0.41976458	-0.17514428	0.38907996	-0.19012688	-0.4008397	-0.14549439	-0.4008397	-0.1592072	-0.23911086	0.12805225	0.046039812	-0.22819424	-0.4008397	-0.4008397	-0.4008397	-0.4008397	-0.4008397	-0.4008397	0.41496056	0.3158901	-0.4008397	-0.4008397	-0.14020184	-0.4008397	-0.17763793	0.5434179	-0.014265546	0.07926137	-0.2154459	-0.4008397	-0.34504017	0.005722269	-0.4008397	-0.4008397	-0.4008397	-0.4008397	-0.4008397	-0.4008397	-0.4008397	-0.18512717	-0.4008397	-0.4008397	-0.4008397	-0.33248118
-0.4008397	-0.4008397	-0.3433116	-0.4008397	-0.4008397	-0.08853088	-0.074357115	-0.020090563	0.01573981	-0.14438587	-0.4008397	-0.4008397	-0.4008397	-0.06195011	0.034127966	0.5323436	-0.4008397	0.29651797	-0.4008397	-0.4008397	-0.3983752	-0.4008397	-0.4008397	-0.4008397	0.7783814	0.4203399	-0.14233877	-0.4008397	-0.17761469	-0.4008397	-0.4008397	0.29359844	0.10866636	-0.119229086	-0.024012681	-0.22896	-0.4008397	-0.4008397	-0.2879964	-0.4008397	-0.4008397	-0.4008397	-0.4008397	-0.24749859	-0.4008397	-0.4008397	-0.4008397	-0.4008397	-0.4008397	-0.4008397
-0.4008397	-0.4008397	-0.4008397	-0.4008397	-0.06569502	-0.0676926	-0.4008397	-0.06479569	-0.087084524	-0.090051174	-0.4008397	-0.4008397	-0.4008397	-0.4008397	-0.19867568	0.03867259	-0.22131535	0.052437384	0.0024655734	0.17137598	0.28199393	-0.4008397	-0.11281258	-0.4008397	0.64842033	0.29556367	-0.037908435	-0.20162934	-0.15930511	-0.12451632	-0.4008397	-0.047122926	-0.004357148	0.12419706	-0.23963282	-0.15044184	-0.4008397	-0.4008397	-0.4008397	-0.4008397	-0.4008397	-0.4008397	-0.4008397	-0.31496194	-0.3871155	-0.4008397	-0.4008397	-0.22005333	-0.4008397	-0.4008397
-0.17349496	-0.21669668	-0.4008397	-0.4008397	0.17012191	-0.04016381	-0.4008397	-0.3411091	0.29359743	0.03949437	-0.4008397	-0.4008397	-0.4008397	-0.4008397	-0.4008397	-0.4008397	-0.4008397	0.03862633	-0.02833136	0.2658362	0.062192507	0.051492255	0.048663992	0.17930165	0.361788	0.20841096	-0.060949396	-0.4008397	-0.031605873	-0.3913184	-0.4008397	-0.0735321	-0.4008397	0.011913564	0.16470698	-0.3589439	-0.4008397	-0.4008397	-0.4008397	-0.2662478	-0.1926491	-0.4008397	-0.4008397	-0.4008397	-0.4008397	-0.4008397	-0.4008397	-0.4008397	-0.4008397	-0.4008397
-0.08588178	-0.24986339	-0.4008397	-0.4008397	-0.021782354	-0.29220498	-0.4008397	-0.4008397	0.55339664	0.2521236	-0.2893926	-0.4008397	-0.4008397	-0.4008397	-0.4008397	-0.4008397	-0.1859582	-0.23729213	-0.4008397	0.13825597	-0.06755489	-0.32083884	-0.24098967	0.018082894	0.14771576	-0.12495896	-0.2996484	-0.4008397	-0.041639592	-0.4008397	-0.4008397	-0.22546287	-0.15510263	-0.3836728	0.33655077	0.20050095	-0.29585326	-0.4008397	-0.4008397	-0.4008397	-0.18057431	-0.4008397	-0.4008397	-0.4008397	-0.4008397	-0.4008397	-0.4008397	-0.4008397	-0.39492387	-0.4008397
-0.35892233	-0.4008397	-0.4008397	-0.20930222	-0.034617644	-0.23474091	-0.4008397	-0.4008397	0.2501324	0.5760663	-0.06738845	-0.2673667	-0.4008397	-0.4008397	-0.4008397	-0.36299738	-0.060530517	-0.26370668	-0.33588642	-0.25548044	-0.22127655	-0.4008397	-0.3102304	0.26508626	0.2108532	0.0055663646	-0.4008397	-0.22619122	-0.2140413	-0.32836172	-0.4008397	-0.4008397	-0.4008397	-0.2281095	0.07963798	0.31644154	0.110351585	-0.4008397	-0.4008397	-0.4008397	-0.4008397	-0.24626698	-0.4008397	-0.4008397	-0.4008397	-0.4008397	-0.4008397	-0.4008397	-0.4008397	-0.4008397
-0.4008397	-0.34354472	-0.28224114	-0.4008397	-0.38870943	-0.24520563	-0.4008397	-0.4008397	-0.052484374	0.5011126	-0.021362592	-0.13500504	-0.4008397	-0.4008397	-0.4008397	-0.4008397	-0.25111684	-0.38538396	-0.4008397	-0.4008397	-0.4008397	-0.4008397	-0.4008397	-0.2589468	-0.1202525	-0.089754105	0.082103126	-0.22480145	-0.4008397	-0.4008397	-0.4008397	-0.4008397	-0.2358814	-0.4008397	-0.28218096	0.2720397	0.3895644	-0.34663105	-0.24645078	-0.4008397	-0.4008397	-0.051625207	-0.0031270788	-0.4008397	-0.4008397	-0.4008397	-0.4008397	-0.4008397	-0.4008397	-0.4008397
-0.4008397	-0.4008397	-0.0403938	-0.4008397	-0.4008397	-0.4008397	-0.4008397	-0.4008397	-0.16305816	0.7359764	0.42907777	0.17177169	0.08583052	-0.3485123	-0.4008397	-0.4008397	-0.4008397	-0.4008397	-0.4008397	-0.4008397	-0.3338332	0.05700592	-0.4008397	0.23905869	-0.23453484	-0.021630874	-0.17435943	-0.25703794	-0.35193053	-0.34215987	-0.24874167	-0.4008397	-0.4008397	-0.2628016	-0.27414462	-0.26800627	-0.30359682	-0.4008397	-0.31386042	-0.4008397	-0.4008397	-0.4008397	0.18069786	-0.21158062	-0.4008397	-0.4008397	-0.4008397	-0.4008397	-0.4008397	-0.4008397
-0.387214	-0.4008397	-0.13475539	-0.4008397	-0.4008397	-0.4008397	-0.4008397	-0.4008397	0.24669375	0.7598679	0.4777681	0.10803178	-0.23626581	0.35644162	-0.4008397	-0.4008397	-0.4008397	-0.4008397	-0.4008397	-0.4008397	-0.4008397	0.04958233	-0.37768075	0.437872	0.07832655	-0.14059426	-0.4008397	-0.4008397	-0.29249865	-0.4008397	-0.22814758	-0.4008397	-0.4008397	-0.4008397	-0.19867358	-0.4008397	-0.020993482	-0.4008397	-0.4008397	-0.4008397	-0.4008397	-0.4008397	-0.30552182	-0.12898871	-0.4008397	-0.4008397	-0.4008397	-0.4008397	-0.4008397	-0.1620438
-0.25030124	-0.4008397	-0.37244895	-0.4008397	-0.4008397	-0.4008397	-0.4008397	-0.4008397	0.1491084	0.2959902	0.3653612	-0.035592448	0.013896032	-0.084350415	-0.4008397	-0.4008397	-0.4008397	-0.4008397	-0.4008397	-0.4008397	-0.4008397	-0.25097188	-0.083492815	0.43458453	0.0701056	-0.4008397	-0.4008397	-0.4008397	-0.4008397	-0.4008397	-0.4008397	-0.4008397	-0.4008397	-0.18854442	-0.4008397	-0.37103435	0.007935459	-0.10629653	-0.4008397	-0.4008397	-0.4008397	-0.4008397	-0.1359845	-0.4008397	-0.3751689	-0.4008397	-0.4008397	-0.4008397	-0.4008397	-0.28588504
-0.3854387	-0.18643765	-0.4008397	-0.4008397	-0.4008397	-0.4008397	-0.4008397	-0.4008397	0.15366013	0.07039567	0.17929138	-0.4008397	-0.07026767	-0.4008397	-0.4008397	-0.4008397	-0.4008397	-0.4008397	-0.4008397	-0.4008397	-0.4008397	-0.4008397	0.27330673	0.3494348	0.61612314	-0.4008397	-0.4008397	-0.4008397	-0.4008397	-0.4008397	-0.4008397	-0.4008397	-0.4008397	-0.38046303	-0.0064966325	-0.052171327	-0.013431808	-0.4008397	-0.4008397	-0.4008397	-0.4008397	-0.4008397	-0.4008397	-0.4008397	-0.4008397	-0.4008397	-0.4008397	-0.4008397	-0.4008397	-0.32869616
-0.31819287	-0.4008397	-0.4008397	-0.4008397	-0.4008397	-0.4008397	-0.4008397	-0.4008397	-0.06872976	0.33709922	-0.1470496	-0.4008397	-0.4008397	-0.18864915	-0.4008397	-0.37061563	-0.4008397	-0.4008397	-0.4008397	-0.2793887	-0.4008397	-0.2683012	-0.043537714	0.484354	0.56926435	-0.4008397	-0.4008397	-0.4008397	-0.4008397	-0.4008397	-0.4008397	-0.4008397	-0.17189641	-0.38863924	-0.4008397	-0.1259094	0.14763205	-0.4008397	-0.4008397	-0.4008397	-0.19463454	-0.35377082	-0.4008397	-0.4008397	-0.4008397	-0.4008397	-0.4008397	-0.4008397	-0.4008397	-0.34254503
-0.2949266	-0.4008397	-0.4008397	-0.4008397	-0.4008397	-0.39949164	-0.101046376	-0.05735104	-0.14160953	0.11642552	0.04398424	-0.4008397	-0.24346836	-0.21743575	-0.4008397	-0.4008397	-0.4008397	-0.4008397	-0.4008397	-0.4008397	-0.20835914	0.08075863	-0.02103501	0.66441077	0.5917869	-0.22651498	-0.4008397	-0.4008397	-0.4008397	-0.4008397	-0.4008397	-0.4008397	-0.17037322	0.32119542	-0.4008397	-0.18175188	-0.07156829	-0.4008397	-0.4008397	-0.4008397	-0.11685221	-0.21255164	-0.4008397	-0.4008397	-0.36662012	-0.4008397	-0.4008397	-0.4008397	-0.4008397	-0.34103954
-0.4008397	-0.4008397	-0.4008397	-0.38264915	-0.4008397	-0.4008397	-0.06791804	-0.14817064	-0.3343899	0.3060641	0.30340448	-0.4008397	-0.4008397	0.022485135	-0.27050832	-0.4008397	-0.4008397	-0.4008397	-0.4008397	-0.3077242	-0.22529143	0.45771694	0.75266	0.2819288	0.16631722	-0.26695567	-0.4008397	-0.4008397	-0.4008397	-0.4008397	-0.4008397	-0.4008397	-0.30681077	0.20099334	0.29468876	-0.08511164	0.02390134	-0.4008397	-0.4008397	-0.4008397	-0.4008397	-0.21939595	-0.041971594	-0.4008397	-0.25903097	-0.4008397	-0.4008397	-0.20647496	-0.4008397	-0.34231076
-0.39413038	-0.4008397	-0.4008397	-0.3620406	-0.4008397	-0.19236846	-0.18230811	-0.25043538	-0.22581463	0.12842943	0.25652844	-0.4008397	-0.4008397	-0.33899906	-0.23663358	-0.3050957	-0.4008397	-0.4008397	-0.4008397	-0.4008397	-0.057688806	0.43051186	0.7519867	0.10489732	-0.3795187	-0.1757289	-0.30260235	-0.4008397	-0.4008397	-0.4008397	-0.4008397	-0.32896224	0.30611378	0.17628957	0.32707122	0.027889175	-0.4008397	-0.4008397	-0.4008397	-0.4008397	-0.4008397	-0.4008397	-0.4008397	-0.4008397	-0.4008397	-0.4008397	0.10367107	-0.36126474	-0.4008397	-0.4008397
-0.4008397	-0.4008397	-0.4008397	-0.4008397	-0.4008397	-0.4008397	-0.38186532	-0.14337665	-0.15057823	0.0849911	-0.08158148	-0.4008397	-0.4008397	-0.4008397	-0.183895	-0.24716072	-0.0984755	-0.4008397	-0.4008397	-0.22558098	-0.23417602	0.4512163	0.93012434	0.5867545	-0.30787465	-0.4008397	-0.18919943	-0.4008397	-0.4008397	-0.4008397	-0.4008397	-0.3078896	0.40750098	0.2143378	0.3428915	-0.4008397	-0.4008397	-0.4008397	-0.4008397	-0.37639168	-0.15215865	-0.4008397	-0.4008397	-0.4008397	-0.4008397	-0.091587014	0.21413168	-0.4008397	-0.27812964	-0.4008397
-0.4008397	-0.38732448	-0.28320283	-0.4008397	-0.4008397	-0.37350118	-0.4008397	-0.29133832	-0.17916937	0.23601815	0.7518694	0.29743332	-0.4008397	-0.4008397	-0.09373342	-0.4008397	-0.4008397	-0.4008397	-0.011254409	0.009732601	0.21862753	0.8725135	0.8654173	0.6242232	-0.39921936	-0.113584615	-0.12229083	-0.4008397	-0.4008397	-0.4008397	-0.4008397	-0.1533631	0.3147783	-0.21365857	-0.053023316	-0.4008397	-0.4008397	-0.4008397	-0.16612753	-0.08428672	0.36578488	-0.25786695	-0.4008397	-0.4008397	-0.39607257	-0.28052813	-0.14347036	-0.4008397	-0.4008397	-0.4008397
-0.4008397	-0.4008397	-0.27794486	-0.1006688	-0.39726087	-0.23883554	-0.4008397	-0.33684137	-0.19401439	0.15931334	0.591446	0.586469	-0.4008397	-0.4008397	-0.37985525	-0.4008397	-0.4008397	-0.4008397	-0.37343153	0.28112116	0.43933892	0.77028704	1.0218788	0.7984261	-0.4008397	0.100255884	0.40998968	-0.4008397	-0.33806387	-0.4008397	-0.4008397	0.36587572	-0.13110706	-0.4008397	-0.26635495	-0.4008397	-0.18836193	-0.4008397	-0.29199755	0.039267592	0.3943585	-0.2914996	-0.4008397	-0.4008397	-0.35981318	-0.4008397	-0.4008397	-0.4008397	-0.29867765	-0.24621935
-0.4008397	-0.30848238	-0.35346007	0.50847536	0.20959637	-0.20395562	-0.4008397	-0.4008397	-0.4008397	-0.22039035	0.38672683	0.49741262	-0.2852961	-0.4008397	-0.3728528	-0.33655614	-0.4008397	-0.4008397	-0.14292774	0.31659758	0.79317033	1.3262362	0.6270583	0.606896	-0.23870426	0.077443905	0.19175082	-0.21904959	-0.4008397	-0.12191709	-0.17365028	0.2851435	-0.123130225	0.31019413	-0.4008397	-0.4008397	-0.4008397	-0.4008397	-0.14447275	0.07800428	0.2911096	-0.1914991	-0.4008397	-0.4008397	-0.10841178	-0.4008397	-0.4008397	-0.4008397	-0.04217469	-0.13795297
-0.2104179	0.07439781	-0.17029467	0.6209894	0.5367938	-0.30706537	-0.4008397	-0.39360893	-0.4008397	-0.07300981	0.34478223	0.09906629	0.07247307	-0.14153251	-0.4008397	-0.4008397	-0.4008397	-0.20740531	-0.085478574	0.39705274	0.88800645	1.6603624	0.9003817	0.38013333	-0.36281952	-0.24081539	-0.29726642	0.2006834	-0.4008397	0.38420913	-0.1596779	0.023870097	0.6939068	0.39248198	-0.4008397	-0.4008397	-0.3828697	-0.4008397	-0.13481653	0.1792245	0.1938857	-0.4008397	-0.4008397	-0.24406283	-0.27526352	-0.2794394	-0.16458891	-0.4008397	-0.24898748	-0.4008397
-0.4008397	-0.4008397	0.02441283	0.39317057	0.48652512	0.43574515	-0.4008397	-0.4008397	0.18765333	0.399964	0.5788638	0.2714298	-0.2968525	-0.1525179	-0.4008397	-0.4008397	-0.4008397	-0.4008397	0.3073276	0.09134798	0.9756022	1.6779557	1.2840405	0.10068063	-0.4008397	-0.4008397	-0.089651205	0.276636	-0.06603384	0.76413465	-0.2980612	0.36589646	0.46045962	-0.4008397	-0.4008397	-0.4008397	-0.4008397	-0.4008397	0.10475794	0.1583327	0.26379374	-0.4008397	-0.4008397	0.15942384	-0.3543567	-0.37399778	-0.33023024	-0.2625775	-0.22183892	-0.4008397
-0.4008397	-0.4008397	-0.09203635	-0.19836044	0.38609806	0.7752818	-0.16038065	-0.4008397	0.028117824	0.52720886	0.79014575	0.5605011	0.08279736	-0.17062186	-0.4008397	-0.4008397	-0.4008397	-0.20356593	0.4010583	0.42959508	1.2345885	1.4111115	0.8875361	-0.20095992	-0.4008397	-0.4008397	0.29022908	-0.13927412	0.2561079	0.76928353	0.104474194	0.15325345	-0.092517406	-0.4008397	-0.4008397	0.008661924	0.013852077	-0.4008397	-0.12619007	-0.10662151	-0.19331722	-0.4008397	-0.4008397	0.16127153	-0.4008397	-0.38088953	-0.37307155	0.011105254	-0.018297516	-0.4008397
-0.4008397	-0.4008397	-0.4008397	-0.17415442	0.6523519	0.56767064	0.2344903	-0.4008397	-0.28990805	0.2808081	0.6271928	0.92054933	0.5055285	-0.35200852	0.017469995	-0.38764936	-0.4008397	-0.06334334	0.20642647	0.6359681	1.1098703	0.994643	0.87475336	-0.22095408	-0.4008397	-0.4008397	-0.03824537	0.3625455	0.47915798	0.5120403	0.2537684	-0.16522709	-0.4008397	-0.4008397	-0.4008397	0.12225883	0.14594951	-0.071301214	-0.4008397	-0.4008397	0.043585636	-0.4008397	0.24480869	0.025829868	-0.4008397	-0.4008397	-0.4008397	-0.4008397	0.05809659	-0.4008397
-0.4008397	-0.4008397	-0.4008397	-0.024250075	0.21182655	0.5855401	0.5771625	-0.0058429125	-0.4008397	-0.039187767	0.2871523	1.0231501	0.8659271	-0.03162387	-0.3620224	-0.37136552	-0.4008397	-0.31184024	0.62683713	1.104167	1.1791579	1.2690955	0.47496334	-0.40048644	-0.4008397	-0.3240751	0.12679237	0.8078152	0.65489805	-0.033586293	-0.2785793	-0.4008397	-0.4008397	-0.4008397	-0.4008397	0.043147143	-0.057106014	-0.4008397	-0.4008397	-0.4008397	-0.30161503	-0.18195681	0.063304864	-0.394177	-0.4008397	-0.4008397	-0.4008397	-0.4008397	-0.4008397	-0.4008397
-0.4008397	-0.4008397	-0.19482228	-0.4008397	-0.2254003	0.22379324	0.78941244	0.20734137	-0.4008397	-0.32623005	0.2411143	0.60720867	0.86137956	-0.19375034	-0.3283268	-0.26718035	-0.4008397	-0.4008397	0.42585024	1.2625641	1.4166011	0.9029083	0.36725628	-0.35619754	-0.4008397	-0.099327765	0.60606295	0.47627136	0.31329083	-0.3786499	-0.4008397	-0.4008397	-0.4008397	-0.15213507	-0.4008397	-0.00974304	-0.24681251	-0.4008397	-0.4008397	-0.2423034	0.037655976	0.06707659	-0.32269195	-0.4008397	-0.35038552	-0.4008397	-0.4008397	-0.4008397	-0.4008397	0.14483897
-0.4008397	-0.4008397	-0.386638	-0.4008397	0.2939115	0.4151761	0.8243829	0.3646469	-0.4008397	-0.4008397	0.21396491	0.72591543	0.7555382	-0.13270529	-0.25522628	-0.4008397	-0.4008397	-0.302859	0.26728565	0.9285344	1.1879255	0.79628587	0.60134107	-0.052564144	0.5072745	0.3740638	0.29233646	-0.021278927	-0.31453338	-0.3142464	-0.4008397	-0.4008397	-0.2372178	-0.123320304	-0.30540213	-0.37313494	0.10528976	-0.051609512	-0.17662315	-0.06106357	0.22445421	0.063693866	-0.19326341	-0.4008397	-0.17382398	-0.4008397	-0.4008397	-0.4008397	-0.21880624	0.34922147
-0.37248832	-0.4008397	-0.4008397	-0.22059579	0.1858791	0.19577101	0.43797132	0.61199653	-0.4008397	0.060441975	-0.06386886	0.45602122	1.07172	0.28452498	-0.12745881	-0.4008397	-0.4008397	0.5050223	0.5028726	0.9999097	1.2353526	1.174248	0.85534364	0.7693523	0.43057096	0.11120708	-0.4008397	-0.06514316	-0.16459821	-0.4008397	-0.4008397	-0.4008397	-0.26449534	0.12856409	0.13013229	0.1004717	0.28397784	-0.15076217	-0.21453464	0.089604266	-0.09503993	-0.4008397	-0.4008397	-0.4008397	-0.4008397	-0.4008397	-0.4008397	-0.4008397	-0.2007085	-0.11256535
0.09116629	-0.4008397	-0.4008397	-0.4008397	-0.36778685	0.29103428	0.18987653	0.09296242	-0.10702141	0.31428438	-0.12462054	0.21116309	0.24872838	0.46851456	-0.15568575	-0.4008397	-0.4008397	0.0106946165	0.625583	0.8232973	0.936148	0.2520422	0.5092693	0.6530979	0.033499546	-0.30772758	-0.4008397	-0.4008397	-0.4008397	-0.4008397	-0.4008397	-0.4008397	-0.19939181	0.19885284	-0.4008397	-0.4008397	-0.072187044	-0.27116865	0.062024925	0.28460136	-0.061027046	-0.4008397	-0.4008397	-0.4008397	-0.4008397	-0.4008397	-0.13005266	-0.4008397	-0.4008397	-0.4008397
0.57749736	-0.2560168	-0.4008397	-0.4008397	-0.4008397	0.116619945	0.48761645	-0.121108174	-0.3049751	0.2705672	0.120780416	0.33053613	-0.061785433	0.16450715	0.049436133	0.04658952	-0.1840064	0.029648	1.0573069	0.81992686	0.4471771	0.30874056	0.7827949	0.3048517	-0.4008397	-0.13873251	-0.4008397	-0.4008397	-0.36965403	-0.29378942	-0.35826552	0.31266332	-0.06523873	0.012157303	-0.4008397	-0.4008397	-0.4008397	-0.30267972	0.39212844	0.43551806	0.2941108	-0.4008397	-0.4008397	-0.4008397	-0.4008397	-0.4008397	-0.08410089	-0.4008397	-0.4008397	-0.4008397
0.37793505	0.3223642	-0.32452694	-0.4008397	-0.4008397	-0.4008397	0.11833241	0.14688236	0.17402412	0.40720466	0.350676	0.40672874	0.22350039	-0.35392803	0.09361925	0.23144472	-0.21935748	-0.08870953	1.1823249	1.103713	-0.13363323	0.27798894	0.795649	-0.4008397	-0.4008397	-0.34268492	-0.4008397	-0.4008397	-0.4008397	-0.4008397	-0.11205156	0.37393183	-0.020651493	-0.4008397	-0.28238207	-0.4008397	-0.4008397	-0.109718084	0.28141028	0.44470507	0.14577389	-0.4008397	-0.4008397	-0.4008397	-0.4008397	-0.4008397	-0.4008397	-0.4008397	-0.4008397	-0.4008397
-0.09277909	0.095202856	0.13559276	-0.11303845	-0.4008397	-0.4008397	-0.4008397	0.26070333	0.6481161	0.41384044	0.04577729	0.13296878	-0.049039647	-0.3169145	-0.24351123	-0.3634291	0.17028536	0.4026207	1.1822191	1.3047038	0.30828533	-0.4008397	0.37654662	-0.4008397	-0.25142172	-0.4008397	-0.4008397	-0.4008397	-0.098841	-0.10996321	0.30885243	0.5387386	-0.39298427	-0.4008397	-0.4008397	-0.4008397	-0.4008397	0.036077272	0.021188058	0.38179317	-0.16927367	-0.4008397	-0.4008397	-0.4008397	-0.4008397	-0.4008397	-0.4008397	-0.4008397	-0.4008397	-0.4008397
-0.049889967	-0.24398182	0.00053977466	0.25466794	-0.14370862	-0.4008397	-0.4008397	0.036971647	0.09159927	0.06825659	0.14439648	0.38976493	0.24757653	0.023452686	-0.4008397	-0.24826896	0.32139137	0.8639058	1.2392678	1.1821558	1.2249894	0.05254274	-0.05754428	-0.4008397	-0.13681275	-0.4008397	-0.4008397	-0.3670392	-0.06750356	-0.17642069	0.15558396	0.46165773	-0.4008397	-0.4008397	-0.4008397	-0.4008397	-0.4008397	-0.18917416	-0.23617135	0.14934912	-0.36659184	-0.4008397	-0.4008397	-0.4008397	-0.4008397	-0.3076378	-0.101969995	-0.4008397	-0.4008397	-0.4008397
-0.07313776	-0.24657933	-0.10051835	0.37248978	0.13018021	-0.4008397	-0.4008397	-0.20096008	-0.045302376	-0.15019655	-0.059035804	0.11301732	0.78697246	0.25653282	-0.4008397	-0.4008397	0.45998526	1.1498393	1.5221831	1.0188234	1.0034791	0.61081004	0.02596095	-0.1044653	-0.0152096655	-0.4008397	-0.4008397	-0.4008397	-0.2466944	-0.24708536	0.11800731	-0.09403681	-0.4008397	-0.4008397	-0.4008397	-0.4008397	-0.26636094	-0.27048856	-0.4008397	-0.23489645	-0.3741471	-0.4008397	-0.4008397	-0.4008397	-0.4008397	-0.4008397	-0.3953306	-0.4008397	-0.4008397	-0.4008397
-0.4008397	-0.22592272	-0.03662354	0.04500985	0.43694088	-0.24181299	-0.4008397	-0.4008397	-0.1999413	0.10067487	-0.09558481	0.4392244	0.622097	0.19919392	-0.4008397	-0.21520127	-0.011959365	0.6194863	1.3136157	1.3662107	1.4219004	0.53298634	0.08758398	-0.04675311	-0.110811405	-0.4008397	-0.4008397	-0.4008397	-0.4008397	0.18570144	0.5231184	0.04053439	-0.4008397	-0.4008397	-0.4008397	-0.1293285	-0.14347492	-0.07583618	-0.4008397	-0.4008397	-0.4008397	-0.4008397	-0.4008397	-0.4008397	-0.4008397	-0.4008397	-0.31401747	-0.4008397	-0.4008397	-0.4008397
-0.4008397	-0.29889268	0.08246584	-0.124613084	0.46148553	-0.09067173	-0.20472662	-0.4008397	-0.4008397	0.010704221	0.010745573	0.6777295	0.86009437	0.23307094	0.07900861	-0.032923654	-0.24489462	0.64077336	1.2621106	1.321444	1.163626	0.48994428	0.1874402	-0.1512366	-0.001809073	-0.4008397	-0.4008397	-0.4008397	-0.4008397	-0.12714122	-0.05369296	-0.4008397	-0.4008397	-0.4008397	-0.4008397	-0.16203538	-0.23981667	0.24391684	-0.00744108	0.115002416	-0.20398043	-0.4008397	-0.4008397	-0.4008397	-0.4008397	-0.4008397	-0.20435199	-0.33289024	-0.4008397	-0.4008397
-0.4008397	-0.3666143	-0.2279203	-0.23701425	0.15575407	0.4804409	0.15640156	-0.21547896	-0.4008397	0.16305442	0.105021425	0.82442665	0.67993003	0.33058232	-0.2800831	-0.37124375	0.15263857	0.9923986	1.1897022	1.0122524	1.0327084	0.22269806	0.48045033	0.31530803	-0.4008397	-0.4008397	-0.4008397	-0.4008397	-0.4008397	-0.093421616	-0.4008397	-0.4008397	-0.4008397	-0.4008397	-0.4008397	0.26301053	-0.4008397	0.1962873	-0.021221852	-0.27450344	-0.24232757	-0.4008397	-0.38200238	-0.37741756	-0.36340636	-0.4008397	-0.4008397	-0.35757342	-0.4008397	-0.4008397
-0.4008397	-0.4008397	-0.34679475	-0.4008397	-0.012419519	0.10539754	0.6120538	0.10133979	-0.39743903	-0.4008397	0.1594435	0.7666315	0.5580076	0.3866738	-0.4008397	-0.4008397	0.1523941	0.8230956	1.2491081	0.7948131	0.12010868	-0.124246575	0.68367606	0.1610622	-0.4008397	-0.4008397	-0.4008397	-0.07146334	-0.4008397	-0.4008397	-0.4008397	-0.4008397	-0.4008397	-0.4008397	-0.28117967	0.062393807	-0.4008397	0.102672145	-0.4008397	-0.22654219	-0.3684258	-0.4008397	-0.4008397	-0.09494436	-0.32983604	-0.4008397	-0.4008397	-0.017454451	-0.4008397	-0.4008397
-0.4008397	-0.4008397	-0.4008397	-0.4008397	-0.37334076	0.24179853	0.43471733	0.17901699	-0.19075303	-0.205794	0.39194968	0.2848827	0.30789122	0.414967	-0.21353526	-0.23290409	0.3801335	0.48541862	1.1536695	0.9735148	-0.15908566	-0.4008397	0.38466212	0.005952662	-0.4008397	-0.4008397	-0.4008397	-0.042151917	-0.05479387	-0.4008397	-0.4008397	-0.4008397	-0.4008397	-0.4008397	-0.16417962	-0.4008397	-0.4008397	0.037318233	-0.31659034	-0.4008397	-0.4008397	-0.18137807	-0.4008397	-0.4008397	-0.4008397	-0.4008397	-0.4008397	-0.29317993	-0.32748505	-0.4008397
0.051673688	-0.4008397	-0.4008397	-0.4008397	-0.4008397	-0.23977901	0.4743903	0.39580813	0.07857942	-0.09477286	0.5165988	0.33839613	0.48493505	0.5200888	0.11218977	0.17965294	0.10121618	0.70628226	0.76331055	0.6230586	0.24087028	-0.4008397	-0.37062854	-0.21611199	-0.4008397	-0.4008397	-0.4008397	-0.18305399	0.036008872	-0.4008397	-0.4008397	-0.4008397	-0.4008397	-0.4008397	-0.4008397	-0.4008397	-0.4008397	0.07700137	-0.3352049	-0.4008397	-0.4008397	0.019508906	-0.4008397	-0.4008397	-0.4008397	-0.4008397	-0.4008397	-0.4008397	0.05456221	-0.4008397
-0.10568002	-0.30964565	-0.4008397	-0.4008397	-0.4008397	0.104365654	0.4086539	0.3934965	0.14719027	0.031519454	0.18888919	0.34962526	0.4757561	0.13209918	-0.14981508	-0.22016667	0.31534702	0.5260821	0.9119873	0.64187956	0.39818957	0.10308142	-0.4008397	-0.4008397	-0.4008397	-0.4008397	-0.4008397	0.3010599	-0.07884358	-0.4008397	-0.4008397	-0.4008397	-0.4008397	-0.0066873673	-0.37052917	-0.4008397	-0.24027582	-0.3252313	-0.17263895	-0.4008397	-0.4008397	-0.036282286	-0.4008397	-0.4008397	-0.4008397	-0.4008397	-0.4008397	-0.4008397	-0.14319594	-0.21046567
-0.11578383	-0.4008397	-0.289985	-0.4008397	-0.4008397	-0.20009774	0.18119788	0.45635882	-0.2045145	0.00044412928	0.19359149	0.2502083	0.12836152	0.21207404	-0.4008397	-0.32987797	0.3131551	0.50460947	0.65666926	0.8904396	0.51672316	0.2565617	-0.0133041125	-0.4008397	-0.4008397	-0.4008397	-0.34359345	-0.010088188	-0.1353692	-0.08132181	-0.22227389	-0.19117722	-0.254477	-0.2435467	-0.4008397	-0.3584175	0.286288	0.08015382	-0.34184992	-0.4008397	-0.082417846	0.21241832	-0.4008397	-0.4008397	-0.4008397	-0.4008397	-0.4008397	-0.4008397	0.037943266	0.18724355
-0.3291676	-0.098104976	0.33210537	-0.22233793	-0.4008397	-0.0220198	0.120307095	0.20057961	-0.38787687	0.11509179	-0.08057361	0.18808495	0.26538995	0.013189282	-0.33837247	-0.4008397	0.25660613	0.857664	1.0699058	1.0297389	0.629963	0.63154995	-0.02019096	-0.4008397	-0.4008397	-0.4008397	-0.2240926	-0.35329854	-0.057248976	-0.4008397	-0.17231801	-0.051208757	0.008186781	-0.4008397	0.06175533	0.49094725	-0.055917524	-0.2299604	-0.30407187	-0.4008397	-0.0152722495	-0.062683426	-0.4008397	-0.4008397	-0.4008397	-0.4008397	-0.4008397	-0.17557563	0.087204635	0.49377587
-0.4008397	-0.2648412	0.15432404	0.07964081	-0.13755561	-0.4008397	-0.2299285	-0.12398307	-0.4008397	0.2835292	-0.19272064	0.06359251	0.5632108	0.24202608	0.27011964	-0.4008397	0.39836296	0.5905314	0.793695	0.36426416	0.62430495	0.16924503	-0.4008397	-0.4008397	-0.4008397	-0.4008397	-0.4008397	-0.4008397	-0.4008397	-0.4008397	-0.35067636	-0.03923031	-0.4008397	0.23363945	0.5170795	0.28815258	-0.3686676	-0.4008397	-0.22483085	-0.4008397	-0.069092475	-0.1270279	-0.4008397	-0.4008397	-0.4008397	-0.4008397	0.24642687	0.16673045	0.1739354	-0.18212892
-0.4008397	-0.34976032	-0.2546185	-0.19425043	-0.4008397	-0.4008397	-0.4008397	-0.4008397	-0.035316758	0.27416754	0.0027747527	0.27794027	0.8036905	0.31932828	0.5533576	-0.17742592	0.07924241	0.19114974	0.33068895	0.7163331	0.4118107	0.41364354	-0.4008397	-0.4008397	-0.4008397	-0.4008397	-0.28163794	-0.4008397	-0.4008397	-0.4008397	0.07921799	0.2344569	0.33069897	0.5526561	-0.14392044	-0.083207	-0.4008397	-0.1455965	-0.20083906	-0.003782543	-0.21619916	-0.08242019	-0.4008397	-0.4008397	-0.4008397	0.11824112	0.37438893	0.25279665	-0.4008397	-0.3621555
-0.4008397	0.10446282	-0.4008397	-0.4008397	-0.4008397	-0.078033015	-0.4008397	-0.4008397	-0.4008397	0.43741158	-0.19335978	0.09107373	0.57431114	0.263775	0.3543364	0.10482361	0.2977195	-0.2947758	-0.4008397	0.046203803	0.57240146	0.22084516	-0.4008397	-0.2792233	-0.25269195	-0.4008397	-0.090271935	-0.4008397	-0.4008397	-0.4008397	-0.13610317	-0.09069557	0.57871294	0.14005165	-0.3635695	-0.4008397	-0.4008397	-0.4008397	-0.06386087	-0.029474555	-0.32316265	-0.225091	-0.4008397	-0.3823021	0.3015598	0.14802869	0.032705974	-0.3663774	-0.4008397	-0.4008397
-0.4008397	0.41915083	-0.28334615	-0.4008397	-0.4008397	0.4532548	0.2711967	-0.23341767	-0.4008397	-0.25988412	-0.10934574	0.16218138	0.28391856	0.39317435	0.87883115	0.31565255	0.84590936	0.024710484	-0.4008397	-0.4008397	0.7153533	0.5751813	-0.3250643	-0.4008397	-0.4008397	-0.2052438	-0.04163168	-0.19609351	-0.098294325	-0.4008397	-0.30360314	0.110345416	0.08186933	-0.4008397	-0.4008397	-0.4008397	-0.4008397	-0.059129655	-0.12728655	0.031715903	0.5672257	-0.13730334	-0.040065866	0.85051	0.5866358	0.29029807	-0.4008397	-0.4008397	-0.4008397	-0.4008397
-0.2438625	-0.0050780526	0.46912444	-0.4008397	-0.4008397	0.39992106	0.76958483	0.18469632	0.11494499	-0.4008397	-0.17583069	0.26894873	0.33724102	0.096928775	0.9402798	0.6691485	0.9533616	0.19098121	-0.4008397	-0.4008397	0.07792193	-0.08838193	-0.4008397	-0.3220537	-0.15545203	-0.4008397	-0.19596529	-0.26125383	-0.4008397	-0.4008397	0.31620803	0.40702844	-0.4008397	-0.4008397	-0.4008397	-0.4008397	-0.4008397	-0.255871	-0.019066267	-0.4008397	0.40632257	0.34860253	0.9295681	0.92939883	0.53542274	-0.3483384	-0.4008397	-0.4008397	-0.4008397	-0.4008397
-0.0531476	-0.17991303	0.63235855	0.08128827	-0.12882936	0.22939163	0.8053664	0.25270453	-0.05313299	-0.3119435	-0.27621177	0.33317536	0.36736682	-0.4008397	0.77519083	0.762183	0.9121238	-0.4008397	-0.4008397	-0.4008397	-0.24356827	-0.4008397	-0.4008397	-0.4008397	-0.14762521	-0.17681818	-0.4008397	-0.4008397	-0.4008397	-0.4008397	0.8038249	0.108618036	-0.4008397	-0.4008397	-0.4008397	-0.4008397	-0.4008397	-0.4008397	-0.2786718	-0.16859405	0.5983172	0.898929	0.6476036	-0.02133375	0.26263794	-0.31671998	-0.4008397	-0.4008397	-0.4008397	-0.4008397
-0.35396156	-0.04565134	0.4830198	0.31377825	0.033645645	0.2642336	0.76426005	0.79943115	0.53231955	-0.15709612	-0.35046023	0.06816044	0.048890013	-0.4008397	0.6247281	0.8535975	0.97612983	-0.4008397	-0.4008397	-0.022204772	0.06606776	-0.4008397	-0.4008397	-0.4008397	-0.4008397	-0.4008397	-0.4008397	-0.4008397	0.28051585	-0.13170864	0.3760228	-0.32254636	-0.4008397	-0.4008397	-0.4008397	-0.4008397	-0.4008397	-0.4008397	0.012047276	0.8160318	0.8120564	0.5598178	0.19702229	-0.30389792	-0.4008397	-0.4008397	-0.4008397	-0.4008397	-0.4008397	-0.4008397
0.31673312	-0.12115107	0.24191096	0.12795459	0.032053847	-0.005378082	0.5481682	0.5832871	0.75273144	0.51702327	-0.17126805	-0.3364722	0.044913653	-0.2580997	0.55559826	0.51313317	0.7561961	0.07282138	-0.12720208	-0.17724186	0.3366438	0.3399604	-0.4008397	-0.4008397	-0.4008397	-0.4008397	-0.4008397	0.08495035	0.46111792	-0.4008397	-0.4008397	-0.4008397	-0.36120996	-0.2468817	-0.076802544	-0.4008397	-0.4008397	-0.058039263	1.2552105	0.8101657	0.6965801	0.4852792	0.32979557	-0.4008397	-0.3312142	-0.4008397	-0.4008397	-0.4008397	-0.4008397	-0.4008397
-0.046827193	0.25788465	-0.24050166	-0.2671322	-0.1012774	-0.09633271	0.6472845	0.5907684	0.95510966	1.5269035	0.64887184	-0.082188055	-0.33203903	-0.028576868	0.4955433	0.48680234	0.4857555	-0.052745756	-0.4008397	-0.24253911	0.39671895	-0.12769304	-0.4008397	-0.4008397	-0.4008397	-0.4008397	-0.25554386	0.58420485	0.033466183	-0.4008397	-0.4008397	-0.4008397	-0.4008397	-0.4008397	-0.24591637	-0.36976764	0.4683694	0.946575	1.1633778	0.40836477	-0.3282953	0.38620973	0.2323312	-0.056470945	-0.08312806	-0.34771615	-0.4008397	-0.4008397	-0.4008397	-0.4008397
0.21624489	0.65572923	-0.31835136	-0.4008397	0.02954285	-0.27926454	0.23213421	0.69825196	1.1591803	1.3603609	0.9230808	0.30665737	-0.4008397	-0.012931515	0.43704557	0.64276034	0.5519958	-0.107899964	-0.4008397	-0.22533661	0.24730437	-0.19554958	-0.4008397	-0.4008397	-0.4008397	-0.14465117	-0.18717113	0.34361947	-0.4008397	-0.4008397	-0.4008397	-0.4008397	-0.4008397	-0.4008397	-0.4008397	0.075792	0.8566291	0.95982134	0.57669073	-0.4008397	-0.4008397	0.058591094	-0.031098504	-0.036399443	-0.355085	-0.32624808	-0.4008397	-0.4008397	-0.4008397	-0.4008397
0.61971176	0.6570834	-0.092652075	-0.4008397	0.46559325	0.05713872	-0.24315263	0.41571948	0.60123116	0.44835705	1.0922649	0.65616757	-0.13470726	-0.26052722	0.37556782	0.19396548	1.0763557	0.121173315	-0.4008397	0.110214785	0.32017553	0.042831644	-0.4008397	-0.4008397	-0.4008397	0.21699078	0.35078913	-0.20692855	-0.4008397	-0.4008397	-0.4008397	-0.4008397	-0.4008397	-0.4008397	0.25798348	0.5326171	0.5094151	0.20848194	-0.16395085	-0.25698185	0.29172462	-0.36081988	0.09203503	-0.14279139	-0.28786772	-0.29012093	-0.4008397	-0.4008397	-0.4008397	-0.4008397
0.56393903	0.84766525	0.5802525	-0.37341693	0.15174258	0.14649412	-0.4008397	0.091057345	0.42692104	0.6101345	0.83773947	0.80321157	0.29903543	-0.4008397	0.0012599714	0.33868748	0.8896176	-0.11697806	-0.4008397	0.34872422	0.109812796	-0.19124092	-0.4008397	-0.4008397	-0.06834599	0.08916992	-0.4008397	-0.33625957	-0.4008397	-0.4008397	-0.4008397	-0.4008397	-0.4008397	-0.10763873	-0.10074203	0.38554952	0.031782124	-0.28790522	-0.4008397	-0.13297136	-0.052100603	-0.19318083	-0.08710957	-0.09316744	-0.4008397	-0.25554213	-0.4008397	-0.4008397	-0.4008397	-0.4008397
0.4916296	0.8582437	0.7441285	0.16931187	0.18457569	0.14497961	-0.4008397	-0.12783392	0.3132877	0.15467468	0.46120456	1.1131439	1.1237266	0.28883702	-0.047044415	0.9889542	1.1294706	-0.19784583	-0.4008397	0.6765435	0.38246557	-0.4008397	-0.4008397	-0.08641286	0.35221878	0.10016322	-0.4008397	-0.4008397	-0.4008397	-0.4008397	-0.4008397	-0.4008397	0.512782	0.23401026	0.12252802	-0.4008397	-0.4008397	0.04031494	-0.4008397	-0.09083615	-0.12528	-0.4008397	-0.4008397	0.0670634	-0.4008397	-0.17494436	-0.4008397	-0.4008397	-0.21008357	-0.35297322
0.36054724	0.69563437	0.5861658	0.6161714	0.65048045	0.10781632	-0.4008397	0.09465537	0.07103617	0.038919285	0.1963468	0.7819147	1.4175097	0.64402956	0.3206783	1.0669222	0.7517853	0.5751341	-0.4008397	0.008542771	0.09847118	-0.16284208	-0.4008397	-0.081023805	-0.03703701	-0.4008397	-0.4008397	-0.4008397	-0.4008397	-0.4008397	-0.20097645	0.13035265	0.20140201	0.14063887	-0.096092254	-0.4008397	-0.4008397	-0.1314285	-0.28686482	-0.23539293	-0.24046794	-0.4008397	-0.4008397	0.322167	-0.3403688	-0.13510226	-0.4008397	-0.2362254	-0.4008397	-0.39777717
0.5480056	0.6776536	0.6113098	1.0379341	0.8130347	0.2268633	-0.23109925	0.052805558	-0.31839463	-0.10809489	0.32883292	0.5216827	0.74140674	1.0103735	0.36371255	1.4180775	0.78251195	0.96336305	-0.23495531	0.061840005	0.28373918	-0.31518888	-0.4008397	-0.39680132	-0.4008397	-0.4008397	-0.4008397	-0.4008397	-0.4008397	-0.4008397	0.036074188	0.31112295	-0.12154394	-0.060136586	-0.07694955	-0.4008397	-0.4008397	-0.30256778	-0.16271989	-0.4008397	-0.4008397	-0.4008397	-0.4008397	0.34984082	-0.20073129	-0.042967353	-0.4008397	-0.4008397	-0.4008397	-0.23825683
0.62284935	0.28937802	0.5632585	0.97628933	1.1035703	0.2762928	0.2944955	0.21080923	-0.4008397	-0.4008397	-0.19777498	0.43834212	0.30102047	0.8299392	1.2613814	1.2550645	1.2757158	1.0974895	0.018705448	0.44300297	0.38693562	-0.058083344	-0.4008397	-0.4008397	-0.4008397	-0.4008397	-0.4008397	-0.4008397	-0.28671423	0.31940597	0.33205807	0.02157486	-0.34316877	-0.4008397	-0.39357626	-0.4008397	0.052733116	-0.27397007	-0.274759	-0.4008397	-0.4008397	-0.4008397	-0.4008397	-0.11192361	-0.015476532	-0.10693613	-0.35551316	-0.4008397	-0.34246212	-0.4008397
0.41760272	0.22718374	0.1864158	0.7170673	0.85872257	0.5871817	0.4318219	-0.26435405	-0.4008397	-0.4008397	-0.4008397	-0.14258039	0.20282339	0.47991133	0.9499074	0.87631625	1.1308646	1.5410093	0.021230903	0.37307766	0.28421843	-0.15215251	-0.3611511	-0.4008397	-0.4008397	-0.4008397	-0.4008397	-0.4008397	-0.1686598	0.25590354	-0.14390391	-0.32823116	-0.4008397	-0.30795372	-0.4008397	-0.4008397	-0.0443827	-0.068075836	-0.4008397	-0.4008397	-0.4008397	-0.4008397	-0.4008397	-0.2537247	0.26170892	0.0990588	-0.4008397	-0.4008397	-0.4008397	-0.36567023
0.57026213	0.36336756	0.34398276	0.66148704	0.8692486	0.969597	0.51896954	-0.4008397	-0.4008397	-0.35777363	-0.4008397	-0.18750802	-0.26483512	-0.059658967	0.23587671	0.2564043	1.5011306	1.4945483	0.62939024	0.32122603	0.49012882	-0.35177258	-0.009267594	-0.4008397	-0.4008397	-0.4008397	0.26897225	0.074553564	-0.120605655	-0.4008397	-0.3340292	-0.4008397	-0.4008397	-0.4008397	-0.15450937	-0.28839102	-0.4008397	-0.095922016	-0.15384208	-0.4008397	-0.4008397	-0.4008397	-0.4008397	-0.4008397	0.031932164	0.150349	-0.006887884	-0.4008397	-0.4008397	-0.30774188
0.9464433	0.7390587	0.15192492	0.49028644	0.94457734	1.438605	1.2558625	0.46490866	-0.4008397	-0.22699519	-0.28737694	-0.28438112	-0.4008397	-0.4008397	-0.35888568	-0.30961442	1.2680739	1.2678759	0.86281246	0.52368253	0.49934465	-0.4008397	-0.4008397	-0.4008397	-0.4008397	0.12285651	0.47755527	0.4716721	0.122715116	-0.4008397	-0.4008397	-0.4008397	-0.4008397	-0.4008397	-0.22022079	-0.2877024	-0.4008397	-0.17519388	-0.3205622	-0.4008397	-0.4008397	-0.4008397	-0.4008397	-0.4008397	-0.4008397	0.2955966	-0.10629095	-0.38112223	-0.4008397	-0.4008397
0.5897502	0.87468845	0.6347846	-0.07407498	0.95207447	1.4106454	1.4263163	0.48642796	-0.4008397	-0.4008397	-0.4008397	-0.4008397	-0.4008397	-0.4008397	-0.32882178	-0.16061926	1.2545966	1.4779339	1.2262763	0.23754661	0.21408467	0.060851045	-0.4008397	-0.4008397	-0.051257487	0.13228263	0.20190965	-0.23113506	-0.4008397	-0.4008397	-0.4008397	-0.4008397	-0.4008397	-0.4008397	-0.4008397	-0.4008397	-0.1172128	0.21439567	-0.25757533	-0.4008397	-0.4008397	-0.4008397	-0.28740063	-0.4008397	-0.4008397	-0.0056714634	-0.07116672	-0.08690327	-0.4008397	-0.4008397
0.42391318	1.0746315	0.9920306	0.10432663	0.53267705	1.201423	1.3291957	1.0384933	0.12381529	-0.4008397	-0.4008397	-0.4008397	-0.4008397	-0.4008397	0.028567035	-0.23433733	1.0511593	1.2286717	0.9345884	-0.029116718	-0.027701221	-0.08522144	-0.25217834	-0.06123588	-0.12869558	-0.4008397	-0.4008397	-0.4008397	-0.4008397	-0.4008397	-0.4008397	-0.4008397	-0.4008397	-0.4008397	-0.23161338	-0.099712014	0.037912734	0.0022979414	-0.37360004	-0.4008397	-0.4008397	-0.4008397	-0.35690126	-0.4008397	-0.07323058	-0.23939534	0.07647987	-0.018229319	-0.4008397	-0.4008397
0.5747218	1.0021313	0.83690745	0.6524794	0.30330136	0.7006642	1.3207688	0.9277781	0.55694205	-0.219536	-0.4008397	-0.4008397	-0.4008397	0.10622766	-0.1686617	-0.24867535	0.63509184	1.1284183	0.6866717	0.58961517	0.0570818	-0.4008397	-0.3106734	0.10522298	-0.3849363	-0.4008397	-0.4008397	-0.4008397	-0.25774693	-0.2548311	-0.4008397	-0.13525379	-0.23571464	-0.4008397	-0.4008397	-0.4008397	0.033908617	0.029423699	-0.4008397	-0.4008397	-0.4008397	-0.4008397	-0.4008397	-0.07773486	-0.4008397	-0.4008397	-0.15511186	-0.32576963	-0.4008397	-0.4008397
0.6601288	1.3513921	1.1620948	0.7360401	0.4987747	0.4652695	0.631878	0.7625448	1.0852361	0.47865814	-0.4008397	-0.4008397	-0.3964122	-0.07111063	-0.38804924	-0.1493152	0.17076479	0.6567864	1.1711578	0.3688001	0.23327027	0.15033828	-0.2593915	-0.4008397	-0.3554974	-0.4008397	-0.4008397	-0.4008397	-0.25580555	-0.37847272	-0.4008397	-0.15345925	-0.033776525	-0.4008397	-0.4008397	-0.4008397	-0.17884478	-0.23822035	-0.4008397	-0.30411568	-0.21078692	-0.4008397	-0.4008397	-0.4008397	-0.27426097	-0.4008397	-0.052852347	0.09685911	0.14082162	-0.4008397
0.70626384	1.125416	1.3517252	0.8478519	0.62102497	0.25567445	0.2991378	0.9969979	1.3279777	1.0758291	-0.4008397	-0.4008397	-0.30158818	0.0767301	-0.11714031	-0.18905486	-0.19656734	1.0017227	1.3579836	0.3635638	0.6851321	-0.030929962	-0.35036755	0.14024957	0.12580343	-0.24101305	-0.4008397	-0.4008397	-0.11839646	-0.4008397	-0.29470903	-0.038847804	0.14638558	-0.4008397	-0.4008397	-0.4008397	-0.24907678	-0.14534649	-0.31451738	-0.26983476	-0.34563032	-0.4008397	-0.4008397	-0.4008397	-0.4008397	-0.4008397	0.1181162	-0.0076665953	0.08814486	-0.4008397
0.6084088	0.6423405	0.6019866	1.1698605	0.66960627	0.5821442	0.100679666	0.8879775	1.3369673	1.2935114	0.32478538	-0.4008397	-0.19982414	0.008927426	-0.1829845	0.021467842	-0.35976532	0.4954987	1.0499287	0.7417179	0.25740525	0.4333242	-0.4008397	0.2723455	0.10355449	0.03579155	-0.4008397	-0.4008397	-0.4008397	-0.4008397	-0.35499915	-0.22037505	-0.4008397	-0.27518845	-0.4008397	-0.4008397	-0.4008397	-0.4008397	0.028223228	-0.4008397	-0.4008397	-0.4008397	-0.4008397	-0.39719027	-0.4008397	-0.4008397	-0.051001795	0.063283786	-0.011376873	-0.06688209
0.3898286	0.24902366	0.72149694	1.0852047	0.60947716	0.7430527	0.6765058	0.28948852	1.5304676	1.7598042	1.04082	-0.3661875	-0.047221527	0.22616905	-0.26570544	-0.077173546	-0.27043194	0.021711554	0.95621634	0.9735494	-0.09942662	0.47063777	0.15724082	0.104439616	0.3914292	-0.21757911	-0.4008397	-0.4008397	-0.4008397	-0.30805618	-0.4008397	-0.4008397	-0.4008397	-0.32984096	-0.4008397	-0.4008397	-0.4008397	-0.1052436	-0.16313933	-0.4008397	-0.4008397	-0.4008397	-0.35128495	-0.1783495	-0.4008397	-0.4008397	-0.37428537	0.17123245	-0.13070682	-0.09779671
-0.11336438	0.26216656	0.107082605	0.40471894	0.6609427	0.6871272	0.6624292	0.20885396	1.0726534	1.3854128	1.6213094	0.2620112	-0.4008397	0.4255985	0.07156348	-0.4008397	0.073102355	-0.018522702	0.89182454	1.111189	-0.016647682	0.2563504	0.9413266	0.65041727	0.25649336	-0.11459974	-0.4008397	-0.4008397	-0.4008397	-0.4008397	-0.4008397	-0.4008397	-0.33973905	-0.3962753	-0.4008397	-0.4008397	-0.4008397	-0.4008397	-0.05551477	-0.4008397	-0.4008397	-0.4008397	0.0444193	-0.4008397	-0.4008397	-0.4008397	-0.4008397	-0.27169564	-0.30332726	-0.01858018
-0.16496228	0.24498077	-0.08815773	-0.2711939	-0.026633704	0.65523887	0.68235624	1.1014718	0.81114084	1.4453301	1.5636827	0.84940064	-0.33795586	0.093186416	0.10872308	-0.4008397	-0.100065105	0.30522832	0.7739265	0.8005943	-0.14191046	-0.07883554	0.5710194	0.33833936	0.6306314	0.1265251	0.15832311	-0.4008397	-0.2628248	-0.4008397	-0.4008397	-0.032343738	-0.03276694	0.37602663	-0.4008397	-0.4008397	-0.4008397	0.053270187	-0.19822578	-0.4008397	-0.4008397	-0.047041964	-0.13060097	-0.32198128	-0.4008397	-0.35716757	-0.28489658	-0.3660874	-0.15808424	-0.4008397
-0.4008397	0.3084804	-0.38469356	-0.4008397	-0.4008397	0.10973019	0.73950243	1.4597641	0.89675707	1.1521932	1.1998309	1.2361504	0.05181584	-0.073525675	0.21310815	-0.3274189	-0.27707687	0.20381357	1.1399708	0.6422256	0.22468139	-0.2683212	0.22117795	0.8591793	0.840413	0.44239664	0.68704003	-0.4008397	-0.35196945	-0.3339723	-0.4008397	-0.4008397	-0.3932589	-0.36499164	-0.26702526	-0.4008397	0.18100831	0.3378487	0.1406742	0.021122921	-0.4008397	0.29920635	-0.28895557	-0.4008397	-0.31481084	-0.4008397	-0.4008397	-0.4008397	-0.4008397	-0.4008397
-0.2589397	0.10601933	-0.4008397	-0.4008397	-0.4008397	-0.4008397	0.34330812	1.013089	1.4181583	0.5248772	0.94126576	1.263036	0.49084342	-0.4008397	-0.041068852	-0.39548638	-0.4008397	0.14419195	1.0210599	0.8116736	0.6068896	-0.28079113	-0.4008397	0.24078485	1.0350641	0.5475573	0.40776125	-0.4008397	-0.10920186	-0.31425235	-0.4008397	-0.4008397	-0.4008397	-0.057058442	-0.15944831	-0.4008397	-0.4008397	-0.14891185	0.09056132	-0.3688806	-0.4008397	0.44388938	-0.36521575	-0.4008397	-0.00894656	-0.4008397	-0.4008397	-0.4008397	-0.4008397	-0.38144207
0.38374737	-0.26845932	-0.4008397	-0.4008397	-0.4008397	-0.4008397	-0.35111478	0.6078602	1.0390972	0.83327246	0.63982993	1.3659402	0.85945636	-0.19643748	0.056244597	0.29298243	-0.4008397	-0.21286927	0.3577202	0.55021113	0.54848284	0.08185648	-0.4008397	-0.4008397	0.029941406	0.37247568	0.42513043	-0.066995785	0.112197205	-0.12873739	-0.22717166	-0.4008397	-0.4008397	-0.14028129	-0.4008397	-0.37002495	-0.4008397	-0.4008397	-0.4008397	-0.23449437	-0.18384738	0.20371675	-0.09012635	-0.4008397	-0.4008397	-0.4008397	-0.3007884	-0.04915122	-0.4008397	-0.28686014
0.40850386	-0.3559341	-0.4008397	-0.4008397	-0.4008397	-0.4008397	-0.4008397	0.5616018	0.9888929	1.07315	0.75370556	1.0621831	1.0077773	0.9735593	-0.34251118	-0.38521224	-0.4008397	-0.14340425	0.44273323	0.36294818	0.48245615	0.44011232	-0.13380368	-0.4008397	-0.11490404	0.6734539	0.57810456	0.66081357	0.2850149	0.18716227	-0.4008397	-0.4008397	-0.4008397	-0.27798915	-0.4008397	-0.38392955	-0.4008397	-0.4008397	-0.4008397	-0.4008397	0.29809847	0.058331456	-0.26765314	-0.4008397	-0.4008397	-0.12581573	0.2543119	0.029227706	-0.4008397	-0.35348403
0.412548	-0.23019458	-0.4008397	-0.13938771	-0.26486826	-0.15228653	0.248877	0.69885504	1.136899	0.8852758	1.0817349	0.18744415	0.98189723	0.8799623	0.23793854	-0.4008397	-0.4008397	-0.2915902	0.4606693	0.39657542	0.71386975	0.5529739	0.15440705	-0.098939426	-0.39192125	0.31589803	0.5159932	0.85885113	0.5033788	0.44164655	-0.091157824	-0.4008397	-0.4008397	-0.29143375	-0.3442552	-0.4008397	-0.4008397	-0.4008397	-0.4008397	-0.4008397	0.16933268	0.053868074	-0.3490578	-0.4008397	-0.4008397	0.08067229	0.2235794	0.1097585	-0.4008397	-0.27715358
1.2335061	0.073673494	0.10447975	0.55437934	0.47454286	0.38541585	0.47839323	0.72616404	0.59142274	0.5411735	1.198139	0.28665167	0.6214003	0.8679401	0.5229647	-0.18996829	-0.4008397	-0.3035769	0.16067107	0.6984088	0.61422	0.6338877	0.09753965	0.026787484	-0.14590126	-0.26028156	0.06674052	0.61651886	0.7669482	0.41394916	-0.19470102	-0.4008397	-0.4008397	-0.4008397	-0.4008397	-0.4008397	-0.4008397	-0.4008397	-0.4008397	-0.39181507	-0.18990687	0.20445856	-0.4008397	-0.4008397	-0.4008397	-0.35017028	-0.2351627	-0.19453694	-0.3913383	-0.26791614
1.2079861	0.78302646	0.013744627	0.5121858	0.25392735	-0.40083948	-0.19079888	0.24094531	0.05650373	0.38796857	0.8488642	0.9216119	0.22497678	0.96879566	1.016771	0.6774699	-0.4008397	0.14956908	0.1862458	0.47258335	0.5543195	0.52267253	0.051874686	-0.30477983	-0.4008397	-0.4008397	-0.21789704	0.51398665	0.83271587	0.86572325	0.21120349	-0.26774	-0.12196317	0.020043043	-0.112750605	-0.021956483	-0.4008397	-0.4008397	-0.27388042	0.24096821	-0.3052111	-0.1281539	-0.4008397	-0.4008397	-0.4008397	-0.19204529	-0.18075533	-0.4008397	0.12504068	-0.10903813
0.862223	0.94615495	-0.07227496	-0.35809308	0.071561106	-0.16758221	-0.06425983	0.29225704	-0.19263521	-0.11146536	0.37843668	0.96982956	1.031489	0.66987544	0.8483334	0.9523473	0.33338684	-0.033039723	0.072274454	0.12595715	0.11787092	0.33386967	-0.07153533	-0.3413053	-0.4008397	-0.4008397	-0.30155158	-0.07352661	0.6829943	0.7221909	0.3990308	0.24860932	-0.38102898	-0.14275686	0.18394363	0.10820836	-0.4008397	0.13527045	0.2841303	0.5069733	0.36734545	-0.4008397	-0.4008397	-0.4008397	-0.4008397	-0.3976842	-0.4008397	-0.4008397	-0.4008397	-0.4008397
0.51264644	0.96571356	0.73093915	-0.39180705	0.15308146	0.080372564	-0.4008397	-0.18716945	-0.30695197	-0.31398344	0.037828006	0.25820863	0.8172926	0.3703332	0.6829038	1.3428571	0.8339682	0.3326316	0.35377944	0.19847052	0.41662735	0.46964806	-0.046738017	-0.15958007	-0.4008397	-0.4008397	-0.4008397	-0.4008397	-0.16464114	0.28782904	0.51754344	0.4470303	-0.17656787	-0.23523211	0.39249215	-0.074049175	-0.4008397	-0.3013194	0.35316253	0.46557605	0.36940536	-0.4008397	-0.4008397	-0.4008397	-0.4008397	0.0109732365	-0.4008397	-0.4008397	-0.4008397	-0.31792596
-0.016040824	0.9528255	1.0134223	0.21301205	0.31458327	-0.08882421	-0.4008397	-0.4008397	-0.2515426	-0.4008397	-0.15100476	-0.12625304	0.41888744	0.45163295	0.6916574	1.096787	1.1895773	0.60171854	0.37039524	-0.28607625	0.6692987	0.5657909	0.10933841	-0.18140405	-0.4008397	-0.4008397	-0.4008397	-0.26187468	-0.4008397	-0.084513955	0.33523625	-0.1334988	0.29647404	0.008237763	-0.030583018	-0.121692635	-0.4008397	-0.03244138	0.3158814	0.14380346	0.33110675	-0.4008397	-0.4008397	-0.39015773	-0.4008397	-0.4008397	-0.4008397	-0.4008397	-0.4008397	-0.4008397
-0.09838107	0.7541172	0.9412433	0.7986488	0.5170631	-0.4008397	-0.4008397	-0.4008397	-0.4008397	-0.2454138	-0.1343493	-0.050472382	0.32136044	0.57597196	0.34223342	0.9985312	1.1604874	0.80893785	0.5706764	0.118614644	0.34116197	0.42535624	0.06599891	-0.3735637	-0.1150169	-0.027929163	-0.4008397	0.25288865	-0.4008397	0.018218376	0.20540375	0.028330702	0.09226045	-0.4008397	-0.28104326	-0.19870824	-0.34410357	-0.04591588	0.32058626	0.25636536	0.15722176	0.02328748	-0.4008397	-0.4008397	-0.4008397	-0.4008397	-0.4008397	-0.4008397	0.04141476	-0.24220559
-0.20323113	-0.17481038	0.2741602	0.9682818	0.27002358	-0.4008397	-0.4008397	-0.4008397	-0.21533863	-0.25218368	-0.09543477	-0.39111868	0.40447387	0.4868984	0.6188314	0.60449135	0.53888905	0.8303309	0.66719687	0.5960705	0.33293852	0.080467805	0.33552742	-0.0764122	0.26625434	0.38248765	-0.36898246	-0.4008397	-0.4008397	-0.4008397	0.43917847	0.6582801	0.3747985	-0.39668092	-0.4008397	-0.4008397	-0.238142	0.23788486	0.2252263	0.21226934	-0.017686056	0.24055302	-0.4008397	-0.4008397	-0.4008397	-0.4008397	-0.4008397	-0.4008397	-0.037963107	-0.0060470435
-0.19542836	-0.33604705	0.17497066	1.017754	0.6751909	-0.4008397	-0.4008397	-0.4008397	-0.4008397	-0.13617203	-0.19889013	-0.4008397	0.086243734	0.33976534	0.6653241	0.34695408	0.52385056	0.7501679	0.9793512	0.719837	0.7455372	0.035729066	0.29402137	-0.4008397	0.40629703	0.3596411	-0.035546545	-0.4008397	-0.4008397	-0.4008397	0.13578573	0.46492302	0.2990197	0.12342942	-0.19462205	-0.4008397	-0.14114177	0.13686599	0.14572611	-0.10011773	0.12790105	0.21211945	-0.21177205	-0.4008397	-0.4008397	-0.4008397	-0.4008397	-0.4008397	-0.14200492	0.18371594
-0.26823446	-0.4008397	-0.20905152	-0.07536165	0.666399	0.29300508	-0.4008397	-0.4008397	-0.4008397	-0.4008397	-0.12225509	-0.1612676	-0.4008397	0.15568648	0.5359218	0.782997	0.56774795	1.049181	1.1930562	0.98032826	0.7271091	0.6172284	0.25586665	-0.4008397	-0.10005567	-0.2544989	-0.4008397	-0.4008397	-0.4008397	-0.4008397	-0.35067752	0.42003682	0.4775206	0.3909391	0.29027352	-0.120956644	-0.095757395	-0.4008397	-0.4008397	-0.28727865	-0.07114983	0.28542355	-0.0073331	-0.4008397	-0.4008397	-0.4008397	-0.4008397	-0.4008397	0.05530821	0.06176918
-0.20457126	-0.4008397	-0.4008397	-0.4008397	0.33346176	0.7872861	-0.34145308	-0.4008397	-0.4008397	-0.4008397	-0.4008397	0.156483	-0.31335357	0.116794	0.465845	0.31579608	0.69115746	0.74921864	0.89162356	1.2665597	1.001476	0.7405692	-0.07625878	-0.4008397	-0.4008397	-0.4008397	-0.4008397	-0.4008397	-0.4008397	-0.4008397	-0.4008397	0.19639528	0.44269386	0.42523018	0.5922009	0.324295	0.25968862	-0.38000253	-0.32228467	-0.24031346	0.08094416	0.24588646	-0.0022433444	-0.4008397	-0.4008397	-0.4008397	-0.4008397	-0.4008397	-0.4008397	-0.24414164
-0.033902325	-0.4008397	-0.4008397	-0.4008397	0.50645614	0.5532873	0.07256938	-0.4008397	-0.4008397	-0.4008397	-0.4008397	-0.4008397	-0.4008397	-0.32541597	0.029908447	-0.31033018	0.7691958	0.87643695	0.65727156	0.93070775	1.0646548	0.8721928	0.06991466	-0.4008397	-0.4008397	-0.4008397	-0.4008397	-0.4008397	0.019137092	-0.2365984	-0.4008397	-0.23870264	0.09532863	0.48848343	0.50851417	0.18701121	0.15412548	-0.38981766	-0.2379244	0.14583527	0.44495937	0.41997287	0.25458544	-0.4008397	-0.4008397	-0.4008397	-0.4008397	-0.4008397	-0.4008397	-0.4008397
-0.30665985	-0.34035566	-0.028856574	0.12639427	0.23336945	0.6866344	0.67481357	0.026973164	-0.4008397	-0.4008397	-0.4008397	-0.4008397	-0.4008397	-0.4008397	-0.1433001	-0.21969923	0.25799865	1.0451168	0.7690378	0.5245124	1.171874	0.945922	0.12616204	-0.4008397	-0.3741912	-0.4008397	-0.4008397	-0.4008397	-0.4008397	-0.4008397	-0.4008397	-0.4008397	-0.32702053	0.20711611	0.059981897	-0.057072625	-0.14421406	-0.3248064	-0.4008397	-0.048589934	0.43186516	0.57370114	0.24602053	-0.4008397	-0.39284253	-0.4008397	-0.4008397	-0.4008397	-0.4008397	-0.4008397
-0.4008397	-0.14570878	-0.12080663	0.12220272	0.12805785	0.76598793	0.47898176	0.29792827	-0.11714253	-0.37086385	-0.4008397	-0.4008397	-0.4008397	-0.4008397	-0.4008397	-0.13508211	0.21266754	0.50716186	0.9834353	0.91924787	1.2906569	0.7838038	0.5895698	-0.38070983	-0.34670416	-0.2725576	-0.4008397	-0.3715668	-0.4008397	-0.4008397	-0.4008397	-0.4008397	-0.4008397	0.065478876	-0.07389587	-0.035124935	-0.3295116	-0.4008397	-0.4008397	-0.11722101	0.42011604	0.393682	0.24541102	0.19406936	-0.21597452	-0.4008397	-0.4008397	-0.4008397	-0.4008397	-0.4008397
[truncated: 450 more columns]
