# Supplementary material for: High-confidence 3D template matching for cryo-electron tomography
Source: Nat Commun. 2024 May 11;15:3992. doi: 10.1038/s41467-024-47839-8 (PMC11088655; doi:10.1038/s41467-024-47839-8)
Supplement: Supplementary file 6 — Source Data [file 41467_2024_47839_MOESM6_ESM.zip › Source_data_file/Figure1/Figure1_Proteasome_scores.csv]

0.32354456	0.04349027	0.9510084	0.94365275	0.5557468	-0.22021016	-0.6229208	-0.6229208	-0.6229208	-0.38138437	1.115775	0.6835093	1.8405246	-0.04526116	-0.32743725	1.2660741	-0.04022544	-0.6229208	-0.6229208	-0.6229208	-0.6229208	-0.6229208	-0.6229208	0.5269801	-0.3391067	1.0444069	1.1724653	-0.08694405	-0.6229208	-0.6229208	-0.6076711	1.6575872	-0.054969404	0.81937784	1.8906616	-0.27140135	-0.6229208	-0.6229208	-0.6229208	-0.6229208	-0.4802613	-0.6229208	-0.6229208	-0.6229208	0.14995025	-0.6229208	-0.6229208	-0.6229208	-0.06167563	-0.6229208
1.8790612	-0.6229208	1.3074493	0.39301518	-0.069282904	1.4564112	-0.6229208	-0.6229208	0.12183805	0.25581217	1.3694376	5.3590937	4.0918207	1.9715738	0.51799136	2.0565221	-0.027281648	0.007437957	-0.6229208	-0.6229208	-0.6229208	-0.6229208	-0.28813875	1.236937	2.1615622	2.8631005	0.7371899	-0.5936055	-0.5749756	-0.6229208	-0.6229208	0.7908102	1.8016762	0.03477713	0.0004862311	0.86131614	-0.51526535	-0.6229208	-0.6229208	-0.6229208	-0.6229208	-0.15541904	-0.6229208	0.19183433	-0.6229208	-0.6229208	-0.6229208	-0.6229208	-0.6229208	-0.6229208
0.7640808	0.29940432	2.4615602	1.770772	0.8742544	1.3092674	-0.27947703	-0.53855926	-0.6229208	-0.6229208	-0.50121415	3.95567	4.5583386	2.008561	3.183527	2.2471952	0.8375735	-0.51217264	-0.6229208	-0.6229208	-0.6229208	-0.6229208	-0.6229208	1.8420656	2.640425	1.5421724	-0.016340567	-0.6229208	0.08313199	-0.6229208	-0.6229208	0.8768179	1.0377196	0.5287324	0.7423646	-0.6229208	0.29037884	-0.6229208	-0.6229208	-0.6229208	0.009837447	-0.6229208	-0.41533187	0.43664485	-0.6229208	-0.6229208	0.4843499	-0.6229208	-0.6229208	-0.6229208
-0.6229208	0.124650486	1.7763938	2.678892	3.3329856	1.470469	1.8709826	1.8589233	0.07747213	1.1639155	2.5083067	2.2872958	0.1189727	1.8893595	2.799679	3.6886795	1.9086897	0.5276548	-0.6229208	-0.6229208	-0.6229208	-0.6229208	-0.6229208	2.2657647	2.6141715	3.2388303	-0.6229208	-0.6229208	-0.6229208	-0.6229208	-0.6229208	-0.4233146	0.19899818	1.6238703	0.63581413	0.5637668	1.5404634	-0.6082768	-0.6229208	-0.3765563	-0.6229208	-0.12088906	-0.04072525	-0.47927386	-0.6229208	-0.6229208	-0.6229208	-0.6229208	-0.6229208	-0.10407439
-0.5275005	-0.32621875	3.887313	4.892476	4.706668	1.9530028	4.3705072	1.86127	3.8370135	2.1216934	2.1580698	1.2198119	0.86817634	-0.30087724	3.1741304	1.5122547	1.7712494	2.3278165	1.6078564	-0.1380264	-0.23885489	-0.6229208	-0.30842793	-0.0610887	4.284546	2.6942806	1.178519	-0.6229208	-0.6229208	-0.6229208	-0.6229208	-0.6229208	-0.6229208	1.6900296	2.9784846	2.511627	2.0048847	0.4254639	-0.6229208	-0.055636663	-0.6229208	1.1851945	-0.17175856	1.0187792	0.53155535	-0.6229208	-0.6229208	-0.6229208	-0.6229208	-0.6229208
-0.6229208	-0.6229208	3.3430014	3.6286194	4.507391	3.0818934	6.5168157	7.014322	3.8950984	2.1443155	-0.0060380865	-0.6229208	-0.6229208	-0.6229208	1.2436925	1.1076633	1.3937002	2.333222	0.6978938	1.057132	1.7939095	-0.6229208	0.103040874	0.9713639	1.6612368	3.0259027	2.994244	0.9883765	-0.6229208	-0.6229208	-0.6229208	-0.6229208	-0.6229208	0.18106262	0.5967932	2.8310616	2.2624907	0.91842675	-0.11907339	-0.6229208	0.48412156	0.0115285795	-0.6229208	-0.6229208	-0.6229208	-0.6229208	-0.6229208	-0.6229208	-0.6229208	-0.6229208
-0.6229208	0.5741787	2.1816094	3.283635	4.5003495	4.895757	7.770155	4.5396614	3.0813658	-0.6086408	-0.6229208	-0.6229208	-0.6229208	-0.6229208	-0.51114845	-0.6229208	3.407156	2.0193477	0.92099476	1.865441	-0.03339566	0.8093424	-0.6229208	0.69291276	1.3077792	1.5071295	3.2016728	3.0368106	-0.6229208	-0.6229208	-0.4115291	-0.13202925	0.2940984	-0.49476784	-0.3293297	0.8515225	0.42759675	2.076349	0.18764083	-0.6229208	-0.6229208	-0.50399125	-0.6229208	-0.6229208	-0.6229208	-0.6229208	-0.6229208	-0.6229208	-0.5543463	-0.6229208
-0.6229208	0.28698695	-0.4853931	0.51836854	2.9511154	5.306476	7.8686566	3.9014578	0.35928622	-0.021583436	-0.6229208	-0.6229208	-0.6229208	-0.36386946	-0.5136772	-0.6229208	4.1184764	-0.28483695	2.088847	1.7674506	1.2198956	-0.6229208	-0.6229208	0.17692852	0.07273062	0.037982825	1.8511786	2.8698735	0.70705163	-0.021324255	-0.6229208	0.18821217	0.3986641	-0.24376391	-0.6229208	-0.6229208	-0.6229208	0.04089524	1.4785299	0.17646006	-0.6229208	-0.6229208	-0.6229208	-0.6229208	-0.19856142	-0.4524557	-0.6229208	-0.6229208	-0.6229208	0.289509
-0.6229208	-0.6229208	0.34762278	0.3630073	6.110492	5.461562	4.173747	4.138611	0.8768065	1.9217107	-0.6229208	-0.6229208	-0.36411765	-0.6229208	0.41916955	2.6438699	1.8123004	-0.6229208	-0.6229208	1.4071326	0.041264962	0.13269636	-0.6229208	0.11209212	-0.11548336	0.0563573	2.3402483	2.6605864	1.4628571	2.4679883	2.1905994	-0.23257956	-0.6229208	-0.6229208	-0.0048326664	-0.6229208	-0.6229208	-0.6229208	-0.6229208	-0.6229208	-0.6229208	-0.39360622	-0.6229208	-0.6229208	-0.6229208	-0.6229208	-0.6229208	-0.49179205	-0.6229208	-0.25275284
-0.6229208	-0.6229208	-0.6229208	2.1187704	4.878109	3.696781	4.8633285	4.6295667	2.794625	0.3586104	-0.6229208	1.6038698	2.1698773	0.7857647	1.040743	0.19246018	3.4006484	1.1375295	-0.6229208	2.647881	1.4157718	-0.6229208	-0.6229208	-0.6229208	-0.6229208	-0.44528735	-0.5443277	3.3426888	3.0845938	4.2844243	3.3217087	1.1551617	-0.6229208	-0.6229208	-0.2813556	-0.6229208	-0.6229208	-0.6229208	-0.11308138	0.10458643	-0.6229208	-0.6229208	-0.6229208	-0.6229208	-0.6229208	-0.6229208	-0.6229208	0.062857315	-0.15352817	1.0258535
1.1406857	-0.0683675	0.3887051	0.3537031	2.7210164	2.7676356	3.4249063	4.307197	0.91179264	-0.38618094	2.5104923	2.8042502	1.7325613	1.6311445	-0.6229208	0.20882505	0.9378424	0.50252277	0.5003316	2.1742606	-0.042090967	0.99043125	-0.6229208	-0.6229208	-0.6229208	-0.121797256	-0.2817565	-0.6229208	0.8636426	1.3437779	2.7373347	3.38197	0.23842856	-0.6229208	-0.6229208	-0.6229208	-0.6229208	-0.6229208	-0.6229208	-0.6229208	-0.6229208	-0.6229208	0.21459018	-0.6229208	-0.5151045	-0.6229208	-0.6229208	-0.6229208	-0.5078248	-0.6229208
-0.35117212	1.61779	0.9965205	-0.6229208	0.55721676	2.6009989	2.9738863	2.9159431	0.985456	1.0069406	3.6378667	3.691589	1.6802894	-0.6229208	-0.6229208	-0.6229208	-0.4084534	0.8167063	1.3612553	0.34629336	1.6159251	-0.6229208	-0.6229208	-0.6229208	-0.6229208	0.26988447	1.5302448	-0.6229208	0.15816301	1.9732406	-0.6229208	2.3348165	1.907961	-0.6229208	-0.6229208	-0.6229208	-0.6229208	-0.6229208	-0.6229208	-0.6229208	-0.6229208	0.6396201	0.010331814	-0.22532997	-0.6229208	-0.16013245	1.7699475	0.6732346	-0.6229208	0.60817933
2.499842	2.8270018	-0.6229208	-0.6229208	-0.6229208	-0.6229208	1.672219	3.6531699	0.31418654	3.3659005	4.710008	1.6955142	-0.6229208	-0.6229208	-0.6229208	-0.6229208	-0.10450776	-0.6229208	0.82352483	0.70683974	0.66005504	-0.036345124	-0.29454187	-0.6229208	-0.6229208	-0.6229208	-0.52183545	-0.6229208	-0.23895574	0.51016766	0.34579033	1.070371	0.8943071	0.51426315	-0.6229208	-0.6229208	-0.6229208	-0.6229208	-0.6229208	-0.6229208	-0.6229208	1.0156984	0.34745768	-0.6229208	-0.5995887	-0.6229208	0.87390196	2.135695	-0.6229208	-0.3883474
4.9043746	3.761482	-0.6229208	-0.6229208	-0.6229208	0.17284556	3.0618417	1.186063	1.5695494	4.743053	3.3500504	-0.6229208	-0.6229208	-0.6229208	-0.6229208	-0.6229208	-0.23710759	-0.6229208	3.4726596	0.49076274	0.09497469	-0.6229208	-0.20262888	-0.6229208	-0.6229208	-0.6229208	-0.47931457	-0.6229208	-0.24262828	1.3311347	2.1260548	-0.28974602	0.62807304	-0.39006823	-0.6229208	-0.6229208	-0.6229208	-0.6229208	-0.6229208	-0.6229208	-0.024100157	0.22211131	0.55002064	1.9594392	0.2892	0.05954724	1.0683773	2.6308365	0.36297518	-0.3767258
3.3700528	3.9074504	-0.3837652	-0.6229208	-0.6229208	0.90039206	0.012197445	1.8684452	3.2836685	3.2288532	-0.35697925	-0.6229208	-0.6229208	-0.6229208	-0.6229208	-0.6229208	-0.6229208	-0.6229208	2.0128796	1.8697187	0.27705285	0.44062975	0.11166855	0.16772246	1.017509	-0.6229208	-0.47327703	0.4809664	-0.6229208	1.4332619	0.7664639	-0.37011874	-0.6229208	-0.6229208	-0.6229208	-0.6229208	-0.6229208	-0.6229208	-0.6229208	-0.6229208	0.0339261	0.7345931	-0.11150525	1.2707294	0.7959438	2.7824116	1.4165865	-0.0480226	0.5730716	0.9559715
0.9895609	1.4203941	-0.10272588	-0.6229208	1.3416119	-0.6229208	1.2053953	2.8598049	2.544276	-0.4280725	-0.6229208	-0.6229208	-0.09034461	-0.6229208	-0.6229208	-0.6229208	0.8510264	-0.6229208	-0.6229208	2.1911397	2.126076	-0.37521335	-0.6229208	-0.3706074	2.4141488	0.08089404	-0.6229208	0.22123453	-0.6229208	0.07319022	1.0377886	-0.4019629	-0.6229208	-0.6229208	-0.6229208	-0.6229208	-0.6229208	-0.6229208	-0.6229208	-0.050640073	0.74931437	0.3942197	0.78463656	-0.6229208	1.2792534	2.1548898	1.1323578	0.5341143	1.9642403	-0.20637046
0.8050203	0.9745139	-0.6229208	-0.14709288	1.2349032	-0.6229208	2.4504266	3.087514	2.4554517	0.9034378	-0.6229208	0.5963374	0.055994004	-0.6229208	-0.6229208	-0.6229208	-0.6229208	-0.6229208	-0.38902935	-0.31841367	0.08473709	-0.6229208	-0.6229208	1.0053108	2.483939	1.1687461	-0.6229208	-0.6229208	-0.6229208	-0.6229208	-0.36792567	-0.6229208	-0.6229208	-0.6229208	-0.6229208	-0.6229208	-0.6229208	-0.6229208	-0.6229208	-0.6229208	-0.6229208	1.009634	1.0557753	1.733369	1.8785391	0.70837027	0.15298732	0.79514456	3.0060496	0.63537604
-0.6229208	-0.26195586	-0.6229208	-0.6229208	1.3115424	3.8413436	3.51373	1.3264457	1.0408195	-0.6229208	-0.6229208	-0.6229208	-0.6229208	-0.6229208	-0.6229208	0.32388029	-0.6229208	-0.6229208	-0.6229208	-0.6229208	-0.23167188	-0.6229208	-0.6039004	-0.6229208	1.7206378	0.5232245	-0.6229208	-0.6229208	-0.6229208	-0.6229208	-0.6229208	-0.0476096	-0.6229208	-0.6229208	-0.6229208	-0.6229208	-0.6229208	-0.6229208	0.04522483	1.1297413	0.7599092	0.618116	1.2430362	1.7266436	-0.32481825	0.5393727	-0.6229208	1.0117307	2.0640163	-0.2862187
-0.6229208	-0.6229208	1.6348704	-0.6229208	2.6795037	5.2734075	3.9809654	-0.6229208	0.50545615	-0.6229208	-0.6229208	-0.6229208	-0.6229208	-0.6229208	-0.6229208	1.0758413	-0.6229208	-0.6229208	-0.6229208	-0.6229208	-0.6229208	-0.6229208	-0.48739043	0.06813361	0.57157767	-0.6229208	-0.6229208	-0.6229208	-0.6229208	-0.6229208	-0.6229208	-0.6229208	-0.38994128	-0.6229208	-0.6229208	-0.6229208	-0.6229208	-0.6229208	-0.6229208	0.6161912	1.0523775	0.81433177	3.2758527	0.23519535	-0.6229208	-0.6229208	-0.6229208	-0.6229208	1.3221434	2.4603515
-0.6229208	-0.25407082	1.4436996	1.5940905	4.384692	6.223393	2.8416603	0.92029655	-0.322239	-0.6229208	-0.6229208	-0.6229208	-0.07078036	-0.6229208	-0.6229208	-0.6229208	-0.5095047	-0.6229208	-0.44824734	-0.6229208	-0.6229208	-0.3557075	0.048151284	0.82248646	-0.43638536	0.5473098	-0.6229208	-0.6229208	-0.6229208	-0.6229208	-0.6229208	0.55239695	-0.6229208	-0.6229208	-0.07125467	-0.6229208	-0.6229208	-0.5591667	-0.6229208	-0.33847755	-0.42789885	-0.44025856	1.5931528	-0.6229208	-0.6229208	-0.6229208	-0.6229208	-0.6229208	0.850924	4.522677
-0.6229208	-0.6229208	-0.6229208	1.6994712	3.6314902	2.9751947	0.24501471	2.8316777	1.7602016	0.9471342	0.013871372	-0.6229208	-0.059442814	-0.6229208	-0.6229208	-0.6229208	-0.6229208	0.6177356	-0.6229208	-0.6229208	-0.5835249	-0.24222839	-0.3258622	-0.6229208	-0.6229208	0.6299848	-0.09124638	-0.6229208	-0.6229208	-0.6229208	-0.6229208	-0.6229208	-0.6229208	-0.6229208	-0.6229208	-0.6229208	-0.5597465	-0.6229208	0.44837284	-0.03982679	-0.6229208	2.7596338	1.6818563	-0.6229208	-0.6229208	-0.6229208	-0.6229208	-0.6229208	1.2659122	3.9624953
-0.08291774	0.5948009	0.652284	3.0551252	4.0991764	1.9404874	-0.6229208	0.904199	-0.6229208	1.1089941	0.18017785	-0.6229208	0.47889626	-0.6229208	-0.6229208	-0.6229208	-0.6229208	-0.5420514	-0.6229208	-0.6229208	-0.6229208	-0.6229208	-0.60598177	-0.6229208	1.4900131	-0.6229208	0.2595199	-0.6229208	-0.6229208	-0.6229208	-0.6229208	-0.6229208	-0.6229208	-0.51442677	-0.6229208	-0.6229208	-0.6229208	-0.29104966	-0.6229208	-0.6229208	-0.6229208	0.8700115	-0.6229208	-0.6229208	-0.6229208	-0.6229208	-0.6229208	0.48761296	1.2803704	4.133547
-0.6229208	0.17022991	5.4908304	1.2422308	-0.1913673	-0.07642089	-0.6229208	-0.6229208	0.9751493	1.4315479	0.42736396	1.4469455	-0.34827417	-0.5963206	0.81576157	-0.32601514	-0.6229208	-0.6229208	-0.37644368	-0.6229208	-0.6229208	-0.6229208	-0.6229208	-0.6229208	-0.6229208	-0.6229208	-0.15525796	-0.6229208	-0.054115362	-0.6229208	-0.6229208	-0.6229208	-0.6229208	0.04812869	-0.6229208	-0.2877733	0.014054887	-0.27518752	-0.6229208	-0.6229208	1.0168719	-0.6229208	-0.6229208	-0.6229208	-0.43650398	-0.08864783	-0.6229208	1.7239342	4.515249	3.2314093
-0.6229208	2.3343139	2.3291593	1.067229	-0.6229208	-0.5450331	-0.6229208	-0.6229208	-0.6229208	-0.5453647	1.2198005	1.3311288	2.0119004	0.8776614	-0.6229208	-0.6229208	-0.6229208	-0.47716537	-0.20138676	-0.6229208	-0.6229208	-0.6229208	-0.6229208	-0.6229208	-0.6229208	-0.6229208	-0.6229208	-0.6229208	-0.6229208	-0.6229208	-0.6229208	-0.6229208	-0.6229208	-0.6229208	-0.6229208	-0.6229208	-0.6229208	-0.43492246	-0.6229208	-0.5384805	0.18766095	-0.6229208	-0.6229208	-0.6229208	-0.269428	-0.6229208	-0.6229208	0.19844909	6.3193474	3.495561
0.8868571	3.9326727	2.4750206	2.1854112	-0.6229208	-0.6229208	-0.6229208	-0.6229208	-0.6229208	-0.6229208	0.4901826	1.639628	2.204618	0.8968229	-0.6229208	0.7553748	-0.6229208	-0.6229208	-0.6229208	-0.6229208	-0.6229208	-0.6229208	-0.6229208	-0.6229208	-0.6229208	-0.6229208	-0.6229208	-0.6229208	-0.6229208	-0.6229208	-0.6229208	-0.6229208	-0.6229208	-0.6229208	-0.6229208	0.8586356	-0.6229208	-0.2312395	-0.6229208	-0.6229208	-0.6229208	-0.6229208	-0.6229208	-0.6229208	-0.6229208	-0.6229208	0.30623707	0.62882525	4.124694	1.9921119
1.3733408	2.9856262	1.6146413	2.9469697	2.0817676	-0.6229208	-0.6229208	-0.6229208	-0.6229208	-0.6229208	0.93593204	1.2659316	2.9417648	-0.25372308	1.2025424	0.6258193	-0.6229208	-0.6229208	-0.6229208	-0.6229208	-0.6229208	-0.29661682	0.022251006	-0.6229208	0.15671681	-0.6229208	-0.6229208	-0.6229208	-0.6229208	-0.6229208	-0.6229208	-0.6229208	-0.6229208	-0.6229208	-0.5665725	-0.6229208	-0.6229208	-0.6229208	-0.6229208	-0.6229208	-0.6229208	-0.6229208	-0.6229208	-0.6229208	-0.6229208	-0.6229208	1.3697025	1.886775	3.1541471	1.2944651
1.7284913	3.636381	1.3248467	3.115597	0.36030015	-0.6229208	-0.6229208	-0.6229208	-0.6229208	-0.6229208	0.25685835	0.96216685	2.0100079	0.29834998	1.1488236	-0.6229208	-0.6229208	-0.6229208	-0.11577311	-0.6229208	-0.151067	2.9025567	2.412349	-0.6229208	0.8196463	-0.119148746	-0.6229208	-0.6229208	-0.6229208	-0.6229208	-0.6229208	-0.6229208	-0.6229208	-0.6229208	-0.6229208	0.21609525	-0.6229208	-0.6229208	-0.6229208	-0.54320496	-0.6229208	-0.6229208	-0.6229208	0.3691008	-0.6229208	-0.1653904	1.2641068	-0.60886186	1.0016268	1.0757254
1.4828362	2.3106081	1.7718271	2.5356	0.040711723	-0.6229208	-0.37063387	-0.6229208	-0.6229208	-0.6229208	-0.6229208	0.11484154	2.7604716	1.1046057	-0.430659	-0.6229208	-0.6229208	-0.6229208	-0.0029069176	-0.6229208	-0.6229208	-0.42361563	1.3381338	0.36015522	0.23686513	-0.12471283	-0.0063973954	-0.6229208	-0.6229208	-0.6229208	-0.6229208	-0.6229208	-0.6229208	-0.6229208	-0.6229208	-0.6229208	-0.6229208	-0.6229208	1.8346379	0.3813671	1.4955397	-0.6229208	-0.6229208	-0.6229208	-0.6229208	-0.6229208	0.9062851	-0.6229208	1.2952535	-0.6229208
0.8185732	1.78358	-0.6229208	0.7300533	2.5501595	3.8320384	-0.09207279	-0.6229208	-0.6229208	-0.6229208	-0.3913687	-0.6229208	1.1412052	0.22085924	-0.5145779	-0.6229208	-0.6229208	-0.6229208	0.4673313	-0.6229208	-0.6229208	-0.5940747	1.2188848	1.4207567	-0.6229208	-0.6229208	-0.6229208	-0.502359	-0.6229208	-0.6229208	-0.6229208	0.8761226	-0.6229208	-0.6229208	-0.6229208	-0.6229208	0.01799055	-0.6229208	-0.6229208	0.09105151	2.3283813	-0.6229208	-0.6229208	-0.6229208	0.4288185	-0.6229208	-0.6229208	-0.6229208	-0.30710566	-0.43331584
-0.013818717	0.70560104	-0.6229208	0.41119602	0.72866875	3.8098626	2.2373576	0.52302927	-0.6229208	-0.6229208	-0.6229208	0.62414336	0.953436	1.6010952	-0.6229208	-0.6229208	0.7171494	-0.6229208	-0.6229208	-0.5841389	-0.5191632	-0.052338667	2.1284912	1.2956795	0.28652725	-0.6229208	-0.6229208	-0.6229208	-0.6229208	-0.6229208	-0.6229208	-0.6229208	-0.51371115	-0.6229208	-0.24347678	-0.6229208	0.9092354	-0.6229208	-0.6229208	-0.5516586	-0.05711671	-0.6229208	-0.09380197	-0.6229208	-0.6229208	-0.6229208	0.060851596	-0.6229208	-0.11881608	0.95126206
-0.6229208	-0.59480166	0.83978504	-0.6229208	-0.048610825	2.2346818	5.397552	-0.6229208	-0.11720823	1.2660388	-0.3636887	-0.6229208	-0.6229208	-0.6229208	-0.6229208	-0.54454255	0.19772777	0.06467661	0.3272217	0.054705556	-0.6229208	-0.4034605	-0.39081407	0.39580497	-0.52349645	0.08073846	-0.6229208	-0.6229208	-0.6229208	-0.6229208	-0.6229208	-0.6229208	0.28453153	-0.6229208	-0.6229208	-0.6229208	-0.41850385	-0.6229208	-0.6229208	-0.6229208	-0.6229208	-0.4014826	0.2748326	-0.6229208	-0.25301108	-0.6229208	-0.6229208	-0.6229208	1.0881764	0.6569261
-0.6229208	-0.6229208	-0.6229208	-0.6229208	-0.4241278	3.0486782	4.3139896	4.7344294	0.6143659	3.02924	-0.23232473	-0.6229208	-0.6229208	-0.6229208	-0.6229208	1.4331968	0.668922	0.20180912	2.859772	-0.6229208	-0.38028505	-0.6229208	-0.6229208	0.31892592	-0.6229208	1.005549	-0.6229208	-0.6229208	-0.6229208	-0.22735657	-0.6229208	-0.6229208	-0.6229208	-0.6229208	0.3680138	-0.6229208	-0.6229208	-0.6229208	-0.6229208	-0.6229208	-0.6229208	-0.38196227	-0.6229208	-0.6229208	-0.6229208	-0.6229208	-0.6229208	-0.6229208	1.1169801	2.7600243
-0.6229208	-0.6229208	-0.6229208	-0.6229208	-0.16810878	-0.6229208	2.857112	6.9310975	1.3707836	3.4166105	2.0571363	-0.6229208	-0.6229208	-0.6229208	-0.6229208	0.7890223	4.5616655	4.0033693	0.79769856	0.8671304	-0.6229208	-0.6229208	-0.6229208	-0.41007426	0.11576125	0.45742756	-0.6229208	-0.6229208	0.6482522	-0.47738594	1.4325838	-0.6229208	-0.40103266	-0.6229208	-0.050872717	-0.0035331307	-0.6229208	-0.6229208	-0.6229208	-0.6229208	-0.6008628	-0.11116143	0.5904576	-0.6229208	-0.6229208	-0.6229208	-0.39376888	-0.6229208	-0.6229208	2.1191154
-0.6229208	-0.6229208	-0.6229208	-0.6229208	-0.20415774	0.5682448	2.0378432	6.5574956	3.6040065	0.82590634	-0.6229208	-0.6229208	-0.6229208	-0.6229208	-0.6229208	1.8138084	4.21904	3.9410884	0.79311496	-0.6229208	-0.6229208	-0.6229208	-0.6229208	-0.6229208	0.28355336	0.98614466	0.70514756	-0.6229208	2.136959	1.0595325	-0.6229208	-0.6229208	-0.6229208	-0.6229208	1.0721419	1.4592762	-0.6229208	-0.6229208	-0.6229208	0.7985027	-0.36359024	0.6107139	-0.14137276	-0.6229208	-0.4231034	-0.6229208	-0.6229208	0.7088162	-0.4045183	0.7846478
-0.21393359	-0.5221794	-0.6229208	-0.6229208	0.22717595	0.17674924	1.1576164	3.6692376	3.0083728	-0.43924743	0.57982856	-0.6229208	-0.6229208	-0.6229208	1.098316	3.9116554	4.0807714	4.227307	1.9371729	-0.6229208	0.8347321	-0.6229208	-0.6229208	-0.6229208	0.8992538	2.6906147	1.7733475	1.7547216	0.0713774	0.33156067	-0.6229208	-0.6229208	-0.6229208	-0.6229208	-0.6229208	-0.6229208	-0.6229208	-0.28128594	-0.6229208	0.31045145	-0.004304197	0.440705	-0.6229208	-0.6229208	1.2918786	-0.6229208	-0.09702601	-0.12272365	0.3894824	1.7695141
1.5775445	0.4908664	-0.6229208	1.1561226	1.1288596	2.5443525	1.4100525	0.518179	0.7738749	0.7533009	2.5352623	-0.5212536	-0.6229208	-0.6229208	2.6191146	3.3318152	2.5836368	1.8936034	0.42024347	-0.6229208	-0.5495711	-0.6229208	-0.6229208	-0.6229208	1.6155617	4.3799043	2.1245499	2.2866127	0.45832354	1.3187112	-0.6229208	-0.6229208	-0.6229208	-0.6229208	-0.6229208	-0.6229208	-0.6229208	-0.6229208	1.248946	-0.5671642	-0.29133603	1.1376868	-0.048069246	1.8154551	2.0988991	0.54003906	0.73741	0.83276945	2.1736615	1.0164925
1.706091	-0.098800115	1.0803852	-0.26736817	0.88687783	3.820261	0.22372559	0.9142848	0.9009097	1.6863085	0.99665195	-0.15472892	0.023087893	-0.6229208	1.7258807	2.546721	1.3923247	0.97030216	-0.36994278	0.76878047	-0.34334168	-0.6229208	-0.6229208	1.1290745	3.3579164	3.48186	1.97823	3.0186079	0.61858237	2.1633298	-0.6229208	-0.6229208	-0.6229208	-0.6229208	-0.6229208	-0.6229208	-0.6229208	0.0625874	-0.6229208	-0.6229208	2.3684294	0.7554691	-0.23777278	-0.33218876	1.317163	2.5886135	-0.13749659	3.3420901	1.0617977	-0.6229208
1.5283749	-0.53521645	1.7640377	4.0274057	0.95723945	1.3336045	-0.6229208	-0.6229208	0.6018144	2.0789788	-0.5324423	0.28679985	-0.6229208	0.87549293	3.1587846	2.389867	2.7155921	-0.6229208	-0.2802151	0.112233974	-0.61925286	-0.6229208	-0.6229208	1.2787989	2.310814	3.373531	1.6911607	0.94549525	1.5773966	0.36255756	-0.6229208	-0.6229208	-0.6229208	-0.6229208	-0.6229208	-0.6229208	-0.6229208	-0.6229208	-0.6229208	-0.6229208	1.6446668	0.52628165	-0.6229208	0.11586251	2.6624758	3.305285	-0.25798488	-0.31199843	0.046643928	-0.6229208
0.12962043	-0.6229208	2.489712	2.1936905	1.8976421	2.3378673	-0.6229208	-0.21799892	-0.6229208	0.9876748	0.020654352	3.2435734	0.61847144	2.06416	2.3693042	1.4491434	0.19917864	1.5646313	-0.33877057	0.12183146	-0.6229208	-0.6229208	0.33190408	0.809331	-0.08112275	1.3673507	2.014589	1.906574	-0.6229208	1.6439327	0.52477133	-0.23878491	-0.6229208	-0.6229208	-0.6229208	-0.6229208	-0.6229208	-0.6229208	-0.6229208	-0.6229208	-0.6229208	0.36311293	-0.6229208	-0.6229208	2.2364142	4.296258	0.6842369	-0.0872223	-0.6229208	-0.6229208
-0.26692533	-0.6229208	2.580861	1.2223055	1.7059429	1.6557484	-0.6229208	-0.6229208	-0.6229208	2.3205647	1.8324734	2.8923862	1.2123324	0.17740268	-0.22148302	1.0048404	0.9876	-0.4211702	-0.61307484	-0.19197367	-0.6229208	0.25189134	0.78195006	0.5246329	0.6230515	0.8442552	1.3409622	0.68852144	0.15460517	0.9679853	1.4367255	-0.5041679	-0.6229208	-0.52748126	-0.58912444	-0.6229208	-0.6229208	-0.6229208	-0.6229208	-0.6229208	-0.6229208	-0.6229208	-0.6229208	-0.61913705	1.1687582	3.779379	0.45265326	-0.6229208	1.7361856	0.92337626
-0.6229208	-0.33394524	-0.6229208	-0.046074413	0.13279991	-0.6229208	-0.6229208	-0.6229208	-0.6229208	-0.6229208	0.909604	2.9965723	0.8939237	-0.6229208	1.3554131	2.0203927	0.31354514	0.64703685	-0.6229208	0.082190625	1.0578854	3.3950856	1.4371542	0.27460364	-0.6229208	-0.3022354	-0.5936428	-0.6229208	-0.47980964	1.3777391	1.1428922	1.2016456	0.4644639	0.01254784	-0.17407021	-0.6229208	-0.6229208	-0.6229208	-0.6229208	-0.6229208	-0.6229208	-0.6229208	-0.6229208	-0.6229208	-0.51303416	3.3014762	0.81279576	0.09112164	0.15470135	-0.6229208
-0.05471219	-0.6229208	-0.36816636	2.3484697	-0.6229208	1.0382802	-0.5924907	-0.6229208	-0.6229208	-0.6229208	0.4150211	3.751635	2.5304058	-0.6229208	-0.6229208	-0.19073223	-0.044072427	-0.16887026	-0.6229208	0.47679296	2.0844593	1.7422938	-0.020550545	0.19370328	-0.6229208	-0.6229208	0.10389994	-0.6229208	-0.27119994	2.2308867	1.5897901	1.0520555	-0.55123013	0.29836428	0.07750074	-0.6229208	-0.6229208	-0.6229208	-0.6229208	0.3618206	-0.6229208	-0.6229208	-0.6229208	-0.6080291	-0.6229208	-0.40148005	-0.36273965	-0.6229208	-0.6229208	-0.6229208
0.2869458	-0.6229208	-0.6229208	0.46104005	0.73034865	2.8860147	0.070413224	-0.6229208	0.19599108	2.7684312	2.1429102	2.2054107	1.981971	-0.2785675	1.6743633	-0.53595865	-0.6229208	-0.6229208	-0.12041252	3.8287256	-0.13521707	-0.6229208	-0.31955847	-0.6229208	-0.6229208	-0.6229208	-0.6229208	-0.6229208	-0.006279025	1.4595186	0.6073672	0.26920992	0.93172956	0.5371535	-0.26706046	-0.23119259	-0.6229208	-0.41995278	0.54243517	0.7737126	-0.6229208	-0.6229208	-0.6229208	-0.11316026	-0.6229208	-0.6229208	0.22172128	-0.6229208	-0.6229208	-0.6229208
-0.2316469	0.12568696	-0.6229208	-0.6229208	0.47266337	1.4060823	0.5820812	-0.35892686	2.996571	3.030966	2.0948696	0.8282125	-0.33670306	-0.6229208	-0.6229208	-0.6229208	-0.6229208	-0.6229208	0.82349014	4.360858	1.4867964	-0.6229208	-0.5695597	-0.6229208	-0.6229208	-0.6229208	-0.6121136	-0.6229208	-0.6229208	-0.6229208	-0.6229208	1.3823032	-0.31164107	-0.6229208	-0.6229208	-0.6229208	0.10078308	-0.4484633	2.4198933	-0.6229208	-0.5788835	0.2463004	-0.20334798	-0.6229208	-0.6229208	-0.6229208	-0.44202885	-0.6229208	-0.5941361	-0.6229208
-0.6229208	-0.6229208	-0.6229208	-0.6229208	-0.6229208	0.022043133	0.23485096	1.4629253	4.0802274	2.6978712	2.1123214	3.3020697	2.6165729	1.0478914	-0.6229208	-0.6229208	-0.6229208	-0.6229208	0.6285213	3.894833	2.0098016	2.3909495	0.54600567	-0.6229208	-0.6229208	-0.6229208	-0.6229208	-0.6229208	-0.6229208	-0.6229208	-0.6229208	-0.6229208	-0.6229208	0.56638324	0.64994085	-0.3322597	-0.62163085	0.8035729	2.6581476	-0.5562606	2.4428332	-0.6229208	-0.6229208	1.2962562	-0.6229208	-0.6229208	-0.523986	-0.6229208	-0.6229208	-0.6229208
-0.6229208	-0.6229208	-0.6229208	-0.6229208	-0.6229208	-0.6229208	0.5613298	1.6081867	1.0738965	3.5606494	0.6643029	2.7651725	2.4570072	0.96591675	-0.6229208	-0.6229208	-0.6229208	-0.6229208	1.2720795	1.0505304	-0.042694636	-0.6229208	-0.6229208	-0.6229208	-0.6229208	-0.6229208	-0.6229208	-0.6229208	-0.6229208	-0.6229208	-0.6229208	-0.6229208	-0.6229208	-0.10694363	-0.6229208	-0.6229208	-0.3787924	0.006793605	0.69559354	2.1574888	0.8577029	-0.28932646	-0.6229208	1.4632875	-0.6229208	-0.6229208	-0.6229208	-0.12010354	0.66769737	0.3028095
-0.6229208	-0.6229208	-0.6229208	-0.6229208	-0.6229208	-0.6229208	-0.6229208	2.5229592	1.0840774	-0.120498866	0.11240401	-0.0528817	2.452628	-0.5347645	-0.6229208	-0.6229208	-0.6229208	-0.6229208	-0.6229208	0.7805206	-0.6229208	0.09289455	-0.6229208	-0.33201358	0.2431909	-0.42505974	-0.6229208	-0.6229208	0.12532926	1.1739043	1.1497256	0.485942	0.14566238	-0.6229208	-0.6229208	-0.6229208	-0.6229208	-0.33110148	-0.04653411	1.2717674	1.0519876	-0.6229208	-0.008526043	0.058945544	-0.5567785	-0.6229208	-0.6229208	-0.6229208	0.3481627	0.6826777
0.47722685	-0.4140943	0.08564793	1.2176449	-0.6229208	-0.6229208	-0.0056357095	0.33704188	3.1180067	-0.6229208	0.8738433	0.9037482	-0.41077954	-0.6229208	-0.6229208	-0.6229208	-0.6229208	-0.6229208	-0.6229208	-0.6229208	-0.6229208	-0.6229208	-0.6229208	-0.6229208	-0.34534755	-0.6229208	-0.6229208	-0.6229208	0.4776564	2.1449246	2.4167418	2.9873421	1.6579092	0.45356572	-0.6229208	-0.6229208	-0.6229208	-0.6229208	-0.6229208	1.0163993	1.5872844	-0.043545876	-0.6229208	-0.6229208	-0.6229208	-0.6229208	-0.6229208	2.1234531	0.34437227	0.6624242
1.4572258	0.88915867	1.242879	0.9144596	-0.17279333	-0.3041917	-0.6229208	-0.6229208	-0.24479192	-0.6229208	-0.6229208	-0.34671316	-0.6229208	-0.6229208	1.2904911	-0.6229208	0.016460907	-0.6229208	-0.6229208	-0.6229208	-0.6229208	0.09242257	-0.58290297	-0.5973644	-0.6229208	-0.6229208	-0.6229208	0.03816121	-0.28579465	0.4578825	4.5092006	4.315981	2.186128	-0.55000097	-0.6229208	-0.6229208	-0.6229208	-0.40231985	-0.6229208	-0.6229208	1.3583734	0.45265615	-0.6229208	-0.5338538	-0.54608583	-0.6229208	0.8919431	1.1482418	-0.46674258	-0.38034588
1.141343	-0.42925596	1.5729558	1.1861897	0.9492539	-0.18899632	-0.6229208	-0.6229208	-0.6229208	-0.6229208	-0.5422425	-0.6229208	0.16720577	-0.6229208	0.5398801	0.10735523	-0.36328033	0.7810904	-0.6229208	-0.6229208	-0.6229208	1.6521757	-0.6229208	-0.42213276	-0.6229208	-0.6229208	-0.6229208	-0.4847484	-0.41722584	1.347044	2.6865578	2.3666697	0.48287028	1.0307645	-0.6229208	-0.6229208	-0.6229208	-0.6229208	-0.6229208	-0.6229208	-0.6229208	-0.6229208	-0.6229208	0.016959732	-0.6229208	-0.22232479	0.2665358	3.3002856	1.913186	-0.6229208
0.7481369	-0.6229208	2.4889958	2.0004487	0.0066675125	1.0144566	-0.26736382	-0.22364374	-0.25884843	-0.6229208	0.62967557	-0.6209837	1.8037219	1.6911772	-0.12315987	0.28695625	0.76202506	-0.6229208	-0.6229208	-0.6229208	-0.6166937	-0.6071655	-0.6229208	1.2711182	-0.6229208	0.29887715	-0.6229208	-0.6229208	1.7484354	1.899138	1.7024114	0.27389312	0.89312565	0.7899567	-0.41142696	-0.6229208	-0.6229208	-0.6229208	-0.6229208	-0.6229208	-0.4341372	-0.6229208	0.47613892	0.68801016	1.144836	-0.39930838	-0.6229208	0.8370392	1.61354	-0.6229208
-0.6229208	0.20795988	-0.6229208	0.7780098	1.5760077	0.6075971	-0.6229208	-0.6229208	-0.6229208	-0.006436265	-0.6229208	1.1261234	1.4120843	1.0335535	-0.09892662	-0.6229208	1.0937148	-0.6229208	-0.026496744	-0.6229208	-0.15428141	-0.1370033	-0.6229208	-0.6229208	-0.6229208	-0.6229208	-0.6229208	-0.6229208	0.3718761	0.6381329	0.37366056	2.0141318	-0.6229208	-0.36238146	-0.6229208	-0.6229208	-0.6229208	-0.6229208	-0.6229208	1.1032616	-0.6229208	-0.6229208	0.71113044	0.51447344	0.80491894	-0.6229208	-0.08004119	-0.6229208	-0.6229208	-0.26392436
-0.6229208	-0.6229208	0.26635876	0.69468904	-0.6229208	-0.607984	-0.4752437	-0.6229208	-0.6229208	0.32808596	0.90490353	0.4681257	-0.39725175	-0.25431198	-0.6229208	-0.6229208	-0.6229208	-0.6229208	-0.6229208	-0.6229208	-0.6229208	-0.35225803	-0.6229208	-0.6229208	-0.6229208	-0.6229208	-0.6229208	-0.6229208	0.32931092	-0.6229208	-0.5471702	-0.6229208	-0.6229208	-0.6229208	-0.6229208	-0.44594595	-0.40879616	-0.6229208	-0.6229208	-0.6229208	-0.6229208	-0.6229208	0.75477874	1.5521072	-0.36843923	-0.6229208	0.50922287	0.29638007	-0.6229208	-0.6229208
-0.6229208	-0.6229208	-0.6229208	0.50080466	1.2845926	-0.6229208	-0.6229208	-0.6229208	-0.6229208	-0.56170636	1.4318588	0.14700286	-0.34015033	1.3134053	-0.4648225	-0.6229208	-0.6229208	-0.6229208	0.012050363	-0.6229208	0.036507446	-0.6229208	-0.6229208	-0.6229208	-0.6229208	-0.6229208	-0.6229208	-0.6229208	-0.6229208	-0.6229208	-0.6229208	-0.6229208	-0.6229208	-0.6229208	-0.6229208	0.13322318	-0.18160042	-0.44850644	-0.6229208	0.7219637	0.018963583	0.41806203	0.60559785	-0.14068036	0.34986663	-0.27911898	-0.6030689	-0.6229208	-0.6229208	-0.6229208
-0.6229208	-0.6229208	0.02343751	1.0852484	1.7212311	-0.6229208	-0.6229208	-0.6229208	-0.6229208	-0.28415015	0.9336886	1.0114061	-0.6229208	0.11526708	-0.6229208	-0.6229208	-0.6229208	0.40752342	0.09301359	-0.3267072	0.4001341	-0.600915	-0.6229208	-0.6229208	-0.6229208	-0.6229208	-0.6229208	-0.6229208	-0.6229208	-0.6229208	-0.6229208	-0.6229208	-0.6229208	-0.30143082	-0.6229208	-0.20380147	-0.6229208	-0.6229208	-0.5648397	-0.6229208	-0.6221026	-0.48895082	2.3481538	-0.13459304	-0.045990195	-0.6229208	-0.6229208	-0.6229208	-0.55172294	-0.6229208
1.8771889	0.8698836	0.13910536	0.3779817	-0.41431582	-0.6229208	-0.6229208	-0.6229208	-0.6229208	-0.6229208	-0.21993168	-0.6229208	0.6494325	-0.1617543	-0.6229208	-0.6229208	-0.4735544	-0.6229208	-0.6229208	-0.6229208	0.33422402	-0.6229208	-0.6229208	-0.6229208	-0.6229208	-0.19781707	-0.6229208	-0.6229208	-0.6229208	-0.6229208	-0.6229208	-0.6229208	-0.6229208	0.46761727	2.7307222	-0.61465406	-0.10505297	-0.3665506	-0.28152063	-0.6229208	-0.6229208	0.117040105	0.32695502	1.249983	-0.6229208	-0.6229208	-0.6229208	-0.6229208	-0.6229208	-0.6229208
1.7111845	0.71440977	2.5934765	1.2777456	0.79668784	-0.6229208	-0.6229208	-0.6229208	-0.6229208	-0.6229208	-0.6229208	-0.6229208	-0.3295194	-0.6229208	-0.6229208	-0.6229208	-0.6229208	-0.6229208	-0.4670142	0.40484995	-0.5373957	-0.6229208	-0.6229208	0.24217765	0.5094913	-0.6229208	-0.6229208	-0.6229208	-0.6229208	-0.6229208	-0.6229208	-0.6229208	-0.6229208	-0.6229208	0.10614147	-0.6229208	-0.4587946	0.1069526	-0.6229208	0.043017615	1.0276653	-0.6229208	-0.13550326	-0.065435916	-0.6229208	-0.6229208	-0.6229208	-0.6229208	-0.6229208	-0.6229208
1.5198253	1.6917633	2.3740728	1.080484	0.50463295	1.1038866	-0.6229208	-0.6229208	-0.6229208	-0.6229208	-0.6229208	0.6378072	-0.6229208	-0.6229208	-0.6229208	-0.6229208	-0.6229208	-0.6229208	-0.6229208	0.11885474	-0.28269133	-0.6229208	0.5020895	-0.6229208	-0.579036	-0.6229208	-0.6229208	-0.6229208	-0.6229208	0.23530714	-0.36697444	-0.6229208	-0.6229208	-0.6229208	-0.6229208	-0.6229208	-0.6229208	-0.6229208	-0.6229208	-0.6229208	-0.6229208	-0.6229208	1.0392789	-0.6229208	-0.4903918	-0.6229208	-0.6229208	-0.6229208	-0.6229208	-0.6229208
0.17804526	2.476107	1.3507458	-0.1758582	0.2649292	-0.6229208	-0.6229208	-0.6229208	-0.6229208	-0.6229208	-0.6229208	-0.4837341	0.0013242568	-0.6229208	-0.6229208	-0.6229208	-0.6229208	-0.6229208	-0.6229208	-0.55812985	0.6752084	0.09768342	2.357574	2.1733873	0.27947176	-0.6229208	-0.6229208	-0.6229208	-0.6229208	-0.6229208	-0.6229208	-0.21889344	-0.6229208	-0.6229208	-0.6229208	-0.6229208	-0.6229208	-0.6229208	-0.6229208	-0.6229208	-0.6229208	-0.06550407	0.07472598	0.3240483	-0.6229208	-0.6229208	-0.29904744	-0.60958254	0.10834283	-0.6229208
2.1893663	2.3217833	0.31466448	-0.6229208	0.24109158	-0.6229208	-0.6229208	-0.6229208	-0.6229208	-0.4668022	-0.50739336	-0.6229208	-0.6229208	1.3524426	-0.6229208	-0.6229208	-0.6229208	-0.6229208	-0.6229208	-0.18570778	2.0515554	1.5437021	0.14809816	-0.6229208	-0.6229208	-0.6229208	-0.6229208	-0.6229208	-0.6229208	-0.6229208	-0.2354496	-0.063825995	-0.6229208	-0.6229208	-0.6229208	-0.6229208	-0.6229208	-0.6229208	-0.6229208	-0.6229208	-0.6229208	-0.6229208	0.31309518	-0.22349103	-0.61327183	-0.46833757	1.141987	0.51576513	-0.6229208	-0.6229208
3.2284229	0.45825958	1.648228	-0.6229208	-0.6229208	-0.6229208	-0.6229208	-0.6229208	-0.6229208	1.0245403	-0.6229208	-0.25439405	-0.5523921	0.7421575	-0.6229208	-0.6229208	-0.6229208	-0.6229208	-0.6229208	1.0224011	0.6587656	0.6086422	-0.46825236	-0.6229208	-0.1364994	-0.6229208	-0.6229208	-0.6229208	-0.6229208	-0.6229208	-0.6229208	-0.6229208	-0.6229208	-0.19877847	-0.17110074	-0.6229208	-0.6229208	-0.6229208	-0.6229208	-0.6229208	-0.6229208	-0.6229208	-0.45774782	0.1260233	0.7525519	1.9107906	0.85819364	-0.008158959	-0.45194024	-0.6229208
0.007556276	-0.6229208	-0.6014707	-0.6229208	-0.6229208	-0.6229208	-0.6229208	-0.5728946	0.40717578	-0.6229208	0.28117257	-0.19227265	-0.6229208	-0.5708805	-0.6229208	-0.6229208	-0.6229208	-0.18317038	0.9127753	1.936128	0.8217996	0.0492799	-0.37667444	-0.4751474	-0.62230885	-0.6229208	-0.6229208	-0.6229208	-0.6229208	-0.6229208	-0.6229208	-0.6229208	-0.6229208	-0.6229208	-0.5280039	-0.025042871	-0.6229208	-0.6229208	-0.6229208	-0.6229208	-0.6229208	-0.6229208	-0.6229208	-0.6229208	1.2043825	0.7302707	2.2917137	1.6476842	-0.3398963	-0.6229208
-0.6229208	-0.6229208	-0.6229208	-0.6229208	-0.6229208	-0.6229208	-0.6229208	1.8767496	0.10011784	0.23120324	0.17406452	-0.6229208	1.4356108	-0.021710461	2.6691275	-0.39325675	0.90768075	2.8380835	1.0588402	1.368507	-0.029428383	-0.6229208	-0.6229208	-0.6229208	0.47813722	-0.6229208	-0.6229208	-0.6229208	-0.6229208	-0.6229208	-0.6229208	-0.6229208	-0.6229208	-0.6229208	0.53674376	0.1786482	0.117029995	-0.6229208	-0.6229208	-0.6229208	-0.6229208	-0.6229208	-0.22147751	-0.6229208	-0.6229208	-0.6229208	1.0729651	0.9088379	-0.6229208	-0.6229208
-0.54736215	-0.6229208	-0.6229208	-0.6229208	-0.6229208	-0.6229208	-0.6229208	0.672556	-0.40454003	2.2910304	1.2626512	-0.6229208	-0.022378499	0.976292	1.728697	1.0413262	3.540923	1.9142123	1.4168053	2.6594481	0.21438956	-0.6229208	-0.6229208	1.1046249	-0.6229208	-0.6229208	-0.6229208	-0.6229208	-0.6229208	-0.6229208	-0.6229208	-0.6229208	-0.6229208	-0.6229208	0.15022276	-0.6229208	-0.5198128	0.22014126	-0.6229208	-0.6229208	-0.4954932	-0.6229208	-0.6229208	-0.6229208	-0.6229208	-0.6229208	0.12293214	-0.6229208	-0.6229208	-0.6229208
-0.6229208	-0.6229208	-0.6229208	-0.6229208	-0.3414203	-0.6229208	-0.30147082	-0.6229208	0.22479175	0.20970024	0.4036034	-0.6229208	-0.6229208	-0.37432024	2.2387962	-0.19277692	2.107002	2.4849079	2.8754516	1.7010211	0.3199278	0.27279213	-0.6229208	-0.6229208	-0.6229208	-0.6229208	-0.6229208	-0.6229208	-0.6229208	-0.6229208	-0.6229208	-0.6229208	-0.6229208	-0.6229208	-0.6229208	-0.6229208	0.1111632	-0.045548897	0.16100784	-0.6229208	-0.6229208	-0.6229208	-0.6229208	-0.6229208	-0.5335305	-0.6229208	-0.6229208	-0.6229208	-0.6229208	-0.6229208
-0.6229208	-0.6229208	-0.6229208	0.58569455	-0.6229208	-0.6229208	1.2995616	0.81767786	-0.6229208	0.25409737	-0.6229208	-0.6229208	-0.6229208	-0.6229208	0.27683124	-0.06363787	2.5187685	1.3939455	0.9735506	0.8305169	2.0416365	1.1804559	-0.6229208	-0.6229208	-0.6229208	-0.6229208	-0.6229208	-0.6229208	-0.6229208	-0.6229208	-0.23219822	-0.6229208	0.06963926	-0.6229208	-0.6229208	-0.6229208	-0.6229208	-0.3495086	0.2993236	-0.56744224	-0.6229208	-0.6229208	-0.6229208	-0.6229208	-0.6229208	-0.6229208	-0.6229208	-0.6229208	-0.6229208	-0.6229208
-0.6229208	-0.6229208	-0.6229208	-0.07383835	-0.6229208	0.31429517	3.0232809	0.3281382	0.30038738	-0.43937588	-0.6229208	-0.6229208	-0.6229208	-0.6229208	-0.33939153	0.85815454	2.1784115	-0.24489501	1.6192515	2.293869	2.4457011	0.11428234	-0.6229208	-0.6229208	-0.6229208	-0.6229208	-0.6229208	-0.6229208	-0.6229208	-0.6229208	-0.6229208	-0.6229208	-0.6229208	-0.6229208	-0.6229208	-0.6229208	-0.33381784	-0.6229208	0.33197352	-0.01584475	-0.6229208	-0.6229208	-0.6229208	-0.6229208	-0.6229208	-0.6229208	-0.6229208	-0.6229208	-0.6229208	-0.6229208
-0.5352037	-0.6229208	-0.6229208	-0.3279117	1.0175756	2.2199686	1.7662503	2.5073442	-0.112642154	-0.6229208	-0.6229208	-0.6229208	-0.016173273	-0.6229208	0.4118626	1.2807503	0.6787455	-0.6229208	0.05994314	3.5365167	2.5994742	-0.6229208	-0.6229208	-0.6229208	-0.6229208	-0.41830468	-0.6229208	-0.6229208	-0.6229208	-0.6229208	-0.6229208	-0.38329336	-0.19469243	-0.6229208	-0.6229208	-0.6229208	-0.6229208	-0.6229208	0.19514011	-0.6229208	-0.6229208	-0.6229208	-0.6229208	-0.6229208	-0.6229208	-0.6229208	-0.6229208	-0.6229208	-0.6229208	-0.6229208
-0.6229208	-0.6229208	-0.6229208	-0.6229208	-0.077736855	2.746093	1.487244	0.37502587	-0.6229208	-0.6229208	-0.6229208	-0.6229208	1.3844349	1.4782907	1.0193224	0.56659234	-0.6229208	-0.6229208	-0.6229208	0.65390825	1.5644819	-0.6229208	-0.6229208	-0.6229208	-0.6229208	-0.6229208	-0.6229208	-0.6229208	-0.6229208	-0.6229208	-0.5438111	1.2382526	-0.3677715	-0.6229208	-0.6229208	-0.6229208	-0.6229208	0.5062223	-0.6229208	-0.6229208	-0.6229208	-0.6229208	-0.6229208	-0.6229208	-0.6229208	-0.6229208	-0.6229208	-0.6229208	-0.6229208	-0.6229208
-0.6229208	-0.6229208	-0.0689522	-0.6229208	0.030902054	2.4088373	1.2565436	1.0866399	-0.6229208	0.50695866	-0.6229208	-0.6229208	0.44584313	2.1095018	1.830301	0.5336684	-0.6229208	-0.6229208	-0.6229208	-0.6229208	-0.6229208	-0.6229208	-0.6229208	-0.6229208	-0.6229208	-0.6229208	-0.6229208	-0.6229208	-0.6229208	0.4874628	-0.6229208	-0.0852581	-0.42931584	-0.6229208	-0.6229208	-0.6229208	-0.6229208	-0.6229208	-0.6229208	-0.6229208	-0.55465627	-0.6229208	-0.6229208	-0.6229208	-0.6229208	-0.6229208	-0.6229208	-0.6229208	-0.6229208	-0.6229208
-0.6229208	-0.41790152	0.39637816	-0.07598146	-0.6229208	1.4425321	1.3740435	0.8403977	-0.6229208	0.87247044	-0.6229208	-0.51877224	0.800422	3.669012	2.0776916	0.82572913	-0.5592099	-0.020976398	-0.6229208	-0.6229208	-0.6229208	0.09761952	-0.6229208	-0.6229208	-0.6229208	0.51536465	-0.6229208	-0.6229208	-0.6229208	-0.6229208	-0.48032123	-0.17437759	-0.6229208	-0.6229208	-0.6229208	-0.6229208	-0.6229208	-0.6229208	1.2988477	-0.6229208	-0.6229208	-0.6229208	-0.6229208	-0.6229208	-0.6229208	-0.6229208	-0.6229208	-0.6229208	-0.6229208	-0.6229208
-0.6229208	0.9004354	0.20059846	0.78350973	1.826705	-0.16565451	2.5235312	0.47768426	-0.6229208	-0.6229208	0.2816557	0.4422493	0.58701414	2.9105809	1.5966299	-0.6229208	-0.6229208	0.8231845	-0.6229208	-0.6229208	0.8118403	0.4811257	-0.6229208	-0.6229208	-0.6229208	-0.6229208	-0.6229208	-0.6229208	-0.29742765	-0.6229208	-0.19380313	-0.6229208	-0.6229208	-0.6229208	-0.6229208	-0.6229208	-0.6229208	-0.6229208	0.22695647	-0.6229208	-0.6229208	-0.6229208	-0.6229208	-0.6229208	-0.6229208	-0.3977844	-0.6229208	-0.03206731	-0.6229208	-0.6229208
-0.6229208	0.12530692	0.7009127	-0.1414013	-0.6229208	-0.6229208	1.9804736	0.9326244	-0.6229208	-0.6229208	0.421692	1.4758004	1.4231608	3.9044628	1.692057	2.5899563	-0.45640162	0.122989155	0.20274317	-0.6229208	0.17760417	0.34219578	-0.6229208	-0.6229208	-0.5278969	-0.6229208	-0.6229208	-0.6229208	0.39022404	-0.6229208	-0.2830938	-0.014014256	-0.6229208	-0.36856002	-0.6229208	-0.6229208	-0.6229208	-0.6229208	-0.6229208	-0.6229208	-0.6229208	-0.6229208	0.26570472	-0.6229208	-0.4821814	0.7989097	-0.39360085	0.2443558	-0.30569977	-0.6229208
0.14559838	0.30428436	-0.56786805	-0.6229208	-0.6229208	0.3725211	0.60841805	0.2581144	-0.6229208	0.21372256	0.09867563	0.5164977	1.0206175	4.6454854	2.1681125	1.6702708	-0.6229208	-0.6229208	-0.10640029	-0.6229208	-0.6229208	-0.53777725	-0.5352341	-0.6229208	-0.6229208	-0.6229208	-0.6229208	-0.6229208	-0.6229208	-0.114591435	-0.6229208	-0.6229208	-0.6229208	-0.6229208	-0.6229208	-0.6229208	-0.6229208	-0.6229208	-0.4943232	-0.6229208	-0.6229208	-0.6229208	0.28631982	-0.6229208	-0.6229208	0.2128666	1.4552709	0.25231382	-0.056312162	-0.6229208
-0.6229208	-0.6229208	-0.6229208	-0.6229208	0.167048	-0.37600112	0.414153	0.77162325	0.75845313	-0.4171361	-0.6229208	-0.6229208	1.0950161	3.098391	2.207309	2.1914837	-0.6229208	-0.6229208	-0.6229208	-0.5977435	-0.6229208	-0.6229208	-0.45291632	-0.6229208	-0.50362545	-0.30880266	-0.6229208	-0.6229208	-0.6229208	-0.6229208	0.7376811	-0.53025764	-0.6229208	-0.3821426	-0.6229208	-0.6229208	-0.6229208	-0.6229208	-0.6132466	-0.6229208	-0.6229208	-0.6229208	-0.6229208	-0.46925125	-0.6229208	-0.3193698	0.09030584	-0.18266	0.4940877	-0.6229208
-0.6229208	-0.6229208	-0.6229208	-0.6229208	0.48641342	-0.6229208	-0.4353008	2.3565893	1.7102512	0.16163659	-0.6229208	-0.6229208	-0.13260359	1.4482551	2.773687	0.74800664	1.1765381	0.5687713	-0.6229208	-0.6229208	-0.6229208	0.4514362	-0.6229208	-0.6229208	0.62063825	-0.6229208	-0.6229208	-0.6229208	-0.6229208	-0.6229208	-0.6229208	-0.6229208	-0.6229208	1.2131554	-0.6229208	-0.6229208	-0.6229208	-0.6229208	-0.6229208	-0.27113253	-0.6229208	-0.6229208	-0.6229208	-0.6229208	1.2626823	-0.20973004	-0.19235143	-0.6229208	-0.041227184	-0.6229208
-0.6229208	-0.6229208	-0.6229208	-0.6229208	0.6489538	-0.6229208	2.1666088	1.6822555	0.9897184	-0.57444257	-0.18160425	-0.6229208	1.6077222	2.2157302	1.5245788	-0.16748536	0.1480611	2.1082048	-0.6229208	-0.6229208	-0.58026135	-0.6229208	0.11724233	0.91478723	-0.6229208	-0.6229208	-0.2663201	-0.6229208	-0.52541286	-0.6229208	-0.6229208	-0.6229208	-0.6229208	-0.6229208	-0.6229208	-0.6229208	-0.6229208	-0.6229208	-0.6229208	-0.37342077	-0.6229208	-0.6229208	-0.6229208	-0.6229208	0.4788744	-0.6229208	-0.6229208	-0.6229208	-0.6229208	-0.6229208
-0.6229208	-0.6229208	-0.6229208	-0.6229208	-0.18497154	3.321635	2.8117218	0.67545885	-0.14005907	-0.6229208	-0.6229208	-0.6229208	-0.6229208	0.16875054	-0.32452723	0.90395355	0.06526634	1.5285684	-0.6229208	-0.6229208	-0.6229208	-0.6229208	2.005416	0.40531752	0.021484915	-0.6229208	0.33965194	-0.6229208	-0.6229208	-0.6229208	-0.6229208	-0.6229208	-0.3019904	-0.6229208	-0.6229208	-0.6229208	-0.6229208	0.82946783	-0.6229208	-0.6229208	-0.6229208	-0.6229208	-0.6229208	-0.6229208	0.15414158	-0.6229208	0.02559062	-0.6229208	-0.6229208	-0.6229208
-0.6229208	-0.6229208	0.08921786	0.5835937	1.7163136	3.186548	3.2461126	-0.5762273	-0.6229208	-0.6229208	-0.6229208	-0.6229208	-0.15970297	0.75031066	-0.6229208	-0.6229208	-0.6229208	-0.6229208	-0.13463148	-0.6229208	-0.6229208	-0.009338466	0.90654767	0.54770786	0.31759432	0.510723	-0.5729148	-0.6229208	-0.6229208	-0.6229208	-0.6229208	-0.6229208	-0.22716999	-0.6229208	-0.40959784	-0.6229208	-0.6229208	-0.6229208	-0.6229208	-0.6229208	-0.6229208	-0.6229208	-0.6229208	-0.6229208	-0.6229208	-0.6229208	-0.22239928	-0.6229208	-0.46375397	-0.6229208
-0.6229208	-0.6229208	1.7745202	2.780701	3.208001	1.7629898	2.4678528	-0.6229208	0.5306724	-0.6229208	-0.6229208	-0.6229208	-0.6229208	0.5004147	-0.6229208	-0.6229208	-0.6229208	0.65656215	-0.6229208	-0.6229208	-0.6229208	-0.08377106	1.3358256	1.2026201	-0.6229208	1.1499	-0.6229208	-0.6229208	-0.6229208	-0.6229208	-0.6229208	-0.6229208	-0.6229208	0.45779708	-0.6229208	-0.6229208	0.0043537947	-0.6229208	-0.6229208	-0.6229208	-0.6229208	-0.33539477	-0.6229208	-0.6229208	-0.6229208	-0.6229208	-0.6229208	-0.592508	-0.6229208	-0.6229208
-0.6229208	-0.41669148	2.8665752	3.9552016	0.5606857	1.5758396	-0.6229208	-0.6229208	-0.6229208	-0.6229208	-0.6229208	-0.6229208	-0.6229208	-0.6229208	-0.6229208	1.3527523	-0.2046301	1.2606163	1.7310334	0.8035942	-0.31929013	-0.6229208	-0.6229208	0.33991295	-0.6044794	0.7848682	-0.38220277	-0.6229208	-0.6229208	-0.6229208	-0.6229208	-0.6229208	-0.6229208	0.06068285	0.6426446	-0.6229208	-0.6229208	1.3692491	-0.27690467	-0.15058097	-0.6229208	-0.6229208	-0.6229208	-0.07133661	-0.6229208	-0.6229208	-0.6229208	-0.6229208	-0.6229208	-0.1360578
0.4476875	0.29619393	2.361584	4.662105	1.2422353	1.1204578	-0.6229208	0.56665385	-0.6229208	-0.6229208	-0.21909513	-0.6229208	-0.14606005	0.42297223	-0.6229208	-0.2011578	1.0613927	0.14641857	0.8000868	-0.043008544	1.2158403	-0.6229208	-0.6229208	0.3968165	-0.6229208	-0.6229208	-0.27487564	-0.6229208	-0.6229208	-0.6229208	-0.6229208	-0.6229208	-0.6229208	-0.6229208	-0.3448742	-0.6229208	0.19804734	1.7715626	-0.6229208	-0.6229208	-0.6229208	-0.6229208	-0.5341497	-0.39426422	0.40463164	-0.6229208	-0.6229208	-0.6229208	-0.6229208	-0.6229208
-0.36027023	0.6065216	3.7910287	1.2300451	1.0379484	0.8054232	0.5555198	-0.6229208	-0.6229208	-0.6229208	-0.6229208	-0.6229208	-0.55093837	1.2038769	-0.18558304	0.06769071	2.3768494	-0.6229208	1.6075671	1.8885614	1.2096992	-0.6229208	-0.6229208	-0.6229208	-0.6229208	-0.6229208	-0.6229208	-0.6229208	-0.6229208	-0.6229208	-0.6229208	-0.6229208	-0.6229208	-0.19277236	0.7695189	-0.6229208	1.0473135	0.9715411	-0.6229208	-0.6229208	-0.6229208	-0.6229208	-0.6229208	-0.48967794	-0.6229208	-0.6229208	-0.6229208	-0.6229208	-0.44420952	-0.49201772
-0.6229208	0.16641095	0.42799425	0.3609346	-0.35321185	0.44301352	-0.6229208	-0.6229208	-0.5409606	-0.6229208	-0.6229208	-0.6229208	1.5737612	2.7011654	0.7011089	-0.2277243	1.0754029	0.4477861	-0.6229208	0.007606547	-0.4567501	-0.6229208	-0.6229208	-0.6229208	-0.38525894	-0.6229208	-0.59326524	-0.6229208	-0.6229208	-0.6229208	-0.6229208	-0.6229208	-0.6229208	-0.46233907	1.8644016	0.34676164	0.6983946	1.1426845	-0.6229208	-0.07618063	-0.05686411	-0.6229208	-0.6229208	-0.5192969	-0.6229208	-0.6229208	-0.6229208	-0.40154186	-0.43952003	-0.6229208
1.2086581	0.35506666	0.48305303	-0.6229208	-0.6229208	-0.5540488	-0.6229208	-0.6229208	0.03393496	-0.49529675	-0.6229208	0.2910253	2.8769367	0.9628863	1.4316921	1.2500209	-0.6229208	-0.6229208	-0.1976838	-0.6229208	-0.5127619	-0.6229208	-0.6229208	0.6225122	0.4334222	-0.6229208	-0.6229208	-0.6229208	-0.6229208	-0.6229208	-0.6229208	-0.6229208	-0.6229208	0.75281936	3.1809454	1.8348379	1.2379239	-0.5849664	-0.13131215	-0.6229208	0.18534692	-0.6229208	-0.6229208	-0.139521	-0.56772625	-0.6229208	-0.20075962	-0.6229208	-0.6229208	1.4436214
0.75802577	-0.6229208	0.030519526	-0.6229208	-0.6229208	0.14360717	-0.6229208	-0.109398834	-0.6229208	0.034047786	1.4942583	-0.6229208	2.1198747	-0.6229208	-0.36696398	2.2508407	-0.6229208	-0.6229208	-0.6229208	-0.6229208	-0.6229208	-0.6229208	-0.5281896	0.7227207	-0.6229208	-0.6229208	-0.5520667	-0.6229208	-0.6229208	-0.6229208	-0.6229208	-0.6229208	-0.6229208	1.5532663	3.0009592	2.3747606	1.2335093	0.076153725	1.7169927	0.84993005	3.839279	-0.545426	-0.52807194	0.4262982	-0.6229208	-0.6229208	-0.6229208	-0.6229208	-0.6229208	0.13389406
-0.27549186	0.6564783	1.4237912	0.016064491	-0.6229208	-0.6229208	-0.6229208	0.04779265	-0.6229208	-0.21629256	1.3985654	-0.6104401	1.6112745	-0.5723247	-0.18601869	-0.5486491	-0.32076478	-0.6229208	-0.6229208	-0.6229208	-0.6229208	-0.6229208	-0.6229208	-0.07842122	0.27142122	-0.6229208	0.19598295	-0.6229208	-0.6229208	-0.6229208	-0.6229208	-0.6229208	0.902316	-0.21530929	2.1401045	0.978773	0.13075212	0.40157712	-0.13371494	0.7551278	1.3778738	2.2176309	1.233863	-0.25617078	-0.6229208	-0.6229208	-0.6229208	-0.6229208	-0.6229208	-0.6229208
0.23182085	-0.42063057	0.4084023	-0.6229208	-0.6229208	-0.6229208	-0.6229208	-0.28563902	-0.6229208	-0.6229208	1.0559056	-0.6229208	-0.19918947	-0.6229208	0.0021938444	-0.6229208	-0.6229208	-0.6229208	-0.6229208	-0.6229208	-0.6229208	-0.6229208	-0.22305128	-0.5689451	1.3836778	-0.6229208	1.4146997	-0.6229208	-0.6229208	-0.6229208	-0.6229208	-0.6229208	-0.6229208	0.6324446	1.560233	0.40906516	-0.6229208	-0.6229208	-0.6229208	1.3400537	0.7865328	2.886077	3.4399755	0.47450578	-0.6229208	-0.6229208	-0.6229208	-0.6229208	-0.6229208	-0.6229208
2.3421457	1.6733278	0.44622508	-0.29573146	-0.6229208	-0.6229208	-0.6229208	-0.32236356	0.30298644	-0.6229208	3.863677	1.8409541	0.11185881	1.0322269	-0.6229208	-0.6229208	0.103832364	-0.27791202	-0.6229208	-0.6229208	-0.6229208	0.05671573	-0.20066221	0.99929756	0.9983002	0.3451453	2.195157	0.03575374	-0.6229208	-0.6229208	-0.6229208	-0.6229208	0.8967019	3.1044362	2.4223046	0.92452484	-0.6229208	-0.6229208	-0.6229208	-0.6229208	-0.6229208	3.2431452	4.084726	2.4676466	-0.58112013	-0.6229208	-0.6229208	-0.6229208	-0.6229208	-0.6229208
2.5253165	2.092787	-0.23289753	-0.6229208	0.098191105	-0.6229208	-0.6229208	0.4688864	-0.6229208	-0.6229208	-0.23771973	-0.6229208	-0.6229208	-0.6229208	-0.6229208	-0.6229208	-0.6229208	-0.4794139	1.6425363	0.08528598	0.84826595	-0.3163987	2.29339	0.26096958	0.12324331	0.58128226	-0.08311862	-0.6229208	-0.6229208	-0.6229208	0.70553094	1.4898013	0.858168	4.0364165	1.6202173	-0.32423523	-0.6229208	-0.6229208	-0.6229208	-0.6229208	-0.5793134	2.6555092	2.697066	1.714199	1.5440348	0.779719	-0.6229208	-0.6229208	-0.6229208	-0.6229208
1.9601805	1.9824594	-0.5064379	-0.6229208	-0.058577474	-0.6229208	-0.6229208	-0.6229208	-0.6229208	-0.6229208	-0.6229208	-0.6229208	-0.6229208	-0.6229208	-0.4049193	-0.6229208	-0.5915808	1.2751857	1.4093548	-0.6229208	-0.6229208	0.04297408	-0.6229208	0.4496396	0.40847424	-0.28424785	-0.6229208	-0.6229208	-0.6229208	-0.6229208	-0.6229208	0.38098252	-0.24315965	3.3303256	1.218269	-0.28040498	-0.6229208	-0.6229208	-0.6229208	-0.6229208	0.7487608	2.8631806	1.6727318	0.111680314	1.5350949	2.730162	-0.6229208	-0.6229208	-0.6229208	0.042880274
1.0919693	0.6558451	-0.6229208	-0.6229208	-0.6229208	-0.6229208	-0.6229208	-0.14130445	-0.6229208	-0.6229208	-0.6229208	-0.5763894	-0.6229208	0.5864054	-0.6229208	-0.6229208	-0.6229208	1.0390682	1.644009	-0.6229208	-0.6229208	-0.24569435	-0.6229208	-0.20110887	-0.24427015	-0.6229208	-0.6229208	-0.6229208	-0.6229208	-0.6229208	-0.6229208	1.6841998	1.7854043	1.8389579	2.3336368	1.2272947	-0.6229208	-0.6229208	-0.6229208	-0.6229208	-0.6229208	1.2345566	0.15465108	-0.6229208	2.0067353	0.49685884	-0.6229208	-0.6229208	-0.1324745	-0.6229208
0.07381187	0.41906953	-0.6229208	-0.6229208	-0.6229208	-0.44511467	0.43053654	0.9240899	-0.06561508	0.37442002	-0.6229208	-0.6229208	-0.6229208	-0.6229208	-0.08955317	-0.6229208	-0.31309035	-0.6229208	0.017732665	-0.6229208	-0.6229208	-0.44888023	-0.6229208	0.8142708	-0.6229208	-0.6229208	-0.6229208	-0.6229208	-0.6229208	-0.6229208	-0.6229208	1.4974282	2.169623	1.7394423	0.5361	2.0854688	-0.6229208	-0.6229208	-0.6229208	-0.19564383	-0.6229208	1.9822617	0.60097456	-0.6229208	0.10891602	-0.08591934	-0.6229208	-0.6229208	0.0956436	-0.6229208
-0.6229208	-0.6229208	-0.6229208	-0.6229208	-0.6229208	0.21747746	0.09317493	1.3820336	0.83319247	-0.6229208	-0.6229208	-0.6229208	-0.6229208	-0.6229208	-0.5045242	-0.6229208	-0.6229208	-0.6229208	-0.2868389	-0.6229208	-0.3469167	0.52592343	1.0196054	-0.6229208	-0.6229208	-0.6229208	-0.6229208	-0.6229208	-0.6229208	-0.6229208	-0.6229208	1.8135467	2.3121831	-0.6229208	2.973718	3.5754452	1.2383366	-0.6229208	-0.6229208	-0.6229208	1.3602768	0.02355158	-0.6229208	-0.6229208	1.224755	-0.6229208	-0.6229208	-0.6229208	1.0770375	-0.6229208
-0.6229208	-0.6229208	0.650021	-0.6229208	-0.6229208	1.1713378	1.4333599	0.5161588	1.0472105	-0.6229208	-0.46162522	0.21198483	0.24905688	-0.6229208	-0.6229208	-0.6229208	-0.6229208	-0.6229208	-0.6229208	-0.486425	-0.6229208	-0.6229208	-0.54968274	-0.6229208	-0.6229208	-0.6229208	-0.6229208	-0.6229208	-0.6229208	-0.6229208	-0.009803293	0.22765596	-0.5946063	-0.6229208	1.369404	-0.6229208	0.0050686817	-0.6229208	-0.6229208	0.5824076	0.45422038	-0.35918802	-0.6229208	-0.6229208	-0.56937337	-0.6229208	0.113804504	0.046473265	0.20748328	-0.6229208
-0.6229208	-0.6229208	0.5917093	-0.32658413	-0.36399496	2.1057184	0.6703992	-0.082766876	-0.6229208	-0.6229208	-0.6229208	-0.051872388	-0.6229208	-0.6229208	-0.6229208	-0.6229208	-0.6229208	-0.6229208	-0.20932095	0.13845226	-0.6229208	-0.6229208	0.3966183	-0.35513738	-0.6229208	-0.6229208	-0.6229208	-0.6229208	-0.6229208	0.6711385	-0.6229208	-0.6229208	-0.6229208	-0.6229208	-0.6229208	-0.6229208	1.4166263	-0.6229208	0.1199039	0.6559162	-0.6229208	-0.06830313	-0.26505896	-0.6229208	-0.5571406	-0.45949352	-0.6229208	-0.26484272	-0.6229208	-0.6229208
-0.6229208	0.024224073	-0.44588986	1.5213472	1.7111937	1.3649571	-0.4449219	-0.6229208	0.37280688	-0.6229208	-0.6229208	-0.6229208	-0.6229208	-0.2877392	-0.6229208	-0.6229208	-0.6229208	-0.6229208	0.9063579	-0.6229208	-0.6229208	0.0634615	0.334374	-0.6229208	-0.6229208	-0.6229208	-0.5929124	-0.6229208	-0.6229208	-0.43818417	-0.6229208	-0.6229208	-0.6229208	-0.6229208	-0.6229208	-0.6229208	-0.6229208	-0.25691816	2.060302	-0.6229208	-0.6229208	2.3618233	1.6533959	-0.1413116	-0.14620392	-0.5404091	1.0562775	-0.6229208	-0.6229208	-0.6229208
-0.6229208	1.5798984	-0.038591627	0.8131946	2.0140934	1.3048031	-0.6229208	-0.6229208	-0.4597495	-0.6229208	-0.6229208	-0.6229208	-0.6229208	0.8666733	-0.6229208	-0.6229208	-0.6229208	-0.6229208	0.08344196	0.6871004	-0.6229208	-0.5034218	-0.6229208	-0.6229208	-0.6229208	-0.05999144	1.0212597	0.0034640466	1.6883897	0.6128848	-0.6229208	-0.6229208	-0.25418767	-0.6229208	-0.6229208	-0.6229208	-0.6229208	0.16161898	1.4352138	-0.6229208	-0.6229208	-0.40956	0.6311352	-0.059789892	-0.6229208	0.6599041	0.6769148	-0.6229208	-0.6229208	-0.6229208
-0.6229208	-0.41256896	-0.020610973	1.3489236	-0.6229208	-0.6229208	-0.607893	-0.6229208	-0.6229208	-0.6229208	-0.6229208	-0.6229208	-0.6229208	-0.6229208	-0.6229208	-0.4470345	-0.6229208	-0.3089846	-0.6229208	-0.23230621	-0.6229208	-0.6229208	-0.6229208	-0.6229208	-0.6229208	-0.6229208	0.32337177	1.3345678	0.5333055	-0.33586147	-0.6229208	-0.6229208	-0.6229208	-0.6229208	-0.6229208	-0.6229208	0.11907049	0.9471321	2.6320348	-0.3480914	-0.6229208	-0.6229208	-0.6229208	-0.6229208	-0.6229208	0.5783163	-0.6056885	-0.6229208	-0.6229208	-0.6229208
-0.5196188	-0.6229208	-0.024432568	-0.24072199	-0.6229208	-0.6229208	-0.20812106	-0.6229208	-0.6229208	-0.6229208	-0.6229208	-0.6229208	-0.6229208	-0.20037103	0.69050175	0.64784783	-0.6229208	-0.6229208	-0.6229208	-0.6229208	-0.6229208	-0.6229208	-0.6229208	-0.6229208	-0.6229208	-0.46904114	1.463256	1.9310054	-0.6229208	-0.32877225	0.219085	-0.6229208	-0.6229208	-0.6229208	-0.6229208	-0.6229208	0.56416947	-0.08623258	-0.6229208	-0.6229208	-0.6229208	-0.6229208	-0.6229208	-0.6229208	-0.6229208	1.4000329	2.3715746	-0.6229208	-0.6229208	-0.6229208
-0.6229208	-0.30945918	0.06516865	-0.6229208	-0.6229208	-0.6229208	-0.6229208	-0.6229208	-0.6229208	-0.6229208	-0.6229208	0.4134323	-0.6229208	0.9636362	-0.6229208	0.10519176	-0.6229208	-0.6229208	-0.6229208	-0.6229208	-0.6229208	-0.6229208	-0.6229208	-0.6229208	-0.6229208	0.01817645	0.92423946	1.2514443	1.0291619	-0.18967767	-0.5507181	0.3715666	-0.6229208	-0.6229208	-0.6229208	-0.20604162	-0.6229208	-0.6229208	-0.6229208	-0.6229208	-0.6229208	-0.6229208	-0.6229208	-0.6229208	-0.6229208	0.9432784	2.8435776	-0.3611378	0.91624606	-0.6229208
-0.6174481	-0.08731242	1.1485363	-0.23308481	-0.6229208	-0.6229208	-0.6229208	-0.6229208	-0.25812313	-0.6229208	-0.5821365	-0.6229208	0.65830654	-0.6229208	-0.6229208	0.27849764	-0.27327985	-0.6229208	-0.6229208	-0.20906937	-0.6229208	-0.6229208	-0.6229208	-0.6229208	-0.6229208	-0.6229208	-0.6229208	1.2739565	0.24318498	-0.6229208	-0.6229208	-0.6229208	-0.6229208	-0.47285897	-0.6229208	-0.4078881	-0.6229208	-0.6229208	-0.6229208	-0.6229208	-0.6229208	-0.6229208	-0.6229208	-0.6229208	-0.2563804	-0.044168305	0.6960474	1.4459049	3.2648678	-0.6229208
-0.6229208	1.1585306	-0.56323063	-0.59718275	-0.6229208	-0.6229208	-0.6229208	-0.6229208	-0.26068255	-0.6229208	-0.19883537	1.1761056	1.2384355	1.5967591	-0.6229208	-0.6229208	1.3970069	-0.6229208	-0.6229208	0.41813874	-0.6229208	-0.6229208	-0.561724	-0.6229208	-0.6229208	-0.6229208	-0.6229208	0.09617736	-0.6229208	0.7248368	-0.6229208	-0.6229208	-0.6229208	-0.6229208	-0.13167265	-0.6229208	-0.6229208	-0.6229208	-0.6229208	-0.6229208	-0.6229208	-0.6229208	-0.6229208	-0.6229208	-0.6229208	2.0039866	0.63174677	-0.17007567	3.4285154	1.346483
0.50628567	-0.6229208	0.11692365	2.2584665	-0.6229208	-0.36024135	-0.6229208	0.96510786	-0.6229208	-0.058957256	0.41027486	1.6054198	-0.6229208	0.35632613	0.12903392	-0.6229208	2.1501849	0.3009788	-0.6229208	-0.6229208	1.4119292	-0.6229208	-0.6229208	-0.15147036	-0.6229208	-0.44752198	-0.026280474	-0.6229208	0.30929583	-0.6229208	-0.50338405	-0.6229208	-0.6229208	-0.6229208	-0.42141366	-0.6229208	-0.6229208	-0.6229208	-0.6229208	-0.6229208	-0.6229208	-0.6229208	-0.6229208	-0.6229208	0.39719358	1.9438051	0.92578816	0.91328835	0.18043579	-0.19628584
-0.455924	-0.6229208	0.63809824	1.8879611	1.5087969	-0.6229208	-0.6229208	0.32501942	-0.15682569	-0.6229208	0.13112919	1.6082836	0.22892326	1.4797653	0.827616	-0.6229208	-0.31233314	1.1016363	-0.6229208	-0.6229208	-0.6229208	-0.5650167	-0.6229208	-0.6229208	-0.6229208	-0.6229208	-0.6229208	-0.6229208	-0.6164334	0.8856939	1.1988151	-0.6229208	-0.03783725	-0.6229208	-0.6229208	-0.6229208	-0.6229208	-0.6229208	-0.43953928	-0.6229208	-0.6229208	0.30349785	-0.6229208	-0.6229208	-0.43070653	0.5209042	-0.381723	-0.5046741	0.21056698	-0.6229208
-0.6229208	0.06508329	0.32872757	2.618883	2.2547958	1.3251191	1.0062191	-0.2379037	0.037742976	-0.6229208	-0.6229208	0.35989112	1.6219739	1.0589678	-0.064386025	-0.6229208	0.9677362	-0.6229208	-0.6229208	-0.6229208	-0.6229208	0.13821141	-0.32427436	-0.6229208	-0.6229208	-0.6229208	-0.6229208	-0.6229208	0.2463672	0.97968286	-0.6229208	0.10291577	0.45514733	-0.6229208	-0.6229208	-0.6229208	0.75448513	-0.6229208	-0.6229208	-0.6229208	-0.6229208	-0.6229208	1.0836469	-0.6153636	-0.4800903	-0.6229208	0.18927196	1.1090058	-0.6229208	-0.6229208
-0.6229208	-0.6229208	0.7173788	1.071637	2.7097416	2.7949712	-0.32818672	-0.019730918	0.40462273	-0.6229208	-0.6229208	0.50553375	1.4249766	2.8844743	2.2514725	1.0184307	-0.26336676	0.14525016	-0.6229208	-0.6229208	-0.6229208	0.970951	0.8112888	-0.45885196	-0.6229208	-0.40403327	-0.6229208	-0.13830921	-0.6229208	0.69513893	0.0048802947	-0.6229208	-0.4013176	-0.6229208	-0.6229208	-0.6229208	-0.6229208	0.15182537	-0.6229208	-0.106923625	-0.6229208	-0.6229208	-0.6229208	-0.6229208	-0.6229208	-0.6229208	-0.56256753	-0.6229208	-0.6229208	-0.6229208
-0.6229208	-0.6229208	-0.4028141	-0.030502528	0.22986531	1.5304707	2.747999	-0.22047842	-0.6229208	-0.6229208	0.97345245	-0.29786292	1.2994956	3.1347194	3.482563	0.3351059	-0.6229208	-0.6229208	0.40784702	-0.6229208	-0.6229208	-0.58328307	1.8502142	-0.6229208	0.61936224	-0.6229208	0.19036144	-0.10400111	-0.6229208	-0.18126282	-0.6229208	-0.6229208	1.0275955	-0.55400395	-0.6229208	-0.6229208	-0.6229208	2.2430143	-0.6229208	-0.6229208	-0.6229208	-0.6229208	-0.58468896	-0.6229208	0.10796647	-0.6229208	-0.6229208	-0.6229208	-0.6229208	-0.6229208
-0.6229208	-0.6229208	-0.055218946	-0.6229208	1.4234282	2.8477488	2.0534945	-0.6229208	-0.6229208	-0.6229208	-0.6229208	1.8938493	0.47369075	2.4758925	3.58383	2.551835	-0.6229208	-0.6229208	0.27530828	-0.36631224	-0.6229208	-0.6229208	-0.6229208	-0.064569905	0.10945035	-0.49892554	2.1662714	1.8384143	-0.6229208	-0.6229208	-0.08721043	0.84623045	0.19957449	-0.609229	-0.6229208	-0.08781151	-0.6229208	0.13694505	-0.09686058	-0.6229208	-0.6229208	-0.6229208	-0.06656085	-0.6229208	-0.6229208	-0.6229208	-0.6229208	-0.6229208	-0.6229208	-0.6229208
-0.6229208	-0.6229208	-0.4821666	0.21139282	0.81238353	1.1223563	1.4310688	-0.6229208	-0.6229208	-0.6229208	-0.6229208	0.48058838	0.40484932	2.782224	1.9065617	4.485077	-0.20671983	-0.53150386	-0.6229208	-0.6229208	-0.6229208	-0.6229208	-0.51447517	2.0106134	-0.6229208	0.09426602	-0.6229208	-0.6229208	-0.5462831	-0.6229208	0.25822985	-0.53033376	-0.6229208	1.5435919	-0.6229208	-0.6229208	0.740747	0.76833975	-0.6229208	-0.6229208	-0.6229208	-0.6229208	-0.6229208	-0.48795575	-0.6229208	-0.6229208	-0.6229208	-0.6229208	-0.6229208	-0.6229208
-0.6229208	-0.6229208	-0.6229208	0.8234869	-0.6229208	0.86923563	-0.6229208	0.6498001	-0.6229208	0.30063552	-0.6229208	0.0595105	1.7144645	1.8455	3.8472552	3.899801	1.790517	-0.6229208	-0.6229208	-0.6229208	-0.091005854	-0.6229208	0.68973607	-0.6229208	-0.32572585	1.0895578	0.25785318	-0.6229208	0.15185605	-0.6229208	-0.6229208	-0.3730939	-0.55048364	0.7184884	-0.6229208	0.16366771	0.048773404	-0.30125996	-0.6229208	-0.6229208	-0.6229208	-0.6229208	-0.6229208	-0.36058655	-0.6229208	-0.6229208	-0.6229208	-0.6229208	0.16679473	-0.6229208
-0.6229208	-0.6229208	-0.6229208	-0.54412055	1.53171	-0.4417382	-0.6229208	-0.53822505	0.42763656	-0.09444098	-0.5166869	2.0905867	1.7434536	1.9241848	2.8872793	2.9090295	3.511166	-0.6229208	-0.6229208	-0.6229208	-0.6229208	0.8498402	2.2191312	-0.45079562	1.5876362	0.6644002	-0.6229208	-0.6229208	-0.6229208	-0.48199224	-0.6229208	-0.41831225	-0.6229208	-0.6229208	-0.6229208	-0.6229208	-0.6229208	-0.6229208	-0.6229208	-0.6229208	-0.6229208	-0.6229208	-0.6229208	-0.6229208	-0.6229208	-0.6229208	-0.6229208	-0.6229208	-0.08651928	-0.6229208
0.52659583	1.288574	-0.4709531	0.035841428	-0.6229208	-0.6229208	-0.6229208	-0.6229208	1.7332433	0.4801088	0.061810687	1.5938703	3.4154813	1.3011819	-0.6229208	1.6770213	4.038667	1.1678271	-0.6229208	-0.36253592	-0.6229208	-0.6229208	1.5866113	1.3585294	0.54711777	0.95160264	-0.6229208	-0.6229208	-0.6229208	-0.6229208	-0.6229208	0.3166719	0.22099742	-0.6229208	-0.6229208	-0.45495865	-0.6229208	0.2461768	-0.17733768	-0.361219	-0.6229208	-0.6229208	-0.6229208	0.05037156	-0.6229208	-0.6229208	-0.18457906	-0.6229208	-0.6229208	0.85408765
-0.57276034	-0.33736598	0.6671774	-0.5025153	-0.6229208	-0.6229208	-0.6229208	0.6427444	-0.3938074	0.1161671	1.1342465	1.9731293	0.9780917	0.13717532	-0.6229208	-0.6229208	0.5855047	-0.521017	1.4352126	-0.6229208	-0.6229208	-0.6229208	-0.6229208	-0.6229208	-0.6229208	-0.012163499	-0.6229208	-0.6229208	-0.6229208	-0.6229208	-0.6229208	0.41415766	-0.6229208	-0.38744697	-0.5428857	-0.6229208	-0.6229208	-0.6229208	-0.59240866	-0.20185636	-0.6229208	0.88776875	-0.6229208	1.7400261	-0.6229208	-0.6229208	-0.32288828	-0.6229208	-0.6229208	-0.6229208
-0.6229208	-0.6229208	-0.28231096	-0.6229208	-0.6229208	-0.6229208	-0.6229208	-0.6229208	-0.6229208	-0.19147272	2.1154962	0.87091666	-0.6229208	0.5581666	1.4145303	-0.6229208	-0.6229208	-0.6229208	1.6809186	0.0871855	-0.6229208	-0.6229208	-0.6229208	-0.6229208	0.35395944	0.21881373	0.16539714	-0.6229208	-0.6229208	-0.3028052	-0.6229208	-0.6229208	-0.32961336	-0.33643916	-0.6035014	-0.6229208	-0.6229208	0.58689356	-0.6229208	-0.38775805	-0.6229208	-0.15345514	-0.5895714	-0.6201134	-0.6229208	-0.6229208	0.414077	-0.6229208	0.15560183	2.8222346
-0.6229208	-0.6229208	-0.6229208	-0.6229208	-0.6229208	-0.6229208	-0.6229208	-0.46410927	-0.17702197	0.869126	1.2048966	1.1503315	-0.6229208	-0.6229208	-0.6229208	-0.6229208	-0.25474843	-0.6229208	0.93982625	-0.20868811	0.5976164	0.48547453	0.037277784	0.2384793	-0.6229208	0.4077721	0.16432558	-0.6229208	-0.6229208	-0.6229208	-0.6229208	0.25554174	0.9548665	-0.6229208	-0.6229208	-0.6229208	-0.6229208	1.0011764	-0.6229208	-0.6229208	-0.47392288	0.58569247	0.40912113	-0.6229208	-0.6229208	0.24441928	-0.0058432724	-0.39150217	0.03492074	2.2187736
-0.6229208	-0.6229208	-0.6229208	-0.6229208	-0.6229208	-0.6229208	-0.6229208	0.80171776	1.6560564	2.8696558	0.97314036	0.49414596	-0.56404597	-0.2595956	-0.6229208	-0.6229208	0.7575963	2.1568034	-0.48278332	0.74425936	-0.6229208	0.1832303	2.5825665	0.28694424	-0.6229208	-0.3793088	-0.23855042	-0.6229208	-0.6229208	-0.6229208	-0.6229208	-0.6229208	2.1290786	-0.6229208	-0.6229208	-0.6229208	1.384052	-0.6229208	-0.6229208	-0.55593306	-0.6229208	-0.21592423	-0.32890904	0.424938	-0.507636	-0.22007763	-0.42346805	0.750471	3.2792733	0.7682998
-0.6229208	-0.6229208	-0.6229208	-0.6229208	-0.6229208	-0.6229208	-0.6229208	0.3953431	1.1008313	1.370965	0.074211344	-0.6229208	0.12623806	-0.6229208	-0.6229208	-0.468878	2.2578528	0.56282175	-0.6229208	0.05302733	1.5195396	0.078085124	1.080481	0.93514127	-0.6229208	-0.07896907	-0.011070749	-0.6229208	-0.6229208	-0.6229208	-0.6229208	-0.6229208	-0.36445525	-0.6229208	-0.036210585	-0.6229208	-0.6229208	-0.6229208	-0.6229208	-0.6229208	-0.4408295	-0.6229208	-0.6229208	1.7741891	-0.6229208	-0.10360578	-0.4593602	1.0590672	4.6785808	2.9631474
-0.6229208	-0.6229208	-0.6229208	-0.6229208	-0.6229208	-0.6229208	0.37761167	1.6088774	1.1230172	1.2966694	-0.21177804	-0.37057906	1.0342526	-0.17592998	1.7187936	-0.1333077	1.3012877	-0.30635098	0.93239355	2.1369267	1.0105383	0.28458583	0.96645325	1.8419545	0.84596163	1.0903157	-0.39666593	-0.6229208	-0.6229208	-0.6229208	-0.6229208	-0.6229208	-0.32613975	-0.22703944	0.36167186	0.058518495	0.35708123	-0.6229208	-0.6229208	-0.6229208	-0.6229208	-0.6229208	-0.6229208	-0.6229208	-0.6229208	-0.6229208	0.15498142	1.2934102	1.6095229	1.9721831
-0.6229208	-0.6229208	-0.6229208	-0.6229208	0.4882069	-0.6229208	-0.6229208	-0.6229208	-0.6229208	0.9149937	0.3976629	-0.6229208	-0.6229208	-0.074730225	1.5203915	0.3365912	1.0254742	-0.6229208	-0.6229208	-0.40882882	0.08502768	-0.6229208	-0.07411479	0.6547241	2.6266663	2.2330205	0.6835062	-0.6229208	-0.6229208	-0.6229208	-0.6229208	-0.6229208	-0.6229208	-0.6229208	1.2630281	-0.6229208	-0.6229208	-0.08758949	-0.6229208	-0.6229208	-0.6229208	-0.6229208	-0.6229208	0.32434702	-0.06661029	1.4826733	-0.25000447	0.61630964	4.11061	1.7458849
-0.6229208	-0.6229208	-0.6229208	-0.6229208	0.34809077	0.9234682	-0.5553559	1.32846	0.13108006	0.34135714	0.5698609	-0.6229208	-0.46382532	-0.35431993	0.5903653	0.5337478	1.2087667	-0.53982973	-0.6229208	-0.6229208	-0.6229208	0.22099218	-0.6229208	0.36609346	1.7960337	1.3955106	0.19775851	-0.6229208	-0.4470061	-0.6229208	-0.6229208	-0.6229208	-0.6229208	-0.6229208	-0.4344326	0.41651285	-0.4173403	1.0387859	-0.6229208	-0.6229208	-0.6229208	-0.6229208	0.7630822	1.173382	-0.05834286	-0.20577565	0.7468299	-0.6229208	0.62730694	0.050844524
-0.6229208	-0.6229208	-0.53705525	0.66257054	3.6750686	-0.6229208	0.67563725	0.35677442	-0.30860418	-0.6229208	-0.6229208	-0.6229208	-0.6229208	1.59287	0.4902902	0.39981866	-0.6229208	-0.6229208	-0.6229208	-0.6229208	-0.6229208	-0.6229208	-0.6229208	0.22524792	-0.6229208	0.64738345	0.51205087	-0.4533271	-0.6229208	-0.6229208	-0.6229208	-0.6229208	-0.6229208	-0.6229208	-0.6229208	0.77011	-0.1791689	0.9315252	-0.6229208	-0.6229208	-0.6229208	-0.6229208	-0.6229208	0.63914925	1.6293511	0.070452355	0.78058654	0.606807	1.1973375	-0.6229208
-0.6229208	0.017948365	0.42055672	1.0318196	2.5958986	-0.6229208	0.929505	-0.6229208	-0.6229208	-0.6229208	-0.6229208	-0.6229208	1.7277418	-0.5196814	-0.6229208	0.67246866	-0.6229208	-0.6229208	-0.6229208	-0.6229208	-0.6229208	-0.6229208	-0.6229208	-0.033523202	-0.34615582	0.5002822	1.4266938	-0.021316636	-0.3503102	-0.6229208	-0.6229208	-0.6229208	-0.6229208	-0.6229208	-0.6229208	-0.6229208	-0.6229208	1.4697058	-0.6229208	-0.6229208	-0.6229208	-0.5725224	-0.522419	-0.6229208	2.1989748	2.2731588	1.0721283	0.5341702	2.6418111	-0.6229208
-0.6229208	-0.6229208	0.6706527	1.2476853	1.0034884	-0.29272687	-0.6229208	-0.6229208	-0.6229208	-0.6229208	-0.6229208	-0.6229208	-0.6229208	-0.6229208	0.3366955	-0.6229208	-0.6229208	-0.6229208	-0.6229208	-0.6229208	-0.6229208	-0.6229208	-0.6229208	-0.6229208	0.52403325	2.0610049	0.13895647	1.066766	0.093651	-0.6229208	-0.6229208	-0.6229208	-0.6229208	-0.6229208	-0.6229208	-0.36846632	-0.033707187	0.3557519	-0.6229208	-0.50654906	-0.6229208	-0.6158792	-0.6229208	-0.6229208	0.6515646	2.0817873	0.969644	1.6858268	-0.6229208	-0.6229208
-0.6229208	1.3050536	-0.6229208	-0.042188294	0.095647335	-0.6229208	-0.6229208	-0.6229208	-0.6229208	-0.6229208	-0.6229208	-0.6229208	-0.6229208	-0.6229208	-0.6229208	-0.6229208	-0.6229208	-0.6229208	-0.6229208	-0.6229208	-0.6229208	-0.6229208	-0.6229208	-0.6229208	-0.44002712	2.9150753	2.7142847	-0.0056042513	0.46517596	-0.082823366	0.2713042	-0.6229208	0.16323745	-0.6229208	0.044205725	-0.6229208	0.42649567	-0.6229208	-0.6229208	-0.6229208	0.044547256	0.0503443	-0.6229208	-0.6229208	1.2257798	2.6648884	1.6051488	-0.067401	-0.6229208	-0.6229208
-0.6229208	0.10252993	0.4951783	1.2668386	-0.6229208	-0.6229208	-0.6229208	-0.6229208	-0.6229208	-0.6229208	-0.6229208	-0.6229208	-0.6229208	-0.6229208	0.09573098	-0.6229208	-0.6229208	-0.6229208	-0.4265672	-0.6229208	-0.6229208	-0.15058812	-0.6229208	0.008765686	1.5816889	1.7408826	-0.23954235	-0.6229208	0.72271466	-0.6229208	2.0381095	-0.6229208	-0.3230313	-0.6229208	-0.6229208	-0.6229208	0.45200428	-0.6212536	-0.6229208	-0.6229208	-0.6229208	-0.6229208	-0.09276198	0.90909356	2.751663	4.195171	1.254618	-0.6229208	-0.6229208	-0.6229208
-0.6229208	-0.6229208	-0.6229208	-0.6229208	-0.6229208	-0.6229208	-0.6229208	-0.39076173	-0.03383017	1.4836825	0.76478946	-0.6229208	-0.2748123	-0.6229208	-0.51546466	-0.6229208	-0.6229208	-0.6229208	-0.6229208	-0.6229208	1.1523961	-0.6229208	-0.29778394	1.0959936	0.55726033	1.1680405	-0.5975139	-0.6229208	-0.6229208	-0.6229208	0.50431067	-0.6229208	0.004393649	-0.6229208	-0.6229208	-0.6229208	-0.6229208	-0.6229208	-0.6229208	-0.6229208	-0.6229208	1.9599429	1.1773082	2.5259056	3.065176	5.258495	2.788209	-0.6229208	-0.6229208	-0.6229208
-0.6229208	-0.6229208	-0.6229208	-0.6229208	-0.50797004	0.37068066	-0.6229208	-0.6229208	0.98311335	1.9128659	1.0604848	1.7353711	0.9220588	-0.6229208	-0.6229208	-0.6229208	-0.6229208	-0.6229208	-0.6229208	0.17405845	1.5504639	0.9126523	1.7746736	1.2809081	0.022796268	-0.6229208	-0.6229208	-0.6229208	0.4486804	-0.54058003	-0.6229208	-0.6229208	-0.6229208	-0.6229208	-0.6229208	-0.6229208	-0.18455501	-0.6229208	-0.6229208	-0.6229208	-0.59840965	1.2635001	1.973878	4.5625663	4.1460905	4.362043	1.6689584	-0.21871898	-0.6229208	-0.6229208
-0.6229208	-0.6229208	-0.6229208	-0.114206776	0.46182677	0.0062642028	0.14290535	-0.6229208	1.6325182	-0.05064655	-0.6229208	1.6237367	-0.6229208	-0.33681095	-0.6229208	-0.6229208	-0.6229208	-0.6229208	-0.6229208	-0.3883627	-0.42485762	1.0853478	2.7428596	0.80276567	-0.6229208	-0.6229208	-0.6229208	-0.6229208	-0.6229208	-0.6229208	0.2304656	-0.17759557	1.1764627	-0.6229208	-0.6229208	-0.6229208	-0.43236914	-0.6229208	-0.6229208	-0.6229208	-0.6229208	-0.6229208	2.543399	3.1678917	5.64268	2.9867618	0.95597863	1.0481999	-0.6229208	-0.6229208
-0.6229208	-0.6229208	-0.6229208	1.2552832	0.25859573	0.17089395	0.8084917	-0.6229208	-0.22937486	-0.6229208	-0.6229208	2.1333942	0.30471712	-0.54123783	-0.3722664	-0.6229208	-0.6229208	-0.6229208	-0.6229208	-0.40576077	0.043114167	4.1535783	3.1171472	-0.6229208	-0.6229208	-0.6229208	-0.6229208	-0.6229208	-0.6229208	0.23295869	0.66202015	-0.38992846	-0.6229208	-0.6229208	-0.6229208	-0.6229208	-0.085243635	-0.6229208	-0.6229208	-0.6229208	-0.6229208	-0.6229208	0.8039004	2.6019747	3.6726274	1.835076	1.5135562	-0.6229208	-0.6229208	-0.6229208
-0.6229208	-0.6229208	0.3435702	0.9427841	0.06848587	0.087904334	-0.6229208	0.35647103	0.37542182	-0.6229208	1.0586334	0.6859989	-0.6229208	0.585727	-0.6229208	-0.6229208	-0.6229208	-0.6229208	-0.6229208	0.5583488	0.97428405	2.173982	1.6851673	0.15393412	-0.6229208	-0.6229208	-0.6229208	-0.6229208	-0.6229208	-0.59334034	0.21634619	-0.6229208	-0.6229208	-0.6229208	-0.6229208	-0.6229208	-0.6229208	0.3311666	-0.6229208	-0.6229208	-0.6229208	-0.6229208	0.26731774	0.740872	1.1591455	3.394488	1.407479	-0.6229208	-0.6229208	-0.6229208
0.18370885	0.70611626	1.8412585	-0.19639471	1.0137105	-0.39414686	-0.6229208	-0.58328754	-0.29024613	-0.6229208	0.98251826	-0.6229208	-0.6229208	0.22825	-0.6229208	-0.6229208	-0.6229208	-0.6229208	-0.19493306	-0.6229208	1.1397887	1.8074235	1.0260723	-0.5442529	-0.6229208	-0.6229208	-0.6229208	-0.6229208	-0.6229208	2.7391567	0.17760774	-0.6229208	-0.5236462	-0.6229208	-0.50119233	-0.6229208	-0.6229208	1.1601797	-0.6229208	-0.28953093	0.116486184	1.6156391	0.15288584	-0.6229208	-0.6229208	1.1691823	1.7746551	-0.6229208	-0.6229208	-0.4192922
-0.34865132	-0.6229208	0.07596586	0.20590207	0.54625666	-0.60704327	1.0312233	-0.6229208	-0.4859822	-0.38639116	-0.08491724	-0.6229208	0.095581256	-0.24918462	-0.6229208	-0.6229208	-0.6229208	-0.6229208	-0.033968855	-0.6229208	0.28751224	2.634128	1.6647661	-0.6229208	0.9198042	-0.6229208	-0.6229208	-0.6229208	0.25949886	-0.19896781	2.335214	-0.6229208	-0.6229208	-0.6229208	-0.6229208	-0.6229208	-0.416615	-0.6229208	0.36022106	-0.6229208	2.2234266	0.99701536	0.073435456	-0.6229208	-0.6229208	-0.6229208	0.12543	0.5973793	1.217379	0.5941403
-0.6229208	-0.5112117	0.25761417	-0.100446366	-0.6229208	-0.6229208	-0.46990445	-0.35249773	-0.25915477	-0.542616	0.31318122	-0.6229208	1.5151052	-0.6229208	-0.6229208	-0.6229208	-0.6229208	-0.6229208	-0.6229208	-0.6229208	0.029241031	1.6707426	1.3875849	-0.17464864	0.38567713	-0.19454747	-0.6229208	-0.6229208	-0.32623097	-0.6156777	2.4247532	-0.6229208	-0.6229208	-0.5506478	-0.6229208	-0.6229208	-0.6229208	-0.22122066	-0.6229208	1.3582879	0.52897245	-0.6229208	-0.6229208	-0.6229208	-0.6229208	-0.6229208	0.70316195	0.7715544	-0.038159553	0.19929308
0.71783733	0.21678402	1.0411648	-0.6229208	-0.6229208	-0.6229208	-0.45385522	-0.5875434	-0.065419696	-0.2587744	1.2283514	1.1018103	0.23820814	-0.52343965	-0.6229208	-0.6229208	-0.6229208	-0.6229208	-0.6229208	-0.6229208	-0.09583339	1.5185776	1.2942802	-0.41097692	-0.37040037	-0.1518059	-0.6229208	-0.2229582	-0.6229208	-0.39893606	0.41377956	0.7427063	-0.5091965	-0.6229208	-0.6229208	-0.6229208	-0.6229208	-0.30840582	0.9458983	-0.018391527	-0.6229208	0.17889692	-0.6229208	-0.6229208	-0.6229208	-0.6229208	0.7388799	2.5406585	1.1177042	-0.45257097
-0.6229208	-0.6229208	0.48750788	-0.40426219	-0.6229208	-0.6229208	-0.6229208	-0.6229208	-0.6229208	0.5924033	1.5482904	1.6754503	-0.6229208	-0.33117265	-0.6229208	-0.6229208	-0.6229208	-0.6229208	-0.6229208	-0.076100916	1.8604805	1.0153649	0.032658383	-0.087014325	-0.6229208	0.040173355	-0.6229208	-0.6229208	-0.46187538	0.2971017	3.251053	0.075083785	-0.6229208	-0.6229208	-0.6229208	-0.6229208	0.57526135	-0.6229208	-0.6229208	0.45207593	-0.6229208	-0.6229208	-0.6229208	-0.6229208	-0.6229208	-0.6229208	-0.6229208	1.8877294	0.97418475	0.67989504
-0.098388515	-0.6229208	0.7514851	-0.41106924	-0.6229208	-0.6229208	-0.6229208	-0.6229208	-0.6229208	-0.61698186	0.84506226	0.025365798	1.3992782	0.26503575	-0.6229208	-0.6229208	-0.6229208	-0.6229208	-0.6229208	0.5112543	2.28186	0.4079618	-0.23933235	-0.6229208	-0.6229208	-0.6229208	-0.6229208	-0.6229208	-0.53918946	0.65728325	1.3247105	0.060544685	-0.6229208	-0.6229208	-0.6229208	-0.6229208	-0.6229208	-0.6229208	-0.6229208	0.78122485	-0.6229208	-0.6229208	-0.25156707	-0.6229208	-0.6229208	-0.6229208	-0.6229208	2.1693006	1.824724	-0.6229208
-0.6229208	-0.22389133	-0.6229208	0.0716498	0.46045896	-0.6229208	-0.6229208	-0.6229208	-0.6229208	-0.6229208	-0.6229208	1.7563424	0.17834902	-0.46928415	-0.6229208	-0.6229208	-0.6229208	-0.6229208	-0.6229208	0.6697048	1.5229199	-0.30546886	-0.6229208	-0.6229208	-0.6229208	-0.6229208	-0.6229208	-0.6229208	-0.42994016	1.8366987	1.0983634	0.648287	0.7875658	-0.6229208	-0.6229208	-0.6229208	-0.6229208	-0.6229208	-0.6229208	0.7163681	-0.6229208	-0.6229208	-0.6229208	-0.6229208	-0.6229208	-0.6229208	0.9537157	0.4168238	0.39910543	-0.6229208
-0.38848957	-0.6229208	-0.6229208	-0.45865056	-0.6229208	-0.6229208	-0.6229208	-0.6229208	-0.6229208	-0.6229208	-0.6229208	-0.356652	-0.6229208	0.4633689	-0.35220304	-0.6229208	-0.6229208	-0.6229208	-0.54477894	-0.6229208	-0.40247118	-0.0590039	-0.6229208	-0.6229208	-0.6229208	-0.6229208	-0.6229208	-0.6229208	-0.6229208	2.3411853	-0.42709985	1.0923532	1.4345349	-0.61561114	-0.6229208	-0.6229208	-0.6229208	-0.6229208	-0.6229208	0.30780438	-0.26314598	-0.6229208	-0.6229208	-0.6229208	-0.6229208	0.8100954	1.2422588	1.8519837	-0.5351824	0.4493537
0.09915279	-0.39951128	1.3334457	-0.13998216	-0.6229208	-0.6229208	-0.6229208	-0.6229208	-0.6229208	-0.39762804	-0.060432535	-0.32802463	-0.6229208	-0.3014554	-0.6229208	-0.6229208	-0.6229208	-0.0896389	0.5673818	-0.6229208	1.1060153	0.5216475	0.08520399	-0.6229208	-0.6229208	-0.6229208	-0.6229208	-0.6229208	-0.52055377	1.3244832	0.5839479	1.3908118	1.1309735	-0.47708893	-0.6229208	-0.6229208	-0.6229208	-0.6229208	-0.6229208	-0.6229208	0.19813979	-0.6229208	-0.6229208	-0.6229208	-0.6229208	-0.43602377	-0.6229208	0.9531772	1.3554796	1.9260767
1.0302509	1.1062053	1.128921	-0.6229208	-0.6229208	-0.6229208	-0.6229208	-0.6229208	-0.6229208	-0.6229208	-0.6229208	-0.5133179	-0.6229208	-0.6229208	-0.6229208	-0.6229208	-0.6229208	-0.6229208	-0.6229208	-0.10829401	1.3178822	-0.6229208	-0.5872537	-0.6229208	-0.6229208	-0.6229208	-0.6229208	-0.6229208	1.8987056	-0.52186286	0.94041365	1.9319768	0.8257939	-0.6229208	-0.6229208	-0.6229208	-0.21784607	-0.6229208	-0.6229208	-0.6229208	-0.005595441	-0.6229208	-0.6229208	-0.6229208	-0.41513985	-0.6229208	-0.3623015	-0.6229208	-0.6229208	0.46282938
1.9562525	1.3489143	2.2808022	-0.44301504	-0.6229208	-0.6229208	-0.6229208	-0.6229208	-0.6229208	-0.6229208	-0.5536612	-0.6229208	-0.6229208	0.067887075	-0.6229208	-0.6229208	-0.6229208	-0.6229208	-0.6229208	-0.6229208	0.32463685	-0.6229208	-0.6229208	-0.6229208	-0.6229208	-0.6229208	-0.6229208	-0.5449495	-0.21491326	0.84001887	1.492875	0.36511487	2.6393504	2.1465857	-0.6229208	-0.6229208	0.21167885	0.6489224	0.37730122	0.9912805	0.82069767	0.06678971	1.2364619	-0.6229208	-0.6229208	-0.09786165	-0.6229208	-0.6229208	-0.26649582	0.78651667
0.38796565	0.52126366	-0.10237973	2.086992	0.22662841	-0.6229208	-0.6229208	-0.6229208	-0.6229208	-0.6229208	-0.6229208	-0.6229208	-0.6229208	0.42876947	-0.6229208	-0.6229208	-0.6229208	-0.6229208	-0.6229208	-0.6229208	-0.6229208	0.94707346	-0.6229208	-0.6229208	-0.6229208	-0.6229208	-0.33262393	-0.24669169	-0.6229208	0.6250492	1.8182912	0.5698808	1.1324786	1.8802499	-0.6229208	-0.6229208	0.059817877	1.1273667	1.1776356	1.5525934	-0.6229208	3.3216817	0.016892202	0.08236585	-0.6229208	-0.6229208	-0.6229208	-0.6229208	-0.6229208	0.6812221
0.8295969	-0.6229208	-0.43207008	1.1041083	-0.6229208	-0.6229208	-0.22005557	-0.6229208	-0.6229208	-0.6229208	-0.6229208	-0.6229208	-0.6229208	0.4933611	-0.6229208	-0.6229208	-0.6229208	-0.6229208	-0.6229208	-0.6229208	-0.6229208	0.89237314	-0.6229208	-0.6229208	-0.6229208	-0.6229208	0.7423026	0.1966031	-0.6229208	0.9095455	2.0908604	-0.6217781	-0.6229208	-0.24454485	1.7195959	-0.6229208	0.999032	0.8845913	1.1579272	0.33961818	1.0631568	1.6442391	1.2232674	0.023857715	-0.6229208	-0.6229208	-0.6229208	-0.6229208	1.8478031	0.0030832815
0.1998885	-0.565719	-0.24383989	-0.12374063	-0.6229208	-0.6229208	-0.38651708	-0.6229208	-0.44226226	-0.6229208	-0.6229208	-0.6229208	-0.6229208	-0.21716714	-0.6229208	-0.6229208	-0.6229208	-0.6229208	-0.6229208	-0.6229208	-0.6229208	0.1051632	-0.6229208	-0.15926084	-0.6229208	-0.15763755	0.87163687	-0.3063251	2.210177	0.35715318	-0.3300933	-0.40816656	-0.55035293	-0.6229208	-0.37256446	-0.6229208	1.8595104	0.94586945	-0.6229208	-0.6229208	2.2022696	1.2444915	2.7924712	1.1516842	-0.6229208	-0.6229208	-0.6229208	-0.6229208	2.9897258	1.5090822
-0.6229208	0.33254942	-0.6229208	1.5317272	-0.3928078	-0.6229208	-0.6229208	-0.6229208	-0.6229208	-0.6229208	-0.6229208	-0.19095913	-0.6229208	-0.6229208	-0.6229208	-0.6229208	-0.6229208	-0.6229208	-0.6229208	-0.6229208	-0.49946412	-0.6229208	-0.6229208	-0.6229208	-0.6229208	-0.020723904	1.9208404	0.96438664	2.0920053	0.16567482	-0.47525465	-0.6229208	-0.6229208	0.3128453	0.5107515	1.3636959	1.946228	1.6479554	-0.6229208	0.097443104	-0.18083256	0.14960416	2.077165	3.8150585	0.27490932	-0.6229208	-0.6229208	-0.33157346	1.3214524	1.6331351
-0.6229208	-0.59871256	-0.6229208	0.7280474	-0.24500006	-0.35704553	-0.6229208	-0.43357888	-0.6229208	-0.6229208	-0.11103265	-0.6229208	-0.6229208	-0.6229208	-0.6229208	-0.4712355	-0.6229208	-0.6229208	-0.6229208	-0.6229208	-0.6229208	-0.6229208	-0.6229208	-0.6229208	0.9689199	-0.6229208	-0.6229208	1.8255972	0.25999495	-0.6229208	-0.6229208	-0.6229208	-0.6229208	-0.6229208	0.94710696	0.6895807	1.5576727	0.2672631	-0.6229208	-0.6229208	-0.6229208	-0.6229208	1.107725	4.285264	0.6243616	-0.6229208	-0.6229208	-0.6229208	-0.6229208	0.26329833
-0.6229208	-0.32325676	-0.6229208	0.43943226	0.20676565	-0.3783892	-0.6229208	-0.6229208	-0.50725365	-0.6229208	0.6359002	-0.6229208	-0.6229208	-0.6229208	-0.6229208	-0.6229208	-0.6229208	0.3380134	-0.6229208	-0.6229208	-0.6229208	-0.6229208	-0.6229208	-0.6229208	-0.17202531	-0.6229208	-0.42818367	1.4796355	0.3732362	-0.6229208	-0.6229208	-0.6229208	-0.6229208	-0.30631176	0.010967201	2.7619612	2.5091052	0.1177056	-0.52493155	0.5073688	-0.6229208	-0.58349174	2.4308586	4.1288757	1.5268376	-0.6229208	-0.6229208	-0.6229208	-0.6229208	-0.24198946
2.3850768	0.20066474	-0.6229208	0.74739563	0.3708714	0.35478315	-0.6229208	0.08012883	0.105298	3.637652	-0.6229208	-0.6229208	-0.6229208	-0.6229208	-0.6229208	-0.6229208	-0.6229208	-0.36513957	-0.6229208	-0.6229208	-0.6229208	-0.6229208	-0.6229208	-0.6229208	-0.35339484	0.021718547	-0.6229208	1.6491126	1.0232161	-0.6229208	-0.6229208	-0.6229208	-0.6229208	-0.6229208	1.4416667	2.9957268	2.8647006	0.23559234	-0.6229208	0.9678403	0.031532984	-0.002075163	0.5022387	3.1281223	1.8241249	-0.5262808	-0.6229208	-0.6229208	-0.6229208	-0.6229208
3.2601752	0.9852682	-0.6229208	0.07475852	-0.6229208	-0.44597808	1.1690772	-0.28864327	1.1053283	2.5848026	-0.6229208	-0.6229208	-0.6229208	-0.6229208	-0.6229208	-0.6229208	-0.6229208	-0.6229208	-0.6229208	-0.6229208	-0.6229208	-0.6229208	-0.6229208	-0.6229208	-0.6229208	-0.6229208	-0.6229208	0.7336504	0.91277796	1.1393594	-0.6229208	-0.6229208	-0.6229208	0.5767222	-0.124907024	3.1390371	1.9080973	2.3210979	-0.22752015	-0.14467785	-0.6229208	-0.6229208	-0.6229208	-0.06617506	0.21004044	0.17668012	-0.6229208	-0.30093986	-0.6229208	0.100349195
-0.6229208	-0.6229208	-0.6229208	-0.6229208	-0.39115983	0.9709384	0.6698885	0.0786592	0.0610432	1.3568615	-0.6229208	-0.6229208	-0.6229208	-0.6229208	-0.6229208	-0.6229208	-0.6229208	-0.22314952	-0.6229208	-0.6229208	-0.6229208	-0.6229208	-0.6229208	0.3468207	-0.6229208	-0.16526395	-0.6229208	-0.6229208	0.24641001	-0.15502231	-0.6229208	-0.6229208	-0.20541984	1.1267434	1.6898156	1.9028465	1.3935995	2.7433732	1.3278149	-0.6229208	-0.6229208	-0.6229208	-0.6229208	-0.62286115	-0.18454906	-0.4544988	-0.6229208	-0.6229208	-0.6229208	0.069161735
-0.6229208	-0.6229208	-0.6229208	-0.6229208	-0.6229208	-0.5669386	0.47032943	0.29907608	1.8494087	-0.6229208	-0.6229208	-0.6229208	-0.6229208	-0.6229208	-0.6229208	-0.6229208	1.4056304	-0.6229208	-0.6229208	-0.6229208	-0.6229208	-0.6229208	-0.58451384	-0.54279035	0.779978	-0.2209625	-0.6229208	1.3634583	0.2414525	0.64304316	2.1736293	-0.6229208	0.97814316	-0.57083553	2.026136	1.4581597	1.1300131	0.10721458	-0.6229208	-0.4545844	-0.6229208	-0.6229208	-0.6229208	-0.47687188	-0.5819708	-0.6229208	-0.6229208	0.100894295	0.8034636	0.53991395
-0.6229208	-0.6229208	-0.6229208	-0.6229208	-0.6229208	-0.6229208	0.5525309	1.5553004	-0.14850338	-0.6229208	0.16916898	-0.6229208	-0.6229208	-0.6229208	-0.6229208	-0.6229208	1.094296	-0.6229208	-0.6229208	-0.6229208	-0.6229208	-0.6229208	-0.6229208	-0.6229208	-0.48206168	-0.6229208	-0.6229208	0.50169677	-0.6229208	-0.6229208	-0.46831873	-0.6229208	0.7973538	0.76981324	0.97823393	0.86945385	-0.49367422	1.4059927	-0.6229208	-0.6229208	-0.6229208	-0.6229208	-0.6229208	-0.6229208	-0.6229208	-0.6229208	-0.6229208	-0.009852424	-0.6229208	-0.48638904
-0.6229208	-0.6229208	-0.6229208	-0.6229208	-0.23300181	-0.6229208	-0.6229208	-0.6229208	0.4524505	0.4153196	-0.6020859	-0.6229208	-0.6229208	-0.6229208	-0.6229208	-0.6229208	-0.6229208	-0.17017514	-0.6229208	0.3996775	-0.6229208	-0.6229208	-0.15324903	-0.6229208	0.018942956	-0.6229208	1.0987554	-0.6229208	-0.31992102	-0.00969648	-0.6229208	0.02368731	0.376965	0.15405425	-0.19563074	-0.59107393	-0.44600564	0.040348474	-0.6229208	-0.6229208	-0.6229208	-0.6229208	-0.6229208	-0.6229208	-0.39822346	-0.6229208	-0.6229208	-0.6229208	-0.6229208	-0.6229208
-0.6229208	-0.6229208	-0.6229208	-0.6229208	-0.6229208	-0.6229208	-0.6229208	-0.6229208	-0.6229208	-0.6229208	-0.6229208	-0.6229208	-0.6229208	-0.6229208	-0.5569073	-0.6229208	-0.6229208	-0.6229208	-0.6229208	-0.6229208	-0.6229208	-0.6229208	-0.6229208	-0.46724075	-0.6229208	-0.6229208	1.2265617	-0.5625634	1.044533	1.3966424	-0.6229208	-0.6229208	-0.6229208	0.1780051	0.14316976	-0.6229208	-0.6229208	-0.6229208	-0.6229208	-0.6229208	-0.6229208	-0.6229208	-0.6229208	0.13994147	-0.6229208	-0.6229208	-0.6229208	-0.6229208	-0.6229208	-0.6229208
-0.6229208	-0.6229208	-0.6229208	-0.6229208	-0.6229208	-0.6229208	-0.45365733	-0.6229208	-0.6229208	-0.6229208	-0.6229208	-0.6229208	-0.6229208	-0.6229208	-0.6229208	-0.6229208	-0.6229208	-0.6229208	-0.6229208	-0.6229208	-0.6229208	-0.6229208	-0.6229208	-0.6229208	0.344887	-0.6229208	2.8070102	0.6740301	-0.2692737	-0.3612707	-0.47103423	-0.6229208	-0.6229208	-0.20731193	-0.6229208	-0.6229208	-0.6229208	-0.6229208	-0.6229208	-0.6229208	-0.6229208	-0.07850575	-0.46399826	-0.6229208	-0.6229208	-0.6229208	-0.6229208	-0.6229208	-0.6229208	0.7330801
-0.109526224	-0.6229208	-0.6229208	-0.08753631	-0.46875677	-0.6229208	-0.39269423	-0.6229208	-0.6229208	-0.6229208	-0.6229208	1.1953186	-0.6229208	-0.6229208	0.16629596	-0.6229208	-0.6229208	-0.21925731	-0.6229208	-0.5196973	-0.6229208	-0.6229208	-0.6229208	0.47646168	2.2114723	-0.6229208	-0.48300394	1.5685576	-0.16290514	-0.6229208	-0.6229208	0.2509028	-0.6229208	-0.6229208	-0.6229208	-0.6229208	-0.6229208	-0.6229208	-0.6229208	-0.6229208	-0.6229208	0.5475669	-0.5622776	-0.6229208	-0.6229208	-0.6229208	-0.6229208	-0.6229208	-0.6229208	-0.6229208
-0.6229208	-0.6229208	0.24398658	-0.29701096	0.97213477	-0.6229208	-0.6229208	0.21950053	-0.6229208	-0.6229208	-0.6229208	-0.6229208	-0.4755083	-0.6229208	-0.6229208	-0.6229208	-0.6229208	-0.6229208	-0.6229208	-0.6229208	-0.6229208	-0.6229208	0.98125476	0.28192696	0.9040627	-0.24766286	-0.6229208	0.8150816	-0.43269235	-0.6229208	-0.6229208	-0.6229208	-0.6229208	-0.6229208	-0.6229208	-0.6229208	-0.6229208	-0.6229208	-0.6229208	-0.6229208	-0.6229208	-0.6229208	-0.6229208	-0.6229208	-0.06934867	-0.6229208	-0.6229208	-0.6229208	-0.6229208	-0.6229208
-0.6229208	-0.6229208	-0.6229208	-0.6229208	-0.6229208	-0.55106723	-0.6229208	-0.33545035	-0.6229208	-0.6229208	-0.6229208	-0.6229208	-0.25035134	-0.6229208	-0.6229208	-0.6229208	-0.6229208	-0.6229208	-0.6229208	-0.6229208	-0.6229208	-0.6229208	2.5290608	0.58792347	0.50972843	0.4191793	-0.6229208	-0.46497774	-0.52690834	-0.6229208	-0.6229208	0.20651014	-0.6229208	1.087974	-0.6229208	-0.6229208	-0.6229208	-0.6229208	-0.6229208	-0.44495243	-0.59955204	0.3056224	-0.036661576	-0.6229208	-0.6229208	-0.6229208	-0.6229208	-0.6229208	-0.6229208	-0.4779732
-0.6229208	-0.6229208	-0.6229208	-0.6229208	-0.6229208	0.46756804	-0.5025687	0.11096512	-0.6229208	1.4191424	-0.22735615	0.19044182	-0.6229208	-0.18291555	-0.6229208	-0.6229208	-0.6229208	-0.6229208	0.01766161	-0.6229208	-0.6229208	-0.6229208	0.1278979	-0.6229208	0.58877784	-0.17761138	-0.6229208	-0.6229208	-0.43672994	0.45006445	-0.6229208	-0.6229208	-0.6229208	-0.43549037	-0.6229208	-0.6229208	-0.6229208	-0.6229208	-0.6229208	-0.6229208	-0.6229208	-0.6229208	0.9617545	-0.6229208	-0.6229208	-0.6229208	-0.6229208	-0.6229208	-0.6229208	-0.6229208
-0.6229208	-0.6229208	-0.6229208	-0.6229208	-0.6229208	-0.017836472	-0.6229208	-0.6229208	-0.6229208	-0.6229208	-0.60978717	-0.4231075	-0.6229208	-0.6229208	0.10978649	-0.6229208	-0.6229208	-0.6229208	0.96676296	-0.6229208	-0.6229208	-0.6229208	-0.6229208	-0.6229208	0.21158168	0.12500104	-0.6143276	0.10016894	-0.4098066	1.3713578	0.082181446	1.1527404	0.9875814	-0.40486637	-0.46035314	-0.6229208	-0.6229208	-0.6229208	0.5749203	-0.6229208	-0.6229208	-0.6229208	-0.6229208	-0.21076587	0.08312608	-0.6229208	-0.6229208	-0.6229208	0.6341685	-0.6229208
-0.6229208	-0.6229208	-0.6229208	-0.6229208	-0.6229208	-0.30533692	-0.31787854	-0.6229208	-0.6229208	0.5898357	-0.52094036	0.42810288	-0.013569174	-0.3965777	0.6189929	0.4015229	-0.6229208	0.39216915	-0.6229208	-0.6229208	-0.6229208	-0.6229208	-0.6229208	-0.6229208	-0.6229208	-0.6229208	-0.6229208	-0.24145383	0.8815615	1.3113679	0.6197129	-0.2627776	-0.042750556	1.9116604	0.2005738	-0.6229208	-0.6229208	-0.23309319	0.44824836	-0.6229208	-0.6229208	-0.6229208	-0.47060257	0.14883523	-0.4837359	-0.6229208	-0.6229208	-0.6229208	-0.6229208	-0.6229208
-0.6229208	-0.34944928	-0.6229208	-0.6229208	-0.6229208	-0.6229208	-0.6229208	-0.10028571	1.6276059	-0.18004605	-0.3530303	1.7181801	0.7821324	1.174254	0.7381441	-0.6229208	-0.6229208	0.033805344	0.12243845	-0.6229208	-0.6229208	-0.6229208	-0.6229208	-0.6229208	-0.6229208	-0.6229208	-0.6229208	-0.6229208	0.7048314	-0.6229208	0.6891127	-0.6229208	-0.6229208	2.0334032	1.6902816	-0.50808805	-0.6229208	0.22051783	0.32420844	-0.19861421	-0.6229208	-0.6229208	-0.6229208	-0.6229208	-0.03242071	-0.6229208	-0.6229208	-0.6229208	-0.6229208	-0.36195126
-0.6229208	-0.6229208	-0.6229208	-0.6229208	-0.6229208	-0.6229208	-0.42375562	1.5399052	1.4213848	-0.5714192	1.2964627	-0.2809995	-0.6229208	2.319108	2.189832	-0.6229208	-0.25436306	-0.6229208	2.2184253	-0.6229208	-0.6229208	0.054873265	-0.6229208	-0.6229208	-0.6229208	-0.6229208	0.38483402	-0.6229208	1.2735217	-0.6229208	0.7052507	-0.6229208	-0.6229208	3.1973326	-0.3218911	0.51080334	0.8540057	0.8318489	0.3797386	-0.6229208	-0.6229208	-0.6229208	-0.6229208	-0.6229208	-0.5672315	0.35994273	-0.3220113	-0.6229208	-0.6229208	-0.6229208
-0.6229208	-0.6229208	-0.6229208	0.81734097	-0.6229208	-0.17428383	2.4981978	4.2143445	2.3496008	-0.6229208	-0.6229208	0.015440817	-0.6229208	0.77658486	2.0699763	0.09587288	-0.28259423	-0.6156675	0.2945187	-0.6229208	-0.6229208	-0.6229208	-0.49097627	0.9800924	0.42978817	-0.1296065	0.21320482	-0.6229208	2.4839861	-0.6229208	1.3571749	-0.6229208	-0.6229208	0.4245957	-0.4397473	-0.15321746	0.77820224	0.69775206	-0.6229208	-0.6229208	-0.6229208	-0.6229208	-0.6229208	-0.6229208	-0.6229208	2.1420112	0.75301033	-0.6229208	-0.13217157	-0.50468767
-0.6229208	0.5532781	0.009723896	2.452478	3.3334188	0.42780656	3.765108	2.8501856	2.5041335	0.0966511	-0.6229208	-0.6229208	-0.6229208	0.2240383	0.82436734	0.111300796	0.68284166	0.67977524	0.5948303	0.590012	-0.6229208	-0.6229208	-0.6229208	1.6428779	0.4148715	-0.6229208	2.5235908	0.10655519	-0.6229208	0.29230013	-0.13817094	-0.6229208	-0.6229208	-0.0681419	-0.6229208	0.11288542	0.7661169	0.86164576	-0.54568666	-0.6229208	-0.6229208	-0.6229208	-0.6229208	-0.6229208	-0.6229208	1.2787392	-0.1494048	-0.6229208	0.45742455	-0.6229208
0.42521846	-0.6229208	-0.16536154	1.932086	1.633469	2.1094515	4.0659485	5.2218833	1.3721915	-0.521447	-0.6229208	-0.6229208	-0.6229208	-0.6229208	1.8007597	2.1613107	0.87478817	2.7462018	0.5997291	0.25427616	-0.055327106	-0.6229208	-0.6229208	1.5450048	-0.528426	0.6496039	1.8256855	1.2428247	0.3040724	0.19344887	-0.17280912	-0.6229208	-0.6229208	-0.5656066	-0.6229208	0.20573908	-0.14634219	0.030177994	0.56934386	-0.6229208	-0.6229208	-0.6229208	-0.6229208	-0.6229208	0.4519784	-0.0734267	-0.6229208	-0.00195275	-0.6229208	-0.6229208
1.1422801	-0.6229208	0.35037434	2.0130842	3.237229	3.7841437	5.998289	5.8096733	1.5055227	-0.6229208	-0.6229208	-0.6229208	-0.6229208	-0.6229208	0.80730087	3.6356885	3.885192	2.6769538	0.18531163	-0.6229208	-0.6229208	-0.6229208	-0.6229208	-0.3082936	1.599104	2.7614603	1.6180873	1.1785089	1.0216608	-0.6229208	-0.6229208	-0.6229208	-0.6229208	-0.6229208	0.74816394	1.8343172	1.1038532	0.49337062	-0.20129055	-0.6229208	-0.6229208	-0.6229208	-0.6229208	0.20604372	0.8455391	-0.4195452	0.42113322	0.4082727	-0.6229208	-0.6229208
1.3821801	-0.6229208	-0.6229208	1.5116436	2.4955442	5.6306386	4.319271	7.954734	0.04343585	-0.6229208	-0.6229208	-0.6229208	-0.6229208	0.25587365	2.339639	4.805578	5.004275	0.41974586	1.5156599	-0.6229208	-0.6229208	-0.6229208	-0.6229208	-0.10642361	0.9899563	-0.6229208	2.8672872	2.2079217	-0.27197555	-0.6229208	-0.6229208	-0.6229208	0.44515914	-0.6229208	0.004910872	4.378598	2.804121	0.09774758	0.42011848	-0.6229208	-0.6229208	-0.6229208	0.69383126	0.56674063	-0.6229208	0.44227147	1.1749408	0.15968996	-0.6229208	-0.6229208
0.94958776	-0.6229208	-0.6229208	-0.6229208	1.3584758	3.0912986	5.893727	5.4020452	0.8212098	-0.6229208	-0.6229208	-0.6229208	-0.49251285	-0.231633	2.5449905	5.630161	3.6834836	0.14554396	-0.6229208	-0.6229208	-0.6229208	-0.6229208	-0.6229208	-0.6229208	-0.6229208	1.5468308	1.9873431	2.727545	-0.6229208	-0.6229208	-0.6229208	-0.6229208	-0.6229208	-0.6229208	1.6488184	4.289009	0.67261845	0.9555514	-0.6229208	-0.6229208	-0.6229208	-0.6229208	0.37501964	-0.07381886	0.93596	1.6307179	1.9599057	-0.6229208	-0.6229208	-0.6229208
1.6255711	-0.6229208	-0.6229208	-0.6229208	0.18954782	3.2466736	4.006317	4.917797	1.0845852	-0.6229208	0.028918881	-0.6229208	-0.1830305	-0.6229208	1.6982183	3.3116822	2.1008654	1.0113183	-0.6229208	-0.6229208	-0.6229208	-0.6229208	-0.6229208	-0.6229208	-0.6229208	1.5058938	0.6330891	1.9003698	-0.08645123	-0.6229208	-0.6229208	-0.6229208	0.53573596	2.4563448	3.7246773	3.1518946	-0.18586305	0.94426334	-0.6229208	-0.6229208	-0.6229208	-0.6229208	-0.6229208	-0.6229208	1.3754321	1.4544554	1.9692956	-0.6229208	-0.6229208	-0.6229208
2.416075	-0.6229208	-0.6229208	-0.6229208	0.9925439	3.031678	1.2684352	4.9146295	1.2280108	1.9540902	-0.019405294	-0.6229208	-0.21332134	-0.6229208	1.9078448	3.559953	3.5355465	1.5891765	-0.6229208	-0.6229208	-0.6229208	-0.6229208	-0.6229208	-0.6229208	-0.15894745	0.688221	-0.6229208	0.13286728	-0.6229208	-0.6229208	-0.6229208	-0.6229208	0.39124292	2.9878235	5.4109745	3.0872622	1.2216059	-0.3910751	-0.6229208	-0.6229208	-0.6229208	-0.6229208	-0.6229208	-0.41668102	-0.24054196	2.2199578	1.5768262	-0.21501088	-0.6229208	-0.6229208
1.3816913	0.43395135	-0.6229208	-0.6229208	0.13739148	2.5128279	2.8760467	1.4024563	2.3014746	-0.6229208	0.38072962	0.018954255	-0.6212103	-0.19938166	1.2817615	3.2061021	2.33112	1.4954629	0.95466524	-0.6229208	-0.6229208	-0.6229208	-0.6229208	-0.6229208	0.45466834	0.27614224	-0.6229208	-0.6179537	-0.3703042	-0.6229208	-0.6229208	-0.37309316	0.23945487	3.6952467	5.4059277	2.1854076	-0.6229208	-0.6229208	-0.6229208	-0.6229208	-0.6229208	-0.6229208	-0.6229208	-0.42993146	1.4819405	1.7031188	0.73095685	-0.6229208	-0.6229208	-0.6229208
2.636526	2.8425303	-0.58064866	-0.6229208	-0.37873346	3.4102561	2.5025778	0.8853236	1.6806024	0.6921427	-0.51552975	-0.6229208	0.69654876	0.57792187	1.3012192	1.2866821	-0.6229208	0.85409397	1.0034271	-0.6229208	-0.6229208	-0.54759324	-0.6229208	-0.6229208	-0.48306713	-0.6229208	-0.6229208	-0.6229208	-0.6229208	-0.50233567	-0.6229208	-0.6229208	0.14673616	2.8935347	3.8969135	0.15968022	-0.42592818	-0.6229208	-0.6229208	-0.6229208	-0.6229208	-0.6229208	-0.6229208	0.20740984	1.48142	1.0598807	-0.6229208	-0.6229208	-0.6229208	-0.6229208
3.0726292	3.5014691	0.90960187	-0.0322189	-0.5971317	1.3174628	1.5418035	-0.6229208	1.2842464	4.250341	0.325922	0.09176412	0.068481416	0.66808856	-0.6229208	-0.6229208	-0.6229208	-0.6229208	0.23736115	0.6763612	1.9835426	-0.6229208	-0.6229208	-0.6229208	-0.6229208	-0.6229208	-0.6229208	-0.6229208	-0.6229208	-0.6229208	-0.6229208	-0.6229208	0.5698101	3.1767263	2.6577494	0.7244166	-0.6229208	-0.6229208	-0.6229208	-0.6229208	-0.6229208	-0.6229208	-0.6229208	-0.3602125	1.0894268	0.18843797	-0.6229208	-0.6229208	-0.6229208	-0.6229208
4.786854	4.1860566	1.1028918	-0.6229208	-0.6229208	-0.44545048	-0.12703526	-0.6229208	1.8091815	4.3071613	3.11841	0.564035	1.692572	0.24368055	-0.6229208	-0.6229208	-0.2704492	-0.6229208	-0.6229208	-0.6229208	1.6492034	0.31814626	-0.6229208	-0.61952865	-0.6229208	0.97925895	0.12167153	-0.6229208	-0.011078367	-0.6229208	-0.6229208	0.5154877	0.43868575	1.7416942	2.4608622	0.5925168	-0.6229208	-0.6229208	-0.6229208	-0.6229208	-0.6229208	-0.6229208	-0.6229208	-0.4788661	-0.3699451	0.42518893	-0.6229208	-0.6229208	-0.6229208	-0.6229208
4.193111	0.32933992	0.06290577	-0.6229208	-0.6229208	-0.035820078	0.07227461	-0.6229208	1.0431548	3.5364156	2.0529451	1.020108	-0.13756034	0.33150387	-0.6229208	-0.6229208	-0.5900952	-0.6229208	-0.6229208	-0.56554955	-0.6229208	1.2615358	-0.6229208	-0.6229208	-0.6229208	-0.6229208	-0.6229208	-0.6229208	0.47805876	-0.18323469	0.7944734	-0.487588	-0.6229208	0.83485496	1.7776482	0.16579174	-0.6229208	-0.6229208	-0.6229208	-0.6229208	-0.6229208	-0.056897536	-0.5636268	-0.6229208	-0.3241708	-0.6229208	-0.6229208	-0.6229208	-0.6229208	-0.6229208
1.1669067	1.9706354	0.40259126	0.23714311	-0.6229208	-0.6229208	-0.6229208	-0.6229208	0.08542845	-0.6229208	3.794503	1.0540239	0.4903643	0.8292385	-0.6229208	-0.6229208	-0.6229208	-0.6229208	-0.6229208	-0.30920717	0.003820091	-0.6229208	-0.47078803	-0.6229208	-0.6229208	-0.6229208	-0.6229208	0.41268238	1.0240476	1.3517106	0.9045969	-0.6229208	-0.04365108	0.027736006	2.1644416	0.40588108	-0.27553385	-0.6229208	-0.6229208	-0.6229208	-0.6229208	0.4967046	-0.6229208	-0.6229208	0.81851196	1.0693777	-0.20708825	-0.063546285	-0.6229208	-0.6229208
0.28095803	0.038698386	0.5539846	-0.6229208	-0.6229208	-0.6229208	-0.6229208	-0.6229208	-0.6229208	1.1903024	0.83420545	2.0570931	2.0003545	-0.6229208	-0.6229208	-0.6229208	-0.6229208	-0.6229208	-0.6229208	-0.36121863	-0.6229208	0.13748808	-0.18788593	-0.6229208	-0.6229208	-0.6229208	-0.6229208	0.051617663	0.81644493	1.0770279	0.1317066	-0.37835395	0.80923903	0.7540338	-0.6229208	-0.47927466	0.6597332	-0.6229208	-0.6229208	-0.6229208	-0.6229208	0.97476876	-0.24925415	-0.5500805	1.1270318	-0.10381713	-0.5066178	0.80037564	-0.6229208	-0.6229208
-0.6229208	0.549353	1.8560328	-0.6229208	-0.6229208	-0.6229208	-0.6229208	-0.6229208	0.59057164	-0.6229208	1.0134993	0.7213694	0.5809906	-0.6229208	-0.6229208	-0.6229208	0.3838289	-0.6229208	-0.6229208	-0.6229208	-0.25260678	0.09772841	0.6455388	-0.6229208	-0.6229208	-0.5874841	-0.6229208	-0.6229208	-0.29219103	0.9250424	1.4507191	-0.6229208	1.8956684	0.7017266	-0.6229208	-0.31919226	-0.6229208	-0.6229208	-0.6229208	-0.6229208	-0.6229208	1.0908014	0.5256214	-0.6229208	-0.6229208	-0.36032698	-0.10647948	0.5014444	1.3206645	0.060616568
-0.6229208	1.0462848	1.8114641	-0.6229208	-0.6229208	-0.6229208	-0.6229208	-0.6229208	0.28563294	-0.6229208	0.24798957	0.2509307	1.4334443	-0.29270715	-0.6229208	-0.6229208	0.2531284	-0.6229208	1.6831422	-0.5612363	0.64086926	0.8543468	-0.6229208	-0.6229208	-0.6229208	-0.6229208	-0.37248465	-0.6229208	-0.030942012	2.2462194	-0.27705503	-0.39653358	0.97090334	-0.6229208	-0.45906454	-0.6229208	-0.6229208	-0.47768995	-0.6229208	-0.6229208	0.03876514	1.0648483	1.1816125	0.9213847	-0.6229208	-0.6229208	-0.5158393	1.4654474	2.4086573	0.39883387
-0.049079124	1.0373876	-0.6229208	-0.5683748	-0.6229208	-0.6229208	-0.6229208	-0.6229208	-0.6229208	-0.6229208	1.3560084	3.4878094	1.4379094	0.0979709	-0.6229208	-0.6229208	-0.6229208	-0.6229208	0.9702368	0.56155086	2.7981963	-0.27258417	-0.6229208	-0.6229208	-0.6229208	-0.6229208	-0.6229208	-0.6229208	-0.6229208	-0.38700464	0.1290463	1.9653834	1.6673106	-0.27831063	-0.41717997	-0.6229208	-0.6229208	-0.35508215	-0.6229208	-0.3449904	1.7362629	0.33344892	1.3888307	-0.6229208	-0.6229208	-0.6229208	-0.6229208	1.9371516	3.8905785	3.712308
-0.25608295	1.2430836	-0.17167352	0.5679184	-0.39723045	-0.6229208	-0.6229208	-0.6229208	-0.6229208	-0.6229208	2.735314	2.6727867	0.9590351	2.124531	-0.20532541	-0.6229208	-0.6229208	-0.6229208	-0.6229208	0.7178505	1.1427772	-0.3692904	-0.6229208	-0.6229208	-0.6229208	-0.6229208	-0.6229208	-0.6229208	-0.6229208	-0.6229208	1.9444175	2.495829	1.6811746	0.2403044	-0.4109054	-0.6229208	-0.6229208	-0.34073648	0.9547601	0.98407525	1.7721795	0.039342895	1.7435217	-0.6229208	-0.6229208	-0.6229208	-0.6229208	-0.6229208	2.7552543	3.2940557
0.555783	0.60442066	2.4511862	-0.50071627	-0.6229208	-0.6229208	-0.47829932	-0.6229208	-0.6229208	-0.4437647	1.3746284	1.2045956	0.5715171	0.8899392	-0.2625908	-0.6229208	-0.6229208	-0.6229208	-0.6229208	-0.6229208	-0.3461006	0.00030313	-0.6229208	-0.6229208	-0.6229208	-0.6229208	-0.6229208	-0.44480744	-0.6229208	0.7086575	2.5221143	2.0027437	1.5884054	0.024016768	-0.6229208	-0.6229208	-0.6229208	-0.6229208	2.2167954	2.7066483	2.118087	0.56665903	1.2396772	-0.6229208	-0.6229208	-0.6229208	-0.6229208	-0.6229208	1.4426836	2.6316538
1.7785761	2.818518	0.9425632	-0.6229208	-0.6229208	0.34233105	0.18017028	0.18482524	-0.6229208	0.29992196	1.0102665	0.9303482	2.6204987	-0.059761647	-0.6229208	-0.6229208	-0.6229208	-0.6229208	-0.6229208	-0.6229208	-0.6229208	-0.6229208	-0.6229208	-0.6229208	-0.6229208	-0.6229208	-0.6229208	-0.6229208	-0.6229208	0.6179609	1.821188	2.4106162	1.8743296	-0.6229208	-0.6229208	0.44515362	-0.6229208	0.37052333	1.2165035	1.234382	-0.38036242	-0.6229208	-0.6229208	0.28532976	-0.6229208	-0.6229208	-0.6229208	-0.6229208	0.40903136	2.2420127
0.33569732	0.43885523	0.40417445	-0.6229208	-0.6229208	-0.3999688	0.014709449	-0.029514413	0.55241585	1.3537852	0.7887622	1.6528598	-0.6229208	-0.6229208	-0.6229208	-0.6229208	-0.22181809	-0.13273647	-0.6229208	-0.6229208	-0.6229208	-0.6229208	-0.6229208	-0.6229208	-0.6229208	-0.6229208	-0.6229208	-0.6229208	-0.48620367	1.0116137	0.7595625	3.329221	2.0861917	-0.6229208	-0.6229208	-0.6229208	-0.24027269	0.044883657	2.910253	1.0836921	1.2106624	-0.6229208	-0.6229208	-0.6229208	-0.6229208	-0.6229208	-0.6229208	-0.6229208	-0.6229208	0.41960666
-0.6229208	-0.5079371	-0.6229208	0.64145595	-0.6229208	0.7565355	1.1420729	0.009318928	2.5260944	2.7227297	1.3825319	0.70163155	-0.6229208	-0.6229208	-0.6229208	-0.6229208	-0.6229208	-0.6229208	-0.6229208	-0.6229208	-0.6229208	0.42681605	-0.6229208	-0.6229208	-0.6229208	-0.6229208	-0.057924107	-0.6229208	0.29258817	1.5780368	0.82646763	1.4306312	1.4012542	0.17566028	1.271172	-0.6229208	-0.5002535	-0.6229208	0.7996011	2.1951833	0.294788	1.9065365	-0.6229208	-0.6229208	-0.6229208	-0.6229208	-0.6229208	-0.6229208	-0.6229208	-0.6229208
-0.6229208	-0.6229208	-0.6229208	-0.6229208	0.020295043	-0.4620341	0.95948404	-0.08757492	2.4395258	0.45374563	1.7409642	0.76839954	-0.6229208	-0.6229208	-0.6229208	-0.6229208	-0.6229208	-0.37401322	-0.6229208	-0.6229208	-0.6229208	-0.55092883	-0.6229208	-0.6229208	-0.6229208	-0.6229208	-0.13829833	-0.6229208	1.5474375	1.8126154	0.3551505	-0.16018003	0.51355976	0.5363416	1.6040014	-0.6229208	-0.6229208	-0.3299146	1.3982893	-0.6229208	1.4509474	2.295416	0.23673764	0.3651355	-0.6229208	-0.6229208	-0.6229208	-0.6229208	-0.6229208	-0.6229208
-0.6229208	-0.6229208	-0.6229208	-0.6229208	-0.5145982	-0.6229208	0.18346247	1.5187873	-0.5981633	1.546916	1.3941017	-0.34048867	-0.6112249	-0.6229208	-0.6229208	-0.6229208	-0.6229208	-0.03624329	-0.5902954	0.14202644	0.34704328	0.5601113	-0.6229208	-0.6229208	-0.6229208	-0.6229208	0.251964	-0.6229208	-0.40080622	-0.6229208	0.1371566	-0.6229208	0.039979886	-0.16536807	-0.06815724	-0.6229208	-0.6229208	1.3373502	-0.6229208	-0.6229208	1.4490261	2.2128322	2.1223402	0.52962726	-0.6229208	-0.6229208	-0.6229208	-0.6229208	-0.6229208	-0.38697103
-0.6229208	-0.6229208	-0.6229208	0.07469555	0.78074044	0.2678104	1.1203598	2.1799774	-0.6229208	1.257456	1.2695153	-0.6229208	0.6452328	-0.6229208	-0.6229208	-0.6229208	-0.6229208	0.23756027	-0.46499297	-0.18832046	1.9278748	0.98749024	-0.6229208	-0.6229208	-0.6229208	-0.6229208	-0.6229208	-0.6229208	-0.6229208	-0.6229208	1.443195	-0.6229208	-0.6229208	-0.6229208	-0.6229208	-0.6229208	1.0513605	-0.6229208	-0.6229208	-0.6229208	-0.6229208	1.147439	2.5576994	0.4408069	-0.23046854	1.5884994	-0.6229208	-0.6229208	-0.22944959	0.59832174
-0.6229208	-0.6229208	-0.6229208	-0.17244023	1.3721017	1.5642297	3.6825192	0.80446213	-0.6229208	1.6085246	0.023476535	-0.57334214	1.2715993	-0.6229208	-0.6229208	-0.6229208	0.018102545	1.0090374	-0.6229208	0.11449752	-0.6229208	-0.6229208	-0.6229208	-0.6229208	-0.6229208	-0.6229208	-0.6229208	-0.6229208	-0.6229208	0.35131592	-0.46341223	-0.6229208	-0.6229208	-0.6229208	-0.6229208	-0.6229208	0.65459424	-0.27258995	-0.6229208	-0.6229208	-0.017451353	0.4841031	-0.6229208	0.05456423	1.4874262	3.309536	-0.04307799	-0.6229208	0.31393218	1.2404394
-0.10509163	-0.6229208	2.0272603	-0.6229208	0.9350222	0.14124832	-0.12866555	-0.6229208	-0.6229208	-0.6229208	-0.24450515	0.32635444	1.299014	0.50038654	-0.6229208	0.77587223	0.07791597	0.5391007	-0.6229208	-0.6229208	-0.6229208	-0.6229208	-0.6229208	-0.6229208	-0.6229208	-0.6229208	-0.6229208	0.7155627	-0.6229208	-0.6229208	1.8162177	-0.6229208	-0.6229208	1.1021506	-0.44991255	-0.6229208	1.3255582	-0.25225833	-0.6229208	-0.6229208	-0.6229208	0.43472025	-0.6229208	-0.5177746	1.5200541	1.7395394	1.4314828	-0.6229208	-0.6229208	-0.10814252
-0.31654593	0.31777912	-0.43776414	2.1888032	-0.6229208	-0.43867695	-0.6229208	-0.6229208	-0.6229208	-0.6229208	1.0518706	0.2633034	0.7122057	1.9695122	0.19098526	0.2587395	-0.6229208	-0.6229208	-0.6229208	-0.6229208	-0.6229208	-0.6229208	-0.6229208	-0.6229208	-0.6229208	-0.6229208	-0.43692803	0.22290814	-0.10153658	0.4422148	-0.051738884	-0.6229208	0.17918527	-0.6229208	-0.15894637	1.024423	1.1731116	1.0349473	-0.6229208	-0.6229208	-0.6229208	-0.6229208	0.23928648	-0.6229208	-0.6229208	2.2869122	1.6439883	-0.6229208	-0.10208697	0.49309617
-0.27655008	1.8722631	1.4931424	-0.13718837	0.5711395	-0.6229208	-0.6229208	-0.6229208	-0.6229208	-0.6229208	0.9032242	-0.6229208	-0.6229208	-0.6229208	0.9711876	-0.5271403	-0.013592703	0.013265216	0.03775728	-0.6229208	-0.6229208	-0.6229208	-0.6229208	-0.6229208	0.01963447	-0.6229208	-0.6229208	0.5761429	-0.6229208	0.040064726	-0.6229208	-0.6229208	-0.6229208	-0.6229208	2.1336918	3.3659296	1.0227156	0.44825718	-0.6229208	-0.6229208	-0.6229208	-0.6229208	-0.6229208	-0.6229208	-0.6229208	-0.6229208	1.2713474	0.22654425	-0.6229208	-0.6229208
-0.6229208	-0.108307794	2.4614184	0.93504083	0.3307779	-0.6229208	-0.6229208	-0.6229208	-0.6229208	-0.6229208	-0.4599625	-0.6229208	0.6036126	-0.6229208	0.47367647	-0.6229208	-0.6229208	0.27572227	0.93413234	-0.6229208	-0.6229208	-0.6229208	-0.6229208	-0.6229208	-0.6229208	-0.6229208	-0.6229208	-0.37456378	-0.5243275	-0.6229208	-0.6229208	-0.6229208	-0.32841596	0.00785018	0.8122411	0.9435418	0.594921	-0.6229208	-0.3167458	0.39950502	-0.6229208	-0.6229208	-0.6229208	-0.6229208	-0.6229208	-0.36184838	0.17183211	1.3390783	-0.6229208	-0.08354198
-0.6229208	-0.18461752	1.9899876	1.7150159	-0.6229208	1.4853768	-0.6229208	-0.6229208	-0.6229208	-0.6229208	-0.3040805	-0.6229208	-0.16894555	-0.6229208	-0.6229208	-0.6229208	-0.6229208	-0.6229208	0.322093	-0.6229208	-0.6229208	-0.6229208	-0.6229208	-0.6229208	-0.6229208	0.23810796	-0.6229208	-0.6229208	-0.6229208	-0.6229208	-0.6229208	-0.6229208	-0.6229208	-0.5554116	1.9364908	2.0454364	1.8436042	1.3243848	-0.57410926	-0.6229208	-0.6229208	-0.6229208	-0.6229208	-0.6229208	-0.6229208	-0.36891928	-0.6229208	0.25147995	-0.6229208	-0.6229208
-0.6229208	1.1126393	2.2636387	0.82976556	0.14087118	-0.6229208	-0.6229208	-0.6229208	-0.22206454	-0.6229208	-0.6229208	-0.6229208	-0.6229208	-0.6229208	-0.6229208	1.3745555	-0.6229208	-0.6229208	-0.6229208	0.03943779	-0.6229208	-0.6229208	-0.6229208	-0.42240798	-0.04760136	-0.36153463	0.12671673	-0.6229208	-0.6229208	-0.6229208	-0.6229208	-0.6229208	-0.6229208	-0.6229208	0.9219383	2.951009	2.3194354	0.06979779	-0.6229208	-0.6229208	-0.6229208	2.5735788	-0.6229208	-0.6229208	-0.5417545	-0.08281539	-0.6229208	-0.6229208	0.5474318	-0.6229208
-0.6229208	-0.13747798	-0.6229208	1.0643166	0.38748026	-0.6229208	-0.6229208	-0.6229208	-0.6229208	-0.6229208	-0.6229208	-0.6229208	-0.6229208	-0.6229208	-0.6229208	-0.6229208	-0.6229208	-0.6229208	-0.6229208	-0.6229208	-0.6229208	-0.6229208	0.9320284	1.5132682	2.083666	1.4177058	-0.6229208	-0.43991557	-0.41368994	-0.6229208	-0.6229208	-0.6229208	-0.6229208	-0.6229208	1.4065852	2.1506836	0.18285663	-0.6229208	-0.6229208	-0.6229208	-0.6229208	0.87292165	-0.6229208	-0.6229208	-0.6229208	-0.6229208	-0.6229208	-0.6229208	-0.6229208	-0.6229208
0.21145765	-0.6229208	-0.6229208	0.2507497	0.2716	-0.6229208	-0.6229208	-0.6229208	-0.6229208	-0.6063351	-0.6229208	-0.6229208	-0.5475608	-0.6229208	-0.6229208	-0.6229208	-0.6229208	-0.6229208	-0.6229208	0.7454219	-0.6229208	1.0120301	0.4881699	0.9738082	2.4183946	3.9137194	2.210744	-0.6229208	-0.6229208	-0.6229208	-0.6229208	-0.6229208	-0.6229208	-0.6229208	1.2572606	1.9824227	-0.6229208	-0.6229208	-0.6229208	-0.6229208	-0.6229208	0.26306605	-0.6229208	-0.6229208	-0.11358627	-0.41737252	-0.6229208	-0.6229208	-0.6229208	-0.25035512
-0.24228299	1.3365372	-0.6229208	0.2611658	-0.6229208	-0.6229208	-0.6229208	0.54717445	-0.6229208	-0.6229208	-0.6229208	-0.6229208	-0.36270973	-0.6229208	-0.6229208	-0.6229208	-0.6229208	-0.6229208	-0.6229208	0.67958355	-0.6229208	-0.14489283	-0.520343	1.9142958	3.6912344	3.9592822	-0.36004564	0.10833899	0.6383545	-0.48663	-0.40666103	-0.37771323	-0.6229208	-0.6229208	-0.09067101	1.2269092	-0.6229208	-0.49372947	-0.6229208	-0.6229208	-0.6229208	-0.6229208	0.12955359	-0.6229208	0.32075143	0.6667974	0.5511203	-0.6229208	-0.6229208	-0.2551322
0.31712973	0.4053004	-0.6229208	-0.6229208	-0.6229208	-0.6229208	-0.13707316	-0.6229208	0.4598585	-0.49349988	0.79128134	-0.3195542	-0.6229208	-0.6229208	-0.6229208	-0.6229208	-0.6229208	-0.6229208	1.2600824	0.62656564	0.3774106	-0.6229208	-0.6229208	-0.6229208	1.432231	2.06394	2.2770646	1.749917	1.1449704	1.30489	0.43604565	-0.6229208	0.8573769	0.34552518	0.1649948	0.6720866	0.114866786	0.39111802	1.2102473	-0.6229208	-0.6229208	-0.6229208	-0.6229208	-0.15166192	-0.61935985	-0.6229208	-0.45652798	-0.6229208	-0.6229208	-0.6229208
-0.21217667	-0.6229208	-0.6229208	-0.6229208	-0.6229208	-0.11357798	0.1553062	-0.33113182	0.33384362	1.6582992	-0.48445067	-0.2914776	-0.6229208	-0.6229208	-0.6229208	-0.6229208	-0.6229208	-0.6229208	0.34767812	1.6551632	-0.47210738	-0.6229208	-0.6229208	-0.6229208	-0.6229208	1.8414812	1.4841737	3.3902438	1.3416162	1.4893076	1.9201062	-0.6229208	0.840452	-0.27564913	0.67193013	2.2743819	-0.37234604	-0.56422985	0.89348835	-0.6229208	-0.6229208	-0.6229208	-0.6229208	-0.6229208	-0.6229208	-0.6229208	-0.6229208	-0.6229208	-0.41204637	-0.6229208
0.9483232	1.5017524	-0.52689916	0.04994607	-0.1983955	-0.6229208	0.49423176	0.577388	1.0953567	0.7654116	1.5284837	-0.23326677	-0.068352886	-0.6229208	-0.6229208	-0.6229208	-0.6229208	-0.6229208	1.6722445	0.17931578	-0.6229208	-0.6229208	-0.6229208	-0.05969412	-0.6229208	1.2923558	3.3123307	2.5357633	-0.6229208	-0.6229208	-0.552963	-0.30352542	0.74527645	2.3797147	2.6339433	1.9028038	1.9566741	-0.026581014	-0.6229208	-0.6229208	-0.6229208	-0.6229208	-0.6229208	-0.6229208	0.32619298	-0.6229208	-0.6229208	-0.6229208	-0.6229208	-0.6229208
-0.6229208	-0.35500276	-0.6229208	-0.6229208	-0.6229208	-0.6229208	-0.6229208	-0.6229208	2.1942906	0.88763297	0.57974565	0.5302565	-0.36533046	-0.6229208	-0.6229208	-0.32228988	-0.30312473	-0.34184936	1.6242902	0.86608744	0.024866663	-0.6229208	-0.6229208	-0.6229208	-0.6229208	2.6683269	3.0341108	1.3673679	-0.6229208	-0.6229208	-0.6229208	-0.6181515	-0.6229208	1.9822602	3.316608	2.8434064	1.4029611	-0.12345595	-0.6229208	-0.6229208	-0.6229208	-0.6229208	-0.6229208	-0.6229208	-0.6229208	-0.6229208	0.231754	-0.6229208	-0.6229208	-0.034239955
-0.6229208	-0.6229208	-0.6229208	-0.6229208	-0.6229208	-0.40025902	-0.6229208	0.04704029	0.23150358	-0.386495	1.3266575	2.970028	0.49938813	-0.6229208	-0.6229208	-0.6229208	-0.36352313	-0.007235784	2.0040917	-0.5004623	-0.6229208	-0.6229208	-0.6229208	-0.6229208	-0.6229208	2.1843626	3.289734	2.4251854	-0.6229208	-0.6229208	-0.6229208	-0.6229208	0.45643416	3.6940842	3.9968143	0.64264107	2.6416826	2.7975688	1.0567749	-0.6229208	-0.31062987	-0.5992936	-0.6229208	-0.6229208	-0.6229208	-0.6229208	-0.42695966	-0.6229208	-0.6229208	-0.6229208
1.2946103	-0.6229208	-0.6229208	-0.6229208	-0.6229208	-0.6229208	-0.6229208	-0.05183642	-0.04970503	-0.3932024	0.8766413	2.0749218	0.27331793	-0.6229208	-0.6229208	-0.48612157	1.751028	2.7277365	-0.5478935	0.27093312	-0.6229208	-0.6229208	-0.6229208	-0.6229208	0.398619	1.7901082	2.4292717	-0.6229208	0.011294481	-0.6229208	-0.6229208	-0.6229208	-0.6229208	1.0577078	0.6342213	1.4262886	2.2547991	4.4999456	2.8498857	0.44008815	-0.53824604	-0.5430492	-0.6229208	-0.6229208	-0.6229208	-0.6229208	1.1552442	0.0037424038	-0.4119007	-0.463427
0.97063357	-0.5843577	-0.3512812	-0.6229208	-0.6229208	-0.29181793	-0.6229208	-0.6229208	0.45361006	-0.6229208	-0.09337559	-0.06609825	-0.29253244	-0.48072645	-0.6229208	-0.5648271	-0.13681948	1.3830734	0.72119915	0.06554662	-0.6229208	-0.43128815	-0.6229208	-0.6229208	-0.6229208	-0.51417273	-0.5508117	-0.6229208	-0.6229208	-0.6229208	-0.6229208	0.7202271	0.46986	2.0683005	0.70681965	-0.47060236	0.7696505	3.4772856	2.404094	4.0833488	0.5238188	0.6819324	-0.6229208	0.07412044	-0.6229208	-0.6229208	-0.20348834	1.1341958	-0.6229208	-0.6229208
-0.06155301	1.4075419	-0.6229208	-0.61600345	1.4351083	-0.6229208	0.4957967	-0.59959847	-0.6229208	-0.6229208	-0.6229208	-0.6229208	-0.6229208	-0.48975748	-0.6229208	-0.6229208	-0.6229208	-0.23411949	0.5572863	-0.066425376	-0.6229208	-0.6229208	-0.6229208	-0.6002081	-0.6229208	-0.061413754	-0.6229208	-0.6229208	-0.49544585	-0.6229208	1.4436429	1.4651535	2.4670877	0.7690733	0.6000456	0.90164965	3.5211117	1.0003589	-0.26153067	3.6200137	3.7120948	0.15607852	-0.4353638	-0.6229208	-0.6229208	-0.6229208	-0.6229208	-0.03949407	1.3296477	-0.6229208
-0.6229208	0.4260195	-0.6229208	-0.6229208	1.7790208	-0.022078633	-0.40079167	-0.17281929	0.3946714	-0.52025765	-0.28345707	-0.6229208	-0.6229208	-0.025184097	-0.6229208	0.45167023	-0.6229208	-0.6229208	-0.12231272	-0.6229208	-0.6229208	0.13276964	-0.6229208	-0.6229208	-0.6229208	-0.29200074	-0.45370823	0.018914036	0.46186697	1.3782911	3.2489185	1.2180388	1.8991306	0.5120093	0.8859155	-0.05197179	1.1596807	-0.6229208	0.44502044	3.984249	2.7823462	1.2781451	0.8180253	-0.6229208	-0.6229208	-0.6229208	-0.6229208	-0.43733102	-0.42313147	-0.6229208
-0.6229208	-0.6229208	-0.24943896	-0.6229208	1.2852846	0.77830577	3.2389026	2.2561986	1.48133	0.35843855	0.8111181	-0.6229208	-0.6229208	-0.50754184	-0.3819735	1.1785066	0.57525826	0.06537787	-0.6229208	0.14500746	-0.6229208	0.4327444	-0.6229208	-0.6229208	-0.6229208	-0.3251426	-0.6229208	-0.6229208	2.5824883	2.5598965	1.8364866	1.1063467	0.8701661	-0.3342329	-0.6229208	1.4035577	2.7304494	0.19348043	0.8228667	4.901409	3.853311	-0.44254726	1.7372061	0.7177345	-0.6229208	-0.6229208	2.161656	1.9604703	0.5495586	-0.6229208
-0.6229208	-0.6229208	-0.6229208	0.2738507	-0.6229208	2.0696557	2.541618	2.1117692	2.2951672	-0.6229208	1.1105036	-0.6229208	-0.6229208	-0.6111114	0.5024663	-0.6229208	-0.23214181	-0.048760343	0.050882358	-0.6229208	-0.22967362	-0.6229208	-0.6229208	-0.6229208	-0.6229208	-0.39080366	0.123098455	0.8717645	1.9979906	0.8391483	2.0306096	1.5394541	1.8983697	-0.6229208	-0.46773773	2.1692853	1.8188258	1.6539797	0.4702072	3.0962195	3.6477652	0.27017418	1.8449258	0.393882	-0.6229208	1.4299736	0.12687813	2.3674614	1.4669757	-0.6229208
-0.6229208	-0.6229208	-0.6229208	-0.21743506	-0.6229208	2.6090195	1.3088914	2.2046573	1.4857049	-0.16537501	-0.6229208	-0.6229208	-0.6229208	-0.6229208	-0.6229208	-0.6229208	-0.6229208	0.5754955	-0.6229208	0.19182055	-0.6229208	-0.6229208	-0.6229208	-0.6229208	-0.6229208	-0.6229208	-0.6229208	-0.6229208	-0.6229208	-0.49475688	-0.6229208	0.62074035	0.43233344	-0.6229208	0.7360506	-0.54932916	-0.6229208	1.2134004	1.3917139	2.0588923	2.022718	-0.60739654	1.2975407	0.9398994	1.2422681	0.3671763	2.6526527	2.0563061	0.44003126	-0.6229208
-0.6229208	-0.6229208	-0.6229208	-0.5810202	-0.6229208	1.238191	0.08653711	2.0465016	1.8313053	0.40738153	0.6438832	-0.6229208	-0.6229208	-0.6229208	-0.6229208	-0.6229208	-0.6229208	-0.09696579	0.72211754	-0.6229208	-0.6229208	-0.6229208	-0.6229208	-0.6229208	-0.6229208	-0.6229208	-0.17883447	-0.6229208	-0.6229208	-0.6229208	0.62739897	-0.6229208	-0.6229208	-0.6229208	1.9322336	0.41964924	-0.012124474	-0.6229208	1.0063995	3.1740408	1.2680367	-0.6229208	0.35020795	0.38935387	1.004305	0.9889635	1.7330978	2.128679	-0.3568371	0.88805324
-0.6229208	-0.6229208	-0.6229208	-0.6229208	-0.6229208	0.24259128	0.299309	2.6262605	0.3998796	-0.07071061	-0.6229208	-0.6229208	-0.6229208	-0.6229208	-0.6229208	-0.6229208	-0.6229208	-0.6229208	-0.13285811	-0.6229208	-0.6229208	-0.6229208	-0.6229208	-0.6229208	-0.6229208	-0.6229208	-0.6229208	-0.6229208	-0.6229208	-0.6229208	2.7322297	-0.6229208	-0.6229208	-0.6229208	-0.6229208	0.9975333	-0.19635776	1.5403243	1.5216954	1.019339	-0.6229208	-0.6229208	-0.6229208	-0.6229208	1.6578654	-0.23952979	1.1506547	1.3476474	0.5006734	0.8269093
-0.6229208	-0.6229208	-0.6229208	-0.6229208	-0.6229208	-0.6229208	0.78011936	1.6527134	2.3669283	-0.6229208	-0.6229208	-0.6229208	-0.6229208	-0.6229208	-0.6229208	-0.6229208	-0.6229208	0.7916881	-0.19585642	-0.6229208	-0.26204354	-0.6229208	-0.6229208	-0.6229208	-0.46998188	-0.6229208	-0.029373033	0.3361765	0.49455237	-0.6229208	-0.6229208	-0.6229208	-0.6229208	-0.6229208	-0.6229208	1.0095623	2.7417145	1.2895396	5.2684546	1.5538447	-0.57382274	-0.6229208	1.2191106	-0.6229208	-0.6229208	2.8886864	0.56063914	0.8522978	1.3907298	0.538861
-0.6229208	-0.6229208	-0.6229208	-0.6229208	-0.6229208	-0.6229208	-0.6229208	1.8584436	2.798906	-0.6229208	-0.6229208	-0.6229208	-0.6229208	-0.6229208	-0.6229208	-0.6229208	-0.6229208	1.0502914	-0.45817274	-0.6229208	-0.6229208	-0.6229208	-0.6229208	-0.6229208	0.52491945	-0.6229208	-0.6229208	-0.5513211	-0.6229208	-0.6229208	-0.6229208	-0.6229208	-0.6229208	0.3139356	-0.6229208	-0.6229208	2.8506157	2.6922755	4.273822	2.615387	0.6404925	-0.6229208	-0.6229208	-0.6229208	0.5231633	1.4363185	0.4890554	-0.6056255	-0.6229208	-0.6229208
-0.6229208	-0.6229208	-0.35245523	-0.6229208	-0.6229208	-0.6229208	-0.3500225	1.7129413	2.5884733	-0.6229208	-0.6229208	-0.08642149	-0.6229208	-0.6229208	-0.6229208	-0.6229208	-0.6229208	-0.6229208	-0.6229208	-0.6229208	-0.6229208	-0.6229208	-0.6229208	-0.6229208	-0.27394655	-0.094022386	0.8225606	-0.6229208	-0.1866821	-0.6229208	-0.6229208	-0.6229208	-0.6229208	-0.6229208	-0.6229208	-0.6229208	-0.6229208	2.031925	2.0388582	1.4246224	1.4961213	-0.6229208	-0.6229208	-0.6229208	0.9480034	-0.47493687	0.22110024	0.8689095	-0.6229208	-0.6229208
-0.6229208	-0.6116806	-0.6229208	-0.23815028	-0.022171816	-0.6229208	-0.6229208	1.4677632	1.7207514	-0.6229208	0.073297545	-0.6229208	-0.6229208	-0.6229208	-0.6229208	-0.6229208	-0.6229208	-0.6229208	-0.6229208	-0.6229208	-0.6229208	-0.6229208	-0.6229208	-0.6229208	0.4798933	-0.6229208	-0.6229208	1.2026734	-0.2173759	-0.6229208	-0.6229208	-0.6229208	-0.6229208	-0.6229208	-0.6229208	-0.6229208	0.94591993	2.0647047	3.1982362	2.2909524	0.73879886	-0.6229208	-0.6229208	-0.6229208	0.56586516	-0.6229208	0.4824991	-0.5281873	-0.6229208	-0.6229208
0.12318682	2.299296	0.9112922	-0.6229208	0.2136855	-0.6229208	0.010185718	-0.09852487	2.196168	0.19841027	0.71973735	-0.5297018	0.0671101	-0.38715428	-0.6229208	-0.6229208	-0.6229208	-0.6229208	-0.6229208	-0.6229208	-0.6229208	-0.6229208	-0.6229208	-0.6229208	-0.6229208	-0.60349214	1.2799364	0.5527553	0.5264578	0.4565796	-0.6229208	-0.6229208	-0.6229208	-0.6229208	-0.6229208	0.79036266	3.566997	3.7493472	2.7218225	1.5353109	0.13162304	-0.6229208	-0.6229208	-0.1851236	0.9378926	-0.6229208	-0.6229208	-0.6229208	-0.6229208	-0.6229208
0.90384376	2.7307057	-0.4186045	-0.6229208	-0.22555806	-0.6229208	-0.6229208	-0.6229208	0.97359014	-0.6229208	1.9444629	0.60101223	-0.48304307	1.620492	-0.5956888	-0.6229208	-0.6229208	-0.6229208	-0.6229208	-0.6229208	-0.6229208	-0.6229208	-0.6229208	-0.6229208	-0.6229208	-0.39864835	0.8624312	1.7032697	0.48410642	-0.6229208	-0.6229208	-0.6229208	-0.6229208	-0.6229208	-0.6229208	2.7647483	3.0588691	3.2856035	1.9321047	-0.19013628	-0.6229208	-0.6229208	-0.6229208	1.0730356	0.75428385	-0.6229208	-0.6229208	-0.58160394	-0.6229208	-0.6229208
0.28057504	1.456735	0.7347495	-0.6229208	-0.6229208	-0.6229208	-0.6229208	-0.6229208	2.1860452	-0.6229208	1.0768278	1.8634272	0.103608266	1.6270787	1.224334	-0.6229208	-0.6229208	-0.6229208	-0.6229208	-0.6229208	-0.6229208	-0.6229208	-0.6229208	-0.6229208	-0.6229208	-0.23341131	1.0425675	2.8866885	-0.38275743	-0.6229208	-0.6229208	-0.6229208	0.57032007	-0.6092066	-0.6229208	1.9490848	1.3178859	1.7927614	1.3782316	1.0045375	-0.6229208	0.70304143	-0.6229208	0.042851925	1.2020586	-0.6229208	-0.6229208	-0.6229208	-0.6229208	-0.6229208
-0.18266487	0.9181911	0.5434732	-0.34581703	-0.6229208	-0.6229208	0.12999769	-6.866939e-05	0.4774299	1.0450363	2.319595	-0.1562767	-0.17221862	-0.6229208	0.89470303	0.34326318	-0.6229208	-0.6229208	-0.6229208	-0.6229208	-0.6229208	-0.6229208	-0.6229208	-0.6229208	-0.6229208	0.22091113	-0.6229208	-0.6229208	-0.573748	-0.6229208	-0.30988064	1.0786924	-0.44478172	0.058152605	2.1563022	1.9806459	1.1481969	1.4914962	1.0033644	-0.6229208	-0.6229208	-0.5775762	1.9671695	-0.034977958	0.17851765	-0.6229208	-0.6229208	-0.42645872	-0.6229208	-0.6229208
1.660115	1.4098178	0.3535157	2.0082407	-0.6229208	-0.6229208	-0.6229208	0.10066637	0.43927243	0.16196232	1.3972211	-0.33536664	-0.6229208	-0.6229208	2.891246	0.7496711	0.71332216	-0.6229208	-0.6229208	-0.6229208	-0.6229208	-0.6229208	-0.6229208	-0.6229208	0.018878225	-0.6229208	-0.6229208	-0.6229208	-0.6229208	-0.19763876	-0.04292806	1.0721595	-0.29384047	1.3173285	3.5828707	1.1912106	1.9181072	-0.6229208	0.6038481	-0.6229208	-0.6229208	2.4326265	1.8468895	0.20153382	0.10264705	-0.6229208	-0.6229208	-0.6229208	-0.6229208	-0.6229208
1.3032722	2.0074825	1.0081276	-0.46356702	-0.11247123	-0.6229208	-0.6229208	1.8805432	2.128855	0.27715275	-0.40912005	-0.6229208	-0.6229208	-0.5651031	-0.11238313	-0.6229208	-0.6229208	2.2427526	1.6354135	-0.10453548	-0.6229208	-0.5786023	-0.6229208	-0.6229208	0.063638434	-0.6229208	-0.6229208	-0.6229208	-0.6229208	-0.6229208	-0.46419194	-0.6229208	-0.25896963	1.4133254	2.5408213	0.2799579	1.2076782	-0.6186275	-0.6229208	-0.6229208	-0.6229208	2.6707776	2.6234608	0.92929584	-0.16280444	-0.6229208	-0.6229208	-0.6229208	-0.6229208	-0.6229208
0.9518558	1.0367209	-0.6229208	0.16072083	-0.045393627	0.25089276	1.3941334	3.8023973	3.1992025	0.45838678	-0.6229208	-0.6229208	-0.6229208	-0.6229208	-0.6229208	-0.6229208	-0.009178272	1.1248639	0.60346264	2.6451173	0.6695795	0.77046216	-0.6229208	-0.6229208	-0.6229208	-0.6229208	-0.6229208	-0.6229208	-0.6229208	-0.6229208	-0.6229208	0.38465855	2.3024912	2.1668806	2.3247812	0.88268054	0.06877029	-0.6229208	-0.6229208	-0.6229208	-0.6229208	2.8156219	0.7978972	1.6270281	-0.5297448	-0.6229208	-0.6229208	-0.6229208	-0.6229208	-0.6229208
-0.2936927	0.78456	0.8135456	-0.066228025	-0.35585505	0.8912001	3.3252873	3.4919076	1.6071684	2.453682	-0.6229208	-0.6229208	-0.6229208	-0.6229208	-0.6229208	-0.6229208	0.43623903	1.7753333	1.5080861	2.5414674	1.4724165	-0.6229208	-0.6229208	-0.6229208	-0.6229208	0.5825551	-0.6229208	-0.6229208	-0.6229208	-0.6229208	-0.44052553	1.2413566	1.5618352	0.8516871	0.82196105	-0.09825024	0.4656743	-0.6229208	-0.6229208	-0.6229208	0.58099025	1.462585	0.73458064	0.77105606	-0.6229208	-0.6229208	-0.6229208	-0.6229208	-0.6229208	-0.6229208
-0.26001537	-0.6229208	1.3813856	-0.30801743	-0.33646291	1.3477057	2.195555	2.688308	3.8371215	1.1885422	0.29448968	-0.59144	0.28989926	-0.6229208	-0.6229208	0.14195642	2.0646932	0.5099027	1.0002183	-0.6229208	1.1163051	-0.6229208	-0.6229208	-0.6229208	-0.044314712	-0.6229208	-0.6229208	-0.6229208	-0.6229208	-0.6229208	-0.004633344	1.0396552	-0.04679785	-0.6229208	-0.6229208	-0.6229208	-0.6229208	-0.6229208	-0.6229208	3.1244986	-0.02559321	-0.05459237	0.6718045	-0.6229208	-0.6229208	-0.6229208	-0.6229208	-0.6229208	-0.6229208	-0.6229208
-0.6229208	0.59690285	-0.6229208	-0.6229208	-0.6229208	0.6652777	2.5503888	2.8488736	2.121718	4.4239106	0.72165245	-0.6229208	-0.6229208	-0.35997346	-0.48796725	-0.6229208	2.3097005	0.070905	-0.108848855	-0.6229208	0.25901273	-0.2826388	-0.6229208	-0.6229208	-0.6229208	-0.5009838	-0.6229208	-0.6229208	-0.10512475	-0.6229208	-0.53180665	0.68929815	-0.6229208	-0.6229208	-0.6229208	-0.6229208	-0.6229208	-0.6229208	-0.6229208	1.3814137	-0.6229208	-0.008085212	-0.2763113	0.024146488	-0.5494412	-0.6229208	-0.6229208	-0.6229208	-0.6229208	-0.6229208
-0.6229208	-0.44183615	-0.61590225	0.09993262	0.39836225	1.3764716	4.4840536	1.6969347	4.1367226	2.4876218	0.37127647	-0.6229208	0.09798588	1.1125079	-0.6229208	-0.15364715	-0.6229208	-0.6229208	-0.6229208	-0.6229208	-0.6229208	-0.5736992	-0.6229208	-0.6229208	-0.45821047	0.3746241	1.039303	-0.6229208	0.3799464	-0.1967698	-0.058916107	-0.6229208	-0.6229208	0.84229165	-0.6229208	-0.6229208	-0.6229208	-0.50094223	-0.6229208	-0.6229208	-0.6229208	-0.56791973	-0.6229208	0.50739163	0.8011555	1.2416257	-0.6229208	-0.6229208	-0.6229208	-0.6229208
-0.6229208	-0.6229208	1.1766989	0.7548819	-0.57195026	1.0817474	1.7534567	2.465399	2.0622633	1.8845788	-0.009179465	-0.6229208	0.07949645	-0.6229208	-0.6229208	-0.6229208	-0.6229208	-0.6229208	-0.6229208	-0.6229208	-0.6229208	-0.6229208	-0.6229208	-0.6229208	-0.39645103	2.0220952	0.39003673	-0.24869116	-0.6229208	-0.6229208	-0.6229208	-0.6229208	-0.6229208	-0.6229208	-0.6229208	-0.6229208	-0.6229208	1.4967746	-0.6229208	-0.6229208	-0.6229208	-0.6229208	-0.6229208	0.30259413	1.2948412	-0.4260886	-0.6229208	-0.6229208	-0.6229208	-0.6229208
-0.6229208	-0.6229208	0.7926747	0.6252175	0.43879086	0.44975764	0.5175267	2.563443	-0.22279799	0.6263126	0.77907044	-0.6229208	-0.6229208	-0.6229208	-0.6229208	-0.6229208	-0.6229208	-0.6229208	-0.6229208	-0.6229208	-0.6229208	-0.6229208	-0.6229208	0.4169744	1.3536315	1.8898205	-0.6229208	0.7576755	-0.6229208	-0.6229208	-0.6229208	-0.6229208	-0.6229208	-0.6229208	-0.6229208	0.20688443	2.2029717	-0.55891824	0.1978393	-0.6229208	-0.6229208	-0.6229208	0.1850727	0.06427937	0.5371972	1.0575962	-0.6229208	-0.6229208	-0.6229208	-0.6229208
-0.6229208	0.24734236	1.7090499	-0.5184514	-0.6229208	-0.6229208	-0.6229208	-0.48932505	0.27819186	0.76692605	0.42300457	-0.6229208	-0.6229208	-0.6229208	-0.6229208	-0.6229208	-0.6229208	-0.6229208	-0.6229208	-0.6229208	-0.6229208	-0.07781102	0.30418694	1.194117	0.1523627	2.8600523	0.31615758	-0.48605627	-0.6229208	-0.6229208	-0.6229208	-0.6229208	-0.6229208	-0.6229208	0.39747086	1.7210763	1.2058988	0.9658972	-0.16254728	-0.6229208	-0.6229208	-0.6229208	-0.6229208	-0.6229208	-0.27405775	0.7585213	-0.6229208	-0.6229208	-0.6229208	-0.6229208
-0.43830898	0.29023746	1.2770265	-0.6229208	-0.34772527	-0.6229208	-0.6229208	-0.6229208	-0.6229208	-0.6229208	-0.6229208	-0.6229208	-0.6229208	-0.6229208	-0.6229208	-0.6229208	-0.6229208	-0.6229208	-0.6229208	-0.6229208	-0.6229208	-0.6229208	-0.45339102	0.30535343	0.19644296	0.85840654	-0.14028348	-0.6229208	-0.6229208	-0.6229208	-0.6229208	-0.6229208	-0.6229208	-0.6229208	1.7303904	2.6514933	0.29791123	0.56908065	-0.6229208	-0.6229208	-0.6229208	-0.6229208	-0.6229208	-0.6229208	-0.6229208	-0.6229208	0.8092278	-0.6229208	-0.6229208	-0.6229208
-0.20846678	0.35967407	1.0112572	0.33997202	-0.4826211	-0.6229208	-0.6229208	-0.6229208	-0.6229208	-0.6229208	-0.6229208	-0.6229208	-0.6229208	-0.5472265	-0.6229208	-0.17142527	-0.6229208	-0.6229208	-0.6229208	-0.6229208	-0.6229208	-0.6229208	-0.14822015	-0.6229208	-0.6229208	-0.6229208	-0.6229208	-0.6229208	-0.6229208	-0.6229208	-0.6229208	0.00240659	-0.6229208	-0.6229208	1.2576648	1.3350735	-0.6229208	-0.6229208	-0.3502845	-0.6229208	-0.079181194	-0.3058905	-0.6229208	0.2173939	-0.2684587	-0.0072820648	-0.3295645	0.22758932	-0.58115745	-0.6229208
0.60770917	-0.11793939	-0.26933333	0.73550904	0.8974544	-0.11436055	-0.6229208	-0.6229208	-0.6229208	-0.6229208	-0.6229208	-0.6229208	-0.6229208	0.55219704	1.4238616	1.2800846	0.07889501	-0.6229208	-0.010759741	-0.6229208	-0.6229208	-0.6229208	-0.6229208	-0.6229208	-0.05504227	-0.6229208	-0.6229208	-0.6229208	-0.6229208	-0.6229208	-0.6229208	-0.6229208	-0.6229208	0.19048785	0.2952538	-0.6229208	-0.6229208	-0.6229208	-0.465259	-0.3485657	-0.6229208	-0.6229208	1.6475564	-0.6229208	-0.41809127	-0.56308043	-0.30365685	-0.37283012	-0.3504445	-0.6229208
-0.49298918	-0.43766624	0.39228234	1.1563977	0.50918233	0.94664985	-0.6229208	-0.6229208	-0.6229208	-0.6229208	-0.6229208	-0.6229208	-0.6229208	-0.6229208	1.6431618	1.1753055	1.2790759	-0.56678903	-0.37945727	-0.6229208	-0.10768153	-0.53865063	-0.6229208	-0.18813038	0.43904668	-0.6229208	-0.6229208	-0.6229208	-0.6229208	-0.6229208	-0.6229208	-0.6229208	-0.18924324	1.3875611	0.35323977	0.5079886	-0.6229208	-0.6229208	-0.6229208	1.5902557	-0.6229208	0.21271642	0.39602956	0.5809596	0.09683907	0.2040848	-0.28272703	-0.6229208	-0.6229208	-0.6229208
0.5930167	0.1279843	0.035772346	1.4873242	1.2836404	0.7046784	1.4763806	-0.6229208	-0.6229208	-0.6229208	-0.6229208	0.1631951	-0.6229208	-0.43838683	-0.6229208	-0.38355854	0.5341158	0.84938437	-0.6229208	-0.6229208	0.710144	-0.6229208	0.6601488	-0.6229208	-0.11074299	-0.6229208	-0.6229208	-0.6229208	-0.6229208	-0.6229208	-0.6229208	-0.6229208	0.25689968	-0.6229208	-0.6229208	-0.045644257	-0.6229208	-0.6229208	-0.6229208	0.7801286	1.9228783	0.1343181	-0.10988999	0.2754709	-0.6229208	0.16994543	1.4995352	-0.6229208	-0.6229208	-0.6229208
-0.6229208	-0.121671475	-0.6229208	0.30180025	1.7222767	0.68977463	-0.15850252	-0.6229208	-0.6229208	-0.6229208	-0.6229208	-0.6229208	-0.6229208	-0.6229208	-0.6229208	0.9953332	-0.04404149	-0.118989795	-0.6229208	-0.6229208	-0.6229208	0.43436772	-0.6229208	-0.6229208	0.088138685	0.77275896	-0.6229208	0.6509146	0.67683655	-0.32279786	-0.6229208	-0.6229208	0.20036194	-0.6229208	0.1219986	1.2331536	-0.6229208	-0.6229208	-0.6229208	-0.6229208	0.41049004	1.7184547	-0.010576692	0.17168637	-0.6229208	-0.6229208	-0.6047478	-0.6229208	-0.6229208	-0.6229208
-0.6229208	-0.04936676	-0.6229208	0.42268407	1.0831608	0.15720397	0.70669943	0.0201207	-0.6229208	0.4556566	-0.6229208	-0.6229208	-0.5564431	-0.6229208	-0.36459696	-0.6154124	-0.6229208	-0.6229208	-0.6229208	-0.6229208	-0.6229208	-0.6229208	1.2383484	-0.6229208	0.6906428	1.1068883	-0.6229208	-0.02285136	-0.17489295	-0.6229208	0.017023064	-0.6229208	-0.45307887	-0.6229208	-0.054776095	-0.03833566	-0.6229208	-0.6229208	-0.6229208	-0.6229208	0.07624748	1.3452257	-0.6229208	0.4330477	-0.28954983	-0.6229208	-0.6229208	-0.6229208	-0.6229208	-0.6229208
-0.6229208	-0.6229208	-0.6229208	1.7411176	2.2668502	0.9667105	-0.6229208	-0.6229208	-0.6229208	0.26315105	-0.6229208	-0.6229208	-0.6229208	-0.6229208	-0.23580483	-0.6229208	-0.6229208	-0.6229208	-0.6229208	-0.6229208	-0.6229208	-0.6229208	-0.6229208	-0.6229208	-0.24636838	-0.065598905	-0.14709775	-0.6229208	-0.6229208	-0.6229208	0.35677463	-0.6229208	0.37186894	-0.23906094	0.9199954	-0.6229208	-0.6229208	-0.6229208	-0.6229208	-0.6229208	1.8916943	1.7053013	0.16421929	-0.6229208	-0.6229208	-0.6229208	-0.23293771	-0.6229208	-0.6229208	-0.6229208
-0.6229208	0.36072376	-0.6229208	1.8270868	1.1165466	0.8266117	-0.33908957	-0.6229208	-0.6229208	-0.6229208	0.45459777	-0.6229208	-0.6229208	-0.6229208	-0.58313394	-0.6229208	-0.6229208	-0.6229208	-0.6229208	-0.6229208	-0.6229208	-0.6229208	-0.2649675	0.17842914	0.6738486	0.060424395	-0.4864217	-0.6229208	-0.6229208	-0.6229208	-0.6229208	-0.6229208	-0.26949748	0.28477883	-0.3294082	-0.6229208	0.3445922	-0.6229208	-0.6229208	-0.6229208	1.6182786	2.4727159	0.8701901	-0.6229208	-0.6229208	-0.6229208	-0.6229208	-0.6229208	-0.6229208	-0.42156026
-0.6229208	-0.6229208	0.81709504	1.6314516	0.94359946	0.15090235	-0.052675016	-0.6229208	-0.6229208	-0.14462188	0.112043925	-0.6229208	-0.6229208	-0.43053344	-0.3193845	-0.2537922	-0.6229208	-0.6229208	-0.6229208	-0.6229208	-0.6229208	-0.030159594	0.6362137	0.74414676	1.5063255	1.1033188	0.07729022	-0.6229208	-0.6229208	-0.6229208	-0.04686279	-0.6229208	-0.6229208	1.4575204	-0.6229208	-0.6229208	-0.6229208	-0.6229208	-0.6229208	-0.3465009	-0.19354184	2.2734897	0.21754798	-0.6229208	-0.19448443	-0.6229208	-0.6229208	-0.6229208	-0.6229208	-0.6229208
-0.6229208	-0.6229208	1.3989035	2.7017198	-0.4146328	-0.6229208	-0.6229208	-0.6229208	-0.6229208	-0.6229208	0.7112487	-0.6229208	-0.6229208	-0.6229208	-0.6229208	-0.6229208	-0.6229208	-0.6229208	-0.5191024	-0.6229208	-0.5508155	-0.35958531	-0.46394852	-0.6229208	0.7835344	3.5266078	-0.6229208	-0.24356613	-0.6229208	-0.6229208	-0.6229208	-0.6229208	-0.6229208	2.2913964	0.15688147	1.5197086	-0.6229208	-0.6229208	-0.6229208	-0.05984177	0.61414564	1.8832452	0.22348651	-0.24470825	-0.6229208	-0.6229208	-0.6229208	-0.6229208	-0.6229208	-0.6229208
-0.3289322	-0.6229208	1.0502292	-0.057721674	0.3600327	-0.6229208	-0.6229208	-0.6229208	-0.6229208	1.999018	-0.40517995	-0.6229208	-0.6229208	-0.6229208	-0.6229208	-0.6229208	-0.6229208	-0.19117439	0.049442012	-0.6229208	0.24090211	-0.33688736	-0.45295954	-0.6229208	-0.6229208	1.1822774	-0.6229208	-0.6229208	-0.6229208	-0.6229208	-0.28259712	-0.6229208	-0.6229208	1.9864078	-0.6229208	-0.6229208	-0.6229208	-0.6229208	-0.6229208	1.473951	-0.6229208	0.62904745	-0.6229208	-0.22664443	-0.6229208	-0.6229208	-0.6229208	-0.6229208	-0.6229208	-0.6229208
-0.42126238	0.39985847	0.29265565	-0.6229208	-0.6229208	0.22341739	-0.6229208	-0.6229208	-0.6229208	-0.6229208	-0.6229208	-0.6229208	-0.6229208	-0.6229208	-0.6229208	-0.6229208	-0.6229208	1.8461306	0.26207814	0.5270264	0.7202425	1.2948519	-0.18411273	-0.6229208	0.92797107	1.4356691	-0.6229208	0.118953414	-0.6229208	-0.6229208	-0.6229208	-0.6229208	-0.6229208	0.3733407	-0.6229208	-0.6229208	-0.6229208	-0.6229208	-0.6229208	-0.104267545	-0.6229208	1.2744329	1.15106	0.48902118	0.3743461	-0.6229208	-0.6229208	-0.6229208	-0.6229208	-0.6229208
-0.26987773	0.9965079	0.29488924	1.2079046	-0.6229208	1.7387534	-0.6229208	-0.6229208	-0.44643414	-0.6229208	-0.6229208	-0.6229208	-0.6229208	-0.6229208	-0.6229208	-0.6229208	-0.6229208	-0.6229208	1.9080877	0.86450386	2.656041	1.5688989	0.5292497	-0.6146494	-0.6229208	-0.31780493	-0.6229208	-0.6229208	-0.6229208	-0.27010843	-0.6229208	-0.4375252	-0.6229208	-0.6229208	-0.41967127	-0.6229208	-0.6229208	-0.6229208	-0.6229208	-0.6229208	-0.6229208	0.54600364	0.6193882	1.9432205	0.2911556	-0.6229208	-0.5090062	-0.6229208	-0.6229208	-0.4022494
-0.46923336	1.3371521	0.0088349255	-0.6229208	-0.20016634	-0.6229208	-0.6229208	-0.6229208	-0.6229208	-0.6229208	-0.6229208	-0.6229208	-0.6229208	-0.6229208	-0.6229208	-0.6229208	-0.42164642	-0.597187	1.1347421	2.547362	0.8491417	-0.16804239	-0.6017667	0.039954543	-0.36270607	-0.6229208	0.09795898	-0.6229208	0.23852293	-0.6229208	-0.6229208	0.019071484	-0.6229208	-0.6229208	-0.6229208	-0.6229208	-0.6229208	-0.6229208	-0.6229208	-0.6229208	-0.6229208	-0.04964066	1.1466933	0.11787766	-0.60194665	-0.0888784	-0.6229208	-0.6229208	-0.6229208	-0.6229208
-0.49257854	-0.6229208	-0.51590973	-0.6229208	-0.4477995	-0.6229208	-0.5200172	-0.6229208	-0.08238865	-0.17985104	-0.6229208	-0.6229208	-0.6229208	-0.6229208	-0.6229208	-0.23544791	-0.6229208	-0.5300144	0.3675026	3.3044295	3.5107937	0.90719277	-0.0746969	-0.6229208	-0.6229208	-0.6229208	-0.6229208	0.6839636	-0.50154454	-0.6229208	-0.108980805	-0.6229208	-0.6229208	-0.6229208	-0.6229208	-0.6229208	-0.6229208	-0.6229208	-0.6229208	-0.6229208	-0.6229208	-0.6229208	-0.14785706	1.0324547	-0.6229208	0.0938496	-0.6229208	-0.6229208	-0.6229208	-0.6229208
-0.6229208	-0.6229208	-0.6229208	-0.6229208	-0.6229208	1.2700272	-0.23478429	-0.6229208	0.29652083	-0.6229208	-0.6229208	-0.6229208	-0.6229208	-0.03778148	-0.6229208	-0.6229208	-0.27758083	1.5603173	0.39176264	0.18642366	1.1135567	-0.6229208	-0.6229208	-0.6229208	0.26596582	0.23967882	1.7756525	-0.37559488	-0.41431642	-0.6229208	-0.6229208	-0.6229208	-0.6229208	-0.6229208	-0.6229208	-0.6229208	-0.6229208	-0.6229208	-0.6229208	-0.6229208	-0.23441252	-0.6229208	-0.6229208	-0.6229208	-0.6229208	-0.6229208	-0.6229208	-0.6229208	-0.6229208	-0.6229208
0.29845095	-0.20834398	0.7872464	-0.32334688	-0.6229208	2.8434668	1.2796271	-0.6229208	-0.35480288	-0.6229208	-0.6229208	-0.6229208	-0.6229208	-0.6229208	-0.6229208	-0.6229208	-0.41601545	2.2668042	2.8590212	-0.18295504	-0.61946577	-0.6229208	-0.6229208	-0.28106505	1.218895	1.4731753	1.741121	0.7473798	-0.6229208	-0.41108206	-0.33777997	-0.6229208	-0.6229208	-0.6229208	-0.52486074	-0.6229208	-0.6229208	-0.6229208	-0.6229208	-0.6229208	-0.6229208	-0.6229208	-0.6229208	-0.6229208	-0.6229208	-0.6229208	-0.6229208	-0.6229208	-0.6229208	-0.6229208
-0.6229208	0.12787136	0.52376944	0.29435968	-0.32760313	-0.5890227	-0.53216	1.5755342	-0.6229208	-0.6229208	-0.6229208	-0.6229208	-0.6229208	-0.6229208	-0.6229208	-0.6229208	-0.3317286	1.1395252	2.6590323	1.4585205	-0.6229208	-0.6229208	-0.47132516	0.045611918	2.3000753	0.77069366	1.3044887	0.51196736	-0.6229208	0.0019047074	-0.6229208	-0.6229208	-0.6229208	-0.6229208	-0.6229208	-0.6229208	-0.6229208	-0.6229208	-0.6229208	-0.6229208	-0.6229208	-0.6229208	-0.6229208	-0.6229208	-0.5621984	-0.6229208	-0.6229208	-0.6229208	-0.6229208	-0.6229208
1.296046	1.1988935	1.4589623	1.9662988	-0.6229208	-0.6229208	0.63189083	0.96827495	-0.15936905	-0.27108812	-0.6229208	-0.6229208	-0.6229208	-0.6229208	-0.6229208	-0.6229208	-0.6229208	-0.6229208	0.37062356	2.04189	0.54051703	-0.34993145	-0.62035644	0.73495585	1.0050023	1.0233952	0.013213545	-0.6229208	-0.54516953	-0.50379634	-0.6229208	-0.6229208	-0.6229208	-0.6229208	-0.6229208	-0.6229208	-0.6229208	-0.54336846	-0.6229208	-0.6229208	-0.6229208	-0.6229208	-0.38867232	-0.6229208	-0.6229208	-0.6229208	-0.6229208	-0.6229208	-0.55412936	-0.6229208
0.9278565	1.3141352	2.8772845	4.3839498	1.8311442	-0.44138214	1.1043593	-0.51252496	-0.6229208	-0.6229208	-0.6229208	-0.6229208	-0.6229208	-0.6229208	-0.6229208	-0.6229208	-0.6229208	-0.4841268	1.2600976	0.7020522	1.4456122	2.5144608	2.928959	0.5383357	-0.06648482	0.6586158	-0.23117003	-0.6229208	-0.32708433	-0.4894413	-0.6229208	-0.6229208	0.02526707	-0.34566572	-0.6229208	-0.6229208	-0.6229208	0.09251798	0.11025142	-0.6229208	-0.6229208	-0.6229208	-0.6229208	-0.36850154	-0.6229208	-0.6229208	-0.6229208	-0.6229208	-0.6229208	-0.6229208
-0.3859576	-0.5559632	1.2407197	2.4973457	1.2713218	0.8128289	1.0648519	-0.6229208	-0.6229208	-0.47788125	-0.6229208	-0.46089566	-0.6229208	-0.6229208	-0.6229208	-0.6229208	-0.6229208	-0.6229208	-0.2883594	0.06678557	0.67341596	-0.5406624	0.16428049	1.8487488	-0.6229208	0.42808962	0.71341366	0.7693537	0.48718095	0.53841794	0.110319056	-0.6229208	-0.6229208	-0.6229208	-0.6229208	-0.6229208	-0.6229208	0.3959022	-0.6229208	-0.6229208	-0.6229208	-0.6229208	-0.6229208	-0.6229208	0.32105276	-0.6229208	-0.6229208	-0.6229208	-0.6229208	-0.6229208
-0.038905587	0.72740567	0.8439963	0.47662038	1.5507073	0.6090425	2.290677	3.4797976	1.6100056	-0.6229208	-0.6229208	-0.6229208	-0.6229208	-0.6229208	-0.6229208	-0.6229208	-0.6229208	-0.6229208	-0.6229208	-0.6229208	0.9080812	-0.2106173	-0.28330633	1.3096539	0.5072894	0.00012972036	-0.098272115	0.9377306	2.113281	-0.6229208	-0.06963107	-0.6229208	-0.6229208	-0.6229208	-0.6229208	-0.6229208	-0.6229208	-0.6229208	-0.6229208	-0.6229208	-0.24128169	-0.6229208	0.20619345	-0.6229208	-0.6229208	-0.6229208	-0.6229208	-0.6229208	-0.6229208	-0.6229208
0.6355622	-0.6229208	-0.6229208	-0.6229208	-0.6229208	-0.6229208	1.1256073	0.08442417	2.830064	1.0968181	2.1576452	-0.272842	-0.52135134	-0.6229208	-0.6229208	-0.6229208	-0.6229208	-0.6229208	0.14500648	0.18282129	-0.6229208	-0.6229208	-0.6229208	-0.6229208	0.85601664	1.0081588	0.15749845	0.807457	-0.6229208	-0.6229208	-0.41956767	-0.6229208	-0.10307488	0.18343423	-0.6229208	-0.6229208	-0.4635677	-0.6229208	-0.53338534	-0.6229208	-0.6229208	-0.6229208	-0.51306343	-0.6229208	-0.6229208	-0.6229208	-0.6229208	-0.6229208	-0.6229208	0.06438504
-0.6229208	-0.19841315	-0.6229208	-0.6229208	-0.6229208	-0.6229208	-0.6229208	0.99864763	1.7051955	-0.30128452	1.089668	0.594093	-0.6229208	-0.6229208	-0.6229208	-0.38843244	-0.6229208	-0.6229208	-0.6229208	-0.31410977	-0.6229208	-0.6229208	-0.6229208	-0.10146594	-0.6229208	1.7807151	1.0126634	-0.063820034	-0.6099753	-0.6229208	-0.6229208	-0.6229208	1.0680659	-0.6229208	-0.6229208	-0.6229208	-0.6229208	-0.6229208	-0.6229208	-0.6229208	-0.6229208	-0.6229208	-0.6229208	-0.6229208	-0.6229208	-0.6229208	-0.15666519	-0.49687287	-0.45293877	1.3775141
-0.1507547	-0.3866878	-0.6229208	-0.6229208	-0.6229208	-0.6229208	-0.6229208	-0.118282475	0.5657961	0.33885083	2.1047578	0.35733268	-0.22258501	-0.6229208	-0.6229208	-0.6229208	-0.6229208	-0.42213356	-0.6229208	-0.6229208	-0.6229208	-0.6229208	-0.6229208	-0.6229208	-0.6229208	0.74144155	-0.6229208	-0.6229208	-0.6229208	-0.6229208	-0.6229208	-0.6229208	0.98498195	0.09868314	-0.6229208	-0.6229208	-0.6229208	-0.1062544	-0.6229208	-0.6229208	-0.6229208	-0.6229208	-0.6229208	-0.6229208	-0.6229208	-0.6229208	0.82850283	-0.6229208	1.2525729	0.6448246
3.5755188	1.6665736	-0.34485435	-0.24741228	-0.6229208	-0.6156331	-0.6229208	-0.6229208	0.9176488	-0.17319196	0.5592232	0.9149191	1.6282265	-0.6229208	-0.6229208	-0.6229208	-0.6229208	-0.6229208	0.6740794	-0.6229208	-0.1673661	-0.5063823	-0.6229208	-0.6229208	-0.6229208	-0.34451738	0.47809565	-0.6229208	-0.6229208	-0.6229208	-0.6229208	-0.5490766	-0.6229208	-0.6229208	-0.011761019	-0.6229208	-0.6229208	-0.6229208	-0.6229208	-0.6229208	-0.6229208	-0.6229208	-0.6229208	-0.6229208	-0.6229208	-0.6229208	-0.6229208	0.18519884	2.8192058	1.6869243
2.8690286	3.1172907	1.7427188	0.7134199	-0.6229208	-0.4574319	-0.6229208	-0.6229208	1.0317528	-0.5003751	-0.19041513	0.17119253	0.25795227	-0.5754619	-0.6229208	-0.07957787	0.40671557	-0.4239197	-0.5478781	-0.6229208	-0.6229208	-0.6229208	-0.6229208	-0.6229208	-0.6229208	0.9172331	0.73458076	1.3198608	-0.22682768	-0.6229208	-0.34326416	-0.6229208	-0.2817144	-0.6229208	-0.6229208	0.03351014	-0.23974426	0.38844246	1.2492443	-0.6229208	-0.6229208	-0.6229208	-0.6229208	-0.6229208	-0.6229208	-0.6229208	1.8434497	2.5141876	3.4079728	1.8081526
1.8780822	2.6366765	1.7051044	2.138973	4.3781414	-0.6229208	-0.6229208	-0.6229208	0.042765845	0.3265259	-0.16600972	0.37458193	-0.6229208	-0.16133653	-0.6229208	-0.6229208	0.8000387	0.6670938	0.8166401	-0.6229208	-0.6229208	-0.6229208	-0.6229208	-0.40662944	0.1631256	-0.6229208	0.108662955	0.26970413	0.2071744	-0.6229208	-0.6229208	-0.6229208	0.76073885	-0.6229208	1.1660827	-0.28052893	-0.32570127	-0.37215078	1.6700217	-0.6229208	0.23905472	-0.6229208	-0.6229208	-0.6229208	-0.6229208	-0.6229208	1.5104189	1.3034611	1.3175613	0.81692356
2.1132038	1.4690216	1.0588467	2.687182	1.2002223	0.55309725	1.0428168	-0.6229208	-0.6229208	1.4993901	2.9442616	-0.6229208	-0.6229208	-0.6229208	-0.6229208	-0.6229208	1.4988765	0.57989305	-0.6229208	-0.6229208	-0.6229208	-0.6229208	-0.6229208	-0.6229208	-0.6229208	-0.6229208	-0.6229208	0.102127135	1.0505049	-0.18717213	-0.23267086	-0.6229208	-0.48931214	-0.6229208	0.5176184	1.3155704	-0.38039935	-0.6229208	2.336145	-0.6229208	-0.09460989	0.8672753	3.002668	-0.6229208	-0.6229208	-0.6229208	3.2204397	2.6309695	0.15925182	0.48194945
0.9414546	1.5084202	-0.6229208	-0.6229208	-0.6229208	1.4554533	0.4395102	-0.6229208	-0.2297428	1.126533	-0.6229208	-0.6229208	-0.6229208	-0.6229208	-0.6229208	-0.6229208	0.33106014	0.20185348	-0.6229208	-0.6229208	-0.6229208	-0.6229208	-0.6229208	-0.6229208	-0.6229208	0.22621183	0.4632503	-0.6229208	-0.14054856	-0.6229208	-0.19373028	-0.6229208	0.26448286	-0.08643703	-0.5271367	2.4715803	1.6015714	-0.6229208	-0.6229208	-0.6229208	-0.6229208	1.440152	0.901645	0.20501502	0.24925525	2.414795	-0.26704857	0.52808136	-0.6229208	-0.6229208
1.7501346	1.4012591	-0.6229208	-0.6229208	-0.6229208	-0.6229208	-0.6229208	-0.22104697	-0.6229208	1.1984401	-0.6229208	-0.049122762	-0.6229208	-0.6229208	-0.6229208	-0.24441363	1.3033051	0.038791828	-0.6229208	-0.6229208	-0.6229208	-0.6229208	-0.6229208	-0.6229208	-0.6229208	-0.59668684	1.696572	-0.6229208	-0.6229208	-0.6229208	-0.6229208	-0.6229208	0.0017592838	-0.29607153	-0.13318264	0.23998754	0.9966196	-0.6229208	-0.6229208	-0.6229208	-0.6229208	-0.6229208	-0.11410603	0.436962	1.2840222	1.4371017	-0.6229208	0.83358335	-0.031387664	-0.6229208
-0.6229208	0.5917815	0.11931029	-0.6229208	-0.6229208	-0.6229208	-0.6229208	0.778772	-0.023184754	-0.31366253	-0.6229208	-0.6229208	-0.6229208	-0.6229208	-0.2044945	-0.6229208	-0.13311547	0.2669447	-0.6229208	-0.48893863	-0.6229208	-0.6229208	-0.6229208	-0.6229208	-0.6229208	0.31015697	0.16951616	-0.6229208	-0.6229208	-0.6229208	-0.6229208	0.82240707	0.39127484	-0.6229208	0.5253757	-0.46029592	0.09270507	-0.6229208	-0.6229208	-0.6229208	-0.6229208	-0.6229208	-0.13329458	0.55837756	1.5457766	1.8618772	0.49912623	-0.6229208	2.938509	-0.6229208
-0.0696859	-0.14324398	-0.6229208	-0.6229208	-0.6229208	-0.6229208	-0.50724113	0.51967406	0.286949	-0.6229208	-0.6229208	-0.6229208	-0.6229208	0.035276733	-0.4018261	-0.59351975	0.107889816	2.0181928	-0.6229208	-0.6229208	1.6638589	-0.5573541	-0.6229208	-0.6229208	-0.38255215	0.48321483	-0.6229208	-0.050904177	-0.6229208	-0.6229208	-0.6229208	-0.560969	1.0265067	-0.20719337	-0.09381347	0.48891142	-0.5058982	-0.6229208	-0.6229208	-0.6229208	-0.6229208	-0.6229208	-0.6229208	1.4856033	0.7099667	-0.6229208	2.0652463	0.5466953	0.8848592	-0.6229208
-0.6229208	-0.6229208	-0.6229208	-0.6229208	-0.6229208	0.006382418	-0.06962583	0.45544222	-0.03792986	-0.6229208	-0.6229208	-0.6229208	-0.6229208	-0.32639703	-0.19618341	-0.6229208	-0.6229208	0.46632203	-0.6229208	-0.31661227	-0.6229208	-0.6229208	-0.6229208	-0.6229208	-0.6229208	-0.6229208	-0.6229208	-0.6229208	-0.6229208	-0.6229208	0.32700714	-0.6229208	-0.6229208	-0.6229208	0.6652523	0.13861561	1.7715384	-0.6229208	-0.6229208	-0.6229208	-0.6229208	-0.403136	-0.39603388	0.47366142	-0.067121446	0.2868098	4.8998494	2.1653895	2.3861783	-0.6229208
-0.6229208	-0.6229208	-0.6229208	0.2137124	-0.6229208	-0.6229208	2.0020595	0.6682202	-0.14040044	-0.6229208	-0.6229208	-0.6229208	0.16411828	-0.6229208	-0.6229208	0.97870815	-0.6229208	0.846016	-0.6229208	-0.5352032	-0.6229208	-0.6229208	-0.6229208	-0.33498418	-0.6229208	-0.6229208	-0.6229208	0.62838966	-0.6229208	-0.3855399	1.2788757	-0.6229208	-0.6229208	-0.6229208	-0.29378545	1.7174098	1.6500709	1.0718497	1.3509297	-0.511106	0.19028774	0.4569599	0.44643497	1.3496842	0.95747274	1.205105	1.4015205	3.1727188	1.7884018	-0.6229208
-0.6229208	-0.6229208	-0.6229208	-0.6229208	-0.6229208	-0.6001719	1.243127	0.024254287	-0.6229208	-0.103575565	-0.6229208	-0.6229208	-0.1145012	-0.582406	-0.6229208	0.64247036	-0.11508222	-0.3294212	-0.6229208	-0.6229208	-0.6229208	-0.6229208	-0.6229208	-0.6229208	-0.6229208	0.56970984	-0.3908525	0.22307259	-0.39948207	-0.05332818	-0.6229208	-0.6229208	-0.6229208	-0.6229208	1.0427674	1.9253929	1.5520039	2.3654726	1.4411906	1.3532407	-0.08270209	0.68142265	0.48895723	-0.5206133	0.87290245	1.9685856	2.7770717	-0.20928341	0.229343	0.98576385
-0.6229208	-0.6229208	-0.6229208	-0.6229208	-0.6229208	-0.4299148	0.98994476	0.9725109	-0.4987779	-0.6229208	-0.6229208	-0.6229208	-0.6229208	-0.6229208	0.07294653	-0.6229208	0.9807829	-0.59539044	-0.22150934	0.9065408	-0.6229208	-0.6229208	-0.6229208	-0.45433927	-0.4827186	0.78014517	0.8236324	-0.6229208	-0.6229208	-0.6229208	-0.6229208	-0.6229208	-0.6229208	-0.15604524	0.6150516	-0.6229208	3.1956296	4.4502745	4.396812	2.5015233	0.5410217	1.1385337	0.15197499	0.8065609	1.4419475	2.9513795	1.3727189	-0.27919516	0.2182051	-0.6214815
-0.6229208	-0.6229208	-0.6229208	-0.6229208	-0.36206535	-0.6229208	2.0697873	-0.6229208	-0.1924521	-0.6229208	-0.6229208	-0.6229208	-0.6229208	-0.6229208	0.06088746	-0.6229208	0.09262692	-0.6229208	-0.48626047	-0.6229208	-0.6229208	-0.6229208	-0.6229208	-0.6229208	-0.6229208	-0.018632052	-0.5654526	-0.6229208	-0.6229208	0.03409448	0.62373966	-0.6229208	-0.6229208	-0.6229208	-0.6229208	-0.6229208	1.2384566	6.308481	3.98308	2.6459174	0.5387487	1.3795542	1.4069985	-0.6229208	0.82847404	2.2378173	1.6136303	2.1774347	0.43110588	-0.6229208
-0.6229208	-0.6229208	0.30258802	-0.6229208	0.8207671	1.0680598	2.381522	-0.6229208	-0.6229208	-0.6229208	-0.6229208	-0.6229208	-0.6229208	-0.6229208	0.73214734	-0.5056361	-0.55505866	-0.6229208	-0.6229208	-0.40628853	0.14197269	-0.6229208	-0.6229208	-0.6229208	-0.27695543	0.22347756	0.26228836	-0.4901741	-0.063190036	-0.6229208	-0.55666894	-0.6229208	-0.6229208	-0.6229208	-0.6229208	-0.6229208	3.597901	5.7054253	2.2173226	1.305981	-0.6229208	-0.19800556	-0.017971894	0.15063472	1.6078376	1.9490484	1.873315	2.0168538	-0.6229208	-0.6229208
-0.6229208	-0.1727541	0.22233307	0.70304763	0.8765473	0.9579837	-0.3995355	-0.52270055	-0.6229208	-0.6229208	-0.6229208	-0.6229208	-0.6229208	-0.6229208	0.4314666	-0.6229208	-0.6229208	1.3836191	-0.6229208	-0.6229208	-0.6229208	-0.6229208	-0.6229208	-0.6229208	1.0326943	0.06347135	0.12848094	0.8631192	2.6863263	-0.6229208	-0.6229208	-0.6229208	-0.6229208	-0.6229208	-0.6229208	0.52065355	2.7858677	5.117717	0.4950135	-0.6229208	-0.6229208	-0.6229208	-0.38512143	0.17716868	-0.05634445	2.9716713	1.0928918	-0.29072905	-0.2413615	-0.6229208
1.3289851	0.7076974	0.5896836	2.879482	2.229485	2.417066	0.7106694	-0.14941743	-0.6229208	-0.6229208	-0.6229208	-0.6229208	-0.6229208	-0.6229208	0.8039018	-0.6229208	-0.6229208	1.6646055	-0.6229208	-0.58641344	-0.6229208	-0.6229208	-0.5148215	-0.6229208	-0.6229208	-0.24519195	0.026279075	1.860803	1.8792357	0.028825335	-0.6229208	-0.6229208	-0.6229208	-0.6229208	1.5604544	0.9232212	1.7018969	2.1751578	-0.050036352	-0.6229208	-0.6229208	-0.6229208	-0.6229208	0.53169656	2.6089365	3.388569	1.0022135	-0.6229208	0.09226227	-0.6229208
1.1384653	-0.1985899	1.4368343	1.6415622	2.1593306	-0.6229208	-0.6229208	-0.6229208	-0.6229208	-0.6229208	-0.6229208	-0.6229208	0.37266955	-0.6229208	0.17055584	-0.46479473	0.106008224	0.37300736	-0.6229208	-0.40588877	-0.6229208	-0.6229208	-0.060879584	-0.6229208	-0.6229208	-0.6229208	-0.6229208	1.1094822	1.7831123	-0.45695648	1.5531017	1.2259518	-0.6229208	-0.6229208	0.7615142	0.26418808	1.6228994	-0.6229208	1.626373	-0.6229208	-0.6229208	-0.6229208	-0.6229208	-0.6229208	0.95195144	2.1239212	0.53289807	0.625583	0.11043162	-0.6229208
-0.1684772	-0.06672431	2.4984617	3.2044146	0.5636681	-0.6229208	-0.6229208	-0.6229208	-0.6229208	-0.6229208	-0.6229208	-0.6229208	0.26984394	-0.5032675	-0.48239753	-0.6229208	-0.6229208	-0.6229208	-0.6229208	-0.47469908	0.06342911	-0.6229208	0.12372508	-0.5556834	-0.6229208	-0.3316584	-0.40907505	-0.063844495	2.882121	-0.6229208	0.51926047	0.8795221	0.59122777	-0.6229208	-0.3965305	-0.5543041	1.7845788	0.05675688	-0.6229208	-0.6229208	-0.6229208	-0.6229208	-0.6229208	-0.6229208	-0.6229208	1.584478	-0.42523262	-0.40483963	-0.6229208	-0.6229208
-0.6229208	0.831192	0.60183656	1.8035444	0.6690744	0.14355494	-0.6229208	-0.6229208	-0.6229208	-0.6229208	-0.6229208	-0.6229208	-0.6229208	-0.6229208	-0.6229208	0.46860465	-0.6229208	-0.6229208	-0.6229208	-0.087328285	-0.2212628	-0.6229208	0.18481104	-0.6229208	-0.6229208	0.9234742	1.5857977	-0.6229208	3.01112	-0.6229208	1.3899735	1.1079782	-0.6229208	-0.6229208	1.3204007	0.48591164	0.82641375	2.29936	-0.6229208	-0.6229208	-0.6229208	-0.6229208	0.5937072	-0.6229208	0.20610467	0.009021499	0.97270244	0.076742314	-0.6229208	-0.6229208
-0.6229208	0.41979364	-0.27283296	-0.07748105	-0.6229208	-0.6229208	-0.6229208	-0.6229208	-0.6229208	-0.6229208	-0.6229208	-0.6229208	-0.6229208	-0.6229208	-0.6229208	-0.07566454	-0.6229208	-0.6229208	-0.6229208	-0.3404104	0.24071419	0.66438	-0.6229208	-0.4759282	-0.6229208	3.4965403	1.5869743	0.2150892	1.287816	-0.6229208	-0.034746297	0.53866726	-0.34433913	-0.6229208	0.55587727	2.7529366	1.4067535	1.8984798	1.1178126	-0.6229208	-0.6229208	-0.6229208	0.18347341	-0.6229208	-0.6229208	-0.51377213	-0.4722238	-0.6229208	-0.6229208	-0.6229208
-0.6229208	-0.1714401	0.7781516	0.81097054	-0.6229208	-0.6229208	-0.6229208	-0.6229208	-0.6229208	-0.6229208	-0.6229208	-0.6229208	-0.6229208	-0.61072654	0.044575296	-0.6229208	-0.6229208	0.6091721	0.09031284	-0.6229208	0.030344665	-0.056599952	0.85852253	0.53840923	-0.6229208	0.8137172	-0.6229208	-0.6229208	0.3458235	-0.6229208	0.35024902	-0.6229208	-0.6229208	-0.6229208	0.7911132	-0.19752166	-0.44274756	1.0043967	1.1712254	0.1580419	-0.54497725	-0.6229208	-0.6229208	-0.6229208	-0.6229208	1.1443056	-0.40938413	-0.6229208	-0.6229208	-0.6229208
-0.6229208	-0.6229208	-0.6229208	1.5003647	1.9592557	-0.20319316	-0.6229208	-0.6229208	-0.6229208	-0.6229208	-0.6229208	-0.6229208	-0.6229208	-0.033409134	1.293968	-0.5349993	-0.6229208	-0.6229208	-0.25968084	0.75015736	-0.6229208	-0.4161979	-0.6229208	0.72712415	0.54329926	1.6022997	0.332665	-0.6229208	0.5286936	-0.6229208	0.8648822	0.30372673	-0.6229208	-0.6229208	0.5582677	-0.6229208	-0.06275164	1.9065107	1.8139577	0.61002606	-0.6229208	0.59050655	-0.6229208	-0.6229208	-0.6229208	0.5352885	-0.6229208	-0.6229208	-0.6229208	-0.6229208
-0.6229208	-0.6229208	-0.2704412	2.2421014	-0.1088302	1.465356	-0.6229208	-0.6229208	-0.6229208	-0.6229208	-0.6229208	-0.6229208	-0.6229208	0.09817468	-0.55899686	-0.6229208	-0.6229208	-0.6229208	-0.6229208	-0.6229208	-0.6229208	-0.6229208	-0.6229208	-0.1388606	-0.017395226	0.47151077	-0.2560049	-0.54187566	0.07838484	-0.6229208	0.00725071	2.2090182	0.92188627	-0.6229208	-0.16904226	0.92109114	1.2680979	1.000454	0.55694944	1.0166091	-0.35271138	-0.6229208	-0.6229208	-0.6229208	-0.6229208	-0.6229208	-0.6229208	-0.6229208	-0.6229208	-0.6229208
-0.6229208	-0.6229208	-0.6229208	0.13621928	0.5802477	2.7499166	-0.6229208	-0.09562645	-0.6229208	0.5277816	-0.43311882	-0.6229208	-0.6229208	-0.6229208	-0.31434172	-0.6229208	-0.6229208	-0.6229208	-0.6229208	-0.6229208	-0.6229208	-0.6229208	-0.6229208	-0.014585067	-0.6229208	-0.44548225	-0.12675612	-0.6229208	-0.6229208	0.04906202	0.2585458	1.6141816	2.3994093	-0.49401462	-0.6229208	-0.39618146	0.8244267	-0.6229208	-0.23818904	0.23626219	0.033458214	-0.6229208	-0.6229208	-0.6229208	-0.6229208	-0.6229208	-0.6229208	-0.6229208	-0.6229208	-0.6229208
-0.6229208	0.5609919	-0.6229208	-0.066615574	1.0955824	2.4187882	1.8982136	1.4016379	1.395817	-0.6229208	-0.6229208	-0.6229208	-0.6229208	-0.6229208	-0.6229208	0.08651415	-0.6229208	-0.6229208	-0.6229208	-0.6229208	-0.6229208	-0.6229208	-0.6229208	0.5069647	-0.5047224	-0.6229208	-0.6229208	-0.6229208	-0.6229208	-0.6229208	-0.13648671	2.3064094	3.8292928	0.601875	-0.6229208	-0.6229208	-0.6229208	-0.6229208	-0.6229208	-0.6229208	-0.6229208	-0.6229208	-0.6229208	-0.6229208	-0.6229208	-0.6229208	-0.6229208	-0.6229208	-0.6229208	-0.60326684
0.41012427	-0.21645519	-0.6229208	0.8932005	2.570259	1.5138363	0.9372167	-0.6229208	-0.51906884	-0.6229208	-0.44284064	-0.6229208	-0.6229208	-0.6229208	-0.61640584	0.19128478	-0.6229208	-0.6229208	-0.6229208	-0.6229208	-0.1965223	-0.6229208	-0.6229208	-0.6229208	0.23779738	-0.6229208	-0.12476429	-0.6229208	-0.6229208	-0.6229208	1.5991629	2.8528354	2.4950132	-0.22260801	0.35876775	0.36636513	-0.6229208	-0.6229208	-0.6229208	-0.6229208	-0.6229208	-0.6229208	-0.6229208	-0.6229208	-0.6229208	-0.54324764	-0.6229208	-0.6229208	-0.6229208	-0.6229208
1.0904988	0.9730064	-0.6229208	2.9274025	3.0289373	1.1077031	0.41961795	-0.19056079	-0.6229208	-0.6229208	-0.50313425	-0.5114089	-0.6229208	-0.6229208	-0.6229208	-0.6229208	-0.03242973	-0.6229208	-0.6229208	-0.6229208	-0.6229208	-0.6229208	-0.3678033	-0.6229208	-0.48205703	-0.6229208	-0.6229208	-0.6229208	-0.6229208	-0.6229208	1.5300982	2.5713913	1.5513374	0.6216353	0.26701632	0.5061607	-0.6229208	-0.6229208	-0.6229208	-0.6229208	-0.6229208	-0.6229208	-0.6229208	-0.6229208	-0.27288434	-0.6229208	-0.11977273	-0.6229208	-0.6229208	0.3728904
-0.6229208	1.2753824	-0.21417603	-0.6229208	-0.6229208	-0.5523044	0.98554426	-0.4603795	-0.6229208	-0.6229208	-0.6229208	-0.35202104	-0.6229208	-0.6229208	-0.427165	-0.24871513	-0.6229208	-0.6229208	0.0982191	-0.6229208	-0.6229208	-0.6229208	0.197063	0.02210662	2.4083004	-0.6229208	-0.25191596	-0.6229208	-0.6229208	-0.11459625	1.5989362	0.99943376	1.1489248	-0.6229208	-0.21738903	-0.6229208	-0.6229208	-0.6229208	-0.6229208	-0.6229208	-0.6229208	0.20548058	-0.6229208	-0.6229208	-0.6229208	-0.5347619	-0.6229208	-0.0015732286	-0.6229208	-0.6229208
-0.6229208	-0.37189424	-0.5782968	-0.6229208	-0.6229208	0.6156891	-0.25496843	-0.6229208	-0.6229208	-0.6229208	1.2905402	-0.48137125	-0.256923	1.502576	-0.6229208	-0.23197903	-0.6229208	-0.6229208	-0.6229208	-0.6229208	-0.6229208	-0.6229208	0.35591784	0.98169714	1.9136335	-0.28579912	-0.25613204	-0.6229208	0.70465946	0.1208548	0.9398393	0.99794686	0.31709865	-0.08509143	-0.6229208	-0.6229208	-0.6229208	-0.6229208	-0.5728714	1.495857	-0.6229208	-0.6229208	-0.6229208	-0.6229208	-0.6229208	-0.6229208	-0.6229208	-0.6229208	-0.6229208	-0.6229208
-0.6229208	-0.6229208	-0.6229208	-0.6229208	-0.6229208	-0.6229208	0.63650435	0.7601273	-0.6229208	-0.6229208	-0.6155375	-0.5727051	1.2158966	2.0161266	0.8139023	-0.6229208	-0.6229208	-0.6229208	-0.6229208	-0.6229208	-0.6229208	0.9807762	1.66965	1.3561691	0.21502572	0.2521258	1.0404364	-0.6229208	0.25590846	2.4067063	-0.039327607	-0.4414869	0.40793046	0.1881251	-0.522357	-0.6229208	-0.6229208	-0.6229208	-0.6229208	1.0025449	-0.6229208	-0.6229208	-0.6229208	-0.6229208	-0.6229208	-0.6229208	-0.6229208	-0.6229208	-0.6229208	-0.6229208
-0.6229208	-0.6229208	-0.6229208	-0.6229208	-0.6229208	0.6448329	-0.009209835	1.0740656	-0.6229208	0.18634327	-0.6229208	-0.31934768	0.6350648	0.6573094	0.18985033	-0.6229208	-0.6229208	-0.6229208	-0.6229208	-0.6229208	-0.6229208	0.2658743	-0.6229208	-0.6229208	-0.28436255	-0.51223344	0.5537886	-0.07023909	-0.6229208	-0.6229208	-0.6229208	-0.6229208	0.46771917	-0.6229208	-0.20880282	-0.6229208	-0.6229208	-0.6229208	-0.6229208	0.122778066	-0.015995821	-0.6229208	-0.6229208	-0.6229208	-0.6229208	-0.6229208	-0.6229208	-0.6229208	-0.6229208	-0.143436
-0.6229208	-0.6229208	-0.6229208	-0.6229208	-0.6229208	0.7953782	2.8218946	0.66638434	0.96652	0.4507786	0.9776848	-0.6229208	-0.6229208	-0.6229208	-0.17201878	-0.42511135	-0.6229208	-0.6229208	-0.6229208	-0.30982912	-0.6229208	-0.6229208	-0.6229208	-0.53122884	-0.2696672	-0.6229208	-0.6229208	-0.6229208	-0.6229208	-0.6229208	-0.6229208	-0.6229208	-0.6229208	-0.6229208	-0.6229208	-0.085795894	-0.6229208	-0.6229208	-0.6229208	-0.6229208	-0.12789142	0.6456564	-0.6229208	-0.6229208	0.35005063	0.1708301	0.027829241	-0.6229208	-0.6229208	-0.6229208
-0.6229208	-0.6229208	-0.09091584	0.6705843	1.0559744	1.8606253	2.1128755	2.0955515	0.4502251	0.015283058	1.1772665	-0.6229208	0.24030674	-0.5361964	-0.6229208	0.2776564	-0.6229208	-0.6229208	-0.6229208	-0.6229208	-0.6229208	-0.6229208	0.06530158	-0.6229208	-0.6229208	-0.3297931	-0.6229208	-0.6229208	-0.6229208	-0.6229208	0.1708146	-0.6229208	-0.34975514	-0.6229208	-0.6229208	-0.5557436	-0.6229208	-0.6229208	-0.6229208	-0.6229208	-0.6229208	-0.6229208	-0.14479767	-0.6229208	0.42396468	1.1447623	-0.24018665	0.13418351	-0.6229208	-0.6229208
-0.37486866	-0.6229208	2.6204386	2.3209908	1.1543822	-0.2296914	1.305956	0.5947683	0.9630795	0.5850794	1.7043321	-0.6229208	1.130085	1.6035814	-0.6229208	0.04993752	-0.6229208	-0.6229208	-0.6229208	-0.6229208	-0.6229208	-0.6229208	-0.6229208	-0.6229208	-0.6229208	-0.6229208	-0.6229208	-0.6229208	-0.6229208	-0.6229208	-0.6229208	-0.37875265	-0.6229208	-0.6229208	0.81650615	-0.45514598	-0.6229208	-0.6229208	-0.56749636	-0.6229208	-0.6229208	-0.6229208	-0.6229208	-0.6229208	-0.6229208	-0.27872416	1.0941565	0.37790138	-0.6229208	-0.6229208
0.5074925	0.43932766	0.95995986	1.5220412	4.0444922	-0.6229208	-0.6229208	-0.542146	-0.6229208	-0.6229208	-0.054338526	0.46199748	-0.39975265	-0.6229208	0.1409484	-0.6229208	-0.6229208	0.4432312	-0.6229208	1.1278108	-0.6229208	-0.6229208	-0.6229208	-0.6229208	-0.6229208	-0.6229208	-0.6229208	-0.6229208	-0.6229208	-0.6229208	-0.49804166	-0.6229208	0.018455066	-0.41814572	1.7088617	-0.5498394	-0.6229208	-0.6229208	-0.42704844	-0.6229208	-0.6229208	-0.6229208	-0.6229208	-0.6229208	-0.6229208	0.43575728	1.5528982	-0.25007102	-0.6229208	-0.6229208
2.109657	0.4367516	0.6662994	1.630568	-0.09741973	-0.53054196	-0.6229208	-0.6229208	-0.6229208	-0.6229208	0.08201348	0.50344485	0.8428426	1.1835591	-0.41477755	-0.6229208	-0.6229208	-0.6229208	-0.6229208	-0.6229208	0.46282265	-0.6229208	-0.6229208	-0.6229208	-0.6229208	-0.6229208	-0.6229208	-0.6229208	-0.6229208	-0.6229208	-0.6229208	-0.6229208	0.6209388	0.087118335	0.085029185	1.444057	-0.30990756	-0.6229208	-0.6229208	-0.6229208	-0.6229208	-0.6229208	-0.6229208	-0.6229208	-0.6229208	2.0679705	1.7656828	0.7611372	0.6125042	-0.29097247
1.1841364	2.0034986	1.1657394	0.33001906	-0.4596509	-0.6229208	-0.6229208	-0.6229208	-0.6229208	-0.6229208	-0.6229208	-0.6229208	1.0557221	-0.11800085	-0.6229208	-0.6229208	-0.6229208	-0.47182855	-0.4313489	1.2537173	0.86517584	-0.6229208	-0.6229208	-0.6229208	-0.6229208	-0.6229208	-0.6229208	-0.6229208	-0.5299133	-0.6229208	-0.1923108	-0.45030403	0.9931777	0.19684875	0.69194406	1.1817685	-0.18074296	-0.6229208	-0.6229208	-0.54866284	-0.6229208	-0.6229208	-0.6229208	-0.6229208	-0.6229208	0.85945815	2.2042046	0.21238218	-0.4222225	-0.6229208
1.0265193	-0.56468624	0.5789667	0.026922183	-0.6229208	-0.6229208	-0.6229208	-0.6229208	-0.6229208	-0.6229208	-0.6229208	-0.34289116	-0.6229208	-0.6229208	0.42736313	-0.6229208	-0.6229208	-0.6229208	-0.6229208	0.08963101	0.19986103	-0.6229208	-0.6229208	-0.6229208	-0.6229208	-0.6229208	-0.6229208	-0.6229208	-0.09592346	-0.6229208	-0.5845189	-0.6229208	-0.43047476	-0.23900126	-0.6229208	-0.20713331	-0.6229208	0.9243228	-0.6229208	-0.6229208	-0.6229208	-0.6229208	-0.6229208	-0.6229208	-0.6229208	0.092048384	2.3213234	-0.6229208	-0.6229208	-0.6229208
0.59828055	0.59178305	-0.31206125	-0.6229208	-0.6229208	-0.6229208	-0.6229208	-0.6229208	-0.6229208	-0.43633813	-0.6229208	-0.6229208	-0.6229208	1.1059692	0.14738259	-0.6229208	-0.6229208	-0.6229208	-0.6229208	-0.6229208	-0.04727807	-0.6229208	-0.037011348	-0.6229208	0.17773804	-0.6229208	-0.6229208	-0.6229208	-0.6229208	-0.6229208	-0.6229208	-0.6229208	-0.6229208	-0.6229208	-0.6229208	-0.49312177	-0.6229208	-0.33624086	-0.6229208	-0.6229208	-0.6229208	-0.6229208	-0.6229208	-0.5248003	-0.6229208	0.32543173	0.10187796	0.31518367	-0.6229208	-0.6229208
-0.6229208	-0.6229208	-0.6229208	-0.6229208	-0.6229208	0.33633146	0.07000624	-0.6229208	-0.6229208	1.2114223	1.4676741	0.20256096	-0.6229208	-0.6229208	0.8790212	-0.6229208	-0.6229208	0.38508257	-0.6229208	-0.6229208	-0.6229208	-0.24018832	-0.6229208	-0.59780896	0.19745605	-0.12341454	-0.6229208	0.54637367	-0.6229208	-0.6229208	-0.6229208	-0.6229208	-0.6229208	-0.6229208	-0.6229208	-0.6229208	-0.6229208	-0.6229208	-0.6229208	-0.6229208	-0.6229208	-0.6229208	-0.6229208	-0.6229208	-0.6229208	-0.6229208	-0.296797	0.82187045	-0.6229208	-0.6229208
-0.6229208	-0.6229208	-0.6229208	-0.6229208	-0.07360405	0.27176327	-0.23011506	-0.052652888	1.9746741	0.9191461	-0.6229208	0.36099118	0.38317943	-0.31171927	-0.6229208	0.5018199	0.8668267	-0.6229208	0.003475863	-0.6229208	-0.6229208	-0.6229208	-0.6229208	-0.29613167	0.3102627	2.078537	0.34083152	-0.6229208	-0.6229208	-0.6229208	-0.6229208	-0.6229208	-0.6229208	-0.43392736	-0.41928032	2.835696	-0.6229208	-0.6229208	-0.6229208	-0.6229208	-0.6229208	-0.11650687	-0.6229208	1.9151869	-0.080386564	0.027846344	-0.6229208	-0.6229208	-0.6229208	-0.6229208
0.7517293	-0.17076568	-0.6229208	-0.6229208	1.6321108	1.1113836	-0.4849087	2.075938	1.7149673	1.3281381	0.43074313	0.027151514	0.19624063	0.4576009	-0.19617237	0.16874234	-0.6229208	-0.16593929	-0.6229208	-0.6229208	-0.6229208	-0.6229208	-0.6229208	-0.13529035	-0.4829094	0.47898406	0.07987945	-0.6229208	-0.6229208	-0.6229208	-0.6229208	-0.6229208	-0.6229208	-0.6229208	0.26933762	0.71955305	-0.6229208	-0.6229208	-0.6229208	-0.6229208	-0.6229208	-0.6229208	-0.60599965	0.48575762	-0.0005936663	2.3955574	-0.6229208	0.28931993	-0.6229208	-0.6229208
-0.4674458	-0.6229208	-0.53205776	-0.6229208	0.15850392	0.1627934	1.6903169	2.2835739	-0.004466931	1.8802857	-0.6229208	0.3971367	-0.6229208	0.5761825	0.46500257	0.96664304	0.20995247	-0.6229208	-0.6229208	-0.6229208	-0.6229208	-0.6229208	-0.6229208	0.013735484	0.11539235	-0.12582429	-0.6229208	-0.6229208	-0.6229208	-0.6229208	-0.6229208	-0.6229208	-0.6229208	1.1217535	0.20373093	0.3900216	0.48681423	-0.6229208	-0.6229208	-0.6229208	-0.6229208	1.3788146	0.41000578	-0.42062414	-0.6229208	1.0765196	-0.6229208	-0.24363707	-0.6229208	-0.6229208
-0.6229208	-0.6229208	-0.6229208	-0.6229208	-0.6229208	-0.5975697	1.6022555	1.5902617	0.8422673	0.3708599	-0.6229208	0.848957	-0.6229208	-0.046788264	0.08771916	0.17619248	0.2501472	-0.6229208	-0.6229208	-0.6229208	-0.6229208	-0.6229208	-0.6229208	-0.6229208	-0.6229208	0.036895	0.8909355	-0.6229208	-0.6229208	-0.6229208	-0.6229208	-0.6229208	-0.6229208	0.15510538	1.0108256	-0.6229208	-0.2507733	0.49796313	-0.6229208	-0.6229208	-0.6229208	-0.6229208	-0.6229208	-0.6229208	-0.6229208	-0.6229208	-0.6229208	-0.6229208	-0.6229208	-0.6229208
-0.52997184	-0.6229208	-0.6229208	-0.6229208	-0.6229208	-0.033082422	1.145429	1.7962295	0.117234655	-0.06510781	0.25000083	-0.6229208	-0.5350065	-0.6229208	0.107535124	-0.077531055	0.00023700009	-0.6229208	-0.6229208	-0.6229208	-0.6229208	-0.6229208	-0.6229208	-0.006214398	0.8939491	0.024861014	0.9919078	-0.6229208	-0.6229208	-0.6229208	-0.2352198	-0.6229208	1.2033466	0.31092587	-0.03267932	0.07475572	-0.6229208	-0.5027193	-0.6229208	-0.21203496	-0.6229208	1.1291606	-0.6229208	-0.26725993	-0.6229208	-0.6229208	-0.6229208	-0.6229208	-0.6229208	-0.6229208
-0.45832887	-0.6229208	-0.6229208	-0.6229208	-0.6229208	-0.5860798	2.191614	3.2818003	1.5086297	0.31119776	-0.6229208	-0.6229208	-0.6229208	-0.6229208	0.3771411	2.3080328	-0.6229208	-0.6229208	-0.6229208	-0.6229208	-0.6229208	-0.6229208	-0.6229208	0.12865964	-0.6229208	0.01336384	1.8650765	-0.6229208	-0.6229208	-0.6229208	-0.6229208	-0.6229208	1.026667	-0.17574015	0.07392034	1.4699252	-0.6229208	-0.6229208	-0.4565958	-0.6229208	-0.6229208	-0.6229208	-0.6229208	-0.6229208	-0.6229208	-0.6229208	-0.6229208	-0.6229208	-0.6229208	-0.6229208
-0.6229208	-0.6229208	-0.6229208	-0.6229208	-0.6229208	-0.20874415	3.0843632	2.2054627	-0.5136283	-0.6229208	-0.6229208	-0.6229208	-0.6229208	-0.6229208	-0.6229208	0.090779684	-0.6229208	-0.6229208	-0.6229208	-0.6229208	-0.6229208	-0.6229208	-0.6229208	1.6757743	-0.273003	1.2765334	2.5871503	-0.6229208	-0.4424463	-0.6229208	-0.6229208	-0.6229208	3.7505257	0.4098839	-0.6229208	-0.6229208	-0.6229208	-0.6229208	-0.6229208	0.83245313	-0.16741887	-0.6229208	-0.6229208	-0.6229208	-0.6229208	-0.6229208	-0.57231164	-0.6229208	-0.6229208	-0.6229208
-0.6229208	-0.6229208	-0.6229208	-0.6229208	-0.6229208	0.62426984	1.6215461	0.6328236	-0.48243037	-0.6229208	-0.6229208	-0.6229208	-0.6229208	-0.25516307	0.34759626	-0.31069446	-0.36350265	-0.6229208	-0.6229208	-0.6229208	-0.6229208	-0.6229208	-0.01588139	1.0952125	-0.5577664	0.5641572	-0.42544556	-0.6229208	-0.6229208	-0.1517964	-0.6229208	-0.6229208	2.8245277	-0.6229208	-0.6229208	-0.4426958	-0.6229208	-0.6229208	-0.6229208	1.649079	-0.6229208	-0.6229208	-0.6229208	-0.6229208	-0.6229208	-0.6229208	-0.6229208	-0.6229208	-0.6229208	-0.6229208
-0.6229208	-0.59381884	-0.6229208	-0.44186828	-0.6229208	1.4693938	2.024535	-0.012425013	-0.6229208	-0.49510482	-0.6229208	-0.6229208	-0.6229208	0.35242686	-0.22210546	-0.06344994	-0.45469415	-0.6229208	-0.6229208	-0.6229208	-0.6229208	-0.6229208	-0.6229208	0.94827116	-0.26498863	0.31126595	-0.49466944	-0.6229208	-0.6229208	0.36815467	-0.055816654	-0.49438274	-0.6229208	-0.26024228	0.21962258	0.4618276	-0.22344977	0.2661242	-0.6229208	0.2617445	-0.6229208	-0.6229208	-0.6229208	-0.6229208	-0.6229208	-0.6229208	-0.6229208	-0.6229208	-0.6229208	-0.6229208
-0.6229208	-0.6229208	0.31139332	0.17036667	0.041168205	2.2716963	2.7415774	-0.6229208	0.54448545	0.30165815	-0.6229208	-0.6229208	-0.6229208	1.8662318	0.27130833	-0.029243415	-0.28873113	-0.6229208	-0.6229208	-0.6229208	-0.6229208	-0.6229208	0.7364231	0.88480824	-0.6229208	-0.6229208	-0.6229208	-0.6229208	0.47786358	0.5607227	0.4184014	-0.57510036	-0.6229208	0.60227084	-0.6229208	0.265389	0.16820304	-0.6229208	-0.6229208	-0.6229208	-0.6229208	-0.6229208	-0.6229208	-0.57194495	-0.6229208	0.49309823	-0.6229208	-0.6229208	-0.6229208	-0.35150602
-0.6229208	-0.6229208	2.5151196	1.9358428	0.7697201	1.5506315	1.5924629	-0.6229208	-0.6229208	2.1148558	-0.6229208	-0.3863732	-0.6229208	1.8043346	0.34649825	-0.1212989	-0.6229208	-0.6229208	-0.6229208	-0.6229208	-0.6229208	-0.46531767	-0.6229208	-0.4520438	-0.6229208	1.5016876	-0.6229208	-0.6229208	1.9980414	2.1228578	1.7738361	-0.6229208	-0.6229208	0.8994551	1.0311028	-0.6229208	0.2485155	0.15796451	-0.6229208	-0.6229208	-0.6229208	-0.6229208	-0.6229208	-0.6229208	-0.6229208	-0.18905161	0.021632982	-0.6229208	-0.6229208	-0.10019947
-0.6229208	-0.6229208	0.1863427	3.455073	2.3953261	2.0633	0.3645419	-0.6229208	-0.56556964	-0.6229208	-0.6229208	-0.6229208	0.4953389	2.5189314	-0.62029815	-0.6229208	-0.6229208	-0.6229208	-0.6229208	-0.6229208	-0.6229208	-0.22114557	-0.52844983	-0.6229208	-0.6229208	-0.14408724	-0.6229208	-0.6229208	1.5090244	1.9223541	1.5394034	-0.6229208	-0.6229208	-0.6229208	-0.2967323	-0.6229208	-0.23098387	1.3641615	0.08214341	0.8398632	-0.6229208	0.74608237	-0.30802685	-0.6229208	0.34256697	-0.6229208	-0.6229208	-0.6229208	-0.6229208	-0.6229208
-0.6229208	-0.6229208	1.2098151	2.3486743	2.579307	0.8441798	-0.6229208	-0.6229208	0.62432724	-0.6229208	-0.6229208	-0.54211533	0.48582476	0.27510065	1.5473155	1.4959882	-0.6229208	-0.6229208	-0.6229208	-0.6229208	-0.6229208	-0.6229208	0.8187743	-0.6229208	-0.580142	-0.6229208	-0.21273232	-0.6100313	1.7087834	3.9433513	1.4438847	-0.15841183	-0.6229208	-0.6229208	-0.6229208	0.028118845	1.393806	0.51535964	0.9926067	1.5224912	0.100599565	-0.19526586	0.8096661	-0.6229208	-0.6229208	-0.6229208	-0.6229208	-0.6229208	-0.6229208	-0.6229208
-0.31660178	0.49798015	0.10549178	1.5766112	1.3978175	0.16060366	-0.6229208	-0.6229208	-0.6229208	-0.57910466	-0.6229208	-0.6229208	2.2377121	1.8546869	-0.18943126	0.77424055	0.19342166	0.22947277	-0.6229208	-0.6229208	1.4784297	0.8844127	0.3950425	-0.29538387	1.0137852	0.5207139	0.2243261	0.33920646	2.4130635	2.6492362	0.5986453	-0.6229208	-0.1850356	-0.6229208	-0.6229208	-0.24902578	2.879378	-0.6229208	0.3748195	1.274145	0.33079562	-0.3283408	-0.064757	-0.6229208	-0.6229208	-0.6229208	-0.6229208	-0.6229208	0.95872444	-0.6229208
0.37028533	-0.6229208	0.033038888	1.5593312	1.8086138	0.6151875	-0.6229208	-0.6229208	-0.6229208	-0.6229208	-0.6229208	0.8258652	3.1694367	2.0114229	1.4151037	0.04560632	-0.49011284	-0.6229208	-0.6229208	-0.6229208	0.47310182	1.1660472	0.054570395	-0.6229208	0.50597835	0.1707946	-0.6229208	2.4266903	1.7484126	3.3858051	-0.33139193	-0.6229208	1.0776473	-0.6229208	-0.6229208	1.2909545	1.361174	0.8883014	0.67015404	0.10274972	-0.6229208	-0.6229208	-0.6229208	-0.011403679	-0.6229208	-0.6229208	-0.6229208	-0.6229208	-0.59310514	-0.6229208
1.3024635	1.0306642	0.96300155	2.6426098	2.2593749	-0.6229208	-0.6229208	-0.6229208	-0.6229208	-0.06371752	0.26923996	-0.6229208	2.8702857	2.4577806	0.4080762	-0.14043869	-0.44664073	-0.6229208	-0.6229208	1.2604816	0.28939134	-0.6229208	-0.6229208	0.38588288	0.83929044	1.7933317	-0.032269895	2.661588	2.0264237	0.39466187	-0.033620737	-0.6229208	-0.6229208	1.7911546	-0.53558636	2.09462	2.8000972	-0.15473276	0.22260559	-0.6229208	-0.6229208	-0.6229208	-0.6229208	0.66723925	0.5513555	-0.6229208	-0.6229208	-0.6229208	-0.6229208	-0.6229208
0.5097263	1.1777153	1.1065	1.5709068	1.3425045	-0.6229208	-0.6229208	-0.6229208	-0.6229208	-0.5865394	0.92131317	4.4671054	2.353306	0.6083018	-0.6229208	-0.4669437	-0.6229208	-0.6229208	-0.6229208	0.35852623	-0.6229208	-0.6229208	-0.6229208	-0.27168405	2.0837827	-0.6229208	2.5956395	2.7398496	2.0780761	-0.28659263	-0.6229208	-0.6229208	-0.1779286	-0.080740325	0.9212256	2.1748223	1.6272054	-0.6074023	-0.3243982	-0.6229208	-0.6229208	-0.6229208	0.87609667	0.61191845	0.12538148	-0.6229208	-0.6229208	-0.4187096	-0.6229208	0.5006382
-0.42917532	-0.047093622	-0.6229208	2.4592872	-0.4290173	-0.6229208	-0.6229208	-0.6229208	-0.6229208	-0.546578	4.584298	4.509212	2.393681	-0.13449389	0.35183012	-0.6229208	-0.6229208	-0.6229208	-0.6229208	-0.6229208	-0.6229208	-0.6229208	-0.6229208	-0.6229208	-0.6229208	-0.6229208	2.2604158	2.986198	1.2147084	-0.6229208	-0.6229208	-0.6229208	-0.6229208	-0.6229208	2.516404	3.3490634	1.2227434	-0.6229208	0.6811793	-0.6229208	-0.6229208	-0.6229208	0.63643444	0.9310059	0.7329812	-0.6229208	-0.6229208	-0.6229208	0.0718303	0.90545744
-0.24211976	1.2799345	1.0084592	-0.35501873	-0.6229208	-0.6229208	-0.6229208	-0.6229208	-0.6229208	1.5582814	3.3009536	5.31466	0.94806576	-0.24665391	1.1346283	0.44598928	-0.6229208	-0.6229208	0.9881608	0.9995181	-0.6229208	-0.6229208	-0.6229208	-0.6229208	-0.6229208	0.3381149	2.550468	1.8425534	-0.6229208	-0.6229208	-0.6229208	-0.6229208	-0.6229208	0.3001156	3.2305224	1.8987708	0.20234816	-0.6229208	-0.59255457	-0.6229208	-0.6229208	-0.6229208	-0.6229208	0.9124131	2.2243557	-0.41099125	0.15794753	-0.6229208	-0.32607147	-0.6229208
0.5690687	0.37099856	1.2530651	0.24544476	-0.6229208	-0.6229208	-0.6229208	-0.6229208	-0.6229208	1.5079745	7.3753715	4.125744	1.5212042	-0.6229208	1.2909147	-0.6229208	-0.6229208	-0.5993942	0.17068566	-0.6229208	-0.6229208	-0.6229208	1.3286408	-0.6229208	-0.6229208	1.8848473	2.1467173	0.2470085	-0.6229208	-0.6229208	-0.6229208	-0.35929674	-0.6229208	3.2063546	2.1857297	1.8834693	0.0070749163	-0.6229208	-0.6229208	-0.6229208	-0.6229208	-0.6229208	0.9065912	1.1431974	1.1965201	-0.6229208	0.10620713	1.4183644	-0.6229208	-0.6229208
-0.6229208	1.3463974	0.9844149	0.26168987	-0.6229208	-0.4943715	-0.6229208	-0.6229208	0.83976287	3.9314728	4.3272357	3.0405164	2.0151412	-0.6229208	-0.5762004	-0.6229208	-0.6229208	-0.6229208	0.6588818	-0.50992936	0.49440664	0.54527164	-0.27382	-0.34220365	0.5561687	1.8351972	2.015265	-0.38677257	-0.6229208	-0.6229208	-0.6229208	-0.6229208	0.18592949	3.7505472	2.846322	1.2587751	0.42049506	-0.6229208	-0.6229208	-0.6229208	-0.6229208	-0.06269074	0.9424448	1.8276784	1.4997287	-0.6229208	-0.6229208	-0.6229208	-0.6229208	-0.6229208
0.48693427	0.042874884	-0.6229208	-0.35106617	-0.6229208	-0.6229208	1.0121062	1.6648654	0.0655705	1.8596742	1.2039293	2.4451876	-0.6229208	-0.6229208	-0.6229208	-0.6229208	-0.6229208	-0.6229208	0.3029518	0.0040097223	1.3609419	1.5247138	-0.2414169	-0.10695493	0.45446324	2.6933713	-0.5608881	-0.6229208	-0.6229208	-0.6229208	-0.6229208	-0.07794784	0.07545657	3.0536373	2.1219954	-0.6229208	1.7582145	-0.6229208	-0.6229208	-0.6229208	-0.06847919	-0.6229208	0.58835363	3.144138	2.2831907	-0.12597169	-0.6229208	-0.6229208	-0.6229208	-0.6229208
0.42005733	0.22184835	0.089388214	-0.55756104	0.012137224	-0.3611867	2.1589384	5.227637	3.7955968	2.7169316	0.66104066	0.6380245	-0.6229208	-0.6229208	-0.6229208	-0.6229208	-0.6229208	-0.11760905	1.0721418	1.0770506	-0.52402985	0.80537003	-0.50581276	-0.6229208	1.5534867	0.30241615	-0.6229208	-0.6229208	-0.6229208	-0.6229208	-0.6229208	0.54316676	1.5161003	2.4145832	0.78855187	-0.6229208	0.760121	-0.6229208	-0.6229208	-0.6229208	-0.6229208	-0.6229208	-0.6229208	2.3114011	3.2500265	-0.50959545	-0.6229208	-0.6229208	-0.6229208	-0.6229208
-0.6229208	-0.6229208	-0.6229208	-0.04834387	1.2277846	-0.6229208	2.141681	5.075084	3.5773242	2.5122633	0.0025335634	-0.012515449	-0.6229208	1.0090578	-0.6229208	-0.6229208	-0.6229208	1.3714374	0.05814815	0.7301439	-0.6229208	1.4516766	-0.6229208	-0.6229208	0.22615607	-0.6229208	-0.6229208	-0.5406006	-0.6229208	-0.6229208	0.05368583	-0.52461326	1.5270761	-0.519249	-0.56649446	-0.6229208	-0.6229208	-0.6229208	-0.6229208	-0.6229208	-0.6229208	-0.6229208	-0.28006312	0.90394783	2.1247587	-0.15454286	0.44438526	-0.6229208	-0.6229208	-0.6229208
0.46580222	1.001582	-0.6229208	-0.6229208	-0.2674903	2.5229495	1.3275665	1.1733481	1.4891309	-0.6229208	-0.6229208	0.14977762	0.7473404	0.25272024	-0.6229208	-0.6229208	-0.6229208	1.9133419	1.7827699	-0.6229208	-0.6229208	0.06934214	-0.354918	-0.6229208	-0.6229208	-0.6229208	-0.25262067	-0.6229208	-0.6229208	-0.6229208	0.83639544	-0.6229208	1.356246	-0.3951817	-0.6229208	-0.6229208	-0.6229208	-0.60555327	-0.6229208	-0.6229208	0.57048196	-0.6229208	-0.6229208	1.635062	2.4317842	0.7869515	0.90397865	-0.6229208	0.09953314	1.0048294
0.6121074	0.6303684	-0.5741674	-0.6229208	-0.6229208	2.885367	-0.11608381	3.5765257	1.2895002	0.2065161	-0.6229208	-0.6229208	2.0224414	-0.6017161	-0.34979475	-0.61123097	0.70989364	0.5798608	3.190369	-0.15981647	-0.6229208	0.411649	-0.6229208	-0.6229208	-0.6229208	-0.6229208	-0.1472693	-0.6229208	0.8467413	0.86001873	1.4624293	-0.6229208	-0.6229208	-0.6229208	-0.6229208	-0.6229208	-0.6229208	-0.6229208	-0.6229208	-0.6229208	-0.6229208	-0.6229208	-0.6229208	-0.19577233	0.71811646	1.0194532	1.9686987	-0.6229208	1.4805342	0.20354436
-0.6229208	-0.6229208	-0.6229208	-0.6229208	0.16866176	0.14501409	-0.6229208	1.5342381	1.1258224	0.019225148	0.1436561	-0.6229208	-0.6229208	-0.6229208	-0.6229208	0.07906397	-0.51130384	1.5574702	1.995065	1.0067813	-0.6229208	-0.6229208	-0.6229208	-0.6229208	-0.6229208	-0.6229208	-0.6229208	-0.048386212	-0.6229208	-0.39964646	2.009655	-0.56129164	-0.6229208	-0.5977362	-0.6229208	-0.6229208	-0.6229208	-0.6229208	-0.6229208	-0.6229208	-0.6229208	-0.46637988	-0.6229208	-0.6229208	0.5596928	1.7912936	-0.20121473	-0.2472255	0.7317764	-0.32551113
-0.6229208	-0.6229208	-0.6229208	-0.6229208	-0.5094479	-0.6229208	-0.6229208	0.3762193	0.0036057387	1.1754493	0.005582018	-0.59111786	-0.572796	-0.57216626	-0.6229208	-0.6229208	-0.6229208	1.841148	2.4045706	0.10455746	-0.6111204	-0.6229208	-0.6229208	-0.6229208	-0.6229208	-0.6229208	-0.6229208	-0.36646587	-0.55512476	1.7170689	-0.28161302	-0.6229208	-0.6229208	1.9122626	-0.6229208	-0.6229208	-0.6229208	-0.6229208	-0.6229208	-0.6229208	-0.6229208	-0.6229208	-0.6229208	-0.6229208	-0.6229208	-0.6229208	0.29219338	0.48448372	0.9155856	-0.6229208
-0.1842096	-0.6229208	-0.6229208	-0.6229208	-0.6229208	-0.6229208	-0.6229208	-0.6229208	1.1148043	1.1148554	1.0371145	1.1673968	1.721434	1.1105301	-0.6229208	-0.6229208	-0.6229208	2.2292547	1.5074064	0.0828358	-0.6229208	-0.6229208	-0.6229208	-0.6229208	-0.6229208	-0.6229208	-0.6229208	-0.36070704	0.21207894	-0.061269626	0.7144676	1.0339668	-0.6229208	-0.6229208	-0.6229208	-0.6229208	-0.6229208	-0.6229208	-0.6229208	-0.6229208	-0.6229208	-0.6229208	0.12752703	-0.6229208	-0.6229208	0.8284623	-0.2801311	-0.6229208	1.2210383	-0.6229208
-0.094216056	-0.6229208	-0.6229208	-0.43350005	-0.6229208	-0.6229208	-0.6229208	-0.6229208	-0.6229208	0.3601769	0.2114119	1.7729152	1.2062789	-0.1842507	-0.6229208	-0.6229208	-0.6229208	0.69262326	1.0430757	1.6540949	-0.32798773	0.44093686	-0.6229208	-0.49691448	-0.6229208	-0.6229208	-0.6229208	-0.6229208	-0.6229208	0.01765617	0.23428756	-0.6229208	-0.6229208	-0.6229208	-0.6229208	-0.6229208	-0.6229208	-0.6229208	-0.6229208	-0.6229208	-0.6229208	-0.6229208	-0.6229208	-0.4719183	-0.107738435	-0.117397495	-0.6229208	-0.6229208	-0.6229208	-0.6229208
2.2827013	-0.014315987	-0.6229208	-0.5655447	-0.6229208	-0.6229208	-0.6229208	-0.6229208	-0.48479578	0.21638408	1.0847889	-0.6229208	-0.0040137125	-0.6229208	-0.6229208	-0.6229208	-0.6229208	-0.47301382	1.1800796	1.6046213	0.77397895	-0.6229208	0.31945828	-0.6229208	-0.53575546	-0.6229208	-0.6229208	0.49399525	-0.6229208	-0.6229208	-0.6229208	0.46905774	-0.6229208	-0.6229208	-0.6229208	-0.6229208	-0.6229208	-0.6229208	-0.6229208	-0.6229208	-0.6229208	-0.6229208	-0.6229208	-0.6229208	-0.6229208	-0.60999024	-0.6048147	-0.6229208	-0.6229208	-0.6229208
-0.6229208	0.4495039	-0.6229208	-0.6229208	-0.6229208	-0.6229208	-0.6229208	-0.6229208	-0.39786112	-0.6229208	0.26020557	-0.10684594	-0.18980299	-0.0607523	-0.6229208	-0.6229208	-0.6229208	-0.6229208	0.6561443	0.79358053	1.0015548	0.11137978	-0.48321357	0.20962945	-0.6229208	-0.6229208	-0.6229208	-0.6229208	-0.06316972	-0.6229208	-0.35135096	-0.6229208	0.95815617	-0.48110515	-0.6229208	-0.6229208	-0.6229208	-0.023182733	1.2909138	0.25864312	-0.6229208	-0.6229208	-0.6229208	-0.6229208	-0.6229208	-0.6229208	-0.6229208	-0.6229208	-0.6229208	-0.6229208
-0.6229208	-0.547074	-0.6229208	-0.6229208	-0.6229208	-0.6229208	-0.6229208	-0.6229208	-0.24283099	-0.6229208	1.8686563	0.20853685	1.8390639	0.40806645	-0.29725668	-0.6229208	-0.6229208	-0.5054291	0.3244258	2.3189287	0.103277616	-0.6229208	-0.14857733	-0.6229208	-0.6229208	-0.6229208	-0.6229208	-0.6229208	-0.6229208	-0.6229208	-0.6229208	-0.6229208	0.36688775	-0.6229208	-0.17034781	-0.6229208	-0.524367	-0.6229208	0.0589657	-0.6229208	-0.6229208	-0.6229208	-0.6229208	0.8840158	-0.6229208	-0.6229208	-0.6229208	-0.6229208	-0.6229208	-0.6229208
0.6349955	-0.6229208	-0.6229208	-0.29265353	-0.6229208	-0.6229208	0.5068839	-0.6229208	0.0122958105	1.439179	0.85615176	-0.6229208	-0.6229208	0.35118884	-0.19022329	-0.6229208	-0.6229208	-0.6229208	0.05765948	1.0776043	0.80569416	-0.5158787	-0.6229208	-0.6229208	-0.6229208	-0.6229208	-0.4326885	1.8152809	-0.6229208	-0.6229208	-0.6229208	-0.6229208	-0.6229208	0.095145606	0.7880469	-0.6229208	-0.6229208	-0.59419245	-0.6229208	-0.6229208	-0.6229208	-0.6229208	-0.6229208	-0.6229208	0.66088146	-0.6229208	-0.5520435	0.1492888	-0.09290009	-0.6229208
-0.6229208	0.9051943	-0.6229208	-0.6229208	-0.6229208	-0.14108112	-0.6229208	-0.6052888	1.2103561	2.073038	-0.49728122	-0.6229208	-0.6229208	-0.5407857	0.065481886	0.29127645	-0.20073883	-0.14738238	0.6617246	1.5615145	-0.6229208	-0.6229208	-0.6229208	-0.6229208	-0.6229208	1.1005948	-0.11746871	-0.6229208	-0.6229208	-0.6229208	-0.6229208	-0.6229208	0.7128751	-0.24927601	0.39597815	-0.6229208	-0.6229208	-0.6229208	-0.6229208	-0.6229208	-0.6229208	-0.6229208	-0.6229208	-0.6229208	-0.21377642	-0.44849962	-0.6229208	1.8424362	-0.6229208	-0.6229208
0.4133068	-0.6229208	-0.6229208	-0.6229208	-0.6229208	-0.6229208	0.41666678	1.0404732	-0.16355442	2.2825441	-0.55678785	-0.6229208	-0.30359432	0.9971158	-0.6229208	-0.6229208	0.91754055	0.30530098	-0.6229208	0.30754152	-0.6229208	-0.6229208	-0.29473138	-0.6229208	-0.6229208	0.8653728	-0.118338756	-0.6229208	-0.6229208	-0.6229208	-0.6229208	-0.6229208	-0.6229208	-0.6229208	-0.6229208	0.71504164	-0.6229208	-0.6229208	-0.6229208	-0.6229208	-0.6229208	-0.6229208	-0.6229208	-0.6229208	0.7341931	0.70748395	1.500181	2.4893258	-0.6229208	-0.6229208
0.07977382	0.5860155	0.49398342	-0.6229208	-0.6229208	-0.6229208	-0.6229208	0.011216276	2.2640724	3.0226038	-0.6229208	-0.31901744	0.5004707	0.078432515	1.615257	0.15263106	2.14804	1.1674652	-0.6229208	0.63016874	-0.3795179	-0.45697865	-0.6229208	-0.6229208	1.5473562	0.19906126	0.650664	-0.6229208	-0.6229208	-0.6229208	-0.6229208	-0.6229208	-0.6229208	-0.6229208	0.016095432	0.5732564	-0.1826558	0.49757746	-0.6229208	-0.6229208	-0.6229208	-0.6229208	-0.6229208	-0.6229208	1.933895	0.9989576	1.370032	0.53149855	-0.6229208	1.1403229
-0.6229208	1.9297584	1.1687602	1.0493181	-0.6229208	-0.6229208	-0.6229208	-0.6229208	0.5882238	1.5303615	-0.6229208	-0.6229208	0.430547	-0.6229208	-0.6229208	2.3216133	1.170434	0.37909222	-0.6229208	0.1257154	-0.0054391855	-0.6229208	-0.6229208	-0.6229208	0.85957646	0.21569915	-0.6229208	-0.22483583	-0.6229208	-0.6229208	-0.6229208	-0.6229208	-0.6229208	-0.6229208	0.0028647315	1.9715538	1.9677941	2.9386275	-0.6229208	-0.6229208	-0.6229208	-0.6229208	-0.08904321	-0.28320992	0.6700145	0.03379586	1.0412176	-0.18717046	-0.6229208	-0.6229208
-0.5416508	1.9030477	1.3803513	-0.5850901	-0.46832067	0.16808198	0.08536548	-0.6229208	-0.6229208	-0.6229208	-0.57074714	0.52858925	0.47529954	-0.6229208	-0.6229208	2.2125373	1.1332515	1.0511744	0.6679853	-0.305254	-0.41963893	-0.369417	-0.6229208	-0.6229208	0.3321003	1.1593422	0.71413964	-0.6229208	-0.6229208	-0.6229208	-0.6229208	-0.6229208	-0.6229208	-0.6229208	0.8706921	1.9108007	3.8774834	-0.36960453	-0.6229208	-0.6229208	-0.6229208	-0.6229208	0.044529792	-0.6229208	-0.6229208	-0.46999982	-0.6229208	-0.6229208	-0.54091656	-0.57418066
-0.6229208	0.2121869	1.94306	2.1138742	0.33835444	-0.3921784	0.6067365	-0.6229208	-0.6229208	-0.6229208	-0.6229208	-0.6229208	0.1834661	2.3422813	1.5478667	1.2151283	1.2357033	-0.047677025	-0.31151977	0.19796446	-0.6229208	-0.4955836	-0.19786687	0.24988183	1.221577	1.5558558	0.6248341	-0.6229208	-0.6229208	-0.6229208	-0.6229208	-0.6229208	0.4194721	-0.53497875	0.074700266	1.1595242	1.4727831	1.842923	-0.29456928	-0.6229208	-0.6229208	-0.6229208	-0.20282322	-0.34873387	-0.6229208	-0.6229208	-0.6229208	-0.6229208	-0.6229208	-0.5801763
0.38711902	1.4348334	2.442543	3.4826195	1.8930478	-0.6229208	-0.6229208	-0.6229208	-0.6229208	-0.6229208	-0.6229208	-0.6229208	-0.6229208	0.20592608	2.1214132	1.9191084	0.68539065	-0.6229208	0.5382605	1.0014205	-0.6229208	-0.5883343	1.2920996	0.9319829	-0.32118672	-0.6229208	-0.50916225	-0.34916472	-0.6229208	-0.6229208	-0.22678109	-0.6229208	0.9774768	-0.1197875	1.7427163	0.61770874	-0.6229208	0.69790673	1.8015305	-0.6229208	-0.6229208	-0.6229208	-0.6229208	-0.6229208	-0.6229208	-0.6229208	-0.6229208	-0.6229208	-0.6229208	-0.0979098
0.29749	1.8303562	3.3004532	3.633739	3.14344	1.0502394	-0.6229208	-0.6229208	-0.6229208	-0.6229208	-0.6229208	-0.6229208	0.06295568	0.67040086	1.0974042	-0.56733954	-0.6229208	-0.6229208	0.5799495	0.6306198	-0.6229208	0.40548927	1.0540111	1.6225802	0.721269	-0.6229208	-0.6229208	-0.6229208	-0.6229208	0.61816484	0.48357728	0.041165613	1.6614707	1.3886745	2.8452756	0.36703813	-0.6229208	0.2510188	1.091376	0.93331325	0.91086644	-0.33636418	-0.6229208	-0.6229208	-0.6229208	-0.6229208	-0.6229208	-0.6229208	-0.6229208	0.48499772
1.3101286	1.4988058	2.616771	3.217037	2.6825647	2.195683	-0.6229208	-0.6229208	-0.6229208	-0.6229208	-0.6229208	-0.6229208	-0.6229208	0.36290336	2.2309783	-0.6229208	-0.6229208	-0.6229208	0.7401031	-0.149489	0.0887833	1.9994884	2.169523	2.5769513	1.3658456	-0.6229208	-0.6229208	-0.6229208	1.1515986	-0.041434124	0.9206412	-0.6229208	3.0928297	3.882429	-0.6229208	-0.6229208	-0.07970987	-0.26788488	-0.6229208	0.5099799	2.5633001	-0.6229208	2.040499	-0.6229208	-0.6229208	-0.6229208	-0.6229208	-0.6229208	-0.574644	0.2950269
2.1372452	-0.6229208	1.5564762	0.8490242	1.0569118	1.2067041	-0.28632715	-0.6229208	-0.6229208	0.24360505	0.737393	0.13341208	1.0348626	2.596098	0.9546192	-0.6229208	-0.6229208	-0.6229208	-0.47138026	-0.4791655	1.7092404	1.1434928	5.3561335	1.742541	0.29123968	-0.6229208	-0.6229208	-0.6229208	1.267737	-0.05397217	0.045588076	0.3076202	1.6014143	3.0069113	0.9721145	-0.6229208	-0.6229208	-0.6229208	-0.6229208	0.50514084	2.475454	-0.6229208	1.0268977	0.6546678	-0.6229208	-0.5258061	-0.6229208	0.78554887	0.013169078	-0.6229208
-0.6229208	-0.6229208	-0.4420856	0.33750626	1.7012057	-0.43489796	0.05611066	0.26004428	-0.32969165	2.325008	0.8393087	0.8700734	0.96143776	1.7303596	0.91192394	-0.6229208	-0.6229208	-0.6229208	-0.6229208	-0.6229208	1.432668	3.5601752	1.8483961	1.6904263	-0.6229208	-0.6229208	-0.6229208	-0.6229208	-0.40166402	1.4220252	2.95836	2.0887802	3.1011686	3.5752585	0.15007423	-0.6229208	-0.6229208	-0.6229208	-0.6229208	0.94745874	0.63593763	-0.6229208	0.51256955	0.11609003	2.0611358	-0.20689252	-0.6229208	-0.6229208	-0.6229208	-0.6229208
-0.6229208	-0.6229208	-0.6229208	1.861453	3.1900883	2.0901039	2.1392736	3.0192475	1.5329416	1.4933758	1.1797515	0.9667092	0.77551734	1.4588013	-0.6229208	-0.6229208	-0.6229208	-0.6229208	1.1056447	-0.6229208	0.3328299	2.828199	1.7308917	1.264563	-0.6229208	-0.6229208	-0.6229208	-0.6229208	-0.6229208	-0.18400934	3.1513329	1.2737318	4.267484	2.5572028	-0.4983766	-0.009724933	-0.6229208	-0.6229208	-0.6229208	-0.43540192	-0.28622845	-0.6229208	1.7879537	0.3446601	0.64323574	-0.036441885	-0.6229208	-0.6229208	-0.6229208	-0.49256018
-0.6229208	-0.6229208	-0.6229208	1.1735923	1.9963423	1.4198761	1.5043298	1.6292906	1.5034835	0.8171343	-0.3362159	1.3711611	3.8311892	0.94269615	-0.2418734	-0.6229208	-0.6229208	-0.6229208	0.7581199	1.9315485	2.2039611	2.7876217	1.568619	1.8934206	-0.6229208	-0.6229208	-0.6229208	-0.6229208	0.07160704	1.6859264	4.287369	1.2836078	3.1670837	2.761615	0.36614653	-0.055740055	-0.6229208	-0.6229208	-0.6229208	-0.6229208	-0.6229208	2.5378866	1.2639203	0.6605993	-0.48184043	-0.6229208	-0.6229208	-0.6229208	-0.6229208	-0.3367065
-0.6229208	-0.6229208	-0.4606246	-0.09005231	1.6126226	2.276477	0.35207972	1.2753816	-0.6229208	-0.6229208	-0.6229208	1.6553626	2.5796406	0.8770434	0.6565972	-0.6229208	-0.58241504	-0.6229208	1.935112	2.972343	2.9562852	2.795089	1.3354923	-0.21108438	1.3882763	-0.6229208	-0.6229208	-0.6229208	-0.6229208	0.963863	3.371215	1.0610478	5.6510987	1.8331913	-0.6229208	1.4248832	0.565752	1.083429	-0.6229208	-0.6229208	-0.6229208	1.5437442	0.3447338	-0.6229208	0.1570188	-0.381163	-0.40380362	-0.5626823	-0.6229208	-0.6229208
-0.6229208	0.96303546	-0.28460956	-0.6229208	5.442107	1.2941741	-0.6229208	-0.37956733	-0.6229208	-0.6229208	-0.6229208	1.2333119	1.0367192	0.66216195	-0.6229208	0.6246104	-0.6229208	0.4922798	1.8852847	0.47064692	2.365083	2.3143325	0.39465848	-0.16081858	1.0767556	-0.6229208	-0.6229208	-0.6229208	1.6423035	0.39222834	0.60711294	-0.2966813	3.3453376	2.4114687	-0.40692633	0.7644295	0.3737868	1.4128667	-0.6229208	-0.6229208	-0.6229208	-0.6229208	1.3251607	2.3415546	0.2631521	-0.6229208	-0.6229208	-0.6229208	-0.6229208	-0.6229208
-0.32188287	-0.12082615	-0.6229208	1.5599009	2.8031282	0.5791261	-0.6229208	-0.6229208	-0.6229208	-0.6229208	-0.6229208	0.43402547	1.9361291	-0.6229208	-0.6229208	1.9366026	-0.07538665	0.4801804	0.42078424	0.37801653	-0.6229208	2.6331134	0.64049155	-0.6229208	0.86559075	1.0689641	-0.6229208	-0.6229208	1.1037714	-0.45782903	0.9626256	-0.6229208	1.9238775	-0.6229208	0.016996892	1.1001798	1.6552532	1.4324768	-0.6229208	-0.6229208	-0.50171804	-0.32672638	0.23615563	3.3485904	0.8672159	0.32412377	-0.6229208	-0.6229208	-0.6229208	-0.6229208
0.2917886	0.25600404	0.71391237	1.7366549	2.1886463	1.8733784	-0.6229208	-0.6229208	-0.6229208	-0.6229208	-0.33091274	-0.4092409	1.4641453	-0.6229208	-0.6229208	0.33298412	-0.6229208	0.34792152	0.68929535	0.713083	-0.6229208	2.4204924	0.53088176	-0.6229208	-0.6229208	2.5041363	1.1201353	-0.010108393	-0.074349925	1.2639716	-0.22905345	1.1317426	-0.6229208	-0.6229208	-0.5598401	-0.13954702	2.304483	-0.48664057	-0.6229208	-0.6229208	-0.19634745	2.728911	0.54393667	2.7369473	1.5144638	0.78399646	-0.56444246	-0.6229208	-0.6229208	-0.6229208
1.807149	-0.6229208	0.18766779	0.7104481	2.4442596	-0.6229208	0.2777219	-0.6229208	-0.6229208	-0.6229208	-0.6229208	0.84805405	1.0305852	0.19912355	-0.6229208	-0.6229208	-0.6229208	1.1333556	2.104594	-0.6229208	-0.6229208	-0.6229208	0.33616138	-0.6229208	-0.6229208	0.82731885	-0.2613357	1.9211866	1.3011488	-0.6229208	-0.6229208	0.43132833	-0.6229208	-0.6229208	0.3022216	-0.007959741	0.5589306	-0.6229208	-0.6229208	-0.6229208	3.1094794	1.824599	0.70680636	0.1386506	1.2047656	2.0130324	0.9861803	-0.6229208	-0.6229208	-0.6229208
-0.2352905	-0.24302006	0.43329918	0.973422	0.5088985	-0.42269054	-0.6229208	-0.6229208	-0.6229208	-0.54676044	0.9862384	0.74076784	1.3447922	1.9954485	-0.6229208	-0.42344213	-0.6229208	1.1792214	1.617931	-0.5814534	-0.6229208	-0.6229208	-0.6229208	0.29971373	-0.6229208	0.76223475	-0.5302477	-0.57582694	0.6377037	-0.6229208	-0.020294731	0.03319592	-0.6229208	-0.6229208	-0.6229208	0.6998924	2.9197953	-0.6229208	-0.6229208	-0.6229208	0.5308359	1.6070448	-0.47758138	2.3989182	2.499409	1.513034	-0.6229208	-0.6229208	-0.6229208	-0.6229208
-0.37319168	-0.6229208	0.5400716	-0.6229208	0.14743981	-0.6229208	-0.6229208	-0.6229208	-0.6229208	-0.43218714	0.7592591	0.84921247	1.9127916	1.1808021	-0.53368956	-0.6229208	-0.6229208	-0.56877536	-0.6229208	-0.6229208	-0.6229208	-0.6229208	-0.5208259	-0.6229208	-0.28487098	1.4448377	-0.29279426	0.93415886	-0.3488879	-0.6229208	-0.6229208	-0.41894755	-0.6229208	-0.6229208	-0.6229208	-0.6229208	2.3172672	-0.57765573	-0.6229208	-0.6229208	1.9300942	-0.06498073	0.9065006	3.310786	0.55562055	0.89707386	0.8842141	-0.6229208	-0.6229208	-0.6229208
0.35983962	-0.6229208	0.5747154	-0.583569	-0.6229208	-0.6229208	-0.6229208	-0.6229208	-0.16798854	-0.576218	-0.2876757	-0.6229208	-0.6229208	0.7739187	-0.6229208	-0.6229208	-0.6229208	-0.21785288	-0.6229208	-0.6229208	-0.6229208	-0.6229208	-0.6229208	-0.6229208	-0.56145924	0.5785819	0.9597441	-0.6229208	-0.6229208	-0.6229208	-0.6229208	-0.6229208	-0.6229208	0.056148496	-0.03872052	-0.6229208	1.521627	0.5639347	-0.6229208	-0.6229208	-0.6229208	1.7205555	1.3236661	1.6415544	2.4505107	-0.20204718	0.41655254	-0.6229208	1.3124748	-0.6229208
-0.6229208	-0.6229208	-0.6229208	-0.6229208	-0.53538257	-0.6229208	-0.6229208	-0.6229208	-0.6229208	1.125118	0.8691917	0.9016008	1.1845591	-0.6229208	-0.6229208	-0.6229208	-0.6229208	-0.6229208	-0.6229208	-0.37571093	-0.2713315	-0.6229208	-0.6229208	-0.46978045	-0.6229208	-0.6229208	-0.044976685	-0.025705932	-0.09834809	-0.6229208	-0.6229208	-0.6229208	-0.6229208	-0.4300972	-0.6229208	0.84276605	-0.13292734	-0.43648553	-0.6229208	-0.6229208	0.427249	0.50721896	0.46486562	0.37992528	2.69146	1.1274298	-0.13227667	-0.6229208	-0.6229208	-0.13252626
-0.6229208	-0.6229208	-0.6229208	-0.6229208	-0.6229208	-0.6229208	-0.6229208	-0.6229208	-0.46439996	-0.6229208	2.3657517	-0.6229208	-0.04778073	-0.027854377	-0.6229208	-0.6229208	-0.6229208	-0.6229208	-0.6229208	-0.6229208	-0.12284958	-0.6229208	-0.6229208	-0.6229208	-0.6229208	-0.6229208	-0.4217737	-0.6229208	1.4718784	-0.6229208	-0.6229208	-0.6229208	-0.6229208	-0.6229208	-0.6229208	-0.1053817	-0.6229208	-0.6229208	-0.45842594	-0.11866868	-0.6229208	-0.6229208	-0.6229208	-0.6229208	1.469096	2.5177772	0.60221654	-0.6229208	-0.6229208	-0.6229208
-0.6229208	-0.6229208	-0.6229208	-0.6229208	0.032103222	-0.6229208	-0.6229208	-0.6229208	-0.6229208	-0.6229208	0.09771079	-0.6229208	0.09362882	-0.6229208	0.38431132	-0.6229208	-0.6229208	-0.6229208	-0.6229208	-0.6229208	0.7256286	-0.509788	-0.6229208	-0.6229208	-0.6229208	-0.6229208	-0.6229208	0.060014714	1.4129442	1.6516131	-0.6229208	-0.6229208	-0.6229208	-0.6229208	-0.6229208	0.49064812	-0.6229208	-0.29013774	2.4273078	-0.6229208	-0.6229208	-0.6229208	-0.6229208	-0.35565594	1.3881774	2.3723369	1.35842	0.27592903	0.88327664	-0.6229208
-0.6229208	-0.6229208	-0.6229208	-0.6229208	-0.6229208	-0.6229208	-0.6229208	-0.6229208	-0.6229208	-0.6229208	-0.6229208	-0.6229208	-0.6229208	-0.6229208	-0.5398976	-0.6229208	-0.6229208	-0.60989726	-0.6229208	-0.4384788	0.1433691	-0.6229208	-0.6229208	-0.6229208	-0.6229208	-0.6229208	-0.6229208	-0.6229208	0.32582924	2.8709726	-0.6229208	-0.6229208	-0.6229208	-0.6229208	-0.6229208	0.9299743	1.4120378	2.2850697	1.3163456	-0.6142824	-0.6229208	-0.6229208	-0.6229208	-0.6229208	0.69580984	1.2080916	1.456358	1.7487206	0.88847417	-0.013286153
-0.6229208	-0.6229208	-0.6229208	-0.6229208	0.06323274	-0.6229208	-0.6229208	0.080847554	-0.6229208	-0.6229208	-0.6229208	-0.6229208	0.6383374	-0.6229208	0.054997236	-0.51648134	0.28988358	-0.6229208	-0.39780802	0.65309036	1.3871748	-0.6229208	-0.6229208	-0.20192215	-0.6229208	-0.6229208	-0.6229208	-0.6229208	0.954986	1.182577	-0.49046567	-0.6229208	-0.6229208	-0.6229208	1.5981055	1.444823	1.4370605	3.799839	1.5684984	-0.09406161	-0.6229208	-0.6229208	-0.6229208	-0.043475028	0.6510675	2.3277225	0.23403263	2.0298197	1.1697296	2.6553018
0.20006238	-0.6229208	0.107208356	0.12975259	0.67242783	-0.6229208	1.4742371	-0.3152454	-0.6229208	-0.6229208	-0.6229208	-0.54551595	-0.6229208	-0.31301934	-0.6229208	-0.6229208	-0.6229208	-0.6229208	-0.30102748	-0.061898794	2.2790325	-0.6229208	-0.6229208	-0.6229208	-0.6229208	-0.6229208	-0.6229208	1.4508414	-0.05423866	0.8940887	-0.52583814	-0.6229208	-0.6229208	-0.6229208	-0.6229208	0.5374553	0.9886154	1.7937375	1.4924716	0.8419076	0.45959598	-0.6229208	-0.6229208	2.2952003	2.7017465	0.73835903	-0.6229208	0.8494738	0.9821603	1.7297488
-0.6229208	-0.052587483	0.17517912	-0.6229208	-0.6229208	0.025520187	-0.6229208	-0.6229208	-0.6229208	-0.6229208	-0.6229208	-0.6229208	-0.6229208	1.441735	-0.6229208	-0.3278845	-0.6229208	-0.6229208	-0.6229208	1.8507968	0.8274023	-0.11735687	-0.6229208	-0.6229208	-0.6229208	-0.13142973	-0.6229208	1.2730738	0.40804055	-0.6229208	-0.6229208	-0.6229208	-0.6229208	-0.6229208	-0.58281434	1.7433602	-0.6229208	1.3632462	2.5218503	1.7314043	1.1239424	-0.6229208	-0.6229208	-0.6229208	1.5603627	-0.6229208	-0.6229208	1.7372704	-0.22749297	2.0691595
0.40555134	-0.6229208	-0.6229208	-0.6229208	-0.6229208	1.0776988	-0.6229208	-0.6229208	-0.6229208	-0.6229208	-0.6229208	0.36602235	1.2730515	1.9138439	-0.6229208	-0.6229208	-0.6229208	-0.6229208	-0.6229208	-0.34636062	-0.42955044	0.90265715	0.9939494	0.49887982	-0.6229208	-0.6229208	-0.50025326	-0.55268127	0.016566996	-0.6229208	-0.6229208	-0.22048983	-0.6229208	-0.6229208	-0.6229208	-0.26279274	2.3027492	2.1102588	1.4915378	0.028838396	2.1884685	-0.6229208	-0.6229208	-0.6229208	-0.11648422	2.451783	-0.6229208	1.4024955	-0.6229208	1.0616988
-0.6229208	-0.6229208	-0.6229208	0.44343984	1.0110493	-0.6229208	-0.6229208	-0.6229208	-0.6229208	-0.6229208	2.12953	0.1589148	2.0572898	0.40849817	-0.28728262	-0.6229208	-0.6229208	-0.40278113	-0.6229208	-0.6229208	0.63642055	0.105916806	1.6857761	1.1464518	0.4053884	-0.54905117	-0.6229208	-0.6229208	0.5454747	-0.6229208	-0.6229208	-0.6229208	-0.6229208	-0.6229208	-0.6229208	-0.6229208	2.034933	2.0629964	0.7308563	0.2420796	-0.6229208	-0.6229208	-0.6229208	-0.12997244	1.3795698	1.1019139	1.0474154	0.1730951	-0.18275075	-0.5147139
-0.6229208	-0.6229208	0.01850684	1.2991408	-0.6115223	-0.6229208	-0.6229208	-0.6229208	-0.6229208	-0.6229208	0.6872087	3.0360491	0.636839	0.010859506	-0.6229208	-0.6229208	-0.6229208	-0.6229208	-0.6229208	-0.6229208	0.43863228	-0.12692088	1.4209526	1.6952988	-0.29405367	-0.6229208	-0.6229208	-0.103517726	-0.6229208	-0.6229208	-0.1161019	-0.6229208	-0.6229208	-0.6229208	-0.0023056848	-0.17024405	-0.6229208	2.619637	1.9191353	-0.6229208	-0.6229208	-0.6229208	-0.6229208	0.7277969	3.068284	1.9939284	2.1856306	1.9402899	2.229523	-0.033407424
-0.6229208	-0.6105166	-0.11146726	-0.6229208	-0.6229208	-0.6229208	-0.35926512	-0.6229208	-0.6229208	-0.6229208	0.8065975	0.52950245	0.8386649	-0.6229208	-0.6229208	-0.6229208	-0.6229208	-0.6229208	0.06442334	-0.20676313	0.3535261	0.9783295	-0.6229208	0.49592057	-0.25017518	-0.6229208	-0.6229208	-0.6229208	-0.6229208	-0.6229208	-0.6229208	-0.6229208	-0.6229208	0.34675637	-0.6229208	-0.6229208	1.2449673	0.8595045	2.6002018	-0.6229208	-0.6229208	-0.6229208	-0.6229208	-0.19943489	2.1301694	3.6153502	2.7609506	1.1923325	0.64860576	-0.6229208
0.5493792	-0.6229208	-0.33626124	-0.6229208	-0.6229208	-0.43705857	-0.19151273	-0.6229208	-0.6229208	-0.6229208	1.5418044	1.7705894	0.4781117	-0.6229208	-0.6229208	-0.6229208	-0.6229208	-0.6229208	-0.51469725	0.26282868	3.6806543	0.39417285	-0.6229208	0.47421378	-0.47304103	-0.6229208	-0.6229208	-0.6229208	-0.6229208	0.5672278	1.3589104	0.50792646	-0.6229208	-0.6229208	0.85615766	-0.61073446	-0.6229208	0.92279863	0.9685228	-0.6229208	-0.6229208	-0.6229208	-0.6229208	1.0863177	3.7524238	3.3089828	1.7991458	1.6699997	1.9023877	-0.6229208
-0.018660763	-0.6229208	-0.6229208	-0.6229208	-0.6229208	-0.6229208	0.26670662	0.11166518	0.3119458	1.8624135	2.6280432	0.64057136	0.07403866	-0.6012771	-0.6229208	-0.6229208	-0.6229208	-0.6229208	-0.17920104	3.25764	1.6129411	-0.6229208	-0.48061958	-0.6229208	-0.6229208	-0.6229208	-0.6229208	-0.6229208	2.1943681	1.8027823	2.8787684	-0.6229208	-0.6229208	-0.6229208	-0.6229208	0.64124936	-0.6229208	2.0363297	-0.05881867	0.6365051	0.41556382	1.0013212	1.2990171	0.69087136	1.5618906	2.5563583	0.6199727	1.834216	0.35287184	-0.6229208
-0.31931916	-0.6229208	-0.6229208	-0.6229208	-0.6229208	0.21171498	-0.43301186	0.15703425	-0.4584507	0.5249807	0.9765769	-0.19674787	-0.6229208	-0.6229208	-0.6229208	-0.6229208	-0.6229208	0.33060625	0.4231388	0.4852069	0.52711827	-0.5940352	-0.47812286	-0.6229208	-0.6229208	-0.6229208	-0.6229208	-0.6229208	-0.20085931	1.711394	1.3123225	-0.016201207	-0.6229208	0.73089135	-0.6229208	1.0948085	0.24210292	3.341435	1.286356	0.8580186	-0.6229208	2.6640306	0.6325081	-0.6229208	0.11009636	2.091372	1.2073545	-0.6229208	-0.6229208	-0.6229208
0.6406739	-0.22928633	-0.6229208	0.35964754	-0.6229208	-0.6229208	0.24901189	1.2478912	0.8590609	-0.31530088	-0.6229208	-0.4089442	0.5068967	-0.6229208	-0.6229208	-0.6229208	0.27466604	1.2843703	-0.6229208	-0.6229208	-0.011718729	0.20277672	2.2590296	-0.6229208	-0.6229208	-0.6229208	-0.6229208	0.8966305	-0.3412564	-0.15191223	-0.6229208	-0.6229208	-0.6229208	-0.6229208	-0.6229208	-0.2094449	1.8683741	3.4914944	3.4046204	1.2615793	1.496645	1.7828395	-0.6229208	-0.6229208	0.056459762	0.7709147	1.4462798	1.4847811	-0.6229208	-0.6229208
-0.6229208	1.8190968	-0.6229208	-0.6229208	-0.6229208	-0.6229208	1.185824	0.27126822	-0.6229208	-0.6229208	-0.6229208	-0.3067318	-0.22811325	-0.6229208	0.09246336	1.436877	-0.6229208	-0.03315752	-0.6229208	-0.6229208	-0.5187081	-0.19478351	-0.6229208	-0.6229208	-0.6229208	-0.43714032	-0.6229208	-0.6229208	-0.6229208	-0.6229208	-0.57558906	-0.6229208	-0.6229208	-0.6229208	-0.6229208	-0.6229208	0.7216606	4.0132194	3.9744685	1.3260016	1.0440282	-0.52412933	-0.6229208	-0.6229208	-0.6229208	-0.43103203	0.5852282	0.4418404	0.62835175	0.97271913
-0.10713269	0.08005031	0.72545564	-0.6229208	-0.6229208	-0.42120206	1.5643716	0.92357934	-0.6229208	-0.6081052	-0.6229208	-0.6229208	-0.6229208	0.48918247	0.41236097	1.4239149	-0.6229208	-0.6229208	-0.5206256	0.6656254	0.06479457	-0.452152	-0.6229208	-0.3336022	-0.6229208	-0.6229208	-0.6229208	-0.6229208	-0.19546458	-0.6229208	-0.6229208	-0.6229208	-0.6229208	-0.6229208	-0.6229208	-0.35870114	1.7715513	4.1568384	3.755132	0.5053421	0.07506005	-0.6229208	-0.6229208	-0.6229208	-0.6229208	-0.6229208	0.86170304	1.2665048	3.5910127	1.7636392
-0.6229208	-0.29562768	0.34724665	1.3006651	-0.6229208	0.3479553	-0.3772899	1.6547259	-0.6229208	-0.6229208	-0.6229208	-0.6229208	-0.29191262	-0.6229208	0.032869574	1.8408587	-0.12727521	-0.6229208	-0.24245678	0.43271342	0.47422716	0.5537941	-0.29270488	0.065138385	-0.6229208	-0.6229208	-0.6229208	-0.33896282	-0.6229208	-0.59272623	-0.6229208	-0.6229208	-0.6229208	-0.6229208	-0.6229208	0.48389342	0.09805263	1.0170066	1.4537855	1.6038414	-0.6229208	-0.01969832	-0.6229208	-0.6229208	-0.6229208	-0.1132126	1.5530196	2.0842314	0.88159573	1.2917467
-0.6229208	-0.6229208	-0.6158596	1.4950156	0.29717645	-0.6229208	-0.57930005	0.12046606	-0.6229208	-0.6229208	-0.6229208	-0.6229208	-0.6229208	0.7190635	-0.5346242	-0.19129369	0.09394977	0.6391209	0.37542006	-0.19365093	0.8644642	1.7904588	-0.46391866	-0.6229208	-0.6229208	-0.6229208	-0.6229208	-0.6229208	0.37376618	0.6087572	-0.6229208	-0.6229208	-0.6229208	-0.6229208	-0.6229208	-0.6229208	0.59181756	-0.6229208	1.5089515	1.7397039	1.1537299	-0.6229208	-0.6229208	-0.6229208	1.0426023	0.25111085	2.2966297	0.88953316	-0.6229208	2.4692178
-0.33068419	-0.6229208	0.1441796	-0.44452342	1.4954613	-0.4430774	-0.61946726	-0.6229208	-0.6229208	-0.6229208	-0.6229208	-0.6229208	-0.48102984	1.7707748	-0.6229208	0.5495627	0.61582273	-0.16066481	-0.6229208	0.48450217	1.3359891	0.14364211	0.2895466	-0.6229208	-0.6229208	-0.6229208	-0.6229208	-0.6229208	2.0448468	0.24830964	-0.6229208	-0.51919365	-0.6229208	-0.6229208	-0.6229208	-0.4303895	0.063478395	-0.6229208	1.9019824	3.1316493	2.6488705	-0.6229208	-0.6229208	-0.6229208	-0.6229208	0.69307315	2.3440251	-0.6229208	-0.6229208	-0.6229208
-0.6229208	-0.6229208	-0.27981225	-0.6229208	2.1141853	-0.6229208	-0.6229208	-0.51987195	-0.50841624	-0.6229208	-0.6229208	-0.6229208	-0.016022822	0.76470137	-0.06620724	-0.6229208	0.56791866	-0.6229208	-0.6229208	0.5897073	0.9552625	-0.6229208	-0.6229208	-0.6229208	-0.6229208	-0.6229208	-0.6229208	-0.6229208	1.0918326	-0.28429648	-0.6229208	-0.6229208	-0.6229208	-0.6229208	-0.6229208	-0.6229208	0.07171245	-0.6229208	2.3700728	2.457106	1.5850269	-0.6229208	0.7705632	0.51568043	1.1934911	1.3279445	1.4425455	-0.6229208	-0.6229208	-0.6229208
-0.6229208	-0.27827042	-0.6229208	-0.6229208	0.65751886	0.8342732	-0.6229208	-0.6229208	-0.6229208	-0.6229208	0.17992598	-0.28175336	-0.6229208	0.45586348	-0.6229208	-0.6229208	-0.6229208	-0.6229208	-0.6229208	-0.6229208	-0.6229208	-0.6229208	-0.6229208	-0.6229208	-0.6229208	-0.6229208	-0.6229208	0.009386043	-0.6229208	-0.6229208	-0.6229208	0.3040189	-0.6229208	0.5127501	-0.6229208	-0.5864569	-0.6229208	-0.6229208	0.73598284	1.3731133	-0.6229208	-0.6229208	-0.6229208	2.0191963	-0.6229208	1.7334223	0.2425708	-0.6229208	-0.6229208	0.08907456
-0.6229208	-0.6229208	-0.4417682	-0.6229208	-0.22226866	0.9668896	2.0175295	0.16710216	0.020733232	-0.6229208	0.89333576	1.215909	-0.124038994	-0.36884734	-0.6229208	-0.6229208	0.6124165	-0.6229208	-0.6229208	0.015319699	-0.6229208	-0.6229208	-0.6229208	-0.6229208	-0.6229208	-0.6229208	-0.6229208	-0.5946971	0.95365	-0.6229208	-0.6229208	-0.059804454	0.6740438	2.753768	-0.6229208	0.512253	0.35345155	-0.6229208	0.16634555	-0.12046321	-0.5369272	-0.38775724	-0.6229208	2.4315314	2.8340707	0.3246129	-0.6229208	-0.6229208	-0.6229208	-0.6229208
0.16324082	-0.6229208	-0.6229208	-0.39911675	-0.37296453	-0.30637518	-0.6229208	-0.6229208	-0.6229208	-0.6229208	1.1057565	2.2915766	0.8092587	-0.6229208	-0.6229208	2.0998402	0.547334	-0.6229208	-0.18125251	0.017117646	-0.6229208	-0.6229208	0.4820414	-0.6229208	-0.6229208	0.6102709	-0.31615782	-0.5035322	0.67680675	-0.6229208	0.054200515	1.6473641	3.384162	1.4065	0.4090695	-0.5248309	-0.14856853	-0.6229208	2.3033054	0.03860598	-0.6229208	1.005699	0.99666363	1.1789507	0.3565756	-0.6229208	-0.6229208	-0.6229208	-0.6229208	-0.6229208
0.22591197	0.05671827	-0.6229208	-0.6229208	-0.6229208	-0.6229208	-0.6229208	-0.6229208	-0.6229208	-0.6229208	0.64511836	0.64944595	-0.6229208	-0.6229208	-0.01753728	3.4196954	-0.6229208	-0.6229208	-0.6229208	-0.6229208	-0.6229208	-0.6229208	-0.6229208	-0.4891944	0.23303011	-0.11034481	0.39717856	-0.6229208	-0.6229208	-0.4393212	0.97775984	-0.6112922	2.2337399	0.38365695	-0.6229208	0.124360055	-0.6229208	-0.6229208	0.3051307	0.5727364	-0.6229208	0.5411269	-0.6229208	-0.6229208	-0.5263054	1.8608993	1.8776895	-0.6229208	-0.6229208	-0.6229208
-0.171558	0.7284979	-0.6229208	-0.6229208	-0.6229208	-0.6229208	-0.6229208	-0.6229208	-0.6229208	-0.23966756	1.8815348	1.1242096	-0.45718658	1.006907	0.75132054	0.12789282	-0.6229208	-0.6229208	-0.6229208	-0.6229208	-0.6229208	-0.6229208	-0.22024328	-0.23939553	0.32911596	3.322898	0.06364398	-0.6229208	-0.6229208	-0.6229208	-0.6229208	-0.6229208	-0.0018870865	1.6990695	1.3373547	0.0116716195	-0.6229208	-0.6229208	-0.6229208	-0.6229208	-0.6229208	-0.29433244	-0.0045699608	-0.109164216	-0.54177046	0.3909696	1.5048262	-0.6229208	-0.6229208	-0.43347067
-0.297248	0.14443298	0.11683959	-0.016838564	-0.20330785	-0.6229208	-0.6229208	-0.6229208	-0.6229208	-0.07176806	0.637418	2.7713273	-0.4005686	0.2687441	0.59410834	-0.6229208	-0.07188591	-0.3139664	-0.6229208	-0.6229208	-0.6229208	0.18295065	2.0602183	0.42093173	3.3631885	2.3651395	0.7570023	-0.6229208	-0.6229208	-0.39775297	-0.6229208	-0.6229208	0.13106856	1.713779	1.2066271	0.8067864	-0.37656453	-0.6229208	-0.6229208	-0.6229208	-0.6229208	-0.6229208	0.4426752	-0.6229208	-0.19725242	0.15290117	-0.6229208	-0.6229208	-0.6229208	0.28932232
-0.6229208	-0.6229208	0.13538131	-0.3792559	0.45253488	0.86617106	0.13864934	-0.6229208	-0.6229208	-0.51854396	-0.36209786	-0.6229208	-0.34859723	0.92820925	0.27288032	-0.6229208	1.259284	-0.6229208	-0.6229208	-0.6229208	-0.6229208	0.5567236	-0.028590046	1.4044294	4.1051636	2.4630582	-0.48059806	-0.6229208	-0.6229208	0.9086773	-0.6229208	-0.6229208	-0.6229208	0.39816782	1.3373737	0.8888754	0.64104867	-0.6229208	-0.6229208	-0.6229208	-0.6229208	-0.6229208	-0.6229208	-0.6229208	0.081230395	0.63321096	-0.6229208	-0.6229208	-0.3545479	0.94471127
-0.6229208	-0.6229208	-0.5963936	-0.6229208	-0.6229208	-0.6229208	-0.6229208	0.48849434	-0.35101786	0.2348181	-0.6229208	-0.6229208	-0.397494	1.5855517	-0.068090595	2.0069237	1.1577659	-0.6229208	-0.6229208	-0.6229208	-0.6229208	-0.6229208	-0.6229208	1.9464854	2.2295604	1.8613367	0.09148457	-0.6229208	-0.6229208	-0.066152826	-0.6229208	-0.6229208	0.34099072	1.1960272	1.1898456	0.56824744	-0.14956845	-0.2428392	-0.6229208	-0.6229208	-0.6229208	-0.6229208	-0.6229208	-0.6229208	-0.6229208	-0.10168205	-0.6229208	-0.6229208	-0.6229208	-0.6229208
-0.6229208	-0.6229208	-0.6229208	-0.6229208	-0.6229208	-0.44888914	0.84185463	0.77886796	-0.6229208	-0.6229208	-0.5595246	-0.6229208	1.0238643	-0.1756806	0.39633638	2.480127	0.9141848	-0.6229208	-0.6229208	-0.6229208	-0.6229208	-0.6229208	-0.6229208	-0.6229208	1.0126758	1.2965117	-0.47796533	1.0244918	-0.3059353	-0.6229208	-0.6229208	-0.6229208	0.18243	1.3835055	-0.5965714	-0.5148408	-0.42087054	-0.6229208	-0.6229208	-0.6229208	0.38196132	-0.6229208	-0.10926834	-0.46658647	-0.15827154	0.096629694	-0.6229208	-0.6229208	-0.6229208	-0.6229208
-0.6229208	-0.6229208	-0.6229208	-0.6229208	-0.6120542	-0.6229208	1.6303458	-0.4672219	-0.10131678	-0.6229208	0.19616133	-0.6229208	2.4673464	0.51168543	0.4360676	3.1856196	1.3509668	-0.6229208	-0.6229208	-0.6229208	-0.6229208	-0.6229208	-0.6229208	-0.6229208	-0.6229208	0.27282673	0.6164215	2.6357908	-0.37068546	-0.6229208	0.21779074	0.63557607	-0.6229208	0.12271888	1.0111309	-0.6229208	-0.6229208	-0.6229208	-0.6229208	-0.6229208	-0.6229208	-0.6229208	1.2905216	0.8407025	0.51676375	-0.6229208	-0.6229208	-0.6229208	-0.6229208	-0.6229208
-0.6229208	-0.6229208	-0.6229208	-0.6229208	-0.6229208	0.42513606	1.7547755	0.3013729	1.3122895	-0.059234835	-0.6229208	-0.34745133	2.2444932	1.7994639	1.7800419	2.62586	1.5565635	-0.6229208	-0.6229208	-0.6229208	-0.6229208	-0.6229208	-0.6229208	-0.6229208	-0.6229208	0.22001086	-0.6229208	-0.6229208	-0.47647673	-0.042998906	0.14772148	0.8664528	0.21557316	-0.5969124	-0.6229208	-0.6229208	-0.6229208	-0.6229208	-0.6229208	-0.6229208	-0.6229208	0.103683725	0.9878719	-0.46953133	2.6734712	0.46346375	-0.6229208	-0.6229208	-0.6229208	-0.6229208
-0.6229208	-0.6229208	-0.6229208	-0.6229208	-0.51007813	1.7558229	4.288895	0.40697956	-0.17886785	-0.33008397	-0.6229208	-0.6229208	1.2373521	2.2107787	2.671726	2.6501045	0.51893085	0.59753054	-0.6229208	-0.6229208	-0.6229208	-0.6229208	-0.6229208	-0.6229208	-0.6229208	1.6058501	-0.6229208	-0.6229208	-0.4364602	0.7618668	0.49318084	1.2794907	-0.6229208	-0.064941026	-0.49539754	-0.6229208	-0.6229208	-0.6229208	-0.6229208	-0.6229208	-0.35938543	-0.35897538	1.1255324	0.12689528	3.2059507	0.68729174	-0.6229208	-0.6229208	-0.6229208	0.13452587
-0.6229208	-0.6229208	-0.6229208	-0.6229208	-0.03491302	2.5430753	1.6227468	0.79853845	1.9719715	-0.6229208	-0.6229208	-0.6229208	0.027686771	0.85003495	3.9226103	3.6598518	1.0511413	-0.16542108	-0.6229208	-0.6229208	-0.6229208	-0.6229208	-0.6229208	-0.6229208	-0.6229208	-0.6229208	-0.6229208	0.5408088	0.6176899	-0.6229208	-0.48572403	-0.6229208	0.10222581	-0.19110857	-0.6229208	-0.6229208	-0.6229208	-0.6229208	-0.6229208	-0.6229208	-0.6229208	-0.6121131	-0.6229208	1.0040511	1.0060297	-0.6229208	-0.6229208	-0.6229208	-0.47141665	-0.3916782
-0.6229208	0.40957564	1.0678803	-0.6229208	-0.4137089	1.796863	1.5878494	2.2745054	1.1469531	-0.6229208	-0.6229208	-0.6229208	-0.6229208	1.1883065	3.8412867	1.8691983	0.89759505	0.85144514	1.8867562	-0.6229208	-0.6229208	-0.6229208	-0.6229208	1.1273723	-0.6229208	-0.6229208	-0.6229208	-0.61724377	0.22478196	-0.6229208	0.12981178	0.46553025	-0.5980089	-0.6229208	-0.6229208	-0.5845189	-0.6229208	-0.6229208	-0.6229208	-0.6229208	-0.6229208	-0.6229208	-0.6229208	0.02583928	-0.6229208	-0.6229208	-0.6229208	-0.6229208	-0.6229208	-0.08564555
-0.6229208	-0.6229208	2.5289338	-0.4572535	0.29772994	2.6151938	1.5786828	2.4305334	1.4652741	-0.6229208	-0.6229208	-0.6229208	-0.6229208	1.811261	1.021116	-0.56809217	1.1190705	0.32689458	-0.29957753	0.19968918	-0.6229208	-0.6229208	-0.6229208	0.902993	-0.6229208	-0.6229208	1.5922965	0.8306265	0.26043278	-0.6229208	-0.2850723	-0.6229208	0.058014542	-0.6229208	-0.6229208	-0.1645061	-0.6229208	-0.6229208	-0.6229208	-0.46855304	-0.6229208	-0.6229208	-0.21426313	-0.61716765	-0.6229208	-0.6229208	-0.6229208	-0.6229208	-0.6229208	-0.049877245
0.21822852	-0.6229208	-0.6229208	1.0594833	0.2938544	0.26079908	1.5459932	2.3975134	-0.6229208	0.98205835	-0.6229208	-0.6229208	-0.6229208	0.97425526	1.306362	1.7653683	-0.24276061	-0.6229208	0.22956218	-0.1649234	-0.22538088	-0.6229208	0.22014555	0.6074118	-0.24262221	-0.6229208	0.7562143	-0.6229208	-0.6229208	-0.6229208	-0.6229208	-0.6229208	-0.6229208	0.2825728	-0.6229208	0.025965579	-0.6229208	-0.6229208	-0.6229208	-0.49242812	-0.6229208	-0.6229208	0.8711221	0.15144171	-0.6229208	-0.6229208	-0.6229208	-0.5374609	-0.6229208	1.8838522
-0.6229208	-0.6229208	-0.6229208	0.9846304	-0.6229208	1.2188909	0.8032458	3.1479733	1.5961328	-0.16765085	-0.4826758	-0.4951508	-0.6229208	2.0608487	1.3700721	1.5876669	1.7060854	1.1873375	0.8907628	0.1990809	1.668378	-0.2412822	1.8197392	0.06522649	-0.6229208	-0.6229208	-0.6229208	-0.6229208	-0.6229208	-0.6229208	-0.6229208	-0.6229208	-0.6229208	-0.3561502	-0.35945594	0.17921227	-0.6229208	-0.6229208	-0.08676431	-0.6229208	-0.6229208	-0.6229208	0.42159075	-0.6229208	-0.6229208	-0.6229208	-0.6229208	-0.24975654	0.67948884	2.828524
-0.6229208	-0.6229208	-0.6229208	1.6482291	0.18776968	-0.6229208	1.1786171	1.2316233	2.3954215	0.50339365	1.2409123	0.81974936	0.9394111	2.6182835	2.8435025	-0.014526763	2.1812544	-0.38031423	-0.08902818	-0.012565254	3.0562737	2.6918147	0.5322284	1.7637357	1.1751261	-0.6229208	-0.6229208	-0.6229208	-0.6229208	-0.6229208	-0.6229208	-0.6229208	-0.26307347	-0.6229208	-0.50784284	-0.6229208	-0.6229208	-0.6229208	-0.6229208	-0.6229208	-0.6229208	-0.15663436	-0.6229208	-0.6229208	-0.6229208	-0.6229208	-0.6229208	-0.22295558	1.8702396	0.9456008
-0.6229208	-0.6229208	-0.6229208	-0.6229208	-0.6229208	0.42063603	-0.6229208	0.6990097	1.7306242	1.7734232	0.17960434	2.3783696	1.9072701	1.5625176	3.7966416	1.7900562	0.649142	0.8716948	0.15606028	1.3128735	2.8349118	1.5256176	0.017240422	-0.6229208	0.2261127	-0.6229208	-0.6229208	-0.6229208	0.60676134	-0.6229208	-0.6229208	1.5695105	1.6478597	0.08852821	-0.6229208	-0.6229208	-0.6229208	-0.6229208	-0.6229208	-0.6229208	-0.6229208	-0.608481	-0.6229208	-0.6229208	0.9774154	0.5817565	-0.6229208	0.3340393	3.128267	-0.22044852
-0.10716752	-0.6229208	-0.6229208	-0.6229208	-0.6229208	-0.6229208	-0.6229208	0.3520877	1.4068857	2.294703	0.7133882	2.5704198	2.0478065	5.2801104	4.371165	2.1567247	-0.6229208	-0.60382897	1.368231	-0.6229208	2.304943	2.1087277	1.9130819	1.328383	1.522236	-0.6229208	-0.6229208	-0.6229208	-0.5088968	0.971129	-0.6229208	-0.20385313	-0.59349084	-0.6229208	-0.6229208	-0.6229208	-0.6229208	-0.6229208	-0.6229208	-0.6229208	1.0256598	-0.6229208	-0.36509225	-0.6229208	1.5280644	2.569894	-0.45362765	1.3992369	1.5958314	1.107206
1.1747109	-0.6229208	-0.6229208	-0.30289233	-0.6229208	-0.6229208	-0.6229208	-0.6229208	-0.13128197	0.50955194	0.01188991	1.4771643	2.7592473	6.3254075	3.4507806	2.5932858	-0.6229208	-0.40704653	0.894432	-0.6229208	2.2737098	2.2086868	0.6514862	0.54406023	1.7120129	0.32103473	-0.6229208	-0.6229208	-0.6229208	-0.6229208	-0.6229208	-0.6229208	0.0069368	-0.6229208	-0.6229208	-0.6229208	-0.6229208	-0.6229208	-0.6229208	0.192672	2.4946508	-0.6229208	-0.049387127	-0.6229208	0.16943838	1.1340325	1.508267	0.2334811	0.36997023	-0.6229208
1.3971529	0.04904005	-0.6229208	0.002297548	-0.6229208	-0.6229208	-0.6229208	-0.6229208	0.51697725	0.16100608	-0.6229208	0.35430324	-0.20913085	3.0584557	2.1910968	1.8416226	0.7159831	-0.32130593	-0.40720755	-0.6229208	0.47096348	2.5834577	1.8916512	1.2529641	1.0885602	2.3089218	-0.6229208	-0.6229208	-0.6229208	1.7267016	0.6158456	0.96767354	-0.17518711	0.46132955	-0.6229208	-0.6229208	-0.6229208	-0.6229208	-0.6229208	-0.6229208	0.1469458	-0.58256406	-0.6229208	-0.6229208	-0.6229208	1.2754868	0.3200656	0.6395892	-0.6229208	0.7778521
0.148771	0.5462578	0.35851765	-0.6229208	0.034867257	-0.6229208	-0.6229208	-0.4802762	-0.6229208	-0.6229208	-0.6229208	0.8036196	-0.11705145	2.5688202	4.7777042	3.603223	1.4267161	0.24260163	0.14245576	-0.6229208	0.29166484	3.199611	3.614973	-0.6229208	1.8670378	0.076631926	-0.12279765	-0.6229208	-0.5650571	0.936329	0.08744598	0.91017765	1.2858945	-0.097201385	-0.6229208	-0.6229208	-0.6229208	-0.6229208	-0.6229208	-0.4947181	-0.6229208	-0.6229208	-0.6229208	-0.6229208	0.15339068	0.059751797	0.06895459	-0.6229208	-0.6229208	-0.6229208
-0.36434942	0.022725733	-0.6229208	0.33182022	-0.6229208	-0.6229208	-0.13906609	-0.6229208	-0.29511613	-0.6229208	0.0674947	-0.6229208	-0.46087483	0.021483723	2.8322353	2.6604047	0.73689735	-0.029641232	-0.6229208	-0.6229208	-0.2928713	3.7990332	4.19824	1.3622887	-0.6229208	0.37650955	-0.15244392	-0.6229208	-0.6229208	-0.6229208	-0.6229208	-0.6229208	2.0649362	-0.6229208	-0.6229208	-0.6229208	-0.48758063	-0.6229208	-0.6229208	-0.6229208	-0.6229208	-0.45278418	-0.6229208	-0.22980185	1.1848762	-0.18471049	-0.6229208	-0.6229208	-0.6229208	-0.6229208
0.75084984	-0.6229208	0.1076311	-0.6229208	-0.6229208	-0.51458645	-0.6229208	0.048188083	0.37022594	-0.6229208	-0.6229208	-0.13989857	-0.6229208	1.9650648	1.7960452	1.0699519	-0.6229208	-0.6229208	-0.6229208	-0.6229208	0.49335426	2.6724803	4.1803575	2.2348957	0.8058748	1.8535826	-0.34650064	-0.6229208	-0.6229208	-0.43746296	-0.6229208	-0.6229208	1.0789487	-0.6229208	-0.004559699	-0.6229208	-0.6229208	-0.6229208	-0.6229208	-0.6229208	-0.6229208	-0.6229208	-0.6229208	0.01085308	-0.6229208	-0.6229208	-0.6229208	-0.6229208	-0.6229208	-0.6229208
-0.6229208	-0.5451403	-0.20264015	-0.6229208	-0.3005438	-0.5453922	-0.5376159	0.017267993	-0.6229208	-0.38363707	-0.5533893	1.1463275	-0.13246164	0.85286635	1.5325199	0.6904276	0.4899812	-0.6229208	-0.6229208	-0.6229208	-0.6229208	2.883191	2.66756	-0.022394875	3.5942101	1.8089353	-0.6229208	-0.6229208	-0.6229208	-0.6229208	-0.59395206	-0.6229208	0.9172017	-0.6229208	-0.6229208	-0.6229208	-0.431025	-0.6229208	-0.6229208	-0.6229208	-0.6229208	-0.6229208	-0.6229208	-0.35560182	-0.6229208	-0.18843478	-0.6229208	-0.6229208	-0.6229208	-0.6229208
-0.6229208	-0.5571994	0.19594087	-0.6229208	-0.6229208	-0.6229208	-0.6229208	-0.6229208	-0.38796246	-0.6229208	0.83237654	1.3612003	1.0695076	3.683559	0.5442908	-0.6229208	0.24105702	-0.6229208	-0.6229208	-0.6229208	-0.39488766	0.6767372	2.5689845	2.65357	3.4110525	0.9763422	0.1072578	-0.6229208	-0.6229208	-0.6229208	-0.6229208	-0.6229208	-0.6229208	-0.6229208	-0.6229208	-0.6229208	-0.6229208	-0.6229208	-0.6229208	-0.4071848	-0.6229208	-0.29836208	-0.6229208	-0.6229208	-0.6229208	0.117809355	-0.6229208	-0.6229208	-0.6229208	-0.6229208
-0.6229208	-0.6229208	1.3479549	0.27252272	-0.04107497	0.037747484	-0.6229208	-0.6229208	1.2787513	-0.11399217	-0.6229208	0.1059237	1.2198745	0.6519485	-0.28373456	-0.6229208	-0.07537499	-0.6229208	-0.6229208	-0.6229208	0.3489317	-0.005952055	2.042719	2.4916933	2.5787644	0.33256507	1.4357687	-0.6229208	-0.6229208	-0.6229208	-0.6229208	-0.6229208	1.0848737	-0.6229208	-0.6229208	-0.6229208	-0.6229208	-0.6229208	-0.6229208	-0.6229208	-0.24361211	0.8438572	-0.27862328	-0.6229208	-0.6229208	-0.6229208	-0.6229208	-0.6229208	-0.6229208	-0.6229208
-0.6229208	-0.6229208	1.6957375	0.73586416	-0.24756402	-0.26950914	-0.6229208	-0.6229208	0.54682225	0.0043500634	-0.6229208	-0.6229208	3.0012386	0.98817426	-0.6229208	0.18609248	-0.6229208	0.5948302	-0.6074451	-0.6229208	-0.39088222	-0.46045005	1.527855	1.3744195	0.39972994	-0.6229208	1.561909	-0.6229208	-0.6229208	-0.15970115	-0.37497738	-0.6229208	0.7670719	-0.6229208	-0.6229208	-0.6229208	-0.6229208	0.020213366	-0.6229208	-0.6229208	-0.6229208	0.2680319	-0.6229208	-0.6229208	-0.6229208	-0.6229208	-0.6229208	-0.6229208	-0.36167967	-0.6229208
-0.6229208	-0.6229208	2.6074486	0.6892881	0.529133	0.6950095	-0.6229208	-0.6229208	-0.6229208	-0.6229208	-0.6229208	-0.6229208	-0.108354695	-0.3419185	-0.6229208	0.7105084	1.620842	0.57998157	1.603168	0.89611334	0.25189725	-0.6229208	0.85755473	1.1229852	-0.16735035	-0.6229208	-0.15334289	-0.6229208	-0.6229208	0.8824892	0.02475477	-0.5479189	-0.44298828	-0.6229208	-0.6229208	-0.6229208	-0.6229208	-0.6229208	-0.6229208	-0.6229208	-0.3416013	-0.6229208	-0.6229208	-0.5637651	-0.6229208	-0.20231758	-0.6229208	-0.6229208	-0.6229208	-0.5129648
-0.6229208	0.15881	2.0055583	3.833326	-0.21640821	1.0434638	-0.6229208	-0.6229208	-0.6229208	-0.6229208	-0.6229208	-0.6229208	0.96889293	0.5949792	-0.6229208	1.8200324	-0.6229208	0.492737	-0.6173377	1.5195792	1.655915	-0.6229208	1.4756492	0.64905125	0.96020794	0.14261937	-0.6229208	-0.6229208	-0.6229208	-0.4459956	0.30290166	0.45775646	-0.6229208	-0.6229208	-0.6229208	-0.6229208	-0.6229208	-0.6229208	-0.6229208	-0.6229208	-0.6229208	-0.6229208	-0.6229208	-0.6229208	-0.09388795	-0.6229208	-0.6229208	-0.6229208	-0.4966452	-0.6229208
-0.4836793	0.7812462	0.71186596	1.644161	0.07191488	0.5355019	-0.6229208	-0.6229208	-0.6229208	-0.6229208	-0.6229208	-0.6229208	0.99288803	0.08650586	-0.6229208	-0.6229208	-0.6229208	-0.23672307	0.41247395	1.850065	0.13176137	0.41006798	0.5640524	-0.6229208	-0.25509474	0.20728354	0.48589516	0.7820698	-0.6229208	-0.6229208	-0.6229208	-0.6229208	-0.6229208	-0.6229208	-0.6229208	-0.6229208	-0.6229208	-0.08049913	0.4676037	-0.18324092	-0.6229208	-0.6229208	-0.6229208	-0.6229208	-0.6229208	-0.6229208	-0.6229208	0.4026071	-0.6229208	-0.6229208
-0.6229208	0.910413	0.10195818	-0.6229208	-0.050910138	-0.6229208	-0.6229208	-0.6229208	-0.6229208	-0.6229208	-0.6229208	-0.019750042	1.4744965	-0.5811198	-0.6229208	-0.6229208	0.6953963	0.30169338	0.83554363	-0.26206645	-0.6229208	-0.6229208	-0.2836793	1.3289673	-0.6229208	-0.16443406	1.1133192	-0.2009641	-0.6229208	-0.6229208	-0.6229208	-0.6229208	-0.47878537	-0.6229208	0.13184424	-0.6229208	0.61708933	0.61168045	-0.024235059	-0.6229208	-0.6229208	-0.6229208	-0.6229208	-0.6229208	-0.6229208	-0.5349087	-0.6229208	-0.17889142	-0.6229208	-0.6229208
0.44442683	-0.6229208	-0.5043432	-0.6229208	-0.6229208	0.87137765	-0.6229208	-0.6229208	-0.6229208	-0.6229208	-0.6229208	2.3469744	0.53700745	-0.6229208	0.33207437	-0.4100961	0.95427674	2.4644773	0.43608853	0.7732492	-0.6229208	-0.6229208	-0.40471798	-0.38178983	0.83806443	1.2119994	0.6974826	-0.6229208	-0.6229208	-0.5965641	-0.6229208	-0.6229208	0.041626345	0.011296243	0.5860385	1.3029977	-0.06849266	-0.6229208	0.57898265	-0.6229208	-0.6229208	-0.6229208	-0.6229208	-0.6229208	-0.6229208	-0.6229208	-0.6229208	-0.6229208	-0.6229208	-0.40901685
-0.6229208	-0.6229208	-0.6229208	0.270941	-0.6229208	-0.6229208	-0.6229208	-0.6229208	-0.6229208	-0.6229208	1.0549508	1.2170008	-0.44935802	1.0939126	-0.18896115	0.25668824	-0.6229208	-0.6229208	-0.18710709	-0.547374	-0.6229208	-0.6229208	-0.6229208	0.7320367	1.2480322	-0.48042908	-0.31271175	-0.6229208	-0.6229208	-0.6229208	-0.6229208	-0.6229208	-0.6229208	1.1966801	0.5369175	2.3236337	0.34399456	2.1628108	0.43815464	-0.6229208	-0.6229208	-0.6229208	-0.6229208	-0.6229208	-0.21872324	1.4711998	-0.5230532	-0.6229208	1.6729668	-0.6229208
-0.6229208	-0.6229208	-0.2151353	-0.6229208	-0.6229208	-0.6229208	-0.33550814	-0.6229208	0.15654418	-0.6229208	0.7070191	0.9562352	-0.012082961	-0.6229208	1.51322	-0.6229208	-0.6229208	-0.6229208	-0.24103168	-0.13097398	-0.6229208	0.6275615	0.808406	-0.6229208	-0.6229208	1.8546088	3.6822903	2.1367986	-0.15635434	-0.6229208	-0.6229208	-0.6229208	-0.6229208	-0.6229208	1.0977107	-0.25516716	0.691695	0.63334286	-0.6229208	-0.6229208	-0.6229208	-0.6229208	-0.6229208	-0.6229208	0.0842136	1.3968118	0.037157755	-0.013799178	-0.6229208	-0.6229208
-0.6229208	0.4012759	0.77352273	-0.6229208	-0.6229208	-0.6229208	-0.6229208	-0.6229208	-0.6229208	-0.6229208	1.0975676	-0.6229208	-0.33734575	0.13262956	-0.6229208	-0.3999225	-0.6229208	1.0913378	-0.6229208	-0.44803268	-0.6229208	2.2350104	2.1166236	2.5274727	1.3227544	0.8034729	3.7342074	1.102348	0.9876706	-0.6229208	-0.6229208	-0.6229208	-0.6229208	-0.6229208	-0.6229208	0.47768095	1.6912054	1.123018	-0.47057623	-0.31903616	-0.2536894	-0.29052597	-0.6229208	-0.6229208	1.4135377	1.7887174	0.7946346	-0.6229208	-0.6229208	-0.6229208
-0.1996303	0.7726781	1.1891618	-0.6229208	-0.6229208	-0.6229208	-0.6229208	-0.6229208	-0.6229208	0.113914534	2.5473037	0.05834006	-0.6229208	-0.4439364	-0.6229208	-0.5411067	0.19897553	2.1112487	0.11947198	-0.45249903	1.5959532	-0.40069133	1.3731091	-0.6229208	0.17995536	-0.6229208	2.5565388	4.1616454	3.2278905	0.3262305	-0.6229208	-0.6229208	0.47933233	-0.6229208	-0.6229208	0.5086485	0.32009128	-0.5038017	-0.6229208	-0.6229208	-0.6229208	-0.6229208	-0.6229208	1.1000537	1.7734431	1.6917142	0.58162993	-0.6229208	-0.6229208	-0.6229208
0.74785525	0.2944705	0.021262012	-0.4674718	0.7145252	-0.6229208	0.26548207	0.12671642	-0.6229208	1.310571	2.7157857	-0.6229208	0.88880193	-0.6229208	-0.6229208	-0.6229208	-0.6229208	2.5790133	3.0837297	1.5538602	0.48024228	2.899389	-0.2613587	-0.6229208	-0.6229208	-0.6229208	0.8602632	4.167542	4.8578663	1.5659498	-0.6229208	0.005910646	1.2883723	-0.6229208	-0.6229208	-0.59501636	-0.17711855	-0.6229208	-0.6229208	-0.6229208	0.2527106	-0.6229208	-0.6229208	1.2051277	2.8115432	1.1591098	0.4087629	-0.6229208	-0.6229208	-0.6229208
1.4280571	-0.1728411	1.0336306	0.16972834	-0.6229208	-0.47133476	0.30122072	0.6816834	-0.08937707	2.138358	-0.49060053	-0.6229208	-0.6229208	-0.6229208	-0.6229208	-0.0002514595	-0.6229208	0.20280983	2.4089506	4.0111713	2.2303982	2.0656087	0.78663474	0.19110426	-0.6229208	-0.580592	1.936649	3.4010859	4.224993	0.6099812	0.14051478	0.18989061	-0.6229208	-0.6229208	-0.6229208	-0.6229208	0.018719638	-0.6229208	-0.6229208	-0.6229208	-0.41845652	-0.6229208	0.2501139	1.2652603	2.182015	-0.6229208	0.80806136	-0.6229208	0.08481944	-0.6229208
1.0713607	-0.013094604	-0.0045265304	-0.056002192	-0.6229208	-0.33323893	1.7431237	-0.007960673	-0.5909787	2.2721236	-0.6229208	-0.6229208	-0.6229208	-0.6229208	0.240127	-0.6229208	-0.012634441	2.1529136	1.62571	2.324257	0.043200817	-0.6229208	-0.6229208	-0.124352954	0.022603268	-0.6229208	2.0884695	3.21824	0.3087672	0.27184868	0.8516047	-0.6229208	-0.6229208	-0.6229208	0.74314666	-0.6229208	0.13368583	0.25106618	-0.3650079	-0.6229208	-0.5673984	1.0452992	-0.6229208	-0.6229208	-0.1634361	0.8877783	1.959148	-0.4372052	-0.6202157	-0.6229208
-0.170299	-0.29368368	0.57934326	0.60036564	0.40836912	-0.6229208	-0.6229208	1.3427899	1.6493446	2.1613607	-0.6229208	-0.6229208	-0.6229208	-0.5497876	-0.5619723	-0.6229208	0.6483806	1.6289747	0.5772069	-0.6229208	-0.6229208	-0.6229208	-0.6229208	-0.6229208	1.8540672	2.4971764	1.6924088	0.11922343	-0.6229208	1.1495967	0.30386218	1.0496676	-0.6229208	0.49756542	0.08202151	-0.49493566	-0.6229208	0.3731763	0.31657106	-0.6229208	-0.3085239	1.5417353	-0.10383967	-0.6229208	-0.31621364	0.19338793	1.0870855	-0.34410483	-0.21170819	-0.4737845
-0.6229208	-0.6229208	0.030516054	-0.6229208	-0.551791	-0.6229208	0.36448157	-0.6229208	-0.5502103	2.0131674	1.0648125	-0.15808387	0.9359504	-0.6229208	-0.6229208	-0.6229208	1.4822674	3.1697621	-0.6229208	-0.6229208	-0.6229208	1.0600044	0.981937	-0.6229208	0.72781485	1.6949769	-0.06731595	-0.6229208	-0.6229208	0.6993821	2.5230265	2.921152	-0.30175206	0.33552268	0.42544878	-0.07784833	-0.6229208	-0.52925444	0.7608787	-0.5245393	-0.6229208	-0.5634621	-0.6229208	-0.6229208	-0.6229208	-0.6229208	-0.6229208	-0.6229208	-0.6229208	-0.6229208
-0.6229208	0.19679885	0.03252509	-0.6229208	-0.6229208	-0.6229208	-0.6229208	-0.6229208	-0.6229208	1.5306115	0.43076187	-0.04651996	0.051378954	-0.0006230516	-0.52748877	1.6890053	1.6202925	1.7934346	-0.6229208	-0.6229208	-0.6229208	3.2387192	3.6860492	0.13465491	0.91559136	1.235884	-0.6229208	1.1894058	-0.6229208	-0.6229208	-0.5359202	1.3033637	0.3004132	-0.6229208	0.5865168	-0.6229208	-0.6229208	0.18943702	0.06839357	0.5600297	-0.6229208	-0.6229208	-0.6229208	-0.6229208	-0.6229208	-0.6229208	-0.6229208	-0.6229208	-0.6229208	-0.6229208
-0.6229208	-0.10255791	-0.6229208	-0.6229208	-0.6229208	-0.6229208	-0.6229208	-0.6229208	-0.6229208	2.910911	-0.6229208	-0.6229208	-0.52575177	-0.6229208	-0.5699538	0.14345725	1.0453027	1.2984402	-0.009247305	-0.6229208	-0.6229208	0.34343764	0.7395387	3.5267138	2.8537197	-0.6229208	-0.2571097	1.2878121	-0.6229208	-0.6229208	1.443989	1.0753553	0.41699865	-0.6229208	-0.6229208	-0.6229208	-0.6229208	-0.38717204	-0.6229208	1.2823613	-0.6229208	-0.6229208	-0.43837702	-0.6229208	-0.6229208	-0.6229208	-0.6229208	-0.6229208	-0.3811237	-0.6229208
-0.6229208	-0.6229208	-0.6229208	0.23200966	0.08846109	-0.6229208	-0.6229208	-0.6229208	-0.6229208	2.0291727	-0.6229208	-0.6229208	-0.6229208	2.966641	0.7238178	-0.53007495	-0.6229208	-0.2676693	2.6185122	1.8241719	2.4291492	-0.4483109	0.24738714	3.9664748	3.5088856	0.2638032	-0.6229208	-0.6229208	-0.04143495	-0.6229208	0.4357521	1.4806291	1.3838477	-0.6229208	-0.6229208	-0.6229208	-0.2510907	-0.43962666	-0.6229208	-0.6229208	-0.6229208	-0.6229208	-0.6229208	-0.6229208	-0.6229208	-0.6229208	-0.6229208	-0.6229208	0.27840766	-0.6229208
-0.6229208	0.17361674	-0.6229208	0.55430984	-0.6229208	-0.6229208	-0.6229208	-0.6229208	-0.6229208	-0.46215457	-0.6229208	-0.6229208	-0.6229208	-0.6229208	0.5048164	-0.6229208	-0.6229208	-0.6229208	-0.26449507	0.8888237	1.7332624	0.8149819	-0.32646045	4.1639667	2.3566725	0.61104304	-0.6229208	-0.6229208	-0.6229208	-0.57647234	0.21988104	1.5344123	2.3754168	-0.6229208	-0.6229208	-0.6229208	-0.6229208	0.0308537	-0.6229208	-0.6229208	-0.6229208	-0.6229208	-0.6229208	-0.6229208	-0.6229208	-0.6229208	0.1404573	0.10191242	1.0484576	0.68017125
-0.6229208	0.900392	-0.28130358	-0.6229208	-0.6229208	0.37517896	-0.6229208	-0.6229208	0.18005952	-0.6229208	-0.6229208	-0.6229208	-0.6229208	-0.6229208	0.1399476	-0.6229208	-0.6229208	0.89541245	-0.6229208	1.0289117	0.24005061	1.4562104	0.8881893	2.728276	1.4047855	0.9091946	1.0001245	-0.6229208	-0.10532024	1.348393	0.94902956	1.390504	1.6885533	-0.6229208	-0.119091325	-0.6229208	-0.6229208	-0.6229208	-0.6229208	-0.6229208	-0.51847136	-0.6229208	0.5809002	-0.50578284	-0.6229208	-0.6229208	-0.4621639	0.11978667	2.3219888	1.8990202
1.3596568	0.87079966	0.31425568	0.088582315	-0.21350025	-0.6120078	-0.5858972	0.5815724	0.15452991	-0.6229208	-0.6229208	-0.6229208	-0.6229208	-0.6229208	-0.6229208	-0.6229208	-0.6229208	0.73066986	-0.6229208	2.3791363	-0.6229208	1.188312	-0.5564074	0.77136475	1.2051259	2.0223026	0.68187445	0.32863137	3.0697753	0.6482396	1.497632	0.685837	0.17925711	-0.6229208	-0.6229208	-0.6229208	-0.6229208	-0.6229208	-0.6229208	-0.4051708	0.6340388	0.30379492	0.88170105	-0.6229208	-0.6229208	-0.5876487	-0.6229208	-0.5727602	1.0447627	1.7662323
0.6717432	-0.53136057	-0.16717467	1.2971729	-0.32263118	-0.6229208	0.06101449	-0.6229208	-0.17409717	-0.6229208	-0.6229208	-0.6229208	-0.6229208	-0.6229208	-0.6229208	-0.6229208	-0.39943328	-0.36303213	0.13673522	1.0793326	-0.6229208	-0.6229208	-0.6229208	-0.49979135	1.0704912	-0.6229208	-0.5920793	0.08390394	3.1818006	1.5647582	3.2194142	2.975307	0.17379616	-0.6229208	-0.6229208	-0.6229208	-0.6229208	-0.6229208	-0.6229208	1.2416344	0.08200871	1.7866488	1.9659064	-0.40125242	0.86895365	0.072538145	0.8909104	-0.6229208	0.1159132	0.9688673
-0.6229208	-0.6229208	-0.6229208	-0.6183438	0.51267546	0.5426461	-0.6229208	0.03952812	-0.48290864	0.21534818	-0.6229208	-0.6229208	-0.6229208	-0.6229208	-0.6229208	-0.6229208	-0.6229208	0.6595492	-0.6229208	-0.6229208	-0.22915654	-0.6229208	-0.6229208	-0.6229208	0.22260122	0.761052	-0.48679298	0.4769192	2.6996613	3.905889	2.5383224	2.3492765	-0.6229208	-0.6229208	-0.6229208	-0.6229208	-0.6229208	-0.6229208	-0.6229208	0.667701	1.1831967	0.652031	1.6703756	0.42753622	1.9668144	0.82330644	-0.6229208	-0.6229208	-0.6229208	2.168565
-0.6229208	-0.6229208	-0.6229208	-0.6229208	-0.6229208	-0.6229208	-0.5066087	0.41507313	-0.03536375	1.8550947	0.4702687	-0.6229208	-0.6229208	-0.6229208	-0.6229208	-0.6229208	-0.6229208	-0.6229208	-0.6229208	-0.61191267	-0.6229208	-0.6229208	-0.6229208	-0.6229208	-0.532674	-0.6229208	-0.6229208	-0.6229208	1.4392109	1.3544787	0.9785703	-0.5301536	0.1053447	-0.6229208	-0.6229208	-0.6229208	-0.6229208	-0.6229208	-0.6229208	2.8669198	0.8501592	0.5801738	1.4803432	1.3796535	-0.6229208	0.40065473	-0.6229208	-0.6229208	-0.6229208	0.9839948
-0.6229208	-0.6229208	-0.6229208	-0.6229208	-0.6229208	-0.6229208	-0.16821674	-0.46828258	0.42794067	0.4396755	0.35325584	-0.6229208	-0.6229208	-0.6229208	-0.11778656	-0.04989974	-0.6229208	-0.6229208	-0.6229208	-0.6229208	-0.6229208	-0.6229208	-0.6229208	-0.6229208	-0.6229208	-0.6229208	-0.6229208	-0.35979402	0.46966317	0.6381225	-0.6229208	-0.6229208	-0.4083995	-0.6229208	-0.6229208	-0.6229208	-0.6229208	-0.5484812	3.4460616	1.8183072	-0.11477127	1.6978852	1.9459772	1.7701156	-0.57959086	-0.21710804	-0.6229208	-0.6229208	-0.6229208	0.22310829
-0.6229208	-0.6229208	-0.6229208	-0.6229208	-0.6229208	-0.6229208	-0.6229208	-0.6229208	2.805052	-0.3012487	-0.56622386	0.7227606	-0.5576903	-0.6229208	-0.6229208	-0.10182426	-0.6229208	0.007829191	-0.6229208	-0.6229208	-0.6229208	-0.6229208	-0.6229208	-0.6229208	-0.6229208	-0.6229208	-0.11794374	0.58218706	-0.3588366	-0.6229208	-0.6229208	0.7728306	-0.370004	-0.6229208	-0.6229208	-0.6229208	-0.6229208	0.32610527	3.206498	-0.49209285	-0.6229208	1.5285048	3.2092502	1.348754	-0.34576517	-0.6229208	-0.6229208	-0.6229208	-0.6229208	0.866949
-0.6229208	-0.6229208	-0.6229208	-0.6229208	0.30642498	-0.30809018	-0.6229208	-0.6229208	1.1173539	1.2977723	0.7526986	0.5448123	-0.6229208	-0.6229208	1.3162863	-0.61010665	-0.29279336	1.5920213	0.33562788	-0.6229208	-0.3767407	0.0045196894	-0.6229208	-0.6229208	-0.6229208	-0.6229208	-0.41328007	-0.6229208	-0.6229208	-0.6229208	-0.6229208	-0.1748787	-0.6229208	-0.6229208	-0.6229208	1.0161319	0.42183176	-0.6229208	0.15653086	-0.6229208	-0.6229208	-0.6229208	2.7525985	3.4405532	0.88219225	-0.6229208	-0.6229208	-0.6229208	-0.6229208	-0.6229208
-0.5787037	0.8609205	-0.6229208	-0.6229208	0.74857914	-0.6229208	-0.6229208	-0.6229208	0.6818895	0.05822988	-0.24413994	2.023954	0.0067003183	-0.32041997	-0.10954218	-0.08262954	1.0251452	1.2212172	0.20739046	-0.6229208	-0.6229208	-0.6229208	-0.15318555	-0.6229208	-0.6229208	-0.6229208	-0.6229208	-0.6229208	-0.6229208	-0.6229208	-0.6229208	-0.6229208	0.5957583	1.34835	-0.2692326	2.3980415	0.17133588	-0.6229208	-0.6229208	0.38639504	-0.6229208	-0.6229208	1.9462409	2.313372	3.3767428	-0.6229208	-0.6229208	-0.6229208	-0.6229208	-0.6229208
-0.6229208	-0.6229208	-0.6229208	-0.6229208	-0.6229208	0.38341585	-0.21804695	0.78554916	2.2333703	0.8048898	-0.28585657	-0.6229208	-0.6229208	-0.6229208	-0.49749908	1.0361018	0.17724812	1.6747345	0.62221336	-0.6229208	-0.6229208	-0.6229208	-0.297362	-0.6229208	-0.10332851	0.3869395	-0.6229208	-0.6229208	-0.6229208	-0.6229208	-0.6229208	-0.6229208	-0.42227572	1.8609377	-0.0042517493	1.610365	0.545138	0.8698696	-0.6229208	0.6219498	-0.6229208	-0.6229208	0.13416615	2.4959502	3.7413461	3.091978	-0.6229208	-0.6229208	-0.6229208	-0.4481393
-0.6229208	-0.6229208	0.20590441	0.20549871	0.7021468	0.66752094	1.860162	-0.6229208	0.09264397	1.0770019	0.21161453	-0.6229208	-0.6229208	-0.6229208	-0.23517913	-0.34967452	0.69338095	2.1108532	-0.6229208	-0.6229208	-0.6229208	-0.6229208	-0.6229208	-0.45843387	0.72649765	-0.33852887	-0.6229208	-0.6229208	-0.6229208	-0.6229208	-0.6229208	-0.6229208	-0.27854177	1.0646697	2.352979	1.4039739	1.8229408	0.0609794	-0.6229208	-0.6229208	-0.6229208	-0.6229208	0.5513223	1.2414339	3.8623726	2.935979	0.9426294	0.6441882	-0.6229208	-0.19166163
-0.6229208	-0.6229208	-0.6229208	0.22856349	0.2712758	2.2477098	2.1671927	0.7953477	0.9467339	0.8545791	0.197462	-0.6229208	-0.6229208	-0.6229208	-0.6229208	-0.5460657	1.2334706	0.27642596	1.6244442	-0.6229208	-0.6229208	-0.6229208	-0.6229208	1.4191356	0.5010618	0.2966584	-0.6229208	-0.6229208	-0.6229208	-0.6229208	-0.6229208	-0.6229208	-0.6229208	-0.6229208	2.6119955	2.1783218	1.6359822	0.6010092	-0.6229208	-0.6229208	-0.6229208	-0.6229208	1.279623	2.3417299	2.2964327	1.9085475	0.40905654	1.826365	-0.6229208	1.5303164
-0.6229208	-0.6229208	-0.57031435	-0.6229208	-0.5660364	-0.18592297	1.748567	1.0007885	1.7865604	1.7691392	-0.6229208	-0.6229208	-0.6229208	-0.6229208	-0.6229208	0.39455232	2.4645867	1.8660011	1.2833639	-0.6229208	-0.6229208	-0.12419903	-0.007602919	0.94287276	0.32743004	0.24909118	0.55950147	-0.6229208	-0.6229208	-0.6229208	-0.6229208	-0.6229208	-0.6229208	-0.6229208	3.238883	3.7443578	1.3795642	0.52083826	2.1527288	-0.6229208	-0.6229208	1.5579597	3.0679224	-0.6229208	1.353747	2.3170981	1.2060245	1.7853544	0.5741561	1.5484359
-0.6229208	-0.6229208	-0.6229208	-0.6229208	-0.6229208	-0.6229208	0.8495667	2.825086	0.38742957	2.2015145	0.6020482	-0.6229208	-0.6229208	-0.6229208	-0.6229208	-0.15303344	2.8589807	2.2096748	0.863084	-0.6229208	-0.6229208	-0.29371965	-0.23628488	0.70924085	0.20048362	1.2560202	0.3443023	-0.6229208	-0.6229208	-0.6229208	-0.6229208	-0.6229208	-0.6229208	-0.6229208	2.9251578	1.2561551	1.7131214	0.09208715	0.7155122	1.0779772	1.7446177	0.9103751	4.226519	0.5183385	1.8733932	1.2720299	-0.6229208	-0.45569912	1.3435814	-0.6229208
-0.54540026	-0.6229208	-0.6229208	-0.6229208	-0.6229208	-0.6229208	-0.035456102	0.8426932	1.201432	1.8049387	2.1141405	-0.2579786	-0.6229208	-0.6229208	-0.6229208	-0.17568019	3.324691	2.5150347	-0.481612	-0.6229208	-0.6229208	-0.6229208	-0.6229208	0.23995753	-0.6229208	1.3304535	0.073183686	-0.010491335	-0.6229208	-0.6229208	-0.6229208	-0.6229208	-0.6229208	-0.6229208	1.061148	1.060692	-0.6229208	-0.030413335	0.59713835	-0.48724324	2.2554526	1.343347	3.3054998	0.28985187	0.28805715	1.6892922	-0.6229208	-0.31877866	2.4894013	-0.6229208
-0.6229208	-0.6229208	-0.6229208	-0.6229208	-0.6229208	-0.6229208	0.5890947	2.3688052	0.44619584	1.058506	1.5034137	-0.21659154	-0.057739813	-0.4997699	-0.6229208	2.7623286	2.5911963	2.5973856	1.3385584	-0.6229208	-0.6229208	-0.6229208	-0.6229208	-0.5687877	-0.6229208	-0.31677094	1.417792	2.994152	1.5314753	-0.6229208	-0.6229208	-0.6229208	-0.6229208	-0.15416656	-0.6229208	0.17672075	-0.6229208	-0.6229208	-0.38683328	-0.15769233	2.3633308	1.8635043	2.611539	-0.6229208	-0.6229208	1.2851733	-0.6229208	1.8990297	0.6449384	-0.6229208
-0.6229208	-0.6229208	-0.6229208	-0.36562186	-0.6229208	-0.6229208	1.4753417	2.4414113	1.4271947	-0.6229208	-0.6229208	-0.30251348	0.7365039	-0.6229208	0.17084478	0.8970381	0.61731994	1.296246	1.7827717	0.45962209	-0.48464692	-0.6229208	-0.6229208	0.9620664	-0.6229208	-0.6229208	-0.6229208	4.0050435	2.3861098	0.4649835	-0.6229208	-0.6229208	-0.6229208	-0.5994019	-0.6229208	-0.6229208	-0.6229208	-0.6229208	0.15603125	0.15186958	2.6493382	1.5558878	-0.14035292	-0.5940959	-0.6229208	-0.6229208	-0.6229208	1.4885201	0.10614805	-0.6229208
-0.6229208	-0.42719504	-0.6229208	-0.6229208	-0.6229208	-0.6229208	0.53331196	2.259985	-0.384041	0.6589553	0.6609449	0.340366	-0.6229208	-0.6229208	1.1297703	0.37398043	1.2544402	3.502626	3.3601289	2.3165848	1.1177486	-0.6229208	-0.6229208	0.4435747	1.3675357	-0.6229208	1.6414543	1.5513773	1.1286768	2.017054	-0.33965716	-0.6229208	0.11845941	0.88741213	-0.6229208	-0.6229208	-0.6229208	-0.314183	1.758902	1.7227751	0.5357859	-0.6229208	-0.59096354	0.038813494	-0.6229208	-0.2012253	-0.6229208	-0.6229208	-0.6229208	-0.6229208
-0.6229208	-0.6229208	-0.6229208	-0.6229208	-0.6229208	0.30573207	-0.32569116	2.1760626	0.41579857	-0.6229208	0.25999537	-0.6229208	-0.058550835	-0.6229208	-0.32310805	2.1055446	2.262651	3.0843933	1.7099112	2.0883744	-0.12261497	-0.6229208	-0.6229208	-0.0145585835	0.65543896	1.7276534	2.0986102	1.4321922	0.9067728	1.2895609	-0.6229208	0.6561339	-0.6229208	3.2699323	1.9042542	-0.6229208	-0.6229208	-0.6228957	1.1162754	0.3113154	2.971434	-0.45505285	-0.6229208	0.6805334	-0.6229208	-0.6229208	-0.6229208	-0.6229208	-0.6229208	-0.6229208
-0.6229208	-0.6229208	-0.6229208	-0.6229208	-0.6229208	-0.6229208	-0.6229208	0.6016815	1.1973749	2.7490692	-0.6229208	-0.52959746	-0.6229208	-0.6229208	-0.04096173	-0.6229208	2.8507524	0.57118607	0.18091543	0.17280737	0.42513087	-0.6229208	-0.29697937	3.8152077	-0.023596926	1.281134	1.0427945	0.65404075	0.45751318	1.1937611	1.3707274	-0.45892316	0.6387816	3.899345	0.45127833	-0.6229208	0.6639689	0.26847667	-0.6229208	0.8447677	1.3834714	-0.6229208	-0.6229208	-0.5876017	-0.6229208	-0.6229208	0.21660703	-0.6229208	-0.6229208	-0.6229208
-0.6229208	-0.6229208	-0.6229208	-0.6229208	-0.6229208	-0.6229208	-0.6229208	-0.6229208	-0.17583199	-0.6229208	-0.6229208	-0.6229208	-0.6229208	-0.6229208	-0.06656012	-0.6229208	0.1127527	-0.5580426	0.15000151	-0.6229208	-0.27250502	-0.6229208	3.26368	4.917694	1.9690524	1.8487012	-0.10309939	-0.17803691	-0.6229208	-0.6229208	1.4044765	-0.6229208	-0.3881556	2.6265247	1.381647	-0.6229208	-0.14213812	-0.6229208	-0.37810612	0.9585749	1.9313173	1.4990822	-0.6229208	0.8975177	-0.6229208	-0.6229208	-0.6229208	-0.6229208	1.4485795	0.22062981
-0.6229208	-0.6229208	-0.6229208	-0.6229208	-0.51065606	-0.6229208	1.8034563	-0.6229208	-0.23328164	-0.6229208	-0.57513994	0.80346376	-0.6229208	-0.6229208	-0.6229208	-0.6229208	-0.6229208	0.7065627	-0.33029956	-0.6229208	-0.6229208	0.7374557	3.5774667	3.6771152	1.783885	1.7824906	0.7612323	-0.6229208	-0.6229208	-0.6229208	0.86934334	-0.6229208	-0.6229208	0.91647655	1.7634383	0.40486526	1.2742238	0.368176	-0.50942564	0.92204815	1.5787388	3.8398113	0.8682817	-0.027393695	-0.16069175	-0.6229208	-0.6229208	0.68105394	1.4442455	0.13340735
-0.6229208	-0.48367342	-0.6229208	-0.6229208	0.22393756	0.7646976	1.7239974	0.59222674	0.8656393	-0.12817542	0.8110349	-0.6229208	0.14113046	-0.6229208	-0.6229208	-0.6229208	-0.6229208	-0.6229208	-0.6229208	-0.6229208	-0.6229208	0.7883022	2.0671368	1.3530376	1.8354702	-0.23650593	-0.6229208	-0.6229208	-0.6229208	-0.6229208	1.6678363	-0.6229208	-0.6229208	1.8537247	2.1409974	1.1330086	-0.6229208	-0.6118287	-0.6229208	0.70231456	3.9047763	4.8274217	-0.6229208	1.8993756	0.38452762	-0.6229208	-0.42015055	2.0793953	-0.6229208	-0.6229208
-0.6229208	-0.6229208	-0.6229208	-0.6229208	-0.6229208	0.27699074	1.7755746	0.07100954	-0.61681	1.1168799	0.2915185	-0.6229208	-0.6229208	-0.6229208	-0.6229208	-0.6229208	-0.40387043	-0.6229208	-0.6229208	-0.6229208	-0.6229208	2.1386464	1.7061458	0.3769427	0.21475545	0.37498596	-0.6229208	-0.6229208	-0.6229208	-0.6229208	-0.6229208	-0.6229208	-0.6229208	2.9239736	0.6444775	-0.15912071	-0.6229208	-0.6229208	0.31361842	0.25527608	3.3340716	3.0828674	0.5849758	-0.046866104	-0.3562664	-0.17747103	0.023966705	1.8639123	-0.6229208	1.5567487
-0.6229208	-0.6229208	-0.6229208	-0.6229208	-0.6229208	1.6768471	0.89321166	1.433171	0.14930642	-0.5050874	0.84674746	-0.6229208	-0.45298567	-0.29425612	-0.6229208	0.4892914	1.2773523	-0.6229208	-0.6229208	-0.6229208	-0.6229208	0.48825282	1.7957851	1.2102195	1.1536497	-0.5069096	-0.6229208	-0.6229208	-0.6229208	-0.6229208	-0.6229208	-0.07992194	1.8172266	4.241639	0.8626887	-0.20905788	-0.6229208	-0.6229208	-0.6229208	-0.4182642	2.6959617	3.8393726	1.5584929	-0.6229208	2.6560135	-0.6229208	0.14407153	0.712405	0.7710066	0.17904457
-0.57488865	0.4181775	-0.6229208	-0.6229208	-0.6229208	0.23610479	1.882892	1.0742947	0.23411608	0.49862713	-0.6229208	0.25644922	-0.6229208	-0.6192234	-0.6229208	0.17842203	-0.6229208	-0.6229208	-0.6229208	-0.6229208	-0.6229208	-0.6229208	-0.6229208	0.66430455	0.5238603	0.19714074	-0.6229208	-0.6229208	-0.6229208	-0.6229208	-0.06143775	0.6953648	3.6796625	3.2051315	0.4538656	-0.6229208	-0.6229208	-0.6229208	-0.6229208	-0.41036987	1.1915212	3.119908	1.6925788	-0.6229208	1.1314071	0.9467194	3.2186196	0.5451394	1.5457135	1.0266246
-0.2516006	1.080999	-0.17192902	-0.47143114	0.3844701	-0.48743692	0.5504411	-0.6229208	0.67914647	1.4447844	1.5549387	-0.30120087	-0.6229208	0.2917564	-0.6229208	1.8445524	0.9623243	-0.6229208	-0.6229208	-0.6229208	-0.6229208	-0.6229208	-0.6229208	-0.6229208	-0.052503992	-0.6229208	-0.6229208	-0.6229208	-0.6229208	-0.07934046	2.0357194	2.750972	4.611925	2.4849603	0.9581945	-0.6229208	-0.6229208	-0.6229208	-0.6229208	-0.6229208	0.062098995	1.3411294	-0.6229208	0.9448719	2.3961694	1.5736679	-0.43236828	1.0506746	1.8164027	2.172924
0.5172029	0.70047635	1.4636437	-0.002014112	-0.26670408	0.19057207	-0.6229208	-0.6229208	-0.6229208	0.31593183	1.0556083	-0.6229208	0.060938768	0.02342077	-0.28196362	-0.16996923	-0.6229208	-0.6229208	-0.6229208	-0.6229208	-0.6229208	-0.6229208	-0.37672973	-0.506871	0.32603064	-0.6229208	-0.6229208	-0.6229208	-0.6229208	-0.068518266	2.56475	2.2445674	1.0613465	3.0961974	0.39302158	-0.6229208	-0.6229208	-0.6229208	-0.6229208	-0.6229208	-0.6229208	-0.6229208	-0.6037388	0.56886065	3.3902066	2.8099802	0.6551353	2.652625	3.0894372	0.0644621
-0.41948262	0.052489065	2.3479743	0.10184572	0.93371886	-0.58734745	0.34984198	-0.6229208	-0.6229208	-0.4450679	1.2445782	0.06604404	0.9397282	0.5549944	-0.6229208	0.7964832	-0.29117057	-0.6229208	-0.6229208	-0.6229208	-0.6229208	0.71401227	-0.6229208	-0.24171415	-0.6229208	-0.6229208	-0.6229208	-0.6229208	0.16132304	0.36479002	2.8756511	3.1952422	1.1667595	3.1223662	2.3222775	0.5721386	-0.6229208	-0.6229208	-0.6229208	-0.39270413	-0.6229208	-0.106217444	-0.6229208	-0.6229208	4.101103	1.1755264	0.07979792	1.2729994	3.3163538	0.8270994
-0.6229208	0.8280279	2.4841225	0.4466882	0.2717843	-0.6229208	1.375024	-0.6229208	-0.26358888	-0.6229208	-0.6229208	-0.6229208	0.87095076	0.88246244	-0.6229208	0.017859224	-0.6229208	-0.6229208	-0.6229208	-0.6229208	-0.6229208	0.76320016	0.22585776	0.553766	-0.5502175	-0.6229208	-0.6229208	-0.6229208	0.5236495	-0.35779622	0.9292383	0.9350565	-0.49207598	0.9838872	-0.0026640093	-0.6229208	-0.6229208	-0.6229208	-0.6229208	-0.012239683	-0.6229208	0.8996203	-0.6229208	-0.6229208	2.1606498	-0.6229208	1.5367025	3.8578336	4.948363	1.1592112
-0.1761588	1.825743	2.3211193	1.7344594	0.7849626	-0.6229208	-0.6229208	-0.6229208	-0.3326821	-0.6229208	-0.27697334	-0.6229208	1.2251346	-0.2579731	-0.020179782	-0.6229208	-0.6229208	-0.6229208	-0.6229208	-0.6229208	-0.6229208	0.35876867	0.69885087	0.8880486	-0.23336415	-0.6229208	-0.40181616	-0.6229208	-0.6229208	-0.6229208	-0.6229208	-0.6229208	-0.6229208	-0.19877653	0.70869815	1.2183384	-0.3048296	-0.6229208	-0.18146007	-0.55005133	-0.6229208	-0.6229208	-0.6229208	0.60719806	1.4464586	-0.6229208	2.838811	4.0604157	4.541039	-0.6229208
0.41735357	2.166212	4.279924	1.8067856	-0.019458987	-0.6229208	-0.6229208	-0.6229208	0.3276046	0.30289936	-0.6229208	-0.6229208	-0.26802802	-0.6229208	0.55345285	-0.29774222	-0.5008037	-0.6229208	-0.6229208	1.8537474	0.8565891	0.63208765	0.11532223	-0.5140393	0.3969308	0.933632	-0.6229208	-0.6229208	-0.6229208	-0.6229208	-0.6229208	-0.6229208	-0.6229208	-0.6229208	-0.6229208	1.0664417	-0.24492764	-0.6229208	-0.6229208	-0.6229208	-0.29513738	0.13076864	-0.6229208	-0.0058727614	0.6566847	-0.37685737	2.2499511	2.822072	1.6262814	-0.6229208
1.6025478	3.3578343	1.8983237	1.3326478	-0.6229208	-0.6229208	-0.4153165	0.73553735	0.016636286	-0.35497236	0.49861407	-0.6229208	-0.6229208	-0.6229208	1.3421174	-0.6229208	-0.6229208	-0.6229208	-0.6229208	-0.6229208	-0.6229208	0.6503076	1.1122668	-0.069010146	0.76690364	0.11619534	-0.6229208	-0.6229208	-0.6229208	-0.6229208	-0.6229208	-0.6229208	-0.6229208	-0.6229208	-0.6229208	0.20839444	-0.50944036	-0.6229208	-0.6229208	-0.3114719	-0.6229208	-0.38598004	-0.6229208	0.12058718	-0.1379556	-0.6229208	1.9350687	2.3732889	-0.6229208	-0.6229208
1.6251783	0.6955722	1.9814129	-0.6229208	-0.6229208	-0.6229208	-0.6229208	2.7526474	1.9592012	0.30310336	0.63195497	0.86346173	-0.6229208	-0.6229208	0.6743847	0.48901072	-0.6229208	-0.6229208	-0.6229208	-0.46062866	-0.6229208	0.39568835	-0.6229208	-0.22186932	-0.6229208	0.032192882	0.21338487	-0.6229208	-0.6229208	-0.6229208	-0.6229208	-0.6229208	-0.6229208	-0.6229208	-0.6229208	-0.6229208	-0.6229208	-0.6229208	-0.6229208	-0.6229208	-0.6229208	-0.6229208	1.1886312	0.2887234	0.69482476	0.7588599	1.7647489	0.04448237	-0.6229208	-0.6229208
-0.49777642	0.3132658	-0.6229208	-0.6229208	-0.6229208	-0.2970319	3.7032769	1.6119536	1.9764117	-0.03149432	0.8231009	0.54176694	-0.6229208	-0.6229208	-0.6229208	-0.56093425	-0.6229208	-0.6229208	-0.6229208	0.29742613	-0.6229208	-0.6229208	-0.6229208	-0.6229208	-0.34726772	0.5650108	-0.6229208	-0.6229208	-0.27939135	-0.6229208	-0.6229208	-0.6229208	-0.6229208	-0.6229208	-0.11447995	-0.6229208	-0.6229208	-0.23073593	-0.6229208	-0.6229208	-0.6229208	-0.6229208	-0.6229208	0.34457937	0.49564818	0.1619106	1.3601382	0.8852995	-0.6229208	-0.6229208
-0.6229208	1.0058198	-0.6229208	-0.6229208	-0.42238373	1.8512771	2.3330789	1.9489456	1.6592678	0.13415185	0.1991719	-0.6229208	-0.6229208	-0.6229208	-0.6229208	-0.30096596	-0.51213986	-0.08782416	-0.45863336	-0.6229208	-0.6229208	-0.6229208	-0.6229208	-0.6229208	-0.6229208	-0.6229208	-0.6229208	-0.6229208	-0.6229208	0.2878833	-0.49770126	-0.6229208	0.9942476	-0.6229208	-0.6229208	-0.6229208	0.16801305	0.045256443	1.0069984	-0.6229208	-0.6229208	-0.6229208	-0.6229208	0.6159754	0.70223397	1.1312643	1.3755221	0.4952683	-0.6229208	-0.6229208
-0.6229208	-0.6229208	-0.6229208	-0.6229208	-0.40434906	-0.6229208	4.7326674	3.057925	1.4904305	0.26968682	-0.6229208	-0.6229208	-0.6229208	-0.6229208	-0.6229208	-0.42387617	-0.6229208	0.008554288	-0.60439336	-0.6229208	-0.6229208	-0.6229208	-0.6229208	-0.6229208	0.2042682	-0.6229208	-0.6229208	-0.6229208	-0.6136237	-0.6229208	-0.2600733	0.6631705	0.020117695	-0.3178315	-0.6229208	-0.6229208	-0.6229208	-0.6229208	-0.6229208	-0.6229208	-0.6229208	-0.6229208	-0.10433622	-0.6229208	1.1302706	1.7356334	0.4491716	1.0620844	-0.6229208	-0.6229208
-0.6229208	-0.6229208	0.9539123	-0.06128766	0.6245399	0.7681132	2.2310812	1.7490577	-0.6229208	0.13039607	-0.6229208	-0.6229208	-0.6229208	-0.6229208	-0.6229208	-0.6229208	-0.6229208	-0.2741662	0.33532688	-0.6229208	-0.6229208	-0.6229208	-0.6229208	-0.6229208	-0.6229208	-0.6229208	-0.6229208	-0.6229208	0.7613721	0.30173162	0.7007071	-0.07652698	-0.6229208	-0.6229208	-0.6229208	-0.6229208	-0.6229208	-0.6229208	-0.6229208	-0.6229208	-0.6229208	-0.6229208	-0.3571002	-0.6229208	0.027955385	-0.17244749	0.48974332	-0.6229208	-0.6229208	-0.6229208
-0.6229208	-0.6229208	-0.6229208	-0.6229208	-0.5966977	1.1857519	1.9737436	1.6097914	-0.6229208	-0.6229208	-0.6229208	-0.6229208	-0.6229208	-0.6229208	-0.6229208	-0.6229208	-0.6229208	-0.6229208	-0.37225163	-0.6229208	-0.6229208	-0.6229208	-0.6229208	-0.6229208	-0.6229208	0.009475028	-0.6229208	-0.6229208	-0.5052906	-0.6229208	-0.6229208	-0.6229208	-0.6229208	-0.44695178	-0.6229208	-0.6229208	-0.6229208	-0.6229208	-0.6229208	-0.6229208	-0.6229208	-0.6229208	0.23343866	0.15660667	0.68697304	-0.044552386	-0.22117764	0.12225001	0.4600003	1.0185633
1.1878042	0.33642703	-0.6229208	0.06354867	1.2019466	2.0794406	1.4918076	-0.13273259	-0.6229208	-0.6229208	-0.6229208	-0.6229208	-0.6229208	-0.6229208	-0.6229208	-0.60295916	0.4956519	-0.6229208	-0.6229208	1.1810625	-0.6229208	-0.6120919	-0.6229208	-0.6229208	-0.6229208	-0.6229208	-0.6229208	-0.6229208	-0.6229208	-0.6229208	-0.6229208	-0.042313248	-0.17526226	0.85316783	0.25613236	-0.6229208	-0.6229208	-0.6229208	-0.6229208	-0.6229208	-0.6229208	-0.6229208	-0.6229208	0.5833043	-0.6229208	-0.12568784	-0.36351472	-0.6229208	0.98034364	-0.030543419
-0.024721343	-0.15588412	-0.5164003	0.7198659	1.1490297	1.978005	-0.6229208	-0.44444397	-0.6229208	-0.6229208	0.1164154	-0.6229208	-0.6229208	-0.6229208	1.915725	0.39473754	-0.6229208	-0.6229208	1.5531013	1.1131151	-0.6229208	0.442065	-0.20986313	-0.6229208	-0.6229208	-0.6229208	-0.6229208	-0.6229208	-0.6229208	-0.6229208	-0.6229208	0.8803513	0.57938313	0.13580038	-0.6229208	-0.6229208	-0.6229208	-0.6229208	-0.6229208	-0.6229208	-0.448684	-0.6229208	-0.6229208	1.2381884	-0.6229208	-0.6229208	-0.6229208	-0.37963367	0.49906194	-0.47819754
1.0019065	1.251253	0.69464946	-0.6229208	0.13346644	-0.19415341	-0.6229208	-0.6229208	-0.6229208	-0.60422647	-0.59925616	-0.05772131	-0.6229208	-0.6229208	1.6224875	-0.6229208	-0.44538808	-0.6229208	-0.53468007	-0.36570704	-0.6229208	0.41121343	0.3485621	-0.6229208	-0.6229208	-0.6229208	-0.6229208	-0.6229208	-0.6229208	-0.6229208	-0.6229208	-0.16107257	0.6649147	0.99037874	-0.6229208	-0.6229208	1.0893115	-0.04916811	-0.24337581	-0.6229208	-0.053408615	-0.6229208	-0.6229208	2.6812534	-0.6229208	-0.6229208	-0.6229208	-0.42331973	-0.6229208	-0.615203
2.3280604	2.6970043	2.6525989	0.72344697	1.4436733	-0.6229208	-0.6229208	-0.6229208	-0.6229208	-0.6229208	1.5483683	1.2145953	-0.6229208	-0.5674481	-0.56411505	-0.03427613	-0.5437778	-0.6229208	-0.6229208	-0.6229208	-0.6229208	-0.6229208	-0.6229208	-0.4174364	-0.6229208	-0.6229208	-0.6229208	-0.6229208	-0.6229208	-0.6229208	-0.6229208	-0.018745344	-0.6229208	2.2959402	1.2609341	-0.44463655	0.65572757	-0.040730327	0.619248	-0.28681543	-0.6229208	-0.2819536	0.50722265	-0.14600076	-0.5523857	-0.6229208	-0.6229208	-0.6229208	-0.6229208	1.1180774
3.20601	1.9139453	3.6648328	0.9825813	0.285047	-0.6229208	-0.6229208	-0.6229208	-0.6229208	-0.6229208	3.1406953	0.9939191	0.019295165	0.9764392	-0.6229208	-0.6229208	0.18425846	-0.6229208	-0.6229208	-0.6229208	-0.6229208	-0.6229208	-0.6229208	0.08786038	-0.6229208	-0.6229208	-0.6229208	-0.6229208	-0.6229208	-0.6229208	-0.6229208	-0.6229208	-0.3174885	2.335788	1.4919081	1.3987017	1.05252	0.71058494	0.30876368	-0.6229208	-0.6229208	1.165048	1.2936674	-0.3299553	-0.18585901	-0.48885876	-0.6229208	-0.6229208	-0.30373108	-0.6229208
1.5742438	0.9424103	3.692701	1.9901935	-0.6229208	-0.6229208	-0.6229208	-0.6229208	-0.6229208	0.15466103	1.9727826	1.0405877	1.2367179	0.6081022	-0.6229208	-0.6229208	-0.6229208	-0.6229208	-0.6229208	-0.6229208	-0.6229208	-0.6229208	-0.6229208	-0.6229208	-0.6229208	-0.6229208	-0.6229208	-0.6229208	-0.6229208	-0.6229208	-0.6229208	-0.6229208	0.9623447	4.186455	3.5694458	-0.034813825	-0.6229208	-0.6229208	-0.0025779784	2.0043333	0.20377861	-0.6229208	0.3997798	-0.022195967	1.243627	-0.6229208	-0.6229208	-0.6229208	-0.6229208	-0.23032197
0.37829182	2.4106648	1.1009792	2.2768915	-0.20897576	-0.6229208	-0.026728457	-0.6229208	-0.6229208	-0.02154721	0.79879755	0.97500163	1.0011976	-0.2191385	0.58848006	0.78464806	-0.6229208	-0.56120676	-0.6229208	0.4001737	-0.6229208	-0.6229208	-0.6229208	-0.6229208	-0.6229208	-0.06755269	-0.6229208	-0.6229208	-0.46837208	-0.6229208	-0.6229208	-0.6229208	-0.036186073	2.4470296	0.62256306	0.65400547	-0.6229208	-0.6229208	-0.61528945	1.9869826	0.06492289	-0.6229208	-0.6229208	0.3217835	-0.6229208	-0.34210536	-0.34222397	-0.6229208	-0.6229208	0.4157598
1.6812631	0.5419985	-0.6229208	0.405192	0.31530765	-0.6229208	-0.0728775	-0.6229208	-0.6229208	0.9453996	0.5638508	-0.6229208	-0.6229208	-0.291312	1.1487896	2.1623695	0.77665544	1.9010228	-0.6229208	-0.5002754	-0.6229208	-0.6229208	-0.6229208	0.58998996	-0.6229208	0.7376194	1.5154862	-0.6229208	-0.6229208	-0.6229208	-0.6229208	-0.6229208	0.46420714	1.2383672	-0.6229208	-0.39580718	-0.6229208	-0.6229208	-0.6229208	0.40791285	2.333517	-0.6229208	-0.6229208	-0.6229208	-0.17096724	-0.6229208	-0.6229208	-0.46239415	-0.6229208	1.5395405
-0.6229208	2.593291	1.4128758	0.21430005	1.0664887	-0.6229208	-0.47041255	1.4347283	0.27629733	0.49258184	-0.6229208	-0.6229208	-0.6229208	0.19098315	1.1105049	2.5644877	1.6247792	0.58566797	-0.00312298	-0.6229208	-0.6229208	0.40840894	-0.6229208	-0.6229208	0.24956985	-0.40356016	-0.6229208	-0.19496156	-0.6229208	-0.3013861	-0.6229208	0.31634417	0.49781585	-0.43671718	-0.6229208	-0.6229208	-0.6229208	-0.29980555	-0.21800755	1.3010634	0.7539593	-0.6229208	-0.6229208	-0.6229208	-0.6229208	-0.6229208	-0.6229208	-0.48523998	-0.6229208	1.7799901
0.061478745	1.8440698	1.5480918	-0.20697963	-0.6229208	-0.6229208	-0.6229208	3.4447424	2.0249424	0.24138057	-0.015857343	-0.6229208	-0.6229208	0.21680169	-0.6229208	0.380998	1.6567669	4.030109	1.0940969	1.2289741	-0.6229208	-0.5687565	-0.6229208	-0.6229208	-0.6229208	-0.6229208	-0.6229208	0.5775502	-0.6229208	1.1807743	-0.6229208	-0.6229208	-0.6229208	-0.6229208	-0.6229208	-0.6229208	-0.6229208	0.9553682	0.73858976	-0.6229208	1.0861381	0.7985062	-0.6229208	-0.056718946	-0.6229208	-0.6229208	0.79647505	-0.6229208	-0.6229208	0.22273701
0.36603218	3.5751815	1.3476404	-0.6229208	-0.6229208	-0.040617295	0.6756983	0.3792874	1.1509557	-0.59274924	-0.6229208	-0.6229208	-0.23673779	-0.6229208	-0.6229208	1.6632153	2.8658946	1.694642	1.8551694	2.3039498	0.62365	-0.6229208	-0.49881324	0.7913024	-0.6229208	-0.6229208	-0.6229208	-0.6229208	-0.6229208	0.11021359	0.029889736	-0.6229208	-0.6229208	-0.6229208	-0.6229208	-0.6229208	-0.6229208	-0.40123537	0.44638026	1.7532195	2.6153407	0.6048069	1.1066318	-0.6229208	-0.6229208	-0.6229208	-0.6229208	-0.6229208	-0.4323265	-0.6229208
1.8332958	3.1387155	1.1361333	-0.38594884	-0.6229208	-0.17925462	1.390027	1.6646235	0.5195965	-0.36353308	1.5140172	-0.6229208	-0.6229208	-0.6229208	-0.1466108	1.5385649	2.4621012	2.1922164	2.7915137	2.7869575	2.266683	-0.6229208	-0.6229208	-0.6229208	-0.6229208	-0.6229208	-0.6229208	-0.6229208	-0.6229208	-0.042181764	0.7720967	-0.3142214	-0.6229208	-0.6229208	-0.6229208	-0.6229208	-0.6229208	-0.6229208	-0.2536745	4.15938	4.3502803	1.7444749	-0.6229208	-0.6229208	-0.6229208	-0.6229208	-0.6229208	-0.6229208	-0.6229208	-0.6229208
2.318062	3.4092233	2.2657197	-0.030288797	-0.6229208	-0.6229208	1.7162774	0.36448497	-0.6229208	-0.6229208	0.16846508	-0.6229208	-0.6229208	0.42045534	1.67653	1.9571806	0.7189332	0.09499614	3.5942335	3.72546	3.8196898	1.1145201	-0.6229208	-0.6229208	-0.6229208	-0.6229208	-0.6229208	-0.6229208	-0.6229208	0.15716386	-0.18838452	-0.3118042	0.038158204	-0.6229208	-0.6229208	-0.023922445	-0.6229208	-0.102420576	1.0582366	2.0323565	3.4565492	2.4124677	-0.0399888	-0.6229208	-0.6229208	-0.6229208	-0.6229208	-0.19660282	0.9061043	-0.6229208
-0.6229208	3.5133567	2.0381348	2.270466	-0.6229208	-0.6229208	-0.6229208	0.21091028	1.5429834	1.9988369	0.7352194	-0.1885857	0.7398086	-0.050262727	1.8184025	0.31882071	-0.6229208	-0.6229208	1.9408209	3.103915	1.330583	0.93020177	-0.6229208	-0.6229208	-0.6229208	-0.6229208	-0.6229208	-0.6229208	-0.6229208	0.38453674	1.1065649	-0.31014085	-0.6229208	0.24134791	-0.5063206	-0.6229208	0.54116476	0.041025423	0.978009	2.5538783	1.5914598	1.1441833	-0.55803996	-0.6229208	-0.6229208	-0.6229208	-0.6229208	0.79340136	-0.09570123	0.9484087
-0.6229208	3.9458025	1.6904007	0.23942232	-0.6229208	-0.6229208	-0.6229208	-0.21968547	2.0575547	2.7596598	1.4373511	1.3008621	3.4268777	-0.16920702	0.90801805	-0.6229208	-0.6229208	-0.13301893	-0.6229208	2.1068091	-0.22918426	0.32080492	-0.4551666	1.1539872	-0.6229208	-0.6229208	-0.6229208	-0.6229208	-0.4528105	0.031825386	0.7855131	0.52680606	-0.6229208	1.6696129	0.6016762	-0.6229208	-0.6229208	1.1135343	-0.5769392	0.00071203674	1.1280472	-0.34068364	-0.6229208	-0.6229208	-0.6229208	-0.6229208	1.6709011	1.8277382	1.5971316	1.828649
0.27159607	1.0474296	0.92707247	-0.6229208	-0.6229208	-0.6229208	-0.6229208	-0.36994788	2.2848568	-0.16381256	2.588525	-0.6229208	3.1946495	1.8046798	-0.6229208	-0.6229208	-0.6229208	-0.30959496	-0.6229208	0.6468413	0.5428562	0.263054	0.09980316	-0.6229208	-0.6229208	-0.6229208	-0.6229208	-0.6229208	-0.6229208	-0.101812966	1.5326464	1.038923	0.060391746	2.1345801	0.23214617	-0.6229208	-0.6229208	0.008425605	-0.6229208	0.5491967	-0.6229208	-0.6229208	-0.6229208	-0.6229208	-0.6229208	-0.6229208	1.127439	2.3166876	1.8675596	1.5354337
0.23227127	-0.50032526	-0.42986906	-0.6229208	-0.6229208	-0.6229208	-0.26549312	-0.6229208	1.6060661	0.42663643	2.5585918	3.14514	4.4228377	2.901888	-0.6229208	-0.6229208	-0.6229208	0.83376026	-0.045395076	0.61741316	3.0747385	-0.021269163	0.34762922	-0.6229208	-0.6229208	-0.6229208	-0.6229208	0.88818336	-0.6229208	1.0447843	0.6105443	0.44794405	-0.6229208	-0.56285936	-0.27539536	0.5212781	1.4093728	-0.6229208	-0.6229208	1.7949156	-0.6229208	-0.6229208	-0.6229208	-0.6229208	-0.6229208	0.17172447	0.8015161	2.6857994	2.194525	1.9894397
0.06673265	-0.6229208	-0.6229208	0.4412362	-0.6229208	-0.6229208	-0.6229208	0.13183817	1.2863877	1.9326509	2.7238708	2.3245742	3.7090118	1.4862624	-0.6229208	-0.6229208	-0.6229208	-0.6229208	0.9741307	2.5471754	3.0655265	-0.16736844	-0.471163	-0.2676394	-0.6229208	-0.6229208	-0.6229208	0.6805337	-0.6229208	-0.6229208	-0.6229208	0.16768847	-0.6229208	-0.6229208	-0.6229208	2.0627217	1.5289749	-0.6229208	-0.6229208	0.5289027	-0.6229208	-0.6229208	-0.6229208	-0.6229208	-0.6229208	0.052552294	0.82302564	0.8463603	1.3814313	2.2701533
-0.1777611	-0.6229208	-0.6229208	0.032116905	0.37441453	-0.6229208	-0.23373699	0.7739666	1.2663257	1.7035346	2.7093418	4.951007	3.869654	1.6806945	-0.6229208	-0.6229208	-0.6229208	-0.6229208	1.8639903	4.680477	4.343742	0.7366435	-0.6229208	-0.5457214	-0.07767907	-0.6229208	-0.6229208	0.55019397	-0.17980497	-0.6229208	-0.6229208	-0.5580705	-0.6229208	-0.6229208	-0.6229208	1.4403157	1.534699	0.6155003	-0.6229208	-0.6229208	-0.6229208	-0.6229208	-0.6229208	1.3160871	-0.6229208	-0.2410232	0.24134082	0.9283443	0.68587387	1.746978
-0.09381689	-0.6229208	-0.6229208	-0.09647209	0.7650513	-0.12403681	0.01976502	1.7554417	2.0176914	1.4445541	2.6324134	3.2755604	3.2109861	1.6903085	-0.6229208	0.05375362	-0.6229208	-0.6229208	0.5674811	7.8009467	3.6952386	1.1316835	-0.6229208	-0.6229208	-0.5460028	-0.6229208	-0.6229208	1.432544	0.30652565	-0.6229208	0.7062189	-0.6229208	-0.6229208	-0.6229208	-0.6229208	-0.6229208	0.076378345	0.94519013	1.7881836	1.6195121	1.71382	-0.5912371	-0.6229208	1.08222	0.8213352	-0.6229208	-0.6229208	-0.6229208	2.155681	1.5659142
1.6784645	0.24803838	-0.6229208	1.0235977	0.2260148	1.4031452	-0.14074415	-0.06095665	1.7998921	2.0903006	3.3511012	4.6346	4.924322	0.4499099	-0.6229208	-0.6229208	-0.08343885	0.26440698	0.0385526	4.418418	2.9340522	0.475568	0.3881284	-0.051571954	-0.6229208	-0.6229208	-0.6229208	0.08505095	-0.6229208	-0.6229208	1.1603508	0.5438727	-0.6229208	-0.6229208	-0.6229208	-0.6229208	-0.6229208	-0.412553	1.520436	2.1553674	1.892413	1.8403819	0.23476472	0.9670782	0.35477757	-0.6229208	-0.6229208	-0.6229208	-0.11395024	1.1488707
0.96727204	-0.32024062	0.0073216595	-0.41083008	0.83762616	0.8617515	0.974572	0.23822898	-0.6229208	0.3664839	2.9473832	3.99467	3.5345309	1.59969	-0.6229208	-0.6229208	-0.11868646	-0.341485	-0.24356943	1.5246053	2.201226	1.6239126	-0.07866449	0.43143696	-0.6229208	-0.6229208	-0.6229208	-0.6229208	0.8225448	-0.059657373	0.28003085	0.49018323	-0.6229208	-0.6229208	0.017642021	0.7095743	-0.3130979	0.20278692	-0.37799367	-0.1394085	1.86555	2.2972424	1.1430525	-0.5106483	1.7256212	0.8369542	-0.6229208	-0.6229208	-0.6229208	-0.21190652
-0.6229208	-0.6229208	-0.6229208	0.51392996	0.8746971	1.7467402	1.654812	-0.6229208	-0.6229208	-0.6229208	3.1120052	1.8170681	3.9988158	4.0145783	-0.6229208	-0.6229208	0.043382622	0.79575497	1.0884091	0.667809	0.41799518	1.1190896	-0.08602569	-0.6229208	-0.6229208	-0.6229208	-0.6229208	0.38757646	1.0614383	-0.6229208	1.0065256	2.7874415	-0.6229208	0.21242706	2.6724632	1.1471164	-0.09143249	-0.6229208	-0.6229208	-0.3483899	0.2658009	0.7384791	0.5454833	-0.3898562	0.15454711	2.6357043	-0.6229208	-0.6229208	-0.46591884	-0.26479807
-0.6229208	-0.6229208	-0.6229208	-0.36188227	0.89803505	2.8975291	0.7225109	-0.6229208	-0.6229208	-0.6229208	0.5144168	3.825791	2.9486375	3.7341287	-0.17304043	-0.6229208	-0.3655713	0.1745298	3.3450418	-0.15451866	-0.6229208	-0.5487519	-0.6229208	-0.6229208	-0.6229208	-0.6229208	-0.6229208	0.82250357	-0.2785316	-0.038901284	0.4661734	2.13281	0.7624576	1.2159467	1.4574609	1.4589654	-0.6229208	-0.6229208	-0.6229208	0.10880849	0.7583039	0.0667495	2.10124	0.072521456	0.37174487	-0.42031965	-0.5771799	-0.18420473	1.0048071	-0.6229208
-0.6229208	-0.6229208	-0.6229208	-0.6229208	0.65158916	2.4130757	1.8054017	0.34123048	-0.6229208	-0.6229208	-0.6229208	1.6972904	2.2444816	4.27319	-0.40639308	-0.09603681	-0.043059956	1.0762461	1.888388	-0.5389442	2.628009	-0.6229208	-0.6229208	-0.6229208	-0.6229208	-0.18486764	-0.6229208	0.19331111	0.36965784	-0.6229208	1.8208538	1.6748624	2.936878	3.0728931	0.5848122	0.78293633	-0.6229208	-0.6229208	-0.6229208	-0.35599622	-0.062284946	-0.6229208	0.7460787	-0.6229208	1.2322738	-0.6229208	-0.6229208	-0.6229208	-0.6229208	-0.6229208
-0.6229208	-0.6229208	-0.6229208	0.07829746	0.24142228	1.9478817	1.0001254	-0.6229208	-0.07653346	-0.6229208	-0.6229208	2.3571258	0.5551295	1.1987792	1.6782297	1.3598684	2.9435277	-0.04339278	-0.6229208	0.5171571	1.1106358	-0.6229208	-0.6229208	-0.6229208	-0.6229208	1.5603727	1.8860679	1.819417	1.5398887	1.5150335	1.1865085	0.30204818	1.2001228	3.6629274	0.4360679	0.2630019	-0.6229208	-0.6229208	-0.6229208	-0.6229208	0.16929658	-0.20173468	0.024240606	0.6784155	0.22775532	1.4139891	-0.5881182	-0.6229208	-0.6229208	0.31788382
-0.6229208	-0.6229208	-0.6229208	0.11139854	0.6418321	2.4159873	1.517448	0.84648263	-0.6229208	-0.42744148	-0.6229208	-0.6229208	-0.38276806	0.87600225	0.9396107	0.1939025	1.2777467	0.7248435	-0.6229208	0.36709443	-0.6229208	-0.6229208	-0.6229208	-0.6229208	-0.6229208	0.7013151	2.150779	3.3483374	1.1197295	2.400815	-0.6229208	-0.010097717	-0.6229208	0.7184131	0.73016775	1.1372837	-0.6229208	-0.5264466	-0.6229208	-0.6229208	0.6431575	2.1202676	-0.14778586	-0.6229208	-0.050710037	-0.48610976	0.51414806	-0.6229208	-0.6229208	-0.6229208
-0.6229208	-0.6229208	-0.6229208	-0.6229208	2.835703	-0.6229208	1.9860336	0.9048536	-0.6229208	0.2585061	-0.6229208	-0.6229208	-0.6229208	2.4997184	0.21680185	0.34205875	1.5556684	-0.33866677	-0.6229208	-0.6229208	-0.6229208	0.6932959	-0.6229208	-0.6229208	-0.6229208	2.6285496	4.699777	4.045567	1.191306	-0.6229208	-0.38238373	-0.6229208	-0.6229208	-0.6229208	0.5713178	1.1189479	2.0801141	0.5321838	-0.16294992	0.3154961	0.328311	2.213338	2.0031817	1.4555147	-0.6229208	-0.6229208	-0.6229208	-0.20168658	0.54646754	-0.6229208
-0.6229208	-0.6229208	-0.6229208	0.32531026	1.6989747	0.8492611	0.5200162	0.005046863	-0.59339267	0.38963413	0.4731471	-0.6229208	-0.6229208	-0.17713572	0.19643512	-0.6229208	2.596339	1.3636614	-0.6229208	-0.6229208	-0.6229208	-0.6229208	-0.6229208	0.19788548	1.7812339	1.5129459	4.0461392	4.448323	2.9521458	-0.6229208	-0.6229208	-0.6229208	-0.6229208	-0.6229208	-0.6229208	1.982846	1.8424187	-0.6229208	1.3568267	2.1549551	0.70019156	1.2474679	2.2142282	-0.6229208	-0.6229208	-0.4626962	-0.5216854	-0.6229208	1.7894189	-0.6229208
-0.6229208	-0.6229208	-0.6229208	1.0404453	1.3432373	-0.3911526	-0.61707807	-0.19701035	-0.6229208	0.21320596	3.2820303	-0.5825544	-0.6229208	-0.44963223	0.781261	0.5703908	0.6572101	0.67467356	-0.6229208	-0.6229208	-0.6229208	-0.6229208	-0.6229208	-0.2511352	1.8619577	2.2841482	5.009252	5.69998	2.9657815	-0.6229208	-0.6229208	-0.6229208	-0.6229208	-0.6229208	-0.6229208	1.334311	-0.6229208	-0.17387784	1.9399035	2.2654152	3.2660012	-0.14920178	-0.21285342	-0.6229208	-0.6229208	0.88611144	1.5879027	-0.55342466	0.605419	-0.6229208
-0.6229208	-0.6229208	1.0226132	1.2820323	0.55814344	-0.6229208	-0.6229208	-0.6012256	1.3385385	1.1686625	0.5958453	0.16363998	-0.6229208	0.49948764	1.2481027	0.15676267	0.0560933	-0.5469322	-0.6229208	-0.34261546	-0.6229208	-0.24046193	-0.6229208	0.57407844	1.5934194	1.8552215	4.461979	5.4837728	0.2967127	-0.6229208	-0.6229208	-0.6229208	-0.6229208	-0.6229208	-0.6229208	0.40924767	0.013818302	0.9758548	2.387766	1.8406528	1.2829086	-0.6229208	-0.6229208	0.97023606	-0.6229208	-0.6229208	-0.03015177	-0.6229208	0.83359724	0.6314925
-0.6229208	-0.6229208	-0.5755258	-0.6229208	-0.4582584	0.0003968313	-0.6229208	1.4720905	0.9623099	2.166549	0.843772	0.23258229	-0.13013943	0.28566113	0.57089895	-0.23496166	-0.6229208	-0.6229208	-0.6229208	-0.6229208	-0.03772966	1.5403835	-0.6229208	0.9973066	2.8328583	4.7740493	3.9894242	1.5593197	-0.6229208	-0.6229208	-0.6229208	-0.6229208	-0.6229208	0.06290562	-0.6229208	0.60412693	1.7430701	2.6655173	3.085171	-0.23510294	-0.6229208	-0.6229208	-0.6229208	2.941223	-0.5074703	1.2851304	0.49627164	0.8370759	2.1278677	3.6712196
0.2129191	0.30661333	-0.5777817	1.2883335	0.7085414	0.72334105	0.05508938	2.1867027	2.8766482	1.1200218	-0.53978616	-0.320689	0.13159713	-0.6229208	-0.12223296	-0.5602416	-0.6229208	-0.6229208	-0.6229208	-0.6229208	-0.5219821	2.850186	-0.6229208	0.64906377	2.7515304	2.8630517	0.34626597	0.91795766	-0.6229208	-0.6229208	-0.6229208	-0.6229208	-0.2773851	-0.49433693	1.2035284	1.9757628	2.0503159	2.815345	2.5088248	0.048997343	-0.6229208	-0.6229208	-0.6229208	1.277844	0.893261	1.5389245	2.936295	0.57205427	1.0284922	3.9808269
1.5360438	1.3242052	-0.6229208	3.14804	-0.48932695	0.76291835	0.44686732	2.1304126	1.8576593	0.94285876	1.005626	-0.6229208	-0.6229208	0.032028593	0.097579196	-0.37881625	-0.6229208	-0.6229208	-0.6229208	-0.6229208	-0.6229208	2.2213485	-0.6229208	1.5749202	2.5862107	2.431778	-0.6229208	0.31403315	-0.6229208	-0.6229208	-0.6229208	-0.6229208	-0.0036786061	1.2064514	2.848569	0.76066995	0.9135619	4.534625	2.2316797	-0.6229208	-0.6229208	-0.6229208	-0.6229208	0.81526214	0.666212	2.923417	2.1679392	-0.45048875	0.095937975	2.1295354
2.2264864	0.7533809	-0.122732356	-0.6229208	-0.6229208	0.78942734	0.44052008	2.610269	1.1193033	-0.6229208	-0.6229208	-0.6229208	-0.6229208	0.40489563	0.682298	-0.6229208	-0.49289942	-0.6229208	-0.6229208	-0.6229208	-0.6229208	1.1556816	-0.43365833	-0.050847843	-0.094318256	0.12525696	-0.28580892	-0.6229208	-0.6229208	-0.27835602	-0.6229208	-0.6229208	-0.32754916	0.97360015	3.1146007	1.3578943	2.9335473	4.9294667	3.0850425	-0.6229208	-0.6229208	-0.6229208	-0.6229208	0.75817287	1.5169823	0.84239995	-0.6229208	-0.6229208	2.976355	0.07972687
3.3681285	0.67813784	0.7314262	1.0569373	-0.18090259	0.0833224	2.3779993	1.0000412	1.6404071	-0.175994	-0.6229208	-0.6229208	-0.6229208	-0.05575415	0.52840984	1.2923927	1.1780607	0.04926694	-0.6229208	-0.6229208	-0.6229208	2.4394279	0.74913263	-0.6229208	2.1062994	-0.6229208	-0.6229208	-0.47876763	-0.6229208	0.07478516	-0.59759915	-0.6229208	-0.5636883	1.1226689	0.9630231	-0.58020294	1.3727924	2.3910208	2.212726	-0.6229208	1.0227121	-0.6229208	-0.4104396	0.8636759	2.1128488	-0.2679333	-0.23128249	-0.6229208	1.8303133	2.4419553
2.110818	-0.6229208	-0.6229208	0.64184785	0.007522226	-0.6229208	1.0280386	0.20690994	-0.6229208	-0.6229208	-0.6229208	-0.6229208	-0.6229208	-0.6229208	-0.17189783	1.9907655	3.01796	1.4009886	-0.6229208	-0.44750336	-0.6229208	2.2836623	1.2880248	0.91111135	-0.5390437	-0.6229208	-0.6229208	-0.48677376	-0.3997882	-0.6006472	0.44903758	-0.5308671	-0.38350603	0.18162353	0.52705073	-0.6229208	-0.6229208	-0.6229208	-0.06745956	0.56993324	2.1613941	1.174935	2.968264	4.3103976	2.560351	0.46658075	0.8148319	0.83724856	2.6786125	1.752834
-0.6229208	0.069506586	2.2297988	0.15186144	2.1079142	-0.56447804	0.5153071	-0.6229208	-0.6229208	-0.6229208	-0.6229208	0.28348196	1.5114594	-0.6229208	1.160233	0.58557534	0.95202917	-0.14246307	-0.6229208	-0.6229208	-0.5549923	1.6452825	2.5714216	-0.5309698	0.3559388	-0.6229208	-0.21816324	-0.6229208	-0.6229208	-0.6229208	-0.6229208	-0.6229208	0.1241698	-0.6229208	-0.6229208	-0.5735699	-0.6229208	0.048677474	-0.6229208	-0.6229208	-0.6229208	4.2847614	3.8559453	1.3528107	1.7406253	2.2335074	-0.6229208	-0.6229208	0.022992065	0.8826896
0.34735993	0.6214907	3.5373743	-0.33135682	0.5181587	0.3559595	-0.6229208	1.694151	-0.6229208	-0.6229208	-0.6229208	-0.2153491	1.9448318	1.2038544	0.9219095	-0.6229208	-0.48039663	-0.6229208	-0.6229208	-0.6229208	1.1969235	2.349871	0.8371819	1.081022	-0.6229208	-0.6229208	-0.6229208	-0.6229208	-0.6229208	-0.6229208	-0.6229208	-0.21233453	0.12473247	-0.6229208	-0.6229208	0.46839944	-0.6229208	-0.12514573	-0.6229208	-0.6229208	2.3173625	3.3508089	3.5599563	0.3567851	-0.03574747	0.5057726	1.0351107	-0.6229208	-0.5962626	-0.16829778
1.6472993	2.471608	2.015469	0.6096289	1.875	-0.07767026	0.12382568	-0.6229208	-0.6229208	-0.6229208	-0.6229208	0.400078	0.5495492	0.7222591	1.0474132	-0.4070318	-0.6229208	-0.6229208	-0.6229208	-0.6229208	-0.46344653	1.6541078	0.009448752	-0.6229208	-0.6229208	-0.6229208	-0.6229208	-0.6229208	-0.6229208	-0.6229208	-0.6229208	0.26297298	-0.6229208	-0.6229208	-0.6229208	-0.6229208	-0.10552515	-0.45678824	1.6758001	3.0314333	4.7691526	3.64043	2.3266356	-0.3919955	-0.6229208	0.5945298	0.030853907	-0.52349883	-0.6229208	0.3113834
[truncated: 450 more columns]
