# Supplementary material for: High-confidence 3D template matching for cryo-electron tomography
Source: Nat Commun. 2024 May 11;15:3992. doi: 10.1038/s41467-024-47839-8 (PMC11088655; doi:10.1038/s41467-024-47839-8)
Supplement: Supplementary file 6 — Source Data [file 41467_2024_47839_MOESM6_ESM.zip › Source_data_file/Figure1/Figure1_Ribosome_scores.csv]

-0.21995081	0.9782935	-0.21995081	-0.21995081	2.45339	-0.21995081	2.6584988	2.3520021	3.546632	-0.21995081	-0.21995081	-0.21995081	-0.21995081	-0.21995081	-0.21995081	-0.21995081	-0.21995081	-0.21995081	-0.21995081	-0.21995081	-0.21995081	-0.21995081	-0.21995081	-0.21995081	-0.21995081	0.2226603	-0.21995081	-0.21995081	-0.21995081	-0.21995081	-0.21995081	1.4214705	-0.21995081	-0.21995081	-0.21995081	-0.21995081	-0.21995081	-0.21995081	-0.21995081	-0.21995081	-0.21995081	-0.21995081	-0.21995081	-0.21995081	-0.21995081	-0.21995081	-0.21995081	-0.21995081	-0.21995081	-0.21995081
3.48281	-0.21995081	-0.21995081	-0.21995081	6.7116194	-0.21995081	-0.21995081	1.6607074	-0.21995081	-0.21995081	-0.21995081	-0.21995081	-0.21995081	-0.21995081	0.23817457	-0.21995081	-0.21995081	-0.21995081	-0.21995081	-0.21995081	-0.21995081	-0.21995081	-0.21995081	-0.21995081	-0.21995081	-0.21995081	-0.21995081	-0.21995081	-0.21995081	-0.21995081	-0.21995081	-0.21995081	-0.21995081	-0.21995081	-0.21995081	-0.21995081	-0.21995081	-0.21995081	-0.21995081	-0.21995081	-0.21995081	-0.21995081	-0.21995081	-0.21995081	-0.21995081	-0.21995081	-0.21995081	-0.21995081	-0.21995081	-0.21995081
0.984061	-0.21995081	-0.21995081	-0.21995081	-0.21995081	-0.21995081	-0.21995081	-0.21995081	-0.21995081	-0.21995081	-0.21995081	-0.21995081	-0.21995081	-0.21995081	-0.21995081	-0.21995081	-0.21995081	-0.21995081	-0.21995081	-0.21995081	-0.21995081	-0.21995081	-0.21995081	-0.21995081	-0.21995081	-0.21995081	-0.21995081	-0.21995081	1.523026	-0.21995081	-0.21995081	-0.21995081	-0.21995081	-0.21995081	-0.21995081	-0.21995081	-0.21995081	-0.21995081	-0.21995081	-0.21995081	-0.21995081	-0.21995081	-0.21995081	-0.21995081	-0.21995081	-0.21995081	-0.21995081	-0.21995081	-0.21995081	-0.21995081
1.7775092	-0.21995081	-0.21995081	-0.21995081	-0.21995081	-0.21995081	-0.21995081	-0.21995081	-0.21995081	-0.21995081	2.4846447	3.8213394	4.820127	-0.21995081	6.557829	-0.21995081	-0.21995081	-0.21995081	-0.21995081	-0.21995081	-0.21995081	-0.21995081	-0.21995081	-0.21995081	-0.21995081	-0.21995081	-0.21995081	-0.21995081	-0.21995081	2.8876517	-0.21995081	-0.21995081	-0.21995081	-0.21995081	-0.21995081	-0.21995081	-0.21995081	-0.21995081	-0.21995081	-0.21995081	-0.21995081	-0.21995081	-0.21995081	-0.21995081	-0.21995081	-0.21995081	-0.21995081	-0.21995081	-0.21995081	-0.21995081
-0.21995081	-0.21995081	-0.21995081	-0.21995081	-0.21995081	-0.21995081	-0.21995081	-0.21995081	-0.21995081	-0.21995081	-0.21995081	-0.21995081	6.0803947	2.035623	-0.21995081	-0.21995081	-0.21995081	1.731161	-0.21995081	-0.21995081	-0.21995081	-0.21995081	-0.21995081	-0.21995081	-0.21995081	-0.21995081	-0.21995081	-0.21995081	2.1605303	-0.21995081	-0.21995081	1.7267073	-0.21995081	-0.21995081	-0.21995081	-0.21995081	-0.21995081	-0.21995081	-0.21995081	-0.21995081	-0.21995081	-0.21995081	1.4216132	-0.21995081	-0.21995081	-0.21995081	-0.21995081	-0.21995081	-0.21995081	-0.21995081
0.79804933	-0.21995081	-0.21995081	-0.21995081	-0.21995081	-0.21995081	-0.21995081	-0.21995081	-0.21995081	-0.21995081	-0.21995081	-0.21995081	-0.21995081	-0.21995081	-0.21995081	-0.21995081	-0.21995081	-0.21995081	-0.21995081	-0.21995081	-0.21995081	-0.21995081	-0.21995081	-0.21995081	-0.21995081	-0.21995081	-0.21995081	-0.21995081	2.8903925	-0.21995081	-0.21995081	-0.21995081	-0.21995081	-0.21995081	-0.21995081	-0.21995081	-0.21995081	-0.21995081	-0.21995081	-0.21995081	-0.21995081	-0.21995081	-0.21995081	-0.21995081	-0.21995081	-0.21995081	-0.21995081	-0.21995081	-0.21995081	-0.21995081
1.0152321	-0.21995081	8.5357275	-0.21995081	-0.21995081	-0.21995081	-0.21995081	-0.21995081	-0.21995081	-0.21995081	-0.21995081	-0.21995081	-0.21995081	-0.21995081	-0.21995081	-0.21995081	-0.21995081	3.2876008	0.33846667	-0.21995081	-0.21995081	-0.21995081	-0.21995081	-0.21995081	-0.21995081	-0.21995081	5.899679	-0.21995081	-0.21995081	-0.21995081	-0.21995081	-0.21995081	-0.21995081	-0.21995081	-0.21995081	-0.21995081	-0.21995081	-0.21995081	-0.21995081	-0.21995081	-0.21995081	-0.21995081	0.43443474	-0.21995081	-0.21995081	-0.21995081	-0.21995081	-0.21995081	-0.21995081	-0.21995081
-0.21995081	-0.21995081	3.6811762	-0.21995081	1.0130328	-0.21995081	-0.21995081	-0.21995081	-0.21995081	-0.21995081	-0.21995081	-0.21995081	-0.21995081	7.525814	-0.21995081	-0.21995081	-0.064613625	-0.21995081	-0.21995081	-0.21995081	-0.21995081	-0.21995081	-0.21995081	-0.21995081	-0.21995081	-0.21995081	-0.21995081	-0.21995081	-0.21995081	-0.21995081	-0.21995081	-0.21995081	-0.21995081	-0.21995081	-0.21995081	-0.21995081	-0.21995081	-0.21995081	-0.21995081	-0.21995081	-0.21995081	-0.21995081	3.971713	-0.21995081	-0.21995081	-0.21995081	-0.21995081	-0.21995081	-0.21995081	-0.21995081
-0.21995081	0.17065369	1.6006199	-0.21995081	-0.21995081	-0.089178726	-0.21995081	-0.21995081	-0.21995081	-0.21995081	-0.21995081	-0.21995081	-0.21995081	5.386775	-0.21995081	-0.21995081	-0.21995081	-0.21995081	0.05874157	1.0953796	0.35264796	-0.21995081	-0.21995081	-0.21995081	-0.21995081	-0.21995081	-0.21995081	-0.21995081	-0.21995081	-0.21995081	-0.21995081	-0.21995081	-0.21995081	-0.21995081	-0.21995081	-0.21995081	-0.21995081	-0.21995081	-0.21995081	-0.21995081	-0.21995081	-0.21995081	-0.21995081	-0.21995081	-0.21995081	-0.21995081	-0.21995081	-0.21995081	-0.21995081	-0.21995081
-0.21995081	2.7303247	-0.21995081	-0.21995081	2.1018398	2.6033213	-0.21995081	-0.21995081	-0.21995081	-0.21995081	-0.21995081	-0.21995081	-0.21995081	3.8659475	0.05257718	-0.21995081	-0.21995081	-0.21995081	-0.21995081	-0.21995081	-0.21995081	-0.21995081	-0.21995081	-0.21995081	-0.21995081	-0.21995081	-0.21995081	-0.21995081	-0.21995081	-0.21995081	-0.21995081	-0.21995081	-0.21995081	-0.21995081	-0.21995081	-0.21995081	-0.21995081	1.6939398	3.452603	-0.21995081	-0.21995081	-0.21995081	-0.21995081	-0.21995081	-0.21995081	-0.21995081	-0.21995081	-0.21995081	-0.21995081	-0.21995081
-0.21995081	-0.07890105	5.1226497	5.019756	0.96831626	4.033603	-0.21995081	-0.21995081	-0.21995081	-0.21995081	-0.21995081	-0.21995081	9.261372	-0.21995081	1.8894182	-0.21995081	-0.21995081	-0.21995081	-0.21995081	-0.21995081	-0.21995081	-0.21995081	-0.21995081	-0.21995081	-0.21995081	-0.21995081	-0.21995081	-0.21995081	-0.21995081	-0.21995081	-0.21995081	-0.21995081	-0.21995081	-0.21995081	-0.21995081	-0.21995081	-0.21995081	3.3088436	-0.21995081	-0.21995081	-0.21995081	-0.21995081	-0.21995081	-0.21995081	-0.21995081	-0.21995081	-0.21995081	-0.21995081	-0.21995081	-0.21995081
-0.21995081	-0.21995081	2.7897518	-0.21995081	0.67974436	-0.21995081	-0.21995081	-0.21995081	-0.21995081	-0.21995081	-0.21995081	-0.21995081	7.7405615	3.477825	-0.21995081	-0.21995081	-0.21995081	-0.21995081	-0.21995081	-0.21995081	-0.21995081	-0.21995081	-0.21995081	-0.21995081	-0.21995081	-0.21995081	-0.21995081	-0.21995081	-0.21995081	-0.21995081	-0.21995081	-0.21995081	-0.21995081	1.1392801	-0.21995081	0.7573329	0.02655552	0.09873346	5.5657125	0.09818943	-0.21995081	-0.21995081	-0.21995081	-0.21995081	-0.21995081	-0.21995081	-0.21995081	-0.21995081	-0.21995081	-0.21995081
-0.21995081	2.795495	1.2589921	0.71082956	-0.21995081	-0.21995081	-0.21995081	-0.21995081	-0.21995081	-0.21995081	3.255897	0.98093337	0.054698624	6.1756935	-0.21995081	-0.21995081	-0.21995081	6.278026	-0.21995081	-0.21995081	-0.21995081	-0.21995081	-0.21995081	-0.21995081	-0.21995081	-0.21995081	-0.21995081	-0.21995081	-0.21995081	-0.21995081	-0.21995081	-0.21995081	-0.21995081	-0.21995081	-0.21995081	2.9423263	0.84462655	1.4784107	4.0116997	-0.21995081	-0.21995081	-0.21995081	-0.21995081	-0.21995081	-0.21995081	-0.21995081	-0.21995081	-0.21995081	-0.21995081	-0.21995081
2.7811642	3.1070247	4.167882	-0.21995081	-0.21995081	-0.21995081	-0.21995081	3.4100752	-0.21995081	-0.21995081	-0.21995081	1.4904298	1.4581877	-0.21995081	-0.21995081	-0.21995081	-0.21995081	-0.21995081	-0.21995081	-0.21995081	-0.21995081	-0.21995081	-0.21995081	-0.21995081	-0.21995081	-0.21995081	-0.21995081	-0.21995081	-0.21995081	-0.21995081	-0.21995081	-0.21995081	0.60856307	-0.21995081	1.1606448	-0.21995081	-0.21995081	-0.13802247	-0.21995081	-0.21995081	-0.21995081	-0.21995081	-0.21995081	-0.21995081	-0.21995081	-0.21995081	-0.21995081	-0.21995081	-0.21995081	-0.21995081
-0.21995081	-0.21995081	4.2303257	0.37440774	-0.21995081	-0.21995081	-0.21995081	-0.21995081	-0.21995081	-0.21995081	-0.21995081	1.6060473	-0.21995081	0.1869983	0.15871218	0.030402724	-0.21995081	-0.21995081	-0.21995081	-0.21995081	-0.21995081	-0.21995081	-0.21995081	-0.21995081	-0.21995081	-0.21995081	-0.21995081	-0.21995081	-0.21995081	-0.21330911	-0.21995081	-0.21995081	-0.21995081	-0.21995081	1.1879287	0.032417394	-0.21995081	-0.21995081	-0.21995081	-0.21995081	-0.21995081	-0.21995081	-0.21995081	-0.21995081	-0.21995081	-0.21995081	-0.21995081	-0.21995081	-0.21995081	-0.21995081
2.5307834	2.3142774	-0.1937902	-0.21995081	-0.21995081	-0.21995081	-0.21995081	-0.21995081	-0.21995081	-0.21995081	-0.21995081	0.35981348	-0.21995081	-0.21995081	2.3319108	-0.21995081	5.8651485	-0.21995081	-0.21995081	-0.21995081	-0.21995081	-0.21995081	-0.21995081	-0.21995081	-0.21995081	-0.21995081	-0.21995081	-0.21995081	-0.21995081	0.6104881	0.036561206	1.1596091	-0.21995081	-0.21995081	-0.21995081	-0.21995081	-0.21995081	-0.21995081	-0.21995081	-0.21995081	-0.21995081	-0.21995081	-0.21995081	-0.21995081	-0.21995081	-0.21995081	-0.21995081	-0.21995081	-0.21995081	-0.21995081
3.932758	4.8358736	-0.21995081	-0.21995081	-0.21995081	-0.21995081	-0.21995081	-0.21995081	-0.21995081	-0.21995081	8.2620945	-0.21995081	-0.21995081	-0.21995081	-0.21995081	-0.21995081	-0.21995081	2.4714198	-0.21995081	-0.21995081	-0.21995081	-0.21995081	-0.21995081	-0.21995081	-0.21995081	-0.21995081	-0.21995081	-0.21995081	-0.21995081	2.5126922	-0.21995081	-0.21995081	-0.21995081	-0.21995081	5.2036443	-0.21995081	-0.21995081	-0.21995081	-0.21995081	-0.21995081	-0.21995081	-0.21995081	-0.21995081	-0.21995081	-0.21995081	-0.21995081	-0.21995081	-0.21995081	-0.21995081	-0.21995081
-0.21995081	1.12134	-0.21995081	-0.21995081	-0.21995081	-0.21995081	-0.21995081	-0.21995081	-0.21995081	-0.21995081	6.457538	-0.21995081	1.8411888	0.15197764	-0.21995081	2.1474488	-0.21995081	-0.21995081	-0.21995081	-0.21995081	-0.21995081	-0.21995081	-0.21995081	-0.21995081	-0.21995081	-0.21995081	-0.21995081	-0.21995081	-0.21995081	-0.21995081	0.32255873	3.710283	-0.21995081	-0.21995081	-0.21995081	-0.21995081	-0.21995081	-0.21995081	-0.21995081	-0.21995081	-0.21995081	-0.21995081	-0.21995081	-0.21995081	-0.21995081	-0.21995081	-0.21995081	-0.21995081	-0.21995081	-0.21995081
1.4196426	-0.21995081	-0.21995081	1.1832658	-0.21995081	-0.21995081	-0.21995081	-0.21995081	-0.21995081	-0.21995081	-0.21995081	-0.21995081	2.4558249	-0.21995081	-0.21995081	-0.21995081	-0.21995081	-0.21995081	-0.21995081	-0.21995081	-0.21995081	-0.21995081	-0.21995081	-0.21995081	-0.21995081	-0.21995081	-0.21995081	2.3756943	-0.21995081	-0.21995081	-0.21995081	-0.21995081	-0.21995081	-0.21995081	-0.21995081	-0.21995081	-0.21995081	-0.21995081	-0.21995081	-0.21995081	-0.21995081	-0.21995081	-0.21995081	-0.21995081	-0.21995081	-0.21995081	-0.21995081	-0.21995081	-0.21995081	-0.21995081
-0.21995081	-0.21995081	-0.21995081	-0.21995081	-0.21995081	-0.21995081	-0.21995081	-0.21995081	-0.21995081	-0.21995081	-0.21995081	-0.0059900177	1.686209	-0.21995081	1.8695325	-0.21995081	-0.21995081	-0.21995081	-0.21995081	2.29191	-0.21995081	0.08287945	-0.21995081	-0.21995081	-0.21995081	-0.21995081	-0.21995081	0.20765515	-0.21995081	-0.21995081	3.9245892	-0.21995081	-0.21995081	-0.21995081	-0.21995081	-0.21995081	-0.21995081	-0.21995081	-0.21995081	-0.21995081	-0.21995081	-0.21995081	-0.21995081	-0.21995081	-0.21995081	-0.21995081	2.2964492	-0.21995081	-0.21995081	-0.21995081
-0.21995081	-0.21995081	-0.21995081	1.5654994	-0.21995081	-0.21995081	-0.21995081	-0.21995081	-0.21995081	-0.21995081	-0.21995081	-0.21995081	0.42957968	-0.21995081	-0.21995081	1.2335892	-0.21995081	-0.21995081	-0.21995081	2.1702328	5.403401	-0.21995081	0.03223093	-0.21995081	-0.21995081	-0.21995081	-0.21995081	-0.21995081	-0.21995081	-0.21995081	-0.21995081	-0.21995081	-0.21995081	0.3620606	-0.21995081	-0.21995081	-0.21995081	-0.21995081	-0.21995081	-0.21995081	-0.21995081	-0.21995081	-0.21995081	-0.21995081	-0.21995081	-0.21995081	-0.21995081	-0.21995081	-0.21995081	-0.21995081
-0.21995081	-0.21995081	-0.21995081	-0.21995081	-0.21995081	-0.21995081	-0.21995081	-0.21995081	-0.21995081	-0.21995081	-0.21995081	-0.21995081	-0.052340906	-0.13017032	-0.21995081	-0.21995081	-0.21995081	-0.21995081	1.4837687	-0.21995081	-0.21995081	-0.21995081	-0.21995081	-0.21995081	-0.21995081	-0.21995081	2.387126	-0.21995081	0.88314986	-0.21995081	-0.21995081	-0.21995081	-0.21995081	-0.21995081	-0.21995081	-0.21995081	-0.21995081	-0.21995081	-0.21995081	-0.21995081	-0.21995081	-0.21995081	-0.21995081	-0.21995081	-0.21995081	-0.21995081	-0.21995081	-0.21995081	-0.21995081	-0.21995081
-0.21995081	-0.21995081	-0.21995081	-0.21995081	-0.21995081	-0.21995081	-0.21995081	-0.21995081	-0.21995081	-0.21995081	-0.21995081	-0.21995081	-0.21995081	-0.21995081	-0.21995081	-0.21995081	-0.21995081	2.1395695	2.6679735	-0.21995081	-0.21995081	-0.21995081	-0.21995081	-0.21995081	-0.21995081	1.1186867	-0.21995081	-0.21995081	-0.21995081	0.09715154	-0.21995081	-0.21995081	-0.21995081	-0.21995081	-0.21995081	-0.21995081	-0.21995081	-0.21995081	-0.21995081	-0.21995081	-0.21995081	-0.21995081	-0.21995081	-0.21995081	-0.21995081	-0.21995081	-0.21995081	-0.13741495	-0.21995081	-0.21995081
-0.21995081	-0.21995081	-0.21995081	-0.21995081	-0.21995081	-0.21995081	-0.21995081	-0.21995081	0.5706726	-0.21995081	0.79872894	-0.21995081	-0.21995081	-0.21995081	-0.21995081	-0.21995081	5.1635833	3.0801919	2.1907878	-0.21995081	-0.21995081	-0.21995081	-0.21995081	-0.21995081	-0.21995081	-0.21995081	1.4033	-0.21995081	1.6667206	-0.21995081	-0.21995081	-0.21995081	-0.21995081	-0.21995081	-0.21995081	-0.21995081	-0.21995081	-0.21995081	-0.21995081	-0.21995081	-0.21995081	-0.21995081	1.3791965	-0.21995081	-0.21995081	1.1732413	-0.21995081	-0.21995081	-0.21995081	-0.21995081
-0.21995081	-0.21995081	-0.21995081	1.2282794	-0.21995081	-0.21995081	-0.21995081	-0.21995081	5.3717475	-0.21995081	-0.21995081	-0.21995081	-0.21995081	-0.21995081	-0.21995081	0.14460649	-0.21995081	-0.21995081	-0.21995081	-0.21995081	-0.21995081	2.2697768	-0.21995081	-0.21995081	-0.21995081	-0.21995081	-0.21995081	-0.21995081	-0.21995081	-0.21995081	-0.21995081	-0.21995081	-0.21995081	-0.21995081	-0.21995081	-0.21995081	-0.21995081	-0.21995081	-0.21995081	-0.21995081	-0.21995081	-0.21995081	1.3223567	6.6053963	-0.21995081	-0.21995081	-0.21995081	-0.21995081	-0.21995081	-0.21995081
-0.21995081	-0.21995081	-0.21995081	-0.21995081	-0.21995081	-0.21995081	3.389222	-0.21995081	-0.21995081	-0.21995081	-0.21995081	-0.21995081	-0.21995081	-0.21995081	-0.21995081	-0.21995081	-0.21995081	-0.21995081	-0.21995081	-0.21995081	-0.21995081	-0.21995081	-0.21995081	-0.21995081	-0.21995081	1.0846455	-0.21995081	0.71822804	-0.21995081	-0.21995081	-0.21995081	-0.21995081	-0.21995081	-0.21995081	-0.21995081	-0.21995081	-0.21995081	-0.21995081	-0.21995081	-0.21995081	-0.21995081	-0.21995081	-0.21995081	-0.21995081	-0.21995081	-0.21995081	-0.21995081	-0.21995081	3.3723793	-0.21995081
-0.21995081	-0.21995081	-0.21995081	-0.21995081	-0.21995081	-0.21995081	-0.21995081	-0.21995081	-0.21995081	-0.21995081	2.7713537	-0.21995081	-0.21995081	-0.21995081	0.6789507	-0.21995081	-0.21995081	-0.21995081	-0.21995081	-0.21995081	-0.21995081	-0.21995081	-0.21995081	-0.122647494	-0.21995081	-0.21995081	-0.21995081	-0.21995081	-0.21995081	-0.10201513	-0.21995081	-0.21995081	-0.21995081	-0.21995081	-0.21995081	-0.21995081	-0.21995081	-0.21995081	-0.21995081	0.49522015	-0.21995081	-0.21995081	-0.21995081	-0.21995081	-0.21995081	-0.21995081	-0.21995081	-0.21995081	-0.21995081	-0.21995081
-0.21995081	-0.21995081	0.68146926	-0.21995081	-0.21995081	-0.21995081	-0.21995081	-0.21995081	-0.21995081	-0.21995081	-0.21995081	-0.21995081	-0.21995081	-0.21995081	6.9762883	-0.21995081	-0.21995081	-0.21995081	-0.21995081	1.0720599	-0.21995081	-0.21995081	-0.21995081	-0.21995081	-0.21995081	-0.21995081	-0.21995081	-0.21995081	-0.21995081	-0.21995081	-0.21995081	-0.21995081	-0.21995081	-0.21995081	-0.21995081	-0.21995081	-0.21995081	-0.21995081	-0.21995081	-0.21995081	-0.21995081	-0.21995081	-0.21995081	-0.21995081	-0.21995081	-0.21995081	-0.06278484	-0.21995081	-0.21995081	-0.21995081
-0.21995081	-0.21995081	0.25566155	-0.21995081	-0.21995081	-0.21995081	-0.21995081	-0.21995081	-0.21995081	-0.21995081	-0.21995081	-0.21995081	-0.21995081	-0.21995081	12.456149	-0.21995081	-0.21995081	-0.21995081	-0.21995081	0.4533632	-0.21995081	-0.21995081	-0.21995081	-0.21995081	-0.21995081	-0.21995081	-0.21995081	-0.21995081	-0.21995081	0.24454297	0.596279	-0.21995081	-0.21995081	-0.21995081	-0.21995081	-0.21995081	-0.21995081	-0.21995081	-0.21995081	-0.21995081	-0.21995081	-0.21995081	-0.21995081	-0.21995081	-0.21995081	-0.21995081	-0.21995081	-0.21995081	-0.21995081	-0.21995081
-0.21995081	-0.21995081	-0.21995081	6.2459083	-0.21995081	-0.21995081	-0.21995081	-0.21995081	-0.21995081	-0.21995081	-0.21995081	-0.21995081	-0.21995081	-0.21995081	8.291678	-0.21995081	-0.21995081	-0.21995081	-0.21995081	-0.21995081	-0.21995081	-0.21995081	-0.21995081	-0.21995081	-0.21995081	-0.21995081	-0.21995081	-0.21995081	-0.21995081	-0.21995081	-0.21995081	-0.21995081	-0.21995081	-0.21995081	-0.21995081	-0.21995081	-0.21995081	-0.21995081	-0.21995081	-0.21995081	1.718937	-0.21995081	-0.21995081	1.0753158	-0.21995081	3.5259223	-0.21995081	-0.21995081	-0.21995081	-0.21995081
-0.21995081	-0.21995081	2.025911	2.703039	-0.21995081	-0.21995081	-0.21995081	-0.21995081	-0.21995081	-0.21995081	-0.21995081	-0.21995081	-0.21995081	0.61212295	-0.21995081	-0.21995081	-0.21995081	-0.21995081	-0.21995081	-0.21995081	-0.21995081	-0.21995081	-0.21995081	-0.21995081	-0.21995081	-0.21995081	-0.21995081	-0.21995081	-0.21995081	-0.21995081	-0.21995081	-0.21995081	-0.21995081	-0.21995081	-0.21995081	-0.21995081	-0.21995081	-0.21995081	-0.21995081	-0.21995081	0.048139688	0.5619566	-0.21995081	3.5282469	1.3972037	-0.21995081	-0.21995081	-0.21995081	-0.21995081	-0.21995081
0.09026584	1.0154002	1.0230724	-0.21995081	-0.21995081	-0.21995081	-0.21995081	-0.21995081	-0.21995081	-0.21995081	0.79907167	-0.21995081	-0.21995081	-0.21995081	3.0421076	-0.21995081	-0.21995081	-0.21995081	-0.21995081	-0.21995081	-0.21995081	-0.21995081	-0.21995081	-0.21995081	-0.21995081	-0.21995081	-0.21995081	-0.21995081	-0.21995081	-0.21995081	-0.21995081	-0.21995081	-0.21995081	-0.21995081	-0.21995081	0.6974868	-0.21995081	-0.21995081	-0.21995081	-0.21995081	-0.21995081	-0.21995081	-0.21995081	-0.21995081	-0.21995081	-0.21995081	2.2923381	-0.21995081	-0.21995081	-0.21995081
-0.21995081	1.9928219	-0.21995081	-0.21995081	-0.21995081	-0.21995081	-0.21995081	-0.21995081	-0.21995081	-0.21995081	-0.21995081	-0.21995081	-0.21995081	-0.21995081	-0.21995081	-0.21995081	-0.21995081	-0.21995081	-0.21995081	-0.21995081	-0.21995081	-0.21995081	-0.21995081	-0.21995081	-0.21995081	-0.21995081	-0.21995081	-0.21995081	-0.21995081	-0.21995081	-0.21995081	-0.21995081	-0.21995081	-0.21995081	-0.21995081	6.2584233	2.085516	-0.21995081	-0.21995081	-0.21995081	1.9762266	-0.21995081	-0.21995081	0.13374016	-0.21995081	-0.21995081	2.4120183	-0.21995081	-0.21995081	-0.21995081
-0.21995081	0.4636812	-0.21995081	-0.21995081	-0.21995081	0.09850004	-0.21995081	-0.21995081	-0.21995081	-0.21995081	1.388046	-0.21995081	-0.21995081	-0.21995081	-0.21995081	-0.21995081	-0.21995081	-0.21995081	-0.21995081	-0.21995081	-0.21995081	1.8672546	-0.21995081	-0.21995081	-0.21995081	-0.21995081	-0.21995081	-0.21995081	-0.21995081	-0.21995081	-0.21995081	-0.21995081	-0.21995081	-0.21995081	0.1578323	0.12153439	-0.21995081	-0.21995081	-0.21995081	-0.21995081	-0.21995081	-0.21995081	-0.21995081	-0.21995081	-0.21995081	-0.21995081	-0.21995081	-0.21995081	-0.21995081	-0.21995081
-0.21995081	0.47577912	-0.21995081	-0.15514933	-0.21995081	-0.21995081	-0.21995081	-0.21995081	-0.21995081	-0.21995081	1.7090546	-0.21995081	-0.21995081	-0.21995081	-0.21995081	-0.21995081	-0.21995081	-0.21995081	-0.21995081	-0.21995081	-0.21995081	0.13635689	-0.21995081	-0.21995081	-0.21995081	-0.21995081	-0.21995081	-0.21995081	-0.21995081	-0.21995081	-0.21995081	-0.21995081	-0.21995081	-0.21995081	4.392036	-0.21995081	-0.21995081	-0.21995081	-0.21995081	-0.21995081	-0.21995081	-0.21995081	-0.21995081	-0.21995081	-0.21995081	-0.21995081	-0.21995081	-0.21995081	-0.21995081	-0.21995081
-0.21995081	-0.21995081	-0.21995081	1.8648217	-0.21995081	-0.21995081	-0.21995081	-0.21995081	-0.21995081	-0.21995081	-0.21995081	-0.1510859	-0.21995081	2.1003304	-0.21995081	-0.21995081	-0.21995081	1.8769116	-0.21995081	2.167586	-0.21995081	-0.21995081	-0.21995081	-0.21995081	-0.21995081	-0.21995081	-0.21995081	-0.21995081	-0.21995081	-0.21995081	-0.21995081	4.549853	0.8069451	-0.21995081	-0.21995081	-0.21995081	-0.21995081	6.151849	-0.21995081	-0.21995081	-0.21995081	-0.21995081	-0.21995081	-0.21995081	-0.21995081	-0.21995081	-0.21995081	-0.21995081	-0.21995081	-0.21995081
-0.21995081	-0.21995081	0.7512937	-0.21995081	-0.21995081	-0.21995081	-0.21995081	-0.21995081	-0.21995081	-0.21995081	-0.21995081	-0.21995081	-0.21995081	-0.21995081	0.9608754	-0.21995081	0.038891483	-0.21995081	0.3345711	1.4578278	3.6583662	-0.21995081	-0.21995081	-0.21995081	-0.21995081	-0.21995081	-0.21995081	-0.21995081	-0.21995081	-0.21995081	0.07904523	5.2994666	3.7004	-0.21995081	-0.21995081	0.24426642	3.1030219	6.873144	-0.21995081	0.20246167	-0.21995081	-0.21995081	-0.21995081	-0.21995081	-0.21995081	-0.21995081	-0.21995081	-0.21995081	-0.21995081	-0.21995081
-0.21995081	-0.21995081	-0.21995081	-0.21995081	-0.21995081	-0.21995081	-0.21995081	-0.21995081	-0.21995081	-0.21995081	-0.21995081	-0.21995081	-0.21995081	-0.21995081	1.3948833	-0.21995081	-0.21995081	-0.21995081	0.07997763	0.0069984864	3.8610187	-0.21995081	-0.21995081	-0.21995081	-0.21995081	-0.21995081	-0.21995081	-0.21995081	-0.21995081	-0.21995081	1.6192861	9.699177	5.4174643	-0.21995081	-0.21995081	-0.21995081	6.228818	2.558927	1.7151184	-0.21995081	-0.21995081	-0.21995081	-0.21995081	-0.21995081	-0.21995081	-0.21995081	-0.21995081	-0.21995081	-0.21995081	-0.21995081
-0.21995081	-0.21995081	-0.21995081	1.49124	-0.21995081	-0.21995081	-0.04369275	-0.21995081	-0.21995081	-0.21995081	3.690217	2.0095692	-0.21995081	-0.21995081	3.141486	-0.21995081	-0.21995081	4.844918	-0.21995081	2.688848	-0.10024053	-0.21995081	-0.21995081	-0.21995081	-0.21995081	-0.21995081	-0.21995081	-0.21995081	-0.21995081	-0.21995081	-0.21995081	2.4844265	2.0225675	-0.21995081	-0.21995081	4.1415114	1.4419221	2.8860295	-0.21995081	-0.21995081	-0.21995081	-0.21995081	-0.21995081	-0.21995081	-0.21995081	-0.21995081	-0.21995081	-0.21995081	-0.21995081	-0.21995081
-0.21995081	-0.21995081	-0.21995081	-0.21995081	-0.21995081	-0.21995081	-0.21995081	-0.21995081	-0.21995081	-0.21995081	-0.21995081	-0.21995081	-0.21995081	-0.21995081	2.4525151	4.129064	-0.038987316	1.3303466	-0.21995081	4.2219324	3.3440602	1.8101252	-0.21995081	-0.21995081	-0.21995081	-0.21995081	-0.21995081	-0.21995081	-0.21995081	-0.21995081	-0.21995081	3.2093601	6.912661	-0.21995081	3.0898063	-0.21995081	5.3429575	-0.19601937	-0.21995081	-0.21995081	-0.21995081	-0.21995081	-0.21995081	-0.21995081	2.70199	-0.21995081	-0.21995081	-0.21995081	-0.21995081	-0.21995081
-0.21995081	-0.21995081	-0.21995081	-0.21995081	-0.21995081	-0.21995081	-0.21995081	-0.21995081	-0.21995081	-0.21995081	-0.21995081	-0.21995081	-0.21995081	-0.21995081	-0.21995081	-0.21995081	1.0763004	2.0697043	-0.21995081	4.504692	3.9280581	1.666996	-0.21995081	-0.21995081	-0.21995081	-0.21995081	-0.21995081	-0.21995081	-0.21995081	-0.21995081	-0.21995081	-0.21995081	4.3680544	-0.21995081	-0.21995081	1.6704491	8.890384	-0.21995081	-0.21995081	-0.21995081	-0.21995081	-0.21995081	-0.21995081	-0.21995081	-0.036866598	-0.21995081	-0.21995081	-0.17933682	-0.21995081	-0.21995081
6.8280153	-0.21995081	6.4072914	-0.21995081	0.3733191	-0.21995081	-0.21995081	-0.21995081	-0.21995081	-0.21995081	-0.21995081	-0.21995081	-0.21995081	-0.21995081	-0.21995081	0.54660815	-0.21995081	-0.21995081	-0.21995081	3.0408585	-0.21995081	-0.21995081	-0.21995081	-0.21995081	-0.21995081	0.86992294	-0.21995081	-0.21995081	-0.21995081	-0.21995081	-0.21995081	-0.21995081	-0.21995081	1.8984386	-0.21995081	1.8543717	-0.21995081	-0.21995081	-0.21995081	-0.21995081	-0.21995081	-0.21995081	-0.21995081	-0.21995081	-0.21995081	-0.21995081	-0.21995081	3.5446396	6.6731677	-0.21995081
0.41305584	1.8641156	0.33730096	0.8297356	3.2989955	-0.21995081	1.2500286	-0.21995081	-0.21995081	-0.21995081	-0.21995081	-0.21995081	-0.21995081	-0.21995081	-0.21995081	-0.21995081	-0.21995081	-0.21995081	8.37744	-0.21995081	-0.21995081	-0.21995081	-0.21995081	-0.21995081	-0.21995081	-0.21995081	-0.21995081	-0.21995081	-0.21995081	-0.21995081	-0.21995081	-0.21995081	-0.21995081	-0.0077339592	-0.21995081	-0.21995081	0.92994356	5.1552787	-0.21995081	-0.21995081	-0.21995081	-0.21995081	-0.21995081	-0.21995081	-0.21995081	0.9816401	-0.21995081	-0.21995081	0.0026635893	-0.21995081
9.746773	0.4763486	6.860787	-0.20218736	3.904221	3.3994036	0.5621222	-0.21995081	-0.21995081	-0.21995081	-0.21995081	-0.21995081	-0.21995081	-0.21995081	3.9013567	0.75551647	0.37967068	-0.21995081	-0.21995081	-0.21995081	-0.21995081	-0.21995081	-0.21995081	-0.21995081	-0.21995081	-0.21995081	-0.21995081	-0.21995081	-0.21995081	-0.21995081	-0.21995081	-0.21995081	-0.21995081	-0.21995081	-0.21995081	-0.21995081	-0.21995081	-0.21995081	-0.21995081	-0.21995081	-0.21995081	-0.21995081	-0.21995081	-0.21995081	-0.21995081	1.8185294	-0.034797646	-0.21995081	-0.21995081	-0.21995081
0.89492893	-0.21995081	-0.21995081	2.4964476	0.007053851	2.9901307	0.8186106	-0.21995081	-0.21995081	-0.21995081	-0.21995081	-0.21995081	-0.21995081	-0.21995081	-0.21995081	-0.21995081	2.2577796	3.5675232	-0.21995081	-0.21995081	-0.21995081	-0.21995081	-0.21995081	-0.21995081	-0.21995081	-0.21995081	-0.21995081	-0.21995081	-0.21995081	-0.21995081	-0.21995081	-0.21995081	1.377254	-0.21995081	-0.21995081	-0.21995081	-0.21995081	-0.21995081	0.7677151	-0.21995081	-0.21995081	-0.21995081	-0.21995081	-0.21995081	-0.21995081	-0.21995081	-0.21995081	-0.21995081	-0.21995081	-0.21995081
-0.21995081	-0.21995081	-0.21995081	-0.21995081	2.880903	-0.21995081	-0.21995081	-0.21995081	-0.21995081	-0.21995081	-0.21995081	1.3149558	-0.21995081	-0.21995081	-0.21995081	-0.21995081	-0.21995081	11.265143	-0.21995081	-0.21995081	-0.21995081	-0.21995081	-0.21995081	-0.21995081	-0.21995081	-0.21995081	-0.21995081	-0.21995081	-0.21995081	-0.21995081	-0.21995081	-0.21995081	-0.21995081	-0.21995081	-0.21995081	-0.21995081	-0.21995081	-0.21995081	-0.21995081	-0.21995081	-0.21995081	-0.21995081	-0.21995081	-0.21995081	-0.21995081	-0.21995081	-0.21995081	-0.21995081	-0.21995081	-0.21995081
-0.21995081	-0.21995081	-0.21995081	4.365863	0.70843005	-0.21995081	-0.21995081	-0.21995081	-0.21995081	-0.21995081	-0.21995081	1.8046203	-0.21995081	-0.21995081	-0.21995081	-0.21995081	3.8852682	4.5853004	-0.21995081	-0.21995081	-0.21995081	-0.21995081	-0.21995081	-0.21995081	-0.21995081	-0.21995081	-0.21995081	-0.21995081	-0.21995081	-0.21995081	-0.21995081	-0.21995081	-0.21995081	-0.21995081	-0.21995081	-0.21995081	-0.21995081	-0.21995081	-0.21995081	-0.21995081	-0.21995081	-0.21995081	-0.21995081	-0.21995081	-0.21995081	-0.21995081	-0.21995081	-0.21995081	-0.21995081	-0.21995081
-0.21995081	-0.21995081	3.024067	3.772112	-0.21995081	-0.21995081	-0.21995081	-0.21995081	-0.21995081	-0.21995081	-0.21995081	-0.21995081	-0.21995081	-0.21995081	-0.21995081	-0.21995081	5.36794	-0.21995081	-0.21995081	-0.21995081	-0.21995081	-0.21995081	-0.21995081	-0.21995081	-0.21995081	-0.21995081	-0.21995081	-0.21995081	-0.21995081	-0.21995081	-0.21995081	-0.21995081	-0.21995081	-0.21995081	-0.21995081	-0.21995081	-0.21995081	-0.21995081	-0.21995081	-0.21995081	-0.21995081	-0.21995081	-0.21995081	-0.21995081	-0.21995081	-0.21995081	1.8867854	-0.21995081	-0.21995081	-0.21995081
-0.21995081	-0.21995081	-0.21995081	2.2852306	-0.21995081	-0.21995081	-0.21995081	-0.21995081	-0.21995081	-0.21995081	-0.21995081	-0.21995081	-0.21995081	-0.21995081	-0.21995081	-0.21995081	-0.21995081	-0.21995081	-0.21995081	-0.21995081	-0.21995081	-0.21995081	-0.21995081	-0.21995081	-0.21995081	-0.21995081	-0.21995081	0.019305093	-0.21995081	-0.21995081	-0.21995081	-0.21995081	-0.21995081	-0.21995081	-0.21995081	-0.21995081	-0.21995081	-0.21995081	-0.21995081	-0.21995081	-0.21995081	-0.21995081	-0.21995081	-0.21995081	-0.21995081	-0.21995081	-0.21995081	-0.21995081	-0.21995081	-0.21995081
-0.21995081	-0.21995081	2.3997362	-0.21995081	-0.21995081	-0.21995081	-0.21995081	-0.21995081	-0.21995081	-0.21995081	-0.21995081	-0.21995081	-0.21995081	-0.21995081	-0.21995081	0.12603946	-0.21995081	-0.21995081	-0.21995081	-0.21995081	-0.21995081	-0.21995081	-0.21995081	-0.21995081	-0.21995081	-0.21995081	-0.21995081	-0.21995081	-0.21995081	-0.21995081	-0.21995081	-0.21995081	-0.21995081	-0.21995081	-0.21995081	-0.21995081	-0.21995081	-0.21995081	-0.21995081	-0.21995081	-0.21995081	-0.21995081	-0.21995081	-0.21995081	-0.21995081	-0.21995081	-0.21995081	-0.21995081	-0.21995081	-0.21995081
-0.21995081	-0.21995081	-0.21995081	-0.21995081	-0.21995081	-0.21995081	-0.21995081	0.48470676	-0.21995081	-0.21995081	-0.21995081	-0.21995081	-0.21995081	-0.21995081	-0.21995081	-0.21995081	-0.21995081	-0.21995081	-0.21995081	-0.21995081	-0.21995081	-0.21995081	-0.21995081	-0.21995081	-0.21995081	-0.21995081	-0.21995081	-0.21995081	-0.21995081	-0.21995081	-0.21995081	-0.21995081	-0.21995081	-0.21995081	-0.21995081	-0.21995081	-0.21995081	-0.21995081	-0.21995081	-0.21995081	-0.21995081	-0.21995081	-0.21995081	-0.21995081	-0.21995081	-0.21995081	-0.21995081	-0.21995081	-0.21995081	-0.21995081
2.6920207	-0.21995081	-0.21995081	-0.21995081	-0.21995081	-0.21995081	2.822112	2.4094057	-0.21995081	-0.21995081	-0.21995081	-0.21995081	-0.21995081	-0.21995081	-0.21995081	-0.21995081	-0.21995081	-0.21995081	-0.21995081	-0.21995081	-0.21995081	-0.21995081	-0.21995081	-0.21995081	-0.21995081	-0.21995081	-0.21995081	-0.21995081	-0.21995081	-0.21995081	-0.21995081	-0.21995081	-0.21995081	-0.21995081	-0.21995081	-0.21995081	-0.21995081	-0.21995081	-0.21995081	-0.21995081	-0.21995081	-0.21995081	-0.21995081	-0.21995081	-0.21995081	-0.21995081	-0.21995081	-0.21995081	-0.21995081	-0.21995081
-0.21995081	-0.21995081	-0.21995081	-0.21995081	-0.21995081	-0.21995081	4.7275934	-0.21995081	-0.21995081	-0.13043872	1.6958282	-0.21995081	-0.21995081	-0.21995081	-0.21995081	-0.21995081	-0.21995081	-0.21995081	-0.21995081	-0.21995081	-0.21995081	-0.21995081	-0.21995081	-0.21995081	-0.21995081	-0.21995081	-0.21995081	-0.21995081	-0.21995081	-0.21995081	-0.21995081	-0.21995081	-0.21995081	-0.21995081	-0.21995081	-0.21995081	-0.21995081	-0.21995081	-0.21995081	-0.21995081	-0.21995081	-0.21995081	-0.21995081	-0.21995081	-0.21995081	0.9981304	-0.21995081	-0.21995081	-0.21995081	-0.21995081
-0.21995081	-0.21995081	-0.21995081	-0.21995081	-0.21995081	-0.21995081	4.9090986	-0.21995081	-0.21995081	-0.21995081	-0.21995081	-0.21995081	-0.21995081	-0.21995081	-0.21995081	-0.21995081	0.5834226	-0.21995081	1.9578047	-0.21995081	-0.21995081	-0.21995081	-0.21995081	-0.21995081	-0.21995081	-0.21995081	-0.21995081	-0.21995081	-0.21995081	-0.21995081	-0.21995081	-0.21995081	-0.21995081	-0.21995081	-0.21995081	-0.21995081	-0.21995081	-0.21995081	-0.21995081	-0.21995081	-0.21995081	-0.21995081	-0.21995081	-0.21995081	-0.21995081	-0.21995081	-0.21995081	-0.21995081	-0.21995081	-0.21995081
-0.21995081	-0.21995081	-0.21995081	-0.21995081	-0.21995081	-0.21995081	-0.21995081	-0.21995081	-0.21995081	-0.21995081	-0.21995081	-0.21995081	-0.21995081	-0.21995081	3.2868183	0.606686	-0.21995081	-0.21995081	0.77044684	-0.21995081	-0.21995081	-0.21995081	-0.21995081	-0.21995081	-0.21995081	-0.21995081	-0.21995081	-0.21995081	1.488124	-0.21995081	-0.21995081	-0.21995081	-0.21995081	-0.21995081	-0.21995081	-0.21995081	-0.21995081	-0.21995081	-0.21995081	-0.21995081	-0.21995081	-0.21995081	-0.21995081	-0.21995081	-0.21995081	-0.21995081	-0.21995081	-0.21995081	-0.21995081	-0.21995081
-0.21995081	-0.21995081	-0.21995081	-0.21995081	-0.21995081	-0.21995081	-0.21995081	-0.21995081	-0.21995081	-0.21995081	-0.21995081	-0.21995081	1.4117911	-0.21995081	-0.21995081	-0.21995081	-0.21995081	-0.21995081	-0.21995081	-0.21995081	-0.21995081	-0.21995081	-0.21995081	-0.21995081	-0.21995081	-0.21995081	-0.21995081	-0.21995081	-0.21995081	-0.21995081	-0.21995081	-0.21995081	-0.21995081	-0.21995081	-0.21995081	-0.21995081	-0.21995081	1.6389035	-0.21995081	-0.21995081	-0.21995081	-0.21995081	-0.21995081	-0.21995081	-0.21995081	-0.21995081	-0.21995081	-0.21995081	-0.21995081	-0.21995081
-0.21995081	-0.21995081	-0.21995081	-0.21995081	-0.21995081	-0.21995081	-0.21995081	-0.21995081	-0.21995081	4.786773	-0.21995081	-0.21995081	-0.21995081	1.7525048	-0.21995081	0.74931544	-0.21995081	-0.21995081	-0.21995081	-0.21995081	-0.21995081	-0.21995081	-0.21995081	-0.21995081	-0.21995081	-0.21995081	-0.21995081	-0.21995081	-0.21995081	1.873817	-0.21995081	-0.21995081	-0.21995081	-0.21995081	-0.21995081	-0.21995081	-0.21995081	-0.21995081	-0.21995081	-0.21995081	-0.21995081	-0.21995081	-0.21995081	-0.21995081	-0.21995081	-0.21995081	-0.21995081	-0.21995081	-0.21995081	-0.21995081
-0.21995081	-0.21995081	-0.21995081	-0.21995081	-0.21995081	-0.21995081	-0.21995081	-0.21995081	-0.21995081	5.38002	-0.21995081	-0.21995081	-0.12030203	-0.21995081	-0.21995081	-0.21995081	-0.21995081	-0.21995081	-0.21995081	-0.21995081	-0.21995081	-0.21995081	-0.21995081	-0.21995081	-0.21995081	-0.21995081	-0.21995081	-0.21995081	-0.21995081	0.6927035	-0.21995081	-0.21995081	-0.21995081	-0.21995081	-0.21995081	-0.21995081	-0.21995081	-0.21995081	-0.21995081	-0.21995081	-0.21995081	-0.21995081	-0.21995081	-0.21995081	-0.21995081	-0.21995081	-0.21995081	-0.21995081	-0.21995081	-0.21995081
-0.21995081	-0.21995081	-0.21995081	-0.21995081	2.3607297	-0.21995081	-0.21995081	-0.21995081	-0.21995081	-0.21995081	-0.21995081	-0.21995081	-0.21995081	-0.21995081	-0.21995081	-0.21995081	-0.21995081	-0.21995081	-0.21995081	-0.21995081	0.22201927	-0.21995081	-0.21995081	-0.21995081	-0.21995081	-0.21995081	-0.21995081	-0.21995081	0.023005052	-0.21995081	-0.21995081	-0.21995081	-0.21995081	-0.21995081	-0.21995081	-0.21995081	-0.21995081	-0.21995081	-0.21995081	-0.21995081	-0.21995081	-0.21995081	-0.21995081	-0.21995081	-0.21995081	-0.21995081	-0.21995081	-0.21995081	-0.21995081	-0.21995081
-0.21995081	-0.21995081	-0.21995081	-0.21995081	4.2035794	-0.21995081	-0.21995081	0.17994334	-0.21995081	-0.21995081	-0.21995081	-0.21995081	-0.21995081	-0.21995081	2.3587174	-0.21995081	-0.21995081	-0.21995081	-0.21995081	-0.21995081	-0.21995081	-0.21995081	-0.21995081	-0.21995081	-0.21995081	-0.21995081	-0.21995081	-0.21995081	-0.21995081	-0.21995081	1.1254029	1.4026167	-0.21995081	-0.21995081	-0.21995081	-0.21995081	-0.21995081	-0.21995081	-0.21995081	-0.21995081	-0.21995081	-0.21995081	-0.21995081	-0.21995081	-0.21995081	-0.21995081	-0.21995081	-0.21995081	-0.21995081	-0.21995081
-0.21995081	-0.21995081	-0.21995081	-0.21995081	-0.21995081	2.9113312	3.7600005	-0.21995081	-0.21995081	-0.21995081	-0.21995081	-0.21995081	-0.21995081	-0.21995081	-0.21995081	-0.21995081	-0.21995081	-0.21995081	-0.21995081	-0.21995081	-0.21995081	-0.21995081	-0.21995081	-0.21995081	-0.21995081	-0.21995081	-0.21995081	-0.21995081	-0.21995081	-0.21995081	-0.21995081	3.1424506	-0.21995081	-0.21995081	-0.21995081	-0.21995081	-0.21995081	-0.21995081	-0.21995081	-0.21995081	-0.21995081	-0.21995081	-0.21995081	-0.21995081	-0.21995081	-0.21995081	-0.21995081	-0.21995081	-0.21995081	-0.21995081
-0.21995081	-0.21995081	-0.21995081	-0.21995081	-0.21995081	0.47880226	2.133869	-0.21995081	-0.21995081	-0.21995081	-0.21995081	-0.21995081	-0.21995081	-0.21995081	-0.21995081	-0.21995081	-0.21995081	-0.21995081	-0.21995081	-0.21995081	-0.21995081	-0.21995081	-0.21995081	-0.21995081	-0.21995081	-0.21995081	-0.21995081	-0.21995081	-0.21995081	-0.21995081	-0.21995081	-0.21995081	-0.21995081	-0.21995081	-0.21995081	-0.21995081	1.3800995	-0.21995081	-0.21995081	-0.21995081	-0.21995081	-0.21995081	-0.21995081	-0.21995081	-0.21995081	-0.21995081	-0.21995081	-0.21995081	-0.21995081	-0.21995081
-0.21995081	-0.21995081	4.4438257	4.224168	-0.21995081	-0.21995081	-0.21995081	1.6957202	-0.21995081	-0.21995081	-0.21995081	-0.21995081	-0.21995081	-0.21995081	-0.21995081	-0.21995081	-0.21995081	-0.21995081	-0.21995081	-0.21995081	-0.21995081	-0.21995081	-0.21995081	-0.21995081	-0.21995081	-0.21995081	-0.21995081	-0.16339463	-0.21995081	-0.21995081	-0.21995081	-0.21995081	-0.21995081	-0.21995081	-0.21995081	-0.21995081	-0.21995081	-0.21995081	-0.21995081	-0.21995081	-0.21995081	-0.21995081	-0.21995081	-0.21995081	-0.21995081	-0.21995081	-0.21995081	-0.21995081	-0.21995081	-0.21995081
-0.21995081	-0.21422122	5.147125	1.6282865	-0.21995081	-0.21995081	-0.21995081	-0.21995081	-0.21995081	-0.21995081	-0.21995081	-0.21995081	-0.21995081	-0.21995081	-0.21995081	-0.21995081	-0.21995081	-0.21995081	-0.21995081	-0.21995081	-0.21995081	-0.21995081	-0.21995081	-0.21995081	0.47854102	5.496227	-0.21995081	3.4529512	-0.21995081	-0.21995081	0.05165341	-0.21995081	-0.21995081	-0.21995081	-0.21995081	-0.21995081	-0.21995081	-0.21995081	-0.21995081	-0.21995081	-0.21995081	-0.21995081	-0.21995081	-0.21995081	-0.21995081	-0.21995081	-0.21995081	-0.21995081	-0.21995081	-0.21995081
-0.21995081	-0.21995081	3.2975712	-0.21995081	-0.21995081	-0.21995081	-0.21995081	0.08841013	3.8554513	-0.21995081	-0.21995081	-0.21995081	-0.21995081	-0.21995081	-0.21995081	-0.21995081	-0.21995081	-0.21995081	-0.21995081	-0.21995081	-0.21995081	-0.21995081	-0.21995081	-0.21995081	1.3282793	-0.21995081	-0.21995081	-0.21995081	4.0743985	-0.21995081	-0.21995081	0.026098682	-0.21995081	-0.21995081	-0.21995081	-0.21995081	-0.21995081	-0.21995081	-0.21995081	-0.21995081	-0.21995081	-0.21995081	-0.21995081	-0.21995081	-0.21995081	-0.21995081	-0.21995081	-0.21995081	-0.21995081	-0.21995081
-0.21995081	0.07676256	3.464614	-0.21995081	-0.21995081	-0.21995081	-0.21995081	-0.044527717	3.268072	-0.21995081	-0.21995081	-0.21995081	-0.21995081	-0.21995081	-0.21995081	-0.21995081	-0.21995081	-0.21995081	-0.21995081	-0.21995081	-0.21995081	-0.21995081	-0.21995081	-0.21995081	-0.21995081	-0.21995081	-0.21995081	-0.21995081	-0.21995081	-0.21995081	-0.21995081	-0.21995081	-0.21995081	-0.21995081	-0.21995081	-0.21995081	-0.21995081	-0.21995081	-0.21995081	-0.21995081	-0.21995081	-0.21995081	-0.21995081	-0.21995081	-0.21995081	-0.21995081	-0.21995081	-0.21995081	-0.21995081	-0.21995081
-0.21995081	0.16480207	1.6864867	-0.21995081	1.1037785	-0.21995081	-0.21995081	-0.21995081	-0.21995081	-0.21995081	-0.21995081	-0.21995081	-0.21995081	-0.21995081	-0.21995081	-0.21995081	-0.21995081	-0.21995081	-0.21995081	-0.21995081	-0.21995081	-0.21995081	-0.21995081	-0.21995081	-0.21995081	-0.21995081	-0.21995081	-0.21995081	-0.21995081	-0.21995081	-0.06499153	-0.21995081	-0.21995081	-0.21995081	-0.21995081	-0.21995081	-0.21995081	-0.21995081	-0.21995081	-0.21995081	-0.21995081	-0.21995081	-0.21995081	-0.21995081	-0.21995081	-0.21995081	-0.21995081	-0.21995081	-0.21995081	-0.21995081
-0.21995081	-0.21995081	-0.21995081	-0.21995081	-0.21995081	-0.21995081	0.7626645	-0.14984594	-0.21995081	-0.21995081	-0.21995081	-0.21995081	-0.21995081	-0.21995081	-0.21995081	-0.21995081	-0.21995081	-0.21995081	-0.21995081	-0.21995081	-0.21995081	-0.21995081	-0.21995081	-0.21995081	-0.21995081	0.25788638	-0.21995081	2.0896516	-0.21995081	-0.21995081	-0.21995081	-0.21995081	-0.21995081	-0.21995081	-0.21995081	-0.21995081	-0.21995081	-0.21995081	-0.21995081	-0.21995081	-0.21995081	-0.21995081	-0.21995081	-0.21995081	-0.21995081	-0.21995081	-0.21995081	-0.21995081	-0.21995081	-0.21995081
-0.21995081	-0.21995081	-0.21995081	-0.21995081	-0.21995081	-0.21995081	-0.21995081	-0.21995081	0.2624414	-0.21995081	-0.21995081	-0.21995081	-0.21995081	-0.21995081	-0.21995081	-0.21995081	-0.21995081	-0.21995081	1.1200188	-0.21995081	0.99815494	-0.21995081	0.2585027	-0.21995081	2.1326194	-0.21995081	-0.21995081	-0.21995081	-0.21995081	-0.21995081	-0.21995081	-0.21995081	-0.21995081	-0.21995081	-0.21995081	-0.21995081	-0.21995081	-0.21995081	-0.21995081	-0.21995081	-0.21995081	-0.21995081	-0.21995081	-0.21995081	-0.21995081	-0.21995081	-0.21995081	-0.21995081	-0.21995081	-0.21995081
-0.21995081	-0.21995081	-0.21995081	-0.21995081	-0.21995081	-0.21995081	-0.21995081	-0.21995081	-0.21995081	-0.21995081	1.7260598	-0.21995081	-0.21995081	-0.21995081	-0.21995081	-0.21995081	-0.21995081	-0.21995081	1.1138474	-0.21995081	-0.21995081	1.1747156	-0.21995081	-0.21995081	-0.21995081	-0.21995081	-0.21995081	-0.21995081	-0.21995081	-0.21995081	-0.21995081	-0.21995081	-0.21995081	-0.21995081	-0.21995081	-0.21995081	-0.21995081	-0.21995081	-0.21995081	-0.21995081	-0.21995081	-0.21995081	-0.21995081	-0.21995081	-0.21995081	-0.21995081	1.7163572	-0.21995081	-0.21995081	-0.21995081
-0.21995081	-0.21995081	-0.21995081	-0.21995081	-0.21995081	0.55058086	6.615012	-0.21995081	-0.21995081	1.3813845	-0.21995081	-0.21995081	-0.21995081	-0.21995081	-0.21995081	-0.21995081	-0.21995081	-0.21995081	-0.21995081	-0.21995081	-0.21995081	-0.21995081	-0.21995081	-0.21995081	-0.21995081	-0.21995081	-0.21995081	-0.21995081	-0.21995081	-0.21995081	-0.21995081	-0.21995081	-0.21995081	-0.21995081	-0.21995081	-0.21995081	-0.21995081	-0.21995081	-0.21995081	-0.21995081	-0.21995081	-0.21995081	-0.21995081	-0.21995081	-0.21995081	-0.21995081	-0.21995081	-0.21995081	-0.21995081	-0.21995081
-0.21995081	-0.21995081	-0.21995081	-0.21995081	-0.21995081	-0.18454102	-0.21995081	2.03963	-0.21995081	-0.21995081	-0.21995081	0.23664384	-0.21995081	-0.21995081	-0.21995081	-0.21995081	-0.21995081	-0.21995081	1.9440945	-0.21995081	2.5206246	-0.21995081	-0.21995081	-0.21995081	-0.21995081	-0.21995081	-0.21995081	-0.21995081	-0.21995081	-0.21995081	-0.21995081	-0.21995081	-0.21995081	-0.21995081	-0.21995081	-0.21995081	-0.21995081	-0.21995081	-0.21995081	-0.21995081	-0.21995081	-0.21995081	-0.21995081	0.61867684	-0.21995081	-0.21995081	-0.21995081	-0.21995081	-0.21995081	-0.21995081
-0.21995081	-0.21995081	-0.21995081	-0.21995081	-0.21995081	-0.21995081	-0.21995081	1.5701407	-0.21995081	-0.21995081	-0.21995081	1.1183059	-0.21995081	-0.21995081	-0.21995081	-0.21995081	-0.21995081	1.000966	0.30669218	-0.21995081	-0.21995081	-0.21995081	-0.21995081	-0.21995081	-0.21995081	-0.21995081	-0.21995081	-0.21995081	-0.21995081	-0.21995081	-0.21995081	-0.21995081	-0.21995081	-0.21995081	-0.21995081	-0.21995081	-0.21995081	-0.21995081	-0.21995081	-0.21995081	-0.21995081	-0.21995081	-0.21995081	-0.21995081	-0.21995081	-0.21995081	-0.21995081	-0.21995081	-0.21995081	-0.21995081
-0.21995081	-0.21995081	3.1435468	-0.21995081	-0.21995081	-0.21995081	-0.21995081	-0.21995081	5.055511	5.2383156	1.41026	-0.21995081	-0.21995081	-0.21995081	-0.21995081	-0.21995081	-0.21995081	1.3572735	0.8538174	-0.21995081	-0.21995081	-0.21995081	1.9172378	-0.21995081	-0.21995081	-0.21995081	-0.21995081	-0.21995081	-0.21995081	-0.21995081	-0.21995081	-0.21995081	-0.21995081	-0.21995081	-0.21995081	-0.21995081	-0.21995081	-0.21995081	-0.21995081	-0.21995081	-0.21995081	-0.21995081	-0.21995081	-0.21995081	-0.21995081	-0.21995081	-0.21995081	-0.21995081	-0.21995081	-0.21995081
4.036	-0.21995081	-0.21995081	-0.21995081	-0.21995081	-0.21995081	-0.21995081	1.6290683	2.9912577	3.015652	-0.21995081	-0.21995081	-0.21995081	-0.21995081	-0.21995081	-0.21995081	-0.21995081	3.0257173	0.2573549	1.8113399	-0.21995081	-0.21995081	-0.21995081	-0.21995081	-0.21995081	-0.21995081	-0.21995081	-0.21995081	-0.21995081	-0.21995081	-0.21995081	-0.21995081	-0.21995081	-0.21995081	-0.21995081	-0.21995081	-0.21995081	-0.21995081	-0.21995081	-0.21995081	1.5525037	-0.21995081	-0.21995081	-0.21995081	-0.21995081	-0.21995081	-0.21995081	-0.21995081	-0.21995081	-0.21995081
0.1269812	-0.21995081	-0.21995081	-0.21995081	-0.21995081	-0.21995081	-0.21995081	-0.21995081	-0.21995081	-0.21995081	-0.21995081	-0.21995081	-0.21995081	-0.21995081	-0.21995081	-0.21995081	-0.21995081	-0.21995081	2.462087	4.09465	-0.21995081	-0.21995081	-0.21995081	-0.21995081	-0.21995081	-0.21995081	-0.21995081	-0.21995081	-0.21995081	-0.21995081	-0.21995081	-0.21995081	-0.21995081	-0.21995081	-0.21995081	-0.21995081	-0.21995081	-0.21995081	-0.21995081	-0.21995081	-0.21995081	-0.21995081	-0.21995081	-0.21995081	-0.21995081	-0.21995081	-0.21995081	-0.21995081	-0.21995081	-0.21995081
-0.21995081	-0.21995081	-0.21995081	-0.21995081	-0.21995081	-0.21995081	-0.21995081	-0.21995081	-0.21995081	-0.21995081	-0.21995081	-0.21995081	-0.21995081	-0.21995081	-0.21995081	-0.21995081	-0.21995081	-0.21995081	-0.21995081	3.1140273	-0.21995081	-0.21995081	-0.21995081	-0.21995081	-0.21995081	-0.21995081	-0.21995081	-0.21995081	-0.21995081	-0.21995081	-0.21995081	-0.21995081	-0.21995081	-0.21995081	-0.21995081	-0.21995081	-0.21995081	-0.21995081	-0.21995081	-0.21995081	-0.21995081	-0.21995081	-0.21995081	-0.21995081	-0.21995081	-0.21995081	-0.21995081	-0.21995081	-0.21995081	-0.21995081
-0.21995081	-0.21995081	-0.21995081	-0.21995081	-0.21995081	-0.21995081	-0.21995081	-0.21995081	-0.21995081	0.68386817	0.27235308	-0.21995081	-0.21995081	-0.21995081	-0.21995081	-0.21995081	-0.21995081	-0.21995081	-0.21995081	-0.099491805	-0.21995081	-0.21995081	-0.21995081	-0.21995081	-0.21995081	-0.21995081	-0.21995081	-0.21995081	-0.21995081	-0.21995081	-0.21995081	-0.21995081	-0.21995081	-0.21995081	-0.21995081	-0.21995081	-0.21995081	-0.21995081	-0.21995081	-0.21995081	-0.21995081	-0.21995081	-0.21995081	-0.21995081	-0.21995081	-0.21995081	-0.21995081	-0.21995081	-0.21995081	-0.21995081
-0.21995081	-0.21995081	-0.21995081	-0.21995081	-0.21995081	-0.21995081	-0.21995081	-0.21995081	-0.21995081	-0.21995081	-0.21995081	-0.21995081	0.11245501	-0.21995081	-0.21995081	-0.21995081	-0.21995081	-0.21995081	-0.21995081	-0.21995081	1.6763247	-0.21995081	-0.21995081	-0.21995081	-0.21995081	-0.21995081	-0.21995081	-0.21995081	-0.21995081	-0.21995081	-0.21995081	-0.21995081	2.1097624	-0.21995081	-0.21995081	-0.21995081	-0.21995081	-0.21995081	-0.21995081	-0.21995081	-0.21995081	-0.21995081	-0.21995081	-0.21995081	1.2372195	-0.21995081	1.6184838	-0.21995081	-0.21995081	-0.21995081
-0.21995081	-0.21995081	-0.21995081	2.0716767	-0.21995081	-0.21995081	-0.21995081	-0.21995081	-0.21995081	4.773836	-0.21995081	-0.21995081	0.2958114	-0.21995081	-0.21995081	-0.21995081	-0.21995081	-0.21995081	-0.21995081	-0.21995081	-0.21995081	-0.21995081	-0.21995081	-0.21995081	-0.21995081	-0.21995081	-0.21995081	-0.21995081	-0.21995081	-0.21995081	-0.21995081	-0.21995081	0.20655192	-0.21995081	-0.21995081	-0.21995081	-0.21995081	-0.21995081	-0.21995081	-0.1475694	-0.21995081	-0.21995081	-0.21995081	-0.21995081	-0.21995081	-0.21995081	4.4911623	-0.21995081	-0.21995081	-0.21995081
-0.21995081	-0.21995081	-0.21995081	-0.21995081	-0.21995081	-0.21995081	-0.21995081	-0.21995081	1.8666006	-0.21995081	-0.21995081	-0.21995081	-0.21995081	-0.21995081	-0.21995081	-0.21995081	-0.21995081	-0.21995081	-0.21995081	-0.21995081	-0.21995081	-0.21995081	-0.21995081	-0.21995081	-0.21995081	-0.21995081	-0.21995081	-0.21995081	1.8885472	-0.21995081	0.21041054	-0.21995081	-0.21995081	0.9068193	-0.21995081	-0.21995081	-0.21995081	-0.21995081	-0.21995081	-0.21995081	-0.21995081	-0.21995081	-0.21995081	-0.21995081	-0.21995081	-0.21995081	-0.21995081	-0.21995081	-0.21995081	-0.21995081
-0.21995081	-0.21995081	-0.21995081	-0.21995081	-0.21995081	-0.21995081	-0.21995081	-0.087885424	-0.21995081	-0.21995081	-0.21995081	-0.21995081	-0.21995081	-0.21995081	-0.21995081	-0.21995081	-0.21995081	-0.21995081	-0.21995081	-0.21995081	-0.21995081	-0.21995081	-0.21995081	-0.21995081	-0.21995081	-0.21995081	-0.21995081	-0.21995081	-0.21995081	-0.21995081	-0.21995081	-0.21995081	-0.21995081	-0.21995081	-0.21995081	-0.21995081	-0.21995081	-0.21995081	-0.21995081	-0.21995081	-0.21995081	-0.21995081	-0.21995081	-0.21995081	-0.21995081	1.7814388	-0.21995081	-0.21995081	-0.21995081	-0.21995081
-0.21995081	-0.21995081	-0.21995081	-0.21995081	-0.21995081	1.0277877	-0.21995081	-0.21995081	-0.21995081	-0.21995081	-0.21995081	-0.21995081	-0.21995081	-0.21995081	-0.21995081	-0.21995081	-0.21995081	-0.21995081	-0.21995081	-0.21995081	-0.21995081	-0.21995081	-0.21995081	-0.21995081	-0.21995081	-0.21995081	-0.21995081	-0.21995081	0.71608603	1.743138	-0.21995081	0.67889804	-0.21995081	-0.21995081	-0.21995081	-0.21995081	-0.21995081	-0.21995081	-0.21995081	-0.21995081	-0.21995081	-0.21995081	-0.21995081	-0.21995081	-0.21995081	-0.21995081	-0.21995081	-0.21995081	-0.21995081	-0.21995081
-0.21995081	-0.21995081	-0.21995081	-0.21995081	-0.21995081	-0.21995081	-0.21995081	-0.21995081	-0.21995081	-0.21995081	-0.21995081	-0.21995081	-0.21995081	-0.21995081	-0.21995081	-0.21995081	-0.21995081	-0.21995081	-0.21995081	-0.21995081	-0.21995081	-0.21995081	-0.21995081	-0.21995081	-0.21995081	-0.21995081	-0.21995081	-0.21995081	-0.21995081	-0.21995081	-0.21995081	0.7513923	-0.21995081	-0.21995081	-0.21995081	-0.21995081	-0.21995081	-0.21995081	-0.21995081	-0.21995081	-0.21995081	-0.21995081	-0.21995081	-0.21995081	-0.21995081	-0.21995081	-0.21995081	-0.21995081	-0.21995081	-0.21995081
-0.21995081	-0.21995081	-0.21995081	-0.21995081	-0.21995081	-0.21995081	-0.21995081	-0.21995081	-0.21995081	-0.21995081	0.14131962	-0.21995081	-0.21995081	-0.21995081	0.073705025	-0.21995081	-0.21995081	-0.21995081	-0.21995081	-0.21995081	-0.21995081	-0.21995081	-0.21995081	-0.21995081	-0.21995081	-0.21995081	-0.21995081	-0.21995081	3.9582727	-0.21995081	0.109338865	-0.21995081	-0.21995081	-0.21995081	-0.21995081	-0.21995081	-0.21995081	-0.21995081	-0.21995081	0.3107303	-0.21995081	0.109512344	-0.21995081	-0.21995081	-0.21995081	-0.21995081	-0.21995081	-0.21995081	-0.21995081	-0.21995081
-0.21995081	-0.21995081	-0.123760656	-0.21995081	-0.21995081	-0.21995081	-0.21995081	-0.21995081	-0.21995081	-0.21995081	-0.21995081	-0.21995081	-0.21995081	-0.21995081	-0.21995081	-0.21995081	-0.21995081	1.54599	-0.21995081	-0.21995081	-0.21995081	-0.21995081	-0.21995081	-0.21995081	-0.21995081	-0.21995081	-0.21995081	-0.21995081	-0.21995081	-0.21995081	1.9442176	-0.21995081	1.885116	-0.21995081	-0.21995081	-0.21995081	-0.21995081	-0.21995081	-0.21995081	-0.21995081	-0.21995081	-0.21995081	-0.21995081	-0.21995081	-0.21995081	-0.21995081	-0.21995081	-0.21995081	-0.21995081	-0.21995081
-0.21995081	-0.21995081	-0.21995081	2.0600724	-0.21995081	-0.21995081	-0.21995081	-0.21995081	-0.21995081	-0.21995081	-0.21995081	-0.21995081	-0.21995081	-0.21995081	-0.21995081	-0.21995081	-0.21995081	-0.21995081	-0.21995081	-0.21995081	-0.21995081	-0.21995081	-0.21995081	-0.21995081	-0.21995081	-0.21995081	-0.21995081	-0.21995081	-0.21995081	-0.21995081	-0.21995081	-0.21995081	0.6849817	-0.21995081	-0.21995081	-0.21995081	-0.21995081	-0.21995081	-0.21995081	-0.21995081	-0.21995081	-0.21995081	-0.21995081	-0.21995081	-0.21995081	-0.21995081	-0.21995081	-0.21995081	-0.21995081	-0.21995081
-0.21995081	-0.21995081	-0.21995081	-0.21995081	-0.21995081	1.707344	-0.21995081	-0.21995081	-0.21995081	-0.21995081	-0.21995081	-0.21995081	-0.21995081	-0.21995081	-0.21995081	-0.21995081	-0.21995081	-0.21995081	-0.21995081	-0.21995081	-0.21995081	-0.21995081	-0.21995081	-0.21995081	-0.21995081	-0.21995081	-0.21995081	-0.21995081	-0.21995081	-0.21995081	-0.21995081	-0.21995081	-0.21995081	-0.21995081	-0.21995081	-0.21995081	-0.21995081	-0.21995081	-0.21995081	-0.21995081	-0.21995081	-0.21995081	-0.21995081	-0.21995081	-0.21995081	-0.21995081	-0.21995081	-0.21995081	-0.21995081	-0.21995081
-0.21995081	-0.21995081	-0.21995081	-0.21995081	-0.21995081	-0.21995081	-0.21995081	-0.21995081	-0.21995081	-0.21995081	-0.21995081	-0.21995081	-0.21995081	-0.21995081	-0.21995081	-0.21995081	-0.21995081	-0.21995081	-0.21995081	-0.21995081	-0.21995081	-0.21995081	-0.21995081	-0.21995081	-0.21995081	-0.21995081	-0.21995081	-0.21995081	-0.21995081	-0.21995081	-0.21995081	-0.21995081	-0.21995081	-0.21995081	-0.21995081	-0.21995081	-0.21995081	-0.21995081	-0.21995081	-0.21995081	-0.21995081	-0.21995081	-0.21995081	-0.21995081	-0.21995081	-0.21995081	-0.21995081	-0.21995081	-0.21995081	-0.21995081
-0.21995081	-0.21995081	-0.21995081	-0.21995081	-0.21995081	-0.21995081	-0.21995081	-0.21995081	-0.21995081	-0.21995081	-0.21995081	-0.21995081	-0.21995081	-0.21995081	-0.21995081	-0.21995081	-0.21995081	-0.21995081	-0.21995081	-0.21995081	-0.21995081	-0.21995081	-0.21995081	-0.21995081	-0.21995081	-0.21995081	-0.21995081	-0.21995081	-0.21995081	-0.21995081	-0.21995081	-0.21995081	-0.21995081	-0.21995081	-0.21995081	-0.21995081	-0.21995081	-0.21995081	0.5607273	-0.21995081	-0.21995081	-0.21995081	-0.21995081	-0.21995081	-0.21995081	-0.21995081	-0.21995081	-0.21995081	-0.21995081	-0.21995081
-0.21995081	-0.21995081	-0.21995081	-0.21995081	-0.21995081	-0.21995081	-0.21995081	-0.21995081	-0.21995081	-0.21995081	-0.21995081	-0.21995081	-0.21995081	-0.21995081	-0.21995081	-0.21995081	-0.21995081	-0.21995081	-0.21995081	-0.21995081	-0.21995081	-0.21995081	-0.21995081	-0.21995081	-0.21995081	-0.21995081	-0.21995081	-0.21995081	-0.21995081	-0.21995081	-0.21995081	-0.21995081	-0.21995081	-0.21995081	-0.21995081	-0.21995081	-0.21995081	-0.21995081	-0.21995081	-0.21995081	-0.21995081	-0.21995081	-0.21995081	-0.21995081	-0.21995081	-0.21995081	-0.21995081	-0.21995081	-0.21995081	-0.21995081
-0.21995081	-0.21995081	-0.21995081	-0.21995081	-0.21995081	-0.21995081	-0.21995081	-0.21995081	-0.21995081	-0.21995081	-0.21995081	-0.21995081	-0.21995081	-0.21995081	-0.21995081	-0.21995081	-0.21995081	-0.21995081	-0.21995081	-0.21995081	-0.21995081	-0.21995081	-0.21995081	-0.21995081	-0.21995081	-0.21995081	-0.21995081	-0.21995081	-0.21995081	-0.21995081	-0.21995081	-0.21995081	-0.21995081	-0.21995081	-0.21995081	-0.21995081	-0.21995081	-0.21995081	-0.21995081	-0.21995081	-0.21995081	-0.21995081	-0.21995081	-0.21995081	-0.21995081	-0.21995081	-0.21995081	-0.21995081	-0.21995081	-0.21995081
-0.21995081	-0.21995081	0.030831661	-0.21995081	-0.21995081	-0.21995081	-0.21995081	-0.21995081	-0.21995081	-0.21995081	-0.21995081	-0.21995081	-0.21995081	-0.21995081	-0.21995081	-0.21995081	-0.21995081	-0.21995081	-0.21995081	-0.21995081	-0.21995081	-0.21995081	-0.21995081	-0.21995081	-0.21995081	-0.21995081	-0.21995081	-0.21995081	-0.21995081	-0.21995081	-0.21995081	-0.21995081	-0.21995081	-0.21995081	-0.21995081	-0.21995081	-0.21995081	-0.21995081	-0.21995081	-0.21995081	-0.21995081	-0.21995081	-0.21995081	-0.21995081	-0.21995081	-0.21995081	-0.21995081	-0.21995081	-0.21995081	-0.21995081
-0.21995081	-0.21995081	1.2124919	-0.21995081	-0.21995081	-0.21995081	-0.21995081	-0.21995081	-0.21995081	-0.21995081	-0.21995081	-0.21995081	-0.21995081	-0.21995081	-0.21995081	-0.21995081	-0.21995081	-0.21995081	-0.21995081	-0.21995081	-0.21995081	-0.21995081	-0.21995081	-0.21995081	-0.21995081	-0.21995081	-0.21995081	-0.21995081	-0.21995081	-0.21995081	-0.21995081	-0.21995081	-0.21995081	-0.21995081	-0.21995081	0.06742851	0.0047219936	2.0693283	-0.21995081	-0.21995081	-0.21995081	-0.21995081	-0.21995081	-0.21995081	-0.21995081	-0.21995081	-0.21995081	-0.21995081	-0.21995081	-0.21995081
-0.21995081	-0.21995081	-0.21995081	-0.21995081	-0.21995081	-0.21995081	-0.21995081	-0.21995081	-0.21995081	-0.21995081	-0.21995081	-0.21995081	-0.21995081	-0.21995081	-0.21995081	-0.21995081	-0.21995081	-0.21995081	-0.21995081	-0.21995081	1.8584238	-0.21995081	-0.21995081	-0.21995081	-0.21995081	-0.21995081	-0.21995081	-0.21995081	-0.21995081	-0.21995081	-0.21995081	-0.21995081	-0.21995081	-0.21995081	-0.21995081	-0.21995081	1.9037396	2.0999162	-0.21995081	-0.21995081	-0.21995081	-0.21995081	-0.21995081	-0.21995081	-0.21995081	-0.21995081	-0.21995081	-0.21995081	-0.21995081	-0.21995081
-0.21995081	-0.21995081	-0.21995081	-0.21995081	-0.21995081	-0.21995081	-0.21995081	-0.21995081	-0.21995081	-0.21995081	-0.21995081	-0.21995081	-0.21995081	-0.21995081	-0.21995081	-0.21995081	-0.21995081	-0.21995081	0.5124405	-0.21995081	-0.21995081	-0.21995081	-0.21995081	-0.21995081	-0.21995081	-0.21995081	-0.21995081	-0.21995081	-0.21995081	-0.21995081	-0.21995081	-0.21995081	-0.21995081	-0.21995081	-0.21995081	-0.21995081	0.11921631	-0.21995081	-0.21995081	-0.21995081	-0.21995081	-0.21995081	-0.21995081	-0.21995081	-0.21995081	-0.21995081	-0.21995081	-0.21995081	-0.21995081	1.2077388
-0.21995081	-0.21995081	-0.21995081	-0.21995081	-0.21995081	-0.21995081	-0.21995081	-0.21995081	-0.21995081	-0.21995081	-0.21995081	-0.21995081	-0.21995081	-0.21995081	-0.21995081	-0.21995081	-0.21995081	-0.21995081	-0.21995081	-0.21995081	-0.21995081	-0.21995081	-0.21995081	-0.21995081	-0.21995081	-0.21995081	-0.21995081	-0.21995081	-0.21995081	-0.21995081	-0.21995081	-0.21995081	4.5385423	-0.21995081	-0.21995081	-0.21995081	4.512262	-0.21995081	-0.21995081	-0.21995081	-0.21995081	-0.21995081	-0.21995081	-0.21995081	-0.21995081	-0.21995081	-0.1207406	-0.21995081	-0.21995081	-0.21995081
-0.21995081	-0.21995081	-0.21995081	-0.21995081	-0.21995081	-0.21995081	-0.21995081	-0.21995081	-0.21995081	-0.21995081	-0.21995081	-0.21995081	-0.21995081	-0.21995081	-0.21995081	-0.21995081	-0.21995081	-0.21995081	-0.21995081	-0.21995081	-0.21995081	-0.21995081	1.422896	-0.097588	-0.21995081	-0.21995081	-0.21995081	-0.21995081	-0.21995081	-0.21995081	-0.21995081	-0.21995081	-0.21995081	-0.21995081	-0.21995081	-0.21995081	-0.21995081	-0.21995081	-0.21995081	-0.21995081	-0.21995081	-0.21995081	-0.21995081	-0.21995081	-0.21995081	-0.21995081	-0.21995081	-0.21995081	-0.21995081	-0.21995081
-0.21995081	-0.21995081	-0.21995081	-0.21995081	-0.21995081	-0.21995081	-0.21995081	-0.21995081	-0.21995081	-0.21995081	-0.21995081	-0.21995081	-0.21995081	-0.21995081	-0.21995081	-0.21995081	-0.21995081	-0.21995081	-0.17494878	-0.21995081	-0.21995081	-0.21995081	3.4583142	-0.21995081	-0.21995081	-0.21995081	-0.21995081	-0.21995081	-0.21995081	-0.21995081	-0.21995081	-0.21995081	-0.21995081	-0.21995081	-0.21995081	-0.21995081	-0.21995081	-0.21995081	-0.21995081	-0.21995081	-0.21995081	-0.21995081	-0.21995081	-0.21995081	-0.21995081	-0.21995081	-0.21995081	-0.21995081	-0.21995081	-0.21995081
-0.21995081	-0.21995081	-0.21995081	-0.21995081	-0.21995081	-0.21995081	-0.21995081	0.054344714	-0.21995081	-0.21995081	-0.21995081	-0.21995081	-0.21995081	-0.21995081	-0.21995081	-0.21995081	-0.21995081	-0.21995081	-0.21995081	-0.21995081	-0.21995081	-0.21995081	-0.21995081	-0.21995081	-0.21995081	-0.21995081	-0.21995081	-0.21995081	-0.21995081	-0.21995081	-0.21995081	-0.21995081	-0.21995081	-0.21995081	-0.21995081	-0.21995081	-0.21995081	-0.21995081	-0.21995081	-0.21995081	-0.21995081	-0.21995081	-0.21995081	-0.21995081	-0.21995081	-0.21995081	-0.21995081	-0.21995081	-0.21995081	-0.21995081
-0.21995081	-0.21995081	-0.21995081	-0.21995081	-0.21995081	-0.21995081	-0.21995081	-0.21995081	-0.21995081	-0.21995081	-0.21995081	-0.21995081	-0.21995081	-0.21995081	-0.21995081	-0.21995081	-0.21995081	-0.21995081	-0.21995081	-0.21995081	-0.21995081	-0.21995081	-0.21995081	-0.21995081	-0.21995081	-0.21995081	-0.21995081	-0.21995081	-0.21995081	-0.21995081	-0.21995081	-0.21995081	-0.21995081	-0.21995081	-0.21995081	-0.21995081	-0.21995081	-0.21995081	-0.21995081	-0.21995081	-0.21995081	-0.21995081	-0.21995081	-0.21995081	-0.21995081	0.8256781	-0.21995081	-0.21995081	-0.21995081	-0.21995081
-0.21995081	-0.21995081	-0.21995081	-0.21995081	-0.21995081	-0.21995081	-0.21995081	-0.21995081	-0.21995081	-0.21995081	-0.21995081	-0.21995081	-0.21995081	-0.21995081	-0.21995081	-0.21995081	-0.21995081	-0.21995081	-0.21995081	-0.21995081	-0.21995081	-0.21995081	-0.21995081	-0.21995081	-0.21995081	-0.21995081	-0.21995081	-0.21995081	-0.21995081	-0.21995081	-0.21995081	-0.21995081	-0.21995081	-0.21995081	-0.21995081	-0.21995081	-0.21995081	-0.21995081	-0.21995081	-0.21995081	-0.21995081	-0.21995081	-0.21995081	-0.21995081	-0.21995081	-0.21995081	-0.21995081	-0.21995081	-0.21995081	-0.21995081
0.56361586	-0.21995081	-0.21995081	-0.21995081	-0.21995081	-0.21995081	-0.21995081	-0.21995081	-0.21995081	-0.21995081	-0.21995081	-0.21995081	-0.21995081	-0.21995081	-0.21995081	-0.21995081	-0.21995081	-0.21995081	-0.21995081	-0.21995081	-0.21995081	-0.21995081	-0.21995081	-0.21995081	1.8424017	-0.21995081	-0.21995081	-0.21995081	-0.21995081	-0.21995081	-0.21995081	-0.21995081	-0.21995081	-0.21995081	-0.21995081	-0.21995081	-0.21995081	-0.21995081	-0.21995081	-0.21995081	-0.21995081	-0.21995081	-0.21995081	-0.21995081	-0.21995081	-0.21995081	-0.21995081	-0.21995081	-0.21995081	-0.21995081
4.101824	-0.21995081	-0.21995081	-0.21995081	-0.21995081	-0.21995081	-0.21995081	-0.21995081	-0.21995081	-0.21995081	-0.21995081	-0.21995081	-0.21995081	-0.21995081	-0.21995081	-0.21995081	-0.21995081	-0.21995081	-0.21995081	-0.21995081	-0.21995081	-0.21995081	-0.21995081	-0.21995081	-0.21995081	-0.21995081	-0.21995081	-0.21995081	-0.21995081	-0.21995081	-0.21995081	-0.21995081	-0.21995081	-0.21995081	-0.21995081	-0.21995081	-0.21995081	-0.21995081	-0.21995081	-0.21995081	-0.21995081	-0.21995081	-0.21995081	-0.21995081	-0.21995081	-0.21995081	-0.21995081	-0.21995081	-0.21995081	-0.21995081
1.1445276	-0.21995081	-0.21995081	-0.21995081	-0.21995081	-0.21995081	-0.21995081	-0.21995081	-0.21995081	-0.21995081	-0.21995081	-0.21995081	-0.21995081	-0.21995081	-0.21995081	-0.21995081	-0.21995081	-0.21995081	-0.21995081	-0.21995081	-0.21995081	-0.21995081	-0.21995081	-0.21995081	-0.21995081	-0.21995081	-0.21995081	-0.21995081	1.2458447	0.4861438	-0.21995081	-0.21995081	-0.21995081	-0.21995081	-0.21995081	-0.21995081	-0.21995081	-0.21995081	-0.21995081	-0.21995081	-0.21995081	-0.21995081	-0.21995081	-0.21995081	-0.21995081	-0.21995081	-0.21995081	-0.21995081	-0.21995081	-0.21995081
-0.21995081	1.1131718	-0.21995081	-0.21995081	-0.21995081	-0.21995081	-0.21995081	-0.21995081	-0.21995081	-0.21995081	-0.21995081	-0.21995081	-0.21995081	-0.21995081	-0.21995081	-0.21995081	0.30596265	-0.21995081	-0.21995081	-0.21995081	-0.21995081	-0.21995081	-0.21995081	-0.21995081	-0.21995081	-0.21995081	-0.21995081	-0.21995081	-0.21995081	-0.21995081	-0.21995081	-0.21995081	-0.21995081	-0.21995081	-0.21995081	-0.21995081	-0.21995081	-0.21995081	-0.21995081	-0.21995081	-0.21995081	-0.21995081	-0.21995081	-0.21995081	-0.21995081	-0.21995081	-0.21995081	-0.21995081	-0.21995081	-0.21995081
-0.21995081	1.1389728	0.8576492	-0.21995081	-0.21995081	-0.21995081	-0.21995081	1.8050239	-0.21995081	1.6651276	-0.21995081	-0.21995081	-0.21995081	-0.21995081	-0.21995081	-0.21995081	-0.21995081	-0.21995081	-0.21995081	-0.21995081	-0.21995081	-0.21995081	0.16176155	-0.21995081	-0.21995081	-0.21995081	-0.21995081	-0.21995081	5.595214	-0.21995081	-0.21995081	-0.21995081	-0.21995081	-0.21995081	-0.21995081	-0.21995081	-0.21995081	-0.21995081	-0.21995081	-0.21995081	-0.21995081	-0.21995081	-0.21995081	-0.21995081	-0.21995081	-0.21995081	-0.21995081	-0.124754876	-0.21995081	-0.21995081
-0.21995081	-0.21995081	-0.21995081	-0.21995081	-0.21995081	-0.21995081	0.12748943	-0.21995081	-0.21995081	-0.21995081	-0.21995081	-0.21995081	-0.21995081	-0.21995081	-0.21995081	-0.21995081	-0.21995081	-0.21995081	-0.21995081	0.4158163	-0.21995081	-0.15121253	-0.21995081	-0.21995081	-0.21995081	-0.21995081	-0.21995081	-0.21995081	-0.21995081	-0.21995081	-0.21995081	-0.21995081	-0.21995081	-0.21995081	-0.21995081	-0.21995081	-0.21995081	-0.21995081	-0.21995081	-0.21995081	-0.21995081	-0.21995081	-0.21995081	-0.21995081	-0.21995081	-0.21995081	-0.21995081	-0.21995081	7.4397078	-0.21995081
-0.21995081	-0.21995081	-0.21995081	-0.21995081	-0.21995081	-0.21995081	-0.21995081	-0.21995081	-0.21995081	-0.21995081	0.71626604	-0.21995081	-0.21995081	-0.21995081	-0.21995081	-0.21995081	-0.21995081	-0.21995081	-0.21995081	-0.21995081	0.12487255	-0.21995081	-0.21995081	-0.21995081	-0.21995081	0.661527	-0.21995081	-0.21995081	-0.21995081	-0.21995081	-0.21995081	-0.21995081	-0.21995081	-0.21995081	-0.21995081	-0.21995081	-0.21995081	-0.21995081	-0.21995081	-0.21995081	-0.21995081	-0.21995081	-0.21995081	-0.21995081	-0.21995081	-0.21995081	-0.21684022	-0.21995081	4.7570252	-0.21995081
-0.21995081	-0.21995081	-0.21995081	-0.21995081	-0.21995081	-0.21995081	-0.21995081	-0.21995081	-0.21995081	-0.21995081	-0.21995081	0.1182544	-0.21995081	-0.21995081	-0.21995081	-0.21995081	-0.21995081	-0.21995081	-0.21995081	-0.21995081	-0.21995081	-0.21995081	-0.21995081	-0.21995081	-0.21995081	0.8656945	-0.21995081	-0.21995081	-0.21995081	-0.21995081	-0.21995081	-0.21995081	-0.21995081	-0.21995081	-0.21995081	-0.21995081	-0.21995081	-0.21995081	-0.21995081	-0.21995081	-0.21995081	-0.21995081	-0.21995081	-0.21995081	-0.21995081	-0.21995081	-0.21995081	-0.21995081	-0.20597206	-0.21995081
-0.21995081	-0.21995081	-0.21995081	-0.21995081	-0.21995081	-0.21995081	-0.21995081	-0.21995081	-0.21995081	0.9095759	2.6655006	4.479734	-0.21995081	-0.21995081	-0.21995081	-0.21995081	-0.21995081	-0.21995081	-0.21995081	-0.21995081	-0.21995081	2.337941	-0.21995081	-0.21995081	-0.21995081	-0.21995081	-0.21995081	-0.21995081	-0.21995081	-0.21995081	-0.21995081	-0.21995081	-0.21995081	-0.21995081	-0.21995081	-0.21995081	-0.21995081	-0.21995081	-0.21995081	-0.21995081	-0.21995081	-0.21995081	-0.21995081	-0.21995081	-0.21995081	-0.21995081	-0.21995081	-0.21995081	-0.21995081	-0.21995081
-0.21995081	-0.21995081	-0.21995081	-0.21995081	-0.21995081	-0.21995081	-0.21995081	-0.21995081	-0.21995081	-0.21995081	1.6860259	-0.21995081	-0.21995081	-0.21995081	-0.21995081	-0.21995081	-0.21995081	-0.21995081	-0.21995081	-0.21995081	-0.21995081	-0.21995081	-0.21995081	-0.21995081	4.1058674	-0.21995081	-0.21995081	-0.21995081	-0.21995081	-0.21995081	-0.21995081	-0.21995081	-0.21995081	-0.21995081	-0.21995081	-0.21995081	-0.21995081	0.6404392	-0.21995081	-0.21995081	-0.21995081	-0.21995081	-0.21995081	-0.21995081	-0.21995081	-0.21995081	-0.21995081	-0.21995081	-0.21995081	-0.21995081
-0.21995081	-0.21995081	-0.21995081	-0.21995081	-0.21995081	-0.21995081	-0.21995081	-0.21995081	-0.21995081	-0.21995081	-0.17470953	-0.21995081	-0.21995081	-0.21995081	-0.21995081	-0.21995081	-0.21995081	-0.21995081	-0.21995081	-0.21995081	-0.21995081	-0.21995081	-0.21995081	-0.21995081	-0.21995081	-0.21995081	-0.21995081	-0.21995081	-0.21995081	-0.21995081	-0.21995081	-0.21995081	-0.21995081	-0.21995081	-0.21995081	-0.21995081	-0.21995081	-0.21995081	-0.21995081	-0.20087841	0.73764205	-0.21995081	-0.21995081	-0.21995081	-0.21995081	-0.21995081	-0.21995081	-0.21995081	-0.21995081	-0.21995081
-0.21995081	-0.21995081	-0.21995081	0.7992382	-0.21995081	-0.21995081	0.93048596	-0.21995081	-0.21995081	-0.21995081	-0.21995081	0.80563945	-0.21995081	-0.21995081	-0.21995081	-0.21995081	-0.21995081	-0.21995081	-0.21995081	-0.21995081	-0.21995081	-0.21995081	-0.21995081	-0.21995081	-0.21995081	-0.21995081	-0.21995081	-0.21995081	-0.21995081	-0.21995081	-0.21995081	-0.21995081	-0.21995081	-0.21995081	-0.21995081	-0.21995081	-0.21995081	-0.21995081	-0.21995081	-0.21995081	0.88739705	-0.21995081	-0.21995081	-0.21995081	-0.21995081	-0.21995081	-0.21995081	-0.21995081	-0.21995081	-0.21995081
-0.21995081	-0.21995081	-0.21995081	-0.21995081	-0.21995081	-0.21995081	-0.21995081	-0.21995081	0.65899473	-0.21995081	-0.21995081	-0.21995081	-0.21995081	-0.21995081	-0.21995081	-0.21995081	-0.21995081	-0.21995081	-0.21995081	-0.21995081	-0.21995081	0.5536679	-0.21995081	-0.21995081	-0.21995081	-0.21995081	-0.21995081	-0.21995081	-0.21995081	-0.21995081	-0.21995081	-0.21995081	-0.21995081	-0.21995081	-0.21995081	-0.21995081	-0.06259756	-0.21995081	-0.21995081	-0.21995081	-0.21995081	-0.21995081	-0.21995081	-0.21995081	-0.21995081	-0.21995081	-0.21995081	-0.21995081	-0.21995081	-0.21995081
-0.21995081	-0.21995081	-0.21995081	-0.21995081	-0.21995081	-0.21995081	-0.21995081	-0.21995081	-0.21995081	-0.21995081	-0.21995081	-0.21995081	-0.21995081	-0.21995081	-0.21995081	-0.21995081	-0.21995081	-0.21995081	-0.21995081	0.6053712	-0.21995081	-0.21995081	-0.21995081	-0.21995081	-0.21995081	-0.21995081	-0.21995081	-0.21995081	-0.21995081	-0.21995081	-0.21995081	-0.21995081	-0.21995081	-0.21995081	-0.21995081	-0.21995081	-0.21995081	-0.21995081	-0.21995081	-0.21995081	-0.21995081	-0.21995081	-0.21995081	-0.21995081	-0.21995081	-0.21995081	-0.21995081	-0.21995081	-0.21995081	-0.21995081
-0.21995081	-0.21995081	-0.21995081	-0.21995081	-0.21995081	-0.21995081	-0.21995081	-0.21995081	-0.21995081	-0.21995081	-0.21995081	-0.21995081	-0.21995081	-0.21995081	-0.21995081	-0.21995081	-0.21995081	-0.21995081	-0.21995081	-0.21995081	0.8431827	-0.21995081	-0.21995081	-0.21995081	-0.21995081	-0.21995081	-0.21995081	-0.21995081	-0.21995081	-0.21995081	-0.21995081	-0.21995081	-0.21995081	-0.21995081	-0.21995081	-0.21995081	-0.21995081	-0.21995081	-0.21995081	-0.21995081	-0.21995081	-0.21995081	-0.21995081	-0.21995081	-0.21995081	-0.21995081	-0.21995081	-0.21995081	-0.21995081	-0.21995081
-0.21995081	-0.21995081	-0.21995081	-0.21995081	-0.21995081	-0.21995081	-0.21995081	-0.21995081	-0.21995081	0.71262753	-0.21995081	-0.21995081	-0.21995081	-0.21995081	-0.21995081	-0.21995081	-0.21995081	-0.21995081	-0.21995081	0.29669827	-0.21995081	-0.21995081	-0.21995081	-0.21995081	-0.21995081	-0.21995081	-0.21995081	3.3552392	-0.21995081	-0.21995081	-0.21995081	-0.21995081	-0.21995081	-0.21995081	-0.21995081	-0.21995081	-0.21995081	-0.21995081	-0.21995081	-0.21995081	-0.21995081	-0.21995081	-0.21995081	-0.21995081	-0.21995081	-0.21995081	-0.21995081	-0.21995081	-0.21995081	-0.21995081
-0.21995081	-0.21995081	-0.21995081	-0.21995081	-0.21995081	-0.21995081	-0.21995081	-0.21995081	-0.21995081	-0.21995081	-0.21995081	-0.21995081	-0.21995081	-0.1611143	-0.21995081	-0.21995081	-0.21995081	0.6727405	-0.21995081	1.1690761	-0.21995081	-0.21995081	-0.21995081	-0.21995081	-0.21995081	-0.21995081	-0.21995081	4.6830134	-0.21995081	-0.21995081	-0.21995081	-0.21995081	-0.21995081	-0.21995081	-0.21995081	-0.21995081	-0.21995081	-0.21995081	-0.21995081	-0.21995081	0.6982941	-0.21995081	-0.21995081	-0.21995081	-0.21995081	-0.21995081	-0.21995081	-0.21995081	-0.21995081	-0.21995081
-0.21995081	0.017868998	-0.21995081	-0.21995081	-0.21995081	-0.21995081	-0.21995081	-0.21995081	-0.21995081	-0.21995081	-0.21995081	-0.21995081	-0.21995081	-0.21995081	-0.21995081	-0.21995081	-0.21995081	-0.21995081	-0.21995081	-0.21995081	-0.21995081	-0.21995081	0.5610869	-0.21995081	-0.21995081	-0.21995081	-0.21995081	-0.21995081	-0.21995081	-0.21995081	1.997576	-0.21995081	-0.21995081	-0.21995081	-0.21995081	-0.21995081	-0.21995081	-0.21995081	-0.21995081	-0.21995081	-0.21995081	-0.21995081	-0.21995081	-0.21995081	-0.21995081	-0.21995081	-0.21995081	-0.21995081	-0.21995081	-0.21995081
-0.21995081	-0.21995081	-0.21995081	-0.21995081	-0.21995081	-0.21995081	-0.21995081	-0.21995081	-0.21995081	-0.21995081	0.58349013	-0.21995081	-0.21995081	-0.21995081	-0.21995081	-0.21995081	-0.21995081	-0.21995081	-0.21995081	-0.21995081	-0.21995081	-0.21995081	-0.21995081	2.8503628	-0.21995081	-0.21995081	-0.21995081	-0.21995081	-0.21995081	-0.21995081	1.288589	-0.21995081	-0.21995081	-0.21995081	-0.21995081	-0.21995081	-0.21995081	-0.21995081	-0.21995081	-0.21995081	-0.21995081	-0.21995081	-0.21995081	-0.21995081	-0.21995081	-0.21995081	-0.21995081	-0.21995081	-0.21995081	-0.21995081
-0.21995081	-0.21995081	-0.21995081	-0.21995081	-0.21995081	-0.21995081	-0.21995081	-0.21995081	-0.21995081	-0.21995081	-0.21995081	-0.21995081	-0.21995081	-0.21995081	-0.21995081	-0.21995081	-0.21995081	-0.21995081	-0.21995081	-0.21995081	-0.21995081	-0.21995081	-0.21995081	-0.21995081	-0.21995081	-0.21995081	-0.21995081	-0.21995081	-0.21995081	-0.21995081	-0.21995081	-0.21995081	-0.21995081	-0.21995081	-0.21995081	-0.21995081	-0.21995081	-0.21995081	-0.21995081	-0.21995081	-0.21995081	-0.21995081	-0.21995081	-0.21995081	-0.21995081	-0.21995081	-0.21995081	-0.21995081	-0.21995081	-0.21995081
-0.21995081	2.4301045	-0.21995081	-0.21995081	-0.21995081	-0.21995081	-0.21995081	-0.21995081	-0.21995081	-0.21995081	-0.21995081	-0.21995081	-0.21995081	-0.21995081	-0.21995081	-0.21995081	-0.21995081	-0.21995081	-0.21995081	-0.21995081	4.175309	-0.21995081	-0.21995081	-0.21995081	-0.21995081	-0.21995081	-0.21995081	-0.21995081	-0.21995081	-0.21995081	-0.21995081	-0.21995081	-0.21995081	-0.21995081	-0.21995081	-0.21995081	-0.21995081	-0.21995081	-0.21995081	-0.21995081	-0.21995081	-0.21995081	-0.21995081	-0.21995081	-0.21995081	-0.21995081	-0.21995081	-0.21995081	-0.21995081	-0.21995081
-0.21995081	-0.21995081	-0.21995081	-0.21995081	-0.21995081	-0.21995081	-0.21995081	-0.21995081	-0.21995081	-0.21995081	-0.21995081	-0.21995081	-0.21995081	-0.21995081	-0.21995081	-0.21995081	2.9257302	-0.21995081	2.795301	0.5435013	-0.21995081	2.110454	-0.21995081	-0.21995081	-0.21995081	-0.21995081	-0.21995081	-0.21995081	-0.21995081	-0.21995081	-0.21995081	-0.21995081	-0.21995081	-0.21995081	-0.21995081	-0.21995081	-0.21995081	-0.21995081	-0.21995081	-0.21995081	-0.21995081	-0.21995081	-0.21995081	-0.21995081	-0.21995081	-0.21995081	-0.21995081	-0.21995081	-0.21995081	-0.21995081
-0.21995081	-0.21995081	-0.21995081	-0.21995081	-0.21995081	-0.21995081	-0.21995081	-0.21995081	2.431052	-0.21995081	3.288863	-0.21995081	-0.21995081	-0.21995081	-0.21995081	0.5057475	-0.21995081	-0.21995081	-0.21995081	-0.21995081	-0.21995081	1.5404978	-0.21995081	-0.21995081	-0.21995081	-0.21995081	0.2889198	-0.21995081	-0.21995081	-0.21995081	-0.21995081	-0.21995081	-0.21995081	-0.21995081	-0.21995081	-0.21995081	-0.21995081	-0.21995081	-0.21995081	-0.21995081	-0.21995081	-0.21995081	-0.21995081	-0.21995081	-0.21995081	-0.21995081	-0.21995081	-0.21995081	-0.21995081	-0.21995081
-0.21995081	-0.21995081	-0.21995081	-0.21995081	-0.21995081	-0.21995081	-0.21995081	-0.21995081	-0.21995081	-0.21995081	-0.21995081	-0.21995081	-0.21995081	-0.21995081	-0.21995081	-0.21995081	1.0006647	-0.21995081	0.2092079	-0.21995081	-0.21995081	-0.21995081	-0.21995081	-0.21995081	-0.21995081	-0.21995081	-0.21995081	-0.21995081	-0.21995081	-0.21995081	-0.21995081	-0.21995081	-0.21995081	-0.21995081	-0.21995081	-0.21995081	-0.21995081	-0.21995081	-0.21995081	-0.21995081	-0.21995081	-0.21995081	-0.21995081	-0.21995081	-0.21995081	-0.21995081	-0.21995081	-0.21995081	1.1621605	0.3715248
-0.21995081	-0.21995081	-0.21995081	-0.21995081	-0.21995081	-0.21995081	-0.21995081	-0.21995081	-0.21995081	-0.21995081	-0.21995081	-0.21995081	-0.21995081	-0.21995081	-0.21995081	0.5985425	-0.21995081	0.089027196	-0.21995081	-0.21995081	-0.21995081	-0.21995081	-0.21995081	-0.21995081	-0.21995081	-0.21995081	-0.21995081	-0.21995081	-0.21995081	-0.21995081	-0.21995081	-0.21995081	-0.21995081	-0.21995081	-0.21995081	-0.21995081	-0.21995081	-0.21995081	-0.21995081	-0.21995081	-0.21995081	-0.21995081	-0.21995081	-0.21995081	-0.21995081	-0.21995081	-0.21995081	-0.21995081	-0.21995081	7.4560347
-0.21995081	-0.21995081	-0.21995081	-0.21995081	-0.21995081	-0.21995081	-0.21995081	-0.21995081	-0.21995081	-0.21995081	-0.21995081	-0.21995081	-0.21995081	-0.21995081	-0.21995081	-0.21995081	-0.21995081	0.4613588	-0.21995081	-0.21995081	-0.21995081	-0.21995081	-0.21995081	-0.21995081	-0.21995081	-0.21995081	-0.21995081	-0.21995081	-0.21995081	-0.21995081	-0.21995081	-0.21995081	-0.21995081	-0.21995081	-0.21995081	-0.21995081	-0.21995081	-0.21995081	-0.21995081	1.1969657	-0.21995081	-0.21995081	-0.21995081	-0.21995081	-0.21995081	-0.21995081	-0.21995081	-0.21995081	-0.21995081	1.307279
-0.21995081	-0.21995081	-0.21995081	-0.21995081	-0.21995081	-0.21995081	-0.21995081	-0.21995081	-0.21995081	-0.21995081	-0.21995081	-0.21995081	2.8143935	-0.21995081	-0.21995081	-0.21995081	-0.21995081	-0.21995081	-0.21995081	-0.21995081	-0.21995081	-0.21995081	-0.21995081	-0.21995081	-0.21995081	-0.21995081	-0.21995081	-0.21995081	-0.21995081	-0.21995081	-0.21995081	-0.21995081	-0.21995081	-0.21995081	-0.21995081	-0.21995081	-0.21995081	0.12960121	-0.21995081	-0.21995081	-0.21995081	-0.21995081	-0.21995081	-0.21995081	-0.21995081	-0.21995081	-0.21995081	-0.21995081	-0.21995081	-0.21995081
-0.21995081	-0.21995081	-0.21995081	-0.21995081	-0.21995081	-0.21995081	-0.21995081	-0.21995081	-0.21995081	-0.21995081	-0.21995081	-0.21995081	-0.062360626	-0.21995081	-0.21995081	-0.21995081	-0.21995081	-0.21995081	-0.21995081	-0.21995081	-0.21995081	-0.21995081	-0.21995081	-0.21995081	-0.21995081	-0.21995081	-0.21995081	-0.21995081	-0.21995081	-0.21995081	-0.21995081	-0.21995081	-0.21995081	-0.21995081	-0.21995081	-0.21995081	-0.21995081	-0.21995081	-0.21995081	-0.21995081	-0.21995081	-0.21995081	-0.21995081	-0.06532111	-0.21995081	-0.21995081	-0.21995081	-0.21995081	-0.21995081	-0.21995081
-0.21995081	-0.21995081	-0.21995081	-0.21995081	-0.21995081	-0.21995081	-0.15441355	-0.21995081	-0.21995081	-0.21995081	-0.21995081	-0.21995081	-0.21995081	3.0956717	-0.21995081	-0.21995081	-0.21995081	-0.21995081	-0.21995081	-0.21995081	-0.21995081	-0.21995081	-0.21995081	-0.21995081	-0.21995081	-0.21995081	-0.21995081	-0.21995081	-0.21995081	-0.21995081	-0.21995081	-0.21995081	-0.21995081	-0.21995081	-0.21995081	-0.21995081	-0.21995081	-0.21995081	-0.21995081	-0.21995081	-0.21995081	-0.21995081	-0.21995081	-0.21995081	-0.21995081	-0.21995081	-0.21995081	-0.16039804	-0.21995081	-0.21995081
-0.21995081	-0.21995081	-0.21995081	-0.21995081	-0.21995081	-0.21995081	-0.21995081	-0.21995081	-0.21995081	-0.21995081	-0.21995081	3.8996193	0.720169	-0.21995081	-0.21995081	-0.21995081	-0.21995081	-0.21995081	-0.21995081	-0.21995081	-0.21995081	-0.21995081	-0.21995081	-0.21995081	-0.21995081	-0.21995081	-0.21995081	-0.16840988	-0.17560366	-0.21995081	-0.21995081	-0.21995081	-0.21995081	-0.21995081	-0.21995081	-0.21995081	-0.21995081	-0.21995081	-0.21995081	-0.21995081	-0.21995081	-0.21995081	-0.21995081	0.17523414	-0.21995081	-0.21995081	-0.21995081	-0.21995081	2.4220464	-0.21995081
-0.21995081	-0.21995081	-0.21995081	-0.21995081	-0.21995081	-0.21995081	-0.21995081	-0.21995081	-0.21995081	-0.21995081	-0.21995081	-0.21995081	-0.21995081	-0.21995081	-0.21995081	3.9813442	-0.21995081	-0.21995081	-0.21995081	-0.21995081	-0.21995081	-0.21995081	-0.21995081	-0.21995081	-0.21995081	-0.21995081	-0.21995081	4.3661957	-0.21995081	-0.21995081	-0.21995081	-0.21995081	-0.21995081	-0.21995081	-0.21995081	-0.21995081	-0.21995081	-0.21995081	-0.21995081	-0.21995081	-0.21995081	-0.21995081	-0.21995081	-0.21995081	-0.21995081	-0.21995081	-0.21995081	-0.21995081	-0.21995081	-0.21995081
-0.21995081	-0.21995081	0.8893758	-0.21995081	-0.21995081	-0.21995081	-0.21995081	-0.21995081	-0.21995081	-0.21995081	-0.21995081	-0.21995081	-0.21995081	-0.21995081	-0.21995081	-0.21995081	-0.21995081	-0.21995081	-0.21995081	-0.21995081	-0.21995081	-0.21995081	-0.21995081	-0.21995081	-0.21995081	-0.21995081	0.27116454	-0.21995081	0.9170074	-0.21995081	-0.21995081	-0.21995081	-0.21995081	-0.21995081	-0.21995081	-0.21995081	-0.21995081	-0.21995081	-0.21995081	-0.21995081	-0.21995081	-0.21995081	-0.21995081	-0.21995081	-0.21995081	-0.21995081	-0.21995081	-0.21995081	-0.21995081	-0.21995081
-0.21995081	-0.21995081	-0.21995081	-0.21995081	-0.21995081	-0.21995081	2.4440904	-0.21995081	1.251437	-0.21995081	-0.21995081	-0.21995081	-0.21995081	0.067329034	-0.21995081	-0.21995081	-0.21995081	-0.21995081	-0.21995081	-0.21995081	-0.21995081	-0.21995081	-0.21995081	-0.21995081	-0.21995081	-0.21995081	-0.21995081	-0.21995081	-0.21995081	-0.21995081	-0.21995081	-0.21995081	-0.21995081	-0.21995081	-0.21995081	-0.21995081	-0.21995081	-0.21995081	-0.21995081	-0.21995081	-0.21995081	-0.21995081	0.5201521	-0.21995081	-0.21995081	-0.21995081	-0.21995081	-0.21995081	-0.21995081	-0.21995081
-0.21995081	-0.21995081	-0.21995081	-0.21995081	-0.21995081	-0.21995081	-0.21995081	-0.21995081	0.42718703	-0.21995081	-0.21995081	-0.21995081	-0.21995081	-0.21995081	-0.21995081	-0.21995081	0.03752923	-0.21995081	-0.21995081	-0.21995081	-0.21995081	-0.21995081	-0.21995081	-0.21995081	-0.21995081	-0.21995081	-0.21995081	-0.21995081	1.792447	-0.21995081	-0.21995081	-0.21995081	-0.21995081	-0.21995081	-0.21995081	-0.21995081	-0.21995081	-0.21995081	-0.21995081	-0.21995081	-0.21995081	-0.21995081	-0.21995081	-0.21995081	-0.21995081	-0.21995081	-0.21995081	-0.21995081	-0.21995081	-0.21995081
-0.21995081	-0.21995081	-0.21995081	-0.21995081	-0.21995081	-0.21995081	-0.21995081	-0.21995081	-0.21995081	-0.21995081	-0.21995081	-0.21995081	-0.21995081	-0.21995081	0.22675194	-0.21995081	-0.21995081	-0.21995081	-0.21995081	-0.21995081	-0.21995081	-0.21995081	-0.21995081	-0.21995081	-0.21995081	-0.21995081	-0.21995081	-0.21995081	-0.12594953	-0.21995081	-0.21995081	-0.21995081	-0.21995081	-0.21995081	-0.21995081	-0.21995081	-0.21995081	-0.21995081	-0.21995081	-0.21995081	-0.21995081	1.1782773	-0.21995081	-0.21995081	-0.21995081	1.79161	-0.21995081	-0.21995081	-0.21995081	-0.21995081
-0.21995081	-0.21995081	-0.21995081	-0.21995081	-0.21995081	-0.21995081	-0.21995081	-0.21995081	-0.21995081	-0.21995081	-0.21995081	-0.21995081	-0.21995081	-0.21995081	-0.21995081	-0.21995081	-0.21995081	-0.21995081	-0.21995081	-0.21995081	-0.21995081	-0.21995081	-0.21995081	-0.21995081	-0.21995081	-0.21995081	-0.21995081	1.4365653	-0.21995081	-0.21995081	-0.21995081	-0.21995081	-0.21995081	-0.21995081	-0.21995081	0.7741565	-0.21995081	-0.21995081	-0.21995081	-0.21995081	-0.21995081	-0.21995081	-0.21995081	-0.21995081	3.2478986	1.6485757	-0.21995081	-0.21995081	-0.21995081	-0.21995081
-0.21995081	-0.21995081	-0.21995081	-0.21995081	-0.21995081	-0.21995081	-0.21995081	-0.21995081	-0.21995081	-0.21995081	-0.21995081	-0.21995081	-0.21995081	-0.21995081	-0.21995081	-0.21995081	-0.21995081	-0.21995081	-0.21995081	-0.21995081	-0.21995081	-0.21995081	-0.21995081	-0.21995081	-0.21995081	-0.21995081	-0.21995081	-0.21995081	-0.21995081	-0.21995081	-0.21995081	-0.21995081	-0.21995081	-0.21995081	-0.21995081	-0.21995081	-0.21995081	-0.21995081	-0.21995081	-0.21995081	-0.21995081	-0.21995081	-0.21995081	-0.21995081	0.1394951	5.0331326	-0.21995081	-0.21995081	-0.21995081	-0.21995081
-0.21995081	-0.21995081	-0.21995081	-0.21995081	-0.21995081	-0.21995081	-0.21995081	-0.21995081	-0.21995081	-0.21995081	-0.21995081	-0.21995081	-0.21995081	-0.21995081	-0.21995081	-0.21995081	-0.21995081	-0.21995081	-0.21995081	-0.21995081	-0.21995081	-0.21995081	-0.21995081	-0.21995081	-0.21995081	-0.21995081	-0.21995081	-0.21995081	-0.21995081	-0.21995081	-0.21995081	-0.21995081	-0.21995081	-0.21995081	-0.21995081	-0.21995081	-0.21995081	-0.21995081	-0.21995081	-0.21995081	-0.21995081	-0.21995081	-0.21995081	-0.21995081	-0.21995081	0.07048827	1.0919667	-0.21995081	-0.21995081	-0.21995081
-0.21995081	-0.21995081	-0.21995081	-0.21995081	-0.21995081	-0.21995081	-0.21995081	-0.21995081	-0.21995081	-0.21995081	-0.21995081	-0.21995081	-0.21995081	-0.21995081	-0.21995081	-0.21995081	-0.21995081	-0.21995081	-0.21995081	-0.21995081	-0.21995081	-0.21995081	-0.21995081	-0.21995081	-0.21995081	-0.21995081	-0.21995081	-0.21995081	-0.21995081	-0.21995081	-0.21995081	-0.21995081	-0.21995081	-0.21995081	-0.21995081	-0.21995081	-0.21995081	-0.21995081	-0.21995081	-0.21995081	-0.21995081	-0.21995081	-0.21995081	-0.21995081	1.4994391	0.090817474	-0.21995081	-0.21995081	-0.21995081	-0.21995081
-0.21995081	-0.21995081	-0.21995081	-0.21995081	-0.21995081	-0.21995081	-0.21995081	-0.21995081	-0.21995081	-0.21995081	-0.21995081	-0.21995081	-0.21995081	-0.21995081	-0.21995081	-0.21995081	-0.21995081	-0.21995081	-0.21995081	-0.21995081	-0.21995081	-0.21995081	-0.21995081	-0.21995081	-0.21995081	-0.21995081	-0.21995081	-0.21995081	-0.21995081	-0.21995081	-0.21995081	-0.21995081	-0.21995081	-0.21995081	-0.21995081	-0.21995081	-0.21995081	-0.21995081	-0.21995081	-0.21995081	-0.21995081	-0.21995081	-0.21995081	0.645057	-0.21995081	-0.21995081	-0.21995081	-0.21995081	-0.21995081	-0.21995081
-0.21995081	-0.21995081	-0.21995081	-0.21995081	-0.21995081	-0.21995081	2.6216526	-0.21995081	-0.21995081	-0.21995081	-0.21995081	-0.21995081	-0.21995081	-0.21995081	-0.21995081	-0.21995081	-0.21995081	-0.21995081	-0.21995081	-0.21995081	-0.21995081	-0.21995081	-0.21995081	1.5755295	-0.21995081	-0.21995081	-0.21995081	-0.21995081	-0.21995081	-0.21995081	-0.21995081	-0.21995081	-0.21995081	-0.21995081	-0.21995081	-0.21995081	-0.21995081	-0.21995081	-0.21995081	-0.21995081	-0.19792973	-0.21995081	-0.21995081	0.0012026724	-0.07029778	0.1974775	-0.21995081	-0.21995081	-0.21995081	-0.21995081
-0.21995081	-0.21995081	-0.21995081	-0.21995081	-0.21995081	-0.21995081	-0.21995081	-0.21995081	-0.21995081	-0.21995081	-0.21995081	-0.21995081	-0.21995081	-0.21995081	-0.21995081	-0.21995081	-0.21995081	-0.21995081	-0.21995081	-0.21995081	-0.21995081	-0.21995081	-0.21995081	-0.21995081	-0.21995081	-0.21995081	-0.21995081	-0.21995081	-0.21995081	-0.21995081	-0.21995081	-0.21995081	-0.21995081	-0.21995081	-0.21995081	-0.21995081	-0.21995081	-0.21995081	-0.21995081	-0.21995081	-0.21995081	-0.21995081	-0.21995081	-0.21995081	7.245334	-0.21995081	-0.21995081	-0.21995081	-0.21995081	-0.21995081
-0.21995081	-0.21995081	-0.21995081	-0.21995081	-0.21995081	-0.21995081	-0.21995081	-0.21995081	-0.21995081	-0.21995081	-0.21995081	-0.21995081	-0.21995081	-0.21995081	-0.21995081	-0.21995081	-0.21995081	-0.21995081	-0.21995081	-0.21995081	-0.21995081	-0.21995081	-0.21995081	-0.21995081	-0.21995081	-0.21995081	-0.21995081	-0.21995081	-0.21995081	-0.21995081	-0.21995081	-0.21995081	-0.21995081	-0.21995081	-0.21995081	-0.21995081	-0.21995081	-0.21995081	-0.21995081	-0.21995081	-0.21995081	-0.21995081	-0.21995081	-0.21995081	3.9869452	-0.21995081	-0.21995081	-0.21995081	-0.21995081	-0.21995081
-0.21995081	-0.21995081	-0.21995081	-0.21995081	-0.21995081	-0.21995081	-0.21995081	-0.21995081	-0.21995081	-0.21995081	-0.21995081	-0.21995081	-0.21995081	-0.21995081	-0.21995081	-0.21995081	-0.21995081	-0.21995081	-0.21995081	-0.21995081	-0.21995081	-0.21995081	-0.21995081	-0.21995081	-0.21995081	-0.21995081	-0.21995081	-0.21995081	-0.21995081	-0.21995081	-0.21995081	-0.21995081	-0.21995081	-0.21995081	-0.21995081	-0.21995081	-0.21995081	-0.21995081	-0.21995081	-0.21995081	-0.21995081	-0.21995081	-0.21995081	-0.21995081	-0.21995081	-0.21995081	-0.21995081	-0.21995081	-0.21995081	-0.21995081
-0.21995081	-0.21995081	-0.21995081	-0.21995081	-0.21995081	-0.21995081	-0.21995081	-0.21995081	-0.21995081	-0.21995081	-0.21995081	0.91654646	-0.21995081	-0.21995081	-0.21995081	-0.21995081	-0.21995081	-0.21995081	-0.21995081	-0.21995081	-0.21995081	-0.21995081	-0.21995081	-0.21995081	-0.21995081	-0.21995081	-0.21995081	-0.21995081	-0.21995081	-0.21995081	-0.21995081	-0.21995081	-0.21995081	-0.21995081	-0.21995081	-0.21995081	-0.21995081	-0.21995081	-0.21995081	-0.21995081	-0.21995081	-0.21995081	-0.21995081	-0.21995081	-0.21995081	-0.21995081	-0.21995081	-0.21995081	-0.21995081	-0.21995081
-0.21995081	-0.21995081	-0.21995081	-0.21995081	-0.21995081	-0.21995081	-0.21995081	-0.21995081	-0.21995081	-0.21995081	-0.21995081	-0.21995081	-0.21995081	-0.21995081	-0.21995081	-0.21995081	-0.21995081	-0.21995081	-0.21995081	-0.21995081	-0.21995081	-0.21995081	-0.21995081	-0.21995081	-0.21995081	-0.21995081	-0.21995081	-0.21995081	-0.21995081	-0.21995081	-0.21995081	-0.21995081	-0.21995081	-0.21995081	-0.21995081	-0.21995081	-0.21995081	-0.21995081	-0.21995081	-0.21995081	-0.21995081	-0.21995081	-0.21995081	-0.21995081	-0.21995081	-0.21995081	-0.21995081	-0.21995081	-0.21995081	-0.21995081
-0.21995081	-0.21995081	-0.21995081	-0.21995081	-0.21995081	-0.21995081	-0.21995081	-0.21995081	-0.21995081	-0.21995081	-0.21995081	-0.21995081	-0.21995081	-0.21995081	-0.21995081	0.7305698	-0.21995081	-0.21995081	-0.21995081	-0.21995081	-0.21995081	-0.21995081	-0.21995081	-0.21995081	-0.21995081	-0.21995081	-0.21995081	-0.21995081	-0.21995081	-0.21995081	-0.21995081	-0.21995081	-0.21995081	-0.21995081	-0.21995081	-0.21995081	-0.21995081	-0.21995081	-0.21995081	-0.21995081	-0.21995081	-0.21995081	-0.21995081	-0.21995081	-0.21995081	-0.21995081	-0.21995081	-0.21995081	-0.21995081	-0.21995081
-0.21995081	-0.21995081	-0.21995081	-0.21995081	-0.21995081	-0.21995081	-0.21995081	-0.21995081	-0.21995081	-0.21995081	-0.21995081	-0.21995081	-0.21995081	-0.21995081	-0.21995081	-0.21995081	-0.21995081	-0.21995081	-0.21995081	-0.21995081	-0.21995081	-0.21995081	-0.21995081	-0.21995081	-0.21995081	-0.21995081	-0.21995081	-0.21995081	-0.21995081	-0.21995081	-0.21995081	-0.21995081	-0.21995081	-0.21995081	-0.21995081	-0.21995081	-0.21995081	-0.21995081	-0.21995081	-0.21995081	-0.21995081	-0.21995081	-0.21995081	-0.21995081	-0.21995081	-0.21995081	-0.21995081	-0.21995081	-0.21995081	-0.21995081
-0.21995081	-0.21995081	-0.21995081	-0.21995081	-0.21995081	-0.21995081	-0.21995081	-0.21995081	-0.21995081	-0.21995081	-0.21995081	-0.21995081	-0.21995081	-0.21995081	-0.21995081	0.99208015	-0.21995081	-0.21995081	-0.21995081	-0.21995081	-0.21995081	-0.21995081	-0.21995081	-0.21995081	-0.21995081	-0.21995081	-0.21995081	-0.21995081	-0.21995081	-0.21995081	-0.21995081	-0.21995081	-0.21995081	-0.21995081	-0.21995081	-0.21995081	-0.21995081	-0.21995081	-0.21995081	-0.21995081	-0.21995081	-0.21995081	-0.21995081	-0.21995081	-0.21995081	-0.21995081	-0.21995081	-0.21995081	-0.21995081	-0.21995081
-0.21995081	-0.21995081	-0.21995081	-0.21995081	-0.21995081	-0.21995081	-0.21995081	-0.21995081	-0.21995081	-0.21995081	-0.21995081	-0.21995081	-0.21995081	-0.21995081	-0.21995081	-0.21995081	-0.21995081	-0.21995081	-0.21995081	-0.21995081	-0.21995081	-0.21995081	-0.21995081	-0.21995081	-0.21995081	-0.21995081	-0.21995081	-0.21995081	-0.21995081	-0.21995081	-0.21995081	-0.21995081	-0.21995081	-0.21995081	-0.21995081	-0.21995081	-0.21995081	-0.21995081	-0.21995081	-0.21995081	-0.21995081	-0.21995081	-0.21995081	-0.21995081	-0.21995081	-0.21995081	-0.21995081	-0.21995081	-0.21995081	-0.21995081
-0.21995081	-0.21995081	-0.21995081	-0.21995081	-0.21995081	-0.21995081	-0.21995081	-0.21995081	-0.21995081	-0.21995081	-0.21995081	-0.21995081	-0.21995081	-0.21995081	-0.21995081	-0.21995081	-0.21995081	-0.21995081	-0.21995081	-0.21995081	-0.21995081	-0.21995081	-0.21995081	-0.21995081	-0.21995081	-0.21995081	-0.21995081	-0.21995081	-0.21995081	-0.21995081	-0.21995081	-0.21995081	-0.21995081	-0.21995081	-0.21995081	-0.21995081	-0.21995081	-0.21995081	-0.21995081	-0.21995081	-0.21995081	-0.21995081	-0.21995081	-0.21995081	-0.21995081	-0.21995081	-0.21995081	-0.21995081	-0.21995081	-0.21995081
-0.21995081	-0.21995081	-0.21995081	-0.21995081	-0.21995081	-0.21995081	-0.21995081	-0.21995081	-0.21995081	-0.21995081	-0.21995081	-0.21995081	-0.21995081	-0.21995081	-0.21995081	-0.21995081	-0.21995081	-0.21995081	-0.21995081	-0.21995081	-0.21995081	-0.21995081	-0.21995081	-0.21995081	-0.21995081	-0.21995081	-0.21995081	-0.21995081	-0.21995081	-0.21995081	-0.21995081	-0.21995081	-0.21995081	-0.21995081	-0.21995081	-0.21995081	-0.21995081	-0.21995081	-0.21995081	-0.21995081	0.50035834	1.1672046	-0.21995081	1.7283322	-0.21995081	-0.21995081	-0.21995081	-0.21995081	-0.21995081	-0.21995081
-0.21995081	-0.21995081	-0.21995081	-0.21995081	-0.21995081	-0.21995081	-0.21995081	-0.21995081	-0.21995081	-0.21995081	-0.21995081	-0.21995081	-0.21995081	-0.21995081	-0.21995081	-0.21995081	-0.21995081	-0.21995081	-0.21995081	-0.21995081	-0.21995081	-0.21995081	-0.21995081	-0.21995081	-0.21995081	-0.21995081	-0.21995081	-0.21995081	-0.21995081	-0.21995081	-0.21995081	-0.21995081	-0.21995081	-0.21995081	-0.21995081	-0.21995081	-0.21995081	-0.21995081	6.075112	0.13477825	-0.21995081	-0.21995081	-0.21995081	-0.21995081	-0.21995081	-0.21995081	-0.21995081	0.83339244	-0.21995081	-0.21995081
-0.21995081	-0.21995081	-0.21995081	-0.21995081	-0.21995081	-0.21995081	-0.21995081	-0.21995081	-0.21995081	-0.21995081	-0.21995081	-0.21995081	-0.21995081	-0.21995081	-0.21995081	-0.21995081	-0.21995081	-0.21995081	-0.21995081	-0.21995081	-0.21995081	-0.21995081	-0.21995081	-0.21995081	-0.21995081	-0.21995081	-0.21995081	-0.21995081	-0.21995081	-0.21995081	-0.21995081	-0.21995081	-0.21995081	-0.21995081	-0.21995081	-0.21995081	-0.21995081	-0.21995081	2.391011	-0.21995081	-0.21995081	-0.21995081	-0.21995081	-0.21995081	-0.21995081	-0.21995081	-0.21995081	0.7430036	-0.21995081	-0.21995081
-0.21995081	-0.21995081	-0.21995081	-0.21995081	-0.21995081	-0.21995081	-0.21995081	-0.21995081	-0.21995081	-0.21995081	-0.21995081	-0.21995081	-0.21995081	-0.21995081	-0.21995081	-0.21995081	-0.21995081	-0.21995081	-0.21995081	-0.21995081	-0.21995081	-0.21995081	-0.21995081	-0.21995081	-0.21995081	-0.21995081	-0.21995081	-0.21995081	-0.21995081	-0.21995081	-0.21995081	-0.21995081	-0.21995081	-0.21995081	-0.21995081	0.6988416	-0.21995081	-0.21995081	-0.21995081	-0.21995081	-0.21995081	-0.21995081	0.83825386	-0.21995081	-0.21995081	-0.21995081	-0.21995081	-0.21995081	-0.21995081	-0.21995081
-0.21995081	-0.21995081	0.3473821	-0.21995081	-0.21995081	-0.21995081	-0.21995081	-0.21995081	-0.21995081	-0.21995081	-0.21995081	-0.21995081	-0.21995081	-0.21995081	-0.21995081	-0.21995081	-0.21995081	-0.21995081	-0.21995081	-0.21995081	-0.21995081	-0.21995081	-0.21995081	-0.0031290206	-0.21995081	-0.21995081	-0.21995081	-0.21995081	-0.21995081	-0.21995081	-0.21995081	-0.21995081	-0.21995081	-0.21995081	-0.21995081	-0.21995081	-0.21995081	-0.21995081	-0.21995081	-0.21995081	-0.21995081	-0.21995081	-0.21995081	-0.21995081	-0.21995081	-0.21995081	-0.21995081	-0.21995081	-0.21995081	-0.21995081
-0.21995081	-0.21995081	-0.21995081	-0.21995081	-0.21995081	-0.21995081	-0.21995081	-0.21995081	-0.21995081	-0.21995081	-0.21995081	-0.21995081	-0.21995081	-0.21995081	-0.21995081	-0.21995081	-0.21995081	-0.21995081	-0.21995081	-0.21995081	-0.21995081	-0.21995081	-0.21995081	-0.21995081	-0.21995081	-0.21995081	-0.21995081	-0.21995081	-0.21995081	-0.21995081	-0.21995081	-0.21995081	-0.21995081	-0.21995081	-0.21995081	-0.21995081	-0.21995081	-0.21995081	-0.21995081	-0.21995081	-0.21995081	-0.21995081	-0.21995081	-0.21995081	-0.21995081	-0.21995081	-0.21995081	-0.21995081	-0.21995081	-0.21995081
-0.21995081	-0.21995081	-0.21995081	-0.21995081	-0.21995081	-0.21995081	-0.21995081	-0.21995081	-0.21995081	-0.21995081	0.38597366	-0.21995081	-0.21995081	-0.21995081	-0.21995081	-0.21995081	-0.21995081	-0.21995081	-0.21995081	-0.21995081	-0.21995081	-0.21995081	-0.21995081	-0.21995081	-0.21995081	-0.21995081	-0.21995081	-0.21995081	-0.21995081	-0.21995081	-0.21995081	-0.21995081	-0.21995081	-0.21995081	-0.21995081	-0.21995081	-0.21995081	-0.21995081	-0.21995081	-0.11924295	-0.21995081	-0.21995081	-0.21995081	-0.21995081	-0.21995081	-0.21995081	-0.21995081	-0.21995081	-0.21995081	-0.21995081
-0.21995081	-0.21995081	-0.21995081	-0.21995081	-0.21995081	-0.21995081	-0.21995081	-0.21995081	-0.21995081	-0.21995081	0.27576473	-0.21995081	-0.21995081	-0.21995081	-0.21995081	-0.21995081	-0.21995081	-0.21995081	-0.21995081	0.7425458	-0.21995081	-0.21995081	-0.21995081	-0.21995081	-0.21995081	-0.21995081	-0.21995081	-0.21995081	-0.21995081	-0.21995081	-0.21995081	-0.21995081	-0.21995081	-0.21995081	-0.21995081	-0.21995081	-0.21995081	-0.21995081	-0.21995081	-0.21995081	-0.21995081	-0.21995081	-0.21995081	-0.21995081	-0.21995081	-0.21995081	-0.21995081	-0.21995081	-0.21995081	-0.21995081
-0.21995081	7.0476484	-0.21995081	-0.21995081	-0.21995081	-0.21995081	-0.21995081	-0.21995081	-0.21995081	-0.21995081	-0.21995081	-0.21995081	-0.21995081	-0.21995081	-0.21995081	-0.21995081	-0.21995081	-0.21995081	-0.21995081	-0.21995081	-0.21995081	-0.21995081	-0.21995081	-0.21995081	-0.21995081	-0.21995081	-0.21995081	-0.21995081	-0.21995081	-0.21995081	-0.21995081	-0.21995081	-0.21995081	-0.21995081	-0.21995081	-0.21995081	-0.21995081	-0.21995081	-0.21995081	-0.21995081	-0.21995081	-0.21995081	-0.21995081	-0.21995081	-0.21995081	-0.21995081	-0.21995081	-0.21995081	-0.21995081	-0.21995081
-0.21995081	-0.21995081	-0.21995081	-0.21995081	-0.21995081	-0.21995081	-0.21995081	-0.21995081	-0.21995081	-0.21995081	-0.21995081	-0.21995081	-0.21995081	-0.21995081	-0.21995081	-0.21995081	-0.21995081	-0.21995081	-0.21995081	-0.21995081	-0.21995081	-0.21995081	-0.21995081	-0.21995081	-0.21995081	-0.21995081	-0.21995081	-0.21995081	-0.21995081	-0.21995081	-0.21995081	-0.21995081	-0.21995081	-0.21995081	0.14560272	-0.21995081	-0.21995081	-0.21995081	-0.21995081	-0.21995081	-0.21995081	-0.21995081	-0.21995081	-0.21995081	-0.21995081	-0.21995081	-0.21995081	0.98922074	-0.21995081	-0.21995081
-0.096596114	-0.21995081	-0.020741085	0.1616914	-0.21995081	-0.21995081	-0.21995081	-0.21995081	-0.21995081	-0.21995081	-0.21995081	-0.21995081	-0.21995081	-0.21995081	-0.21995081	-0.21995081	-0.21995081	-0.21995081	-0.21995081	-0.21995081	-0.21995081	-0.21995081	-0.21995081	0.8501866	-0.21995081	-0.21995081	-0.21995081	-0.21995081	-0.21995081	0.106218584	1.4516526	-0.21995081	-0.21995081	-0.21995081	-0.21995081	-0.21995081	-0.21995081	-0.21995081	-0.21995081	-0.21995081	-0.21995081	-0.21995081	-0.21995081	-0.21995081	-0.21995081	-0.21995081	-0.21995081	-0.21995081	-0.21995081	-0.21995081
-0.21995081	0.26094615	-0.21995081	-0.21995081	-0.21995081	-0.21995081	-0.21995081	-0.21995081	-0.21995081	-0.21995081	-0.21995081	-0.21995081	-0.21995081	-0.21995081	-0.21995081	-0.21995081	-0.21995081	-0.21995081	-0.21995081	-0.07029529	-0.21995081	-0.21995081	-0.21995081	-0.21995081	-0.21995081	-0.21995081	-0.21995081	-0.21995081	-0.21995081	-0.21995081	0.32906187	-0.21995081	-0.21995081	-0.21995081	-0.21995081	-0.21995081	-0.21995081	-0.21995081	-0.21995081	-0.21995081	-0.21995081	-0.21995081	2.3083766	-0.21995081	-0.21995081	-0.21995081	-0.21995081	-0.21995081	-0.21995081	-0.21995081
-0.21995081	-0.21995081	-0.21995081	-0.21995081	-0.21995081	-0.21995081	-0.21995081	-0.21995081	-0.21995081	-0.21995081	-0.21995081	-0.21995081	-0.21995081	-0.21995081	-0.21995081	-0.21995081	-0.21995081	-0.21995081	-0.21995081	-0.21995081	-0.21995081	-0.21995081	-0.21995081	-0.21995081	-0.21995081	-0.21995081	-0.21995081	-0.21995081	2.319493	-0.21995081	-0.21995081	-0.21995081	-0.21995081	-0.21995081	-0.21995081	-0.21995081	-0.21995081	-0.21995081	-0.21995081	-0.21995081	-0.21995081	-0.21995081	10.083037	1.4315745	-0.21995081	-0.21995081	-0.21995081	-0.21995081	-0.21995081	-0.21995081
1.4917582	-0.21995081	-0.21995081	-0.21995081	-0.21995081	-0.21995081	-0.21995081	-0.21995081	-0.21995081	-0.21995081	-0.21995081	-0.21995081	-0.21995081	-0.21995081	-0.21995081	-0.21995081	-0.21995081	-0.21995081	-0.21995081	-0.21995081	-0.21995081	-0.21995081	-0.21995081	-0.21995081	-0.21995081	-0.21995081	-0.21995081	-0.21995081	-0.21995081	-0.21995081	-0.21995081	-0.21995081	-0.21995081	-0.21995081	-0.21995081	-0.21995081	-0.21995081	-0.21995081	-0.21995081	-0.21995081	-0.21995081	-0.21995081	6.294471	-0.21995081	-0.21995081	-0.21995081	-0.21995081	-0.21995081	-0.21995081	-0.21995081
-0.21995081	-0.21995081	-0.21995081	-0.21995081	-0.21995081	-0.21995081	-0.21995081	-0.21995081	-0.21995081	-0.21995081	-0.21995081	-0.21995081	-0.21995081	-0.21995081	-0.21995081	-0.21995081	-0.21995081	-0.21995081	-0.21995081	-0.21995081	-0.21995081	-0.21995081	-0.21995081	-0.21995081	-0.21995081	-0.21995081	-0.21995081	-0.21995081	-0.21995081	-0.21995081	-0.21995081	-0.21995081	-0.21995081	-0.21995081	-0.21995081	-0.21995081	-0.21995081	-0.21995081	-0.21995081	-0.21995081	-0.21995081	3.0574436	2.0902517	-0.21995081	-0.21995081	-0.21995081	-0.21995081	-0.21995081	-0.21995081	-0.21995081
-0.21995081	-0.21995081	-0.21995081	-0.21995081	-0.21995081	-0.21995081	-0.21995081	-0.21995081	-0.21995081	-0.21995081	0.7157418	0.3283929	-0.21995081	-0.21995081	-0.21995081	-0.21995081	-0.21995081	-0.21995081	-0.21995081	-0.21995081	-0.21995081	-0.21995081	-0.21995081	-0.21995081	-0.21995081	-0.21995081	-0.21995081	-0.21995081	4.301453	-0.21995081	1.930125	-0.21995081	-0.21995081	-0.21995081	-0.21995081	-0.21995081	0.14940917	-0.21995081	-0.21995081	-0.21995081	-0.21995081	2.0856793	3.9995396	-0.21995081	-0.21995081	-0.21995081	-0.21995081	3.5060983	-0.21995081	4.3325453
0.53652304	-0.21995081	-0.21995081	-0.21995081	-0.21995081	-0.21995081	-0.21995081	-0.21995081	-0.21995081	-0.21995081	-0.21995081	-0.21995081	-0.21995081	-0.21995081	-0.21995081	-0.21995081	-0.21995081	-0.21995081	-0.21995081	-0.21995081	-0.21995081	-0.21995081	-0.21995081	-0.21995081	-0.21995081	-0.21995081	-0.21995081	-0.21995081	-0.21995081	-0.21995081	2.253272	0.040167186	-0.21995081	-0.21995081	3.7451708	-0.21995081	-0.21995081	-0.21995081	-0.21995081	-0.21995081	-0.21995081	1.2332153	0.5511448	-0.21995081	-0.21995081	-0.21995081	-0.21995081	3.4333959	-0.21995081	-0.21995081
-0.21995081	-0.21995081	-0.21995081	-0.21995081	-0.21995081	-0.21995081	-0.21995081	-0.21995081	-0.21995081	-0.21995081	-0.21995081	-0.21995081	-0.21995081	-0.21995081	-0.21995081	-0.21995081	-0.21995081	-0.21995081	-0.21995081	-0.21995081	-0.21995081	-0.21995081	2.8553822	-0.21995081	-0.21995081	-0.21995081	-0.21995081	-0.21995081	-0.21995081	-0.21995081	2.2443707	5.3896008	-0.21995081	-0.21995081	0.2320933	-0.21995081	-0.21995081	-0.21995081	-0.21995081	-0.21995081	-0.21995081	4.2192655	-0.21995081	-0.21995081	-0.21995081	-0.21995081	-0.21995081	-0.21995081	-0.21995081	0.96217704
-0.21995081	-0.21995081	-0.21995081	-0.21995081	-0.21995081	-0.21995081	-0.21995081	-0.21995081	-0.21995081	-0.21995081	-0.21995081	-0.21995081	-0.21995081	-0.21995081	-0.21995081	-0.21995081	-0.21995081	-0.21995081	-0.21995081	-0.21995081	-0.21995081	-0.21995081	-0.21995081	-0.21995081	-0.21995081	0.2849261	-0.21995081	-0.21995081	-0.21995081	-0.21995081	-0.21995081	4.7659554	-0.21995081	-0.21995081	-0.21995081	-0.21995081	-0.21995081	-0.21995081	1.1492152	-0.21995081	-0.21995081	-0.21995081	-0.21995081	-0.21995081	-0.21995081	-0.21995081	-0.21995081	-0.21995081	6.544532	-0.21995081
-0.21995081	-0.21995081	-0.21995081	-0.21995081	-0.21995081	-0.21995081	-0.21995081	-0.21995081	-0.21995081	-0.21995081	-0.21995081	-0.21995081	-0.21995081	-0.21995081	-0.21995081	-0.21995081	-0.21995081	-0.21995081	-0.21995081	-0.21995081	-0.21995081	3.2265184	-0.21995081	-0.21995081	-0.21995081	-0.21995081	-0.21995081	-0.21995081	-0.21995081	-0.21995081	-0.21995081	-0.21995081	-0.21995081	-0.21995081	-0.21995081	-0.21995081	-0.21995081	-0.21995081	4.545588	3.004176	-0.21995081	-0.21995081	-0.21995081	0.87435234	-0.21995081	-0.21995081	-0.21995081	-0.21995081	-0.21995081	-0.21995081
-0.21995081	-0.21995081	-0.21995081	-0.21995081	-0.21995081	-0.21995081	-0.21995081	-0.21995081	-0.21995081	-0.21995081	-0.21995081	-0.21995081	-0.21995081	-0.21995081	-0.21995081	-0.21995081	-0.21995081	-0.21995081	-0.21995081	-0.21995081	-0.21995081	5.0181413	-0.21995081	-0.21995081	-0.21995081	-0.21995081	-0.21995081	-0.21995081	-0.21995081	-0.21995081	-0.21995081	-0.21995081	-0.21995081	-0.21995081	-0.21995081	-0.21995081	-0.21995081	-0.21995081	-0.21995081	0.9183225	-0.21995081	0.27451807	-0.21995081	-0.21995081	-0.21995081	-0.21995081	-0.21995081	0.27098092	-0.21995081	-0.21995081
-0.21995081	-0.21995081	-0.21995081	-0.21995081	-0.21995081	-0.21995081	-0.21995081	-0.21995081	-0.21995081	-0.21995081	-0.21995081	-0.21995081	-0.21995081	-0.21995081	-0.21995081	-0.21995081	-0.21995081	-0.21995081	-0.21995081	-0.21995081	-0.21995081	-0.21995081	-0.21995081	-0.21995081	-0.21995081	-0.21995081	-0.21995081	-0.21995081	-0.21995081	-0.21995081	-0.21995081	-0.21995081	-0.21995081	-0.21995081	-0.21995081	-0.21995081	-0.06890243	3.9229245	2.5739841	1.2179596	-0.21995081	-0.21995081	-0.21995081	-0.21995081	-0.21995081	-0.21995081	-0.21995081	-0.21995081	-0.21995081	-0.21995081
-0.21995081	-0.21995081	-0.21995081	-0.21995081	-0.21995081	-0.21995081	-0.21995081	-0.21995081	-0.21995081	-0.21995081	-0.21995081	-0.21995081	-0.21995081	5.2824965	-0.21995081	-0.21995081	-0.21995081	-0.21995081	-0.21995081	-0.21995081	-0.21995081	-0.21995081	-0.21995081	-0.21995081	-0.21995081	-0.21995081	-0.21995081	-0.21995081	-0.21995081	-0.21995081	-0.21995081	-0.21995081	-0.21995081	-0.21995081	-0.21995081	-0.21995081	-0.08411615	-0.21995081	-0.21995081	-0.21995081	1.634316	1.0528767	-0.21995081	-0.21995081	-0.21995081	2.324684	-0.21995081	-0.21995081	-0.21995081	-0.21995081
-0.21995081	-0.21995081	-0.21995081	-0.21995081	-0.21995081	-0.21995081	1.5094548	-0.21995081	-0.21995081	-0.21995081	-0.21995081	-0.21995081	-0.21995081	-0.21995081	-0.21995081	-0.21995081	-0.21995081	-0.21995081	-0.21995081	-0.21995081	-0.21995081	-0.21995081	-0.21995081	-0.21995081	-0.21995081	-0.21995081	-0.21995081	-0.21995081	-0.21995081	-0.21995081	-0.21995081	-0.21995081	-0.21995081	-0.21995081	-0.21995081	-0.21995081	-0.21995081	-0.21995081	6.2623987	2.0302846	3.604204	9.962724	-0.21995081	-0.21995081	-0.21995081	-0.21995081	-0.21995081	-0.21995081	-0.21995081	-0.21995081
2.8279278	-0.21995081	-0.21995081	-0.21995081	-0.21995081	-0.21995081	-0.21995081	-0.21995081	-0.21995081	-0.21995081	-0.21995081	-0.21995081	-0.21995081	-0.21995081	-0.21995081	-0.21995081	-0.21995081	-0.21995081	-0.21995081	-0.21995081	-0.21995081	-0.21995081	-0.21995081	-0.21995081	-0.21995081	-0.21995081	-0.21995081	-0.21995081	-0.21995081	-0.21995081	-0.21995081	-0.21995081	-0.21995081	-0.21995081	-0.21995081	-0.21995081	0.11697828	7.690026	11.912954	0.24540089	0.941206	8.443179	-0.21995081	-0.21995081	-0.21995081	-0.21995081	-0.21995081	-0.21995081	-0.21995081	-0.21995081
6.732701	6.318919	-0.21995081	-0.21995081	-0.21995081	-0.21995081	-0.21995081	-0.21995081	-0.21995081	-0.21995081	-0.21995081	-0.21995081	-0.21995081	-0.21995081	-0.21995081	-0.21995081	-0.21995081	-0.21995081	-0.21995081	-0.21995081	-0.21995081	-0.21995081	-0.21995081	-0.21995081	-0.21995081	-0.21995081	-0.21995081	-0.21995081	-0.21995081	-0.21995081	-0.21995081	-0.21995081	-0.21995081	-0.21995081	-0.21995081	-0.21995081	2.5886228	8.504031	9.549443	2.652363	-0.21995081	-0.21995081	-0.21995081	-0.21995081	-0.21995081	-0.21995081	-0.21995081	-0.21995081	-0.21995081	-0.21995081
6.1458783	7.178178	-0.21995081	-0.21995081	-0.21995081	-0.21995081	-0.21995081	-0.21995081	-0.21995081	-0.21995081	-0.21995081	-0.21995081	-0.21995081	-0.21995081	-0.21995081	-0.21995081	-0.21995081	-0.21995081	-0.21995081	-0.21995081	-0.21995081	-0.21995081	-0.21995081	-0.21995081	-0.21995081	-0.21995081	3.6659873	-0.21995081	-0.21995081	-0.21995081	-0.21995081	-0.21995081	-0.21995081	-0.21323864	-0.21995081	-0.21995081	-0.21995081	-0.21995081	1.2100834	-0.21995081	0.901478	-0.21995081	-0.21995081	-0.21995081	-0.21995081	-0.21995081	-0.21995081	-0.21995081	-0.21995081	-0.21995081
2.0184705	2.4032152	-0.21995081	-0.21995081	-0.21995081	3.2656116	3.2560232	5.3019247	-0.21995081	-0.21995081	-0.21995081	-0.21995081	-0.21995081	-0.21995081	-0.21995081	-0.21995081	-0.21995081	-0.21995081	-0.21995081	-0.21995081	-0.21995081	-0.21995081	-0.21995081	-0.21995081	-0.21995081	-0.21995081	3.3544128	-0.21995081	-0.21995081	-0.21995081	-0.21995081	-0.21995081	-0.21995081	-0.21995081	-0.21995081	-0.21995081	0.85608613	-0.21995081	1.2795165	-0.21995081	-0.21995081	-0.21995081	-0.21995081	-0.21995081	-0.21995081	-0.21995081	-0.21995081	-0.21995081	-0.21995081	-0.21995081
-0.21995081	-0.009817559	-0.21995081	1.4400278	-0.21995081	1.6901444	0.73014873	6.4337087	-0.21995081	-0.21995081	-0.21995081	-0.21995081	-0.21995081	-0.21995081	-0.21995081	-0.21995081	-0.21995081	-0.21995081	-0.21995081	-0.21995081	-0.21995081	-0.21995081	-0.21995081	-0.21995081	-0.21995081	-0.21995081	-0.21995081	-0.21995081	-0.21995081	-0.21995081	-0.21995081	-0.21995081	-0.21995081	-0.21995081	-0.21995081	-0.21995081	-0.21995081	0.28843552	-0.21995081	-0.21995081	-0.21995081	-0.21995081	-0.21995081	-0.21995081	-0.21995081	-0.21995081	-0.21995081	-0.21995081	-0.21995081	-0.21995081
-0.21995081	1.9227479	0.21944231	-0.21995081	-0.21995081	0.666039	-0.21995081	-0.21995081	-0.21995081	-0.21995081	-0.21995081	-0.21995081	-0.21995081	-0.21995081	-0.21995081	-0.21995081	-0.21995081	-0.21995081	-0.21995081	-0.21995081	-0.21995081	-0.21995081	-0.11519474	-0.21995081	-0.21995081	-0.21995081	0.04628364	-0.21995081	1.441444	-0.21995081	-0.21995081	-0.21995081	-0.21995081	-0.21995081	-0.21995081	-0.21995081	-0.21995081	-0.21995081	-0.21995081	-0.21995081	-0.21995081	-0.21995081	-0.21995081	-0.21995081	-0.21995081	-0.21995081	-0.21995081	-0.21995081	-0.21995081	2.7518795
-0.21995081	-0.21995081	-0.21995081	-0.21995081	-0.21995081	-0.21995081	1.6095314	-0.21995081	-0.21995081	-0.21995081	-0.21995081	-0.21995081	-0.21995081	-0.21995081	-0.21995081	-0.21995081	-0.21995081	-0.21995081	-0.21995081	-0.21995081	-0.21995081	-0.21995081	-0.21995081	-0.21995081	-0.21995081	-0.21995081	-0.21995081	3.041702	-0.21995081	-0.21995081	-0.21995081	-0.21995081	-0.21995081	-0.21995081	-0.21995081	-0.21995081	-0.21995081	-0.21995081	-0.21995081	-0.21995081	-0.21995081	-0.21995081	-0.21995081	-0.21995081	1.0697594	0.9413444	-0.13045178	-0.21995081	-0.21995081	-0.21995081
1.595298	6.464841	0.14837113	-0.21995081	-0.21995081	-0.21995081	-0.21995081	-0.21995081	-0.21995081	-0.21995081	-0.21995081	-0.21995081	-0.21995081	-0.21995081	-0.21995081	-0.21995081	-0.21995081	-0.21995081	-0.21995081	-0.21995081	-0.21995081	-0.21995081	-0.21995081	-0.21995081	-0.21995081	-0.21995081	-0.21995081	-0.21995081	0.012012555	-0.21995081	-0.21995081	-0.21995081	-0.21995081	-0.21995081	-0.21995081	-0.21995081	-0.21995081	-0.21995081	-0.21995081	-0.21995081	-0.21995081	-0.21995081	-0.21995081	-0.21995081	-0.21995081	3.198739	0.002009302	-0.21995081	-0.21995081	-0.21995081
1.6866965	6.6818275	-0.21995081	-0.21995081	-0.21995081	-0.21995081	-0.21995081	-0.21995081	-0.21995081	-0.21995081	-0.21995081	-0.21995081	-0.21995081	-0.21995081	-0.21995081	-0.21995081	-0.21995081	-0.21995081	-0.21995081	-0.21995081	-0.21995081	2.0199494	-0.21995081	-0.21995081	-0.21995081	-0.21995081	-0.13196433	0.97506756	-0.21995081	-0.21995081	-0.21995081	-0.21995081	-0.21995081	-0.21995081	-0.21995081	-0.21995081	-0.21995081	-0.21995081	-0.21995081	-0.21995081	-0.21995081	-0.21995081	-0.21995081	-0.21995081	-0.21995081	3.1856816	-0.21995081	-0.21995081	-0.21995081	-0.21995081
-0.21995081	-0.21995081	-0.21995081	-0.21995081	-0.21995081	-0.21995081	-0.21995081	-0.21995081	-0.21995081	-0.21995081	-0.21995081	-0.21995081	-0.21995081	-0.21995081	-0.21995081	-0.21995081	-0.21995081	-0.21995081	-0.21995081	-0.21995081	-0.21995081	-0.13198033	-0.21995081	-0.21995081	-0.21995081	-0.21995081	-0.21995081	-0.21995081	-0.21995081	-0.21995081	-0.21995081	-0.21995081	-0.21995081	-0.21995081	-0.21995081	-0.21995081	-0.21995081	-0.21995081	-0.21995081	-0.21995081	-0.21995081	-0.21995081	6.6542234	-0.21995081	1.0074193	-0.21995081	3.559487	0.5688302	2.3898993	-0.18057661
-0.21995081	-0.21995081	-0.21995081	-0.21995081	-0.21995081	-0.21995081	-0.21995081	-0.21995081	-0.21995081	-0.21995081	-0.21995081	-0.21995081	-0.21995081	-0.21995081	-0.21995081	-0.21995081	-0.21995081	-0.21995081	-0.21995081	-0.21995081	-0.21995081	-0.21995081	-0.21995081	-0.21995081	1.3317226	-0.21995081	1.8258737	-0.21995081	-0.21995081	-0.21995081	-0.21995081	-0.21995081	-0.21995081	-0.21995081	-0.21995081	-0.21995081	-0.21995081	-0.21995081	-0.21995081	-0.21995081	-0.21995081	0.7621222	4.946841	-0.21995081	-0.21995081	-0.21995081	0.6574732	-0.21995081	0.64905477	3.5655506
-0.21995081	-0.21995081	-0.21995081	-0.21995081	-0.21995081	-0.21995081	-0.21995081	-0.21995081	-0.21995081	-0.21995081	-0.21995081	-0.21995081	-0.21995081	-0.21995081	-0.21995081	-0.21995081	-0.21995081	-0.21995081	-0.21995081	-0.21995081	-0.21995081	-0.21995081	-0.21995081	-0.21995081	-0.21995081	-0.21995081	-0.21995081	-0.21995081	-0.21995081	-0.21995081	-0.21995081	-0.21995081	-0.21995081	-0.21995081	-0.21995081	-0.21995081	-0.21995081	-0.21995081	-0.21995081	-0.21995081	-0.21995081	-0.21995081	-0.21995081	-0.21995081	-0.21995081	2.0206308	-0.21995081	-0.21995081	-0.21995081	-0.21995081
-0.21995081	-0.21995081	-0.21995081	-0.21995081	-0.21995081	-0.026694484	-0.21995081	-0.21995081	-0.21995081	-0.21995081	-0.21995081	-0.21995081	-0.21995081	-0.21995081	-0.21995081	-0.21995081	-0.21995081	0.23987697	-0.21995081	-0.21995081	-0.21995081	-0.21995081	-0.21995081	-0.21995081	0.50581	-0.21995081	-0.21995081	-0.21995081	-0.21995081	-0.21995081	-0.21995081	-0.21995081	-0.21995081	-0.21995081	-0.21995081	-0.21995081	-0.21995081	-0.21995081	-0.21995081	-0.21995081	-0.21995081	-0.21995081	-0.21995081	-0.21995081	-0.21995081	-0.21995081	-0.21995081	3.024094	-0.21995081	-0.21995081
-0.21995081	1.894004	-0.21995081	-0.21995081	-0.21995081	-0.21995081	-0.21995081	-0.21995081	-0.21995081	-0.1977915	-0.21995081	-0.21995081	-0.21995081	-0.21995081	-0.21995081	-0.21995081	-0.21995081	2.2100675	-0.21995081	-0.21995081	-0.21995081	1.9182329	-0.21995081	-0.21995081	-0.21995081	0.4591069	-0.21995081	-0.21995081	-0.21995081	-0.21995081	-0.21995081	-0.21995081	-0.21995081	-0.21995081	-0.21995081	-0.21995081	-0.21995081	0.1967316	-0.21995081	-0.21995081	-0.21995081	-0.21995081	-0.21995081	-0.21995081	-0.21995081	-0.21995081	-0.21995081	1.7780423	-0.21995081	-0.21995081
-0.21995081	-0.21995081	-0.21995081	-0.21995081	-0.21995081	-0.21995081	-0.21995081	-0.21995081	-0.21995081	-0.21995081	-0.21995081	-0.21995081	-0.21995081	-0.21995081	-0.21995081	-0.21995081	-0.21995081	-0.21995081	-0.21995081	-0.21995081	-0.21995081	-0.21995081	-0.21995081	-0.21995081	-0.21995081	-0.21995081	-0.21995081	-0.21995081	-0.21995081	-0.21995081	-0.21995081	-0.21995081	-0.21995081	-0.21995081	-0.21995081	-0.21995081	-0.21995081	-0.21995081	-0.21995081	-0.21995081	-0.21995081	-0.21995081	0.62932265	-0.21995081	-0.21995081	-0.21995081	-0.21995081	-0.21995081	-0.21995081	-0.21995081
-0.21995081	-0.21995081	-0.21995081	-0.21995081	-0.21995081	-0.21995081	-0.21995081	-0.21995081	-0.21995081	-0.21995081	-0.21995081	-0.21995081	-0.21995081	-0.21995081	-0.21995081	-0.21995081	-0.21995081	-0.21995081	-0.21995081	-0.21995081	-0.21995081	-0.21995081	-0.21995081	-0.21995081	-0.21995081	-0.21995081	3.3491547	-0.21995081	-0.21995081	-0.21995081	-0.21995081	-0.21995081	-0.21995081	-0.21995081	-0.21995081	-0.21995081	-0.21995081	-0.21995081	-0.21995081	-0.21995081	-0.21995081	-0.21995081	-0.21995081	-0.21995081	-0.21995081	-0.21995081	-0.21995081	-0.21995081	-0.21995081	-0.21995081
-0.21995081	-0.21995081	-0.21995081	-0.21995081	-0.21995081	-0.21995081	-0.21995081	-0.21995081	-0.21995081	-0.21995081	-0.21995081	-0.21995081	-0.21995081	-0.21995081	-0.21995081	-0.21995081	-0.21995081	-0.21995081	-0.21995081	-0.21995081	-0.21995081	-0.21995081	-0.21995081	-0.21995081	-0.21995081	-0.21995081	-0.21995081	-0.21995081	-0.21995081	-0.21995081	-0.21995081	-0.21995081	-0.21995081	-0.21995081	-0.21995081	-0.21995081	-0.21995081	-0.21995081	0.20367508	-0.21995081	-0.21995081	5.3516936	4.151748	3.4451585	4.127458	-0.21995081	-0.21995081	-0.21995081	-0.21995081	-0.21995081
-0.21995081	-0.21995081	-0.21995081	-0.21995081	-0.21995081	-0.21995081	-0.21995081	-0.21995081	-0.21995081	-0.21995081	-0.21995081	-0.21995081	-0.21995081	-0.21995081	-0.21995081	-0.21995081	-0.21995081	-0.21995081	-0.21995081	-0.21995081	-0.21995081	-0.21995081	-0.21995081	-0.21995081	-0.21995081	-0.21995081	4.9716606	-0.21995081	-0.21995081	-0.21995081	-0.21995081	-0.21995081	-0.21995081	-0.21995081	-0.21995081	-0.21995081	-0.21995081	-0.21995081	-0.21995081	-0.21995081	-0.21995081	-0.21995081	9.621213	1.0970508	2.782784	-0.21995081	-0.21995081	-0.21995081	-0.21995081	-0.21995081
-0.21995081	-0.21995081	-0.21995081	-0.21995081	-0.21995081	-0.21995081	-0.21995081	-0.21995081	-0.21995081	-0.21995081	-0.21995081	-0.21995081	-0.21995081	-0.21995081	-0.21995081	-0.21995081	-0.21995081	-0.21995081	-0.21995081	-0.21995081	-0.21995081	-0.21995081	-0.21995081	-0.21995081	-0.21995081	-0.21995081	-0.21995081	-0.21995081	-0.21995081	-0.21995081	1.6377451	-0.21995081	-0.21995081	-0.21995081	-0.21995081	-0.21995081	-0.21995081	-0.21995081	1.7374688	-0.21995081	7.1501555	-0.21995081	2.0468962	0.6072165	-0.21995081	-0.21995081	0.43574998	-0.21995081	-0.21995081	-0.21995081
-0.21995081	-0.21995081	-0.21995081	-0.21995081	-0.21995081	-0.21995081	-0.21995081	-0.21995081	-0.21995081	-0.21995081	-0.21995081	-0.21995081	-0.21995081	-0.21995081	-0.21995081	-0.21995081	-0.21995081	-0.21995081	-0.21995081	-0.21995081	-0.21995081	-0.21995081	-0.21995081	-0.21995081	-0.21995081	-0.21995081	-0.21995081	-0.21995081	-0.21995081	-0.21995081	-0.21995081	-0.21995081	-0.21995081	-0.21995081	-0.21995081	-0.21995081	-0.21995081	-0.21995081	2.4763324	0.8463459	4.0555277	1.0381925	-0.21995081	-0.21995081	-0.21995081	-0.21995081	-0.21995081	-0.21995081	-0.21995081	-0.21995081
-0.21995081	-0.21995081	-0.21995081	-0.21995081	-0.21995081	-0.21995081	-0.21995081	-0.21995081	-0.21995081	-0.21995081	-0.21995081	-0.21995081	-0.21995081	-0.21995081	-0.21995081	-0.21995081	-0.21995081	-0.21995081	-0.21995081	-0.21995081	-0.21995081	-0.21995081	-0.21995081	-0.21995081	-0.21995081	-0.21995081	-0.21995081	-0.21995081	-0.21995081	-0.21995081	-0.21995081	-0.21995081	-0.21995081	-0.21995081	-0.21995081	-0.21995081	-0.21995081	-0.21995081	-0.21995081	2.1751597	2.8353457	-0.028421946	3.1123633	-0.21995081	-0.21995081	-0.21995081	-0.21995081	-0.21995081	-0.21995081	-0.21995081
-0.21995081	0.53082126	-0.21995081	-0.21995081	-0.21995081	-0.21995081	-0.21995081	-0.21995081	3.813212	-0.21995081	-0.21995081	-0.21995081	-0.21995081	-0.21995081	-0.21995081	-0.21995081	-0.21995081	-0.21995081	-0.21995081	-0.21995081	-0.21995081	-0.21995081	-0.21995081	-0.21995081	-0.21995081	-0.21995081	-0.21995081	-0.21995081	-0.21995081	-0.21995081	-0.21995081	-0.21995081	-0.21995081	-0.21995081	-0.21995081	-0.21995081	-0.21995081	-0.21995081	-0.21995081	-0.21995081	1.7886992	-0.1689788	5.471689	-0.21995081	-0.21995081	-0.21995081	-0.21995081	-0.21995081	-0.21995081	-0.21995081
-0.21995081	-0.21995081	-0.21995081	-0.21995081	-0.21995081	-0.21995081	-0.21995081	-0.21995081	-0.21995081	-0.21995081	-0.21995081	-0.21995081	-0.21995081	-0.21995081	-0.21995081	-0.21995081	-0.21995081	-0.21995081	-0.21995081	-0.21995081	-0.21995081	-0.21995081	-0.21995081	-0.21995081	-0.21995081	-0.21995081	-0.21995081	-0.21995081	-0.21995081	-0.21995081	-0.21995081	-0.21995081	-0.21995081	-0.21995081	-0.21995081	-0.21995081	-0.21995081	-0.21995081	-0.21995081	-0.21995081	1.2083496	0.3101642	3.6047091	-0.21995081	-0.21995081	-0.21995081	-0.21995081	-0.21995081	-0.21995081	-0.21995081
-0.21995081	-0.21995081	-0.21995081	-0.21995081	-0.21995081	-0.21995081	-0.21995081	-0.21995081	-0.21995081	-0.21995081	-0.21995081	-0.21995081	-0.21995081	-0.21995081	-0.21995081	-0.21995081	-0.21995081	-0.21995081	-0.21995081	-0.21995081	-0.21995081	-0.21995081	-0.21995081	-0.21995081	1.7036234	-0.21995081	-0.21995081	-0.21995081	-0.21995081	-0.21995081	-0.21995081	-0.21995081	-0.21995081	-0.21995081	-0.21995081	-0.21995081	-0.21995081	-0.21995081	-0.21995081	0.014054522	-0.21995081	-0.21995081	-0.03938265	-0.21995081	-0.21995081	-0.21995081	-0.21995081	-0.21995081	-0.21995081	-0.21995081
-0.21995081	-0.21995081	-0.21995081	-0.21995081	-0.21995081	-0.21995081	-0.21995081	-0.21995081	-0.21995081	-0.21995081	-0.21995081	-0.21995081	-0.21995081	-0.21995081	-0.21995081	-0.21995081	-0.21995081	-0.21995081	-0.21995081	-0.21995081	-0.21995081	-0.21995081	-0.21995081	-0.21995081	-0.21995081	-0.21995081	-0.21995081	-0.21995081	-0.21995081	-0.21995081	-0.21995081	-0.21995081	-0.21995081	-0.21995081	-0.21995081	-0.21995081	-0.21995081	-0.21995081	-0.21995081	-0.21995081	-0.21995081	-0.21995081	-0.21995081	-0.21995081	-0.21995081	-0.21995081	-0.21995081	-0.21995081	-0.21995081	-0.21995081
-0.21995081	-0.21995081	-0.21995081	-0.21995081	-0.21995081	-0.21995081	-0.21995081	-0.21995081	-0.21995081	-0.21995081	-0.21995081	-0.21995081	-0.21995081	-0.21995081	-0.21995081	-0.21995081	-0.21995081	-0.21995081	-0.21995081	-0.21995081	-0.21995081	-0.21995081	-0.21995081	-0.21995081	-0.21995081	0.24552144	-0.21995081	-0.21995081	-0.21995081	-0.21995081	-0.21995081	-0.21995081	-0.21995081	-0.21995081	-0.21995081	-0.21995081	-0.21995081	-0.21995081	-0.21995081	-0.21995081	-0.21995081	-0.21995081	-0.21995081	-0.21995081	-0.21995081	-0.21995081	-0.21995081	-0.21995081	-0.21995081	-0.21995081
-0.21995081	-0.21995081	-0.21995081	0.053084347	-0.21995081	-0.21995081	-0.21995081	-0.21995081	-0.21995081	-0.21995081	-0.21995081	-0.21995081	-0.21995081	-0.21995081	-0.21995081	-0.21995081	-0.21995081	-0.21995081	-0.21995081	-0.21995081	-0.21995081	-0.21995081	-0.21995081	-0.21995081	-0.21995081	-0.21995081	-0.21995081	-0.21995081	-0.21995081	-0.21995081	-0.21995081	-0.21995081	-0.21995081	-0.21995081	-0.21995081	-0.21995081	-0.21995081	-0.21995081	-0.21995081	-0.21995081	-0.21995081	-0.21995081	0.8955555	-0.21995081	-0.21995081	-0.21995081	-0.21995081	-0.21995081	-0.21995081	-0.21995081
-0.21995081	-0.21995081	-0.21995081	-0.21995081	-0.21995081	-0.21995081	-0.21995081	-0.21995081	-0.21995081	-0.21995081	-0.21995081	-0.21995081	-0.21995081	-0.21995081	-0.21995081	-0.21995081	-0.21995081	-0.21995081	-0.21995081	-0.21995081	-0.21995081	-0.21995081	-0.21995081	-0.08105469	-0.21995081	-0.21995081	-0.21995081	-0.21995081	-0.21995081	-0.21995081	-0.21995081	-0.21995081	-0.21995081	-0.21995081	-0.21995081	-0.21995081	-0.21995081	-0.21995081	-0.21995081	-0.21995081	-0.21995081	-0.21995081	-0.21995081	-0.21995081	-0.21995081	-0.21995081	-0.21995081	-0.21995081	-0.21995081	-0.21995081
-0.21995081	-0.21995081	-0.21995081	-0.21995081	-0.21995081	-0.21995081	-0.21995081	-0.21995081	-0.21995081	-0.21995081	-0.21995081	-0.21995081	-0.21995081	-0.21995081	-0.21995081	-0.21995081	-0.21995081	-0.21995081	-0.041450772	-0.21995081	-0.00075074437	0.58750874	-0.21995081	-0.21995081	-0.21995081	-0.21995081	-0.21995081	-0.21995081	-0.21995081	-0.21995081	-0.21995081	-0.21995081	-0.21995081	-0.21995081	-0.21995081	-0.21995081	-0.21995081	-0.21995081	-0.21995081	-0.21995081	-0.21995081	-0.21995081	-0.21995081	-0.21995081	-0.21995081	-0.21995081	-0.21995081	-0.21995081	-0.21995081	-0.21995081
-0.21995081	-0.21995081	-0.21995081	-0.21995081	-0.21995081	-0.21995081	-0.21995081	-0.21995081	1.4473184	-0.21995081	-0.21995081	-0.21995081	-0.21995081	-0.21995081	-0.21995081	-0.21995081	-0.21995081	0.54119134	-0.21995081	0.53641105	-0.21995081	-0.21995081	-0.21995081	-0.21995081	-0.21995081	-0.21995081	-0.21995081	-0.21995081	-0.21995081	-0.21995081	1.7501452	-0.21995081	-0.21995081	-0.21995081	-0.21995081	-0.21995081	-0.21995081	-0.21995081	-0.21995081	-0.21995081	-0.21995081	-0.21995081	-0.21995081	-0.21995081	-0.21995081	-0.21995081	-0.21995081	-0.21995081	-0.21995081	-0.21995081
-0.21995081	-0.21995081	-0.21995081	-0.21995081	-0.21995081	-0.21995081	-0.21995081	-0.21995081	-0.21995081	-0.21995081	-0.21995081	-0.21995081	-0.21995081	-0.21995081	-0.21995081	-0.21995081	-0.21995081	-0.21995081	-0.21995081	-0.21995081	-0.21995081	0.2759755	-0.21995081	-0.21995081	-0.21995081	-0.21995081	-0.21995081	-0.21995081	-0.21995081	-0.21995081	-0.21995081	-0.21995081	2.634518	-0.21995081	-0.21995081	-0.21995081	-0.21995081	-0.21995081	-0.21995081	-0.21995081	-0.21995081	-0.21995081	-0.21995081	-0.21995081	-0.21995081	-0.21995081	-0.21995081	-0.21995081	-0.21995081	-0.21995081
-0.21995081	-0.21995081	-0.21995081	-0.21995081	-0.21995081	-0.21995081	-0.21995081	-0.21995081	-0.21995081	-0.21995081	-0.21995081	-0.21995081	-0.21995081	-0.21995081	-0.21995081	-0.21995081	-0.21995081	-0.21995081	-0.21995081	-0.21995081	-0.21995081	-0.21995081	-0.21995081	-0.21995081	-0.21995081	-0.21995081	0.6737096	-0.21995081	-0.21995081	-0.21995081	-0.21995081	4.0148664	-0.21995081	-0.21995081	-0.21995081	-0.21995081	-0.21995081	-0.21995081	0.43512255	-0.21995081	-0.21995081	-0.21995081	-0.21995081	-0.21995081	-0.21995081	-0.21995081	-0.21995081	-0.21995081	-0.21995081	-0.21995081
-0.21995081	-0.21995081	-0.21995081	-0.21995081	-0.21995081	-0.21995081	-0.21995081	-0.21995081	-0.21995081	-0.21995081	-0.21995081	-0.21995081	-0.21995081	-0.21995081	-0.21995081	-0.21995081	-0.21995081	-0.21995081	-0.21995081	-0.21995081	-0.21995081	-0.21995081	-0.21995081	-0.21995081	-0.21995081	-0.21995081	2.0119567	-0.21995081	-0.21995081	-0.21995081	-0.21995081	-0.21995081	2.3396068	-0.21995081	-0.21995081	-0.21995081	-0.21995081	-0.21995081	-0.21995081	-0.21995081	-0.21995081	-0.21995081	-0.21995081	-0.21995081	-0.21995081	-0.21995081	-0.21995081	-0.21995081	-0.21995081	-0.21995081
1.022318	0.25981018	-0.21995081	-0.21995081	-0.21995081	-0.21995081	-0.21995081	-0.21995081	-0.21995081	-0.21995081	-0.21995081	1.252563	-0.21995081	-0.21995081	-0.21995081	-0.21995081	-0.21995081	-0.21995081	-0.21995081	-0.21995081	-0.21995081	-0.21995081	-0.21995081	-0.21995081	-0.21995081	-0.21995081	-0.21995081	-0.21995081	-0.21995081	-0.21995081	-0.21995081	-0.21995081	-0.21995081	-0.21995081	-0.21995081	-0.21995081	-0.21995081	-0.21995081	-0.21995081	-0.21995081	-0.21995081	-0.21995081	-0.21995081	-0.21995081	-0.21995081	-0.21995081	-0.21995081	-0.21995081	-0.21995081	-0.21995081
2.088827	-0.21995081	-0.21995081	-0.21995081	-0.21995081	-0.21995081	-0.21995081	-0.21995081	-0.21995081	-0.21995081	-0.21995081	-0.21995081	-0.21995081	-0.21995081	-0.21995081	-0.21995081	-0.21995081	-0.21995081	-0.21995081	-0.21995081	-0.21995081	-0.21995081	-0.21995081	-0.21995081	-0.21995081	-0.21995081	-0.21995081	-0.21995081	-0.21995081	-0.21995081	2.942694	-0.21995081	-0.21995081	-0.21995081	-0.21995081	-0.21995081	-0.21995081	4.820935	-0.21995081	-0.21995081	-0.21995081	-0.21995081	-0.21995081	-0.21995081	-0.21995081	-0.21995081	-0.21995081	-0.21995081	-0.21995081	-0.21995081
-0.21995081	2.9720192	-0.21995081	-0.21995081	-0.21995081	-0.21995081	-0.21995081	-0.21995081	-0.21995081	-0.21995081	-0.21995081	-0.21995081	-0.21995081	-0.21995081	-0.21995081	-0.21995081	-0.21995081	-0.21995081	-0.21995081	-0.21995081	-0.21995081	-0.21995081	0.4327889	-0.21995081	-0.21995081	-0.21995081	-0.21995081	-0.21995081	-0.21995081	-0.21995081	-0.21995081	-0.21995081	-0.21995081	-0.21995081	-0.21995081	-0.21995081	-0.21995081	-0.21995081	-0.21995081	-0.21995081	-0.21995081	-0.21995081	-0.21995081	-0.21995081	-0.21995081	-0.21995081	-0.21995081	-0.21995081	-0.21995081	-0.21995081
-0.21995081	0.43969718	2.370571	-0.21995081	-0.21995081	-0.21995081	-0.21995081	-0.21995081	-0.21995081	-0.21995081	-0.21995081	-0.21995081	-0.21995081	-0.21995081	-0.21995081	-0.21995081	-0.21995081	-0.21995081	-0.21995081	-0.21995081	-0.21995081	-0.21995081	1.5147508	-0.21995081	-0.21995081	-0.21995081	-0.21995081	-0.21995081	-0.21995081	-0.21995081	-0.21995081	-0.21995081	-0.08724839	-0.21995081	-0.21995081	-0.21995081	-0.21995081	-0.21995081	-0.21995081	-0.21995081	-0.21995081	-0.21995081	-0.21995081	-0.21995081	-0.21995081	-0.21995081	-0.21995081	-0.21995081	-0.21995081	-0.21995081
-0.21995081	1.4372422	1.4780194	3.1508458	-0.21995081	-0.21995081	-0.21995081	-0.21995081	-0.21995081	-0.21995081	-0.21995081	-0.21995081	-0.21995081	-0.21995081	-0.21995081	-0.21995081	-0.21995081	-0.21995081	-0.21995081	-0.21995081	-0.21995081	0.41880533	-0.21995081	-0.21995081	-0.21995081	-0.21995081	-0.21995081	-0.21995081	-0.21995081	-0.21995081	-0.21995081	-0.21995081	-0.21995081	-0.21995081	-0.21995081	-0.21995081	-0.21995081	-0.21995081	-0.21995081	-0.21995081	-0.21995081	-0.21995081	-0.21995081	-0.21995081	-0.21995081	-0.21995081	-0.21995081	-0.21995081	-0.21995081	-0.21995081
0.5217392	-0.21995081	-0.21995081	-0.21995081	-0.21995081	-0.21995081	-0.21995081	-0.21995081	-0.21995081	-0.21995081	-0.21995081	-0.21995081	-0.21995081	-0.21995081	-0.21995081	-0.21995081	-0.21995081	-0.21995081	-0.21995081	-0.21995081	-0.21995081	-0.21995081	-0.21995081	-0.21995081	-0.21995081	-0.21995081	-0.21995081	-0.21995081	-0.21995081	-0.21995081	-0.21995081	-0.21995081	-0.21995081	-0.21995081	0.30458426	-0.21995081	-0.21995081	-0.21995081	-0.21995081	-0.21995081	-0.21995081	-0.21995081	-0.21995081	-0.21995081	-0.21995081	-0.21995081	-0.21995081	-0.21995081	-0.21995081	-0.21995081
3.2862272	-0.21995081	-0.21995081	-0.21995081	-0.21995081	-0.21995081	-0.21995081	-0.21995081	-0.21995081	-0.21995081	-0.21995081	-0.21995081	-0.21995081	-0.21995081	-0.21995081	-0.21995081	-0.21995081	-0.21995081	-0.21995081	-0.21995081	-0.21995081	-0.21995081	-0.21995081	-0.21995081	-0.21995081	-0.21995081	-0.21995081	-0.21995081	-0.21995081	-0.21995081	-0.21995081	-0.21995081	-0.21995081	-0.21995081	-0.21995081	-0.21995081	-0.21995081	-0.21995081	-0.21995081	-0.21995081	-0.16721538	-0.21995081	-0.21995081	-0.21995081	1.2890211	-0.21995081	-0.21995081	-0.21995081	-0.21995081	-0.21995081
-0.21995081	-0.21995081	-0.21995081	-0.21995081	-0.21995081	-0.21995081	-0.21995081	-0.21995081	-0.21995081	-0.21995081	-0.21995081	-0.21995081	-0.21995081	-0.21995081	-0.21995081	-0.21995081	-0.21995081	-0.21995081	-0.21995081	-0.21995081	-0.21995081	2.3260987	-0.21995081	-0.21995081	-0.21995081	-0.21995081	-0.21995081	-0.21995081	-0.21995081	-0.21995081	-0.21995081	1.228986	-0.21995081	-0.21995081	-0.21995081	-0.21995081	-0.21995081	-0.21995081	-0.21995081	-0.21995081	-0.21995081	-0.21995081	0.5950061	-0.21995081	-0.21995081	-0.21995081	-0.21995081	-0.21995081	-0.21995081	-0.21995081
-0.21995081	-0.21995081	-0.21995081	-0.21995081	-0.21995081	-0.21995081	-0.21995081	-0.21995081	-0.21995081	-0.21995081	-0.21995081	-0.21995081	-0.21995081	-0.21995081	-0.21995081	-0.21995081	-0.21995081	-0.21995081	-0.21995081	-0.21995081	0.9305049	4.0783334	-0.21995081	-0.21995081	-0.21995081	-0.21995081	-0.21995081	-0.21995081	-0.21995081	-0.21995081	-0.21995081	-0.21995081	-0.21995081	-0.21995081	-0.21995081	-0.21995081	-0.21995081	-0.21995081	-0.21995081	-0.21995081	-0.21995081	-0.21995081	-0.21995081	-0.21995081	-0.21995081	-0.21995081	-0.21995081	-0.21995081	-0.21995081	-0.21995081
-0.21995081	-0.21995081	-0.21995081	-0.21995081	-0.21995081	-0.21995081	-0.21995081	-0.21995081	-0.21995081	-0.21995081	-0.21995081	-0.21995081	-0.21995081	-0.21995081	-0.21995081	-0.21995081	-0.21995081	-0.21995081	-0.21995081	4.3078218	0.6563746	4.602351	-0.21995081	-0.21995081	-0.21995081	-0.21995081	-0.21995081	-0.21995081	-0.21995081	-0.21995081	-0.21995081	-0.21995081	-0.21995081	-0.21995081	-0.21995081	-0.21995081	-0.21995081	-0.21995081	-0.21995081	-0.21995081	-0.21995081	-0.21995081	-0.21995081	-0.21995081	-0.21995081	-0.21995081	-0.21995081	-0.21995081	-0.21995081	-0.21995081
-0.21995081	-0.21995081	-0.21995081	-0.21995081	-0.21995081	-0.21995081	-0.21995081	-0.21995081	-0.21995081	-0.21995081	-0.21995081	-0.21995081	-0.21995081	-0.21995081	-0.21995081	0.9465399	-0.21995081	-0.21995081	-0.21995081	7.589529	0.34162983	0.82695025	-0.21995081	0.71257013	-0.21995081	-0.21995081	-0.21995081	-0.21995081	-0.21995081	-0.21995081	-0.21995081	-0.21995081	-0.21995081	-0.21995081	-0.21995081	-0.21995081	-0.21995081	-0.21995081	-0.21995081	-0.21995081	-0.21995081	-0.21995081	-0.21995081	-0.21995081	-0.21995081	-0.21995081	-0.21995081	-0.21995081	-0.21995081	-0.21995081
-0.21995081	-0.21995081	-0.21995081	-0.21995081	-0.21995081	-0.21995081	-0.21995081	-0.21995081	-0.21995081	-0.21995081	-0.21995081	-0.21995081	-0.21995081	-0.21995081	-0.21995081	2.316161	0.09043587	-0.21995081	-0.21995081	-0.21995081	5.0392146	-0.21995081	-0.21995081	-0.21995081	0.58074486	-0.21995081	-0.21995081	-0.21995081	-0.21995081	-0.21995081	-0.21995081	-0.21995081	-0.21995081	-0.21995081	-0.21995081	-0.21995081	-0.21995081	-0.21995081	-0.21995081	-0.21995081	-0.21995081	-0.21995081	-0.21995081	-0.21995081	-0.21995081	-0.21995081	-0.21995081	-0.21995081	-0.21995081	-0.21995081
-0.21995081	-0.21995081	-0.21995081	-0.21995081	-0.21995081	-0.21995081	-0.21995081	-0.21995081	-0.21995081	-0.21995081	-0.21995081	-0.21995081	-0.21995081	-0.21995081	0.27717608	0.12920202	0.39374396	-0.21995081	-0.21995081	-0.21995081	-0.21995081	-0.21995081	-0.21995081	-0.21995081	-0.21995081	-0.21995081	-0.21995081	-0.21995081	-0.21995081	-0.21995081	-0.21995081	-0.21995081	-0.21995081	-0.21995081	-0.21995081	-0.21995081	-0.21995081	-0.21995081	-0.21995081	-0.21995081	-0.21995081	-0.21995081	-0.21995081	-0.21995081	-0.21995081	-0.21995081	-0.21995081	-0.21995081	-0.21995081	-0.21995081
-0.21995081	-0.21995081	-0.21995081	-0.21995081	-0.21995081	-0.21995081	-0.21995081	-0.21995081	-0.21995081	-0.21995081	-0.21995081	2.6900167	-0.21995081	-0.21995081	-0.21995081	1.3862607	-0.21995081	-0.21995081	-0.21995081	-0.21995081	-0.21995081	-0.21995081	-0.21995081	-0.21995081	-0.21995081	-0.21995081	-0.21995081	-0.21995081	-0.21995081	-0.21995081	-0.21995081	-0.21995081	-0.21995081	-0.21995081	-0.21995081	-0.21995081	-0.21995081	-0.21995081	-0.21995081	-0.21995081	-0.21995081	-0.21995081	-0.21995081	-0.21995081	-0.21995081	-0.21995081	-0.21995081	-0.21995081	-0.21995081	-0.21995081
-0.21995081	-0.21995081	-0.21995081	-0.21995081	-0.21995081	-0.21995081	-0.21995081	-0.21995081	-0.21995081	-0.21995081	-0.21995081	-0.21995081	1.1078234	0.9182638	-0.21995081	2.1896293	-0.21995081	-0.21995081	-0.21995081	-0.21995081	-0.21995081	-0.21995081	2.1055188	-0.21995081	-0.21995081	-0.21995081	-0.21995081	-0.21995081	-0.21995081	-0.21995081	-0.21995081	-0.21995081	-0.21995081	-0.21995081	-0.21995081	-0.21995081	-0.21995081	-0.21995081	-0.21995081	-0.21995081	-0.21995081	-0.21995081	-0.21995081	-0.21995081	-0.21995081	-0.21995081	-0.21995081	-0.21995081	-0.21995081	-0.21995081
-0.21995081	-0.21995081	-0.21995081	-0.21995081	-0.21995081	-0.21995081	-0.21995081	-0.21995081	-0.21995081	-0.21995081	-0.21995081	1.882686	2.7513578	-0.21995081	-0.21995081	-0.21995081	-0.21995081	-0.21995081	-0.21995081	-0.21995081	-0.21995081	-0.21995081	-0.21995081	-0.21995081	-0.21995081	-0.21995081	-0.21995081	-0.21995081	-0.21995081	-0.21995081	1.2481438	-0.21995081	-0.21995081	-0.21995081	-0.21995081	-0.21995081	-0.21995081	-0.21995081	-0.21995081	-0.21995081	-0.21995081	-0.21995081	-0.21995081	-0.21995081	-0.21995081	-0.21995081	-0.21995081	-0.21995081	-0.21995081	-0.21995081
-0.21995081	-0.21995081	-0.21995081	-0.21995081	-0.21995081	-0.21995081	-0.21995081	1.958844	-0.21995081	-0.21995081	-0.21995081	3.1227007	-0.21995081	-0.21995081	2.622981	-0.21995081	-0.21995081	-0.21995081	-0.21995081	-0.21995081	-0.21995081	-0.21995081	-0.21995081	-0.21995081	-0.21995081	-0.21995081	-0.21995081	-0.21995081	-0.21995081	-0.21995081	1.4350399	-0.21995081	-0.21995081	-0.21995081	-0.21995081	-0.21995081	-0.21995081	-0.21995081	-0.21995081	-0.21995081	-0.21995081	-0.21995081	-0.21995081	-0.21995081	-0.21995081	-0.21995081	-0.21995081	-0.21995081	-0.21995081	-0.21995081
-0.21995081	-0.21995081	-0.21995081	-0.21995081	-0.21995081	-0.21995081	-0.21995081	3.5374851	-0.21995081	-0.21995081	-0.21995081	-0.21995081	-0.21995081	-0.21995081	-0.21995081	5.1886663	-0.21995081	2.2755742	-0.21995081	-0.21995081	-0.21995081	-0.21995081	-0.21995081	-0.21995081	-0.21995081	-0.21995081	-0.21995081	-0.21995081	-0.21995081	-0.21995081	-0.21995081	-0.21995081	-0.21995081	-0.21995081	-0.21995081	-0.21995081	-0.21995081	-0.21995081	-0.21995081	-0.21995081	-0.21995081	-0.21995081	-0.21995081	-0.21995081	-0.21995081	-0.21995081	-0.21995081	-0.21995081	-0.21995081	-0.21995081
-0.21995081	-0.21995081	-0.21995081	-0.21995081	-0.21995081	-0.21995081	-0.21995081	-0.21995081	-0.21995081	-0.21995081	-0.21995081	-0.21995081	4.8644423	5.5725584	-0.21995081	5.1338954	-0.21995081	-0.21995081	-0.21995081	-0.21995081	-0.21995081	-0.21995081	-0.21995081	-0.21995081	-0.21995081	-0.21995081	-0.21995081	-0.21995081	-0.21995081	-0.21995081	-0.21995081	-0.21995081	-0.21995081	-0.21995081	-0.21995081	-0.21995081	-0.21995081	-0.21995081	-0.21995081	-0.21995081	-0.21995081	-0.21995081	-0.21995081	-0.21995081	-0.21995081	-0.21995081	-0.21995081	-0.21995081	-0.21995081	-0.21995081
-0.21995081	-0.21995081	0.69171697	-0.21995081	-0.21995081	-0.21995081	-0.21995081	2.0276425	-0.21995081	-0.21995081	-0.21995081	-0.21995081	-0.21995081	-0.21995081	-0.21995081	-0.21995081	-0.13711283	-0.21995081	-0.21995081	-0.21995081	-0.21995081	-0.21995081	-0.21995081	-0.21995081	-0.21995081	-0.21995081	-0.21995081	-0.21995081	-0.21995081	-0.21995081	-0.21995081	-0.21995081	-0.21995081	-0.21995081	-0.21995081	-0.21995081	-0.21995081	-0.21995081	-0.21995081	-0.21995081	-0.21995081	-0.21995081	-0.21995081	-0.21995081	-0.21995081	-0.21995081	-0.21995081	-0.21995081	-0.21995081	-0.21995081
-0.21995081	-0.21995081	-0.21995081	-0.21995081	-0.21995081	-0.21995081	3.3314044	-0.21995081	-0.21995081	-0.21995081	-0.21995081	-0.21995081	-0.21995081	-0.21995081	-0.21995081	-0.21995081	-0.21995081	-0.21995081	-0.21995081	-0.21995081	-0.21995081	-0.21995081	-0.21995081	-0.21995081	-0.21995081	-0.21995081	0.04171372	-0.21995081	-0.21995081	-0.21995081	-0.21995081	-0.21995081	-0.21995081	-0.21995081	-0.21995081	-0.21995081	-0.21995081	-0.21995081	-0.21995081	-0.21995081	-0.21995081	-0.21995081	-0.21995081	-0.21995081	-0.21995081	-0.21995081	-0.21995081	-0.21995081	-0.21995081	-0.21995081
-0.21995081	-0.21995081	-0.21995081	-0.21995081	-0.21995081	-0.21995081	-0.21995081	-0.21995081	0.83600414	-0.21995081	-0.21995081	-0.21995081	-0.21995081	-0.21995081	-0.21995081	-0.21995081	-0.21995081	-0.21995081	-0.21995081	-0.21995081	-0.21995081	-0.21995081	-0.21995081	-0.21995081	-0.21995081	-0.21995081	-0.21995081	-0.21995081	-0.21995081	-0.21995081	-0.21995081	-0.21995081	-0.21995081	-0.21995081	-0.21995081	-0.21995081	-0.21995081	-0.21995081	-0.21995081	-0.21995081	-0.21995081	-0.21995081	-0.21995081	-0.21995081	0.38527757	-0.21995081	-0.21995081	-0.21995081	-0.21995081	-0.21995081
-0.21995081	-0.21995081	-0.21995081	-0.21995081	-0.21995081	-0.21995081	-0.21995081	4.4990835	1.9880648	-0.21995081	-0.21995081	-0.21995081	-0.21995081	-0.21995081	-0.21995081	-0.21995081	-0.21995081	-0.21995081	-0.21995081	-0.21995081	-0.21995081	-0.21995081	-0.21995081	-0.21995081	-0.21995081	-0.21995081	-0.21995081	-0.21995081	-0.21995081	-0.21995081	-0.21995081	-0.21995081	-0.21995081	-0.21995081	-0.21995081	-0.21995081	-0.21995081	-0.21995081	-0.21995081	2.2046974	-0.21995081	-0.21995081	-0.21995081	-0.21995081	-0.21995081	-0.21995081	-0.21995081	-0.21995081	-0.21995081	-0.21995081
-0.21995081	-0.21995081	-0.21995081	-0.21995081	-0.21995081	-0.21995081	-0.21995081	2.7805903	-0.21995081	-0.21995081	-0.21995081	-0.21995081	-0.21995081	-0.21995081	-0.21995081	-0.21995081	-0.21995081	-0.21995081	-0.21995081	-0.21995081	-0.21995081	-0.21995081	-0.21995081	-0.21995081	-0.21995081	-0.21995081	-0.21995081	-0.21995081	-0.21995081	-0.21995081	-0.21995081	-0.21995081	-0.21995081	-0.21995081	-0.21995081	-0.21995081	-0.21995081	-0.21995081	-0.21995081	0.6081323	-0.21995081	-0.21995081	-0.21995081	-0.21995081	-0.21995081	-0.21995081	-0.21995081	-0.21995081	-0.21995081	-0.21995081
-0.21995081	-0.21995081	-0.21995081	-0.21995081	-0.21995081	-0.21995081	-0.21995081	-0.21995081	-0.21995081	-0.21995081	-0.21995081	-0.21995081	-0.21995081	-0.21995081	-0.21995081	-0.21995081	-0.21995081	-0.21995081	-0.21995081	-0.21995081	-0.21995081	-0.21995081	-0.21995081	-0.21995081	-0.21995081	-0.21995081	-0.21995081	-0.21995081	-0.21995081	1.312548	-0.21995081	-0.21995081	-0.21995081	-0.21995081	-0.21995081	-0.21995081	-0.21995081	-0.21995081	-0.21995081	-0.21995081	-0.21995081	-0.21995081	-0.21995081	-0.21995081	-0.21995081	-0.21995081	-0.21995081	-0.21995081	-0.21995081	-0.21995081
-0.21995081	0.008104099	-0.21995081	-0.21995081	-0.21995081	-0.21995081	-0.21995081	-0.21995081	-0.21995081	-0.21995081	-0.21995081	-0.21995081	-0.21995081	-0.21995081	-0.21995081	-0.21995081	-0.21995081	-0.21995081	-0.21995081	-0.21995081	-0.21995081	-0.21995081	-0.21995081	-0.21995081	-0.21995081	-0.21995081	-0.21995081	-0.21995081	-0.21995081	-0.21995081	-0.21995081	-0.21995081	-0.21995081	-0.21995081	-0.21995081	-0.21995081	-0.21995081	-0.21995081	-0.21995081	-0.21995081	-0.21995081	-0.21995081	-0.21995081	-0.21995081	-0.21995081	-0.21995081	-0.21995081	-0.21995081	-0.21995081	-0.21995081
-0.21995081	-0.21995081	0.66601604	-0.21995081	-0.21995081	-0.21995081	-0.21995081	-0.21995081	-0.21995081	-0.21995081	-0.21995081	-0.21995081	-0.21995081	-0.21995081	-0.21995081	-0.21995081	-0.21995081	-0.21995081	-0.21995081	-0.21995081	-0.21995081	-0.21995081	-0.21995081	-0.21995081	-0.21995081	-0.21995081	-0.21995081	-0.21995081	-0.21995081	-0.21995081	-0.21995081	-0.21995081	-0.21995081	-0.21995081	-0.21995081	-0.21995081	-0.21995081	-0.21995081	-0.21995081	-0.21995081	-0.21995081	-0.21995081	-0.21995081	-0.21995081	-0.21995081	-0.21995081	-0.21995081	-0.21995081	-0.21995081	-0.21995081
-0.21995081	-0.21995081	-0.21995081	-0.21995081	-0.21995081	-0.21995081	-0.21995081	-0.21995081	-0.21995081	-0.21995081	-0.21995081	-0.21995081	-0.21995081	-0.21995081	-0.21995081	-0.21995081	-0.21995081	-0.21995081	-0.21995081	-0.21995081	-0.21995081	-0.21995081	-0.21995081	-0.21995081	-0.21995081	-0.21995081	-0.21995081	-0.21995081	2.2249448	-0.21995081	-0.21995081	-0.21995081	-0.21995081	-0.21995081	-0.21995081	-0.21995081	-0.21995081	-0.21995081	-0.21995081	-0.21995081	-0.21995081	-0.21995081	-0.21995081	-0.21995081	-0.21995081	-0.21995081	-0.21995081	-0.21995081	-0.21995081	-0.21995081
-0.21995081	-0.21995081	-0.21995081	-0.21995081	-0.21995081	-0.21995081	-0.21995081	-0.21995081	-0.21995081	-0.1909525	-0.21995081	-0.21995081	-0.21995081	-0.21995081	-0.21995081	-0.21995081	-0.21995081	-0.21995081	-0.21995081	-0.21995081	-0.21995081	2.9571006	-0.21995081	-0.21995081	-0.21995081	-0.21995081	-0.21995081	-0.21995081	-0.21995081	-0.21995081	-0.21995081	-0.21995081	-0.21995081	-0.21995081	-0.21995081	-0.21995081	-0.21995081	-0.21995081	-0.21995081	-0.21995081	-0.21995081	-0.21995081	-0.21995081	-0.21995081	-0.21995081	-0.21995081	-0.21995081	-0.21995081	-0.21995081	-0.21995081
-0.21995081	-0.21995081	-0.21995081	-0.21995081	-0.21995081	-0.21995081	-0.21995081	-0.21995081	-0.21995081	-0.21995081	-0.21995081	-0.21995081	-0.21995081	-0.21995081	-0.21995081	-0.21995081	-0.21995081	-0.21995081	-0.21995081	-0.21995081	-0.21995081	-0.21995081	-0.21995081	-0.21995081	-0.21995081	-0.21995081	-0.21995081	-0.21995081	-0.20151483	-0.21995081	-0.21995081	-0.21995081	-0.21995081	0.3830987	-0.21995081	-0.21995081	-0.21995081	-0.21995081	-0.21995081	-0.21995081	-0.21995081	-0.21995081	-0.21995081	-0.21995081	-0.21995081	-0.21995081	-0.21995081	-0.21995081	-0.21995081	-0.21995081
-0.21995081	-0.21995081	-0.21995081	-0.21995081	-0.21995081	-0.21995081	-0.21995081	-0.21995081	-0.21995081	-0.21995081	-0.21995081	-0.21995081	-0.21995081	-0.21995081	-0.21995081	-0.21995081	-0.21995081	-0.21995081	-0.21995081	-0.21995081	-0.21995081	3.137782	-0.21995081	-0.21995081	-0.21995081	-0.21995081	-0.21995081	-0.21995081	-0.21995081	-0.21995081	-0.21995081	-0.21995081	-0.21995081	4.1419816	-0.21995081	-0.21995081	-0.21995081	-0.21995081	-0.21995081	-0.21995081	-0.21995081	-0.21995081	-0.21995081	-0.21995081	-0.21995081	-0.21995081	-0.21995081	-0.21995081	-0.21995081	-0.21995081
-0.21995081	-0.21995081	-0.21995081	-0.21995081	-0.21995081	-0.21995081	-0.21995081	-0.21995081	-0.21995081	-0.21995081	-0.21995081	-0.21995081	-0.21995081	-0.21995081	-0.21995081	-0.21995081	-0.21995081	-0.21995081	-0.21995081	-0.21995081	-0.21995081	2.4723358	-0.21995081	-0.21995081	-0.21995081	-0.21995081	-0.21995081	-0.21995081	-0.21995081	-0.21995081	-0.21995081	-0.21995081	-0.21995081	-0.21995081	-0.21995081	-0.21995081	-0.21995081	-0.21995081	-0.21995081	-0.21995081	-0.21995081	-0.21995081	-0.21995081	-0.21995081	-0.21995081	-0.21995081	-0.21995081	-0.21995081	-0.21995081	-0.21995081
-0.21995081	-0.21995081	-0.21995081	-0.21995081	-0.21995081	-0.21995081	-0.21995081	-0.21995081	-0.21995081	-0.21995081	-0.21995081	-0.21995081	-0.21995081	-0.21995081	-0.098521605	-0.21995081	-0.21995081	-0.21995081	-0.21995081	-0.21995081	-0.21995081	-0.21995081	-0.21995081	-0.21995081	-0.21995081	-0.21995081	-0.21995081	-0.21995081	-0.21995081	-0.21995081	-0.21995081	-0.21995081	-0.21995081	-0.21995081	-0.21995081	-0.21995081	-0.21995081	-0.21995081	-0.21995081	-0.21995081	-0.21995081	-0.21995081	-0.21995081	-0.21995081	-0.21995081	-0.21995081	-0.21995081	-0.21995081	-0.21995081	-0.21995081
-0.21995081	-0.21995081	-0.21995081	-0.21995081	-0.21995081	-0.21995081	-0.21995081	-0.21995081	-0.21995081	-0.21995081	-0.21995081	-0.21995081	-0.21995081	-0.21995081	-0.21995081	-0.21995081	0.77925366	-0.21995081	-0.21995081	-0.21995081	-0.21995081	-0.21995081	-0.21995081	-0.21995081	-0.21995081	-0.21995081	-0.21995081	-0.21995081	-0.21995081	-0.21995081	-0.21995081	4.334262	-0.21995081	-0.21995081	-0.21995081	-0.21995081	-0.21995081	-0.21995081	-0.21995081	-0.21995081	-0.21995081	-0.21995081	-0.21995081	-0.21995081	-0.21995081	-0.21995081	-0.21995081	-0.21995081	-0.21995081	-0.21995081
-0.21995081	-0.21995081	-0.21995081	-0.21995081	-0.21995081	-0.21995081	-0.21995081	-0.21995081	-0.21995081	-0.21995081	-0.21995081	-0.21995081	-0.21995081	-0.21995081	-0.21995081	-0.21995081	-0.21995081	-0.21995081	-0.21995081	-0.21995081	-0.21995081	-0.21995081	-0.21995081	-0.21995081	-0.21995081	-0.21995081	-0.21995081	-0.21995081	-0.21995081	-0.21995081	-0.21995081	-0.21995081	1.7241893	-0.21995081	-0.21995081	-0.21995081	-0.21995081	-0.21995081	-0.21995081	-0.21995081	-0.21995081	-0.21995081	-0.21995081	-0.21995081	-0.21995081	-0.21995081	-0.21995081	-0.21995081	-0.21995081	-0.21995081
-0.21995081	-0.21995081	-0.21995081	-0.21995081	-0.21995081	-0.21995081	-0.21995081	-0.21995081	-0.21995081	-0.21995081	-0.21995081	-0.21995081	-0.21995081	-0.21995081	-0.21995081	-0.21995081	-0.21995081	-0.21995081	-0.21995081	-0.21995081	-0.21995081	-0.21995081	-0.21995081	-0.21995081	-0.21995081	-0.21995081	-0.21995081	-0.21995081	-0.21995081	-0.21995081	-0.21995081	-0.21995081	-0.21995081	-0.21995081	-0.21995081	-0.21995081	-0.21995081	-0.21995081	3.7769878	-0.21995081	-0.21995081	-0.21995081	-0.21995081	-0.21995081	-0.21995081	-0.21995081	-0.21995081	-0.21995081	-0.21995081	-0.21995081
-0.21995081	-0.21995081	-0.21995081	-0.21995081	-0.21995081	-0.21995081	-0.21995081	-0.21995081	-0.21995081	-0.21995081	-0.21995081	-0.21995081	-0.21995081	2.6899748	-0.21995081	-0.21995081	-0.21995081	-0.21995081	-0.21995081	-0.21995081	-0.21995081	-0.21995081	-0.21995081	-0.21995081	-0.21995081	-0.21995081	-0.21995081	-0.21995081	-0.21995081	-0.21995081	-0.21995081	-0.21995081	-0.21995081	-0.21995081	-0.21995081	-0.21995081	-0.21995081	-0.21995081	-0.21995081	-0.21995081	-0.21995081	-0.21995081	-0.21995081	-0.21995081	-0.21995081	-0.21995081	-0.21995081	-0.21995081	-0.21995081	-0.21995081
-0.21995081	-0.21995081	-0.21995081	-0.21995081	-0.21995081	-0.21995081	-0.21995081	-0.21995081	-0.21995081	-0.21995081	-0.21995081	2.8870373	-0.21995081	1.905136	5.499638	-0.21995081	-0.21995081	-0.21995081	-0.21995081	-0.21995081	-0.21995081	-0.21995081	-0.21995081	-0.21995081	-0.21995081	-0.21995081	-0.21995081	-0.21995081	-0.21995081	-0.21995081	-0.21995081	-0.21995081	1.2803978	-0.21995081	-0.21995081	-0.21995081	-0.21995081	-0.21995081	-0.21995081	-0.21995081	-0.21995081	-0.21995081	-0.21995081	-0.21995081	-0.21995081	-0.21995081	-0.21995081	-0.21995081	-0.21995081	-0.21995081
-0.21995081	-0.21995081	-0.21995081	-0.21995081	-0.21995081	-0.21995081	-0.21995081	-0.21995081	-0.21995081	-0.21995081	-0.21995081	-0.21995081	-0.21995081	1.1357578	1.1603466	-0.21995081	-0.21995081	-0.21995081	-0.21995081	-0.21995081	-0.21995081	-0.21995081	-0.21995081	-0.21995081	-0.21995081	-0.21995081	-0.078963526	-0.21995081	-0.21995081	-0.21995081	0.022804212	-0.21995081	-0.21995081	-0.21995081	-0.21995081	-0.21995081	-0.21995081	-0.21995081	-0.21995081	-0.21995081	-0.21995081	-0.21995081	-0.21995081	-0.21995081	-0.21995081	-0.21995081	-0.21995081	-0.21995081	-0.21995081	-0.21995081
-0.21995081	-0.21995081	-0.21995081	-0.21995081	-0.21995081	-0.21995081	-0.21995081	-0.21995081	-0.21995081	-0.21995081	-0.21995081	2.596341	0.05023883	-0.010886178	4.0327373	-0.21995081	-0.21995081	-0.21995081	-0.21995081	-0.21995081	-0.21995081	-0.21995081	-0.21995081	-0.21995081	-0.21995081	-0.21995081	-0.21995081	-0.21995081	-0.21995081	-0.21995081	-0.21995081	-0.21995081	-0.21995081	-0.21995081	-0.21995081	-0.21995081	-0.21995081	-0.21995081	-0.21995081	-0.21995081	-0.21995081	-0.21995081	-0.21995081	-0.21995081	-0.21995081	-0.21995081	-0.21995081	-0.21995081	-0.21995081	-0.21995081
-0.21995081	-0.21995081	-0.21995081	-0.21995081	-0.21995081	-0.21995081	-0.21995081	-0.21995081	-0.21995081	-0.21995081	-0.21995081	-0.21995081	-0.21995081	-0.21995081	-0.21995081	-0.21995081	-0.21995081	-0.21995081	-0.21995081	-0.21995081	-0.21995081	-0.21995081	-0.21995081	-0.21995081	-0.21995081	-0.21995081	-0.21995081	-0.21995081	-0.21995081	-0.21995081	-0.21995081	-0.21995081	-0.21995081	-0.21995081	-0.21995081	-0.21995081	-0.21995081	-0.21995081	-0.21995081	-0.21995081	-0.21995081	-0.21995081	-0.21995081	-0.21995081	-0.21995081	-0.21995081	-0.21995081	-0.21995081	-0.21995081	-0.21995081
-0.21995081	-0.21995081	-0.21995081	-0.21995081	-0.21995081	-0.21995081	-0.21995081	-0.21995081	-0.21995081	-0.21995081	-0.21995081	-0.21995081	-0.21995081	2.358404	-0.21995081	-0.21995081	-0.21995081	-0.21995081	-0.21995081	-0.21995081	-0.21995081	-0.21995081	-0.21995081	-0.21995081	-0.21995081	-0.21995081	-0.21995081	-0.21995081	-0.21995081	-0.21995081	-0.21995081	-0.21995081	-0.21995081	-0.21995081	-0.21995081	-0.21995081	-0.21995081	-0.21995081	-0.21995081	-0.21995081	-0.21995081	-0.21995081	-0.21995081	-0.21995081	-0.21995081	-0.21995081	-0.21995081	-0.21995081	-0.21995081	-0.21995081
-0.21995081	-0.21995081	-0.21995081	-0.21995081	-0.21995081	-0.21995081	-0.21995081	-0.21995081	-0.21995081	-0.21995081	-0.21995081	1.3621327	3.9897628	-0.21995081	-0.21995081	-0.21995081	-0.21995081	0.064987354	-0.21995081	-0.21995081	-0.21995081	-0.21995081	-0.21995081	-0.21995081	-0.21995081	-0.21995081	-0.21995081	-0.21995081	-0.21995081	-0.21995081	-0.21995081	-0.21995081	-0.21995081	-0.21995081	-0.21995081	-0.21995081	-0.21995081	-0.21995081	-0.21995081	-0.21995081	-0.21995081	-0.21995081	-0.21995081	-0.21995081	-0.21995081	-0.21995081	-0.21995081	-0.21995081	-0.21995081	-0.21995081
-0.21995081	-0.21995081	-0.21995081	-0.21995081	-0.21995081	-0.21995081	-0.21995081	-0.21995081	-0.21995081	-0.21995081	-0.21995081	1.5831392	-0.011330679	-0.21995081	2.2179906	-0.21995081	-0.21995081	0.61213905	-0.21995081	-0.21995081	-0.21995081	-0.21995081	-0.21995081	-0.21995081	-0.21995081	-0.21995081	-0.21995081	-0.21995081	-0.21995081	-0.21995081	-0.21995081	-0.21995081	-0.21995081	-0.21995081	-0.21995081	-0.21995081	-0.21995081	-0.21995081	-0.21995081	-0.21995081	-0.21995081	-0.21995081	-0.21995081	-0.21995081	-0.21995081	-0.21995081	-0.21995081	-0.21995081	-0.21995081	-0.21995081
-0.21995081	-0.21995081	-0.21995081	-0.21995081	-0.21995081	-0.21995081	-0.21995081	-0.21995081	-0.21995081	-0.21995081	-0.21995081	-0.21995081	1.7678393	-0.21995081	-0.21995081	-0.21995081	-0.21995081	-0.21995081	-0.21995081	-0.21995081	-0.21995081	-0.21995081	-0.21995081	-0.21995081	-0.21995081	-0.21995081	-0.21995081	-0.21995081	-0.21995081	-0.21995081	-0.21995081	-0.21995081	-0.21995081	-0.21995081	-0.21995081	-0.21995081	-0.21995081	-0.21995081	-0.21995081	-0.21995081	-0.21995081	-0.21995081	-0.21995081	-0.21995081	-0.14916329	-0.21995081	0.18200904	-0.21995081	-0.21995081	1.8249594
-0.21995081	-0.21995081	-0.21995081	-0.21995081	-0.21995081	-0.21995081	-0.21995081	-0.21995081	-0.21995081	-0.21995081	-0.21995081	-0.21995081	-0.21995081	-0.21995081	-0.21995081	-0.21995081	-0.21995081	-0.21995081	-0.21995081	-0.21995081	-0.21995081	-0.21995081	-0.21995081	-0.21995081	-0.21995081	-0.21995081	-0.21995081	-0.21995081	-0.21995081	-0.21995081	-0.21995081	-0.21995081	-0.21995081	-0.21995081	-0.21995081	-0.21995081	-0.21995081	-0.21995081	-0.21995081	-0.21995081	-0.21995081	-0.21995081	-0.21995081	-0.21995081	-0.21995081	-0.21995081	-0.21995081	-0.21995081	-0.21995081	-0.21995081
-0.21995081	-0.21995081	-0.21995081	-0.21995081	-0.21995081	-0.21995081	-0.21995081	-0.21995081	-0.21995081	-0.21995081	-0.21995081	-0.21995081	-0.21995081	-0.21995081	-0.21995081	-0.21995081	-0.21995081	0.23651679	-0.21995081	-0.21995081	-0.21995081	-0.21995081	-0.21995081	-0.21995081	-0.21995081	-0.21995081	-0.21995081	-0.21995081	-0.21995081	-0.21995081	-0.21995081	-0.21995081	-0.21995081	1.2004014	-0.21995081	-0.21995081	-0.21995081	-0.21995081	-0.21995081	-0.21995081	-0.21995081	-0.21995081	-0.21995081	-0.21995081	-0.21995081	-0.21995081	-0.21995081	-0.21995081	-0.21995081	-0.21995081
-0.21995081	-0.21995081	-0.21995081	-0.21995081	-0.21995081	-0.21995081	-0.21995081	-0.21995081	-0.21995081	-0.21995081	-0.21995081	-0.21995081	-0.21995081	-0.21995081	-0.21995081	-0.21995081	-0.21995081	-0.21995081	-0.21995081	-0.21995081	-0.21995081	-0.21995081	-0.21995081	-0.21995081	0.81466347	-0.21995081	-0.21995081	-0.21995081	-0.21995081	-0.21995081	-0.21995081	-0.21995081	-0.21995081	-0.21995081	-0.21995081	-0.21995081	-0.21995081	-0.21995081	-0.21995081	-0.21995081	-0.21995081	-0.21995081	-0.21995081	-0.21995081	-0.21995081	-0.21995081	-0.21995081	-0.21995081	-0.21995081	-0.21995081
-0.21995081	-0.21995081	-0.21995081	-0.21995081	-0.21995081	-0.21995081	-0.21995081	-0.21995081	-0.21995081	-0.21995081	-0.21995081	-0.21995081	-0.21995081	-0.21995081	-0.21995081	-0.21995081	-0.21995081	-0.21995081	-0.21995081	-0.21995081	-0.21995081	-0.21995081	-0.21995081	-0.21995081	-0.21995081	-0.21995081	-0.21995081	-0.21995081	-0.21995081	-0.21995081	-0.21995081	-0.21995081	-0.21995081	-0.21995081	-0.21995081	-0.21995081	-0.21995081	-0.21995081	-0.21995081	-0.21995081	-0.21995081	-0.21995081	-0.21995081	-0.21995081	-0.21995081	-0.21995081	-0.21995081	-0.21995081	-0.21995081	-0.21995081
-0.21995081	-0.21995081	-0.21995081	-0.21995081	-0.21995081	0.31792137	-0.21995081	-0.21995081	-0.21995081	-0.21995081	-0.21995081	-0.21995081	-0.21995081	-0.21995081	-0.21995081	-0.21995081	-0.21995081	-0.21995081	-0.21995081	0.8299712	-0.21995081	-0.21995081	-0.21995081	-0.21995081	-0.21995081	-0.21995081	-0.21995081	-0.21995081	-0.21995081	-0.21995081	-0.21995081	-0.21995081	-0.21995081	-0.21995081	-0.21995081	-0.21995081	-0.21995081	-0.21995081	-0.21995081	-0.21995081	-0.21995081	-0.21995081	-0.21995081	-0.21995081	-0.21995081	-0.21995081	-0.21995081	-0.21995081	-0.21995081	-0.21995081
-0.21995081	-0.21995081	-0.21995081	-0.21995081	-0.21995081	-0.21995081	-0.21995081	-0.21995081	-0.21995081	-0.21995081	-0.21995081	-0.21995081	-0.21995081	-0.21995081	-0.21995081	-0.21995081	-0.21995081	-0.21995081	-0.21995081	-0.21995081	-0.21995081	-0.21995081	-0.21995081	-0.21995081	-0.21995081	-0.21995081	-0.21995081	-0.21995081	-0.21995081	-0.21995081	-0.21995081	-0.21995081	-0.21995081	-0.21995081	-0.21995081	-0.21995081	-0.21995081	-0.21995081	-0.21995081	-0.21995081	-0.21995081	-0.21995081	-0.21995081	1.0756589	-0.21995081	-0.21995081	-0.21995081	-0.21995081	-0.21995081	-0.21995081
-0.21995081	-0.21995081	-0.21995081	-0.21995081	-0.21995081	-0.21995081	-0.21995081	-0.21995081	-0.21995081	-0.21995081	-0.21995081	-0.21995081	-0.21995081	-0.21995081	-0.21995081	-0.21995081	-0.21995081	-0.21995081	-0.21995081	-0.21995081	2.699398	-0.21995081	-0.21995081	-0.21995081	-0.21995081	-0.21995081	-0.21995081	-0.21995081	-0.21995081	-0.21995081	-0.21995081	-0.21995081	-0.21995081	-0.21995081	-0.21995081	-0.21995081	-0.21995081	-0.21995081	-0.21995081	-0.21995081	-0.21995081	-0.21995081	-0.21995081	0.7320036	-0.21995081	-0.21995081	-0.21995081	-0.21995081	-0.21995081	-0.21995081
-0.21995081	-0.21995081	0.8729186	-0.21995081	-0.21995081	-0.21995081	-0.21995081	-0.21995081	-0.21995081	-0.21995081	-0.21995081	-0.21995081	-0.21995081	-0.21995081	-0.21995081	-0.21995081	-0.21995081	-0.21995081	-0.21995081	-0.21995081	-0.21995081	-0.21995081	-0.21995081	-0.21995081	-0.21995081	-0.21995081	-0.21995081	-0.21995081	-0.21995081	-0.21995081	-0.21995081	-0.21995081	-0.21995081	-0.21995081	-0.21995081	-0.21995081	-0.21995081	-0.21995081	-0.21995081	-0.21995081	-0.21995081	-0.21995081	-0.21995081	-0.21995081	-0.21995081	-0.21995081	-0.21995081	-0.21995081	-0.21995081	-0.21995081
-0.21995081	-0.21995081	-0.21995081	-0.21995081	-0.21995081	0.5923543	1.157864	-0.21995081	-0.21995081	-0.21995081	2.9557126	-0.21995081	-0.21995081	-0.21995081	-0.21995081	-0.21995081	-0.21995081	-0.21995081	-0.21995081	-0.21995081	-0.21995081	-0.21995081	-0.21995081	1.8160923	-0.21995081	-0.21995081	-0.21995081	-0.21995081	-0.21995081	-0.21995081	-0.21995081	-0.21995081	-0.21995081	-0.21995081	-0.21995081	-0.21995081	-0.21995081	-0.21995081	-0.21995081	2.1398075	-0.21995081	-0.21995081	-0.21995081	-0.21995081	2.449868	-0.21995081	-0.21995081	-0.21995081	-0.21995081	-0.21995081
-0.21995081	-0.21995081	-0.21995081	-0.21995081	-0.21995081	3.6257453	-0.21995081	-0.21995081	-0.21995081	-0.21995081	-0.21995081	-0.21995081	-0.21995081	-0.21995081	-0.21995081	-0.21995081	-0.21995081	-0.21995081	-0.21995081	-0.21995081	-0.21995081	-0.21995081	-0.21995081	-0.21995081	-0.21995081	-0.21995081	-0.21995081	-0.21995081	-0.21995081	-0.21995081	-0.21995081	-0.21995081	-0.21995081	-0.21995081	-0.21995081	-0.21995081	-0.21995081	-0.21995081	-0.21995081	2.1555855	-0.21995081	-0.21995081	-0.21995081	-0.21995081	-0.21995081	-0.21995081	-0.21995081	-0.21995081	-0.21995081	-0.21995081
-0.21995081	-0.21995081	-0.21995081	-0.21995081	-0.21995081	-0.21995081	-0.21995081	-0.21995081	-0.21995081	-0.21995081	-0.21995081	-0.21995081	6.328793	-0.21995081	-0.21995081	-0.21995081	-0.21995081	-0.21995081	-0.21995081	-0.21995081	-0.21995081	-0.21995081	-0.21995081	-0.21995081	-0.21995081	-0.21995081	-0.21995081	-0.21995081	-0.21995081	-0.21995081	-0.21995081	-0.21995081	-0.21995081	-0.21995081	-0.21995081	-0.21995081	-0.21995081	-0.21995081	-0.21995081	-0.21995081	-0.21995081	-0.21995081	-0.21995081	-0.21995081	-0.21995081	-0.21995081	-0.21995081	-0.21995081	-0.21995081	-0.21995081
-0.21995081	-0.21995081	-0.21995081	-0.21995081	-0.21995081	-0.21995081	-0.21995081	-0.21995081	-0.21995081	-0.21995081	-0.21995081	-0.21995081	4.9494815	-0.21995081	-0.21995081	-0.21995081	-0.21995081	-0.21995081	-0.21995081	-0.21995081	-0.21995081	-0.21995081	-0.21995081	-0.21995081	-0.21995081	-0.21995081	-0.21995081	-0.21995081	-0.21995081	-0.21995081	-0.21995081	-0.21995081	-0.21995081	-0.21995081	-0.21995081	-0.21995081	-0.21995081	3.3289306	-0.21995081	-0.21995081	-0.21995081	-0.21995081	-0.21995081	-0.21995081	-0.21995081	-0.21995081	-0.21995081	-0.21995081	-0.21995081	-0.21995081
4.889375	2.831753	-0.21995081	-0.21995081	-0.21995081	-0.21995081	-0.21995081	-0.21995081	-0.21995081	-0.21995081	-0.21995081	-0.21995081	-0.21995081	-0.21995081	-0.21995081	-0.21995081	-0.21995081	-0.21995081	-0.21995081	-0.21995081	-0.21995081	-0.21995081	-0.21995081	-0.21995081	-0.21995081	-0.21995081	-0.21995081	-0.21995081	-0.21995081	-0.21995081	-0.21995081	-0.21995081	-0.21995081	2.6068385	1.7034931	-0.21995081	-0.21995081	-0.21995081	-0.21995081	-0.21995081	-0.21995081	-0.21995081	-0.21995081	-0.21995081	-0.21995081	-0.21995081	-0.21995081	-0.21995081	-0.21995081	-0.21995081
-0.21995081	1.8708708	-0.21995081	-0.21995081	-0.21995081	-0.21995081	-0.21995081	-0.21995081	-0.21995081	-0.21995081	-0.21995081	-0.21995081	-0.21995081	-0.21995081	-0.21995081	-0.21995081	-0.21995081	-0.21995081	-0.21995081	-0.21995081	-0.21995081	-0.21995081	-0.21995081	-0.21995081	-0.21995081	-0.21995081	-0.21995081	-0.21995081	-0.21995081	-0.21995081	-0.21995081	-0.21995081	-0.21995081	0.13590972	-0.21995081	-0.21995081	-0.21995081	-0.21995081	-0.21995081	0.38391653	-0.21995081	-0.21995081	-0.21995081	-0.21995081	-0.21995081	-0.21995081	-0.21995081	-0.21995081	-0.21995081	-0.21995081
-0.21995081	-0.21995081	-0.21995081	-0.21995081	-0.21995081	-0.21995081	-0.21995081	-0.21995081	-0.21995081	-0.21995081	-0.21995081	-0.21995081	-0.21995081	-0.21995081	-0.21995081	-0.21995081	-0.21995081	-0.21995081	-0.21995081	-0.21995081	-0.21995081	-0.21995081	-0.21995081	-0.21995081	-0.21995081	-0.21995081	-0.21995081	-0.21995081	-0.21995081	-0.21995081	-0.21995081	-0.21995081	-0.21995081	-0.21995081	-0.21995081	-0.21995081	-0.21995081	-0.21995081	-0.21995081	-0.21995081	0.1010718	-0.21995081	-0.21995081	-0.21995081	-0.21995081	-0.21995081	-0.21995081	-0.21995081	-0.21995081	-0.21995081
-0.21995081	-0.21995081	-0.21995081	-0.21995081	-0.21995081	-0.21995081	-0.21995081	-0.21995081	-0.21995081	-0.21995081	-0.21995081	-0.21995081	-0.21995081	-0.21995081	-0.21995081	-0.21995081	-0.21995081	-0.21995081	-0.21995081	-0.21995081	-0.21995081	-0.21995081	-0.21995081	-0.21995081	-0.21995081	-0.21995081	-0.21995081	-0.21995081	-0.21995081	-0.21995081	-0.21995081	-0.21995081	-0.21995081	-0.21995081	-0.21995081	-0.21995081	-0.21995081	-0.21995081	-0.21995081	-0.21995081	-0.21995081	-0.21995081	-0.21995081	-0.21995081	-0.21995081	-0.21995081	-0.21995081	-0.21995081	-0.21995081	-0.21995081
-0.21995081	-0.21995081	-0.21995081	-0.21995081	-0.21995081	-0.21995081	-0.21995081	-0.21995081	-0.21995081	-0.21995081	-0.21995081	-0.21995081	-0.21995081	-0.21995081	0.19023807	-0.21995081	-0.21995081	-0.21995081	-0.21995081	-0.21995081	-0.21995081	-0.21995081	-0.21995081	-0.21995081	-0.21995081	-0.21995081	-0.21995081	-0.21995081	-0.21995081	-0.21995081	-0.21995081	-0.21995081	-0.21995081	-0.21995081	-0.21995081	-0.21995081	-0.21995081	0.35291147	-0.21995081	-0.21995081	-0.21995081	-0.21995081	-0.21995081	-0.21995081	-0.21995081	-0.21995081	-0.21995081	-0.21995081	-0.21995081	-0.21995081
-0.21995081	-0.21995081	-0.21995081	-0.21995081	-0.21995081	-0.21995081	-0.21995081	-0.21995081	-0.21995081	0.89849263	-0.21995081	-0.21995081	-0.12315228	-0.21995081	-0.21995081	-0.21995081	-0.21995081	-0.21995081	-0.21995081	-0.21995081	-0.21995081	-0.21995081	-0.21995081	-0.21995081	-0.21995081	-0.21995081	-0.21995081	-0.21995081	-0.21995081	-0.21995081	-0.21995081	-0.21995081	-0.21995081	-0.21995081	-0.21995081	-0.21995081	-0.05018052	5.5828834	3.4528773	-0.21995081	-0.21995081	-0.21995081	-0.21995081	-0.21995081	-0.21995081	-0.21995081	-0.21995081	-0.21995081	-0.21995081	-0.21995081
-0.21995081	-0.21995081	-0.21995081	-0.21995081	-0.21995081	-0.21995081	-0.21995081	-0.21995081	-0.21995081	-0.21995081	-0.21995081	-0.21995081	-0.21995081	-0.21995081	-0.21995081	-0.21995081	-0.21995081	-0.21995081	-0.21995081	-0.21995081	-0.21995081	-0.21995081	-0.21995081	-0.21995081	-0.21995081	-0.21995081	-0.21995081	-0.21995081	-0.21995081	-0.21995081	-0.21995081	-0.21995081	-0.21995081	-0.21995081	-0.21995081	-0.21995081	6.74881	4.6753535	3.847571	-0.21995081	-0.21995081	-0.21995081	1.6465743	-0.21995081	-0.21995081	-0.21995081	-0.21995081	-0.21995081	-0.21995081	-0.21995081
-0.21995081	-0.21995081	-0.21995081	-0.21995081	-0.21995081	-0.21995081	-0.21995081	-0.21995081	-0.21995081	-0.21995081	-0.21995081	-0.21995081	-0.21995081	-0.21995081	-0.21995081	-0.21995081	-0.21995081	-0.21995081	-0.21995081	-0.21995081	-0.21995081	-0.21995081	-0.21995081	-0.21995081	-0.21995081	-0.21995081	-0.21995081	-0.21995081	-0.21995081	-0.21995081	-0.21995081	-0.21995081	-0.21995081	-0.21995081	-0.21995081	-0.21995081	5.866707	3.552888	-0.21995081	-0.21995081	-0.21995081	-0.21995081	-0.21995081	-0.21995081	-0.21995081	-0.21995081	-0.21995081	-0.21995081	-0.21995081	-0.21995081
-0.21995081	-0.21995081	-0.21995081	-0.21995081	-0.21995081	-0.21995081	-0.21995081	-0.21995081	-0.21995081	-0.21995081	-0.21995081	-0.21995081	-0.21995081	-0.21995081	-0.21995081	-0.21995081	-0.21995081	-0.21995081	-0.21995081	-0.21995081	-0.21995081	-0.21995081	-0.21995081	-0.21995081	-0.21995081	-0.21995081	-0.21995081	-0.21995081	-0.21995081	-0.21995081	-0.21995081	-0.21995081	-0.21995081	-0.21995081	-0.21995081	-0.21995081	6.974496	-0.21995081	-0.21995081	-0.21995081	-0.21995081	-0.21995081	-0.21995081	-0.21995081	-0.21995081	-0.21995081	-0.21995081	-0.21995081	-0.21995081	-0.21995081
-0.21995081	-0.21995081	-0.21995081	-0.21995081	-0.21995081	-0.21995081	-0.21995081	-0.21995081	-0.21995081	-0.21995081	-0.21995081	-0.21995081	-0.21995081	-0.21995081	-0.21995081	-0.21995081	-0.21995081	-0.21995081	-0.21995081	-0.21995081	-0.21995081	-0.21995081	-0.21995081	-0.21995081	-0.21995081	-0.21995081	-0.21995081	-0.21995081	-0.21995081	-0.21995081	-0.21995081	-0.21995081	-0.21995081	-0.21995081	-0.21995081	-0.21995081	-0.21995081	-0.21995081	-0.21995081	-0.21995081	-0.21995081	-0.21995081	-0.21995081	-0.21995081	-0.21995081	-0.21995081	-0.21995081	-0.21995081	-0.21995081	-0.21995081
-0.21995081	-0.21995081	-0.21995081	-0.21995081	-0.21995081	-0.21995081	-0.21995081	-0.21995081	-0.21995081	-0.21995081	-0.21995081	-0.21995081	-0.21995081	-0.21995081	-0.21995081	-0.21995081	-0.21995081	-0.21995081	-0.21995081	-0.21995081	-0.21995081	-0.21995081	-0.21995081	-0.21995081	-0.21995081	-0.21995081	-0.21995081	-0.21995081	-0.21995081	-0.21995081	-0.21995081	-0.21995081	-0.21995081	-0.21995081	-0.21995081	-0.21995081	-0.21995081	-0.21995081	-0.21995081	1.4905448	-0.21995081	0.798485	-0.21995081	-0.21995081	-0.21995081	-0.21995081	-0.21995081	-0.21995081	-0.21995081	-0.21995081
-0.21995081	-0.21995081	-0.21995081	-0.21995081	-0.21995081	-0.21995081	-0.21995081	-0.21995081	-0.21995081	-0.21995081	-0.21995081	-0.21995081	-0.21995081	-0.21995081	-0.21995081	-0.21995081	-0.21995081	-0.21995081	-0.21995081	-0.21995081	-0.21995081	-0.21995081	-0.21995081	-0.21995081	-0.21995081	-0.21995081	-0.21995081	-0.21995081	-0.21995081	-0.21995081	-0.21995081	-0.21995081	-0.21995081	-0.21995081	-0.21995081	-0.21995081	-0.21995081	-0.21995081	-0.21995081	-0.21995081	0.94227266	-0.21995081	-0.21995081	-0.21995081	-0.21995081	-0.21995081	-0.21995081	-0.21995081	-0.21995081	-0.21995081
-0.21995081	-0.21995081	-0.21995081	-0.21995081	-0.21995081	-0.21995081	-0.21995081	-0.21995081	-0.21995081	-0.21995081	-0.21995081	-0.21995081	-0.21995081	-0.21995081	-0.21995081	-0.21995081	-0.21995081	-0.21995081	-0.21995081	-0.21995081	-0.21995081	-0.21995081	-0.21995081	-0.21995081	-0.21995081	-0.21995081	-0.21995081	-0.21995081	-0.21995081	-0.21995081	-0.21995081	-0.21995081	-0.21995081	-0.21995081	-0.21995081	-0.21995081	-0.21995081	-0.21995081	-0.21995081	-0.21995081	-0.21995081	-0.21995081	-0.21995081	-0.21995081	-0.21995081	-0.21995081	-0.21995081	-0.21995081	-0.21995081	-0.21995081
-0.21995081	-0.21995081	-0.21995081	-0.21995081	-0.21995081	-0.21995081	-0.21995081	-0.21995081	-0.21995081	-0.21995081	-0.21995081	-0.21995081	-0.21995081	-0.21995081	-0.21995081	-0.21995081	-0.21995081	-0.21995081	-0.21995081	-0.21995081	-0.21995081	1.3287642	-0.21995081	-0.21995081	-0.21995081	-0.21995081	-0.21995081	-0.21995081	-0.21995081	-0.21995081	-0.21995081	-0.21995081	-0.21995081	-0.21995081	-0.21995081	-0.21995081	-0.21995081	-0.21995081	-0.21995081	-0.21995081	-0.21995081	-0.21995081	-0.21995081	-0.21995081	-0.21995081	-0.21995081	-0.21995081	-0.21995081	-0.21995081	-0.21995081
-0.21995081	-0.21995081	-0.21995081	-0.21995081	-0.21995081	-0.21995081	-0.21995081	-0.21995081	-0.21995081	1.949763	-0.21995081	-0.21995081	-0.21995081	-0.21995081	-0.21995081	-0.21995081	-0.21995081	-0.21995081	-0.21995081	-0.21995081	-0.21995081	-0.21995081	-0.21995081	-0.21995081	-0.21995081	-0.21995081	-0.21995081	-0.21995081	-0.21995081	-0.21995081	-0.21995081	-0.21995081	-0.21995081	-0.21995081	-0.21995081	-0.21995081	-0.21995081	-0.21995081	-0.21995081	-0.21995081	-0.21995081	-0.21995081	-0.21995081	-0.21995081	-0.21995081	-0.21995081	-0.21995081	-0.21995081	-0.21995081	-0.21995081
-0.21995081	-0.21995081	-0.21995081	-0.21995081	-0.21995081	-0.21995081	-0.21995081	-0.21995081	-0.21995081	-0.21995081	-0.21995081	-0.21995081	-0.21995081	-0.21995081	-0.21995081	-0.21995081	-0.21995081	-0.21995081	-0.21995081	-0.21995081	-0.21995081	-0.21995081	-0.21995081	-0.21995081	-0.21995081	-0.21995081	-0.21995081	-0.21995081	-0.21995081	-0.21995081	-0.21995081	-0.21995081	-0.21995081	-0.21995081	-0.21995081	-0.21995081	-0.21995081	-0.21995081	-0.21995081	-0.21995081	-0.21995081	-0.21995081	-0.21995081	-0.21995081	-0.21995081	-0.21995081	-0.21995081	-0.21995081	-0.21995081	-0.21995081
-0.21995081	-0.21995081	-0.21995081	-0.21995081	-0.21995081	-0.21995081	-0.21995081	-0.21995081	-0.21995081	-0.21995081	-0.21995081	-0.21995081	-0.21995081	-0.21995081	-0.21995081	-0.21995081	-0.21995081	-0.21995081	-0.21995081	-0.21995081	-0.21995081	-0.21995081	-0.21995081	-0.21995081	-0.21995081	-0.21995081	-0.21995081	-0.21995081	-0.21995081	-0.21995081	-0.21995081	-0.21995081	-0.21995081	-0.21995081	-0.21995081	-0.21995081	-0.21995081	-0.21995081	-0.21995081	0.6498224	-0.21995081	-0.21995081	-0.21995081	-0.21995081	-0.21995081	-0.21995081	-0.21995081	-0.21995081	-0.21995081	-0.21995081
-0.21995081	-0.21995081	-0.21995081	-0.21995081	-0.21995081	0.14589554	-0.21995081	-0.21995081	-0.21995081	-0.21995081	-0.21995081	-0.21995081	-0.21995081	-0.21995081	-0.21995081	-0.21995081	-0.21995081	-0.21995081	-0.21995081	-0.21995081	-0.21995081	-0.21995081	-0.21995081	-0.21995081	-0.21995081	-0.21995081	-0.21995081	-0.21995081	-0.21995081	-0.21995081	-0.21995081	-0.21995081	-0.21995081	-0.21995081	-0.21995081	-0.21995081	-0.21995081	-0.21995081	-0.21995081	-0.21995081	-0.21995081	-0.21995081	-0.21995081	-0.21995081	-0.21995081	-0.21995081	-0.21995081	-0.21995081	-0.21995081	-0.21995081
-0.21995081	-0.21995081	-0.21995081	-0.21995081	-0.21995081	-0.21995081	-0.21995081	-0.21995081	-0.21995081	-0.21995081	-0.21995081	-0.21995081	-0.21995081	-0.21995081	-0.21995081	-0.21995081	-0.21995081	-0.21995081	-0.21995081	2.349544	-0.21995081	-0.21995081	-0.21995081	-0.21995081	-0.21995081	-0.21995081	-0.21995081	-0.21995081	-0.21995081	-0.21995081	-0.21995081	-0.21995081	-0.21995081	-0.21995081	-0.21995081	-0.21995081	-0.04798705	4.306826	0.7542934	-0.21995081	-0.21995081	0.5071884	-0.21995081	-0.21995081	-0.21995081	-0.21995081	-0.21995081	-0.21995081	-0.21995081	-0.21995081
-0.21995081	-0.21995081	-0.21995081	-0.21995081	-0.21995081	-0.21995081	-0.21995081	-0.21995081	-0.21995081	-0.21995081	-0.21995081	-0.21995081	-0.21995081	-0.21995081	-0.21995081	-0.21995081	-0.21995081	-0.21995081	-0.21995081	-0.21995081	-0.21995081	-0.21995081	-0.21995081	-0.21995081	-0.21995081	-0.21995081	-0.21995081	-0.21995081	-0.21995081	-0.21995081	-0.21995081	-0.21995081	-0.21995081	-0.21995081	-0.21995081	-0.21995081	0.60491383	7.1509237	2.4154954	-0.21995081	-0.21995081	-0.21995081	-0.21995081	-0.21995081	-0.21995081	-0.21995081	-0.21995081	-0.21995081	-0.21995081	-0.21995081
-0.21995081	-0.21995081	-0.21995081	-0.21995081	-0.21995081	-0.21995081	-0.21995081	-0.21995081	-0.21995081	-0.21995081	-0.21995081	-0.21995081	-0.21995081	-0.21995081	-0.21995081	-0.21995081	-0.21995081	-0.21995081	1.7230698	-0.21995081	-0.21995081	-0.21995081	-0.21995081	-0.21995081	-0.21995081	-0.21995081	-0.21995081	-0.21995081	-0.21995081	-0.21995081	-0.21995081	-0.21995081	-0.21995081	-0.21995081	-0.21995081	-0.21995081	-0.21995081	3.3750591	-0.21995081	-0.21995081	-0.21995081	-0.21995081	-0.21995081	-0.21995081	-0.21995081	-0.21995081	-0.21995081	-0.21995081	-0.21995081	-0.21995081
-0.21995081	-0.21995081	-0.21995081	-0.21995081	-0.21995081	-0.21995081	-0.21995081	-0.21995081	-0.21995081	-0.21995081	-0.21995081	-0.21995081	-0.21995081	-0.21995081	-0.21995081	-0.21995081	-0.21995081	0.8989164	-0.21995081	-0.21995081	-0.21995081	-0.21995081	-0.21995081	-0.21995081	-0.21995081	-0.21995081	-0.21995081	-0.21995081	-0.21995081	-0.21995081	-0.21995081	-0.21995081	-0.21995081	-0.21995081	2.2746952	-0.21995081	-0.21995081	-0.21995081	0.91755784	-0.21995081	-0.21995081	-0.21995081	-0.21995081	-0.21995081	-0.21995081	-0.21995081	-0.21995081	-0.21995081	-0.21995081	-0.21995081
-0.21995081	-0.21995081	-0.21995081	-0.21995081	-0.21995081	-0.21995081	-0.21995081	-0.21995081	-0.21995081	-0.21995081	-0.21995081	-0.21995081	-0.21995081	-0.21995081	-0.21995081	-0.21995081	-0.21995081	-0.21995081	-0.21995081	-0.21995081	-0.21995081	-0.21995081	-0.21995081	-0.21995081	-0.21995081	-0.21995081	-0.21995081	-0.21995081	-0.21995081	-0.21995081	-0.21995081	-0.21995081	-0.21995081	-0.21995081	-0.21995081	-0.21995081	-0.21995081	-0.21995081	6.2561693	-0.21995081	-0.21995081	-0.21995081	-0.21995081	-0.21995081	-0.21995081	-0.21995081	-0.21995081	-0.21995081	-0.21995081	-0.21995081
-0.21995081	-0.21995081	-0.21995081	-0.21995081	-0.21995081	-0.21995081	-0.21995081	-0.21995081	-0.21995081	-0.21995081	-0.21995081	-0.21995081	-0.21995081	-0.21995081	-0.21995081	-0.21995081	-0.21995081	0.90403515	-0.21995081	-0.21995081	-0.21995081	-0.21995081	-0.21995081	-0.21995081	-0.21995081	-0.21995081	-0.21995081	-0.21995081	-0.21995081	-0.21995081	-0.21995081	-0.21995081	-0.21995081	-0.21995081	-0.21995081	-0.21995081	-0.21995081	-0.21995081	3.2956712	0.47347605	-0.21995081	-0.21995081	-0.21995081	-0.21995081	-0.21995081	-0.21995081	-0.21995081	-0.21995081	-0.21995081	-0.21995081
-0.21995081	-0.21995081	-0.21995081	-0.21995081	-0.21995081	-0.21995081	-0.21995081	-0.21995081	-0.21995081	-0.21995081	-0.21995081	-0.21995081	-0.21995081	-0.21995081	-0.21995081	-0.21995081	-0.21995081	-0.21995081	-0.21995081	-0.21995081	-0.21995081	-0.21995081	-0.21995081	-0.21995081	-0.21995081	-0.21995081	-0.21995081	-0.21995081	-0.21995081	-0.21995081	-0.21995081	-0.21995081	-0.21995081	-0.21995081	-0.21995081	-0.21995081	-0.21995081	-0.21995081	-0.21995081	-0.21995081	-0.21995081	-0.21995081	-0.21995081	-0.21995081	-0.21995081	-0.21995081	-0.21995081	-0.21995081	-0.21995081	-0.21995081
-0.21995081	-0.21995081	-0.21995081	-0.21995081	-0.21995081	-0.21995081	-0.21995081	-0.21995081	-0.21995081	-0.21995081	-0.21995081	-0.21995081	-0.21995081	-0.21995081	-0.21995081	-0.21995081	-0.21995081	-0.21995081	-0.21995081	-0.21995081	-0.21995081	-0.21995081	-0.21995081	-0.21995081	-0.21995081	-0.21995081	-0.21995081	-0.21995081	-0.21995081	-0.21995081	-0.21995081	-0.21995081	-0.21995081	-0.21995081	-0.21995081	-0.21995081	-0.21995081	-0.21995081	-0.21995081	-0.21995081	-0.21995081	-0.21995081	-0.21995081	-0.21995081	-0.21995081	-0.21995081	-0.21995081	-0.21995081	-0.21995081	-0.21995081
-0.21995081	-0.21995081	-0.21995081	-0.21995081	-0.21995081	-0.21995081	-0.21995081	-0.21995081	-0.21995081	-0.21995081	-0.21995081	-0.21995081	-0.21995081	-0.21995081	-0.21995081	-0.21995081	-0.21995081	-0.21995081	-0.21995081	-0.21995081	-0.21995081	-0.21995081	-0.21995081	-0.21995081	-0.21995081	-0.21995081	-0.21995081	-0.21995081	-0.21995081	-0.21995081	-0.21995081	-0.21995081	-0.21995081	-0.21995081	-0.21995081	-0.21995081	-0.21995081	2.5441773	-0.21995081	-0.21995081	-0.21995081	-0.21995081	-0.21995081	-0.21995081	-0.21995081	-0.21995081	-0.21995081	-0.21995081	-0.21995081	1.5125083
-0.21995081	-0.21995081	-0.21995081	-0.21995081	-0.21995081	-0.21995081	-0.21995081	-0.21995081	-0.21995081	-0.21995081	-0.21995081	-0.21995081	-0.21995081	-0.21995081	-0.21995081	-0.21995081	-0.21995081	-0.21995081	-0.21995081	-0.21995081	-0.21995081	-0.21995081	-0.21995081	-0.21995081	-0.21995081	-0.21995081	-0.21995081	-0.21995081	-0.21995081	-0.21995081	-0.21995081	-0.21995081	-0.21995081	-0.21995081	-0.21995081	-0.21995081	-0.21995081	-0.21995081	-0.21995081	-0.21995081	-0.21995081	-0.21995081	-0.21995081	-0.21995081	-0.21995081	-0.21995081	-0.21995081	-0.21995081	0.07658633	-0.21995081
-0.21995081	-0.21995081	-0.21995081	-0.21995081	-0.21995081	3.0075982	-0.21995081	-0.21995081	-0.21995081	-0.21995081	-0.21995081	-0.21995081	-0.21995081	-0.21995081	-0.21995081	-0.21995081	-0.21995081	-0.21995081	-0.21995081	-0.21995081	-0.21995081	-0.21995081	-0.21995081	-0.21995081	-0.21995081	-0.21995081	-0.21995081	0.9320284	-0.21995081	-0.21995081	-0.21995081	-0.21995081	-0.21995081	-0.21995081	-0.21995081	-0.21995081	-0.21995081	-0.21995081	-0.15088874	-0.21995081	3.0151372	-0.21995081	-0.21995081	-0.21995081	-0.21995081	-0.21995081	-0.21995081	-0.21995081	-0.21995081	-0.21995081
-0.21995081	-0.21995081	-0.21995081	-0.21995081	3.9286342	2.819743	-0.21995081	-0.21995081	-0.21995081	-0.21995081	-0.21995081	-0.21995081	-0.21995081	-0.21995081	-0.21995081	-0.21995081	-0.21995081	-0.21995081	-0.21995081	-0.21995081	-0.21995081	-0.21995081	-0.21995081	-0.21995081	-0.21995081	-0.21995081	-0.21995081	0.841185	-0.21995081	-0.21995081	-0.21995081	-0.21995081	-0.21995081	-0.21995081	-0.21995081	-0.21995081	-0.21995081	-0.21995081	-0.21995081	-0.21995081	4.8619456	-0.21995081	-0.21995081	-0.21995081	-0.21995081	-0.21995081	-0.21995081	-0.21995081	-0.21995081	-0.21995081
-0.21995081	-0.21995081	-0.21995081	-0.21995081	-0.21995081	-0.21995081	-0.21995081	-0.21995081	-0.21995081	-0.21995081	-0.21995081	-0.21995081	-0.21995081	-0.21995081	-0.21995081	-0.21995081	-0.21995081	-0.21995081	-0.21995081	-0.21995081	-0.21995081	-0.21995081	-0.21995081	-0.21995081	-0.21995081	-0.21995081	-0.21995081	-0.21995081	-0.21995081	-0.21995081	-0.21995081	-0.21995081	-0.21995081	-0.21995081	-0.21995081	-0.21995081	-0.21995081	-0.21995081	-0.21995081	-0.21995081	-0.21995081	-0.21995081	-0.21995081	-0.21995081	-0.21995081	-0.21995081	-0.21995081	-0.21995081	-0.21995081	-0.21995081
-0.21995081	-0.21995081	-0.21995081	-0.21995081	-0.21995081	-0.21995081	-0.21995081	0.2789578	-0.21995081	0.28772977	-0.21995081	-0.21995081	0.38862976	-0.21995081	-0.21995081	-0.21995081	-0.21995081	-0.21995081	-0.21995081	-0.21995081	-0.21995081	-0.21995081	-0.21995081	-0.21995081	-0.21995081	-0.21995081	-0.21995081	-0.21995081	-0.21995081	-0.21995081	-0.21995081	-0.21995081	-0.21995081	-0.21995081	-0.21995081	-0.21995081	-0.21995081	-0.21995081	-0.21995081	-0.21995081	-0.21995081	-0.21995081	-0.21995081	-0.21995081	-0.21995081	-0.21995081	-0.21995081	-0.21995081	-0.21995081	-0.21995081
0.84301853	-0.21995081	-0.21995081	-0.21995081	-0.21995081	-0.21995081	-0.21995081	-0.21995081	-0.21995081	0.75096124	-0.21995081	-0.21995081	-0.21995081	-0.21995081	-0.21995081	-0.21995081	-0.21995081	-0.21995081	-0.21995081	-0.21995081	-0.21995081	-0.21995081	-0.21995081	-0.21995081	-0.21995081	-0.21995081	-0.21995081	-0.21995081	-0.21995081	-0.21995081	-0.21995081	-0.21995081	0.93162763	-0.21995081	-0.21995081	3.0303783	-0.21995081	-0.21995081	-0.21995081	-0.21995081	-0.21995081	-0.21995081	-0.21995081	-0.21995081	-0.21995081	-0.21995081	-0.21995081	-0.21995081	-0.21995081	-0.21995081
-0.21995081	-0.21995081	-0.21995081	-0.21995081	-0.21995081	-0.21995081	-0.21995081	-0.21995081	-0.21995081	1.9686958	-0.21995081	-0.21995081	-0.21995081	-0.21995081	-0.21995081	-0.21995081	-0.21995081	-0.21995081	-0.21995081	-0.21995081	-0.21995081	-0.21995081	-0.21995081	-0.21995081	-0.21995081	-0.21995081	-0.21995081	-0.21995081	-0.21995081	-0.21995081	-0.21995081	-0.21995081	-0.21995081	-0.21995081	-0.21995081	-0.21995081	-0.21995081	-0.21995081	-0.21995081	-0.21995081	-0.21995081	-0.21995081	-0.21995081	-0.21995081	-0.21995081	-0.21995081	-0.21995081	-0.21995081	-0.21995081	-0.21995081
-0.21995081	-0.21995081	-0.21995081	-0.21995081	-0.21995081	-0.21995081	-0.21995081	-0.21995081	-0.21995081	-0.21995081	-0.21995081	-0.21995081	-0.21995081	-0.21995081	-0.21995081	-0.21995081	-0.21995081	-0.21995081	-0.21995081	-0.21995081	-0.21995081	-0.21995081	-0.21995081	-0.21995081	-0.21995081	-0.21995081	-0.21995081	-0.21995081	-0.21995081	-0.21995081	-0.21995081	-0.21995081	-0.21995081	-0.21995081	-0.21995081	-0.21995081	-0.21995081	-0.21646851	-0.21995081	-0.21995081	-0.21995081	-0.21995081	-0.21995081	-0.21995081	-0.21995081	-0.21995081	-0.21995081	-0.21995081	-0.21995081	-0.21995081
-0.21995081	-0.21995081	-0.21995081	-0.21995081	-0.21995081	-0.21995081	-0.21995081	-0.21995081	-0.21995081	-0.21995081	-0.21995081	-0.21995081	-0.21995081	-0.21995081	-0.21995081	-0.21995081	-0.21995081	-0.21995081	-0.21995081	-0.21995081	-0.21995081	-0.21995081	-0.21995081	-0.21995081	-0.21995081	-0.21995081	-0.21995081	-0.21995081	-0.21995081	-0.21995081	-0.21995081	-0.21995081	-0.21995081	-0.21995081	-0.21995081	-0.21995081	0.298516	-0.21995081	-0.21995081	-0.21995081	-0.21995081	-0.21995081	-0.21995081	-0.21995081	-0.21995081	-0.21995081	-0.21995081	-0.21995081	-0.21995081	-0.21995081
-0.21995081	-0.21995081	-0.21995081	-0.21995081	-0.21995081	-0.21995081	-0.21995081	-0.21995081	-0.21995081	-0.21995081	-0.21995081	-0.21995081	-0.21995081	-0.21995081	-0.21995081	-0.21995081	-0.21995081	-0.21995081	-0.21995081	-0.21995081	-0.21995081	-0.21995081	-0.21995081	-0.21995081	-0.21995081	-0.21995081	-0.21995081	-0.21995081	-0.21995081	-0.21995081	-0.21995081	-0.21995081	-0.21995081	-0.21995081	-0.21995081	-0.21995081	-0.21995081	-0.21995081	-0.21995081	-0.21995081	-0.21995081	-0.21995081	-0.21995081	-0.21995081	-0.21995081	-0.21995081	-0.21995081	-0.21995081	-0.21995081	-0.21995081
-0.21995081	-0.21995081	-0.21995081	-0.21995081	-0.21995081	-0.21995081	-0.21995081	-0.21995081	-0.21995081	0.6620866	-0.21995081	-0.21995081	-0.21995081	-0.21995081	-0.21995081	-0.21995081	-0.21995081	-0.21995081	-0.21995081	-0.21995081	1.3001835	-0.21995081	-0.21995081	-0.21995081	-0.21995081	-0.21995081	-0.21995081	-0.21995081	-0.21995081	-0.21995081	-0.21995081	-0.21995081	-0.21995081	-0.21995081	-0.21995081	-0.21995081	-0.21995081	-0.21995081	-0.21995081	-0.21995081	-0.21995081	-0.21995081	-0.21995081	-0.21995081	-0.21995081	-0.21995081	-0.21995081	-0.21995081	-0.21995081	-0.21995081
-0.21995081	-0.21995081	-0.21995081	-0.21995081	-0.21995081	-0.21995081	0.019653989	-0.21995081	-0.21995081	-0.21995081	-0.21995081	-0.21995081	-0.21995081	-0.21995081	-0.21995081	-0.21995081	-0.21995081	-0.21995081	-0.21995081	-0.21995081	-0.21995081	-0.21995081	-0.21995081	-0.21995081	-0.21995081	-0.21995081	-0.21995081	-0.21995081	-0.21995081	-0.21995081	-0.21995081	-0.21995081	-0.21995081	-0.21995081	-0.21995081	-0.21995081	-0.21995081	-0.21995081	-0.21995081	-0.21995081	-0.21995081	-0.21995081	-0.21995081	-0.21995081	-0.21995081	-0.21995081	-0.21995081	-0.21995081	-0.21995081	-0.21995081
-0.21995081	-0.21995081	-0.21995081	-0.21995081	-0.21995081	-0.21995081	-0.21995081	-0.21995081	-0.21995081	-0.21995081	-0.21995081	-0.21995081	-0.21995081	-0.21995081	-0.21995081	-0.21995081	-0.21995081	-0.21995081	-0.21995081	-0.21995081	-0.21995081	-0.21995081	-0.21995081	-0.21995081	-0.21995081	-0.21995081	-0.21995081	-0.21995081	-0.21995081	-0.21995081	-0.21995081	-0.21995081	-0.21995081	-0.21995081	-0.21995081	-0.21995081	-0.21995081	-0.21995081	-0.21995081	-0.21995081	-0.21995081	-0.21995081	-0.21995081	-0.21995081	-0.21995081	-0.21995081	-0.21995081	-0.21995081	-0.21995081	-0.21995081
0.0010948139	-0.17482412	-0.21995081	-0.21995081	-0.21995081	-0.21995081	-0.21995081	-0.21995081	-0.21995081	-0.21995081	-0.21995081	-0.21995081	-0.21995081	-0.21995081	-0.21995081	0.9705606	-0.21995081	-0.21995081	-0.21995081	-0.21995081	-0.21995081	-0.21995081	-0.21995081	-0.21995081	-0.21995081	-0.21995081	-0.21995081	-0.21995081	-0.21995081	-0.21995081	-0.21995081	-0.21995081	-0.21995081	-0.21995081	-0.21995081	-0.21995081	-0.21995081	-0.21995081	-0.21995081	-0.21995081	-0.21995081	-0.21995081	-0.21995081	-0.21995081	-0.21995081	-0.21995081	-0.21995081	-0.21995081	-0.21995081	-0.21995081
1.9470894	-0.21995081	-0.21995081	-0.20689015	-0.21995081	-0.21995081	-0.21995081	-0.21995081	0.47917286	-0.21995081	-0.21995081	1.7871071	-0.21995081	-0.21995081	-0.21995081	2.38019	-0.21995081	-0.21995081	-0.21995081	-0.21995081	-0.21995081	-0.21995081	-0.21995081	-0.21995081	-0.21995081	-0.21995081	-0.21995081	-0.21995081	-0.21995081	-0.21995081	-0.21995081	-0.21995081	-0.21995081	-0.21995081	-0.21995081	-0.21995081	-0.21995081	-0.21995081	-0.21995081	-0.21995081	-0.21995081	-0.21995081	-0.21995081	-0.21995081	-0.21995081	-0.21995081	-0.21995081	-0.21995081	-0.21995081	-0.21995081
2.7907782	-0.21995081	-0.21995081	-0.21995081	-0.21995081	-0.21995081	-0.21995081	-0.21995081	5.135966	-0.21995081	-0.21995081	-0.21995081	-0.21995081	-0.21995081	-0.21995081	-0.21995081	-0.21995081	-0.21995081	2.407606	-0.21995081	-0.21995081	-0.21995081	-0.21995081	-0.21995081	-0.21995081	-0.21995081	-0.21995081	-0.21995081	-0.21995081	-0.21995081	-0.21995081	-0.21995081	-0.21995081	-0.21995081	-0.21995081	-0.21995081	-0.21995081	-0.21995081	-0.21995081	-0.21995081	-0.21995081	-0.21995081	-0.21995081	-0.21995081	-0.21995081	-0.21995081	-0.21995081	-0.21995081	-0.21995081	-0.21995081
-0.21995081	-0.21995081	-0.21995081	-0.21995081	-0.21995081	-0.21995081	-0.21995081	-0.21995081	1.8765484	-0.21995081	-0.21995081	-0.21995081	-0.21995081	-0.21995081	-0.21995081	-0.21995081	-0.21995081	-0.21995081	-0.21995081	2.1377888	-0.21995081	-0.21995081	-0.21995081	-0.21995081	-0.21995081	-0.21995081	-0.21995081	-0.21995081	-0.21995081	-0.21995081	-0.21995081	-0.21995081	-0.21995081	-0.21995081	-0.21995081	-0.21995081	-0.21995081	-0.21995081	-0.21995081	-0.21995081	-0.21995081	-0.21995081	-0.21995081	-0.21995081	4.1388793	-0.21995081	-0.21995081	-0.21995081	-0.21995081	-0.21995081
-0.21995081	-0.21995081	-0.20748895	-0.21995081	-0.21995081	-0.21995081	-0.21995081	-0.21995081	-0.21995081	-0.21995081	-0.21995081	-0.21995081	-0.21995081	-0.21995081	-0.21995081	-0.21995081	-0.21995081	-0.21995081	1.4296277	-0.21995081	2.1069772	-0.21995081	-0.21995081	3.5470314	-0.21995081	-0.21995081	-0.21995081	-0.21995081	-0.21995081	-0.21995081	-0.21995081	-0.21995081	-0.21995081	-0.21995081	-0.21995081	-0.21995081	-0.21995081	-0.21995081	-0.21995081	-0.21995081	-0.21995081	-0.21995081	-0.21995081	-0.21995081	1.3261392	2.203707	-0.21995081	-0.21995081	-0.21995081	-0.21995081
1.3089775	-0.21995081	-0.21995081	2.409485	-0.21995081	-0.21995081	-0.21995081	-0.21995081	-0.21995081	-0.21995081	-0.21995081	-0.21995081	-0.21995081	-0.21995081	-0.21995081	-0.21995081	-0.21995081	-0.2091329	1.8032211	-0.21995081	-0.21995081	-0.013421748	-0.21995081	7.1633453	1.8287059	-0.21995081	-0.21995081	-0.21995081	-0.21995081	-0.21995081	-0.21995081	-0.21995081	-0.21995081	-0.21995081	-0.21995081	-0.21995081	-0.21995081	-0.21995081	-0.21995081	0.57488155	-0.21995081	2.119492	-0.21995081	-0.21995081	-0.21995081	-0.21995081	-0.21995081	-0.21995081	-0.21995081	-0.21995081
0.9105658	-0.21995081	-0.21995081	-0.21995081	-0.21995081	-0.21995081	-0.21995081	-0.21995081	-0.21995081	-0.21995081	-0.21995081	-0.21995081	-0.21995081	-0.21995081	-0.21995081	-0.21995081	-0.21995081	-0.21995081	-0.21995081	0.8868708	-0.21995081	-0.21995081	1.0901659	-0.21995081	-0.21995081	3.8400126	-0.21995081	-0.21995081	-0.21995081	-0.21995081	-0.21995081	-0.21995081	-0.21995081	-0.21995081	-0.21995081	-0.21995081	-0.21995081	-0.21995081	-0.21995081	-0.21995081	-0.21995081	-0.21995081	-0.21995081	-0.21995081	-0.21995081	-0.21995081	-0.21995081	-0.21995081	-0.21995081	-0.21995081
-0.21995081	-0.21995081	-0.21995081	-0.21995081	-0.21995081	0.4236152	-0.21995081	-0.21995081	-0.21995081	-0.21995081	-0.21995081	-0.21995081	-0.21995081	-0.21995081	-0.21995081	-0.21995081	-0.21995081	-0.21995081	-0.21995081	-0.21995081	-0.09493449	-0.21995081	-0.21995081	-0.21995081	-0.21995081	-0.21995081	1.1858817	-0.21995081	-0.21995081	-0.21995081	-0.21995081	-0.21995081	-0.21995081	-0.21995081	-0.21995081	-0.21995081	-0.21995081	-0.21995081	-0.21995081	-0.21995081	-0.21995081	-0.21995081	-0.21995081	-0.21995081	-0.21995081	-0.21995081	-0.21995081	-0.21995081	-0.21995081	-0.21995081
-0.21995081	-0.21995081	-0.21995081	-0.21995081	-0.21995081	-0.21995081	-0.21995081	-0.21995081	-0.21995081	-0.21995081	-0.21995081	-0.21995081	-0.21995081	-0.21995081	-0.21995081	-0.21995081	-0.21995081	-0.21995081	-0.21995081	-0.21995081	-0.21995081	-0.21995081	5.3004103	-0.21995081	-0.21995081	-0.21995081	0.31174976	2.1933656	-0.21995081	-0.21995081	-0.21995081	-0.21995081	-0.21995081	-0.21995081	-0.21995081	-0.21995081	-0.21995081	-0.21995081	-0.21995081	-0.21995081	-0.21995081	-0.21995081	-0.21995081	-0.21995081	-0.21995081	-0.21995081	-0.21995081	-0.21995081	-0.21995081	-0.21995081
-0.21995081	0.95125705	-0.21995081	-0.21995081	-0.21995081	-0.21995081	-0.21995081	-0.21995081	-0.21995081	-0.21995081	-0.21995081	-0.21995081	-0.21995081	-0.21995081	-0.21995081	-0.21995081	-0.21995081	-0.21995081	-0.21995081	-0.21995081	-0.21995081	-0.21995081	0.12107705	-0.21995081	-0.21995081	-0.21995081	-0.21995081	-0.21995081	-0.21995081	-0.21995081	-0.21995081	-0.21995081	-0.21995081	-0.21995081	-0.21995081	-0.21995081	-0.21995081	-0.21995081	-0.21995081	-0.21995081	-0.21995081	-0.21995081	-0.21995081	-0.21995081	-0.21995081	-0.21995081	-0.21995081	-0.21995081	-0.21995081	-0.21995081
-0.21995081	0.8319813	0.80717754	6.266697	-0.21995081	-0.21995081	-0.21995081	-0.21995081	-0.21995081	-0.21995081	-0.21995081	-0.21995081	-0.21995081	-0.21995081	-0.21995081	-0.21995081	-0.21995081	-0.21995081	-0.21995081	-0.21995081	-0.21995081	2.7235696	-0.21995081	-0.21995081	-0.21995081	-0.21995081	-0.21995081	-0.21995081	-0.21995081	-0.21995081	-0.21995081	-0.21995081	-0.21995081	-0.21995081	-0.21995081	-0.21995081	-0.21995081	-0.21995081	-0.21995081	-0.21995081	-0.21995081	-0.21995081	-0.21995081	-0.21995081	-0.21995081	-0.21995081	-0.21995081	-0.21995081	-0.21995081	-0.21995081
-0.21995081	3.8265715	-0.21995081	11.677636	-0.21995081	-0.21995081	-0.21995081	-0.21995081	-0.21995081	-0.21995081	-0.21995081	-0.21995081	-0.21995081	-0.21995081	-0.21995081	-0.21995081	-0.21995081	-0.21995081	-0.21995081	-0.21995081	0.76225835	2.2731407	-0.21995081	-0.21995081	-0.21995081	-0.21995081	-0.21995081	-0.21995081	-0.21995081	-0.21995081	-0.21995081	-0.21995081	-0.21995081	-0.21995081	-0.21995081	-0.21995081	-0.21995081	-0.21995081	-0.21995081	-0.21995081	-0.21995081	-0.21995081	-0.21995081	-0.21995081	-0.21995081	-0.21995081	-0.21995081	-0.21995081	-0.21995081	-0.21995081
-0.21995081	-0.21995081	-0.21995081	3.831271	-0.21995081	-0.21995081	-0.21995081	-0.21995081	-0.21995081	-0.21995081	-0.21995081	-0.21995081	-0.21995081	-0.21995081	-0.21995081	-0.21995081	-0.21995081	-0.21995081	-0.21995081	-0.21995081	0.38661897	-0.21995081	-0.21995081	-0.21995081	-0.21995081	-0.21995081	-0.21995081	-0.21995081	-0.21995081	-0.21995081	-0.21995081	-0.21995081	-0.21995081	-0.21995081	-0.21995081	-0.21995081	-0.21995081	-0.21995081	-0.21995081	-0.21995081	-0.21995081	-0.21995081	-0.21995081	-0.21995081	-0.21995081	-0.21995081	-0.21995081	-0.21995081	-0.21995081	-0.21995081
-0.21995081	-0.21995081	-0.21995081	-0.21995081	-0.21995081	-0.21995081	-0.21995081	-0.21995081	-0.21995081	-0.21995081	-0.21995081	-0.21995081	-0.21995081	-0.21995081	-0.21995081	-0.21995081	-0.21995081	-0.21995081	-0.21995081	0.694813	-0.21995081	-0.21995081	-0.21995081	-0.21995081	-0.21995081	-0.21995081	-0.21995081	-0.21995081	-0.21995081	-0.21995081	-0.21995081	-0.21995081	-0.21995081	-0.21995081	-0.21995081	-0.21995081	-0.21995081	-0.21995081	-0.21995081	-0.21995081	-0.21995081	-0.21995081	-0.21995081	-0.21995081	-0.21995081	-0.21995081	-0.21995081	-0.21995081	-0.21995081	-0.21995081
-0.21995081	-0.21995081	0.22895674	-0.21995081	-0.21995081	-0.21995081	-0.21995081	-0.21995081	-0.21995081	-0.21995081	-0.21995081	-0.21995081	-0.21995081	-0.21995081	-0.21995081	-0.21995081	1.009671	1.782956	-0.21995081	-0.21995081	-0.21995081	-0.21995081	-0.21995081	-0.21995081	-0.21995081	-0.21995081	-0.21995081	-0.21995081	-0.21995081	-0.21995081	-0.21995081	-0.21995081	-0.21995081	-0.21995081	-0.21995081	-0.21995081	-0.21995081	-0.21995081	-0.21995081	-0.21995081	-0.21995081	-0.21995081	-0.21995081	-0.21995081	-0.21995081	-0.21995081	-0.21995081	-0.21995081	-0.21995081	2.3944426
-0.21995081	-0.21995081	-0.21995081	-0.21995081	-0.21995081	-0.21995081	-0.21995081	-0.21995081	-0.21995081	-0.21995081	-0.21995081	-0.21995081	-0.21995081	2.6870167	-0.21995081	-0.21995081	-0.21995081	-0.21995081	-0.21995081	-0.21995081	-0.21995081	-0.21995081	-0.21995081	-0.21995081	-0.21995081	-0.21995081	-0.21995081	-0.21995081	-0.21995081	-0.21995081	-0.21995081	-0.21995081	-0.21995081	-0.21995081	-0.21995081	-0.21995081	-0.21995081	-0.21995081	-0.21995081	-0.21995081	-0.21995081	-0.21995081	-0.21995081	-0.21995081	-0.21995081	-0.21995081	-0.21995081	-0.21995081	-0.21995081	-0.21995081
-0.21995081	-0.21995081	-0.21995081	-0.21995081	0.6076029	1.1319487	-0.21995081	-0.21995081	-0.21995081	0.050172687	-0.21995081	-0.21995081	-0.21995081	3.2961314	-0.21995081	-0.21995081	-0.112225704	-0.21995081	-0.21995081	-0.21995081	-0.21995081	-0.21995081	-0.21995081	-0.21995081	-0.21995081	-0.21995081	-0.21995081	-0.21995081	0.29823446	-0.21995081	-0.21995081	0.9448104	-0.21995081	-0.21995081	-0.21995081	-0.21995081	-0.21995081	-0.21995081	0.25184634	-0.21995081	-0.21995081	-0.21995081	-0.21995081	-0.21995081	-0.21995081	-0.21995081	-0.21995081	-0.21995081	-0.21995081	-0.21995081
-0.21995081	-0.21995081	-0.21995081	-0.21995081	7.5423555	-0.21995081	-0.21995081	-0.21995081	-0.21995081	-0.21995081	2.1794348	-0.21995081	-0.21995081	-0.21995081	0.0017003946	2.2307346	2.5885417	1.3943481	0.37725303	-0.21995081	-0.21995081	-0.21995081	-0.21995081	-0.21995081	-0.21995081	-0.21995081	-0.21995081	-0.21995081	-0.21995081	-0.21995081	-0.21995081	-0.21995081	-0.21995081	-0.21995081	-0.21995081	-0.21995081	-0.21995081	-0.21995081	-0.21995081	-0.21995081	-0.21995081	-0.21995081	-0.21995081	-0.21995081	-0.21995081	-0.21995081	-0.21995081	-0.21995081	-0.21995081	-0.21995081
-0.21995081	-0.21995081	-0.21995081	-0.21995081	1.8630033	-0.21995081	-0.21995081	-0.21995081	-0.21995081	2.9117312	-0.21995081	-0.21995081	-0.21995081	-0.21995081	6.8649116	0.58449847	-0.21995081	-0.21995081	-0.21995081	-0.21995081	-0.21995081	-0.21995081	-0.21995081	-0.21995081	-0.21995081	-0.21995081	-0.21995081	-0.21995081	-0.21995081	-0.21995081	-0.21995081	-0.21995081	-0.21995081	-0.21995081	-0.21995081	-0.21995081	-0.21995081	-0.21995081	-0.21995081	-0.21995081	-0.21995081	-0.21995081	-0.21995081	-0.21995081	-0.21995081	-0.21995081	-0.21995081	-0.21995081	0.18872307	-0.21995081
-0.21995081	-0.21995081	-0.21995081	-0.21995081	-0.21995081	-0.21995081	-0.21995081	-0.21995081	-0.21995081	-0.21995081	-0.21995081	-0.09693609	-0.21995081	-0.21995081	1.6915531	-0.21995081	-0.21995081	-0.21995081	-0.21995081	-0.21995081	-0.21995081	-0.21995081	-0.21995081	-0.21995081	-0.21995081	-0.21995081	-0.21995081	-0.21995081	-0.21995081	-0.21995081	-0.21995081	-0.21995081	-0.21995081	-0.21995081	-0.21995081	-0.21995081	-0.21995081	-0.21995081	-0.21995081	-0.21995081	-0.21995081	-0.21995081	-0.21995081	-0.21995081	-0.21995081	-0.21995081	-0.21995081	-0.21995081	-0.21995081	-0.21995081
-0.21995081	-0.21995081	-0.21995081	-0.21995081	-0.20079769	-0.21995081	-0.21995081	-0.21995081	-0.21995081	0.84464306	-0.21995081	-0.21995081	-0.21995081	2.604374	4.1545544	-0.21995081	-0.21995081	-0.21995081	-0.21995081	-0.21995081	-0.21995081	-0.21995081	-0.21995081	-0.21995081	-0.21995081	-0.21995081	-0.21995081	-0.21995081	-0.21995081	-0.21995081	-0.21995081	-0.21995081	-0.21995081	-0.21995081	-0.21995081	-0.21995081	-0.21995081	-0.21995081	-0.21995081	-0.21995081	-0.21995081	-0.21995081	-0.21995081	-0.21995081	-0.21995081	-0.21995081	-0.21995081	-0.21995081	-0.21995081	-0.21995081
-0.21995081	-0.21995081	-0.21995081	-0.21995081	-0.21995081	-0.21995081	-0.21995081	-0.21995081	-0.21995081	0.12986486	-0.21995081	-0.21995081	-0.21995081	-0.21995081	-0.21995081	-0.21995081	0.9869611	0.6888263	-0.21995081	-0.21995081	-0.21995081	-0.21995081	-0.21995081	-0.21995081	-0.21995081	-0.21995081	-0.21995081	-0.21995081	-0.21995081	-0.21995081	-0.21995081	-0.21995081	0.56583166	-0.21995081	-0.21995081	-0.21995081	-0.21995081	-0.041524865	-0.21995081	-0.21995081	-0.21995081	-0.21995081	-0.21995081	-0.21995081	0.029514764	-0.21995081	-0.21995081	-0.21995081	-0.21995081	-0.21995081
-0.21995081	-0.21995081	-0.21995081	-0.21995081	-0.21995081	-0.21995081	-0.21995081	-0.06599752	-0.21995081	-0.21995081	-0.059697825	-0.21995081	-0.21995081	-0.21995081	-0.21995081	-0.21995081	-0.21995081	-0.21995081	-0.21995081	-0.21995081	-0.21995081	-0.21995081	-0.21995081	-0.21995081	4.0131583	-0.21995081	-0.21995081	1.1021112	-0.21995081	-0.21995081	-0.21995081	-0.21995081	-0.21995081	-0.21995081	-0.21995081	-0.21995081	-0.21995081	-0.21995081	-0.21995081	-0.21995081	-0.21995081	-0.21995081	-0.21995081	-0.21995081	-0.21995081	-0.21995081	-0.21995081	-0.21995081	-0.21995081	-0.21995081
-0.21995081	-0.21995081	-0.21995081	-0.21995081	-0.21995081	-0.21995081	-0.21995081	-0.21995081	-0.21995081	-0.21995081	-0.21995081	-0.21995081	-0.21995081	1.6717564	-0.21995081	-0.21995081	-0.21995081	-0.21995081	-0.21995081	-0.21995081	-0.21995081	-0.21995081	-0.21995081	-0.21995081	-0.21995081	-0.21995081	-0.21995081	-0.21995081	-0.21995081	-0.21995081	-0.21995081	-0.21995081	-0.21995081	-0.21995081	-0.21995081	-0.21995081	-0.21995081	-0.21995081	-0.21995081	-0.21995081	-0.21995081	-0.21995081	1.6278597	-0.21995081	-0.21995081	-0.21995081	-0.21995081	-0.21995081	-0.21995081	-0.21995081
-0.21995081	-0.21995081	-0.21995081	-0.21995081	-0.21995081	-0.21995081	-0.21995081	-0.21995081	-0.21995081	-0.21995081	-0.21995081	-0.21995081	-0.21995081	-0.21995081	-0.21995081	-0.21995081	-0.21995081	-0.21995081	-0.21995081	-0.21995081	-0.21995081	-0.21995081	-0.21995081	-0.21995081	-0.21995081	-0.21995081	-0.21995081	-0.21995081	0.037107095	-0.21995081	-0.21995081	-0.21995081	-0.21995081	-0.21995081	-0.21995081	-0.21995081	-0.21995081	-0.21995081	-0.21995081	-0.21995081	-0.21995081	1.2876195	-0.21995081	-0.21995081	-0.21995081	-0.21995081	-0.21995081	-0.21995081	-0.21995081	-0.21995081
-0.21995081	-0.21995081	-0.21995081	-0.21995081	-0.21995081	-0.21995081	-0.21995081	0.17044125	-0.21995081	-0.21995081	-0.21995081	-0.21995081	-0.21995081	-0.21995081	-0.21995081	-0.21995081	-0.21995081	-0.21995081	-0.21995081	-0.21995081	-0.21995081	-0.21995081	-0.21995081	-0.21995081	1.2333657	-0.21995081	0.97646904	-0.21995081	-0.21995081	-0.21995081	-0.21995081	-0.21995081	-0.21995081	-0.21995081	-0.21995081	-0.21995081	-0.21995081	-0.21995081	-0.21995081	-0.21995081	-0.21995081	0.44342288	0.037184287	-0.21995081	-0.21995081	0.5109075	-0.21995081	-0.21995081	-0.21995081	-0.21995081
-0.21995081	-0.21995081	-0.21995081	-0.21995081	-0.21995081	-0.21995081	-0.21995081	-0.21995081	-0.21995081	-0.21995081	-0.21995081	-0.21995081	-0.21995081	-0.21995081	-0.21995081	-0.21995081	-0.21995081	-0.21995081	-0.21995081	-0.21995081	-0.21995081	-0.21995081	-0.21995081	-0.21995081	-0.21995081	-0.21995081	7.326804	1.7481472	-0.21995081	-0.21995081	-0.21995081	-0.21995081	-0.21995081	-0.21995081	-0.21995081	-0.21995081	-0.21995081	-0.21995081	-0.21995081	-0.21995081	-0.21995081	-0.21995081	-0.21995081	-0.21995081	-0.21995081	-0.21995081	-0.21995081	-0.21995081	-0.21995081	-0.21995081
5.221624	-0.21995081	4.617885	1.0648656	-0.21995081	-0.21995081	0.909867	-0.21995081	-0.21995081	-0.21995081	-0.21995081	-0.21995081	-0.21995081	-0.21995081	-0.21995081	-0.21995081	-0.21995081	-0.21995081	-0.21995081	-0.21995081	-0.21995081	-0.21995081	-0.21995081	1.0874974	-0.21995081	1.8910772	0.74117374	-0.21995081	-0.21995081	-0.21995081	-0.21995081	2.5930257	0.033202633	-0.21995081	-0.21995081	-0.21995081	-0.21995081	-0.21995081	-0.21995081	-0.21995081	-0.21995081	1.9587817	-0.21995081	-0.21995081	-0.21995081	-0.21995081	-0.21995081	-0.21995081	-0.21995081	-0.21995081
-0.21995081	-0.21995081	-0.21995081	2.3905869	-0.21995081	-0.21995081	-0.21995081	-0.21995081	-0.21995081	-0.21995081	-0.21995081	-0.21995081	-0.21995081	-0.21995081	-0.21995081	-0.21995081	-0.21995081	-0.21995081	-0.21995081	-0.21995081	-0.21995081	-0.21995081	-0.21995081	0.13542856	-0.21995081	-0.04601229	-0.21995081	-0.08659149	-0.21995081	2.4574249	-0.21995081	2.7045546	-0.21995081	-0.21995081	-0.21995081	-0.21995081	-0.21995081	-0.21995081	-0.21995081	-0.21995081	-0.21995081	3.5177631	-0.21995081	-0.21995081	-0.21995081	-0.21995081	-0.21995081	-0.21995081	-0.21995081	-0.21995081
-0.21995081	-0.21995081	-0.21995081	1.8621361	-0.21995081	-0.21995081	-0.21995081	-0.21995081	-0.21995081	-0.21995081	-0.21995081	-0.21995081	-0.21995081	-0.21995081	-0.21995081	-0.21995081	-0.21995081	-0.21995081	-0.21995081	-0.21995081	-0.21995081	-0.21995081	-0.21995081	-0.21995081	-0.21995081	-0.21995081	2.2030985	-0.21995081	-0.21995081	-0.21995081	-0.21995081	-0.21995081	-0.21995081	-0.21995081	-0.21995081	-0.21995081	-0.21995081	-0.21995081	-0.21995081	-0.21995081	-0.21995081	-0.21995081	-0.21995081	-0.21995081	-0.21995081	0.40744773	3.7194068	-0.21995081	-0.21995081	-0.21995081
-0.21995081	-0.21995081	-0.21995081	-0.21995081	-0.21995081	-0.21995081	-0.21995081	0.9006824	-0.21995081	-0.21995081	-0.21995081	-0.21995081	-0.21995081	-0.21995081	-0.21995081	-0.21995081	-0.21995081	-0.21995081	-0.21995081	0.74927074	-0.21995081	-0.21995081	-0.21995081	-0.21995081	-0.21995081	-0.21995081	1.41971	-0.21995081	-0.21995081	-0.21995081	-0.21995081	-0.21995081	-0.21995081	-0.21995081	-0.21995081	-0.21995081	-0.21995081	-0.21995081	-0.21995081	-0.21995081	-0.21995081	-0.21995081	-0.21995081	-0.21995081	-0.21995081	-0.21995081	-0.21995081	-0.21995081	-0.21995081	-0.21995081
-0.21995081	-0.21995081	-0.21995081	1.9564493	-0.21995081	2.1388228	-0.21995081	-0.21995081	-0.21995081	-0.21995081	-0.21995081	-0.21995081	-0.21995081	-0.21995081	-0.21995081	-0.21995081	-0.21995081	-0.21995081	-0.21995081	-0.21995081	-0.21995081	-0.21995081	-0.21995081	-0.21995081	2.1103272	-0.21995081	-0.21995081	-0.21995081	-0.21995081	-0.21995081	-0.21995081	-0.21995081	-0.21995081	-0.21995081	-0.21995081	-0.21995081	-0.21995081	-0.21995081	-0.21995081	-0.21995081	-0.21995081	-0.21995081	-0.21995081	-0.21995081	-0.21995081	-0.21995081	-0.21995081	-0.21995081	-0.21995081	-0.21995081
-0.21995081	-0.21995081	-0.21995081	-0.21995081	-0.21995081	-0.21995081	-0.21995081	-0.21995081	-0.21995081	-0.21995081	-0.21995081	-0.21995081	-0.21995081	-0.21995081	-0.21995081	-0.21995081	-0.21995081	1.9383007	-0.21995081	-0.21995081	-0.21995081	-0.21995081	-0.21995081	3.8164675	0.5607136	-0.21995081	-0.21995081	-0.21995081	-0.21995081	-0.21995081	-0.21995081	-0.21995081	-0.21995081	-0.21995081	-0.21995081	-0.21995081	-0.21995081	-0.21995081	-0.21995081	-0.21995081	-0.21995081	-0.21995081	-0.21995081	-0.21995081	-0.21995081	-0.21995081	2.058171	-0.21995081	-0.21995081	-0.21995081
-0.21995081	-0.21995081	-0.21995081	-0.21995081	-0.21995081	-0.21995081	-0.21995081	-0.21995081	-0.21995081	-0.21995081	-0.21995081	-0.21995081	-0.21995081	-0.21995081	-0.21995081	-0.21995081	2.6414402	0.049956843	-0.21995081	-0.21995081	-0.21995081	-0.21995081	2.402596	0.31181902	-0.21995081	1.026901	-0.21995081	-0.21995081	-0.21995081	-0.21995081	-0.21995081	-0.21995081	-0.21995081	-0.21995081	-0.21995081	-0.21995081	-0.21995081	-0.21995081	-0.21995081	-0.21995081	-0.21995081	-0.21995081	-0.21995081	-0.21995081	-0.21995081	-0.21995081	-0.21995081	-0.21995081	-0.21995081	-0.21995081
-0.21995081	-0.21995081	-0.21995081	-0.21995081	1.6871028	-0.21995081	-0.21995081	-0.21995081	0.38078362	-0.21995081	-0.21995081	-0.21995081	-0.21995081	1.8157883	-0.21995081	-0.21995081	5.5268474	0.9562112	-0.21995081	-0.21995081	1.5078487	-0.21995081	2.326169	1.3947309	-0.21995081	-0.21995081	-0.21995081	-0.21995081	-0.21995081	-0.21995081	-0.21995081	-0.21995081	-0.21995081	-0.21995081	-0.21995081	-0.21995081	-0.21995081	-0.21995081	-0.21995081	-0.21995081	-0.21995081	-0.21995081	-0.11935582	-0.21995081	3.993781	-0.061056618	-0.21995081	-0.21995081	-0.21995081	-0.21995081
-0.21995081	-0.21995081	-0.21995081	-0.21995081	1.6731856	-0.21995081	-0.21995081	-0.21995081	-0.21995081	-0.21995081	-0.21995081	0.8683845	-0.21995081	4.6446652	-0.21995081	-0.21995081	-0.21995081	6.852691	-0.21995081	-0.21995081	-0.21995081	-0.21995081	-0.21995081	-0.21995081	-0.21995081	-0.21995081	0.2367918	-0.21995081	-0.21995081	-0.21995081	-0.21995081	-0.21995081	-0.21995081	-0.21995081	-0.21995081	-0.21995081	4.700382	-0.21995081	-0.21995081	-0.21995081	-0.21995081	-0.21995081	-0.21995081	-0.21995081	6.1245346	1.3511423	-0.21995081	-0.21995081	-0.21995081	-0.21995081
-0.21995081	-0.21995081	-0.21995081	-0.21995081	-0.21995081	-0.21995081	-0.21995081	-0.21995081	-0.21995081	0.74111545	1.9732693	4.8624887	-0.21995081	1.5961723	-0.21995081	-0.21995081	2.948077	-0.21995081	-0.21995081	1.7421459	-0.21995081	-0.21995081	-0.21995081	-0.21995081	-0.21995081	-0.21995081	5.322471	-0.21995081	-0.21995081	-0.21995081	-0.21995081	-0.21995081	-0.21995081	-0.21995081	-0.21995081	-0.21995081	-0.21995081	-0.21995081	-0.21995081	-0.21995081	-0.21995081	-0.21995081	-0.21995081	-0.21995081	-0.21995081	-0.21995081	-0.21995081	-0.21995081	-0.21995081	-0.21995081
-0.21995081	-0.21995081	-0.21995081	-0.21995081	-0.21995081	-0.21995081	-0.21995081	-0.21995081	-0.21995081	8.559697	3.764126	-0.21995081	-0.21995081	-0.21995081	-0.21995081	-0.21995081	1.038162	-0.21995081	-0.21995081	-0.21995081	-0.21995081	-0.21995081	-0.21995081	-0.21995081	-0.21995081	-0.21995081	-0.21995081	-0.21995081	-0.21995081	-0.21995081	-0.21995081	-0.21995081	-0.21995081	-0.21995081	3.5317552	-0.21995081	-0.21995081	-0.21995081	-0.21995081	-0.21995081	-0.21995081	-0.21995081	-0.21995081	-0.21995081	-0.21995081	-0.21995081	-0.21995081	-0.21995081	-0.21995081	-0.21995081
-0.21995081	-0.21995081	-0.21995081	-0.21995081	-0.21995081	-0.21995081	-0.21995081	3.7992127	-0.21995081	11.445613	-0.060122572	6.683716	-0.21995081	-0.21995081	-0.21995081	-0.21995081	-0.21995081	-0.21995081	1.8855507	-0.21995081	-0.21995081	-0.21995081	-0.21995081	-0.21995081	-0.21995081	-0.21995081	-0.21995081	-0.21995081	-0.21995081	-0.21995081	-0.21995081	-0.21995081	-0.21995081	-0.21995081	-0.21995081	-0.21995081	-0.21995081	3.019857	-0.02960964	1.665583	-0.21995081	-0.21995081	-0.21995081	-0.21995081	-0.21995081	-0.21995081	-0.21995081	-0.21995081	-0.21995081	-0.21995081
-0.21995081	-0.21995081	-0.21995081	-0.21995081	-0.21995081	-0.21995081	-0.21995081	-0.21995081	-0.21995081	-0.21995081	-0.21995081	-0.21995081	-0.21995081	-0.21995081	-0.21995081	-0.21995081	-0.21995081	1.7059685	-0.21995081	-0.21995081	-0.21995081	-0.21995081	-0.21995081	-0.21995081	-0.21995081	-0.21995081	-0.21995081	-0.21995081	-0.21995081	-0.21995081	-0.21995081	-0.21995081	-0.21995081	-0.21995081	0.37107885	-0.21995081	2.306892	0.6239932	-0.02546934	0.9826297	-0.21995081	-0.21995081	-0.21995081	-0.21995081	-0.21995081	-0.21995081	-0.21995081	-0.21995081	-0.21995081	-0.21995081
-0.21995081	-0.21995081	-0.21995081	-0.21995081	-0.21995081	2.3780158	-0.21995081	-0.21995081	-0.21995081	-0.21995081	-0.21995081	-0.21995081	-0.21995081	-0.21995081	-0.21995081	-0.21995081	3.474936	-0.21995081	-0.21995081	-0.21995081	-0.21995081	3.1342719	-0.21995081	-0.21995081	-0.21995081	-0.21995081	-0.21995081	-0.21995081	-0.21995081	-0.21995081	-0.21995081	-0.21995081	-0.21995081	-0.21995081	0.74213415	-0.21995081	-0.21995081	1.0920428	-0.21995081	2.4599934	-0.21995081	-0.21995081	-0.21995081	-0.21995081	-0.21995081	-0.21995081	-0.21995081	-0.21995081	-0.21995081	-0.21995081
-0.21995081	-0.21995081	-0.21995081	3.1798556	-0.21995081	1.2611334	1.2765598	1.0740376	-0.21995081	-0.21995081	-0.21995081	-0.21995081	-0.21995081	-0.21995081	-0.21995081	-0.21995081	-0.21995081	-0.21995081	-0.21995081	-0.21995081	1.8767529	-0.21995081	2.3555603	-0.21995081	-0.21995081	-0.21995081	-0.21995081	-0.21995081	-0.21995081	-0.21995081	-0.21995081	-0.21995081	-0.21995081	-0.21995081	0.30639142	6.878978	-0.21995081	-0.21995081	-0.21995081	2.3127322	-0.21995081	-0.21995081	-0.21995081	-0.21995081	-0.21995081	-0.21995081	-0.21995081	-0.21995081	-0.21995081	-0.21995081
-0.21995081	-0.21995081	-0.21995081	-0.21995081	-0.21995081	-0.21995081	-0.21995081	-0.21995081	-0.21995081	-0.21995081	-0.21995081	-0.21995081	-0.21995081	-0.21995081	-0.21995081	-0.21995081	-0.21995081	-0.21995081	-0.21995081	-0.21995081	-0.21995081	-0.21995081	-0.21995081	-0.21995081	-0.21995081	-0.21995081	-0.21995081	-0.21995081	-0.21995081	-0.21995081	-0.21995081	-0.21995081	-0.21995081	-0.21995081	-0.21995081	2.5871594	2.2223876	-0.21995081	0.46055165	-0.21995081	-0.21995081	-0.21995081	-0.21995081	-0.21995081	-0.21995081	-0.21995081	-0.21995081	-0.21995081	-0.21995081	-0.21995081
-0.21995081	2.120588	0.7251064	-0.21995081	-0.21995081	-0.21995081	4.476561	-0.21995081	-0.21995081	-0.21995081	-0.21995081	-0.21995081	-0.21995081	-0.21995081	-0.21995081	-0.21995081	-0.21995081	-0.21995081	-0.21995081	-0.21995081	-0.21995081	-0.21995081	-0.21995081	-0.21995081	-0.21995081	-0.21995081	-0.21995081	-0.21995081	-0.21995081	-0.21995081	-0.21995081	0.13446541	5.664146	-0.21995081	-0.21995081	2.8402793	-0.21995081	-0.21995081	4.9036345	-0.21995081	-0.21995081	1.0565299	-0.21995081	-0.21995081	-0.21995081	-0.21995081	-0.21995081	-0.21995081	-0.21995081	-0.21995081
-0.21995081	2.173001	4.358071	-0.21995081	-0.21995081	-0.21995081	0.3171164	-0.21062607	-0.21995081	-0.21995081	-0.21995081	-0.21995081	-0.21995081	-0.21995081	-0.21995081	-0.21995081	-0.21995081	-0.21995081	-0.21995081	-0.21995081	-0.21995081	-0.21995081	-0.21995081	-0.21995081	-0.21995081	-0.21995081	-0.21995081	-0.21995081	-0.21995081	-0.21995081	0.6660795	5.0046186	4.043193	-0.21995081	-0.21995081	-0.21995081	-0.21995081	3.0617425	6.2281556	-0.21995081	-0.21995081	-0.21995081	-0.21995081	-0.21995081	-0.21995081	-0.21995081	-0.21995081	-0.21995081	-0.21995081	0.27735552
-0.21995081	5.979223	2.5504165	-0.21995081	-0.21995081	-0.21995081	-0.21995081	-0.21995081	-0.21995081	-0.21995081	-0.21995081	-0.21995081	-0.21995081	-0.21995081	-0.21995081	-0.21995081	-0.21995081	-0.21995081	0.6611786	-0.21995081	-0.21995081	-0.21995081	-0.21995081	-0.21995081	-0.21995081	-0.21995081	-0.21995081	-0.21995081	-0.21995081	-0.21995081	-0.21995081	1.2837741	2.8967073	-0.21995081	2.1411858	-0.21995081	-0.21995081	3.140263	2.2015595	-0.21995081	-0.21995081	-0.21995081	-0.21995081	-0.21995081	-0.21995081	-0.21995081	-0.21995081	-0.21995081	-0.21995081	-0.21995081
-0.21995081	-0.21995081	-0.21995081	-0.21995081	-0.21995081	-0.21995081	-0.21995081	-0.21995081	-0.21995081	-0.21995081	-0.21995081	-0.21995081	-0.21995081	-0.21995081	-0.21995081	-0.21995081	-0.21995081	-0.21995081	2.072506	-0.21995081	-0.21995081	-0.21995081	-0.21995081	3.131736	-0.21995081	-0.21995081	-0.21995081	-0.21995081	-0.21995081	3.158821	-0.21995081	-0.21995081	2.9106224	4.075281	-0.21995081	0.4287245	-0.21995081	-0.21995081	-0.21995081	-0.21995081	-0.21995081	-0.21995081	-0.21995081	-0.21995081	-0.21995081	-0.21995081	-0.21995081	-0.21995081	-0.21995081	-0.21995081
-0.21995081	-0.21995081	-0.21995081	-0.21995081	-0.21995081	-0.21995081	0.15544014	-0.21995081	-0.21995081	-0.21995081	-0.21995081	-0.21995081	-0.21995081	-0.21995081	-0.21995081	-0.21995081	-0.21995081	-0.21995081	-0.21995081	-0.21995081	-0.21995081	-0.21995081	-0.21995081	1.6426216	-0.21995081	-0.21995081	-0.21995081	-0.21995081	-0.21995081	-0.21995081	3.6104023	0.30323175	-0.03797689	-0.21995081	-0.21995081	-0.21995081	1.9580101	1.072421	-0.21995081	-0.21995081	-0.21995081	-0.21995081	-0.21995081	-0.21995081	-0.21995081	-0.21995081	-0.21995081	-0.21995081	-0.21995081	-0.21995081
-0.21995081	-0.21995081	-0.21995081	-0.21995081	-0.21995081	-0.21995081	-0.21995081	-0.21995081	-0.21995081	-0.21995081	-0.21995081	-0.21995081	-0.21995081	-0.21995081	-0.21995081	-0.21995081	-0.21995081	-0.21995081	-0.21995081	-0.21995081	-0.21995081	-0.21995081	-0.21995081	-0.21995081	-0.21995081	-0.21995081	-0.21995081	-0.21995081	-0.21995081	-0.21995081	-0.21995081	-0.21995081	-0.21995081	-0.21995081	-0.21995081	-0.21995081	5.045931	-0.21995081	-0.21995081	-0.21995081	-0.21995081	-0.21995081	-0.21995081	-0.21995081	-0.21995081	-0.21995081	-0.21995081	-0.21995081	-0.21995081	2.3237433
-0.21995081	-0.21995081	-0.21995081	-0.21995081	-0.21995081	-0.21995081	-0.21995081	-0.21995081	-0.21995081	-0.21995081	-0.21995081	-0.21995081	-0.21995081	-0.21995081	-0.21995081	-0.21995081	-0.21995081	-0.21995081	-0.21995081	-0.21995081	-0.21995081	-0.21995081	-0.21995081	-0.21995081	-0.21995081	-0.21995081	-0.21995081	-0.21995081	-0.21995081	-0.040854827	2.4055245	-0.21995081	-0.21995081	-0.21995081	-0.21995081	-0.21995081	-0.21995081	-0.21995081	-0.21995081	-0.21995081	-0.21995081	-0.21995081	-0.21995081	-0.21995081	-0.21995081	-0.21995081	-0.21995081	-0.21995081	-0.21995081	-0.21995081
-0.21995081	-0.21995081	-0.21995081	-0.21995081	-0.21995081	-0.21995081	-0.06766538	-0.21995081	-0.21995081	-0.21995081	-0.21995081	-0.21995081	-0.21995081	-0.21995081	-0.21995081	-0.21995081	-0.21995081	-0.21995081	-0.21995081	-0.21995081	-0.21995081	-0.21995081	-0.21995081	-0.21995081	-0.21995081	-0.21995081	-0.21995081	-0.21995081	-0.21995081	-0.21995081	-0.21995081	-0.21995081	-0.21995081	-0.21995081	-0.21995081	-0.21995081	-0.21995081	-0.21995081	-0.21995081	-0.21995081	-0.21995081	-0.21995081	0.0892585	-0.21995081	-0.21995081	-0.21995081	-0.21995081	-0.21995081	-0.21995081	-0.21995081
-0.21995081	-0.21995081	-0.21995081	-0.21995081	-0.21995081	-0.21995081	-0.21995081	-0.21995081	-0.21995081	1.9055343	-0.21995081	-0.21995081	-0.21995081	-0.21995081	-0.21995081	-0.21995081	-0.21995081	-0.21995081	-0.21995081	-0.21995081	-0.21995081	-0.21995081	-0.21995081	-0.21995081	-0.21995081	-0.21995081	0.418311	-0.21995081	-0.21995081	-0.21995081	-0.21995081	-0.21995081	-0.21995081	-0.21995081	-0.21995081	-0.21995081	-0.21995081	-0.21995081	-0.21995081	-0.21995081	-0.21995081	0.25951347	1.8055975	3.9742188	-0.21995081	-0.21995081	-0.21995081	-0.21995081	-0.21995081	-0.21995081
-0.21995081	-0.21995081	-0.21995081	-0.21995081	-0.21995081	-0.21995081	-0.21995081	-0.21995081	-0.21995081	-0.21995081	-0.21995081	-0.21995081	-0.21995081	-0.21995081	-0.21995081	-0.21995081	-0.21995081	-0.21995081	-0.21995081	-0.21995081	-0.21995081	-0.21995081	-0.21995081	-0.21995081	-0.21995081	-0.21995081	-0.21995081	-0.21995081	-0.21995081	-0.21995081	-0.21995081	-0.21995081	-0.21995081	-0.21995081	-0.21995081	-0.21995081	-0.21995081	-0.21995081	-0.21995081	-0.21995081	-0.21995081	-0.21995081	2.6188686	1.2576207	-0.21995081	-0.21995081	-0.21995081	-0.21995081	-0.21995081	-0.21995081
-0.21995081	-0.21995081	-0.21995081	-0.21995081	-0.21995081	-0.21995081	-0.21995081	-0.21995081	-0.21995081	-0.21995081	-0.21995081	-0.21995081	-0.21995081	-0.21995081	-0.21995081	-0.21995081	-0.21995081	-0.21995081	-0.21995081	-0.21995081	-0.21995081	-0.21995081	-0.21995081	-0.21995081	-0.21995081	-0.21995081	-0.21995081	-0.21995081	-0.21995081	-0.21995081	-0.21995081	-0.21995081	-0.21995081	-0.21995081	-0.21995081	-0.21995081	-0.21995081	-0.21995081	-0.21995081	-0.21995081	-0.21995081	-0.21995081	0.29750574	-0.21995081	-0.21995081	-0.21995081	-0.21995081	-0.21995081	-0.21995081	-0.21995081
-0.21995081	-0.21995081	-0.21995081	-0.21995081	-0.21995081	-0.21995081	-0.21995081	-0.21995081	-0.21995081	-0.21995081	-0.21995081	-0.21995081	-0.21995081	-0.21995081	-0.21995081	-0.21995081	-0.21995081	-0.21995081	-0.21995081	-0.21995081	-0.21995081	-0.21995081	-0.21995081	-0.21995081	-0.21995081	-0.21995081	-0.21995081	-0.21995081	-0.21995081	-0.21995081	-0.21995081	-0.21995081	-0.21995081	-0.21995081	-0.21995081	-0.21995081	-0.21995081	-0.21995081	-0.21995081	-0.21995081	-0.21995081	-0.21995081	1.8437157	-0.21995081	0.67432487	-0.21995081	-0.21995081	-0.21995081	-0.21995081	-0.21995081
-0.21995081	-0.21995081	-0.21995081	-0.21995081	-0.21995081	-0.21995081	-0.21995081	-0.21995081	-0.21995081	-0.21995081	-0.21995081	-0.21995081	-0.21995081	-0.21995081	-0.21995081	-0.21995081	-0.21995081	-0.21995081	-0.21995081	-0.21995081	-0.21995081	-0.21995081	-0.21995081	-0.21995081	-0.21995081	-0.21995081	-0.21995081	-0.21995081	-0.21995081	-0.21995081	-0.21995081	-0.21995081	-0.21995081	-0.21995081	-0.21995081	-0.21995081	-0.21995081	-0.21995081	-0.21995081	-0.21995081	-0.21995081	-0.21995081	1.1494738	-0.21995081	-0.21995081	-0.21995081	-0.21995081	-0.21995081	-0.21995081	0.3076448
-0.21995081	-0.21995081	-0.21995081	-0.21995081	-0.21995081	-0.21995081	-0.21995081	-0.21995081	-0.21995081	-0.21995081	-0.21995081	-0.21995081	-0.21995081	-0.21995081	-0.21995081	-0.21995081	-0.21995081	-0.21995081	-0.21995081	-0.21995081	-0.21995081	-0.21995081	-0.21995081	-0.21995081	-0.21995081	-0.21995081	-0.21995081	-0.21995081	-0.21995081	-0.21995081	-0.21995081	-0.21995081	-0.21995081	-0.21995081	-0.21995081	-0.21995081	-0.21995081	-0.21995081	-0.21995081	-0.21995081	-0.21995081	-0.21995081	-0.21995081	-0.21995081	-0.21995081	-0.21995081	-0.21995081	-0.21995081	-0.21995081	-0.21995081
1.8030254	-0.21995081	-0.21995081	-0.21995081	-0.21995081	-0.21995081	-0.21995081	-0.21995081	-0.21995081	-0.21995081	-0.21995081	-0.21995081	-0.21995081	-0.21995081	-0.21995081	-0.21995081	-0.21995081	-0.21995081	-0.21995081	-0.21995081	-0.21995081	-0.21995081	-0.21995081	-0.21995081	-0.21995081	-0.21995081	-0.21995081	-0.21995081	-0.21995081	-0.21995081	-0.21995081	-0.21995081	-0.21995081	-0.21995081	-0.21995081	-0.21995081	-0.21995081	-0.21995081	-0.21995081	-0.21995081	-0.21995081	-0.21995081	1.117571	-0.21995081	-0.21995081	-0.21995081	-0.21995081	-0.21995081	-0.21995081	-0.21995081
-0.21995081	-0.21995081	-0.21995081	-0.21995081	-0.21995081	-0.21995081	-0.21995081	-0.21995081	-0.21995081	-0.21995081	-0.21995081	-0.21995081	-0.21995081	1.6655056	-0.21995081	-0.21995081	-0.21995081	-0.21995081	-0.21995081	-0.21995081	-0.21995081	-0.21995081	-0.21995081	-0.21995081	-0.21995081	-0.21995081	-0.21995081	-0.21995081	-0.21995081	-0.21995081	-0.21995081	-0.21995081	-0.21995081	-0.21995081	-0.21995081	-0.21995081	-0.21995081	-0.21995081	-0.21995081	-0.21995081	-0.21995081	-0.21995081	-0.21995081	3.3642375	-0.21995081	-0.21995081	-0.21995081	-0.21995081	-0.21995081	2.8031416
-0.21995081	-0.21995081	-0.21995081	-0.21995081	-0.21995081	-0.21995081	-0.21995081	-0.21995081	-0.21995081	-0.21995081	-0.21995081	-0.21995081	-0.21995081	1.0997694	-0.21995081	-0.21995081	-0.21995081	-0.21995081	-0.21995081	-0.21995081	-0.21995081	-0.21995081	-0.21995081	-0.21995081	-0.21995081	-0.21995081	-0.21995081	-0.21995081	-0.21995081	-0.21995081	-0.21995081	-0.21995081	-0.21995081	-0.21995081	-0.21995081	-0.21995081	-0.21995081	-0.21995081	-0.21995081	-0.21995081	-0.21995081	-0.21995081	3.1898847	3.3754818	-0.21995081	-0.21995081	1.7272638	-0.21995081	-0.21995081	3.5473607
-0.21995081	-0.21995081	-0.21995081	-0.21995081	-0.21995081	-0.21995081	-0.21995081	-0.21995081	-0.21995081	-0.21995081	-0.21995081	-0.21995081	-0.21995081	-0.21995081	-0.21995081	2.9146748	-0.21995081	-0.21995081	-0.21995081	-0.21995081	-0.21995081	-0.21995081	-0.21995081	-0.21995081	-0.21995081	-0.21995081	-0.21995081	-0.21995081	-0.21995081	-0.21995081	-0.21995081	-0.21995081	-0.21995081	-0.21995081	-0.21995081	-0.21995081	-0.21995081	-0.21995081	-0.21995081	-0.21995081	-0.21995081	-0.21995081	0.57096446	-0.21995081	-0.21995081	-0.21995081	-0.21995081	-0.21995081	-0.21995081	-0.21995081
-0.21995081	-0.21995081	-0.21995081	-0.21995081	-0.21995081	-0.21995081	-0.21995081	-0.21995081	-0.21995081	-0.21995081	-0.21995081	-0.21995081	-0.21995081	-0.21995081	-0.21995081	-0.21995081	-0.21995081	-0.21995081	-0.21995081	-0.21995081	-0.21995081	-0.21995081	-0.21995081	-0.21995081	-0.21995081	-0.21995081	-0.21995081	-0.21995081	-0.21995081	1.791877	-0.21995081	-0.21995081	-0.21995081	-0.21995081	-0.21995081	-0.21995081	-0.21995081	-0.21995081	-0.21995081	-0.21995081	-0.21995081	-0.21995081	2.4902174	-0.21995081	-0.21995081	-0.21995081	-0.21995081	2.1590478	-0.21995081	-0.21995081
-0.21995081	-0.21995081	-0.21995081	-0.21995081	-0.21995081	-0.21995081	-0.21995081	-0.21995081	-0.21995081	-0.21995081	1.761901	-0.21995081	-0.21995081	-0.21995081	-0.21995081	-0.21995081	-0.21995081	-0.21995081	-0.21995081	-0.21995081	-0.21995081	-0.21995081	-0.21995081	-0.21995081	-0.21995081	-0.21995081	-0.21995081	-0.21995081	-0.21995081	-0.21995081	-0.21995081	-0.21995081	-0.21995081	-0.21995081	-0.21995081	-0.21995081	-0.21995081	-0.21995081	-0.21995081	-0.21995081	-0.21995081	-0.21995081	-0.21995081	-0.21995081	2.1765435	-0.21995081	-0.21995081	-0.21995081	-0.21995081	-0.21995081
-0.21995081	-0.21995081	-0.21995081	-0.21995081	-0.21995081	-0.21995081	-0.21995081	-0.21995081	-0.21995081	-0.21995081	-0.21995081	-0.21995081	-0.21995081	-0.21995081	-0.21995081	-0.21995081	-0.21995081	-0.21995081	-0.21995081	-0.21995081	-0.21995081	-0.21995081	-0.21995081	-0.21995081	-0.21995081	-0.21995081	-0.21995081	-0.21995081	-0.21995081	0.29057738	-0.21995081	-0.21995081	-0.21995081	-0.21995081	-0.21995081	-0.21995081	2.469234	1.3397806	-0.21995081	-0.21995081	-0.21995081	-0.21995081	-0.21995081	-0.21995081	0.82512	0.16675755	-0.21995081	-0.21995081	-0.21995081	-0.21995081
-0.21995081	-0.21995081	-0.21995081	-0.21995081	-0.21995081	-0.21995081	-0.21995081	-0.21995081	-0.21995081	-0.21995081	-0.21995081	-0.21995081	1.7645916	-0.21995081	-0.21995081	-0.21995081	-0.21995081	-0.21995081	-0.21995081	-0.21995081	-0.21995081	-0.21995081	-0.21995081	-0.21995081	-0.21995081	-0.21995081	-0.21995081	-0.21995081	-0.21995081	-0.21995081	-0.21995081	1.171034	0.40375546	-0.21995081	-0.21995081	-0.21995081	-0.21995081	-0.21995081	-0.21995081	-0.21995081	-0.21995081	-0.21995081	-0.21995081	-0.21995081	-0.21995081	-0.21995081	-0.21995081	-0.21995081	-0.21995081	-0.21995081
-0.21995081	-0.21995081	-0.21995081	-0.21995081	-0.21995081	-0.21995081	-0.21995081	0.8092419	-0.21995081	-0.21995081	-0.21995081	-0.21995081	-0.21995081	-0.21995081	-0.21995081	-0.21995081	-0.21995081	-0.21995081	-0.21995081	-0.21995081	-0.21995081	-0.21995081	1.1774297	-0.21995081	-0.21995081	-0.21995081	-0.21995081	-0.21995081	-0.21995081	2.013919	-0.21995081	-0.21995081	-0.21995081	1.8712924	-0.21995081	-0.21995081	-0.21995081	-0.21995081	-0.21995081	-0.21995081	-0.21995081	-0.21995081	-0.21995081	-0.21995081	-0.21995081	-0.21995081	-0.21995081	-0.21995081	-0.21995081	-0.21995081
-0.21995081	-0.21995081	-0.21995081	-0.21995081	-0.21995081	-0.21995081	-0.21995081	-0.21995081	-0.21995081	-0.21995081	-0.21995081	-0.21995081	-0.21995081	-0.21995081	-0.21995081	-0.21995081	-0.21995081	-0.21995081	-0.21995081	-0.21995081	-0.21995081	-0.21995081	-0.21995081	-0.21995081	-0.21995081	-0.21995081	1.4757619	-0.21995081	-0.21995081	-0.21995081	-0.21995081	-0.21995081	-0.21995081	-0.21995081	4.9595723	-0.21995081	-0.21995081	-0.21995081	-0.21995081	-0.21995081	-0.21995081	-0.21995081	-0.21995081	-0.21995081	-0.21995081	-0.21995081	-0.21995081	-0.21995081	-0.21995081	-0.21995081
-0.21995081	-0.21995081	-0.21995081	-0.21995081	-0.21995081	-0.21995081	-0.21995081	-0.21995081	-0.21995081	-0.21995081	-0.21995081	-0.21995081	-0.21995081	-0.21995081	-0.21995081	-0.21995081	-0.21995081	-0.21995081	-0.21995081	-0.21995081	-0.21995081	-0.21995081	-0.21995081	-0.21995081	-0.21995081	-0.21995081	-0.21995081	-0.21995081	-0.21995081	1.7095085	-0.21995081	-0.21995081	-0.21995081	-0.21995081	-0.21995081	-0.21995081	-0.21995081	-0.21995081	-0.21995081	-0.21995081	-0.21995081	-0.21995081	-0.21995081	-0.21995081	-0.21995081	-0.21995081	-0.21995081	-0.21995081	5.238111	2.120351
-0.21995081	-0.21995081	-0.21995081	-0.21995081	-0.21995081	-0.21995081	-0.21995081	-0.21995081	-0.21995081	-0.21995081	-0.21995081	-0.21995081	0.13132282	-0.21995081	-0.21995081	-0.21995081	-0.21995081	-0.21995081	-0.21995081	-0.21995081	-0.21995081	-0.21995081	-0.21995081	-0.21995081	-0.21995081	-0.21995081	-0.21995081	-0.21995081	-0.21995081	0.47746778	4.4836607	-0.21995081	-0.21995081	-0.21995081	-0.21995081	-0.21995081	-0.21995081	-0.21995081	-0.21995081	-0.21995081	-0.21995081	-0.21995081	-0.21995081	0.35461256	-0.21995081	-0.21995081	-0.21995081	-0.21995081	-0.21995081	-0.21995081
-0.21995081	-0.21995081	-0.21995081	-0.21995081	-0.21995081	-0.21995081	-0.21995081	-0.21995081	-0.21995081	-0.21995081	-0.21995081	-0.21995081	-0.21995081	-0.21995081	-0.21995081	-0.21995081	-0.21995081	-0.21995081	-0.21995081	-0.21995081	-0.21995081	-0.21995081	-0.21995081	-0.21995081	-0.21995081	-0.21995081	-0.21995081	-0.21995081	-0.21995081	-0.21995081	4.638948	-0.21995081	-0.21995081	-0.21995081	-0.21995081	-0.21995081	-0.21995081	-0.21995081	-0.21995081	-0.21995081	-0.21995081	-0.21995081	-0.21995081	-0.21995081	-0.21995081	-0.21995081	-0.21995081	-0.21995081	-0.21995081	-0.21995081
-0.21995081	-0.21995081	-0.21995081	-0.21995081	-0.21995081	-0.21995081	-0.21995081	-0.21995081	-0.21995081	-0.21995081	-0.21995081	-0.21995081	-0.21995081	-0.21995081	-0.21995081	-0.21995081	-0.21995081	-0.21995081	-0.21995081	-0.21995081	-0.21995081	-0.21995081	-0.21995081	-0.21995081	-0.21995081	-0.21995081	-0.21995081	-0.21995081	-0.21995081	-0.21995081	-0.21995081	-0.21995081	-0.21995081	-0.21995081	-0.21995081	-0.21995081	-0.21995081	-0.21995081	-0.21995081	-0.21995081	-0.21995081	-0.21995081	-0.21995081	-0.21995081	-0.18325534	-0.21995081	-0.21995081	-0.21995081	3.3092365	-0.21995081
-0.21995081	-0.21995081	-0.21995081	-0.21995081	-0.21995081	-0.21995081	-0.21995081	-0.21995081	-0.21995081	-0.21995081	-0.21995081	-0.21995081	-0.21995081	-0.21995081	-0.21995081	-0.21995081	-0.21995081	-0.21995081	-0.21995081	1.4648151	-0.21995081	-0.21995081	0.68152475	-0.21995081	-0.21995081	-0.21995081	-0.21995081	-0.21995081	-0.21995081	-0.21995081	-0.21995081	-0.21995081	-0.21995081	-0.21995081	-0.21995081	-0.21995081	-0.21995081	-0.21995081	-0.21995081	-0.21995081	-0.21995081	-0.21995081	-0.21995081	-0.21995081	-0.21995081	-0.21995081	1.6348149	-0.21995081	-0.21995081	-0.21995081
-0.21995081	-0.21995081	-0.21995081	-0.21995081	-0.21995081	-0.21995081	-0.21995081	-0.21995081	-0.21995081	-0.21995081	-0.21995081	-0.21995081	-0.21995081	-0.21995081	-0.21995081	-0.21995081	-0.21995081	-0.21995081	-0.21995081	-0.21995081	-0.21995081	-0.21995081	2.1032708	-0.21995081	-0.21995081	-0.21995081	-0.21995081	-0.21995081	-0.21995081	-0.21995081	-0.21995081	-0.21995081	-0.21995081	-0.21995081	-0.21995081	-0.21995081	-0.21995081	-0.21995081	-0.21995081	-0.21995081	-0.21995081	-0.21995081	-0.21995081	-0.21995081	-0.21995081	-0.21995081	-0.21995081	0.24350521	-0.21995081	-0.21995081
-0.21995081	-0.21995081	-0.21995081	-0.21995081	-0.21995081	-0.21995081	-0.21995081	-0.21995081	-0.21995081	-0.21995081	-0.21995081	-0.21995081	-0.21995081	-0.21995081	-0.21995081	-0.21995081	0.15749241	-0.21995081	-0.21995081	-0.21995081	-0.21995081	-0.21995081	-0.21995081	-0.21995081	-0.21995081	-0.21995081	-0.21995081	-0.21995081	-0.21995081	-0.21995081	-0.21995081	-0.21995081	-0.21995081	-0.21995081	-0.21995081	-0.21995081	-0.21995081	-0.21995081	-0.21995081	-0.21995081	-0.21995081	-0.21995081	-0.21995081	-0.21995081	-0.21995081	-0.21995081	3.0058525	4.7355776	-0.21995081	-0.21995081
-0.21995081	-0.21995081	-0.21995081	-0.21995081	-0.21995081	-0.21995081	-0.21995081	-0.21995081	-0.21995081	-0.21995081	-0.21995081	-0.21995081	-0.21995081	-0.21995081	-0.21995081	-0.21995081	-0.21995081	-0.21995081	-0.21995081	0.6759113	-0.21995081	-0.21995081	-0.21995081	-0.21995081	-0.21995081	-0.21995081	-0.21995081	-0.21995081	-0.21995081	-0.21995081	-0.21995081	-0.21995081	-0.21995081	-0.21995081	-0.21995081	-0.21995081	-0.21995081	-0.21995081	-0.21995081	-0.21995081	-0.21995081	-0.21995081	-0.21995081	-0.21995081	-0.21995081	-0.21995081	-0.21995081	3.5617855	1.4243276	-0.21995081
-0.21995081	-0.21995081	-0.21995081	-0.21995081	1.2361566	-0.21995081	-0.21995081	-0.21995081	-0.21995081	-0.21995081	-0.21995081	-0.21995081	-0.21995081	-0.21995081	-0.21995081	-0.21995081	-0.21995081	-0.21995081	-0.21995081	-0.21995081	-0.21995081	-0.21995081	-0.21995081	-0.21995081	-0.21995081	-0.21995081	-0.21995081	-0.21995081	-0.21995081	-0.21995081	-0.21995081	-0.21995081	-0.21995081	-0.21995081	-0.21995081	-0.21995081	-0.21995081	-0.21995081	-0.21995081	-0.21995081	-0.21995081	-0.21995081	-0.21995081	-0.21995081	-0.21995081	-0.21995081	1.0883306	0.46784443	-0.21995081	-0.21995081
-0.21995081	0.61389565	-0.21995081	-0.21995081	0.363249	-0.21995081	-0.21995081	-0.21995081	-0.21995081	-0.21995081	-0.21995081	-0.21995081	-0.21995081	-0.21995081	-0.21995081	-0.21995081	-0.21995081	-0.21995081	-0.21995081	-0.21995081	-0.21995081	-0.21995081	-0.21995081	-0.21995081	-0.21995081	-0.21995081	-0.09524144	-0.21995081	-0.21995081	-0.21995081	-0.21995081	-0.21995081	-0.21995081	-0.21995081	-0.21995081	-0.21995081	-0.21995081	-0.21995081	-0.21995081	-0.21995081	-0.21995081	-0.21995081	-0.21995081	-0.21995081	-0.21995081	2.691478	-0.21995081	-0.21995081	2.525232	3.9213603
-0.21995081	-0.21995081	-0.21995081	-0.21995081	-0.21995081	-0.21995081	-0.21995081	-0.21995081	-0.21995081	-0.21995081	-0.21995081	-0.21995081	-0.21995081	-0.21995081	-0.21995081	-0.21995081	-0.21995081	-0.21995081	-0.21995081	-0.21995081	-0.21995081	-0.21995081	-0.21995081	-0.21995081	-0.21995081	-0.21995081	-0.0709088	-0.21995081	-0.21995081	-0.21995081	-0.21995081	-0.21995081	-0.21995081	-0.21995081	-0.21995081	-0.21995081	-0.21995081	-0.21995081	-0.21995081	-0.21995081	-0.21995081	-0.21995081	-0.21995081	-0.21995081	-0.21995081	-0.050323665	-0.21995081	-0.21995081	4.9241147	0.32124865
-0.21995081	-0.21995081	-0.21995081	-0.21995081	-0.21995081	-0.21995081	-0.21995081	-0.21995081	-0.21995081	-0.21995081	-0.21995081	-0.21995081	-0.21995081	-0.21995081	-0.21995081	-0.21995081	-0.21995081	-0.21995081	-0.21995081	-0.21995081	0.49179572	-0.21995081	-0.21995081	1.017322	-0.21995081	-0.21995081	-0.21995081	-0.21995081	-0.21995081	-0.21995081	-0.21995081	-0.21995081	-0.21995081	-0.21995081	-0.21995081	-0.21995081	-0.21995081	-0.21995081	-0.21995081	-0.21995081	-0.21995081	-0.21995081	-0.21995081	-0.21995081	-0.21995081	-0.21995081	-0.21995081	-0.21995081	2.2691505	0.97053033
-0.21995081	-0.21995081	-0.21995081	-0.21995081	-0.21995081	-0.21995081	-0.21995081	-0.21995081	0.3190568	-0.21995081	-0.21995081	-0.21995081	-0.21995081	-0.21995081	-0.21995081	-0.21995081	-0.21995081	-0.21995081	-0.21995081	-0.21995081	-0.21995081	-0.21995081	-0.21995081	-0.21995081	-0.21995081	-0.21995081	-0.21995081	-0.21995081	-0.21995081	-0.21995081	-0.21995081	-0.21995081	-0.21995081	-0.21995081	-0.21995081	-0.21995081	-0.21995081	-0.21995081	-0.21995081	-0.21995081	-0.21995081	-0.21995081	-0.21995081	-0.21995081	0.1116483	-0.21995081	5.3591166	6.6902547	2.411834	0.3135219
-0.21995081	-0.21995081	-0.21995081	-0.21995081	-0.21995081	-0.21995081	-0.21995081	-0.1507001	-0.21995081	-0.21995081	-0.21995081	-0.21995081	-0.21995081	-0.21995081	-0.21995081	-0.21995081	-0.21995081	-0.21995081	-0.21995081	-0.21995081	-0.21995081	-0.21995081	-0.21995081	-0.21995081	-0.21995081	-0.21995081	-0.21995081	-0.21995081	-0.21995081	-0.21995081	-0.21995081	-0.21995081	-0.21995081	-0.21995081	-0.21995081	-0.21995081	-0.21995081	-0.21995081	-0.21995081	-0.21995081	-0.21995081	-0.21995081	-0.21995081	-0.21995081	-0.21995081	-0.21995081	-0.21995081	4.287443	0.8401075	-0.21995081
-0.21995081	-0.21995081	-0.21995081	-0.21995081	-0.21995081	-0.21995081	-0.21995081	-0.21995081	-0.21995081	1.4037336	-0.21995081	-0.21995081	-0.21995081	-0.21995081	-0.21995081	-0.21995081	-0.21995081	-0.21995081	-0.21995081	-0.21995081	-0.21995081	-0.21995081	-0.21995081	0.39799896	-0.21995081	-0.21995081	-0.21995081	-0.21995081	-0.21995081	-0.21995081	-0.21995081	-0.21995081	-0.21995081	-0.21995081	-0.21995081	-0.21995081	-0.21995081	-0.21995081	-0.21995081	-0.21995081	-0.21995081	-0.21995081	-0.21995081	-0.21995081	-0.21995081	-0.21995081	-0.21995081	2.3849792	-0.21995081	-0.21995081
-0.21995081	-0.21995081	-0.21995081	-0.21995081	-0.21995081	-0.21995081	-0.21995081	-0.21995081	-0.21995081	0.5172507	-0.21995081	-0.21995081	-0.21995081	-0.21995081	-0.21995081	-0.21995081	-0.21995081	-0.21995081	-0.21995081	-0.21995081	-0.21995081	-0.21995081	-0.21995081	-0.21995081	-0.21995081	-0.21995081	-0.21995081	-0.21995081	-0.21995081	-0.21995081	-0.21995081	-0.21995081	-0.21995081	-0.21995081	-0.21995081	-0.21995081	-0.21995081	-0.21995081	-0.21995081	-0.21995081	-0.21995081	-0.21995081	-0.21995081	-0.21995081	-0.21995081	0.7475455	-0.21995081	-0.21995081	0.29582933	-0.21995081
-0.21995081	-0.21995081	-0.21995081	-0.21995081	-0.21995081	-0.21995081	-0.21995081	-0.21995081	0.684638	-0.21995081	-0.21995081	-0.21995081	-0.21995081	-0.21995081	-0.21995081	-0.21995081	-0.21995081	-0.21995081	-0.21995081	-0.21995081	-0.21995081	-0.21995081	-0.21995081	-0.21995081	-0.21995081	-0.21995081	-0.21995081	-0.21995081	-0.21995081	-0.21995081	-0.21995081	-0.21995081	-0.21995081	-0.21995081	-0.21995081	-0.21995081	-0.21995081	-0.21995081	-0.21995081	-0.21995081	-0.21995081	-0.21995081	-0.21995081	-0.21995081	-0.21995081	-0.21995081	-0.21995081	-0.21995081	-0.21995081	-0.21995081
-0.21995081	-0.21995081	-0.21995081	-0.21995081	-0.21995081	1.1335583	-0.21995081	-0.21995081	9.210578	-0.21995081	-0.21995081	-0.21995081	-0.21995081	-0.21995081	-0.21995081	-0.21995081	-0.21995081	-0.21995081	-0.21995081	-0.21995081	-0.21995081	-0.21995081	-0.21995081	-0.21995081	-0.21995081	-0.21995081	-0.21995081	1.6490695	-0.21995081	-0.21995081	-0.21995081	-0.21995081	-0.21995081	-0.21995081	-0.21995081	-0.21995081	-0.21995081	-0.21995081	-0.21995081	-0.21995081	-0.21995081	-0.21995081	-0.21995081	-0.21995081	-0.21995081	-0.21995081	-0.21995081	-0.21995081	-0.21995081	-0.21995081
-0.21995081	-0.21995081	-0.21995081	-0.21995081	-0.21995081	-0.21995081	2.8087573	4.263722	5.9682493	-0.21995081	3.8864262	-0.21995081	-0.21995081	-0.21995081	-0.21995081	-0.21995081	-0.21995081	-0.21995081	-0.21995081	-0.21995081	-0.21995081	-0.21995081	1.3583204	1.1488693	2.4252875	0.7741204	-0.21995081	4.2282104	-0.21995081	0.48040932	-0.21995081	-0.21995081	-0.21995081	-0.21995081	-0.21995081	-0.21995081	-0.21995081	-0.21995081	-0.21995081	-0.21995081	-0.21995081	-0.21995081	-0.21995081	-0.21995081	-0.21995081	-0.21995081	-0.21995081	-0.21995081	-0.21995081	-0.21995081
-0.21995081	-0.21995081	-0.21995081	3.8094907	3.4988117	-0.21995081	0.6358003	-0.21995081	1.5639678	-0.21995081	-0.21995081	-0.21995081	-0.21995081	-0.21995081	-0.21995081	-0.21995081	-0.21995081	-0.21995081	-0.21995081	-0.21995081	-0.21995081	-0.21995081	-0.21995081	-0.21995081	0.32294092	0.14304395	-0.21995081	3.5703812	-0.21995081	-0.21995081	-0.21995081	-0.21995081	-0.21995081	-0.21995081	-0.21995081	-0.21995081	-0.21995081	-0.21995081	-0.21995081	-0.21995081	-0.21995081	-0.21995081	-0.21995081	-0.21995081	-0.21995081	-0.21995081	-0.21995081	-0.21995081	-0.21995081	-0.21995081
-0.21995081	-0.21995081	-0.21995081	-0.21995081	-0.21995081	2.0266457	-0.21995081	1.8184856	-0.21995081	3.1462903	-0.21995081	-0.21995081	-0.21995081	-0.21995081	-0.21995081	-0.21995081	-0.21995081	-0.21995081	-0.21995081	-0.21995081	-0.21995081	-0.21995081	-0.21995081	-0.21995081	-0.21995081	-0.21995081	-0.21995081	1.161803	-0.21995081	-0.21995081	-0.21995081	-0.21995081	-0.21995081	-0.21995081	-0.21995081	-0.21995081	-0.21995081	-0.21995081	-0.21995081	-0.21995081	-0.21995081	-0.21995081	-0.21995081	-0.21995081	-0.21995081	-0.21995081	-0.21995081	-0.21995081	-0.21995081	-0.21995081
-0.21995081	0.50668967	5.3351007	-0.21995081	0.95233846	2.0462172	-0.21995081	-0.21995081	-0.21995081	-0.21995081	-0.21995081	-0.21995081	-0.21995081	-0.21995081	-0.21995081	-0.21995081	2.9796135	-0.21995081	-0.21995081	-0.21995081	-0.21995081	-0.21995081	-0.21995081	-0.21995081	1.9300684	-0.21995081	-0.21995081	0.117048524	-0.21995081	-0.21995081	-0.21995081	-0.21995081	-0.21995081	-0.21995081	-0.21995081	-0.21995081	-0.21995081	-0.21995081	-0.21995081	-0.21995081	-0.21995081	1.8866936	-0.21995081	-0.21995081	-0.21995081	-0.21995081	-0.21995081	4.0756197	0.18266147	-0.21995081
-0.21995081	0.23567776	5.2074127	-0.21995081	-0.21995081	6.4193254	3.2193704	-0.21995081	-0.21995081	-0.21995081	-0.21995081	-0.21995081	-0.21995081	-0.21995081	-0.21995081	-0.21995081	-0.21995081	-0.21995081	-0.21995081	-0.21995081	-0.21995081	-0.21995081	-0.21995081	-0.21995081	3.6060724	-0.21995081	-0.21995081	-0.21995081	-0.21995081	-0.21995081	-0.21995081	-0.21995081	-0.21995081	-0.21995081	-0.21995081	-0.21995081	-0.21995081	-0.21995081	-0.21995081	-0.21995081	-0.21995081	-0.21995081	-0.21995081	-0.21995081	-0.21995081	-0.21995081	-0.21995081	9.860485	-0.21995081	1.5062463
-0.21995081	-0.21995081	4.3215976	-0.21995081	-0.21995081	-0.21995081	-0.21995081	1.4975182	1.4872589	-0.21995081	-0.21995081	-0.21995081	-0.21995081	-0.21995081	-0.21995081	-0.21995081	-0.21995081	-0.21995081	-0.21995081	-0.21995081	-0.21995081	0.21477793	-0.21995081	-0.21995081	-0.21995081	-0.21995081	-0.21995081	-0.21995081	-0.21995081	-0.21995081	-0.21995081	-0.21995081	-0.21995081	-0.21995081	-0.21995081	-0.21995081	-0.21995081	-0.21995081	-0.21995081	-0.21995081	-0.21995081	-0.21995081	-0.21995081	-0.21995081	-0.21995081	-0.21995081	0.053096287	-0.21127282	-0.21995081	-0.21995081
-0.21995081	-0.21995081	4.2517047	-0.21995081	-0.21995081	-0.21995081	-0.21995081	1.091993	0.24339107	-0.21995081	-0.21995081	-0.21995081	-0.21995081	-0.21995081	-0.21995081	-0.21995081	-0.21995081	-0.21995081	-0.21995081	-0.21995081	-0.21995081	-0.21995081	-0.21995081	-0.21995081	-0.21995081	-0.21995081	-0.21995081	-0.21995081	2.3108695	-0.21995081	-0.21995081	-0.21995081	-0.21995081	-0.21995081	-0.21995081	-0.21995081	-0.21995081	-0.21995081	-0.21995081	-0.21995081	-0.21995081	-0.21995081	-0.21995081	-0.21995081	-0.21995081	-0.21995081	-0.21995081	-0.21995081	-0.21995081	1.4838923
-0.21995081	-0.21995081	-0.21995081	-0.21995081	-0.21995081	-0.21995081	-0.21995081	4.149707	-0.21995081	-0.21995081	-0.21995081	0.29142722	-0.21995081	-0.21995081	-0.21995081	-0.21995081	-0.21995081	4.0102882	-0.21995081	-0.21995081	-0.21995081	-0.21995081	-0.21995081	-0.21995081	-0.21995081	0.94594675	-0.21995081	0.24735682	1.8092632	-0.21995081	-0.21995081	-0.21995081	-0.21995081	-0.21995081	-0.21995081	-0.21995081	-0.21995081	-0.21995081	-0.21995081	-0.21995081	-0.21995081	-0.21995081	-0.21995081	0.174449	-0.21995081	-0.21995081	-0.21995081	-0.21995081	-0.21995081	-0.21995081
-0.21995081	-0.21995081	-0.21995081	-0.21995081	2.8733523	-0.21995081	-0.21995081	-0.21995081	3.9730277	1.0946709	-0.21995081	-0.21995081	1.93957	-0.21995081	-0.21995081	3.52189	-0.21995081	-0.21995081	-0.21995081	-0.21995081	-0.21995081	-0.21995081	-0.21995081	-0.21995081	-0.21995081	-0.21995081	-0.21995081	-0.21995081	0.01999034	-0.21995081	-0.21995081	-0.21995081	-0.21995081	-0.21995081	-0.21995081	-0.21995081	-0.21995081	-0.21995081	-0.21995081	-0.21995081	-0.21995081	-0.21995081	-0.21995081	-0.21995081	-0.21995081	0.99514145	-0.21995081	-0.21995081	-0.21995081	-0.21995081
-0.21995081	-0.21995081	-0.21995081	-0.21995081	4.7518077	-0.21995081	-0.21995081	-0.21995081	-0.21995081	-0.21995081	-0.20677504	-0.21995081	-0.21995081	-0.21995081	-0.21995081	-0.21995081	1.2277861	-0.21995081	-0.21995081	-0.21995081	-0.21995081	-0.21995081	-0.21995081	-0.21995081	-0.21995081	-0.21995081	-0.21995081	-0.21995081	-0.21995081	-0.21995081	-0.21995081	-0.21995081	-0.21995081	-0.21995081	-0.21995081	-0.21995081	-0.21995081	-0.21995081	-0.21995081	-0.21995081	-0.21995081	-0.21995081	-0.21995081	-0.21995081	-0.21995081	0.98248506	-0.21995081	-0.21995081	-0.21995081	-0.21995081
-0.21995081	-0.21995081	-0.21995081	-0.21995081	-0.21995081	-0.21995081	-0.21995081	-0.21995081	-0.21995081	-0.21995081	-0.21995081	-0.21995081	-0.21995081	-0.21995081	-0.18183684	-0.21995081	-0.21995081	-0.21995081	-0.21995081	0.5470928	-0.21995081	-0.21995081	-0.21995081	-0.21995081	-0.21995081	-0.21995081	-0.21995081	-0.21995081	-0.21995081	-0.21995081	-0.21995081	-0.21995081	-0.21995081	-0.21995081	-0.21995081	-0.21995081	-0.21995081	-0.21995081	-0.21995081	-0.21995081	-0.21995081	0.93719935	-0.21995081	-0.21995081	-0.21995081	-0.21995081	-0.21995081	-0.21995081	-0.21995081	-0.21995081
-0.21995081	-0.21995081	-0.21995081	-0.21995081	-0.21995081	-0.21995081	-0.21995081	-0.21995081	-0.21995081	-0.21995081	-0.21995081	-0.21995081	-0.21995081	-0.21995081	-0.21995081	-0.21995081	-0.21995081	-0.21995081	-0.21995081	-0.21995081	-0.21995081	-0.21995081	-0.21995081	1.2221217	-0.21995081	3.070178	-0.21995081	-0.21995081	-0.21995081	-0.21995081	-0.21995081	-0.21995081	-0.21995081	-0.21995081	-0.21995081	-0.21995081	-0.21995081	-0.21995081	-0.21995081	-0.011546812	-0.21995081	0.5766092	0.0035277682	-0.21995081	0.3010726	-0.21995081	-0.21995081	-0.21995081	-0.21995081	-0.21995081
-0.21995081	-0.21995081	-0.21995081	-0.21995081	-0.21995081	-0.21995081	-0.21995081	2.058679	-0.21995081	-0.21995081	-0.21995081	-0.21995081	1.4706582	-0.21995081	-0.21995081	1.2397004	0.05880867	2.9583454	3.8930776	-0.21995081	-0.21995081	-0.21995081	-0.21995081	-0.21995081	-0.21995081	0.94790065	-0.21995081	-0.21995081	-0.21995081	-0.21995081	-0.21995081	-0.21995081	-0.21995081	-0.21995081	-0.21995081	-0.21995081	-0.21995081	-0.21995081	-0.21995081	-0.21995081	-0.21995081	-0.21995081	-0.21995081	-0.21995081	0.54562134	-0.21995081	-0.21995081	-0.21995081	-0.21995081	-0.21995081
-0.21995081	-0.21995081	-0.21995081	-0.21995081	-0.21995081	-0.21995081	-0.21995081	2.901606	-0.21995081	-0.21995081	-0.21995081	-0.21995081	2.5406914	-0.21995081	-0.21995081	1.1839641	-0.21995081	-0.21995081	-0.21995081	-0.21995081	-0.21995081	3.8154678	-0.21995081	-0.21995081	-0.21995081	-0.21995081	-0.21995081	-0.21995081	-0.21995081	-0.21995081	-0.21995081	-0.21995081	-0.21995081	-0.21995081	-0.21995081	-0.21995081	-0.21995081	-0.21995081	-0.21995081	-0.21995081	-0.21995081	-0.21995081	-0.21995081	-0.21995081	-0.21995081	-0.21995081	0.6885786	-0.21995081	-0.21995081	-0.21995081
-0.21995081	-0.21995081	-0.21995081	-0.21995081	-0.21995081	-0.21995081	2.6695082	1.3564693	-0.21995081	1.2605177	-0.21995081	-0.21995081	-0.21995081	-0.21995081	-0.21995081	-0.21995081	-0.21995081	-0.21995081	1.6530383	-0.21995081	0.3184195	-0.21995081	-0.21995081	-0.21995081	-0.21995081	-0.21995081	-0.21995081	-0.21995081	-0.21995081	-0.21995081	-0.21995081	-0.21995081	-0.21995081	-0.21995081	-0.21995081	-0.21995081	-0.21995081	-0.21995081	-0.21995081	-0.21995081	-0.21995081	-0.21995081	-0.21995081	-0.21995081	-0.21995081	-0.21995081	-0.21995081	-0.21995081	-0.21995081	-0.21995081
-0.21995081	-0.21995081	-0.21995081	-0.21995081	-0.21995081	-0.21995081	0.48589522	-0.21995081	1.2309316	0.4641941	-0.21995081	-0.21995081	-0.21995081	-0.21995081	-0.21995081	3.0691752	0.32898977	-0.21995081	-0.21995081	1.316468	2.4944012	-0.21995081	-0.21995081	-0.21995081	-0.21995081	-0.21995081	-0.21995081	-0.21995081	-0.21995081	-0.21995081	-0.21995081	-0.21995081	-0.21995081	-0.21995081	-0.21995081	-0.21995081	-0.21995081	-0.21995081	-0.21995081	-0.21995081	-0.21995081	-0.21995081	-0.21995081	-0.21995081	-0.21995081	-0.21995081	-0.21995081	-0.21995081	-0.21995081	-0.21995081
-0.21995081	-0.21995081	-0.21995081	-0.21995081	-0.21995081	-0.21995081	-0.21995081	-0.21995081	2.379113	-0.21995081	-0.21995081	-0.21995081	-0.21995081	-0.21995081	-0.21995081	-0.21995081	6.6164494	-0.21995081	1.6110041	-0.095503174	-0.21995081	1.1885548	-0.21995081	-0.21995081	-0.21995081	-0.21995081	-0.21995081	-0.21995081	-0.21995081	-0.21995081	-0.21995081	-0.21995081	-0.21995081	-0.21995081	-0.21995081	-0.21995081	-0.21995081	-0.21995081	-0.21995081	-0.21995081	-0.21995081	-0.21995081	-0.21995081	-0.21995081	-0.21995081	-0.21995081	-0.21995081	-0.21995081	-0.21995081	-0.21995081
-0.21995081	-0.21995081	-0.21995081	-0.21995081	-0.21995081	-0.21995081	-0.21995081	-0.21995081	-0.21995081	-0.00029014025	-0.21995081	-0.21995081	-0.21995081	-0.21995081	-0.21995081	-0.21995081	-0.21995081	0.82997334	1.3650267	-0.21995081	-0.21995081	-0.21995081	-0.21995081	-0.21995081	-0.21995081	-0.21995081	-0.21995081	-0.21995081	-0.21995081	-0.21995081	-0.21995081	-0.21995081	-0.21995081	-0.21995081	-0.21995081	-0.21995081	-0.21995081	-0.21995081	-0.21995081	-0.21995081	-0.21995081	-0.21995081	-0.21995081	-0.21995081	-0.21995081	-0.21995081	-0.21995081	-0.21995081	-0.21995081	-0.21995081
-0.21995081	-0.21995081	-0.21995081	-0.21995081	-0.21995081	-0.21995081	-0.21995081	-0.21995081	-0.21995081	-0.21995081	-0.21995081	-0.21995081	0.20134144	-0.21995081	-0.21995081	-0.21995081	0.7378953	-0.21995081	-0.21995081	-0.21995081	-0.21995081	-0.21995081	1.4765062	5.0744658	-0.21995081	-0.21995081	-0.21995081	-0.21995081	-0.21995081	-0.21995081	-0.21995081	-0.21995081	-0.21995081	-0.21995081	-0.21995081	-0.21995081	-0.21995081	-0.21995081	-0.21995081	-0.21995081	-0.21995081	-0.21995081	-0.21995081	-0.21995081	-0.21995081	-0.21995081	-0.21995081	-0.21995081	-0.21995081	-0.21995081
-0.21995081	-0.21995081	-0.21995081	-0.21995081	-0.21995081	-0.21995081	-0.21995081	-0.21995081	-0.21995081	-0.21995081	-0.21995081	-0.21995081	-0.21995081	-0.21995081	-0.21995081	2.6382349	2.358237	-0.21995081	-0.21995081	-0.21995081	-0.21995081	-0.21995081	-0.21995081	3.853375	-0.21995081	-0.21995081	-0.21995081	-0.21995081	-0.21995081	-0.21995081	-0.21995081	-0.21995081	-0.21995081	-0.21995081	-0.21995081	-0.21995081	-0.21995081	-0.21995081	-0.21995081	-0.21995081	-0.21995081	-0.21995081	-0.21995081	-0.21995081	-0.21995081	-0.21995081	-0.21995081	-0.21995081	-0.21995081	-0.21995081
-0.21995081	-0.21995081	-0.21995081	-0.21995081	-0.21995081	-0.21995081	-0.21995081	-0.21995081	-0.21995081	-0.21995081	-0.21995081	-0.21995081	-0.21995081	-0.21995081	-0.21995081	1.6633223	-0.21995081	-0.21995081	-0.21995081	-0.21995081	1.8441715	-0.21995081	-0.21995081	-0.21995081	-0.21995081	-0.21995081	-0.21995081	-0.21995081	-0.21995081	-0.21995081	-0.21995081	-0.21995081	-0.21995081	3.273821	-0.21995081	-0.21995081	-0.21995081	-0.21995081	-0.21995081	-0.21995081	-0.21995081	-0.21995081	-0.21995081	-0.21995081	-0.21995081	-0.21995081	-0.21995081	-0.21995081	-0.21995081	-0.21995081
-0.21995081	-0.21995081	-0.21995081	-0.21995081	-0.21995081	-0.21995081	-0.21995081	-0.21995081	-0.21995081	-0.21995081	-0.21995081	-0.21995081	-0.21995081	-0.21995081	-0.21995081	-0.21995081	-0.21995081	-0.21995081	-0.21995081	-0.21995081	-0.21995081	-0.21995081	-0.21995081	-0.21995081	-0.21995081	0.25653374	-0.21995081	-0.21995081	-0.21995081	-0.21995081	-0.21995081	-0.21995081	-0.21995081	0.15834022	-0.21995081	-0.21995081	-0.21995081	-0.21995081	-0.21995081	-0.21995081	-0.21995081	-0.21995081	-0.21995081	-0.21995081	-0.21995081	-0.21995081	-0.21995081	-0.21995081	-0.21995081	-0.21995081
-0.21995081	-0.21995081	-0.21995081	-0.21995081	-0.21995081	-0.21995081	-0.21995081	-0.21995081	-0.21995081	-0.21995081	-0.21995081	-0.21995081	-0.21995081	-0.21995081	-0.21995081	-0.21995081	-0.21995081	-0.21995081	-0.21995081	-0.21995081	-0.21995081	-0.21995081	-0.21995081	-0.21995081	-0.21995081	-0.21995081	-0.21995081	-0.21995081	-0.21995081	-0.21995081	-0.21995081	-0.21995081	-0.21995081	-0.21995081	4.672521	1.1417978	-0.21995081	-0.21995081	-0.21995081	-0.21995081	-0.21995081	-0.21995081	-0.21995081	-0.21995081	-0.21995081	-0.21995081	3.4983857	-0.21995081	-0.21995081	-0.21995081
0.019225698	-0.21995081	-0.21995081	-0.21995081	-0.21995081	-0.21995081	-0.21995081	-0.21995081	-0.21995081	-0.21995081	-0.21995081	-0.21995081	-0.21995081	-0.21995081	-0.21995081	-0.21995081	-0.21995081	-0.21995081	-0.21995081	-0.21995081	-0.21995081	-0.21995081	-0.21995081	-0.21995081	-0.21995081	-0.21995081	-0.21995081	-0.21995081	-0.21995081	-0.21995081	5.609042	-0.21995081	-0.21995081	-0.21995081	-0.21995081	-0.21995081	-0.21995081	-0.21995081	-0.21995081	-0.21995081	-0.21995081	-0.21995081	-0.21995081	-0.21995081	-0.21995081	-0.21995081	-0.21995081	-0.21995081	-0.21995081	-0.21995081
-0.21995081	-0.21995081	-0.21995081	-0.21995081	-0.21995081	-0.21995081	-0.21995081	-0.21995081	-0.21995081	-0.21995081	-0.21995081	-0.21995081	-0.21995081	-0.21995081	-0.21995081	-0.21995081	-0.21995081	-0.21995081	-0.21995081	-0.21995081	-0.21995081	-0.21995081	-0.21995081	-0.21995081	-0.21995081	-0.21995081	-0.21995081	-0.21995081	0.20813178	1.2881471	-0.21995081	-0.21995081	-0.21995081	-0.21995081	-0.21995081	-0.21995081	-0.21995081	-0.21995081	-0.21995081	-0.21995081	-0.21995081	-0.21995081	-0.21995081	-0.21995081	-0.21995081	-0.21995081	-0.21995081	-0.21995081	-0.21995081	-0.21995081
-0.21995081	-0.21995081	1.9247724	-0.21995081	-0.21995081	-0.21995081	-0.21995081	-0.21995081	-0.21995081	-0.21995081	-0.21995081	-0.21995081	-0.21995081	-0.21995081	-0.21995081	-0.21995081	-0.21995081	-0.21995081	-0.21995081	-0.21995081	-0.21995081	-0.21995081	-0.21995081	-0.21995081	-0.21995081	-0.21995081	-0.21995081	-0.21995081	-0.21995081	-0.21995081	-0.21995081	-0.21995081	1.15259	-0.21995081	-0.21995081	-0.21995081	-0.21995081	-0.21995081	3.3821244	-0.21995081	-0.21995081	-0.21995081	-0.21995081	-0.21995081	-0.21995081	-0.21995081	-0.21995081	-0.21995081	-0.21995081	-0.21995081
-0.21995081	-0.21995081	-0.21995081	-0.21995081	-0.21995081	-0.21995081	-0.21995081	-0.21995081	-0.21995081	-0.21995081	-0.21995081	-0.21995081	-0.21995081	-0.21995081	-0.21995081	-0.21995081	-0.21995081	-0.21995081	-0.21995081	-0.21995081	-0.21995081	-0.21995081	-0.21995081	-0.21995081	-0.21995081	-0.21995081	-0.21995081	-0.21995081	-0.21995081	-0.21995081	-0.21995081	-0.21995081	-0.21995081	-0.21995081	-0.21995081	-0.21995081	-0.21995081	-0.21995081	-0.21995081	-0.21995081	-0.21995081	-0.21995081	-0.21995081	-0.21995081	-0.21995081	-0.21995081	-0.21995081	-0.21995081	-0.21995081	-0.21995081
-0.21995081	0.2046935	-0.21995081	-0.21995081	-0.21995081	-0.21995081	-0.21995081	-0.21995081	-0.21995081	-0.21995081	-0.21995081	-0.21995081	-0.21995081	-0.21995081	-0.21995081	-0.21995081	-0.21995081	-0.21995081	-0.21995081	-0.21995081	-0.21995081	-0.21995081	-0.21995081	2.3378286	-0.21995081	-0.21995081	-0.21995081	-0.21995081	0.07504294	-0.21995081	-0.21995081	-0.21995081	-0.21995081	-0.21995081	-0.21995081	-0.21995081	-0.21995081	-0.21995081	-0.21995081	-0.21995081	-0.21995081	-0.21995081	-0.21995081	-0.21995081	-0.21995081	-0.21995081	-0.21995081	-0.21995081	-0.21995081	-0.21995081
-0.21995081	-0.21995081	0.8651186	2.1295855	-0.21995081	-0.21995081	-0.21995081	-0.21995081	-0.21995081	-0.21995081	-0.21995081	-0.21995081	-0.21995081	-0.21995081	-0.21995081	-0.21995081	-0.21995081	-0.21995081	-0.21995081	-0.21995081	-0.21995081	-0.21995081	-0.21995081	-0.21995081	-0.21995081	-0.21995081	-0.21995081	-0.21995081	-0.21995081	-0.21995081	-0.21995081	-0.21995081	-0.21995081	-0.21995081	-0.21995081	-0.21995081	-0.21995081	-0.21995081	-0.21995081	0.052374236	-0.21995081	-0.21995081	-0.21995081	-0.21995081	-0.21995081	-0.21995081	-0.21995081	-0.21995081	-0.21995081	-0.21995081
-0.21995081	-0.21995081	-0.21995081	-0.21995081	-0.21995081	-0.21995081	-0.21995081	-0.21995081	-0.21995081	-0.21995081	-0.21995081	-0.21995081	-0.21995081	-0.21995081	-0.21995081	-0.21995081	-0.21995081	-0.21995081	-0.21995081	-0.21995081	-0.21995081	-0.21995081	-0.21995081	-0.21995081	-0.21995081	-0.21995081	-0.21995081	-0.21995081	-0.21995081	-0.21995081	-0.21995081	-0.21995081	-0.21995081	-0.21995081	-0.21995081	-0.21995081	-0.21995081	-0.21995081	-0.21995081	-0.21995081	-0.21995081	-0.21995081	-0.21995081	-0.21995081	-0.21995081	-0.21995081	-0.21995081	-0.21995081	-0.21995081	-0.21995081
-0.21995081	-0.21995081	-0.21995081	0.011354314	-0.21995081	-0.21995081	-0.21995081	-0.21995081	-0.21995081	-0.21995081	-0.21995081	-0.21995081	-0.21995081	-0.21995081	-0.21995081	-0.09227219	-0.21995081	-0.21995081	-0.21995081	-0.21995081	-0.21995081	-0.21995081	-0.21995081	-0.21995081	-0.21995081	-0.21995081	-0.21995081	-0.21995081	-0.21995081	-0.21995081	-0.21995081	-0.21995081	-0.21995081	-0.21995081	-0.21995081	-0.21995081	4.7633247	-0.21995081	-0.21995081	-0.21995081	-0.21995081	-0.21995081	-0.21995081	-0.21995081	-0.21995081	-0.21995081	-0.21995081	-0.21995081	3.7596333	2.3504934
-0.21995081	-0.21995081	-0.21995081	-0.21995081	-0.21995081	-0.21995081	-0.21995081	-0.21995081	-0.21995081	-0.21995081	-0.21995081	-0.21995081	-0.21995081	-0.21995081	-0.21995081	-0.21995081	-0.21995081	-0.21995081	-0.21995081	-0.21995081	-0.21995081	0.6752924	-0.21995081	-0.21995081	-0.21995081	-0.21995081	-0.21995081	-0.21995081	-0.21995081	-0.21995081	-0.21995081	-0.21995081	-0.21995081	-0.21995081	-0.21995081	-0.21995081	-0.21995081	-0.21995081	-0.21995081	-0.21995081	-0.21995081	-0.21995081	-0.21995081	-0.21995081	-0.21995081	-0.21995081	-0.21995081	-0.21995081	-0.21995081	-0.21995081
-0.21995081	-0.21995081	-0.21995081	0.9372271	-0.21995081	-0.21995081	-0.21995081	-0.21995081	-0.21995081	-0.21995081	-0.21995081	-0.21995081	-0.21995081	-0.21995081	-0.21995081	-0.21995081	-0.21995081	-0.21995081	-0.21995081	-0.21995081	-0.21995081	-0.21995081	-0.21995081	-0.21995081	-0.21995081	-0.21995081	-0.21995081	-0.21995081	-0.21995081	-0.21995081	-0.21995081	-0.21995081	-0.21995081	-0.21995081	-0.21995081	-0.21995081	-0.21995081	-0.21995081	-0.21995081	-0.21995081	-0.21995081	-0.21995081	-0.21995081	-0.21995081	2.0666082	-0.21995081	-0.21995081	-0.21995081	-0.21995081	-0.21995081
-0.21995081	-0.21995081	1.4749951	1.7792356	-0.21995081	-0.21995081	-0.21995081	-0.21995081	-0.21995081	-0.21995081	-0.21995081	-0.21995081	-0.21995081	-0.21995081	-0.21995081	-0.21995081	-0.21995081	-0.21995081	1.173132	-0.21995081	-0.21995081	-0.21995081	-0.21995081	-0.21995081	-0.21995081	-0.21995081	-0.21995081	-0.21995081	-0.21995081	-0.21995081	-0.21995081	-0.21995081	-0.21995081	-0.21995081	-0.21995081	-0.21995081	-0.21995081	-0.21995081	-0.21995081	-0.21995081	-0.21995081	-0.21995081	-0.21995081	-0.21995081	-0.21995081	-0.21995081	-0.21995081	1.0044869	-0.21995081	-0.21995081
-0.21995081	-0.21995081	-0.21995081	-0.21995081	-0.21995081	-0.21995081	-0.21995081	-0.21995081	-0.21995081	-0.21995081	-0.21995081	-0.21995081	-0.21995081	-0.21995081	-0.21995081	-0.21995081	-0.21995081	-0.21995081	-0.21995081	-0.21995081	-0.21995081	-0.21995081	-0.21995081	-0.21995081	-0.21995081	-0.21995081	-0.21995081	-0.21995081	-0.21995081	-0.21995081	-0.21995081	-0.21995081	-0.21995081	-0.21995081	-0.21995081	-0.21995081	-0.21995081	-0.21995081	-0.21995081	-0.21995081	-0.21995081	-0.21995081	1.3773917	-0.21995081	-0.21995081	-0.21995081	3.5690114	-0.21995081	-0.21995081	-0.21995081
-0.21995081	-0.21995081	1.6098137	-0.21995081	-0.21995081	-0.21995081	-0.21995081	-0.21995081	-0.21995081	-0.21995081	-0.21995081	-0.21995081	-0.21995081	-0.21995081	-0.21995081	-0.21995081	-0.21995081	-0.21995081	-0.21995081	-0.21995081	-0.21995081	-0.21995081	-0.21995081	-0.21995081	-0.21995081	-0.21995081	-0.21995081	-0.21995081	-0.21995081	-0.21995081	-0.21995081	-0.21995081	-0.21995081	-0.21995081	-0.21995081	-0.21995081	-0.21995081	-0.21995081	-0.21995081	-0.21995081	-0.21995081	-0.21995081	2.7274463	-0.21995081	-0.21995081	-0.21995081	-0.21995081	-0.21995081	-0.21995081	-0.21995081
-0.21995081	4.8181505	-0.21995081	0.22293144	-0.21995081	-0.21995081	-0.21995081	-0.21995081	-0.21995081	-0.21995081	-0.21995081	-0.21995081	-0.21995081	-0.21995081	-0.21995081	-0.21995081	-0.21995081	-0.21995081	-0.21995081	-0.21995081	-0.21995081	2.011534	-0.21995081	-0.21995081	-0.21995081	-0.21995081	-0.21995081	-0.21995081	-0.21995081	-0.21995081	-0.21995081	-0.21995081	-0.21995081	-0.21995081	-0.21995081	-0.21995081	-0.21995081	-0.21995081	3.3752425	-0.21995081	-0.21995081	-0.21995081	-0.21995081	-0.21995081	-0.21995081	-0.21995081	-0.21995081	-0.21995081	-0.21995081	-0.21995081
-0.21995081	3.7911606	1.4810019	-0.21995081	-0.21995081	-0.21995081	-0.21995081	-0.21995081	-0.21995081	-0.21995081	-0.21995081	-0.21995081	-0.21995081	-0.21995081	-0.21995081	-0.21995081	-0.21995081	0.38982934	-0.21995081	-0.21995081	-0.21995081	0.31516817	-0.21995081	-0.21995081	-0.21995081	-0.21995081	-0.21995081	-0.21995081	-0.21995081	-0.21995081	-0.21995081	-0.21995081	-0.21995081	-0.21995081	-0.21995081	-0.21995081	-0.21995081	-0.21995081	1.9263539	-0.21995081	0.19038506	-0.21995081	-0.21995081	-0.21995081	-0.21995081	-0.21995081	-0.21995081	-0.21995081	-0.029281257	-0.21995081
-0.21995081	-0.21995081	2.6966274	-0.077681154	-0.21995081	-0.21995081	-0.21995081	-0.21995081	-0.21995081	-0.21995081	-0.21995081	-0.21995081	-0.21995081	-0.21995081	-0.21995081	2.0937104	-0.21995081	-0.21995081	-0.21995081	-0.21995081	-0.21995081	-0.21995081	-0.21995081	-0.21995081	-0.21995081	-0.21995081	-0.21995081	-0.21995081	-0.21995081	2.0542936	-0.21995081	-0.21995081	-0.21995081	-0.21995081	-0.21995081	-0.21995081	-0.21995081	-0.21995081	-0.21995081	-0.21995081	-0.21995081	-0.21995081	-0.21995081	-0.21995081	-0.21995081	-0.21995081	-0.21995081	-0.21995081	-0.21995081	-0.21995081
-0.21995081	0.098072395	-0.21995081	-0.21995081	-0.21995081	-0.21995081	-0.21995081	-0.21995081	-0.21995081	-0.21995081	-0.21995081	-0.21995081	-0.21995081	-0.21995081	-0.21995081	-0.21995081	-0.21995081	-0.21995081	-0.21995081	-0.21995081	-0.21995081	-0.21995081	-0.21995081	-0.21995081	-0.21995081	-0.21995081	-0.21995081	-0.21995081	-0.21995081	-0.21995081	-0.21995081	-0.21995081	0.99612683	-0.21995081	-0.21995081	-0.21995081	-0.21995081	-0.21995081	-0.21995081	-0.21995081	-0.21995081	-0.12340404	-0.21995081	-0.21995081	-0.21995081	-0.21995081	-0.21995081	-0.21995081	-0.21995081	-0.21995081
-0.21995081	-0.21995081	-0.21995081	-0.21995081	-0.21995081	-0.21995081	-0.21995081	-0.21995081	-0.21995081	-0.21995081	-0.21995081	-0.21995081	-0.21995081	-0.21995081	-0.21995081	-0.21995081	-0.21995081	-0.21995081	-0.21995081	-0.21995081	-0.21995081	-0.21995081	-0.21995081	-0.21995081	-0.21995081	-0.21995081	-0.21995081	-0.21995081	-0.21995081	-0.21995081	-0.21995081	-0.21995081	-0.21995081	-0.21995081	-0.21995081	-0.21995081	-0.21995081	-0.21995081	-0.21995081	-0.21995081	-0.21995081	1.0763111	-0.21995081	1.5576786	-0.21995081	-0.21995081	-0.21995081	-0.1373799	-0.21995081	1.2108209
-0.21995081	-0.21995081	-0.21995081	-0.21995081	-0.21995081	-0.21995081	-0.21995081	-0.21995081	-0.21995081	-0.21995081	-0.21995081	-0.21995081	-0.21995081	-0.21995081	-0.21995081	-0.21995081	2.3135288	-0.21995081	-0.21995081	1.2395872	-0.21995081	-0.21995081	-0.21995081	-0.21995081	-0.21995081	-0.21995081	-0.21995081	-0.21995081	-0.21995081	-0.21995081	1.0042589	-0.21995081	-0.21995081	-0.21995081	-0.21995081	-0.21995081	-0.21995081	-0.21995081	-0.21995081	-0.21995081	1.9046918	-0.21995081	-0.21995081	-0.21995081	-0.21995081	-0.21995081	-0.21995081	2.8796697	-0.21995081	-0.21995081
-0.21995081	-0.21995081	-0.21995081	1.4516904	0.20311002	-0.21995081	-0.21995081	-0.21995081	-0.21995081	-0.21995081	-0.21995081	-0.21995081	-0.21995081	-0.21995081	-0.21995081	-0.21995081	1.885845	-0.21995081	-0.21995081	-0.21995081	-0.21995081	-0.21995081	2.1454706	-0.21995081	-0.21995081	-0.21995081	-0.21995081	-0.21995081	-0.21995081	-0.21995081	-0.21995081	-0.21995081	-0.21995081	-0.21995081	-0.21995081	-0.21995081	-0.21995081	-0.21995081	-0.21995081	0.83172464	-0.21995081	-0.21995081	-0.21995081	-0.21995081	-0.21995081	-0.21995081	-0.21995081	-0.21995081	4.8475614	3.1992157
3.6632743	-0.21995081	-0.21995081	4.493922	3.1045067	-0.21995081	-0.21995081	-0.21995081	-0.21995081	-0.21995081	-0.21995081	-0.21995081	-0.21995081	-0.21995081	-0.21995081	-0.21995081	-0.21995081	0.04401127	-0.21995081	-0.21995081	-0.21995081	-0.21995081	-0.21995081	-0.21995081	-0.21995081	-0.21995081	-0.21995081	-0.21995081	-0.21995081	-0.21995081	-0.21995081	2.9322379	-0.21995081	-0.21995081	-0.21995081	-0.21995081	-0.21995081	3.8929074	-0.21995081	-0.21995081	-0.21995081	-0.21995081	-0.21995081	-0.21995081	-0.21995081	1.1088301	-0.21995081	-0.21995081	0.50754607	-0.21995081
2.5912838	-0.21995081	-0.055224415	1.1116279	-0.21995081	-0.21995081	-0.21995081	-0.21995081	-0.21995081	-0.21995081	-0.21995081	-0.21995081	-0.21995081	-0.21995081	-0.21995081	-0.21995081	-0.21995081	-0.21995081	-0.21995081	-0.21995081	1.4817005	-0.21995081	-0.21995081	-0.21995081	-0.21995081	-0.21995081	-0.21995081	-0.21995081	-0.21995081	-0.21995081	-0.21995081	-0.21995081	-0.21995081	-0.21995081	-0.21995081	-0.21995081	-0.09348101	-0.21995081	-0.21995081	-0.21995081	1.2278284	-0.21995081	-0.21995081	-0.21995081	0.21949904	2.6777234	-0.21995081	3.4197252	-0.21995081	-0.21995081
3.5915477	-0.21995081	0.56858075	-0.21995081	-0.21995081	-0.21995081	-0.21995081	-0.21995081	-0.21995081	-0.21995081	-0.21995081	-0.21995081	-0.21995081	-0.21995081	-0.21995081	-0.21995081	-0.21995081	-0.21995081	-0.21995081	-0.21995081	0.75447184	-0.21995081	-0.21995081	-0.21995081	-0.21995081	-0.21995081	-0.21995081	-0.21995081	-0.21995081	-0.21995081	-0.21995081	-0.21995081	-0.21995081	-0.21995081	-0.21995081	-0.21995081	-0.21995081	-0.21995081	-0.21995081	-0.21995081	-0.21995081	-0.21995081	-0.21995081	-0.21995081	-0.21995081	-0.21995081	-0.21995081	6.84536	-0.1836631	-0.21995081
-0.21995081	-0.21995081	-0.21995081	1.381401	-0.21995081	-0.21995081	-0.21995081	-0.21995081	-0.21995081	-0.21995081	-0.21995081	-0.21995081	-0.21995081	-0.21995081	-0.21995081	-0.21995081	-0.21995081	-0.21995081	-0.21995081	-0.21995081	-0.21995081	-0.21995081	-0.21995081	-0.21995081	-0.21995081	-0.21995081	-0.21995081	-0.21995081	-0.21995081	-0.21995081	2.4926312	-0.21995081	-0.21995081	-0.21995081	-0.21995081	-0.21995081	2.5364425	-0.21995081	-0.21995081	-0.21995081	-0.21995081	-0.21995081	-0.21995081	-0.21995081	-0.21995081	-0.21995081	-0.21995081	-0.21995081	-0.21995081	-0.21995081
0.13405566	0.2088694	-0.21995081	-0.21995081	0.24192046	-0.21995081	-0.21995081	-0.21995081	-0.21995081	-0.21995081	-0.21995081	-0.21995081	-0.21995081	-0.21995081	-0.21995081	-0.21995081	-0.21995081	-0.21995081	-0.21995081	-0.21995081	-0.21995081	-0.21995081	-0.21995081	-0.21995081	-0.21995081	-0.21995081	-0.21995081	-0.21995081	-0.21995081	-0.21995081	-0.21995081	-0.21995081	-0.21995081	-0.21995081	-0.21995081	-0.21995081	-0.21995081	-0.21995081	-0.21995081	-0.21995081	-0.21995081	-0.21995081	0.46650472	-0.21995081	0.9891507	-0.21995081	-0.21995081	-0.21995081	-0.21995081	-0.21995081
-0.21995081	-0.21995081	-0.21995081	-0.21995081	-0.21995081	3.100759	-0.21995081	-0.21995081	-0.21995081	-0.21995081	-0.21995081	4.252786	-0.21995081	-0.21995081	-0.21995081	-0.21995081	-0.21995081	-0.21995081	-0.21995081	-0.21995081	-0.21995081	-0.21995081	-0.21995081	-0.21995081	-0.21995081	-0.21995081	-0.21995081	-0.21995081	-0.21995081	-0.21995081	-0.21995081	-0.21995081	-0.21995081	-0.21995081	3.1665134	-0.21995081	-0.21995081	-0.21995081	-0.21995081	-0.21995081	-0.21995081	-0.21995081	-0.21995081	-0.21995081	-0.21995081	-0.21995081	-0.21995081	0.9391686	-0.21995081	-0.21995081
-0.21995081	-0.21995081	-0.21995081	-0.21995081	3.6449957	-0.21995081	-0.21995081	-0.21995081	-0.21995081	-0.21995081	-0.21995081	-0.21995081	-0.21995081	-0.21995081	-0.21995081	2.854459	-0.21995081	-0.21995081	-0.21995081	-0.21995081	-0.21995081	-0.21995081	-0.21995081	-0.21995081	-0.21995081	-0.21995081	-0.21995081	-0.21995081	-0.21995081	-0.21995081	-0.21995081	-0.21995081	0.85080504	-0.21995081	2.9548085	1.4363779	-0.21995081	-0.21995081	-0.21995081	-0.21995081	-0.21995081	-0.21995081	-0.21995081	-0.21995081	-0.21995081	-0.21995081	-0.21995081	-0.21995081	0.12707421	-0.21995081
0.6357415	-0.21995081	-0.21995081	-0.21995081	-0.21995081	-0.21995081	-0.21995081	-0.21995081	-0.21995081	-0.21995081	-0.21995081	-0.21995081	-0.21995081	-0.21995081	-0.21995081	-0.21995081	5.5242977	-0.21995081	-0.21995081	-0.21995081	-0.21995081	-0.21995081	-0.21995081	-0.21995081	-0.21995081	-0.21995081	-0.21995081	-0.21995081	-0.21995081	0.9341542	-0.21995081	-0.21995081	-0.21995081	-0.21995081	-0.21995081	2.3369932	-0.21995081	-0.21995081	-0.21995081	-0.21995081	-0.21995081	-0.21995081	-0.21995081	-0.21995081	-0.21995081	-0.21995081	-0.21995081	-0.21995081	-0.21995081	-0.21995081
0.9348475	-0.21995081	-0.21995081	-0.21995081	-0.21995081	-0.21995081	-0.21995081	-0.21995081	-0.21995081	-0.21995081	-0.21995081	0.49131826	-0.21995081	-0.21995081	-0.21995081	-0.21995081	0.46740392	-0.21995081	-0.21995081	-0.21995081	-0.21995081	-0.21995081	-0.21995081	-0.21995081	-0.21995081	-0.21995081	-0.21995081	2.1939383	1.2806543	-0.21995081	-0.21995081	-0.21995081	-0.21995081	-0.21995081	-0.21995081	-0.21995081	-0.21995081	-0.21995081	-0.21995081	-0.21995081	-0.21995081	-0.21995081	-0.21995081	-0.21995081	-0.21995081	-0.21995081	-0.21995081	-0.21995081	-0.21995081	-0.21995081
1.9745617	-0.21995081	-0.21995081	-0.21995081	-0.21995081	-0.21995081	-0.21995081	-0.21995081	-0.21995081	-0.21995081	-0.21995081	-0.21995081	-0.21995081	-0.21995081	-0.21995081	-0.21995081	-0.19010034	-0.21995081	-0.21995081	-0.21995081	-0.21995081	-0.21995081	-0.21995081	-0.21995081	-0.21995081	-0.21995081	-0.21995081	-0.21995081	1.7673082	-0.21995081	-0.21995081	-0.21995081	-0.21995081	-0.21995081	-0.21995081	-0.21995081	-0.21995081	-0.21995081	-0.21995081	-0.21995081	-0.21995081	-0.21995081	-0.21995081	-0.21995081	-0.21995081	1.2814268	-0.21995081	-0.21995081	-0.21995081	-0.21995081
0.3273543	-0.21995081	0.62219054	-0.21995081	-0.21995081	-0.21995081	-0.21995081	-0.21995081	-0.21995081	-0.21995081	-0.21995081	-0.21995081	-0.21995081	-0.21995081	-0.21995081	-0.21995081	-0.21995081	1.1281339	-0.21995081	-0.21995081	-0.21995081	-0.21995081	-0.21995081	-0.21995081	-0.21995081	-0.21995081	-0.21995081	-0.21995081	4.142102	-0.21995081	-0.21995081	-0.21995081	-0.21995081	-0.21995081	-0.21995081	-0.21995081	-0.21995081	-0.21995081	-0.21995081	-0.21995081	-0.21995081	-0.21995081	-0.21995081	-0.21995081	-0.21995081	-0.21995081	-0.21995081	-0.21995081	-0.21995081	-0.21995081
-0.21995081	1.4678615	-0.21995081	-0.21995081	-0.21995081	-0.21995081	-0.21995081	-0.21995081	-0.21995081	-0.21995081	-0.21995081	-0.21995081	-0.21995081	-0.21995081	-0.21995081	-0.21995081	-0.21995081	-0.21995081	-0.21995081	-0.21995081	-0.21995081	-0.21995081	-0.21995081	-0.21995081	-0.21995081	-0.21995081	-0.21995081	-0.21995081	-0.21995081	-0.21995081	-0.21995081	-0.21995081	-0.21995081	-0.21995081	-0.21995081	-0.21995081	4.403855	-0.21995081	-0.21995081	-0.21995081	2.059256	-0.21995081	-0.21995081	-0.21995081	-0.21995081	-0.21995081	-0.21995081	-0.21995081	-0.21995081	-0.21995081
-0.21995081	-0.21995081	-0.21995081	-0.21995081	-0.21995081	-0.21995081	-0.21995081	-0.21995081	-0.21995081	-0.21995081	-0.21995081	-0.21995081	-0.21995081	-0.21995081	-0.21995081	3.594077	-0.21995081	-0.21995081	-0.21995081	-0.21995081	-0.21995081	-0.21995081	-0.21995081	-0.21995081	-0.21995081	-0.21995081	-0.21995081	-0.21995081	-0.21995081	-0.21995081	-0.21995081	-0.21995081	2.127591	-0.21995081	-0.21995081	2.1079125	3.7431815	0.136902	-0.21995081	-0.21995081	-0.21995081	-0.21995081	-0.21995081	-0.21995081	-0.21995081	-0.21995081	-0.21995081	-0.21995081	-0.21995081	-0.21995081
-0.21995081	-0.21995081	-0.21995081	-0.21995081	-0.21995081	-0.21995081	-0.21995081	-0.21995081	-0.21995081	-0.21995081	-0.21995081	-0.21995081	-0.21995081	-0.21995081	-0.21995081	-0.21995081	-0.21995081	-0.21995081	0.2613002	-0.21995081	-0.21995081	-0.21995081	-0.21995081	-0.21995081	-0.21995081	-0.21995081	-0.21995081	-0.21995081	-0.21995081	-0.21995081	-0.21995081	-0.21995081	-0.21995081	-0.21995081	-0.21995081	-0.21995081	-0.21995081	-0.21995081	-0.21995081	-0.21995081	-0.21995081	-0.21995081	-0.21995081	-0.21995081	-0.21995081	-0.21995081	-0.21995081	-0.21995081	-0.21995081	-0.21995081
-0.21995081	-0.21995081	-0.21995081	-0.21995081	-0.21995081	-0.21995081	-0.21995081	-0.21995081	-0.21995081	-0.21995081	-0.21995081	-0.21995081	-0.21995081	-0.21995081	-0.21995081	-0.21995081	-0.21995081	-0.21995081	-0.21995081	-0.21995081	-0.21995081	-0.21995081	-0.21995081	-0.21995081	-0.21995081	-0.21995081	-0.21995081	-0.21995081	-0.21995081	-0.21995081	-0.21995081	-0.21995081	-0.21995081	-0.21995081	-0.21995081	-0.21995081	-0.21995081	0.19233021	-0.21995081	2.2507389	-0.21995081	-0.21995081	-0.21995081	-0.21995081	-0.21995081	-0.21995081	-0.21995081	-0.21995081	-0.21995081	-0.21995081
-0.21995081	-0.21995081	-0.21995081	-0.21995081	-0.21995081	-0.21995081	-0.21995081	-0.21995081	-0.21995081	-0.21995081	-0.21995081	-0.21995081	-0.21995081	-0.21995081	-0.21995081	-0.21995081	-0.21995081	-0.21995081	-0.21995081	-0.21995081	-0.21995081	-0.21995081	-0.21995081	-0.21995081	-0.21995081	-0.21995081	-0.21995081	-0.21995081	-0.21995081	-0.21995081	-0.21995081	-0.21995081	-0.21995081	-0.21995081	-0.21995081	-0.21995081	0.52917683	3.8263865	0.8915332	5.6908116	-0.21995081	-0.21995081	-0.21995081	-0.21995081	-0.21995081	-0.21995081	-0.21995081	-0.21995081	-0.21995081	-0.21995081
-0.21995081	-0.21995081	-0.21995081	-0.21995081	-0.21995081	1.2485466	-0.21995081	-0.21995081	-0.21995081	-0.21995081	-0.21995081	-0.21995081	-0.21995081	-0.21995081	-0.21995081	-0.21995081	-0.21995081	-0.21995081	-0.21995081	-0.21995081	-0.21995081	-0.21995081	0.47189492	-0.21995081	-0.21995081	-0.21995081	-0.21995081	-0.21995081	-0.21995081	-0.21995081	-0.21995081	-0.21995081	-0.21995081	-0.21995081	0.884989	-0.21995081	-0.21995081	-0.21995081	1.6162218	-0.21995081	-0.21995081	-0.21995081	-0.21995081	-0.21995081	-0.21995081	-0.21995081	-0.21995081	-0.21995081	-0.21995081	-0.21995081
-0.21995081	-0.21995081	0.88200927	-0.21995081	-0.21995081	-0.16643262	-0.21995081	-0.21995081	-0.21995081	-0.21995081	-0.21995081	-0.21995081	-0.21995081	-0.21995081	-0.21995081	-0.21995081	-0.21995081	-0.21995081	-0.21995081	0.62116003	-0.21995081	-0.21995081	-0.21995081	-0.21995081	-0.21995081	-0.21995081	-0.21995081	-0.21995081	-0.21995081	-0.21995081	-0.21995081	-0.21995081	-0.21995081	-0.21995081	0.00726832	-0.21995081	-0.21995081	-0.21995081	-0.21995081	4.3516383	2.9050753	3.9620688	-0.21995081	-0.21995081	-0.21995081	1.8297364	-0.21995081	-0.21995081	2.3139122	-0.21995081
-0.21995081	-0.21995081	2.4971201	-0.21995081	-0.21995081	-0.21995081	-0.21995081	-0.21995081	-0.21995081	-0.21995081	-0.21995081	-0.21995081	-0.21995081	-0.065351546	-0.21995081	-0.15928093	-0.21995081	-0.21995081	-0.21995081	-0.21995081	-0.21995081	-0.21995081	-0.21995081	-0.21995081	-0.21995081	-0.21995081	-0.21995081	-0.21995081	-0.21995081	-0.21995081	-0.21995081	-0.21995081	-0.21995081	-0.21995081	-0.21995081	-0.21995081	-0.21995081	-0.21995081	-0.21995081	-0.21995081	-0.21995081	-0.21995081	-0.21995081	-0.21995081	-0.21995081	0.2675588	-0.21995081	-0.21995081	-0.21995081	-0.21995081
-0.21995081	1.3582795	-0.21995081	-0.21995081	-0.21995081	-0.21995081	-0.21995081	-0.21995081	-0.21995081	-0.21995081	-0.21995081	-0.21995081	-0.21995081	-0.21995081	-0.21995081	-0.21995081	-0.21995081	-0.21995081	-0.21995081	-0.21995081	-0.21995081	-0.21995081	-0.21995081	-0.21995081	-0.21995081	-0.21995081	-0.21995081	-0.21995081	-0.21995081	-0.21995081	-0.21995081	-0.21995081	-0.21995081	1.7491189	-0.21995081	-0.21995081	-0.21995081	-0.21995081	-0.21995081	-0.21995081	-0.21995081	-0.21995081	2.9176474	-0.21995081	-0.21995081	-0.21995081	-0.21995081	-0.21995081	-0.21995081	0.049317162
-0.21995081	-0.14410657	-0.21995081	-0.21995081	-0.21995081	-0.21995081	-0.21995081	-0.21995081	-0.21995081	-0.21995081	-0.21995081	-0.21995081	-0.21995081	-0.21995081	-0.21995081	-0.09172927	-0.21995081	-0.21995081	-0.21995081	-0.21995081	-0.21995081	-0.21995081	-0.21995081	-0.21995081	-0.21995081	-0.21995081	-0.21995081	-0.21995081	-0.21995081	-0.21995081	-0.21995081	-0.21995081	-0.21995081	-0.21995081	-0.21995081	3.7908847	9.768055	-0.21995081	0.26137477	-0.21995081	-0.21995081	-0.21995081	3.3454518	-0.21995081	-0.21995081	-0.21995081	-0.21995081	-0.21995081	-0.21995081	3.742777
0.03454585	-0.21995081	-0.21995081	-0.21995081	-0.21995081	-0.21995081	-0.21995081	-0.21995081	-0.07033333	-0.21995081	-0.21995081	-0.21995081	-0.21995081	-0.21995081	-0.21995081	1.8061273	-0.21995081	-0.21995081	-0.21995081	-0.21995081	-0.21995081	-0.21995081	-0.21995081	-0.21995081	-0.21995081	-0.21995081	-0.21995081	-0.21995081	-0.21995081	0.71405643	-0.21995081	1.722753	-0.21995081	-0.21995081	-0.21995081	1.3275605	6.0704017	-0.21995081	-0.21995081	-0.21995081	-0.21995081	1.0049332	-0.21995081	-0.21995081	-0.21995081	-0.21995081	-0.21995081	-0.21995081	-0.21995081	-0.21995081
-0.21995081	-0.21995081	-0.21995081	-0.21995081	-0.21995081	-0.13034292	-0.21995081	1.1902741	-0.21995081	-0.21995081	-0.21995081	1.0060462	-0.21995081	-0.21995081	-0.21995081	3.5761757	-0.21995081	-0.21995081	-0.21995081	-0.21995081	-0.21995081	-0.21995081	-0.21995081	-0.21995081	-0.21995081	-0.21995081	-0.21995081	-0.21995081	-0.21995081	-0.21995081	-0.21995081	-0.21995081	-0.21995081	0.18806677	2.1684089	4.7442875	4.1125207	-0.21995081	-0.21995081	-0.21995081	-0.21995081	-0.21995081	-0.21995081	-0.21995081	-0.21995081	-0.21995081	-0.21995081	-0.21995081	-0.21995081	-0.21995081
-0.21995081	-0.21995081	-0.21995081	-0.21995081	-0.21995081	0.5173504	-0.21995081	-0.21995081	-0.21995081	-0.21995081	4.376606	2.2090478	-0.21995081	-0.21995081	2.4888513	-0.21995081	-0.21995081	-0.21995081	-0.21995081	-0.21995081	-0.21995081	-0.21995081	-0.21995081	-0.21995081	-0.21995081	-0.21995081	-0.21995081	-0.21995081	-0.21995081	-0.21995081	-0.21995081	-0.21995081	6.75403	-0.21995081	-0.21995081	-0.21995081	-0.21995081	-0.21995081	-0.21995081	-0.21995081	-0.21995081	-0.21995081	-0.21995081	-0.21995081	-0.21995081	-0.21995081	-0.21995081	-0.21995081	-0.21995081	-0.21995081
-0.21995081	-0.21995081	-0.21995081	-0.21995081	-0.21995081	0.49488485	3.7573426	-0.21995081	-0.21995081	3.7989726	8.592994	1.0940988	-0.21995081	-0.21995081	-0.21995081	-0.21995081	-0.21995081	-0.21995081	-0.21995081	-0.21995081	-0.21995081	-0.21995081	-0.21995081	-0.21995081	-0.21995081	-0.21995081	-0.21995081	-0.21995081	-0.21995081	-0.21995081	-0.21995081	-0.21995081	-0.21995081	-0.21995081	-0.21995081	-0.21995081	-0.21995081	-0.21995081	-0.21995081	-0.21995081	-0.21995081	-0.21995081	-0.21995081	-0.21995081	-0.21995081	-0.21995081	-0.21995081	-0.21995081	-0.21995081	2.6988678
-0.21995081	-0.21995081	-0.21995081	-0.21995081	-0.21995081	6.2263474	5.5350122	0.60622114	-0.21995081	4.150979	-0.21995081	3.6409156	-0.21995081	-0.21995081	-0.21995081	-0.21995081	-0.21995081	-0.21995081	-0.21995081	-0.21995081	-0.21995081	-0.21995081	-0.21995081	-0.21995081	-0.21995081	-0.21995081	-0.21995081	-0.21995081	-0.21995081	-0.21995081	-0.21995081	-0.21995081	-0.21995081	-0.21995081	-0.21995081	-0.21995081	-0.21995081	-0.21995081	-0.21995081	-0.21995081	-0.21995081	-0.21995081	-0.21995081	-0.21995081	-0.21995081	-0.21995081	-0.21995081	-0.21995081	-0.21995081	1.2072586
-0.21995081	-0.21995081	-0.21995081	-0.21995081	-0.21995081	1.65188	4.1882663	3.7559261	2.0278044	-0.21640968	-0.21995081	1.0467775	2.933957	-0.21995081	-0.21995081	-0.21995081	-0.21995081	-0.21995081	-0.21995081	-0.21995081	-0.21995081	-0.21995081	-0.21995081	-0.21995081	-0.21995081	-0.21995081	0.54473287	-0.21995081	-0.21995081	-0.21995081	-0.21995081	-0.21995081	-0.21995081	-0.21995081	-0.21995081	-0.21995081	-0.21995081	-0.21995081	-0.21995081	-0.21995081	-0.21995081	0.07805754	-0.21995081	-0.21995081	-0.21995081	-0.21995081	-0.21995081	-0.21995081	-0.21995081	-0.21995081
-0.21995081	-0.21995081	-0.21995081	0.9632464	-0.21995081	-0.21995081	2.0574343	0.54371804	2.065016	-0.21995081	-0.21995081	-0.21995081	-0.21995081	-0.21995081	-0.21995081	-0.21995081	-0.21995081	-0.21995081	-0.21995081	-0.21995081	-0.21995081	-0.21995081	-0.21995081	-0.21995081	1.5304259	-0.21995081	-0.21995081	3.2470777	-0.21995081	-0.21995081	1.1826855	-0.21995081	-0.21995081	-0.21995081	-0.21995081	-0.21995081	-0.21995081	-0.21995081	-0.21995081	-0.21995081	-0.21995081	-0.21995081	-0.21995081	-0.21995081	-0.21995081	-0.21995081	-0.21995081	-0.21995081	-0.21995081	0.47365093
0.7537486	-0.21995081	-0.21995081	-0.21995081	-0.21995081	-0.21995081	4.8031397	-0.21995081	0.20543173	-0.21995081	-0.21995081	-0.21995081	-0.21995081	-0.21995081	-0.21995081	-0.21995081	-0.21995081	-0.21995081	-0.21995081	-0.21995081	1.344046	-0.21995081	0.5353302	0.5504397	0.23235238	-0.21995081	1.5042301	-0.21995081	-0.21995081	1.4267731	1.7421356	-0.21995081	-0.21995081	-0.21995081	-0.21995081	-0.21995081	-0.21995081	-0.21995081	-0.21995081	-0.21995081	-0.21995081	-0.21995081	-0.21995081	-0.21995081	-0.21995081	-0.21995081	-0.21995081	-0.21995081	-0.21995081	-0.21995081
0.3065163	-0.21995081	-0.21995081	-0.21995081	-0.21995081	-0.21995081	-0.21995081	-0.21995081	-0.21995081	-0.21995081	-0.21995081	-0.21995081	-0.21995081	-0.21995081	-0.21995081	-0.21995081	-0.21995081	-0.21995081	0.009223589	-0.21995081	-0.16582778	-0.21995081	-0.21995081	-0.21995081	2.8111677	2.3270936	-0.21995081	-0.21995081	1.0485443	-0.21995081	-0.21995081	-0.21995081	-0.21995081	-0.21995081	-0.21995081	-0.21995081	-0.21995081	-0.21995081	-0.21995081	-0.21995081	-0.21995081	-0.21995081	-0.21995081	-0.21995081	-0.21995081	-0.21995081	-0.21995081	-0.21995081	-0.21995081	-0.21995081
-0.21995081	-0.21995081	-0.21995081	1.5332816	-0.21995081	0.6317322	-0.21995081	-0.21995081	-0.21995081	1.2495077	-0.21995081	-0.21995081	-0.21995081	-0.21995081	-0.21995081	-0.21995081	-0.21995081	-0.21995081	-0.21995081	-0.21995081	0.5519262	-0.21995081	-0.21995081	-0.21995081	7.791889	-0.21995081	-0.21995081	-0.21995081	2.6846867	-0.13329276	-0.21995081	-0.21995081	-0.21995081	-0.21995081	-0.21995081	-0.21995081	-0.21995081	-0.21995081	-0.21995081	-0.21995081	-0.21995081	-0.21995081	-0.21995081	-0.21995081	0.9974783	2.8119497	-0.21995081	-0.21995081	-0.21995081	-0.21995081
-0.21995081	-0.21995081	-0.21995081	-0.21995081	-0.21995081	4.1370263	0.15048064	-0.21995081	-0.21484104	-0.21995081	-0.21995081	-0.21995081	-0.21995081	-0.21995081	-0.21995081	-0.21995081	-0.21995081	-0.21995081	-0.21995081	-0.21995081	-0.21995081	-0.21995081	-0.21995081	-0.21995081	1.5310179	2.806048	-0.21995081	-0.21995081	3.126422	1.0348369	-0.21995081	-0.21995081	-0.21995081	-0.21995081	-0.21995081	-0.21995081	-0.21995081	-0.21995081	-0.21995081	-0.21995081	-0.21995081	-0.21995081	-0.21995081	-0.21995081	-0.19044195	-0.21995081	-0.21995081	-0.21995081	-0.21995081	-0.21995081
2.6500955	-0.21995081	2.114494	-0.21995081	2.356511	-0.21995081	0.749946	6.4552584	4.5634165	-0.21995081	-0.21995081	-0.21995081	-0.21995081	-0.21995081	-0.21995081	-0.21995081	-0.21995081	-0.21995081	-0.21995081	-0.21995081	-0.21995081	-0.21995081	-0.21995081	-0.21995081	-0.21995081	0.40871435	8.235131	-0.21995081	-0.21995081	1.7231278	-0.21995081	-0.21995081	-0.21995081	-0.21995081	-0.21995081	-0.21995081	-0.21995081	-0.21995081	-0.21995081	-0.21995081	-0.21995081	-0.21995081	-0.21995081	-0.21995081	0.7926178	-0.21995081	-0.21995081	-0.21995081	0.59701717	-0.21995081
-0.21995081	-0.21995081	0.15503488	-0.21995081	-0.21995081	-0.21995081	-0.07147263	4.179286	7.227305	-0.21995081	0.64177	-0.21995081	-0.21995081	-0.21995081	-0.21995081	-0.21995081	-0.21995081	-0.21995081	-0.21995081	-0.21995081	-0.21995081	-0.21995081	-0.21995081	-0.21995081	0.92111	0.079361126	-0.21995081	-0.21995081	-0.21995081	-0.21995081	-0.21995081	-0.21995081	-0.21995081	-0.21995081	-0.21995081	-0.21995081	-0.21995081	-0.21995081	-0.21995081	-0.21995081	-0.21995081	-0.21995081	-0.21995081	-0.21995081	-0.21995081	-0.21995081	-0.21995081	1.237024	0.77974117	-0.21995081
-0.21995081	-0.21995081	3.1415684	-0.21995081	-0.21995081	-0.21995081	8.088209	-0.21995081	4.812937	1.1966586	2.1171377	-0.21995081	-0.21995081	-0.21995081	-0.21995081	-0.21995081	-0.21995081	-0.21995081	-0.21995081	-0.21995081	-0.21995081	-0.21995081	-0.21995081	2.8989446	1.9009697	2.4048252	1.5800483	-0.21995081	-0.21995081	-0.21995081	-0.21995081	-0.21995081	-0.21995081	-0.21995081	-0.21995081	-0.21995081	-0.21995081	-0.21995081	-0.21995081	-0.21995081	-0.21995081	-0.21995081	-0.21995081	-0.21995081	-0.21995081	-0.21995081	-0.21995081	-0.21995081	2.349619	-0.21995081
-0.21995081	-0.21995081	-0.21995081	-0.21995081	-0.21995081	-0.21995081	11.163397	6.060332	-0.014378639	0.48762345	7.992271	-0.21995081	-0.21995081	-0.21995081	-0.21995081	-0.21995081	-0.21995081	-0.21995081	-0.21995081	-0.21995081	-0.21995081	-0.21995081	-0.14859718	2.2916496	-0.21995081	5.3788514	-0.21995081	-0.21995081	-0.21995081	-0.21995081	-0.21995081	0.60546285	-0.21995081	2.0450056	-0.21995081	-0.21995081	-0.21995081	-0.21995081	-0.21995081	-0.21995081	-0.21995081	-0.21995081	-0.21995081	-0.21995081	-0.19014595	-0.21995081	1.7798883	-0.21995081	-0.21995081	-0.21995081
-0.21995081	-0.21995081	-0.21995081	-0.21995081	-0.21995081	4.633547	2.186589	3.2239974	2.863474	3.9894125	0.780669	8.044453	1.3619759	-0.21995081	-0.21995081	-0.21995081	1.9964986	-0.21995081	-0.21995081	-0.21995081	-0.21995081	-0.21995081	-0.21995081	-0.21995081	0.50927687	2.5094836	1.071951	2.5295203	0.658295	1.0437002	-0.21995081	-0.21995081	-0.21995081	4.488942	-0.21995081	-0.21995081	-0.21995081	-0.21995081	-0.21995081	-0.21995081	-0.21995081	-0.21995081	1.9303304	-0.21995081	6.8283687	6.3528113	1.1565858	-0.21995081	-0.21995081	-0.21995081
2.7821016	-0.21995081	-0.21995081	0.3115056	-0.21995081	-0.21995081	-0.21995081	-0.21995081	3.537081	-0.21995081	-0.21995081	1.699155	-0.21995081	1.0525811	4.9921603	-0.10028256	7.810388	-0.21995081	-0.21995081	-0.21995081	-0.21995081	-0.21995081	-0.21995081	-0.21995081	-0.21995081	2.5913417	1.6272731	4.035874	4.0949903	-0.21995081	-0.21995081	-0.21995081	-0.21995081	-0.19007456	-0.21995081	-0.21995081	-0.21995081	-0.21995081	-0.21995081	-0.21995081	-0.21995081	-0.21995081	2.791234	0.66578215	4.197182	3.756745	-0.21995081	-0.21995081	-0.21995081	-0.21995081
-0.21995081	-0.21995081	2.4580142	-0.21995081	-0.21995081	3.8165214	-0.21995081	-0.21995081	-0.21995081	-0.21995081	1.2105908	-0.21995081	1.8347341	5.3935657	5.773764	0.4968456	1.1479093	-0.21995081	-0.21995081	-0.21995081	-0.21995081	-0.21995081	-0.21995081	0.41508836	0.02416033	2.9875886	7.076454	0.16507605	3.3105757	-0.21995081	-0.21995081	-0.21995081	-0.21995081	-0.21995081	-0.21995081	-0.21995081	-0.21995081	-0.21995081	-0.21995081	-0.21995081	-0.21995081	-0.21995081	1.5909612	-0.21995081	-0.21995081	-0.21995081	-0.21995081	-0.21995081	-0.21995081	-0.21995081
-0.21995081	-0.21995081	3.404055	-0.21995081	-0.21995081	-0.21995081	1.4149725	-0.21995081	0.7504843	2.380369	-0.21995081	1.0530461	3.1154876	0.88855237	3.9265225	4.7624884	0.49582154	-0.21995081	-0.21995081	-0.21995081	-0.21995081	-0.21995081	0.5412362	-0.21995081	-0.21995081	11.695962	8.692264	-0.10634191	1.3186401	3.8810413	4.04882	-0.21995081	-0.21995081	0.65264875	-0.21995081	-0.21995081	-0.21995081	-0.21995081	-0.21995081	-0.21995081	-0.21995081	1.8127625	-0.21995081	1.5113847	-0.21995081	-0.21995081	-0.21995081	-0.21995081	-0.21995081	3.9869816
-0.21995081	-0.21995081	4.923457	-0.21995081	-0.21995081	1.5642754	4.6142244	6.5042405	-0.17251624	-0.21995081	3.9575014	5.3164396	4.9612207	2.1818047	3.1397202	1.9861337	-0.21995081	2.2684352	-0.21995081	-0.21995081	-0.21995081	-0.21995081	-0.21995081	-0.21995081	-0.21995081	2.1107695	-0.21995081	-0.21995081	0.54069734	2.4293942	-0.21995081	-0.21995081	-0.21995081	-0.21995081	-0.21995081	-0.21995081	-0.21995081	0.8508888	-0.21995081	-0.21995081	-0.21995081	-0.21995081	-0.21995081	2.022129	-0.21995081	-0.21995081	-0.21995081	-0.21995081	-0.21995081	-0.21995081
-0.21995081	-0.21995081	-0.21995081	-0.21995081	-0.21995081	-0.21995081	-0.21995081	3.1209648	1.3174948	-0.21995081	10.719918	3.474285	3.6444776	3.3007536	2.7993634	5.509219	-0.21995081	0.050655447	1.5151678	-0.21995081	-0.21995081	-0.21995081	-0.21995081	-0.21995081	-0.21995081	1.1810706	-0.21995081	-0.21995081	-0.21995081	-0.21995081	-0.21995081	-0.21995081	-0.21995081	-0.21995081	-0.21995081	-0.21995081	-0.21995081	-0.21995081	-0.21995081	-0.21995081	-0.21995081	-0.21995081	0.27159536	0.1818039	-0.21995081	-0.21995081	-0.21995081	-0.21995081	-0.21995081	-0.21995081
-0.21995081	-0.21995081	-0.21995081	-0.21995081	0.0038436665	-0.21995081	4.333157	3.8783493	3.6224968	-0.21995081	0.6861565	-0.21995081	1.8766407	1.7004335	7.904554	5.3009725	8.050338	1.7292626	0.33351356	-0.21995081	-0.21995081	-0.21995081	-0.21995081	-0.21995081	-0.21995081	2.6816483	1.6371329	7.945291	0.71187043	1.7110678	-0.21995081	-0.21995081	-0.21995081	-0.21995081	-0.21995081	-0.21995081	-0.21995081	-0.21995081	-0.21995081	-0.21995081	-0.21995081	-0.21995081	-0.21995081	-0.21995081	-0.21995081	-0.21995081	-0.21995081	-0.21995081	-0.21995081	-0.21995081
-0.21995081	-0.21995081	-0.21995081	-0.21995081	2.0327132	-0.21995081	3.5875235	-0.21995081	-0.21995081	0.46790472	5.2466674	5.1965237	0.9513617	-0.21995081	7.8874383	0.79909945	4.4237385	3.794957	6.3904514	0.38057274	-0.21995081	2.126006	-0.21995081	-0.21995081	-0.21995081	-0.21995081	2.700927	8.184791	4.9508886	-0.21995081	-0.21995081	3.3792167	-0.21995081	-0.21995081	-0.21995081	-0.21995081	-0.21995081	-0.21995081	-0.21995081	-0.21995081	-0.21995081	-0.21995081	-0.21995081	0.73669857	-0.21995081	-0.21995081	0.4882987	-0.21995081	-0.21995081	-0.21995081
0.2326968	-0.21995081	-0.21995081	-0.21995081	-0.21995081	-0.21995081	-0.21995081	3.526923	-0.21995081	-0.21995081	0.13248846	2.0852485	1.5593462	0.5572843	8.688668	-0.21995081	10.898934	6.714249	2.5946836	-0.21995081	-0.21995081	-0.21995081	-0.21995081	-0.21995081	-0.21995081	-0.21995081	-0.21995081	2.4671454	4.9433	0.016001739	-0.21995081	-0.21995081	1.918988	1.7995595	-0.21995081	-0.21995081	-0.21995081	-0.21995081	-0.21995081	-0.21995081	-0.086202234	-0.21995081	-0.21995081	-0.21995081	-0.21995081	-0.21995081	-0.21995081	-0.21995081	-0.21995081	-0.21995081
4.4947014	-0.21995081	-0.21995081	-0.21995081	-0.21995081	-0.21995081	-0.21995081	0.61167604	-0.21995081	-0.21995081	-0.21995081	-0.21995081	-0.21995081	5.867952	-0.21995081	1.9651843	13.016267	7.7370343	9.612155	-0.21995081	-0.21995081	0.74754107	-0.21995081	-0.21995081	-0.21995081	-0.21995081	-0.21995081	-0.21995081	-0.21995081	-0.21995081	-0.21995081	-0.21995081	-0.21995081	-0.069429606	-0.21995081	-0.21995081	-0.21995081	-0.21995081	-0.21995081	-0.21995081	-0.21995081	-0.21995081	0.30804643	0.31673104	-0.21995081	-0.21995081	-0.21995081	-0.21995081	-0.21995081	-0.21995081
-0.21995081	1.0177419	-0.21995081	-0.21995081	-0.21995081	-0.21995081	-0.21995081	-0.21995081	0.41785824	-0.21995081	-0.21995081	2.9835176	-0.21995081	6.3660192	4.685753	2.8821037	-0.21995081	4.805326	-0.21995081	-0.21995081	-0.21995081	0.28263804	-0.21995081	-0.21995081	-0.21995081	1.9173183	-0.21995081	-0.21995081	-0.21995081	-0.21995081	-0.21995081	-0.21995081	-0.21995081	0.6000905	-0.21995081	-0.21995081	-0.21995081	-0.21995081	-0.21995081	0.16741468	0.5044845	-0.21995081	-0.21995081	0.18704323	-0.21995081	-0.21995081	-0.21995081	-0.21995081	-0.21995081	-0.21995081
1.8027316	-0.21995081	-0.21995081	2.756835	4.1411324	-0.21995081	-0.21995081	-0.21995081	-0.21995081	-0.21995081	-0.21995081	-0.21995081	-0.21995081	8.542034	5.644181	0.9140461	2.489417	1.2472023	-0.21995081	-0.21995081	-0.21995081	0.81389546	-0.21995081	-0.21995081	-0.21995081	0.99425536	0.89058644	-0.21995081	-0.21995081	-0.21995081	-0.21995081	-0.21995081	0.45342043	0.1971218	1.3145138	-0.21995081	-0.21995081	-0.21995081	-0.21995081	-0.21995081	1.5660332	-0.21995081	-0.21995081	-0.21995081	-0.21995081	-0.21995081	-0.21995081	-0.21995081	-0.21995081	-0.21995081
3.894411	-0.21995081	-0.21995081	6.9436164	1.1966498	-0.21995081	-0.21995081	-0.21995081	-0.21995081	3.2183084	-0.21995081	1.9989713	-0.074135296	4.865378	6.5768247	5.832423	-0.21995081	-0.21995081	1.4355972	-0.21995081	2.0615785	-0.21995081	0.32346794	-0.21995081	1.4763215	-0.21995081	-0.21995081	-0.21995081	-0.21995081	-0.21995081	-0.21995081	-0.21995081	-0.21995081	0.17558035	0.30229285	-0.21995081	-0.21995081	-0.21995081	-0.21995081	-0.21995081	1.4189582	-0.21995081	-0.21995081	0.14609794	-0.21995081	-0.21995081	-0.21995081	-0.21995081	-0.21995081	-0.21995081
0.62860054	-0.21995081	-0.21995081	7.7147017	-0.09068784	-0.21995081	-0.21995081	-0.21995081	-0.21995081	4.6925597	-0.21995081	3.5749946	2.1254308	-0.21995081	-0.21995081	-0.21995081	-0.21995081	-0.21995081	9.913053	4.20489	1.7810742	5.891845	-0.21995081	-0.21995081	-0.21995081	-0.21995081	-0.21995081	-0.21995081	-0.21995081	-0.21995081	-0.21995081	-0.21995081	-0.21995081	-0.21995081	-0.21995081	-0.21995081	-0.21995081	-0.21995081	-0.21995081	-0.21995081	-0.21995081	-0.21995081	-0.21995081	-0.21995081	-0.21995081	-0.21995081	-0.21995081	-0.21995081	0.36781323	-0.21995081
1.9710695	-0.05793621	3.3865824	-0.21995081	1.9096988	-0.21995081	-0.21995081	-0.21995081	-0.21995081	-0.21995081	1.9153744	-0.21995081	3.558032	-0.21995081	4.139354	-0.21995081	-0.21995081	-0.21995081	2.01173	0.9158112	-0.21995081	2.073279	-0.21995081	1.0736752	-0.21995081	-0.21995081	-0.21995081	-0.21995081	-0.21995081	-0.21995081	-0.21995081	-0.21995081	-0.21995081	-0.21995081	-0.21995081	-0.21995081	0.5732928	-0.21995081	-0.21995081	-0.21995081	-0.21995081	-0.21995081	-0.21995081	1.2425823	-0.21995081	-0.21995081	-0.21995081	-0.21995081	-0.21995081	1.2590935
3.7300575	2.2239652	2.7703812	1.0962595	0.37871122	6.262175	-0.21995081	-0.21995081	0.8686697	-0.21995081	-0.21995081	4.974605	-0.21995081	-0.21995081	-0.096547104	-0.21995081	-0.21995081	4.2226114	-0.06477991	5.845275	7.3924837	-0.21995081	1.3291347	-0.21995081	-0.21995081	-0.21995081	-0.21995081	-0.21995081	-0.21995081	-0.21995081	-0.21995081	-0.21995081	2.621866	-0.21995081	-0.21995081	-0.21995081	-0.21995081	-0.21995081	-0.21995081	-0.21995081	-0.21995081	4.882947	1.3781106	-0.21995081	-0.21995081	-0.21995081	-0.21995081	-0.21995081	-0.12521634	-0.21995081
-0.21995081	0.49289235	-0.21995081	1.4950261	-0.21995081	-0.21995081	-0.21995081	-0.21995081	4.338786	-0.21995081	-0.21995081	4.3467913	-0.21995081	3.8590052	-0.21995081	-0.21995081	-0.21995081	3.792233	3.4809675	8.844552	6.3724594	7.56099	0.6943727	-0.21995081	-0.21995081	-0.21995081	-0.21995081	-0.21995081	-0.21995081	-0.21995081	-0.21995081	-0.21995081	-0.21995081	4.4412646	-0.21995081	1.0499729	-0.21995081	-0.21995081	-0.21995081	-0.21995081	1.8699516	-0.21995081	-0.21995081	3.0346704	-0.21995081	-0.21995081	-0.21995081	-0.21995081	-0.21995081	-0.21995081
3.958807	-0.21995081	1.3990514	4.261028	-0.21995081	-0.21995081	-0.21995081	8.582881	-0.21995081	6.294944	-0.21995081	-0.21995081	-0.21995081	0.8782627	-0.21995081	-0.21995081	-0.21995081	-0.21995081	-0.21995081	4.5921063	1.4726368	2.1572504	0.3358224	1.1622417	-0.21995081	-0.21995081	-0.21995081	-0.21995081	-0.21995081	-0.21995081	-0.21995081	0.21925186	-0.21995081	1.597048	-0.21995081	4.5854263	-0.21995081	-0.21995081	-0.21995081	-0.21995081	-0.21995081	3.8314977	-0.21995081	6.0527368	-0.21995081	7.0588264	-0.21995081	-0.21995081	-0.21995081	-0.21995081
5.165959	2.5041473	3.105037	-0.21995081	-0.21995081	-0.21995081	5.373792	6.404863	-0.21995081	8.102306	-0.21995081	-0.21995081	-0.21995081	5.3333178	-0.21995081	-0.21995081	-0.21995081	-0.21995081	4.2516627	3.3831928	5.033198	4.846158	6.6645336	0.8247182	-0.21995081	-0.21995081	-0.21995081	-0.21995081	-0.21995081	-0.21995081	1.2950078	-0.21995081	2.7972922	5.4483256	-0.21995081	-0.21995081	-0.21995081	-0.21995081	-0.21995081	-0.21995081	-0.21995081	3.3837574	-0.21995081	-0.21995081	-0.21995081	2.4695227	2.2963676	-0.21995081	-0.21995081	-0.21995081
4.079141	2.7474594	-0.21995081	-0.21995081	-0.21995081	0.19202207	8.273753	2.7093132	-0.21995081	-0.21995081	-0.21995081	1.085795	-0.21995081	6.027104	-0.21995081	0.640067	-0.21995081	-0.21995081	3.5051854	-0.21995081	1.4816105	2.5230484	-0.21995081	-0.21995081	-0.21995081	-0.21995081	-0.21995081	4.1703477	-0.21995081	6.7147255	0.38578296	-0.21995081	3.1190445	3.8987882	-0.21995081	-0.21995081	-0.21995081	-0.21995081	-0.21995081	-0.21995081	-0.21995081	4.998549	-0.21995081	-0.21995081	-0.21995081	-0.21995081	-0.21995081	-0.21995081	-0.21995081	-0.21995081
-0.21995081	-0.21995081	3.2034268	0.19120976	-0.21995081	-0.21995081	-0.21995081	-0.21995081	-0.21995081	-0.21995081	0.26191905	4.005246	-0.21995081	2.6303096	-0.21995081	-0.21995081	0.08779625	-0.21995081	-0.21995081	2.4123073	0.055426024	3.7411497	-0.21995081	-0.21995081	-0.21995081	-0.21995081	-0.21995081	1.6567757	-0.21995081	3.373349	2.6919458	2.1413505	8.653436	5.4191256	-0.21995081	-0.21995081	-0.21995081	-0.21995081	-0.21995081	-0.21995081	0.51231563	1.875319	4.243084	-0.21995081	3.8355796	-0.21995081	-0.21995081	-0.21995081	-0.21995081	-0.21995081
-0.21995081	-0.21995081	1.2266985	-0.21995081	-0.21995081	-0.21995081	0.37482983	-0.21995081	-0.21995081	-0.21995081	-0.21995081	1.0197984	-0.21995081	-0.21995081	-0.21995081	4.9954453	-0.21995081	-0.21995081	-0.21995081	3.9730463	2.436445	4.305232	-0.21995081	-0.21995081	-0.21995081	-0.21995081	-0.21995081	-0.21995081	-0.21995081	2.4171197	2.6593277	1.7033781	-0.21995081	-0.21995081	-0.21995081	-0.21995081	-0.21995081	-0.21995081	-0.21995081	-0.21995081	4.38597	1.7237684	0.66588414	-0.21995081	-0.21995081	-0.21995081	4.9567366	-0.21995081	-0.21995081	-0.21995081
-0.21995081	-0.21995081	-0.21995081	-0.21995081	0.23822223	-0.21995081	-0.16602646	-0.21995081	5.039326	-0.21995081	-0.21995081	-0.21995081	-0.21995081	-0.21995081	-0.21995081	2.083711	2.1806014	0.5784538	6.0452313	3.9348178	-0.21995081	2.9981785	0.5749567	-0.21995081	-0.21995081	-0.21995081	-0.21239139	-0.21995081	5.7892785	2.5041163	-0.21995081	4.5267024	2.835664	-0.21995081	-0.21995081	-0.21995081	-0.21995081	-0.21995081	-0.21995081	-0.058737744	-0.21995081	-0.21995081	-0.21995081	-0.21995081	-0.21995081	-0.21995081	-0.21995081	-0.21995081	-0.21995081	-0.21995081
-0.21995081	-0.21995081	3.6510594	-0.21995081	-0.21995081	-0.21995081	-0.21995081	-0.21995081	3.5037606	5.21163	-0.21995081	-0.21995081	4.1552687	-0.21995081	-0.21995081	-0.21995081	-0.21995081	5.3718734	5.1687384	0.8439023	-0.21995081	-0.21995081	-0.21995081	-0.21995081	-0.21995081	-0.21995081	-0.21995081	-0.21995081	4.709117	5.5605865	-0.21995081	6.170846	2.187246	-0.21995081	-0.21995081	-0.21995081	-0.21995081	-0.21995081	-0.21995081	-0.21995081	1.3683852	2.9337473	-0.21995081	-0.21995081	-0.21995081	-0.21995081	-0.21995081	-0.21995081	-0.21995081	-0.21995081
-0.21995081	-0.21995081	-0.21995081	-0.21995081	-0.21995081	2.6966271	-0.21995081	2.3170438	-0.21995081	6.565663	-0.21995081	-0.21995081	9.290611	0.89804715	1.0970545	-0.21995081	0.8585881	-0.21995081	1.0597354	-0.21995081	-0.21995081	-0.21995081	-0.21995081	-0.21995081	-0.21995081	-0.21995081	-0.21995081	-0.21995081	1.0980567	-0.21995081	0.44099486	4.6414204	-0.21995081	-0.21995081	-0.21995081	-0.21995081	-0.21995081	-0.21995081	-0.21995081	-0.21995081	0.858173	-0.21995081	-0.21995081	-0.21995081	0.60550696	-0.21995081	0.2344922	-0.21995081	-0.21995081	-0.21995081
-0.21995081	-0.21995081	-0.21995081	4.299595	2.6661043	1.4693489	-0.10163684	0.47079244	3.634902	3.102477	1.5084754	3.951267	3.7580767	3.7066596	3.3080366	1.8554817	-0.21995081	-0.21995081	-0.21995081	-0.21995081	-0.21995081	-0.21995081	-0.21995081	-0.21995081	-0.18518679	-0.21995081	6.02747	8.236707	-0.21995081	-0.21995081	7.2575665	3.959458	3.9839005	-0.21995081	-0.21995081	-0.21995081	-0.21995081	-0.21995081	2.736443	-0.21995081	8.135434	-0.21995081	-0.21995081	-0.21995081	-0.21995081	-0.21995081	-0.21995081	-0.21995081	2.6893904	-0.21995081
-0.21995081	-0.21995081	-0.21995081	1.9070305	5.203913	10.760116	-0.21995081	4.347401	-0.21995081	1.774183	1.8071076	5.7409554	8.784599	-0.21995081	-0.21995081	1.5659529	0.7853398	-0.21995081	-0.21995081	-0.21995081	-0.21995081	-0.21995081	-0.21995081	-0.21995081	0.8712487	-0.21995081	5.050134	5.9122505	-0.21995081	-0.09620178	5.9757957	4.7474213	-0.21995081	-0.21995081	-0.21995081	-0.21995081	0.4073358	-0.21995081	0.13510436	-0.21995081	6.6283126	2.0156991	0.45270565	-0.21995081	6.6906743	3.5793726	-0.21995081	-0.21995081	-0.21995081	-0.21995081
-0.21995081	-0.21995081	-0.21995081	-0.21995081	11.161703	0.17122719	4.0656404	0.31852975	-0.21995081	5.963505	4.3482957	5.4184113	0.111610115	-0.21995081	-0.21995081	-0.21995081	-0.21995081	-0.21995081	-0.21995081	-0.21995081	-0.21995081	-0.21995081	-0.21995081	-0.21995081	-0.13634956	-0.21995081	0.15121476	4.4062257	0.4012373	-0.21995081	0.5837597	0.11622646	-0.21995081	-0.21995081	-0.21995081	-0.21995081	-0.21995081	-0.21995081	-0.21995081	-0.21995081	3.8011131	2.4680789	1.2379522	-0.21995081	1.3018289	1.0945852	-0.21995081	-0.21995081	-0.21995081	-0.21995081
-0.21995081	-0.21995081	-0.21995081	-0.21995081	9.01744	8.847513	-0.21995081	3.325349	3.9007382	2.9063392	1.0645188	1.6292158	3.1711545	-0.21995081	-0.21995081	3.818982	-0.21995081	-0.21995081	-0.21995081	-0.21995081	-0.21995081	-0.21995081	-0.21995081	-0.21995081	2.4387157	-0.21995081	0.33567515	-0.21995081	0.06544299	3.320278	0.89747065	-0.21995081	2.3491344	4.481368	1.4007757	-0.21995081	-0.21995081	-0.21995081	-0.21995081	-0.21995081	-0.21995081	1.5941424	0.50477993	-0.21995081	-0.21995081	-0.21995081	-0.21995081	-0.21995081	0.678422	2.9315767
[truncated: 450 more columns]
