# Supplementary material for: High-confidence 3D template matching for cryo-electron tomography
Source: Nat Commun. 2024 May 11;15:3992. doi: 10.1038/s41467-024-47839-8 (PMC11088655; doi:10.1038/s41467-024-47839-8)
Supplement: Supplementary file 6 — Source Data [file 41467_2024_47839_MOESM6_ESM.zip › Source_data_file/Figure2/Figure2f_ribosome_CCC_angular_distance.csv]

0.0	0.988336999547152	0.008246986709190508	2.0
2.0833333333333335	0.9106756508070143	0.011632810725274391	7.0
4.166666666666667	0.8342392867819621	0.011396104819067242	14.0
6.25	0.7794773849770278	0.00938524655708195	30.0
8.333333333333334	0.7389817533983833	0.006434257926541969	50.0
10.416666666666668	0.7104104676582638	0.004941003873661261	62.0
12.5	0.6889526515385079	0.0042445718425428115	91.0
14.583333333333334	0.67198655802014	0.0037658209914870327	122.0
16.666666666666668	0.65763217817246	0.0031298280958979284	155.0
18.75	0.6447221219488607	0.002963767960600782	200.0
20.833333333333336	0.6331523524960916	0.0028212754882226323	230.0
22.916666666666668	0.6239212371885801	0.002727983093794851	276.0
25.0	0.6154470589318352	0.002779375866156789	334.0
27.083333333333336	0.6087779753655024	0.002508514587744557	376.0
29.166666666666668	0.6028030691150176	0.002439427484139612	440.0
31.250000000000004	0.5976185678112863	0.002194249239647989	505.0
33.333333333333336	0.5929152983024388	0.002384797461635721	458.0
35.41666666666667	0.5874526367660178	0.00282798282627066	382.0
37.5	0.5820407241831329	0.0029234015273189615	356.0
39.583333333333336	0.5763372162036086	0.0031078920375373497	343.0
41.66666666666667	0.572167426568153	0.003095857231019396	325.0
43.75	0.5673859761087312	0.0031787938321057815	334.0
45.833333333333336	0.5643101809687328	0.0031178646996978332	306.0
47.91666666666667	0.5604530441185863	0.0032264932608704875	305.0
