# Supplementary material for: High-confidence 3D template matching for cryo-electron tomography
Source: Nat Commun. 2024 May 11;15:3992. doi: 10.1038/s41467-024-47839-8 (PMC11088655; doi:10.1038/s41467-024-47839-8)
Supplement: Supplementary file 6 — Source Data [file 41467_2024_47839_MOESM6_ESM.zip › Source_data_file/Figure2/Figure2e_npc_whole_CCC_fraction_overlaping_voxels.csv]

1.0	1.0
0.3191886572446929	0.1151323000591577
0.2507215335378712	0.0793240834246334
0.22374362197431424	0.0576527789733
0.1854816701537342	0.0425786249274443
0.16254145199837913	0.0261306680091065
0.16285776899349172	0.0298684798269286
0.1604182000115776	0.0193666076231748
0.1515551218544032	0.0091540056771958
0.15523514964068044	0.0123691829261305
0.15464799913994856	0.0138453200429647
0.16936190799103562	0.0258656755898498
0.1922256311867883	0.0378349099636607
0.19165708756812186	0.037673684980994
0.23002654581841336	0.0629701799299553
0.26091397004705474	0.0824178831226716
0.31358178344897164	0.1041011561491758
0.4579215699246628	0.2134066817686722
0.3160234198622264	0.1091097100735963
0.25687834407019344	0.0825367836141967
0.22012148226557396	0.0558434270124172
0.1879956666639101	0.0358149162901057
0.1701620039198498	0.028838126653401
0.17084425626224953	0.0274454094116955
0.14854287439114147	0.0137237199362957
0.157133051611356	0.0106671221869607
0.15212780033575085	0.0050350149312902
0.15532404918832646	0.0156636812772157
0.16708773351636994	0.0213801196970748
0.18801634097731615	0.0334938166962592
0.19145447929674256	0.0362768356873515
0.21786798210431432	0.0542032410247692
0.2518007326976671	0.0834265918154376
0.3878149731647412	0.1733002124031642
0.40887382880014556	0.182514810012053
0.33528774509398546	0.1237716063386541
0.2504734417769986	0.0844427098171189
0.2216058979681285	0.0569905449854713
0.19212019218841742	0.0393726606495665
0.16254765429240095	0.0260938710404154
0.1642119365215881	0.0231290349879094
0.1545074138087874	0.0115312261073045
0.15551218544032153	0.0105937588122717
0.15455703216096192	0.0115798653734582
0.1588862333881892	0.0121660808142479
0.16785061568105322	0.0279447276697284
0.19603177228484242	0.0371820954009204
0.22474012388048592	0.0569925609427209
0.21531677183000753	0.053279496124536
0.2422616044921148	0.0837450734172095
0.36068200425063884	0.1521502141298223
0.3693342044110715	0.1716541745521216
0.31206222141362683	0.1066828647402419
0.24578037263382482	0.0776725100653499
0.21695831231444804	0.0559441811173931
0.19144827700272074	0.042222648814567
0.16242774327464585	0.0245653455010368
0.15640118091678176	0.0128483848294187
0.15580989555336866	0.0118267130753833
0.1557788840832596	0.0117631705988414
0.15667821671642285	0.0135477287440496
0.15607039190228492	0.0164022402963594
0.17239482976770343	0.0254658470832034
0.19295543445002192	0.0351098014852205
0.22412402934098558	0.0586418719261014
0.2624542063958056	0.0795818646680615
0.3121490535299323	0.1041845713830195
0.3744862433118596	0.1613885318774088
0.3717468967855578	0.1706255538069138
0.31971585223654725	0.1146839112220547
0.24501128817511972	0.072789269638315
0.21431820249249522	0.0600309403212771
0.19125393845670385	0.0411046194197987
0.16820414644029671	0.0269782378124765
0.158253599397964	0.0109202623472533
0.1590474930327564	0.0152664825962547
0.15169363975422376	0.0123144038524851
0.16036237936538128	0.0136443726015425
0.1573335924513947	0.0104279047328797
0.17125774253037057	0.0225153124207832
0.19293062527393465	0.0389774916280598
0.21711750452767464	0.0547581403131765
0.26385799227607654	0.0879206253764493
0.31122077685800054	0.1072136668404548
0.37054778660800675	0.1588168196611825
