# Supplementary material for: High-confidence 3D template matching for cryo-electron tomography
Source: Nat Commun. 2024 May 11;15:3992. doi: 10.1038/s41467-024-47839-8 (PMC11088655; doi:10.1038/s41467-024-47839-8)
Supplement: Supplementary file 6 — Source Data [file 41467_2024_47839_MOESM6_ESM.zip › Source_data_file/Figure2/Figure2e_ribosome_CCC_fraction_overlaping_voxels.csv]

1.0	0.999999990249726
0.7764382402707276	0.5062012721759181
0.7951917653694304	0.5490608727727896
0.7966723068245911	0.530201821422133
0.7798223350253807	0.4974140826599663
0.7666384658770445	0.5289129218627187
0.761844331641286	0.5469818373197504
0.8386209813874789	0.5596169647929138
0.7624083474337281	0.4767673345091852
0.727580372250423	0.4859546954167583
0.8074591088550479	0.5664572252540925
0.7769317540891145	0.4877916019622034
0.7264523406655387	0.5102921251078788
0.7105188945290468	0.5072066183864207
0.7367456288776085	0.5371242671387368
0.7259588268471517	0.5257287349694738
0.6995910885504795	0.5051665474945711
0.7446418499717992	0.5055369285213355
0.7650874224478286	0.5195438169001957
0.794839255499154	0.5284177589079805
0.8103496897913142	0.537860258874919
0.7786943034404963	0.4987406620011863
0.7660039481105471	0.5132600631965528
0.7813733784545968	0.5458199387271314
0.8336858432036097	0.5601888329313309
0.7568386914833616	0.4899144337371498
0.7413987591652567	0.5193073300372235
0.7887760857304005	0.5725473817071707
0.7722081218274112	0.4881073514388706
0.7439368302312465	0.5118550601359381
0.7048082346305696	0.4969843789108747
0.7169345741680767	0.5150892269806866
0.7088268471517203	0.5005224688407024
0.7394952058657642	0.5000031135796676
0.7968133107727017	0.5456661673749074
0.783488437676255	0.5148264263980342
0.7823604060913706	0.5323268849981394
0.7892695995487874	0.5262023188768586
0.8006204173716864	0.5188985570371853
0.7625493513818387	0.48019611540984
0.772419627749577	0.5324267499357641
0.8040045121263395	0.572452734690579
0.7461223914269599	0.4707328540989043
0.7408347433728144	0.5099547768918872
0.7706570783981952	0.5537693244313472
0.7969543147208121	0.5145431378213386
0.741751269035533	0.4847783030848235
0.7124224478285393	0.5015359691135307
0.7073463056965595	0.5098451207357106
0.702834179357022	0.504469939089066
0.7295544275239707	0.4872808916608271
0.7772842639593909	0.523411491442057
0.7967428087986463	0.5459541695982993
0.8262126339537507	0.577081435901033
0.8013254371122391	0.5561479644124818
0.8093626621545403	0.531911361649516
0.7397772137619854	0.4689450818229402
0.7422447828539199	0.5062602461427325
0.7952622673434856	0.5667448522464321
0.7681895093062606	0.4844480613580357
0.7466159052453468	0.4961484678135766
0.7554991539763113	0.543933207841214
0.8037225042301185	0.5237489959613241
0.733502538071066	0.4573907987360361
0.7393542019176537	0.52199422378683
0.7088268471517203	0.5126396830035527
0.7114354201917654	0.5273688339767192
0.7298364354201917	0.5277922801957806
0.7378736604624929	0.5023787695361529
0.8338268471517203	0.5947709345356048
0.8085166384658771	0.560804793500559
0.8102086858432036	0.5708316295343671
0.7957557811618725	0.5355104557915504
0.751269035532995	0.4677225269131389
0.7437958262831359	0.5005126454866516
0.7930062041737168	0.5578752229714274
0.8029469825155104	0.512635292853898
0.7336435420191766	0.4719414314075094
0.7378031584884377	0.5224554964678759
0.7863790186125211	0.5430322009983835
0.7393542019176537	0.4682150226932459
0.743020304568528	0.4945010512328396
0.732727016356458	0.5302191526719393
0.7471799210377891	0.498890598784343
0.68943880428652	0.5086438970127538
0.7693880428652002	0.5126245935895203
0.7629723632261703	0.5189941738901878
0.755922165820643	0.5181696277357906
0.7794698251551043	0.5388664843263823
0.8041455160744501	0.5532202056761358
0.7887760857304005	0.4953961888451718
0.7357586012408347	0.4726380372260558
0.7614918217710096	0.5262939777866602
0.8092216582064298	0.5365287085499179
0.7117879300620418	0.4529855384896848
0.7093908629441624	0.5039705429713902
0.7632543711223915	0.5384454251048882
0.7774957698815567	0.4989927410927703
0.7306824591088551	0.4538769303837264
0.746897913141568	0.4904913911686309
0.7380146644106035	0.486937839548686
0.7403412295544275	0.5382645970250352
0.862098138747885	0.6297726715078942
0.7455583756345178	0.5055777568956805
0.7384376762549352	0.495392306767517
0.7430908065425832	0.5203629652772981
0.7851804850535815	0.5354223047603737
0.8040045121263395	0.5237188844850387
0.7065707839819515	0.452407176530463
0.7204596728708403	0.5280598263525565
0.7815143824027073	0.5341395812205906
0.722151720248167	0.4488600437920758
0.7141144952058658	0.503078176886599
0.7432318104906938	0.5239579633847873
0.7844049633389735	0.5178238027165737
0.7404822335025381	0.473353750156462
0.730400451212634	0.464345203296495
0.745628877608573	0.4965020786055243
0.7418922729836436	0.5087620566905283
0.7467569091934574	0.513797259558011
0.7123519458544839	0.4693714629568016
0.7062887760857304	0.465673644037659
0.7271573604060914	0.503083661118885
0.7509870276367738	0.5158128539341134
0.7921601804850535	0.5400125618164552
0.7353355893965031	0.459101322743972
0.7155950366610265	0.5087159630259068
0.755922165820643	0.5242803956046239
0.7717146080090242	0.4894173476557595
0.7218697123519459	0.5025086516320011
0.7086858432036097	0.5069744219211303
0.766215454032713	0.5296210498665573
0.76417089678511	0.4980490882041696
0.7472504230118443	0.4974869967576324
0.7282853919909758	0.5206189879262074
0.6762549351381839	0.470941304371369
0.7263113367174281	0.4998346350659777
0.767272983643542	0.4885054049867091
0.7467569091934574	0.4626292461603996
0.7065002820078963	0.4723769897174313
0.724478285391991	0.5236720287681561
0.7720671178793006	0.5304094515214925
0.7733361534122956	0.4887943113229529
0.7125634517766497	0.494693010768336
0.7251128031584885	0.5019217439260358
0.79639029892837	0.5249373947080654
0.7247602932882121	0.4971864831594788
0.68943880428652	0.4988653345502059
0.7290609137055838	0.5182537304257901
0.7636068809926678	0.511765066217419
0.7545826283135928	0.504888018999608
0.6955019740552736	0.5031017066884924
0.7182741116751269	0.4997621362297768
0.7476029328821207	0.4865687519147381
0.7925831923293852	0.5223593362455583
0.7786238014664411	0.5096436725089394
0.7301184433164128	0.4656414699065077
0.7177100958826848	0.5124950728779394
0.727580372250423	0.4887671235174245
0.7936407219402143	0.53034507930177
0.7031866892272983	0.4586244024762174
0.6944444444444444	0.4742941363591533
0.7777777777777778	0.5190203580528698
0.7334320360970107	0.4728786316070907
0.6928934010152284	0.5098649910105271
0.7031866892272983	0.5051126846112347
0.7306119571347998	0.5089379965116572
0.7306119571347998	0.5200159794288485
0.6857021996615905	0.5067119405949415
0.8534968979131415	0.5996590343839903
0.7947687535250987	0.5218981381704757
0.8255781161872533	0.5709163098813915
0.8112662154540327	0.5532466155384942
0.7656514382402707	0.4834499219059178
0.7169345741680767	0.4928631358440926
0.7012126339537507	0.5017913783867904
0.7782007896221094	0.5277744631788435
0.72807388606881	0.4735154802755958
0.7011421319796954	0.5198195907309288
0.745628877608573	0.512100841213475
0.7519740552735477	0.4840066337583071
0.6960659898477157	0.5042757212299627
0.6889452904681331	0.494446001381043
0.7092498589960519	0.5153010022007708
0.7105188945290468	0.5171466227965277
0.7418922729836436	0.541968347668877
0.7168640721940215	0.5093458171001239
0.8384799774393683	0.5904796519473601
0.7591652566271856	0.5104440916555728
0.7758742244782854	0.5295520364453861
0.7918781725888325	0.5228343387579601
0.7179921037789058	0.4836871164340329
0.7044557247602933	0.5149895381762791
0.7463338973491258	0.4941692880846844
0.750775521714608	0.4887544475994966
0.7033276931754089	0.5090899736608303
0.7108009024252679	0.4931208743157081
0.7661449520586576	0.5125590874488662
0.7184856175972927	0.5051451740046722
0.6780174844895657	0.4984764339243244
0.690989847715736	0.4989753395796193
0.6794275239706712	0.5006871840246826
0.7236322617033277	0.4983068535719824
0.7250423011844331	0.4968767203233449
0.7337140439932318	0.5201465579164397
0.7067117879300621	0.4985025939121268
0.7193316412859561	0.4847962744429976
0.7859560067681896	0.5389089212749754
0.748942470389171	0.4878482249607657
0.7169345741680767	0.5185978778718747
0.7067117879300621	0.4695441428401896
0.7617033276931754	0.509774194293064
0.7099548787366047	0.4948986389689053
0.6948674562887761	0.496229369729509
0.7478849407783418	0.5116498630619662
0.7464749012972364	0.5073740651886574
0.6842216582064298	0.5080183205211561
0.6719543147208121	0.4930786092064108
0.6825296108291032	0.5061772477267075
0.7376621545403271	0.5296026552630394
0.8117597292724196	0.5407970567659708
0.7140439932318104	0.5152991116222028
0.7114354201917654	0.5165505079097784
0.7069937958262832	0.4985893005782439
0.7324450084602369	0.4911937918958182
0.768542019176537	0.5079241780315652
0.711082910321489	0.5108601241975145
0.7011421319796954	0.4950813458016667
0.7497884940778342	0.4988987205157604
0.7092498589960519	0.5021450470819413
0.7152425267907502	0.5296004106307921
0.7187676254935138	0.489010379246292
0.7465454032712916	0.5155167444132726
0.7055837563451777	0.5084069978072793
0.685067681895093	0.5030364938612805
0.7120699379582628	0.5299106621916525
0.6876762549351382	0.5164328801328973
0.7945572476029329	0.5578058380358367
0.714960518894529	0.5009772769972848
0.7079103214890017	0.5026837910130074
0.7163000564015792	0.5295129547316378
0.6959249858996052	0.4813986709310091
0.7600112803158489	0.5300848418988703
0.7145375070501974	0.5032245656506925
0.713127467569092	0.530233507341619
0.7324450084602369	0.4868463742880466
0.7246192893401016	0.4966576788548073
0.7052312464749013	0.5044229963687848
0.7153835307388607	0.5036759461935515
0.7424562887760857	0.5095008213785812
0.733502538071066	0.526899916650461
0.7122109419063734	0.5247173589844355
0.7410462492949803	0.5121911018734944
0.7383671742808798	0.5219844074671944
0.7105188945290468	0.4989920176981606
0.7269458544839256	0.5017237744385267
0.722433728144388	0.506581858218807
0.7093203609701072	0.5145215491753278
0.7034686971235194	0.5039363909483278
0.7355470953186689	0.5013735717889649
0.7323745064861816	0.4988556370324043
0.7259588268471517	0.5359936281266138
0.7103778905809363	0.4807610458878073
0.7437958262831359	0.5100581504210799
0.6946559503666103	0.4923251486827542
0.7093203609701072	0.5296464176242435
0.7313169768753525	0.5099317799837169
0.735053581500282	0.5148784341551753
0.7323745064861816	0.5238116001088964
0.7246897913141568	0.5044948361884585
0.7361111111111112	0.5323460558267487
0.7066412859560067	0.495976345600887
0.7803158488437676	0.516965676218241
0.7680485053581501	0.5100540280702189
0.7084743372814439	0.5046416470487389
0.7132684715172025	0.5420540508211483
0.7099548787366047	0.4878197534143859
0.7491539763113367	0.5100284441474734
0.7010716300056402	0.5154886063808558
0.6955019740552736	0.4996010251759743
0.7363931190073322	0.5187180946955223
0.6912013536379019	0.5044497627695899
0.718556119571348	0.5538720984150344
0.7076283135927806	0.5058265416444891
0.7311054709531867	0.5125484319625363
0.7352650874224478	0.5008680646684529
0.7249717992103779	0.549473384478378
0.7142554991539763	0.494537329910811
0.7478849407783418	0.4917055149965793
0.8213479977439369	0.5788745908113347
0.800761421319797	0.561674785956225
0.7460518894529047	0.5091219115599813
0.7092498589960519	0.5304940189827669
0.696630005640158	0.4968611836991118
0.7473914269599549	0.5289363418575546
0.6916243654822335	0.5122085270482247
0.7046672306824591	0.5308846133889212
0.7299069373942471	0.5112866006228699
0.7002256063169768	0.500182645487296
0.7127749576988156	0.5628449367223984
0.7119994359842076	0.5213841321160864
0.7188381274675691	0.5221546247465261
0.7198956570783982	0.5144214220977773
0.7096728708403836	0.5428369219375184
0.9173716864072194	0.6975505069831112
0.8451776649746193	0.6036778001265654
0.7624788494077834	0.5401582277896371
0.7727721376198533	0.5489186185462085
0.7777777777777778	0.5427523981415044
0.6948674562887761	0.4872195271373629
0.6923998871968415	0.514301258732214
0.7239847715736041	0.5120838055465692
0.7019881556683587	0.4876463374315044
0.7042442188381275	0.553929996684315
0.7226452340665539	0.5074248461877646
0.7119289340101523	0.4961341867721344
0.698181049069374	0.5028035742061994
0.7120699379582628	0.5396211819333334
0.7019176536943035	0.5178399952294257
0.7060067681895094	0.5191875264089987
0.6780174844895657	0.5084402587762358
0.720882684715172	0.5019091275032506
0.7703045685279187	0.5498894658189677
0.7170050761421319	0.4989788679648269
0.7316694867456289	0.5225937227688746
0.7805273547659335	0.5587146200744165
0.7201776649746193	0.5037610626545799
0.6926113931190073	0.5327804486892449
0.715454032712916	0.5215653810577879
0.7277918781725888	0.5132939329641804
0.7055132543711224	0.533635835808458
0.7065707839819515	0.510587785743096
0.7078398195149465	0.4992471409478234
0.6804850535815002	0.4868611972624073
0.7238437676254935	0.5473759484520182
0.7109419063733785	0.5369242519361541
0.7176395939086294	0.5395711986721025
0.6893683023124647	0.5095014779862275
0.7251833051325437	0.4832150584247195
0.7146080090242527	0.4971815862282043
0.6951494641849972	0.4907528364655282
0.7099548787366047	0.5033972320509119
0.7442188381274676	0.5353642670376652
0.761844331641286	0.5300682429146412
0.6951494641849972	0.5153466801300445
0.7006486181613085	0.5142295767882417
0.7356175972927242	0.522774279352678
0.6991680767061478	0.4895340719576
0.6982515510434292	0.5286420432728178
0.7010716300056402	0.5084414002737871
0.7041032148900169	0.5027927549188435
0.7053722504230119	0.5135598578264463
0.720107163000564	0.5365646255713765
0.7074873096446701	0.5318483726930898
0.7263818386914833	0.4956488091770348
0.8716159052453468	0.6411617966060519
0.6967710095882684	0.4868554914826608
0.6885927805978568	0.4783399952856779
0.6918358714043993	0.4898498081954846
0.7254653130287648	0.5206829773771227
0.7790468133107727	0.5520487858649695
0.6871827411167513	0.4757723492816479
0.6933869148336154	0.5142842564708562
0.7152425267907502	0.5193155240251198
0.6909193457416808	0.4767985436576751
0.6954314720812182	0.535951823988318
0.7009306260575296	0.4932733692712901
0.7035391990975748	0.5036145773730387
0.6898618161308516	0.4883456487018749
0.7063592780597857	0.5175125282705497
0.6890157924421884	0.5038391544941553
0.7172165820642978	0.5263391680758818
0.7441483361534122	0.5177536613896271
0.6926818950930627	0.4734533157820852
0.6940214326001128	0.4686949139752019
0.6864777213761986	0.4922079496312414
0.7146785109983079	0.5247726260403659
0.7441483361534122	0.5287182126046308
0.7145375070501974	0.4789455147810303
0.68556119571348	0.5062650345212006
0.6996615905245347	0.5028892709284295
0.7351945854483926	0.52635398649581
0.7001551043429216	0.5151103894407626
0.7074168076706148	0.4968933853191184
0.6904258319232939	0.4898912795151036
0.6995205865764241	0.5104483286122662
0.6916948674562888	0.5023128921409695
0.6848561759729273	0.4948349902301737
0.6883812746756909	0.50924075065366
0.7069232938522279	0.4954522094724006
0.7564156796390299	0.5014438994998333
0.7356880992667795	0.4843603692680065
0.6870417371686407	0.4669160554120161
0.7026931754089114	0.5050493928673697
0.7245487873660462	0.5217778387407626
0.7667089678510999	0.5338623469249436
0.6862662154540327	0.493097077064955
0.707205301748449	0.5054884958819407
0.7435843203609701	0.539406170882699
0.7043147208121827	0.4914466367793111
0.7040327129159617	0.5088090981052429
0.6742808798646363	0.4826754902935926
0.6926818950930627	0.49756876653755
0.6973350253807107	0.4973015868644551
0.6915538635081783	0.498098782170528
0.7284263959390863	0.508965959099607
0.7110124083474337	0.4827209022937404
0.8218415115623238	0.5773129128828713
0.8028059785673999	0.5558803909799448
0.7184856175972927	0.4533965766136314
0.6912718556119571	0.4877274523485773
0.7196136491821771	0.519376893153915
0.7818668922729837	0.5716538786582752
0.6926818950930627	0.4656773999441714
0.7027636773829667	0.5088301915315684
0.7148900169204738	0.5257628694416517
0.7069937958262832	0.4905212631390623
0.6940919345741681	0.5088657383491341
0.6921178793006204	0.4882632112520946
0.6686407219402143	0.4831663244886808
0.6745628877608573	0.4804858631835231
0.7137619853355894	0.4986790055324321
0.7278623801466441	0.4568002699970516
0.818034404963339	0.5688383192756284
0.797447828539199	0.5615914243482708
0.7998448956570784	0.5667078712493607
0.7830654258319233	0.5346262108562789
0.6859842075578116	0.4616133772109402
0.7127749576988156	0.5073894357851823
0.7509870276367738	0.5503773876609915
0.7122814438804287	0.487786217186456
0.6995205865764241	0.509043435529245
0.6856316976875353	0.5128235580760578
0.7303299492385786	0.5196339976131213
0.7033981951494642	0.4975081337493645
0.7091793570219966	0.4952709189152795
0.665468133107727	0.4694023859255097
0.674492385786802	0.4771137017967162
0.711082910321489	0.5018999854141132
0.852580372250423	0.6038620831748216
0.8068245910885504	0.5676019873703818
0.75	0.5269463798265598
0.7560631697687535	0.5403199621144363
0.7975888324873096	0.5630710781248864
0.7139029892837	0.4649389956013348
0.7032571912013537	0.5077282139336593
0.7256768189509306	0.5438299660576922
0.746897913141568	0.5204712790541856
0.6980400451212634	0.4909149809548009
0.6743513818386915	0.4873261668455934
0.7533135927805978	0.5440352685399363
0.7215877044557247	0.4920936954547484
0.7013536379018612	0.4944729224240894
0.6928934010152284	0.478998174453263
0.6999435984207558	0.4816473926188019
0.7433728144388043	0.5254810168041685
0.726029328821207	0.5067883413512784
0.752326565143824	0.530555104868048
0.7471799210377891	0.541178285054265
0.7588127467569092	0.5411297240286805
0.771644106034969	0.5577492562311303
0.7624083474337281	0.4903703008935561
0.7007191201353637	0.490331713686381
0.7171460800902425	0.5164313977898601
0.7705865764241399	0.5243150421705514
0.7092498589960519	0.4707737163604218
0.6835871404399323	0.4892094021439196
0.7459108855047941	0.5555075655188996
0.7344895657078399	0.5041482688561884
0.7064297800338409	0.5090632077589082
0.7038212069937958	0.4931391588148408
0.7155950366610265	0.4951512182298308
0.708756345177665	0.5251525691428094
0.8048505358150028	0.5600732158368414
0.7361816130851664	0.526454097614032
0.7302594472645234	0.5032523308815898
0.7436548223350253	0.5348310291376848
0.7682600112803158	0.5594579157734857
0.7860265087422448	0.5424014218236537
0.7123519458544839	0.4710502354672914
0.711858432036097	0.5098239276252952
0.7838409475465313	0.5729058211132709
0.7237732656514383	0.477577835927091
0.6926818950930627	0.4884259632756189
0.7146080090242527	0.5185203711819353
0.7593767625493514	0.527582741405871
0.7232797518330514	0.4904531888898253
0.7192611393119007	0.5027137678152601
0.7233502538071066	0.5018865314087398
0.6820360970107163	0.4897833803740174
0.806965595036661	0.5653169360630707
0.7311054709531867	0.5004178269274944
0.7266638465877044	0.5108813485875431
0.7266638465877044	0.511324188756379
0.7497179921037789	0.5484728788652321
0.7983643542019176	0.5630734551647976
0.7447123519458545	0.4893984149751899
0.702058657642414	0.5000540280507914
0.7571912013536379	0.5488442448536659
0.7602227862380146	0.5154013451338775
0.6958544839255499	0.4783731715490903
0.6786520022560631	0.4831664103607846
0.7679780033840947	0.5588142773951613
0.7451353637901861	0.5001877858620946
0.7315284827975184	0.4986905988873547
0.7431613085166384	0.5128852446029856
0.7134094754653131	0.514494442717195
0.7533135927805978	0.5229940523788917
0.7717146080090242	0.5216917666585498
0.7639593908629442	0.5101201625908228
0.7366046249294981	0.5141856407874319
0.7394952058657642	0.5216724434085613
0.8037225042301185	0.5697212136497792
0.7784122955442753	0.5265972773622082
0.6976170332769318	0.496684933168449
0.7461223914269599	0.5302330789076628
0.7976593344613649	0.5323309227045708
0.7194726452340665	0.4977640710685435
0.661872532430908	0.4700543547162075
0.7491539763113367	0.5576956569454874
0.7648054145516074	0.518707296955265
0.7542301184433164	0.5032285213959581
0.7271573604060914	0.5341308480187031
0.7321630005640158	0.4981869772719816
0.7355470953186689	0.5038024003614786
0.821630005640158	0.5678735841551594
0.8056965595036661	0.5519799743875905
0.7517625493513819	0.5096405325748071
0.7275098702763677	0.5139891232107818
0.7906796390298928	0.5705962453214309
0.8042865200225606	0.5346021609597139
0.7223632261703328	0.4974566109636403
0.7156655386350818	0.5118548965408214
0.8044275239706712	0.5482446802018018
0.73582910321489	0.4977412333784375
0.6711082910321489	0.486116504531675
0.7167935702199661	0.5201030825312116
0.7545826283135928	0.536490888718811
0.7502115059221658	0.5223713638780995
0.7153835307388607	0.522250426454027
0.6996615905245347	0.5064586443722953
0.8106316976875353	0.5715611022994889
0.7983643542019176	0.5485878802273841
0.7975183305132544	0.5410204641490008
0.7903271291596164	0.5359978547528502
0.7437958262831359	0.5212844916083611
0.7603637901861252	0.5485208296547188
0.8192329385222786	0.545991101136885
0.7423152848279752	0.5015882239560299
0.6982515510434292	0.5141304654632859
0.8026649746192893	0.5638188977109694
0.7626903553299492	0.5121663938477052
0.6938099266779469	0.4965510770483958
0.6988860688099267	0.4917395678071156
0.7477439368302312	0.5426649661574884
0.7411167512690355	0.5413121081537515
0.6845036661026509	0.4899915160640447
0.724478285391991	0.491524130182192
0.8206429780033841	0.5621655602112138
0.7891990975747321	0.5358634586100723
0.7980823463056965	0.5339988952378855
0.7951917653694304	0.5380368801824505
0.7498589960518894	0.5185146254379177
0.7351945854483926	0.5374051363108523
0.8313592780597857	0.562819760297446
0.768542019176537	0.5067257331189577
0.7014946418499718	0.502342421584473
0.792019176536943	0.5621669943109787
0.7931472081218274	0.514077426252195
0.7227862380146645	0.5135418547430174
0.6802030456852792	0.4869935418401633
0.7186971235194586	0.5116522916729794
0.720882684715172	0.5211358259692526
0.6961364918217711	0.5047437924258587
0.8037225042301185	0.5514550171918577
0.7801043429216018	0.5239290186850174
0.795614777213762	0.564261494586492
0.8142978003384095	0.5688000446664945
0.8006204173716864	0.5095831209106912
0.7746051889452905	0.5265901858824286
0.7408347433728144	0.5140168490500227
0.8291032148900169	0.5771338872950831
0.795121263395375	0.5243305142330302
0.7264523406655387	0.5200634310952977
0.7743231810490694	0.5425484742060048
0.8002679075014101	0.5113220959955763
0.7421742808798646	0.5074839550047722
0.6950789622109419	0.4895249842906999
0.6956429780033841	0.4964140626957745
0.6944444444444444	0.4900827376412031
0.732727016356458	0.4950012841350973
0.7427382966723068	0.4961293529690139
0.7787648054145516	0.5432475930806276
0.7758742244782854	0.5282024727226037
0.8049210377890581	0.5502113383930223
0.8191624365482234	0.5400314952243462
0.7811618725324309	0.5161375684085623
0.7674844895657078	0.5411704738904054
0.794063733784546	0.5661651752783429
0.7975183305132544	0.5141579941550134
0.7364636209813875	0.525956135579139
0.743020304568528	0.5399263028682733
0.8169768753525098	0.5335130426336954
0.7554286520022561	0.5043963363234819
0.7077693175408911	0.5062844396325281
0.6923293852227862	0.4835950643851583
0.6906373378454597	0.4815675989629406
0.7266638465877044	0.4891744005406032
