# Supplementary material for: High-confidence 3D template matching for cryo-electron tomography
Source: Nat Commun. 2024 May 11;15:3992. doi: 10.1038/s41467-024-47839-8 (PMC11088655; doi:10.1038/s41467-024-47839-8)
Supplement: Supplementary file 6 — Source Data [file 41467_2024_47839_MOESM6_ESM.zip › Source_data_file/Figure2/Figure2e_protofilament_CCC_fraction_overlaping_voxels.csv]

1.0	1.0
0.18875893437296945	0.0645023347182702
0.15464587394411955	0.0540444223964593
0.11403508771929824	0.0315458751755019
0.12508122157244964	0.0596903183088893
0.12930474333983105	0.0982377649839023
0.09746588693957114	0.0213254656221702
0.10006497725795971	0.0653606263213402
0.12345679012345678	0.0759023555292108
0.08414554905782975	0.0386695182603811
0.1484730344379467	0.0965580994261641
0.10883690708252111	0.0680543162042105
0.16049382716049382	0.0887161520281027
0.10038986354775828	0.022900572144638
0.16374269005847952	0.0920375826905594
0.18973359324236516	0.1095762823715912
0.18096166341780376	0.0521753597388234
0.30084470435347627	0.1540107332926699
0.1793372319688109	0.0404385658849633
0.18973359324236516	0.0969817126870316
0.1410006497725796	0.0687508409667198
0.09779077322936972	0.0431875951676152
0.10266406757634827	0.064484714375571
0.10298895386614684	0.0424235596917577
0.13060428849902533	0.0730778437692704
0.11598440545808966	0.0530962166261776
0.11728395061728394	0.0615743175154418
0.1189083820662768	0.0793013873494989
0.09844054580896686	0.0306560263935975
0.10591293047433398	0.0717360219714051
0.11695906432748537	0.0448069726847526
0.11955815464587394	0.0259458186419885
0.1419753086419753	0.0358275863547309
0.25048732943469787	0.194917749706399
0.1848602988953866	0.0753908305880025
0.2014294996751137	0.0809047881033791
0.13840155945419103	0.0355813979197544
0.14392462638076672	0.0782991007556986
0.10331384015594541	0.0217166189881343
0.11371020142949967	0.0470991638676403
0.10331384015594541	0.0503902583449838
0.10883690708252111	0.0593317522819204
0.09226770630279402	0.0398000710871393
0.10753736192332683	0.0417097706003655
0.08674463937621832	0.0162327655636439
0.10136452241715399	0.0238103596858175
0.11630929174788823	0.0717886633486257
0.1419753086419753	0.0552817036920316
0.13677712800519817	0.0379429231754438
0.16211825860948667	0.0466315169359274
0.21182586094866795	0.109153236907924
0.18323586744639375	0.0345087542225556
0.1650422352176738	0.0321334299926344
0.1387264457439896	0.0430902746820736
0.11695906432748537	0.0323012401711611
0.11858349577647823	0.0357069376307187
0.10266406757634827	0.0386180015690207
0.08869395711500974	0.0250131370556804
0.08869395711500974	0.0234886399341965
0.0903183885640026	0.0362727722074956
0.08576998050682261	0.0233412001129263
0.08349577647823261	0.0354883122768899
0.10688758934372969	0.0327302797169568
0.1166341780376868	0.0493902314602091
0.10948667966211825	0.0263080586684618
0.15334632878492527	0.03809217040947
0.17316439246263807	0.0331741856497103
0.21767381416504222	0.0942123264766957
0.24041585445094216	0.0716274824053832
0.19428200129954515	0.0771163582459491
0.15464587394411955	0.0413151614771513
0.1133853151397011	0.0476474442725559
0.11241065627030539	0.0264201324571675
0.09291747888239116	0.0382308352364737
0.07894736842105263	0.0217706324243062
0.09324236517218973	0.0384286777155107
0.09096816114359974	0.0112806014056284
0.08901884340480831	0.0321941670746712
0.09454191033138401	0.0407785534632812
0.09064327485380116	0.0222229548794998
0.10818713450292397	0.0351168689839877
0.11825860948667966	0.0412410935059738
0.13385315139701104	0.0392349576353906
0.17413905133203378	0.0602336895856038
0.22936972059779076	0.0786611681317291
0.20305393112410655	0.0568317717993087
0.14912280701754385	0.0293036269987701
0.12897985705003248	0.031762034104998
0.12313190383365821	0.0257459088157881
0.10753736192332683	0.036212175899118
0.09096816114359974	0.0396212919597597
0.08706952566601689	0.022730587971135
0.08576998050682261	0.0370094926480822
0.08512020792722547	0.0204060778136832
0.09194282001299545	0.0342106256181288
0.09486679662118258	0.0231534432421741
0.09096816114359974	0.0320323925330311
0.10753736192332683	0.0429037893218047
0.12573099415204678	0.0451581043909967
0.13515269655620532	0.0371551892178003
0.19980506822612085	0.0719976960327479
0.18128654970760233	0.0519799533919372
0.30344379467186483	0.1679264823339162
0.1530214424951267	0.0431694301338008
0.13255360623781676	0.0339670042003502
0.12085769980506822	0.0503779293998725
0.10916179337231968	0.0394253212377142
0.09714100064977257	0.0233246319609039
0.08544509421702404	0.0312638116435868
0.08934372969460688	0.0180527295287319
0.09454191033138401	0.0339301498498984
0.09226770630279402	0.0413867724775414
0.11435997400909681	0.0553243000198474
0.10591293047433398	0.0461522188269802
0.10981156595191682	0.0163274940941183
0.13385315139701104	0.0555499799379464
0.14879792072774528	0.0524911761458864
0.19070825211176087	0.0588756417152883
0.1848602988953866	0.0340144705336363
0.1682910981156595	0.05458875568584
0.1442495126705653	0.0430983998168493
0.11728395061728394	0.0402136754054638
0.12020792722547108	0.0771571296810758
0.1133853151397011	0.0187030716752259
0.10688758934372969	0.0596052067310689
0.09811565951916829	0.0405469769117436
0.11630929174788823	0.0690809839209868
0.11078622482131253	0.0511944374076857
0.11046133853151396	0.0537173896717866
0.10331384015594541	0.0664731281109937
0.10428849902534112	0.0307685363804158
0.11500974658869395	0.0588748975629808
0.1341780376868096	0.06600421390473
0.16244314489928524	0.0804093542230118
0.17478882391163092	0.0520122416800099
0.3424301494476933	0.2288728358528617
0.2102014294996751	0.0951327194545491
0.15432098765432098	0.0497450787307198
0.13125406107862247	0.0439533640776741
0.10883690708252111	0.0207178118486408
0.11858349577647823	0.0742425620725658
0.13060428849902533	0.0604931884141252
0.12735542560103963	0.0626299475633359
0.11403508771929824	0.0769502414923714
0.09291747888239116	0.0379435513115542
0.1023391812865497	0.0840921207382336
0.10266406757634827	0.034498459515399
0.11533463287849252	0.0543693552029948
0.12085769980506822	0.0558024359294916
0.14684860298895386	0.0779521761622583
0.1728395061728395	0.0894674881175753
0.16569200779727095	0.047128071132855
0.32326185834957766	0.2083129098572174
0.1770630279402209	0.0410102815630148
0.2037037037037037	0.1106490760168525
0.1881091617933723	0.0875153994861075
0.10721247563352826	0.030008736013064
0.16601689408706952	0.1023737291238443
0.08869395711500974	0.0448691693295665
0.13255360623781676	0.1016526390118903
0.08999350227420402	0.0503416255632289
0.07894736842105263	0.0237468901500214
0.12085769980506822	0.0963810907184228
0.10071474983755685	0.0379014647407996
0.195906432748538	0.1032450801968875
0.09779077322936972	0.0374366180444852
0.15821962313190382	0.0786705764046515
0.1783625730994152	0.0731815703119425
0.31026640675763484	0.1726888301831277
0.34860298895386616	0.3555597077613397
0.23814165042235216	0.0932637400088457
0.25925925925925924	0.16033811874255
0.20532813515269654	0.1443790004976401
0.12638076673164392	0.066587907617754
0.1299545159194282	0.098621506068056
0.10916179337231968	0.0397566760273002
0.16666666666666666	0.1260966779826449
0.08674463937621832	0.0267555828742289
0.13905133203378817	0.1028048626929777
0.1640675763482781	0.1010620819861988
0.11468486029889538	0.0840975712378252
0.15367121507472384	0.1204511798397112
0.11825860948667966	0.0705518670838212
0.1133853151397011	0.0294633084201525
0.13710201429499674	0.0314182819395308
0.1640675763482781	0.037356397374988
0.285899935022742	0.1948245564878769
0.3476283300844704	0.2326118868932418
0.15497076023391812	0.0871658969886318
0.18843404808317088	0.128354214717071
0.20987654320987653	0.1313169671562225
0.10071474983755685	0.05891155970779
0.16894087069525665	0.120022688379006
0.1442495126705653	0.1189703622513292
0.0792722547108512	0.0571925492311969
0.18973359324236516	0.1405443329145675
0.09714100064977257	0.0639545114334379
0.19395711500974658	0.1325513773907173
0.10916179337231968	0.0822941269512622
0.2355425601039636	0.1590604739709538
0.13482781026640675	0.0930631543969801
0.23814165042235216	0.1600611691402334
0.41682910981156596	0.2992701017744878
0.2719298245614035	0.1672051150080136
0.17348927875243664	0.0371325404274296
0.18323586744639375	0.0942331727830341
0.13352826510721247	0.0224148397450014
0.2664067576348278	0.1902803003485528
0.08187134502923976	0.0193861042070998
0.1682910981156595	0.1708516255365461
0.08999350227420402	0.0482347451100949
0.13287849252761533	0.1334084386158439
0.1806367771280052	0.1428228574999233
0.09974009096816114	0.0394510253983188
0.24788823911630928	0.1693355324750189
0.09941520467836257	0.0319568251019533
0.23911630929174787	0.1689963332370871
0.25276153346328784	0.21344099746112
0.31351526965562054	0.2079968363607982
0.18096166341780376	0.0367237341589494
0.23521767381416503	0.1743359924965078
0.26413255360623783	0.17671183953132
0.23359324236517218	0.1824678119367575
0.17024041585445093	0.1025723835565472
0.16536712150747238	0.147472752235055
0.11371020142949967	0.1133676591694091
0.18551007147498375	0.1457873236732953
0.09226770630279402	0.0487082839864841
0.24139051332033787	0.1839792702803696
0.12508122157244964	0.103170677754622
0.13385315139701104	0.1104622454182535
0.1783625730994152	0.14851511786632
0.10883690708252111	0.1230775052433771
0.14619883040935672	0.097333824594737
0.25276153346328784	0.1706291601794156
0.16699155295646523	0.0592403769747606
0.3362573099415205	0.2332250344670333
0.26738141650422353	0.2113825204897533
0.24951267056530213	0.226553151023029
0.2222222222222222	0.199170078832111
0.20955165692007796	0.1673023021023716
0.11208576998050682	0.0280115827375626
0.23391812865497075	0.1833664569768426
0.12248213125406107	0.1052654841819172
0.1442495126705653	0.1157501564810582
0.20760233918128654	0.1634410727216886
0.09551656920077972	0.0396033917488315
0.1705653021442495	0.1712266317407512
0.10006497725795971	0.0695377432648536
0.24236517218973358	0.1796405690033597
0.11500974658869395	0.0382777282732754
0.1387264457439896	0.0630963388894448
0.260233918128655	0.1877663567966506
0.20630279402209226	0.1591877855675187
0.2732293697205978	0.1541513383686264
0.18518518518518517	0.1311144342470017
0.16146848602988953	0.1194369318102382
0.1949317738791423	0.1818234069336653
0.11825860948667966	0.0680336964762756
0.2179987004548408	0.1639700266049407
0.09519168291098115	0.0269144560170866
0.17803768680961662	0.1518420680359222
0.10526315789473684	0.0998982347615511
0.1055880441845354	0.0728637248727238
0.18193632228719947	0.1591170658522462
0.10363872644574398	0.0397485121218352
0.2521117608836907	0.1705017639273009
0.17803768680961662	0.1359247103967829
0.15984405458089668	0.1105691479192317
0.33560753736192334	0.225792766954666
0.15886939571150097	0.0996380869683161
0.30669265756985054	0.2100320844530045
0.16049382716049382	0.0408993822639717
0.13612735542560103	0.0143806180895755
0.1682910981156595	0.1165125432751591
0.13677712800519817	0.1087228050901913
0.1572449642625081	0.11037938184482
0.09876543209876543	0.084577064128249
0.1783625730994152	0.1369136937804085
0.09844054580896686	0.0234631127138644
0.16764132553606237	0.1262373728236839
0.1354775828460039	0.0992986326781089
0.10883690708252111	0.091778930803124
0.1465237166991553	0.0994355153503946
0.24463937621832357	0.1655852752032581
0.2751786874593892	0.1706029028214883
0.1783625730994152	0.0519431604010783
0.31643924626380765	0.2231669951097721
0.17478882391163092	0.0548595347935967
0.24366471734892786	0.1417456500683009
0.15756985055230668	0.1094348152334237
0.12053281351526965	0.027312047060823
0.18096166341780376	0.1248479100516038
0.10298895386614684	0.0396114490377128
0.16926575698505522	0.1074453641663798
0.11760883690708251	0.0837351469881243
0.08706952566601689	0.0265471458729752
0.15172189733593242	0.1116542021628927
0.10071474983755685	0.0185976418782719
0.1806367771280052	0.1238617561591708
0.10916179337231968	0.0406638503330792
0.20402858999350226	0.1239222204068523
0.2387914230019493	0.145582251619901
0.2134502923976608	0.1728739415270436
0.5188434048083171	0.3907459494186943
0.25925925925925924	0.1290226167363485
0.1770630279402209	0.119180322394871
0.15204678362573099	0.1087178079380121
0.11046133853151396	0.048094895900238
0.14327485380116958	0.0931082210648601
0.08382066276803118	0.0192487840444498
0.11630929174788823	0.0843777722280557
0.07537361923326835	0.0189904936876047
0.09389213775178687	0.0629826216531944
0.13255360623781676	0.0911279714260072
0.10721247563352826	0.0497336882402446
0.16666666666666666	0.0868376239501879
0.09454191033138401	0.0227506011225674
0.1267056530214425	0.0584620069573348
0.14002599090318388	0.0546284368686875
0.255685510071475	0.1313271366358605
0.30246913580246915	0.1911831046101168
0.19298245614035087	0.0934300780022101
0.16601689408706952	0.064697377120412
0.1410006497725796	0.0697335111029721
0.13060428849902533	0.0672572555218234
0.10948667966211825	0.0193434076155209
0.0935672514619883	0.0456478251188025
0.11598440545808966	0.0796210443547517
0.08739441195581546	0.0397006686324934
0.1286549707602339	0.0766946846116095
0.11241065627030539	0.0587899392445049
0.12703053931124106	0.0635127648078047
0.11435997400909681	0.0293657240227765
0.13840155945419103	0.0847362159776928
0.11273554256010396	0.0214481509200675
0.14912280701754385	0.0214420359751801
0.20272904483430798	0.0474882816136502
0.17543859649122806	0.0884314529991426
0.18680961663417803	0.05736857621484
0.13287849252761533	0.0389827982297369
0.13742690058479531	0.0545110841704828
0.10883690708252111	0.0522442765507819
0.08901884340480831	0.0271156207170132
0.10981156595191682	0.0577899967582624
0.10493827160493827	0.0551758816142095
0.09486679662118258	0.052964615504332
0.1023391812865497	0.0576130111378861
0.08382066276803118	0.0382109867401286
0.09226770630279402	0.0361354586359222
0.10851202079272254	0.0361129389868394
0.13385315139701104	0.065458179333431
0.15432098765432098	0.0801820913040787
0.19623131903833657	0.0867952420989358
0.2569850552306693	0.1709919088843088
0.3128654970760234	0.173105012964945
0.17446393762183235	0.042280850411503
0.12053281351526965	0.0176222892816333
0.1101364522417154	0.0316213781441839
0.1133853151397011	0.038260175443069
0.1055880441845354	0.0505538224409621
0.09584145549057829	0.0359664579214625
0.08901884340480831	0.0383277323270251
0.08382066276803118	0.0145658648309259
0.08869395711500974	0.026723840905855
0.08414554905782975	0.0257820563655038
0.09161793372319688	0.0317621696623346
0.11598440545808966	0.0406927708046645
0.11078622482131253	0.0253379824204908
0.14554905782975958	0.037488901243964
0.1751137102014295	0.0372296326590303
0.1926575698505523	0.0845598904809799
0.2014294996751137	0.068099964318721
0.1595191682910981	0.0383361146010516
0.13125406107862247	0.0344171494537318
0.1055880441845354	0.014322239827724
0.10656270305393112	0.0344803494383792
0.09291747888239116	0.0140345322973731
0.0847953216374269	0.0374675624976933
0.08317089018843404	0.0314375337712623
0.08544509421702404	0.0254608252093915
0.10038986354775828	0.0337950209910426
0.099090318388564	0.0197398605653512
0.08901884340480831	0.035682385599546
0.1046133853151397	0.0188299736883152
0.1244314489928525	0.0458728520455589
0.1419753086419753	0.0353792132655518
0.1848602988953866	0.0412634338214049
0.30214424951267055	0.1784635281403178
0.2235217673814165	0.0775310788428916
0.15139701104613384	0.0386300089463978
0.1133853151397011	0.0353100972855209
0.1055880441845354	0.0131509635630306
0.10656270305393112	0.0461875751339928
0.10136452241715399	0.0469302929477408
0.09616634178037686	0.0394875252674397
0.08869395711500974	0.0183002212835054
0.0825211176088369	0.0153132914539157
0.08836907082521117	0.033338796718675
0.10331384015594541	0.0269436247926072
0.09324236517218973	0.0352911573145784
0.10006497725795971	0.0420909866600521
0.11598440545808966	0.0287802408601294
0.1397011046133853	0.0315841316446707
0.17868745938921377	0.0642191579173561
0.27257959714100066	0.2345639647603175
0.17673814165042234	0.0408832374327399
0.15139701104613384	0.0612799277012451
0.13677712800519817	0.0546627765769242
0.1055880441845354	0.0384704878549385
0.1046133853151397	0.0436411148465361
0.10168940870695256	0.0217639512460379
0.09161793372319688	0.0339506700917806
0.09096816114359974	0.0131034103811821
0.08641975308641975	0.0402967760678298
0.08317089018843404	0.0208189926541784
0.099090318388564	0.0418793027630579
0.10103963612735542	0.0406283665178081
0.11306042884990253	0.0187134776765598
0.1341780376868096	0.0576698299037235
0.16536712150747238	0.0462286145245394
0.17478882391163092	0.0454095741934308
0.22384665367121506	0.1977106036522901
0.20402858999350226	0.1019125611218439
0.1397011046133853	0.0166604209893887
0.1101364522417154	0.0291320680541432
0.12703053931124106	0.0623758647933654
0.09389213775178687	0.0422027583999463
0.10266406757634827	0.0354667415709129
0.0880441845354126	0.022404114177228
0.09584145549057829	0.0601260367136667
0.09486679662118258	0.0353989102439818
0.1078622482131254	0.0655041730835527
0.11403508771929824	0.0452214037698862
0.12345679012345678	0.0610887790897034
0.1078622482131254	0.0332359988414512
0.14684860298895386	0.0712922299248191
0.16601689408706952	0.092148074827231
0.2157244964262508	0.1024025652594888
0.34307992202729043	0.3177741601148823
0.1663417803768681	0.0496065249428945
0.1806367771280052	0.1139475015300387
0.13060428849902533	0.088936243817022
0.10136452241715399	0.0368978594013552
0.10656270305393112	0.0779742908197201
0.09161793372319688	0.0362875146550407
0.12313190383365821	0.0816771119513701
0.11371020142949967	0.0604025000401697
0.11565951916829109	0.0612066267163915
0.12573099415204678	0.0898886987894023
0.0825211176088369	0.0361824330518101
0.1244314489928525	0.0929747826500242
0.10071474983755685	0.0432330053162402
0.13580246913580246	0.0245434267030515
0.1465237166991553	0.024289571026638
0.18843404808317088	0.039586063874692
0.30409356725146197	0.2037040005327972
0.22384665367121506	0.148183306424584
0.17348927875243664	0.0852236222152426
0.17966211825860948	0.1147777661540233
0.10753736192332683	0.0515641399360024
0.14165042235217673	0.0845562073059597
0.13807667316439245	0.078725990141883
0.14717348927875243	0.0896671241569702
0.07634827810266406	0.0300888721894473
0.1221572449642625	0.0885011961411154
0.09941520467836257	0.0464732145886912
0.09584145549057829	0.0404785674994099
0.1728395061728395	0.0913083831129912
0.18551007147498375	0.1057743614065359
0.11403508771929824	0.0501646361864393
0.1595191682910981	0.0768945942532891
0.22059779077322936	0.0968383435055418
0.2807017543859649	0.2191070203039924
0.20955165692007796	0.1236614971916678
0.1465237166991553	0.0342711010266553
0.14002599090318388	0.0712866135345759
0.18193632228719947	0.1250598596618573
0.10656270305393112	0.0488525346239675
0.1682910981156595	0.1121003082995507
0.10591293047433398	0.0746407088476064
0.09649122807017543	0.0468870962300769
0.1562703053931124	0.1221993664065004
0.09324236517218973	0.0264430381911506
0.17121507472384664	0.1114032055463444
0.11208576998050682	0.0521990143085173
0.20760233918128654	0.138247493247896
0.24528914879792071	0.1415549852508809
0.29792072774528916	0.2062735090667605
0.31968810916179335	0.1927785197932057
0.19753086419753085	0.0951183610422123
0.17316439246263807	0.0377011021708105
0.1783625730994152	0.0962249904172176
0.12118258609486679	0.025206480342285
0.21507472384665366	0.153288152598942
0.1101364522417154	0.0465048250832797
0.1894087069525666	0.1450402160242032
0.10623781676413255	0.0301202419570341
0.15432098765432098	0.1238266215962266
0.15464587394411955	0.1110313998704655
0.0912930474333983	0.0471801180263092
0.20532813515269654	0.144416800530354
0.11988304093567251	0.0439149776322164
0.20662768031189083	0.1203163924940522
0.2855750487329435	0.1727047912286972
0.22092267706302793	0.0995784358778852
0.1770630279402209	0.0637631539397104
0.3473034437946719	0.2202216386686206
0.2829759584145549	0.1782352665054302
0.2712800519818064	0.1869742750295493
0.13125406107862247	0.11007600536685
0.15042235217673813	0.1096968366551681
0.17316439246263807	0.1304030186099995
0.14392462638076672	0.1377277353330502
0.09519168291098115	0.0433101245391744
0.1682910981156595	0.172460021003434
0.08576998050682261	0.0426318673765656
0.14457439896036386	0.1373617813738535
0.17251461988304093	0.1284998582466625
0.1816114359974009	0.1334293109526137
0.13125406107862247	0.0280460901946632
0.16894087069525665	0.115446115861963
0.19200779727095516	0.0777912292728075
0.22384665367121506	0.201483756842216
0.24723846653671214	0.1374560630092652
0.3112410656270305	0.2051858258380179
0.255685510071475	0.1769945673471295
0.23619233268356074	0.1800451666221335
0.10818713450292397	0.0597891096170861
0.16146848602988953	0.1851715240788507
0.096816114359974	0.0461371308242329
0.13515269655620532	0.1320375596135579
0.18096166341780376	0.1493184997743581
0.09389213775178687	0.0502030780754951
0.25048732943469787	0.1982834504703288
0.10428849902534112	0.0781823169222678
0.18583495776478232	0.1947524244327646
0.16016894087069525	0.0932107532517799
0.16114359974009096	0.0503125005141424
0.29272254710851203	0.2455917837137939
0.34665367121507473	0.2438141267817899
0.26608187134502925	0.2101623232596973
0.15009746588693956	0.0704173041849941
0.12800519818063677	0.0823825960062358
0.26933073424301496	0.181813226602981
0.1111111111111111	0.0726137137020947
0.18973359324236516	0.1641208487264836
0.09714100064977257	0.0472709462934074
0.21215074723846652	0.1783220055506025
0.11760883690708251	0.1012366057051638
0.14782326185834957	0.1151869078033999
0.21507472384665366	0.1698467129011479
0.08999350227420402	0.0329807132477746
0.2069525666016894	0.1643121970487295
0.23066926575698504	0.1855420893811052
0.2475633528265107	0.1723492071874795
0.2540610786224821	0.1751003466413383
0.19330734243014944	0.163289112492148
0.29467186484730346	0.1808506910205313
0.16244314489928524	0.0815130384557601
0.11858349577647823	0.054193003541469
0.13937621832358674	0.1157312314516793
0.18908382066276802	0.1402401467679624
0.11728395061728394	0.0990513169904548
0.13450292397660818	0.1028199510900473
0.2189733593242365	0.1623284665721063
0.08414554905782975	0.0273003524180002
0.16991552956465236	0.148510653252664
0.10623781676413255	0.1025660188744551
0.16601689408706952	0.1368627700169228
0.12800519818063677	0.0900360038891882
0.21929824561403508	0.1864366270884126
0.24463937621832357	0.2202774706795522
0.17218973359324236	0.0437507389894359
0.19850552306692656	0.111550100097049
0.1751137102014295	0.0261319371192036
0.24788823911630928	0.1568188058177524
0.17901234567901234	0.1142739360531698
0.10168940870695256	0.0297941983328505
0.2069525666016894	0.1476294039824877
0.08641975308641975	0.0275498993227958
0.17543859649122806	0.1272970631525607
0.1166341780376868	0.1082188118048674
0.09779077322936972	0.073770225877289
0.18226120857699804	0.13625432252168
0.09779077322936972	0.020208820638729
0.21442495126705652	0.1497363513760987
0.10948667966211825	0.0198708008911286
0.1410006497725796	0.0891432536467784
0.17901234567901234	0.0904574138942295
0.3346328784925276	0.2668955934273698
0.35769980506822613	0.2171442167922626
0.2189733593242365	0.129573848417572
0.22839506172839505	0.1416403981654388
0.23294346978557504	0.1381697106402871
0.10623781676413255	0.0479301007358874
0.16991552956465236	0.106717585857576
0.10818713450292397	0.0765597079158718
0.18356075373619232	0.1155467039859565
0.0903183885640026	0.0489693520460536
0.16666666666666666	0.1187305949192065
0.11078622482131253	0.0874814429826284
0.10688758934372969	0.0396160654408096
0.19233268356075373	0.13034730805721
0.15204678362573099	0.0885478013604324
0.12703053931124106	0.0240524628892326
0.1539961013645224	0.0408561527394773
0.21604938271604937	0.1353582441523653
