# Supplementary material for: High-confidence 3D template matching for cryo-electron tomography
Source: Nat Commun. 2024 May 11;15:3992. doi: 10.1038/s41467-024-47839-8 (PMC11088655; doi:10.1038/s41467-024-47839-8)
Supplement: Supplementary file 6 — Source Data [file 41467_2024_47839_MOESM6_ESM.zip › Source_data_file/Figure2/Figure2e_proteasome_CCC_fraction_overlaping_voxels.csv]

1.0	1.0
0.31657142857142856	0.1174640766691306
0.5165714285714286	0.1682391612966735
0.4765714285714286	0.1566721937543978
0.376	0.1413493341395328
0.4034285714285714	0.1332685010793751
0.3782857142857143	0.1755257114433479
0.36114285714285715	0.1311991616667651
0.33371428571428574	0.1238406973173327
0.3325714285714286	0.1315982515409829
0.36342857142857143	0.1439465540818944
0.37485714285714283	0.1578575662317445
0.43542857142857144	0.1741301404595381
0.3851428571428571	0.1511511915339849
0.3657142857142857	0.1391976358926902
0.3931428571428571	0.1380942867397297
0.52	0.1903283679516505
0.48342857142857143	0.1712969299250216
0.5234285714285715	0.2144336067167049
0.42628571428571427	0.1612559369635008
0.44114285714285717	0.1552381205697237
0.4514285714285714	0.1687890670915851
0.3394285714285714	0.1440466458205743
0.408	0.1560841284098183
0.38171428571428573	0.1499106897589229
0.36342857142857143	0.1416257715329809
0.35314285714285715	0.1659995473573145
0.38057142857142856	0.1453344459002083
0.37485714285714283	0.1476161939222762
0.43314285714285716	0.1676974488421957
0.41828571428571426	0.1429603373420682
0.3382857142857143	0.1328733391570243
0.35428571428571426	0.1455026716369961
0.416	0.1419545082026796
0.41485714285714287	0.1411245064522378
0.4308571428571429	0.1563558176268613
0.37942857142857145	0.1371442575204667
0.3668571428571429	0.1435596746767868
0.46285714285714286	0.1553453096550349
0.3942857142857143	0.1398786691471697
0.408	0.1457883793978626
0.4022857142857143	0.1369191971364998
0.3702857142857143	0.1433313309127558
0.39885714285714285	0.1612894070927026
0.4034285714285714	0.1429697852837585
0.42514285714285716	0.1607546015380378
0.4045714285714286	0.1313204314864634
0.4605714285714286	0.1690610613633096
0.4114285714285714	0.135448957380878
0.44571428571428573	0.1382073664367353
0.464	0.1736740900305225
0.3737142857142857	0.1373882765674976
0.4297142857142857	0.1742630443804629
0.5177142857142857	0.1725809073149997
0.4491428571428571	0.1415206633778361
0.35428571428571426	0.1420762741736699
0.42857142857142855	0.1634668533951646
0.3657142857142857	0.1243068562376015
0.42857142857142855	0.1542380022741176
0.36114285714285715	0.1461019233340136
0.45714285714285713	0.145679336852567
0.3657142857142857	0.1432967373276875
0.44342857142857145	0.1920039381394571
0.36228571428571427	0.1441705233956765
0.4582857142857143	0.1758459132582856
0.5108571428571429	0.166626184870973
0.5268571428571428	0.1854856744626696
0.528	0.1706680524667166
0.5965714285714285	0.2556181619971905
0.5725714285714286	0.2083142493150087
0.472	0.1740530315278819
0.5017142857142857	0.1945290729094898
0.41485714285714287	0.1375609689733019
0.4377142857142857	0.1672607046210734
0.44457142857142856	0.1537697300164202
0.44685714285714284	0.1826228548429455
0.3657142857142857	0.1420395358938335
0.44685714285714284	0.1464875564765195
0.3462857142857143	0.1469311138524848
0.464	0.1640560101899485
0.368	0.1391352836724945
0.4502857142857143	0.1818354915992015
0.5085714285714286	0.1900353788030056
0.43657142857142855	0.1642604041893599
0.35314285714285715	0.1537885073385384
0.3702857142857143	0.1406874162546472
0.40114285714285713	0.1516346533082176
0.36457142857142855	0.1497860186837856
0.432	0.1526789823782096
0.48114285714285715	0.1549772044813258
0.3782857142857143	0.1298852722626856
0.4674285714285714	0.147425050044541
0.42514285714285716	0.1676509052497727
0.448	0.1475183651961679
0.44457142857142856	0.1832373291649155
0.4022857142857143	0.1508707287542952
0.4697142857142857	0.1699064853334132
0.408	0.1403369276882599
0.4205714285714286	0.1554929602889985
0.45371428571428574	0.1683511158113109
0.36228571428571427	0.1587987383082874
0.4868571428571429	0.1567904636355974
0.6468571428571429	0.2816660671614218
0.456	0.1529427095986516
0.4697142857142857	0.1590187699431046
0.37257142857142855	0.1404792841341245
0.5108571428571429	0.1962977064098752
0.39885714285714285	0.1746419627067898
0.49142857142857144	0.1927818338755824
0.376	0.1395737026520384
0.5028571428571429	0.1726923452179043
0.4045714285714286	0.1507329068409735
0.4605714285714286	0.1624330200561081
0.424	0.184249526815988
0.4605714285714286	0.1607600207854939
0.36228571428571427	0.1511012546701627
0.3737142857142857	0.1364098166571574
0.504	0.1783268743460807
0.6274285714285714	0.2628644652509843
0.37257142857142855	0.1410949039805822
0.6068571428571429	0.24266070419517
0.5977142857142858	0.2371623394410305
0.488	0.1669871175895913
0.4422857142857143	0.1500916415793256
0.5257142857142857	0.178224877194376
0.4377142857142857	0.1461714062379301
0.43885714285714283	0.1564755754434728
0.5257142857142857	0.1909366194091686
0.38857142857142857	0.1428871052453862
0.56	0.2192473006618111
0.38057142857142856	0.1541292936099097
0.5931428571428572	0.2409873805958897
0.47085714285714286	0.1566057120029566
0.4228571428571429	0.1619902228026239
0.5485714285714286	0.1885880489495774
0.33371428571428574	0.1445912117255521
0.5394285714285715	0.2098406459310431
0.43885714285714283	0.1412095635774525
0.448	0.1449033277268395
0.632	0.3022447054565068
0.37714285714285717	0.1424640452767518
0.5954285714285714	0.2484495368809008
0.34514285714285714	0.1376770862330772
0.528	0.1871734343057249
0.4514285714285714	0.1659302300640515
0.43885714285714283	0.1429854737192122
0.576	0.2506923012654536
0.3851428571428571	0.1471574775120879
0.528	0.2243913883827624
0.5531428571428572	0.2020645090387574
0.5302857142857142	0.1745941628676983
0.3862857142857143	0.164592715484849
0.6822857142857143	0.4015172617116331
0.48228571428571426	0.1629965729731068
0.41828571428571426	0.1541244077521939
0.376	0.1420312024343266
0.48114285714285715	0.1443396306558735
0.49714285714285716	0.1928683740879372
0.45714285714285713	0.1438698715791737
0.4228571428571429	0.1641718071130162
0.5737142857142857	0.2364500926939063
0.3657142857142857	0.1322410285160648
0.5108571428571429	0.1810958413734156
0.448	0.1722329638792213
0.49257142857142855	0.1546642785260876
0.4308571428571429	0.1592186921995361
0.6502857142857142	0.2866966954675906
0.6205714285714286	0.2404204619671828
0.45371428571428574	0.1558764140344115
0.5771428571428572	0.2444250321003579
0.376	0.1490338033180213
0.5885714285714285	0.2343212360850696
0.5017142857142857	0.1896207095993506
0.3782857142857143	0.1349701658580357
0.6308571428571429	0.2940010678221035
0.38742857142857146	0.1277611865084495
0.5177142857142857	0.1763516544355842
0.4868571428571429	0.1567134075359217
0.4057142857142857	0.1370967879066375
0.6194285714285714	0.271355019312396
0.3977142857142857	0.1268515830555996
0.5805714285714285	0.2577238045467534
0.37142857142857144	0.1409118436587949
0.47885714285714287	0.165888325607583
0.456	0.1744449264061002
0.5188571428571429	0.1820294485543836
0.42628571428571427	0.1606054180905308
0.6285714285714286	0.2896434305662763
0.48342857142857143	0.1612717580944911
0.6022857142857143	0.2661925689012592
0.4308571428571429	0.1489320191107845
0.5028571428571429	0.1609098090671614
0.40114285714285713	0.1416610881773418
0.584	0.224714190085908
0.4297142857142857	0.1594349611464592
0.45485714285714285	0.1766342670421795
0.5211428571428571	0.1874360751003924
0.3702857142857143	0.1342682948175101
0.6	0.232889635030162
0.40914285714285714	0.1301385914978817
0.4034285714285714	0.1402271042474344
0.36457142857142855	0.1390718701297838
0.3942857142857143	0.1511498460062774
0.5177142857142857	0.1784484178698724
0.408	0.1463683479683016
0.37485714285714283	0.130260053950318
0.44685714285714284	0.1535906492850902
0.5314285714285715	0.1763128974241385
0.4057142857142857	0.1708201365366529
0.48114285714285715	0.1597301269250211
0.4742857142857143	0.1749736390210394
0.376	0.1331825359986966
0.5177142857142857	0.1795475822152078
0.45485714285714285	0.1447695342790866
0.45371428571428574	0.1637854357673915
0.46514285714285714	0.1720212220279449
0.4754285714285714	0.1738205799721943
0.39085714285714285	0.1543223051626524
0.488	0.1935396394390268
0.5965714285714285	0.2356000047036958
0.4342857142857143	0.1645139046590235
0.456	0.1679854088621932
0.47314285714285714	0.1772262900968546
0.3668571428571429	0.1314997360714248
0.5108571428571429	0.1844603799018511
0.3782857142857143	0.1410858157739858
0.4937142857142857	0.1615133561728979
0.4057142857142857	0.139577951380878
0.464	0.150711759688887
0.4937142857142857	0.1892243122238121
0.3977142857142857	0.1331200625593812
0.4857142857142857	0.1660420972443811
0.41828571428571426	0.1559465520918042
0.5291428571428571	0.1797302536684734
0.4765714285714286	0.1468969855325639
0.5748571428571428	0.2075516817002383
0.3782857142857143	0.1267263442375612
0.4868571428571429	0.187629308366672
0.5337142857142857	0.1769503137943516
0.5097142857142857	0.1743344128182394
0.4491428571428571	0.1514666559165371
0.40914285714285714	0.1551823654546327
0.4297142857142857	0.1489398224457645
0.46285714285714286	0.1871429958823229
0.3668571428571429	0.1443442155496325
0.46285714285714286	0.158976970062962
0.4422857142857143	0.1680914019628084
0.39885714285714285	0.1438561680750661
0.4674285714285714	0.1884966117737154
0.38742857142857146	0.139882990897182
0.48114285714285715	0.1873745130830004
0.5348571428571428	0.1752394450764357
0.4662857142857143	0.1899731133627577
0.44571428571428573	0.1650042479992589
0.4491428571428571	0.1729352059992146
0.4057142857142857	0.1564793856247203
0.4137142857142857	0.1586052442007284
0.45485714285714285	0.1545701468200121
0.3657142857142857	0.1362171175649345
0.43542857142857144	0.1644118941217137
0.3931428571428571	0.1374003289620917
0.408	0.1414648381657048
0.44571428571428573	0.1484024711755272
0.3977142857142857	0.1353300005064241
0.3977142857142857	0.1489464910717096
0.4217142857142857	0.1931584610573136
0.4	0.1684942189900765
0.43542857142857144	0.1769668474290902
0.4594285714285714	0.1993193715658318
0.4022857142857143	0.1340210118988833
0.6102857142857143	0.2270008172039321
0.49142857142857144	0.1806360320427182
0.4057142857142857	0.1466922100354994
0.38742857142857146	0.1414321904429266
0.4308571428571429	0.1452454917214066
0.41828571428571426	0.1318659494121791
0.3965714285714286	0.1591756326558882
0.35314285714285715	0.1479248911108224
0.4102857142857143	0.1319186687374628
0.392	0.1475433913229009
0.36342857142857143	0.1538250962103201
0.408	0.1400233581855117
0.432	0.1549996224756725
0.43542857142857144	0.1377087575014875
0.36342857142857143	0.143100779391372
0.4217142857142857	0.1553582187390719
0.5028571428571429	0.167293795198301
0.6102857142857143	0.3246700481990532
0.38057142857142856	0.1531225849507267
0.49257142857142855	0.1645121242804718
0.47085714285714286	0.1457050687166459
0.37142857142857144	0.1391764785416874
0.39885714285714285	0.1574371915659999
0.3702857142857143	0.1618607382962371
0.37714285714285717	0.1708717266002533
0.3702857142857143	0.1257547289001273
0.37714285714285717	0.1516397694045962
0.38971428571428574	0.1294045962316436
0.42514285714285716	0.1426044827508216
0.3851428571428571	0.1407638887259729
0.4102857142857143	0.1427809497431643
0.3782857142857143	0.1406254873631713
0.37257142857142855	0.1420788956177252
0.5268571428571428	0.1716008428494286
0.7074285714285714	0.5557903230399659
0.5268571428571428	0.1975862096458232
0.44114285714285717	0.1661426493968107
0.44457142857142856	0.1515845148433532
0.432	0.1401225678618426
0.3851428571428571	0.1543014894486305
0.3942857142857143	0.1465497642140956
0.36342857142857143	0.1416814597703913
0.3565714285714286	0.1284785587060494
0.37142857142857144	0.1718834174967871
0.3702857142857143	0.1426025819039669
0.4137142857142857	0.1576369540562279
0.37942857142857145	0.1479219243501035
0.4594285714285714	0.1784919472853503
0.4045714285714286	0.132395601687751
0.42514285714285716	0.1389913529027337
0.384	0.1370939449015575
0.6308571428571429	0.3208627753167556
0.4217142857142857	0.1496680629996049
0.4022857142857143	0.1416752521410496
0.344	0.1317209762485361
0.4491428571428571	0.1638626260663115
0.40114285714285713	0.1494845609158539
0.36457142857142855	0.134812685895381
0.36342857142857143	0.1451047769430753
0.36914285714285716	0.1604491146463678
0.38971428571428574	0.1501022986120427
0.3588571428571429	0.1476217558059085
0.41828571428571426	0.1737412757573999
0.3577142857142857	0.1418425317088733
0.47314285714285714	0.1932956678569744
0.43542857142857144	0.1448763264777401
0.5108571428571429	0.1636848276892218
0.56	0.2111103638791431
0.33714285714285713	0.1436516981029154
0.44342857142857145	0.1572070624092097
0.4982857142857143	0.1812144488903002
0.4674285714285714	0.1486755339415351
0.3565714285714286	0.1426135525417691
0.43885714285714283	0.1561101356221338
0.376	0.1433620550595077
0.4045714285714286	0.1418849973674268
0.3554285714285714	0.1722326600383857
0.416	0.1586563191300174
0.352	0.1550356804231971
0.42857142857142855	0.1702022224845448
0.3565714285714286	0.152477863163712
0.464	0.1818878461551845
0.4948571428571429	0.1895306283909293
0.4868571428571429	0.1851401835373185
0.37942857142857145	0.1399159181517832
0.6171428571428571	0.2900915879304709
0.5142857142857142	0.2099588261428419
0.43657142857142855	0.1485968533039965
0.49142857142857144	0.1954307742062903
0.408	0.1309216297606902
0.3977142857142857	0.1508998477969117
0.42742857142857144	0.158053530204847
0.42857142857142855	0.1487047521152247
0.3782857142857143	0.1509029357023866
0.4114285714285714	0.1430629855493676
0.38285714285714284	0.1523820106223198
0.43657142857142855	0.1510429773135553
0.39085714285714285	0.1566458870550367
0.4034285714285714	0.1448575739617863
0.44571428571428573	0.1761498147375221
0.368	0.1402510665273892
0.4685714285714286	0.1724641610164085
0.352	0.1456106453809271
0.3702857142857143	0.1382031723607368
0.376	0.1321175223131352
0.40685714285714286	0.1421071832089194
0.4617142857142857	0.1483327845279596
0.36228571428571427	0.1479102993319021
0.44114285714285717	0.1380489409929644
0.38057142857142856	0.1430264953049991
0.43314285714285716	0.1536313112906923
0.4114285714285714	0.1651017941884044
0.43657142857142855	0.155654566752483
0.456	0.1497826049557158
0.4582857142857143	0.1693245904646012
0.35428571428571426	0.1450307001120109
0.376	0.1501888551427898
0.43314285714285716	0.1398928070222989
0.3737142857142857	0.1530235932604098
0.6137142857142858	0.2717558898446446
0.472	0.1471853095624936
0.488	0.1403860704663083
0.3657142857142857	0.1498065071159816
0.48342857142857143	0.1823168333263779
0.4205714285714286	0.1476395295722548
0.4605714285714286	0.1896284092505096
0.3862857142857143	0.1452223017993557
0.472	0.1581468816968396
0.35314285714285715	0.1374631391263496
0.49028571428571427	0.1703195427439781
0.38057142857142856	0.1656836494022779
0.488	0.16568459112401
0.408	0.1469365771196782
0.392	0.1468746169316699
0.576	0.2130249721577293
0.40114285714285713	0.163679325701896
0.352	0.1467478903562546
0.5588571428571428	0.2246810352017444
0.5405714285714286	0.2068916662014291
0.47885714285714287	0.1644777281219399
0.44	0.1618457415450019
0.5074285714285715	0.1642853675509067
0.4114285714285714	0.1475277357864003
0.4674285714285714	0.1752269297511288
0.488	0.19986941546245
0.408	0.1302671746836671
0.5371428571428571	0.1991348266558634
0.3554285714285714	0.1467998041559677
0.5428571428571428	0.183608819328781
0.488	0.150975813177327
0.4857142857142857	0.1518457250961245
0.4422857142857143	0.1809734723800131
0.344	0.1174718040008747
0.5817142857142857	0.2151868220423814
0.40685714285714286	0.1481021554438203
0.44685714285714284	0.155609473554671
0.5531428571428572	0.2099425287725507
0.3931428571428571	0.1542694694098364
0.5485714285714286	0.2003227127519833
0.376	0.1551999619686079
0.5337142857142857	0.190282097699436
0.432	0.1657870241484904
0.4377142857142857	0.1485409566969834
0.5062857142857143	0.2252195401114922
0.4697142857142857	0.1650550429915602
0.4662857142857143	0.1648487606947039
0.6045714285714285	0.2437427772833127
0.6091428571428571	0.2601437480164332
0.36457142857142855	0.1469081534196888
0.5725714285714286	0.2203419789666663
0.4514285714285714	0.1612629046858
0.41714285714285715	0.1812594049976719
0.38285714285714284	0.1551654542285922
0.4594285714285714	0.1485249328130594
0.5005714285714286	0.1740975995830228
0.44457142857142856	0.1402430112256304
0.45485714285714285	0.1672314935519606
0.5554285714285714	0.2094170784172447
0.3565714285714286	0.1348582176513437
0.5497142857142857	0.1866860125737945
0.41828571428571426	0.1407862854073016
0.496	0.1790252613117642
0.4	0.1391953842351996
0.5302857142857142	0.191070367318677
0.5097142857142857	0.1730750073138042
0.6091428571428571	0.2661033249774919
0.6548571428571428	0.4091326799846264
0.41714285714285715	0.1720102791617173
0.6514285714285715	0.2921809323047978
0.5291428571428571	0.1958809737901977
0.36914285714285716	0.141121724630675
0.5908571428571429	0.2827573431079873
0.38285714285714284	0.1481094341534471
0.5634285714285714	0.2055105193433893
0.4034285714285714	0.1384853953891863
0.4297142857142857	0.156618658538364
0.6251428571428571	0.2779488939824089
0.37142857142857144	0.1425716547517891
0.6582857142857143	0.3207729260454358
0.38285714285714284	0.1378463781691506
0.4217142857142857	0.1593434717381651
0.4045714285714286	0.1331132135469465
0.3965714285714286	0.1528437268222852
0.4937142857142857	0.187787255624249
0.6434285714285715	0.2803811912203545
0.4697142857142857	0.1537235712311221
0.608	0.2452373581330282
0.4205714285714286	0.1767050673793281
0.5051428571428571	0.1694364083986499
0.40685714285714286	0.1534733767777378
0.5851428571428572	0.2338172097047901
0.384	0.1440719634994432
0.5051428571428571	0.1710303002398699
0.4948571428571429	0.1538186419299238
0.42628571428571427	0.1417394861191047
0.5565714285714286	0.1846791030063633
0.4605714285714286	0.1405444573077999
0.368	0.1367169454748451
0.41485714285714287	0.1439110137777631
0.49142857142857144	0.1747476898152827
0.41828571428571426	0.1473848020965665
0.3954285714285714	0.1548537087347515
0.368	0.1371980068655424
0.4205714285714286	0.1447422504215189
0.5611428571428572	0.2057227278942879
0.40914285714285714	0.1386848429618702
0.504	0.1807704320025563
0.4697142857142857	0.1682511260833863
0.4034285714285714	0.1387371267000344
0.5748571428571428	0.2406018296565628
0.42514285714285716	0.1573935658054784
0.48	0.1725415271858828
0.44	0.1500667716617485
0.5862857142857143	0.2065034754891024
0.46514285714285714	0.1440570321492518
0.5908571428571429	0.2299285381156559
0.5062857142857143	0.1720431701036098
0.5097142857142857	0.192617421022326
0.46285714285714286	0.1697915315469844
0.48342857142857143	0.1723668354465494
0.3737142857142857	0.1412590739407144
0.5177142857142857	0.1976424934909829
0.38742857142857146	0.1312389805923395
0.5371428571428571	0.1882422893250232
0.4034285714285714	0.1369732525727517
0.4662857142857143	0.1617780245060135
0.5062857142857143	0.1660272500793208
0.36	0.1369105839468877
0.5405714285714286	0.2089134897654407
0.3782857142857143	0.1651383531115174
0.5405714285714286	0.1909244398832121
0.5577142857142857	0.1908636009378294
0.49142857142857144	0.2009539090400194
0.47885714285714287	0.1914767200680874
0.41714285714285715	0.1448714839393401
0.5508571428571428	0.2128259277975691
0.5325714285714286	0.196064164665847
0.4514285714285714	0.1483406152869986
0.4297142857142857	0.1536373992783306
0.47885714285714287	0.1524605511211105
0.4514285714285714	0.180989273133932
0.3702857142857143	0.1406242347246323
0.4868571428571429	0.1654203533389513
0.4674285714285714	0.1495069538204426
0.42857142857142855	0.1435450052589859
0.5097142857142857	0.1767784966687688
0.4057142857142857	0.1427009292573965
0.472	0.1675756506466561
0.5451428571428572	0.1889002863996975
0.3702857142857143	0.127149304313177
0.38857142857142857	0.1329776769251504
0.5051428571428571	0.1822208570136422
0.40114285714285713	0.1456950722419475
0.4228571428571429	0.1625750481213472
0.4777142857142857	0.1600016953929732
0.368	0.1320945443398429
0.4685714285714286	0.1614763350468391
0.3954285714285714	0.1455698336885386
0.4377142857142857	0.1461280343246128
0.45371428571428574	0.1746616582817537
0.392	0.1375894712177298
0.4594285714285714	0.1438100294043244
0.4422857142857143	0.1596913445365449
0.45257142857142857	0.1558557684881785
0.4022857142857143	0.1546649746597156
0.44342857142857145	0.1755931822169874
0.4674285714285714	0.1566060520120618
0.37714285714285717	0.1407604864117958
0.472	0.2042245807592632
0.416	0.1523382276362775
0.36228571428571427	0.1404377910794531
0.42628571428571427	0.1703076700130807
0.42742857142857144	0.1612152199644147
0.40685714285714286	0.1602316933389192
0.3657142857142857	0.1455625889475539
0.4617142857142857	0.1562595682666156
0.4137142857142857	0.1343079031897385
0.37942857142857145	0.1233008633763227
0.4697142857142857	0.1540778596719297
0.4	0.1480695947308121
0.4857142857142857	0.1407024858527569
0.37257142857142855	0.1525553280429886
0.37714285714285717	0.1317227785504212
0.5508571428571428	0.1849767833871823
0.448	0.1481566776106097
0.39085714285714285	0.1331930910453301
0.5074285714285715	0.1660037955747918
0.4697142857142857	0.1513533752351687
0.368	0.1433392647897481
0.42742857142857144	0.1581429045609238
0.37142857142857144	0.133071469500967
0.4205714285714286	0.1385543290722551
0.416	0.1466918271918331
0.3588571428571429	0.1440298726509692
0.408	0.1306175767244554
0.44457142857142856	0.167567411996721
0.3554285714285714	0.1400617802447799
0.45714285714285713	0.1799895734121809
0.41828571428571426	0.139764888154594
0.41942857142857143	0.1334507287445588
0.4228571428571429	0.1384774099477323
0.48114285714285715	0.1746674975177859
0.5108571428571429	0.1887059168238852
0.4228571428571429	0.1662528064501933
0.45485714285714285	0.1660613880488308
0.44342857142857145	0.1474256364540684
0.4	0.1338916554022441
0.41485714285714287	0.1434485132159733
0.4034285714285714	0.1483278845136345
0.3977142857142857	0.1512448455555801
0.37142857142857144	0.1565529717213846
0.36914285714285716	0.15389938465649
0.43885714285714283	0.1696821364878117
0.3577142857142857	0.135736979322677
0.448	0.1738532297948302
0.448	0.1402401747979176
0.4937142857142857	0.1536219083382823
0.47314285714285714	0.1698746124498545
