# Supplementary material for: High-confidence 3D template matching for cryo-electron tomography
Source: Nat Commun. 2024 May 11;15:3992. doi: 10.1038/s41467-024-47839-8 (PMC11088655; doi:10.1038/s41467-024-47839-8)
Supplement: Supplementary file 6 — Source Data [file 41467_2024_47839_MOESM6_ESM.zip › Source_data_file/Figure2/Figure2e_membrane_CCC_fraction_overlaping_voxels.csv]

1.0	0.99999998202937
0.8401964066510434	0.7472958643720803
0.7899787970092623	0.625558851866387
0.7350742104675817	0.5239047608523004
0.6991407209016851	0.4526769241068472
0.7015958040397277	0.450829164685844
0.6692333444928021	0.399220388429025
0.6694565338689878	0.4001936030745426
0.6364245061935052	0.3539490586359175
0.6364245061935052	0.3539566686366949
0.6004910166276085	0.31554740506336
0.6013837741323513	0.3080796173819541
0.5605401182903694	0.2596230439027406
0.5618792545474836	0.2746283408136718
0.5237138712197299	0.2218039254610308
0.5230443030911729	0.2314194234327977
0.5237138712197299	0.2196477624075967
0.4902354647918759	0.1946651044517471
0.48934270728713314	0.187614514749632
0.4900122754156902	0.1889735860465695
0.45999330431871444	0.1630491423212426
0.45809619462113604	0.15958094005375
0.4587657627496931	0.1563008782074846
0.4309786854145743	0.1388308861974665
0.4323178216716884	0.1398641996802357
0.4320946322955027	0.1392357471390657
0.43220622698359557	0.1357163211747925
0.407878584979355	0.118014651141554
0.40877134248409774	0.1172806629323309
0.4086597477960049	0.1179300930251404
0.38734516237027117	0.1017136860922638
0.38734516237027117	0.1020533449145016
0.387456757058364	0.1019475092613239
0.38790313581073543	0.1016114063284258
0.36949001227541567	0.0861852115062156
0.3688204441468586	0.0860517236896905
0.37004798571587993	0.0861248972089663
0.36949001227541567	0.0858437158383164
0.35319718781386006	0.0750495237231028
0.3516348621805602	0.0749298557872798
0.3511884834281888	0.0742914219066614
0.3518580515567459	0.0739744723517007
0.3373507421046758	0.0633506708548695
0.33690436335230445	0.0619141788153184
0.3363463899118402	0.0625093413540818
0.3365695792880259	0.0638841494895549
0.33690436335230445	0.0646657929718081
0.32462894766209127	0.0566852845897794
0.32306662202879144	0.0561688243260872
0.32440575828590557	0.0567954285133852
0.32328981140497715	0.0561974000794983
0.31134917977904253	0.046879793489313
0.31101439571476397	0.0480241660995366
0.309563664769557	0.0482878742884257
0.3105680169623926	0.0478431690772287
0.31268831603615665	0.048651072234305
0.3003013056578507	0.0408444937928902
0.298627385336458	0.0402287385654913
0.30063608972212924	0.0404920853691395
0.2998549269054793	0.0399685213215233
0.30063608972212924	0.0408062150663635
0.28992299966521595	0.0342557017862492
0.29025778372949446	0.0341518661807722
0.2895882156009374	0.0338373859678995
0.290592567793773	0.0329129402085224
0.2911505412342372	0.0340782316522415
0.28992299966521595	0.0343506513164995
0.28222296618680953	0.0278210121124016
0.2813302086820667	0.0269233859075879
0.2815533980582524	0.028262582069922
0.28032585648923114	0.0288330695591153
0.28166499274634527	0.0276854332233164
0.27351858051556743	0.0244221573990538
0.27284901238701037	0.0243372437177547
0.27351858051556743	0.0244416845187544
0.27608525834170294	0.0243827143352501
0.27351858051556743	0.0244259438196963
0.26648811516571813	0.0209460647831376
0.2667113045419038	0.0209407131569837
0.2654837629728825	0.0211384746786213
0.26615333110143957	0.0210138180522241
0.26537216828478966	0.0209569871798832
0.2654837629728825	0.0208350177730302
0.2596808391920545	0.0171947770656701
0.25800691887066174	0.0171422146948702
0.2587880816873117	0.0172723664855887
0.2587880816873117	0.0172709369209293
0.25800691887066174	0.0171422997104309
0.2596808391920545	0.0171936044660285
0.25343153665885504	0.0140559001503471
0.2526503738422051	0.0139533839274666
0.25320834728266933	0.0140370608869213
0.25343153665885504	0.0140564175241848
0.2526503738422051	0.0139518908308945
0.25320834728266933	0.014034794998793
0.24829818100658407	0.0119356642850893
0.24651266599709853	0.011840630169534
0.247628612878027	0.011952439876177
0.24796339694230554	0.0119047056825976
0.24651266599709853	0.0118346279162175
0.2478518022542127	0.0118899247570507
0.24294163597812743	0.0105055142248461
0.24149090503292042	0.0104427673783194
0.24349960941859167	0.0105037803268473
0.24338801473049884	0.0110520415943467
0.2428300412900346	0.0105624191804734
0.23769668563776364	0.0103950542455443
0.2378082803258565	0.0096554466651451
0.23914741658297065	0.0097920171899011
0.23881263251869211	0.0095978295719595
0.23725030688539225	0.009540573257634
0.23803146970204217	0.0096993233971774
0.23803146970204217	0.0095781270093034
0.2378082803258565	0.0096539875055666
0.233790871554514	0.0087907630779762
0.23412565561879253	0.0088409096445305
0.23557638656399954	0.008696180753039
0.23457203437116395	0.0087508820891442
0.2296618680950787	0.0094576940742715
0.23457203437116395	0.0087505310226531
0.23133578841647137	0.0080247424712698
0.22988505747126436	0.0085620110418474
0.23133578841647137	0.0081725582382092
0.22988505747126436	0.0080912574413632
0.23077781497600713	0.0081522123191469
0.2308894096641	0.0080982181857923
0.2297734627831715	0.008448372531667
0.22664881151657182	0.0080829892786654
0.22664881151657182	0.0080217349040664
0.22698359558085035	0.008037755436429
0.22731837964512888	0.0080845598738607
0.22664881151657182	0.0082066947116019
0.22653721682847897	0.0081406829004573
0.22363575493806495	0.0080904675307922
0.2241937283785292	0.0081765857390399
0.2256444593237362	0.0081579440594036
0.22430532306662204	0.0081052695249971
0.2254212699475505	0.0081155848154222
0.2296618680950787	0.0073779926494727
0.2254212699475505	0.0081152358451273
0.22151545586430085	0.0079898893103945
0.22330097087378642	0.0079920015046092
0.22129226648811517	0.0079348351358728
0.22151545586430085	0.0079885303336627
0.2311125990402857	0.0080235550611124
0.22151545586430085	0.0079877213018633
0.22129226648811517	0.0079371811045771
0.2216270505523937	0.0075493009356377
0.2195067514786296	0.007476992010473
0.21906037272625822	0.0073785833479096
0.21850239928579399	0.0075306340551093
0.21928356210244393	0.0075603771947295
0.2182792099096083	0.0074822736729739
0.21939515679053678	0.007384925653421
0.2180560205334226	0.0066489695423282
0.21749804709295836	0.0067091260921515
0.21727485771677268	0.006695446539685
0.21370382769780158	0.0069158907699534
0.21794442584532978	0.0067269485087951
0.21649369490012274	0.0067990740628598
0.21649369490012274	0.0066297612761095
0.21649369490012274	0.0076703164445432
0.21548934270728715	0.0083172564599013
0.21526615333110144	0.007610575255919
0.21303425956924452	0.0088488666338036
0.21481977457873005	0.0075311941345308
0.21459658520254435	0.0085246445721518
0.21638210021202992	0.0077034507551334
0.2161589108358442	0.0095063945523149
0.21526615333110144	0.0093958470309675
0.21437339582635867	0.0094515850666309
0.21448499051445152	0.0105227091760345
0.2134806383216159	0.0093488058225876
0.2113603392478518	0.0106447462222146
0.21437339582635867	0.0096382060172807
0.21303425956924452	0.0123314722799476
0.21504296395491573	0.0111720049280761
0.2134806383216159	0.0113494721614472
0.21448499051445152	0.0121626638281356
0.2134806383216159	0.0112607758822854
0.2128110701930588	0.0124796177887314
0.21727485771677268	0.0112186032119444
0.21147193393594466	0.0146476050820543
0.2118067180002232	0.0132945255109447
0.2115835286240375	0.0143060406850251
0.2132574489454302	0.0133597781137328
0.2132574489454302	0.0133605570035199
0.2115835286240375	0.0143025984904922
0.2118067180002232	0.0132936510748657
0.21147193393594466	0.0146481869571188
0.20310233232898114	0.0161145396335658
0.21169512331213033	0.0168307125607122
0.2111371498716661	0.0156592374676941
0.2115835286240375	0.0166424926721267
0.2120299073764089	0.0157986261733812
0.2120299073764089	0.0157992523854163
0.2115835286240375	0.0166403527940811
0.21102555518357327	0.0176258481702267
0.21236469144068743	0.018672417068507
0.20310233232898114	0.0175546998620977
0.21236469144068743	0.0186694578085942
0.21102555518357327	0.0176264900464668
0.21102555518357327	0.0184604776256461
0.2113603392478518	0.0176716110193336
0.21247628612878028	0.0189674921307725
0.2115835286240375	0.0197651118257982
0.21269947550496596	0.0189684584544375
0.2125878808168731	0.0197059681167174
0.20310233232898114	0.0189511942498093
0.2125878808168731	0.0197071199037153
0.21269947550496596	0.0189690894371224
0.21124874455975895	0.019344581913705
0.2113603392478518	0.0183085508557007
0.2113603392478518	0.0183093913277792
0.21124874455975895	0.0193469100143097
0.21102555518357327	0.0182686809605682
0.21236469144068743	0.0192004750984099
0.20310233232898114	0.0181920935060149
0.21169512331213033	0.0178211670943726
0.2111371498716661	0.0168392312498881
0.21169512331213033	0.0183013842925337
0.2120299073764089	0.0169854398658505
0.2120299073764089	0.0169862236145914
0.21169512331213033	0.018299574479699
0.2111371498716661	0.0168385542454463
0.21169512331213033	0.0178215989229186
0.21002120299073765	0.0154017142441733
0.21147193393594466	0.0163675157107878
0.2118067180002232	0.0153619563496202
0.21169512331213033	0.0169438698351708
0.2132574489454302	0.0154238802092609
0.2132574489454302	0.0154244205333343
0.21169512331213033	0.0169436248869117
0.21426180113826582	0.0140020630377122
0.21169512331213033	0.0149678397032141
0.21359223300970873	0.0139678886316354
0.21292266488115166	0.0150997453560748
0.21314585425733734	0.0139973050989382
0.2128110701930588	0.015708569618794
0.21381542238589443	0.0144519751842586
0.21370382769780158	0.0125767194614702
0.21415020645017296	0.0141838153598033
0.21459658520254435	0.0126575278915632
0.21548934270728715	0.0131050368864024
0.21381542238589443	0.0125268782850666
0.21303425956924452	0.0138982584667689
0.21481977457873005	0.0126388195180322
0.21638210021202992	0.0116677593507775
0.2161589108358442	0.0125572842917312
0.21627050552393706	0.0112321131974136
0.2161589108358442	0.0120721695278083
0.21604731614775136	0.0111179597408896
0.21560093739537997	0.0120597750123862
0.2118067180002232	0.0112301061310911
0.21839080459770116	0.0112678146414054
0.21794442584532978	0.0103140314640319
0.21760964178105122	0.0097670185338933
0.21593572145965853	0.0106724730719664
0.21593572145965853	0.0096479749761001
0.21526615333110144	0.0105622825968593
0.21772123646914407	0.0097022634532488
0.21972994085481531	0.0102997544619512
0.2201763196071867	0.0096068984132734
0.21961834616672246	0.0096291940153709
0.21839080459770116	0.0101181498328291
0.22073429304765094	0.0095998243131356
0.21839080459770116	0.0099766812974802
0.21939515679053678	0.0096138837472603
0.22218502399285794	0.0095792647441015
0.22173864524048656	0.0099850153011282
0.22118067180002232	0.0096155577920887
0.22028791429527955	0.0096188588501046
0.22196183461667224	0.0096274878043106
0.22151545586430085	0.0106310865486762
0.22151545586430085	0.009574325334732
0.22106907711192947	0.0091117767433656
0.2241937283785292	0.0103307796163542
0.2241937283785292	0.0091809229956077
0.22363575493806495	0.0098316125987719
0.22385894431425063	0.0091669826468939
0.2256444593237362	0.0091238993992212
0.22430532306662204	0.0098039988716223
0.22720678495703606	0.0091863435247126
0.2251980805713648	0.0091174362276083
0.2264256221403861	0.009246256237946
0.22787635308559312	0.0097966858574788
0.22742997433322173	0.0093916373016061
0.22809954246177883	0.0092002855295201
0.22921548934270727	0.0086513015202677
0.23010824684745007	0.0094981464320192
0.23077781497600713	0.0105408240880513
0.23211695123312132	0.0097707708896595
0.2302198415355429	0.0095859594419848
0.22921548934270727	0.0088833896817818
0.23077781497600713	0.0092039277215428
0.23513000781162816	0.0107022100702873
0.2340140609306997	0.0092727625306139
0.23356768217832832	0.0097050802902526
0.23367927686642115	0.0093202125935662
0.23468362905925677	0.0105621731369134
0.23390246624260685	0.0093291923908389
0.23300970873786409	0.0092991802041132
0.2378082803258565	0.0097976367508162
0.23937060595915635	0.0108359470230071
0.23870103783059926	0.00982355113563
0.23725030688539225	0.0099239835436324
0.23758509094967079	0.0097932770780052
0.23892422720678497	0.0108469568726215
0.244727150987613	0.0105416088405334
0.24160249972101328	0.0104589452801271
0.2426068519138489	0.0105677676066324
0.24294163597812743	0.0108343626126121
0.24149090503292042	0.0103272535920656
0.24338801473049884	0.0104952363005295
0.24774020756611986	0.0112346797669188
0.24673585537328424	0.0106483488278249
0.24707063943756277	0.0107654316207109
0.24751701818993416	0.0107326970304171
0.24796339694230554	0.0107827207554787
0.24729382881374848	0.0107889940985364
0.2524271844660194	0.0108957156711567
0.2529851579064836	0.0110443840748967
0.2530967525945765	0.0111743388403066
0.2524271844660194	0.0109018677048323
0.2529851579064836	0.0110517387460003
0.2530967525945765	0.0111759087424983
0.2610199754491686	0.0139451841617161
0.2583417029349403	0.0139721724153879
0.2591228657515902	0.0148958391560993
0.25923446043968307	0.0140092980480079
0.25867648699921886	0.0140899211432342
0.26057359669679725	0.0148793903141195
0.2667113045419038	0.0180578570572958
0.26459100546813974	0.0182541560493421
0.26593014172525387	0.0186015962531912
0.2663765204776253	0.0188498309731475
0.2648141948443254	0.0181765635946324
0.26682289922999664	0.0182467979585795
0.2725142283227318	0.0241641536601373
0.273853364579846	0.0233355478189884
0.27162147081798904	0.0231011224030446
0.27396495926793885	0.023767456681379
0.2746345273964959	0.0240944590449951
0.2799910724249526	0.0290893488825885
0.28110701930588106	0.0291498444917593
0.2842316705724808	0.0295422035862755
0.2842316705724808	0.0295471092751013
0.28110701930588106	0.0291582517052025
0.2799910724249526	0.0290878778976612
0.2901461890414016	0.0356764046444092
0.2911505412342372	0.035665080545449
0.2917085146747015	0.0355070922804156
0.289141836848566	0.0355756919459556
0.28836067403191606	0.035571684213637
0.3010824684745006	0.0431486038756
0.3005244950340364	0.0432652910040318
0.30097087378640774	0.0432447725867086
0.29873898002455085	0.0433682550944737
0.3010824684745006	0.0432236715239654
0.3101216382100212	0.0499402445397989
0.31079120633857826	0.0498587177973663
0.30978685414574264	0.0502539280191825
0.31023323289811405	0.0501305338362626
0.3111259904028568	0.0502517840004832
0.32440575828590557	0.0597429801822161
0.3220622698359558	0.0599753895134285
0.3241825689097199	0.0597417961515947
0.3235130007811628	0.0598528766287409
0.3375739314808615	0.0718218034380202
0.33556522709519027	0.0714970123217777
0.3360116058475617	0.0716949145262852
0.33288695458096196	0.0717315066069859
0.3361232005356545	0.0719680842943083
0.3492913737306104	0.0839443501034927
0.3520812409329316	0.0839688323133601
0.35263921437339585	0.0837406859906872
0.3518580515567459	0.0838910505717602
0.36926682289923	0.0983152218230648
0.3685972547706729	0.0982976652052532
0.36982479633969423	0.0984913150245863
0.36915522821113717	0.0984203283876734
0.3876799464345497	0.1135920800066714
0.3875683517464569	0.1134902418659503
0.38790313581073543	0.11334039839062
0.38790313581073543	0.113344662160901
0.4086597477960049	0.1298015402669696
0.4079901796674478	0.1292223791868195
0.40843655841981924	0.1286804960074535
0.40854815310791204	0.1282027446461834
0.4317598482312242	0.144090356312346
0.4315366588550385	0.1448975145703858
0.4315366588550385	0.1448601277875432
0.4587657627496931	0.1637775501412958
0.4589889521258788	0.1614843635173262
0.4587657627496931	0.1634789644160141
0.49012387010378305	0.1885480871342991
0.4890079232228546	0.1897654167826115
0.4896774913514117	0.1899275979717971
0.5230443030911729	0.222096741225941
0.5233790871554515	0.219459358388306
0.5233790871554515	0.2222339755873711
0.5608749023546479	0.2523034826412953
0.5621024439236693	0.2555779648560715
0.6008258006918871	0.2970569342971311
0.5994866644347729	0.291201565687181
0.6019417475728155	0.2917720511965952
0.6360897221292267	0.3326895486528202
0.6360897221292267	0.3326940237310427
0.6690101551166164	0.3770107982008948
0.7001450730945207	0.434827851729292
0.6986943421493137	0.4319427878526913
0.734851021091396	0.5032894147546939
0.7898672023211695	0.5940026239015744
0.8416471375962504	0.6948020661563931
0.9974333221738645	0.915726763166735
