# Supplementary material for: High-confidence 3D template matching for cryo-electron tomography
Source: Nat Commun. 2024 May 11;15:3992. doi: 10.1038/s41467-024-47839-8 (PMC11088655; doi:10.1038/s41467-024-47839-8)
Supplement: Supplementary file 6 — Source Data [file 41467_2024_47839_MOESM6_ESM.zip › Source_data_file/Figure2/Figure2e_microtubule_CCC_fraction_overlaping_voxels.csv]

1.0	1.0
0.40292593721426395	0.1939412211330538
0.4014020115818348	0.1609118568959792
0.37320938738189574	0.137209601391475
0.3482170070100579	0.1194898958470711
0.3578177384943615	0.1154006580996485
0.35111246571167326	0.1112011546865679
0.36467540384029257	0.1151385008014741
0.34913136238951537	0.104641069559588
0.33983541603169765	0.0941076584283366
0.3785431270953977	0.1100275781350726
0.34410240780249923	0.1156297329298819
0.3567509905516611	0.1173564020101027
0.3468454739408717	0.1188040718494621
0.3633038707711064	0.1388676742517243
0.38844864370618715	0.1637166158821981
0.43950015239256324	0.1974640811046571
0.6203901249619018	0.4406332387546498
0.43919536726607744	0.1995619455523269
0.3940871685461749	0.162292071665447
0.36071319719597683	0.1281840608358845
0.34288326729655594	0.1150926118901209
0.35431270953977445	0.1056672504582079
0.3424260896068272	0.1145998643102464
0.3846388296251143	0.1137287050468617
0.38433404449862846	0.1168631881547012
0.3722950320024383	0.1199052653032825
0.3736665650716245	0.1133712474407063
0.33663517220359646	0.1024184417106804
0.34166412679061264	0.1149460215811028
0.3434928375495276	0.1132556693543295
0.35217921365437366	0.134947934336094
0.38661993294727215	0.1644009557569546
0.5100579091740323	0.2865617804256015
0.6118561414202986	0.4199719683929481
0.4408716854617495	0.2059962715985854
0.40490704053642185	0.1663307496799985
0.36558975921975007	0.126690791709118
0.35187442852788786	0.1206867168613129
0.3661993294727217	0.1181094590865256
0.35431270953977445	0.1081462801501481
0.3724474245656812	0.1067588609083872
0.37412374276135324	0.0998200078894122
0.3747333130143249	0.1088875993615365
0.36772325510515086	0.1084635578266941
0.3456263334349284	0.1099154386540356
0.35096007314843036	0.1229704650601339
0.3610179823224627	0.1364220386907557
0.36650411459920756	0.1369320271662027
0.38113380067052727	0.1575838371749152
0.5025906735751295	0.2782514337623405
