# Supplementary material for: High-confidence 3D template matching for cryo-electron tomography
Source: Nat Commun. 2024 May 11;15:3992. doi: 10.1038/s41467-024-47839-8 (PMC11088655; doi:10.1038/s41467-024-47839-8)
Supplement: Supplementary file 6 — Source Data [file 41467_2024_47839_MOESM6_ESM.zip › Source_data_file/Figure2/Figure2f_vault_CCC_angular_distance.csv]

0.0	0.8353645748738787	0.08027372453011959	2.0
2.0833333333333335	0.4852972887095723	0.014882152663783824	2.0
4.166666666666667	0.4676648162300759	0.009787853784924534	9.0
6.25	0.4684154485564011	0.039352780863665275	12.0
8.333333333333334	0.40328193098413967	0.03796311555728671	15.0
10.416666666666668	0.3836273828736634	0.026987917347949864	16.0
12.5	0.35720431914504636	0.014926400939013644	28.0
14.583333333333334	0.34456503504598174	0.00952782417683452	34.0
16.666666666666668	0.341666009617724	0.016712913459592495	41.0
18.75	0.32919972139355885	0.017866773994750385	64.0
20.833333333333336	0.3190681546187732	0.014652329067552369	71.0
22.916666666666668	0.3124623430962094	0.014048069445474208	78.0
25.0	0.31018129591832694	0.018058767626838668	103.0
27.083333333333336	0.30020355477099797	0.015622207909399461	107.0
29.166666666666668	0.29001976089863174	0.01639371175858066	134.0
31.250000000000004	0.28517139541609754	0.017354319445664495	148.0
33.333333333333336	0.2853402507089596	0.017994010165761444	142.0
35.41666666666667	0.29062207733732986	0.01715932287524341	121.0
37.5	0.29313864938367157	0.017194275368155126	104.0
39.583333333333336	0.2916519643556432	0.016092962160010812	99.0
41.66666666666667	0.28816862061672943	0.015149399551011349	100.0
43.75	0.29413605572377705	0.01660696359724294	101.0
45.833333333333336	0.2968776391185895	0.017815734227866774	92.0
47.91666666666667	0.30152603896162455	0.017402670215437205	88.0
