# Supplementary material for: High-confidence 3D template matching for cryo-electron tomography
Source: Nat Commun. 2024 May 11;15:3992. doi: 10.1038/s41467-024-47839-8 (PMC11088655; doi:10.1038/s41467-024-47839-8)
Supplement: Supplementary file 6 — Source Data [file 41467_2024_47839_MOESM6_ESM.zip › Source_data_file/Figure2/Figure2f_vault_whole_CCC_angular_distance.csv]

0.0	0.8337765555075696	0.07944290093541896	2.0
2.0833333333333335	0.5205315415943832	0.013098291087333229	2.0
4.166666666666667	0.47578632310839875	0.014574772725692695	9.0
6.25	0.47796241286335156	0.03862373386564208	12.0
8.333333333333334	0.3938083631764415	0.03905020078603657	15.0
10.416666666666668	0.3702956546021583	0.03628258613379728	16.0
12.5	0.3350515199609197	0.02576250657130357	28.0
14.583333333333334	0.30848540933327967	0.023174663365113774	34.0
16.666666666666668	0.29967958393223304	0.028348737896388268	41.0
18.75	0.27866735772078843	0.028200154707829106	64.0
20.833333333333336	0.25717411812791496	0.027599399242920642	71.0
22.916666666666668	0.2456376681684528	0.026633041377549245	78.0
25.0	0.2415739068936608	0.03207791157838634	103.0
27.083333333333336	0.22901887339471264	0.028314825223514823	107.0
29.166666666666668	0.21899818644076474	0.026862737702714256	134.0
31.250000000000004	0.21487340130856528	0.027090358590339262	148.0
33.333333333333336	0.21783779627380917	0.028132464680354248	142.0
35.41666666666667	0.22295386271994694	0.02775501567780649	121.0
37.5	0.22328463241168592	0.027901136219529717	104.0
39.583333333333336	0.2224884668996129	0.02629397415903335	99.0
41.66666666666667	0.22015468205294958	0.02377369419100709	100.0
43.75	0.22647944879005227	0.02776121717644591	101.0
45.833333333333336	0.22952017090611154	0.0307765289533091	92.0
47.91666666666667	0.23584316922523244	0.03185350869898104	88.0
