# Supplementary material for: High-confidence 3D template matching for cryo-electron tomography
Source: Nat Commun. 2024 May 11;15:3992. doi: 10.1038/s41467-024-47839-8 (PMC11088655; doi:10.1038/s41467-024-47839-8)
Supplement: Supplementary file 6 — Source Data [file 41467_2024_47839_MOESM6_ESM.zip › Source_data_file/Figure2/Figure2f_npc_whole_CCC_angular_distance.csv]

0.0	0.895889061072017	0.021221958165018727	2.0
2.0833333333333335	0.6367065581577124	0.06262620009740213	7.0
4.166666666666667	0.5075421909945808	0.07572063798342658	14.0
6.25	0.37922164154247023	0.06841122273526506	30.0
8.333333333333334	0.28353087083357986	0.06083839195510544	50.0
10.416666666666668	0.25787102631783815	0.054847164954063596	62.0
12.5	0.23180768942559343	0.04537200934405577	92.0
14.583333333333334	0.2132261381578566	0.041035084153258745	121.0
16.666666666666668	0.1998355765668989	0.03865647253434177	158.0
18.75	0.19060559745501499	0.03267897128431488	197.0
20.833333333333336	0.18082786097330028	0.0306793816026899	232.0
22.916666666666668	0.17046394300248555	0.028712821072249522	275.0
25.0	0.16584057347027656	0.032820630111235746	335.0
27.083333333333336	0.1545696232382976	0.02661361911856134	375.0
29.166666666666668	0.1449686257026864	0.020973394938662213	439.0
31.250000000000004	0.13857108687147834	0.0229163300530932	504.0
33.333333333333336	0.13805362991299566	0.022405812560994144	461.0
35.41666666666667	0.1406344768726257	0.022309566038605733	382.0
37.5	0.1442066185787861	0.024929886949272256	356.0
39.583333333333336	0.14926428325238772	0.025258179498450054	344.0
41.66666666666667	0.15318155151354926	0.02710977125215513	323.0
43.75	0.15628089556186342	0.027727908379770502	333.0
45.833333333333336	0.15877733296032912	0.028261816138788184	306.0
47.91666666666667	0.16192608714831885	0.0267360463476988	306.0
