# Supplementary material for: High-confidence 3D template matching for cryo-electron tomography
Source: Nat Commun. 2024 May 11;15:3992. doi: 10.1038/s41467-024-47839-8 (PMC11088655; doi:10.1038/s41467-024-47839-8)
Supplement: Supplementary file 6 — Source Data [file 41467_2024_47839_MOESM6_ESM.zip › Source_data_file/Figure2/Figure2f_protofilament_CCC_angular_distance.csv]

0.0	1.0	0.0	2.0
2.0833333333333335	0.8600826850705173	0.033573581827322216	7.0
4.166666666666667	0.6946279569050962	0.02702008425817126	14.0
6.25	0.5821113711660947	0.02705025698494647	30.0
8.333333333333334	0.4816946532798656	0.0254242823222392	50.0
10.416666666666668	0.4203690719070268	0.025443055741633698	62.0
12.5	0.3677605606305715	0.02330625331330715	91.0
14.583333333333334	0.32212782337054713	0.02440726842571121	122.0
16.666666666666668	0.2901804586595864	0.03107422722203702	155.0
18.75	0.2610633592028393	0.036363621320522496	200.0
20.833333333333336	0.23426647993424568	0.040441478291969854	230.0
22.916666666666668	0.21261808974844695	0.04256286810488754	276.0
25.0	0.1992243280325105	0.04844932157469067	334.0
27.083333333333336	0.18077102006247464	0.04530079621307272	376.0
29.166666666666668	0.16701958585542015	0.04218838477615122	440.0
31.250000000000004	0.15610082025910257	0.040911628326135964	505.0
33.333333333333336	0.1582088970302589	0.040656948142600034	458.0
35.41666666666667	0.15974990903994624	0.04047293714421208	382.0
37.5	0.15967692453500715	0.03951426660942406	356.0
39.583333333333336	0.16210386089309037	0.03659208417432128	343.0
41.66666666666667	0.16221364184336368	0.03609749687852199	325.0
43.75	0.1603693296555992	0.03437839308225001	334.0
45.833333333333336	0.15595064609176887	0.0339651890086599	306.0
47.91666666666667	0.15794492214059622	0.03357072573710174	305.0
