# Supplementary material for: High-confidence 3D template matching for cryo-electron tomography
Source: Nat Commun. 2024 May 11;15:3992. doi: 10.1038/s41467-024-47839-8 (PMC11088655; doi:10.1038/s41467-024-47839-8)
Supplement: Supplementary file 6 — Source Data [file 41467_2024_47839_MOESM6_ESM.zip › Source_data_file/Figure2/Figure2f_proteasome_CCC_angular_distance.csv]

0.0	1.0	0.0	2.0
2.0833333333333335	1.0	0.0	7.0
4.166666666666667	0.9898483473189186	0.01293211850695046	14.0
6.25	0.8447663387041481	0.04133116310946383	30.0
8.333333333333334	0.6404025418717448	0.026438549913876196	50.0
10.416666666666668	0.5040427009164852	0.018385816661444492	62.0
12.5	0.41396650575093247	0.012023584778400993	91.0
14.583333333333334	0.35921052774362805	0.00950263331899132	122.0
16.666666666666668	0.32551100695699975	0.008529570213973462	155.0
18.75	0.2974497727143103	0.007621302093316669	200.0
20.833333333333336	0.27070596582329554	0.006830633658112537	230.0
22.916666666666668	0.25133739222538326	0.006608131547364189	276.0
25.0	0.23632830755193207	0.006613401582687859	334.0
27.083333333333336	0.22787608320594346	0.006738540864083307	376.0
29.166666666666668	0.21996265317636682	0.007154467856269077	440.0
31.250000000000004	0.2118750005897022	0.007282394824335031	505.0
33.333333333333336	0.20510013006593106	0.006933323910222852	458.0
35.41666666666667	0.19878143077257587	0.007143097737257508	382.0
37.5	0.19160964953129786	0.006558152813733492	356.0
39.583333333333336	0.1870475220213948	0.005898457177285464	343.0
41.66666666666667	0.18495757267625734	0.005874338351258834	325.0
43.75	0.18071897210667204	0.00646000533938463	334.0
45.833333333333336	0.17565881583071116	0.0070430086492309345	306.0
47.91666666666667	0.17104374424484825	0.006368668027809079	305.0
