# Supplementary material for: High-confidence 3D template matching for cryo-electron tomography
Source: Nat Commun. 2024 May 11;15:3992. doi: 10.1038/s41467-024-47839-8 (PMC11088655; doi:10.1038/s41467-024-47839-8)
Supplement: Supplementary file 6 — Source Data [file 41467_2024_47839_MOESM6_ESM.zip › Source_data_file/Figure2/Figure2f_membrane_CCC_angular_distance.csv]

0.0	nan	nan	0.0
2.0833333333333335	nan	nan	0.0
4.166666666666667	0.9981283964932492	nan	1.0
6.25	0.7576176037485294	0.05869496408190801	2.0
8.333333333333334	nan	nan	0.0
10.416666666666668	0.5219330830596448	0.02479101959533365	3.0
12.5	0.5901252966579223	0.12494195040987206	2.0
14.583333333333334	0.4324698142282641	0.04584037073115105	6.0
16.666666666666668	0.3186015254964143	nan	1.0
18.75	0.3997505562446178	0.07027625392972035	10.0
20.833333333333336	0.3064343005682166	0.08025922230693235	6.0
22.916666666666668	0.25877551501666907	0.03992930183677411	9.0
25.0	0.3861127881388402	0.1321554237670674	13.0
27.083333333333336	0.20065264625788426	0.0325598186117912	11.0
29.166666666666668	0.20921119928642967	0.06497868149233715	15.0
31.250000000000004	0.202309146205692	0.0780605336084966	15.0
33.333333333333336	0.22597000687221486	0.08328197587061116	16.0
35.41666666666667	0.20985517311160054	0.0670325629152154	14.0
37.5	0.19245101461951325	0.05835134418407329	10.0
39.583333333333336	0.251433433593336	0.08936955436063362	15.0
41.66666666666667	0.24625109050486843	0.09952652918803948	7.0
43.75	0.27609390079804663	0.09842433486958024	16.0
45.833333333333336	0.1506605875841855	0.02625835145200799	9.0
47.91666666666667	0.3043270274595386	0.07003450112977858	7.0
