# Supplementary material for: High-confidence 3D template matching for cryo-electron tomography
Source: Nat Commun. 2024 May 11;15:3992. doi: 10.1038/s41467-024-47839-8 (PMC11088655; doi:10.1038/s41467-024-47839-8)
Supplement: Supplementary file 6 — Source Data [file 41467_2024_47839_MOESM6_ESM.zip › Source_data_file/Figure2/Figure2f_microtubule_CCC_angular_distance.csv]

0.0	1.0	0.0	2.0
2.0833333333333335	0.728460432101036	0.05433312541796558	6.0
4.166666666666667	0.5941924378948101	0.024440688572326588	14.0
6.25	0.5102479726634571	0.018918735693652978	29.0
8.333333333333334	0.4505104969740825	0.012588568353832342	45.0
10.416666666666668	0.4094096252367434	0.008476483811485773	59.0
12.5	0.3791132033120446	0.0058289901505585735	89.0
14.583333333333334	0.35619430185602496	0.006183506567314385	112.0
16.666666666666668	0.3373707452140436	0.011214102505390483	138.0
18.75	0.32458103764563656	0.01936716732811328	192.0
20.833333333333336	0.30957238470767484	0.025603513041949286	219.0
22.916666666666668	0.29676307253747813	0.03236393733618206	254.0
25.0	0.2905512389551588	0.041112851581074555	314.0
27.083333333333336	0.27336984352698274	0.039960746057100496	351.0
29.166666666666668	0.26133746678184305	0.04040091558082618	412.0
31.250000000000004	0.24843232635676069	0.03786860131556338	456.0
33.333333333333336	0.24818536782980982	0.03694589515164962	432.0
35.41666666666667	0.2542393372332406	0.033256119350585624	362.0
37.5	0.25582785847343675	0.02959349071672491	332.0
39.583333333333336	0.25673070919981494	0.02690277822337029	323.0
41.66666666666667	0.2520505385650411	0.026965650082023677	299.0
43.75	0.2505149742535294	0.028763071265016087	309.0
45.833333333333336	0.2528723532702645	0.032459719905618405	295.0
47.91666666666667	0.2575759970647355	0.036572145759796656	290.0
