# Supplementary material for: High-confidence 3D template matching for cryo-electron tomography
Source: Nat Commun. 2024 May 11;15:3992. doi: 10.1038/s41467-024-47839-8 (PMC11088655; doi:10.1038/s41467-024-47839-8)
Supplement: Supplementary file 6 — Source Data [file 41467_2024_47839_MOESM6_ESM.zip › Source_data_file/Figure2/Figure2_Ribosome_angle20_hp0.002_scores.csv]

-0.22173508	-0.22173508	-0.22173508	-0.22173508	-0.22173508	-0.22173508	-0.22173508	-0.22173508	-0.22173508	-0.22173508	-0.22173508	-0.22173508	-0.22173508	-0.22173508	-0.22173508	-0.22173508	-0.22173508	-0.22173508	1.6139566	2.5705347	-0.22173508	-0.22173508	-0.22173508	-0.22173508	-0.22173508	-0.22173508	5.3260894	-0.22173508	-0.22173508	-0.22173508	-0.22173508	-0.22173508	-0.22173508	-0.22173508	-0.22173508	-0.22173508	-0.22173508	-0.22173508	-0.22173508	-0.22173508
-0.22173508	-0.22173508	-0.22173508	0.36497894	-0.22173508	-0.22173508	-0.22173508	-0.22173508	-0.22173508	-0.22173508	-0.22173508	-0.22173508	-0.22173508	-0.22173508	-0.22173508	-0.22173508	-0.22173508	-0.22173508	0.5064124	-0.04257136	-0.22173508	0.16667616	-0.22173508	-0.22173508	-0.22173508	-0.22173508	-0.22173508	-0.22173508	-0.22173508	-0.22173508	-0.22173508	-0.22173508	-0.22173508	-0.22173508	-0.22173508	-0.22173508	-0.22173508	-0.22173508	-0.22173508	-0.22173508
-0.22173508	-0.22173508	-0.22173508	0.020135388	-0.22173508	-0.22173508	-0.22173508	-0.22173508	-0.22173508	-0.22173508	-0.22173508	-0.22173508	-0.22173508	-0.22173508	-0.22173508	-0.22173508	-0.22173508	-0.22173508	-0.22173508	-0.22173508	-0.22173508	-0.22173508	-0.22173508	-0.22173508	-0.22173508	3.4765842	-0.22173508	-0.22173508	-0.22173508	-0.22173508	-0.22173508	-0.22173508	-0.22173508	-0.22173508	-0.22173508	-0.22173508	-0.22173508	-0.22173508	-0.22173508	-0.22173508
-0.22173508	-0.22173508	-0.22173508	-0.22173508	-0.22173508	-0.22173508	-0.22173508	-0.22173508	-0.22173508	-0.22173508	1.5732305	-0.22173508	-0.22173508	-0.22173508	-0.22173508	-0.22173508	-0.22173508	-0.22173508	-0.22173508	-0.22173508	-0.22173508	-0.22173508	-0.22173508	-0.22173508	-0.22173508	-0.22173508	-0.22173508	-0.22173508	-0.22173508	-0.22173508	0.20866227	-0.22173508	-0.22173508	-0.22173508	-0.22173508	-0.22173508	-0.22173508	-0.22173508	-0.22173508	-0.22173508
-0.22173508	-0.22173508	-0.22173508	-0.22173508	-0.22173508	-0.22173508	0.27150655	-0.22173508	-0.22173508	0.41518	0.76449215	-0.22173508	-0.22173508	-0.22173508	-0.22173508	-0.22173508	-0.22173508	-0.22173508	-0.22173508	1.6394954	-0.22173508	-0.22173508	-0.22173508	-0.22173508	-0.22173508	-0.22173508	-0.22173508	-0.22173508	-0.22173508	-0.22173508	-0.22173508	6.1299524	-0.22173508	-0.22173508	-0.22173508	-0.22173508	-0.22173508	-0.22173508	-0.22173508	-0.22173508
-0.22173508	-0.22173508	-0.22173508	-0.22173508	-0.22173508	-0.22173508	-0.22173508	-0.22173508	0.89630264	-0.22173508	-0.22173508	-0.22173508	-0.22173508	0.54588497	-0.22173508	-0.22173508	-0.22173508	-0.22173508	-0.22173508	-0.22173508	-0.22173508	-0.22173508	-0.22173508	-0.22173508	-0.22173508	-0.22173508	-0.22173508	-0.22173508	-0.22173508	-0.22173508	-0.22173508	1.9230145	-0.22173508	-0.22173508	-0.22173508	-0.22173508	-0.22173508	-0.22173508	-0.22173508	-0.22173508
-0.22173508	-0.22173508	-0.22173508	-0.22173508	-0.22173508	-0.22173508	-0.22173508	-0.22173508	0.8454742	0.38163206	-0.22173508	-0.22173508	-0.22173508	-0.22173508	-0.22173508	1.4148755	-0.22173508	-0.22173508	-0.22173508	-0.22173508	-0.22173508	-0.22173508	-0.22173508	-0.22173508	-0.22173508	-0.22173508	-0.22173508	-0.22173508	-0.22173508	-0.22173508	-0.22173508	-0.22173508	-0.22173508	-0.22173508	-0.22173508	-0.22173508	-0.22173508	-0.22173508	-0.22173508	-0.22173508
-0.22173508	-0.22173508	-0.22173508	-0.22173508	-0.22173508	-0.22173508	-0.22173508	-0.22173508	-0.22173508	-0.22173508	-0.22173508	-0.22173508	-0.22173508	-0.18635921	-0.22173508	-0.22173508	-0.22173508	-0.22173508	-0.22173508	-0.22173508	-0.22173508	-0.22173508	-0.22173508	-0.22173508	-0.22173508	-0.22173508	-0.22173508	-0.22173508	-0.22173508	-0.22173508	-0.22173508	2.5168333	-0.22173508	-0.22173508	-0.22173508	-0.22173508	-0.22173508	-0.22173508	-0.22173508	-0.22173508
-0.22173508	-0.22173508	-0.22173508	-0.22173508	-0.22173508	-0.22173508	-0.22173508	-0.22173508	-0.22173508	-0.22173508	-0.22173508	-0.22173508	-0.22173508	-0.22173508	-0.22173508	-0.22173508	-0.22173508	-0.22173508	-0.22173508	-0.22173508	-0.22173508	-0.22173508	-0.22173508	-0.22173508	-0.22173508	-0.22173508	-0.22173508	-0.22173508	-0.22173508	-0.22173508	-0.22173508	0.89163995	-0.22173508	-0.22173508	-0.22173508	-0.22173508	-0.22173508	-0.22173508	-0.22173508	-0.22173508
-0.22173508	-0.22173508	-0.22173508	-0.22173508	-0.22173508	-0.22173508	-0.22173508	-0.22173508	-0.22173508	-0.22173508	-0.22173508	-0.22173508	-0.22173508	-0.22173508	-0.22173508	-0.22173508	-0.22173508	-0.22173508	-0.22173508	-0.22173508	1.7659379	-0.22173508	-0.22173508	-0.22173508	-0.22173508	-0.22173508	-0.22173508	-0.22173508	-0.22173508	-0.22173508	-0.22173508	-0.22173508	-0.22173508	-0.22173508	-0.22173508	-0.22173508	-0.22173508	-0.22173508	-0.22173508	-0.22173508
-0.22173508	-0.22173508	-0.22173508	-0.22173508	-0.22173508	-0.22173508	-0.22173508	-0.22173508	4.1754484	-0.22173508	-0.22173508	-0.22173508	-0.22173508	-0.22173508	-0.22173508	1.3532872	-0.22173508	-0.22173508	-0.22173508	-0.22173508	0.58494437	-0.22173508	-0.22173508	-0.22173508	-0.22173508	-0.22173508	-0.22173508	-0.22173508	-0.22173508	-0.22173508	-0.22173508	-0.22173508	-0.22173508	-0.22173508	-0.22173508	-0.22173508	-0.22173508	-0.22173508	-0.22173508	-0.22173508
-0.22173508	5.0130887	-0.22173508	-0.22173508	-0.22173508	-0.22173508	-0.22173508	-0.22173508	4.6528916	-0.22173508	-0.22173508	-0.22173508	-0.22173508	-0.22173508	-0.22173508	-0.22173508	-0.22173508	-0.22173508	-0.22173508	-0.22173508	-0.22173508	-0.22173508	-0.22173508	-0.22173508	-0.22173508	-0.22173508	-0.22173508	-0.22173508	-0.22173508	-0.22173508	-0.22173508	-0.22173508	-0.22173508	-0.22173508	-0.22173508	-0.22173508	-0.22173508	-0.22173508	-0.22173508	-0.22173508
-0.22173508	1.4962555	-0.22173508	-0.22173508	-0.22173508	-0.22173508	-0.22173508	-0.22173508	-0.22173508	-0.22173508	-0.22173508	-0.22173508	-0.22173508	-0.22173508	-0.22173508	-0.22173508	-0.22173508	-0.22173508	-0.22173508	-0.22173508	-0.22173508	-0.22173508	-0.22173508	-0.22173508	-0.22173508	-0.22173508	-0.22173508	-0.22173508	-0.22173508	-0.22173508	-0.22173508	-0.22173508	-0.22173508	-0.22173508	-0.22173508	-0.22173508	-0.22173508	-0.22173508	-0.22173508	-0.22173508
-0.22173508	-0.22173508	-0.22173508	-0.22173508	-0.22173508	-0.22173508	-0.22173508	-0.22173508	-0.22173508	-0.22173508	-0.22173508	-0.22173508	-0.22173508	0.095505945	-0.22173508	-0.22173508	-0.22173508	-0.22173508	-0.22173508	-0.22173508	-0.22173508	-0.22173508	-0.22173508	-0.22173508	-0.22173508	-0.22173508	-0.22173508	-0.22173508	-0.22173508	-0.22173508	-0.22173508	-0.22173508	-0.22173508	-0.22173508	-0.22173508	-0.22173508	-0.22173508	-0.22173508	-0.22173508	-0.22173508
-0.22173508	-0.22173508	-0.22173508	-0.22173508	-0.22173508	-0.22173508	-0.22173508	-0.22173508	-0.22173508	-0.22173508	-0.22173508	-0.22173508	-0.22173508	-0.22173508	-0.22173508	-0.22173508	-0.22173508	-0.22173508	-0.22173508	0.199738	4.466269	0.4270711	2.4457011	-0.22173508	-0.22173508	-0.22173508	-0.22173508	-0.22173508	-0.22173508	-0.22173508	-0.22173508	-0.22173508	-0.22173508	-0.22173508	-0.22173508	-0.22173508	-0.22173508	-0.22173508	-0.22173508	-0.22173508
-0.22173508	1.9781297	-0.22173508	-0.22173508	-0.22173508	-0.22173508	-0.22173508	-0.22173508	-0.22173508	-0.22173508	-0.22173508	-0.22173508	-0.22173508	-0.22173508	2.1391613	-0.22173508	-0.22173508	-0.22173508	-0.22173508	8.463196	3.2518992	-0.22173508	-0.22173508	-0.22173508	-0.22173508	-0.14425617	-0.22173508	-0.22173508	-0.22173508	-0.22173508	-0.22173508	-0.22173508	-0.22173508	-0.22173508	-0.22173508	-0.22173508	-0.22173508	-0.22173508	-0.22173508	-0.22173508
-0.22173508	1.5548177	-0.22173508	-0.22173508	0.17147142	-0.22173508	-0.22173508	-0.22173508	-0.22173508	-0.22173508	-0.22173508	-0.22173508	-0.22173508	-0.22173508	-0.22173508	-0.22173508	-0.22173508	4.765108	-0.20051275	11.141257	-0.22173508	-0.22173508	-0.22173508	-0.22173508	-0.22173508	-0.22173508	-0.22173508	-0.22173508	-0.22173508	-0.22173508	-0.22173508	-0.22173508	-0.22173508	-0.22173508	-0.22173508	-0.22173508	-0.22173508	-0.22173508	1.2194049	-0.22173508
-0.22173508	-0.22173508	1.442883	3.1546526	-0.22173508	-0.22173508	-0.22173508	-0.22173508	-0.22173508	-0.22173508	-0.22173508	-0.22173508	-0.22173508	-0.22173508	6.091902	-0.22173508	-0.22173508	-0.22173508	7.6273465	17.356155	-0.22173508	-0.22173508	-0.22173508	-0.22173508	-0.22173508	-0.22173508	-0.22173508	-0.22173508	-0.22173508	-0.22173508	-0.22173508	-0.22173508	-0.22173508	-0.22173508	-0.22173508	-0.22173508	-0.22173508	0.3862499	-0.22173508	-0.22173508
-0.22173508	-0.22173508	-0.21039419	-0.22173508	-0.22173508	-0.22173508	-0.22173508	-0.22173508	-0.22173508	-0.12809785	-0.22173508	-0.22173508	-0.22173508	-0.22173508	5.4916487	-0.22173508	1.0803723	7.233875	17.613897	36.84316	20.135601	-0.22173508	-0.22173508	-0.22173508	-0.22173508	-0.22173508	-0.22173508	-0.22173508	-0.22173508	-0.22173508	-0.22173508	-0.22173508	-0.22173508	-0.22173508	-0.22173508	-0.22173508	-0.22173508	-0.22173508	-0.22173508	-0.22173508
-0.22173508	-0.22173508	-0.22173508	-0.22173508	-0.22173508	-0.22173508	-0.22173508	-0.22173508	-0.22173508	0.39427745	-0.22173508	-0.22173508	-0.22173508	-0.22173508	0.9725203	-0.22173508	5.1727147	2.5489268	22.161123	48.48641	32.30221	-0.22173508	-0.22173508	-0.22173508	-0.22173508	-0.22173508	-0.22173508	-0.22173508	-0.22173508	4.31445	-0.22173508	-0.22173508	-0.22173508	-0.22173508	-0.22173508	-0.22173508	-0.22173508	-0.22173508	-0.22173508	-0.22173508
-0.22173508	-0.22173508	-0.22173508	-0.22173508	-0.22173508	-0.22173508	-0.22173508	-0.22173508	-0.22173508	1.9111484	-0.22173508	-0.22173508	-0.22173508	-0.22173508	3.8720338	-0.22173508	1.2783953	2.789108	24.985249	48.341026	30.01966	1.1572396	-0.22173508	-0.22173508	-0.22173508	-0.22173508	-0.22173508	-0.22173508	-0.22173508	-0.22173508	-0.22173508	-0.22173508	-0.22173508	-0.22173508	-0.22173508	-0.22173508	-0.22173508	-0.22173508	-0.22173508	-0.22173508
-0.22173508	-0.22173508	-0.22173508	-0.22173508	-0.22173508	-0.22173508	-0.22173508	-0.22173508	-0.22173508	-0.22173508	-0.22173508	-0.22173508	-0.22173508	-0.22173508	-0.22173508	3.4362447	-0.22173508	7.451826	23.712671	33.613106	13.370395	-0.22173508	-0.22173508	-0.22173508	-0.22173508	-0.22173508	6.1376457	-0.22173508	0.5407398	-0.22173508	-0.22173508	-0.22173508	-0.22173508	1.7255626	-0.22173508	-0.22173508	-0.22173508	-0.22173508	-0.22173508	-0.22173508
-0.22173508	1.3834876	-0.22173508	-0.22173508	-0.22173508	-0.22173508	-0.22173508	-0.22173508	-0.22173508	-0.22173508	-0.22173508	-0.22173508	-0.22173508	2.3978422	-0.22173508	-0.10262382	2.4720669	11.1269045	8.042486	17.493883	10.153424	-0.22173508	-0.22173508	-0.22173508	-0.22173508	-0.22173508	2.1054275	-0.22173508	-0.22173508	-0.22173508	-0.22173508	-0.22173508	-0.22173508	-0.22173508	-0.22173508	-0.22173508	-0.22173508	-0.22173508	-0.22173508	-0.22173508
-0.22173508	-0.22173508	-0.22173508	-0.22173508	-0.22173508	-0.22173508	-0.22173508	-0.22173508	-0.22173508	-0.22173508	-0.22173508	-0.22173508	-0.22173508	-0.22173508	0.6095532	5.414102	6.2150598	-0.22173508	3.677597	6.681924	-0.22173508	1.2231777	-0.22173508	-0.22173508	-0.22173508	-0.22173508	-0.22173508	-0.22173508	-0.22173508	-0.22173508	-0.22173508	-0.22173508	-0.22173508	-0.22173508	-0.22173508	-0.22173508	-0.22173508	-0.22173508	-0.22173508	-0.22173508
0.13179947	-0.22173508	-0.22173508	-0.22173508	-0.22173508	-0.22173508	-0.22173508	-0.22173508	-0.22173508	-0.22173508	-0.22173508	-0.22173508	-0.22173508	-0.22173508	1.4599248	2.190788	0.6905254	8.062531	3.9594333	2.1451561	0.6253111	0.08026665	-0.22173508	0.8875455	-0.22173508	-0.22173508	-0.22173508	-0.22173508	-0.22173508	-0.22173508	-0.22173508	-0.22173508	-0.22173508	-0.22173508	-0.22173508	-0.22173508	-0.22173508	-0.22173508	-0.22173508	-0.22173508
1.5510275	-0.22173508	-0.22173508	-0.22173508	-0.22173508	-0.22173508	-0.22173508	-0.22173508	-0.22173508	-0.22173508	-0.22173508	-0.22173508	-0.22173508	-0.22173508	-0.22173508	-0.22173508	1.3048264	7.0620537	-0.22173508	10.136622	-0.22173508	3.4101496	0.46085477	-0.22173508	-0.22173508	-0.22173508	-0.22173508	-0.22173508	-0.22173508	-0.22173508	-0.22173508	-0.22173508	-0.22173508	-0.22173508	-0.22173508	-0.22173508	-0.22173508	0.40172946	-0.22173508	0.6014269
2.385786	1.7055032	-0.22173508	-0.22173508	-0.22173508	-0.22173508	-0.22173508	-0.22173508	-0.22173508	-0.22173508	-0.22173508	-0.22173508	-0.22173508	-0.22173508	-0.075482756	-0.22173508	1.8249198	2.0478964	0.073891394	1.2327603	-0.22173508	0.22530963	-0.22173508	-0.22173508	-0.22173508	-0.22173508	-0.22173508	-0.22173508	-0.22173508	-0.22173508	-0.22173508	-0.22173508	-0.22173508	-0.22173508	-0.22173508	-0.22173508	-0.22173508	1.8499538	-0.22173508	-0.22173508
-0.22173508	-0.22173508	-0.22173508	2.2903366	-0.22173508	-0.22173508	-0.22173508	-0.22173508	-0.22173508	-0.22173508	-0.22173508	-0.22173508	-0.22173508	-0.22173508	-0.22173508	3.130899	2.4286253	-0.22173508	-0.22173508	-0.22173508	-0.22173508	1.4162754	-0.22173508	-0.22173508	-0.22173508	-0.22173508	-0.22173508	-0.22173508	-0.22173508	-0.22173508	-0.22173508	-0.22173508	-0.22173508	-0.22173508	-0.22173508	-0.22173508	-0.22173508	-0.22173508	-0.22173508	-0.22173508
-0.22173508	-0.22173508	-0.22173508	1.4721483	-0.22173508	-0.22173508	-0.22173508	-0.22173508	-0.22173508	-0.22173508	-0.22173508	-0.22173508	-0.22173508	1.6159093	-0.22173508	0.37698016	-0.22173508	-0.22173508	0.4979631	0.55197144	-0.22173508	-0.22173508	-0.22173508	-0.22173508	-0.22173508	-0.22173508	-0.22173508	-0.22173508	-0.19736981	-0.22173508	-0.22173508	-0.22173508	-0.22173508	-0.22173508	-0.22173508	-0.22173508	-0.22173508	0.1387628	-0.22173508	-0.22173508
-0.22173508	1.9990711	-0.22173508	-0.22173508	-0.22173508	-0.22173508	-0.22173508	-0.22173508	-0.22173508	-0.22173508	-0.22173508	-0.22173508	-0.22173508	-0.22173508	-0.22173508	-0.22173508	-0.22173508	1.2130755	-0.22173508	1.6715723	-0.22173508	-0.22173508	-0.22173508	-0.22173508	-0.22173508	-0.22173508	-0.22173508	-0.22173508	-0.22173508	-0.22173508	-0.22173508	-0.22173508	-0.22173508	-0.22173508	-0.22173508	-0.22173508	-0.22173508	-0.22173508	-0.22173508	-0.22173508
-0.22173508	-0.22173508	-0.22173508	-0.22173508	-0.22173508	-0.22173508	-0.22173508	-0.22173508	-0.22173508	-0.22173508	-0.22173508	-0.22173508	-0.22173508	-0.22173508	-0.22173508	-0.22173508	1.251748	-0.22173508	-0.22173508	4.254626	-0.22173508	-0.22173508	-0.22173508	-0.22173508	-0.22173508	-0.22173508	-0.22173508	-0.22173508	-0.22173508	-0.22173508	-0.22173508	-0.22173508	-0.22173508	-0.22173508	-0.22173508	-0.22173508	-0.22173508	-0.22173508	-0.22173508	-0.22173508
-0.22173508	-0.22173508	-0.22173508	-0.22173508	-0.22173508	-0.22173508	-0.22173508	-0.22173508	-0.22173508	-0.22173508	-0.22173508	-0.22173508	-0.22173508	-0.22173508	-0.22173508	-0.22173508	-0.22173508	-0.22173508	-0.22173508	1.2326602	-0.22173508	-0.22173508	-0.22173508	-0.22173508	-0.22173508	-0.22173508	-0.22173508	-0.22173508	-0.22173508	-0.22173508	-0.22173508	-0.22173508	1.8849086	-0.22173508	-0.22173508	-0.22173508	-0.22173508	-0.22173508	-0.22173508	-0.22173508
-0.22173508	-0.22173508	-0.22173508	-0.22173508	0.5861179	-0.22173508	-0.22173508	-0.22173508	-0.22173508	-0.22173508	-0.22173508	-0.22173508	-0.22173508	-0.22173508	-0.22173508	-0.22173508	-0.22173508	-0.22173508	-0.22173508	-0.22173508	-0.22173508	-0.22173508	-0.22173508	-0.22173508	-0.22173508	-0.22173508	-0.22173508	-0.22173508	1.669386	-0.22173508	-0.22173508	-0.22173508	-0.22173508	-0.22173508	-0.22173508	-0.22173508	-0.22173508	-0.22173508	-0.22173508	-0.22173508
-0.22173508	-0.22173508	-0.22173508	-0.22173508	-0.22173508	-0.22173508	-0.22173508	-0.22173508	-0.22173508	-0.22173508	-0.22173508	-0.22173508	-0.22173508	-0.22173508	-0.22173508	-0.22173508	-0.22173508	-0.22173508	-0.22173508	-0.22173508	-0.22173508	-0.22173508	-0.22173508	-0.22173508	-0.22173508	-0.22173508	-0.22173508	2.5014791	0.36680982	-0.22173508	-0.22173508	-0.22173508	5.668919	-0.22173508	-0.22173508	-0.22173508	-0.22173508	-0.22173508	-0.22173508	-0.22173508
-0.22173508	-0.03938269	-0.22173508	-0.22173508	-0.22173508	-0.22173508	-0.22173508	-0.22173508	-0.22173508	-0.22173508	-0.22173508	-0.22173508	-0.22173508	-0.22173508	-0.22173508	-0.22173508	-0.22173508	-0.22173508	-0.22173508	0.18929608	-0.22173508	-0.22173508	-0.22173508	-0.22173508	-0.22173508	-0.22173508	-0.22173508	-0.22173508	-0.22173508	3.192759	-0.22173508	-0.22173508	-0.22173508	-0.22173508	1.9060484	-0.22173508	-0.22173508	-0.22173508	-0.22173508	-0.22173508
-0.22173508	2.512897	-0.22173508	-0.22173508	-0.22173508	-0.22173508	-0.22173508	-0.22173508	-0.22173508	-0.22173508	0.061730538	-0.22173508	-0.22173508	-0.22173508	-0.22173508	-0.22173508	-0.22173508	-0.22173508	-0.22173508	-0.22173508	-0.22173508	-0.22173508	-0.22173508	-0.22173508	-0.22173508	-0.22173508	-0.22173508	-0.22173508	-0.22173508	1.7062742	-0.22173508	-0.22173508	-0.22173508	-0.22173508	-0.22173508	-0.22173508	-0.22173508	-0.22173508	-0.22173508	6.7769303
-0.22173508	-0.22173508	-0.22173508	-0.22173508	-0.22173508	-0.22173508	-0.22173508	-0.22173508	-0.22173508	-0.22173508	1.0443553	0.49456805	-0.22173508	-0.22173508	-0.22173508	-0.22173508	-0.22173508	-0.22173508	-0.22173508	-0.22173508	-0.22173508	-0.22173508	-0.22173508	-0.22173508	-0.22173508	-0.22173508	-0.22173508	-0.22173508	-0.22173508	-0.22173508	-0.22173508	-0.22173508	-0.22173508	-0.22173508	-0.22173508	-0.22173508	-0.22173508	-0.22173508	-0.22173508	-0.22173508
-0.22173508	-0.22173508	-0.22173508	-0.22173508	-0.22173508	-0.22173508	-0.22173508	-0.22173508	-0.22173508	0.5355014	-0.22173508	-0.22173508	-0.22173508	-0.22173508	-0.22173508	-0.22173508	-0.22173508	-0.22173508	-0.22173508	-0.22173508	-0.22173508	-0.22173508	-0.22173508	-0.22173508	-0.22173508	-0.22173508	-0.22173508	-0.22173508	-0.22173508	-0.22173508	-0.22173508	-0.22173508	-0.22173508	-0.22173508	1.5538088	-0.22173508	-0.22173508	-0.22173508	-0.22173508	-0.22173508
-0.22173508	-0.22173508	-0.22173508	-0.22173508	-0.22173508	-0.22173508	-0.22173508	-0.22173508	-0.22173508	-0.22173508	-0.22173508	-0.22173508	-0.22173508	3.5447037	-0.22173508	-0.22173508	-0.22173508	-0.22173508	-0.22173508	-0.22173508	-0.22173508	-0.22173508	-0.22173508	-0.22173508	-0.22173508	-0.22173508	-0.22173508	-0.22173508	-0.22173508	-0.22173508	-0.22173508	-0.22173508	3.538672	0.59318	-0.22173508	-0.22173508	-0.22173508	-0.22173508	-0.22173508	3.2906654
-0.22173508	-0.22173508	-0.22173508	-0.22173508	-0.22173508	-0.22173508	0.77848744	-0.22173508	-0.22173508	-0.22173508	-0.22173508	-0.22173508	1.9326292	-0.22173508	-0.22173508	-0.22173508	-0.22173508	-0.22173508	-0.22173508	-0.22173508	-0.22173508	0.8377695	-0.22173508	-0.22173508	-0.22173508	-0.22173508	-0.22173508	-0.22173508	-0.22173508	-0.22173508	-0.22173508	-0.22173508	1.5048231	-0.22173508	-0.22173508	-0.22173508	-0.22173508	3.8169544	-0.22173508	8.421514
