# Supplementary material for: High-confidence 3D template matching for cryo-electron tomography
Source: Nat Commun. 2024 May 11;15:3992. doi: 10.1038/s41467-024-47839-8 (PMC11088655; doi:10.1038/s41467-024-47839-8)
Supplement: Supplementary file 6 — Source Data [file 41467_2024_47839_MOESM6_ESM.zip › Source_data_file/Figure2/Figure2_high_pass_filter_npc.csv]

0.0018539117538005192	19.337291717529297	2.4120748043060303
0.0027808676307007787	19.613222122192383	2.3768157958984375
0.009269558769002597	16.490951538085938	2.9118645191192627
0.018539117538005193	6.404475212097168	0.9189172387123108
0.027808676307007785	5.419111251831055	0.40449726581573486
