# Supplementary material for: High-confidence 3D template matching for cryo-electron tomography
Source: Nat Commun. 2024 May 11;15:3992. doi: 10.1038/s41467-024-47839-8 (PMC11088655; doi:10.1038/s41467-024-47839-8)
Supplement: Supplementary file 6 — Source Data [file 41467_2024_47839_MOESM6_ESM.zip › Source_data_file/Figure2/Figure2_high_pass_filter_ribosome.csv]

0.0023946360153256708	38.442134857177734	5.769606113433838
0.0047892720306513415	18.4205265045166	3.386524200439453
0.023946360153256706	7.150439262390137	0.31668710708618164
0.04789272030651341	7.446605682373047	0.3196506202220917
