# Supplementary material for: High-confidence 3D template matching for cryo-electron tomography
Source: Nat Commun. 2024 May 11;15:3992. doi: 10.1038/s41467-024-47839-8 (PMC11088655; doi:10.1038/s41467-024-47839-8)
Supplement: Supplementary file 6 — Source Data [file 41467_2024_47839_MOESM6_ESM.zip › Source_data_file/Figure2/Figure2_high_pass_filter_vault.csv]

0.001149425287356322	25.387483596801758	3.181020975112915
0.002298850574712644	25.058752059936523	2.835254669189453
0.0034482758620689663	25.678085327148438	3.267475128173828
0.00574712643678161	25.03854751586914	3.1607260704040527
0.01149425287356322	18.891977310180664	3.317028045654297
0.02298850574712644	6.071999549865723	0.13377057015895844
0.03448275862068966	6.406127452850342	0.21001267433166504
0.04597701149425288	8.266971588134766	0.2804630994796753
0.0574712643678161	nan	nan
