# Supplementary material for: High-confidence 3D template matching for cryo-electron tomography
Source: Nat Commun. 2024 May 11;15:3992. doi: 10.1038/s41467-024-47839-8 (PMC11088655; doi:10.1038/s41467-024-47839-8)
Supplement: Supplementary file 6 — Source Data [file 41467_2024_47839_MOESM6_ESM.zip › Source_data_file/Figure2/Figure2_high_pass_filter_microtubule.csv]

0.0022104332449160036	23.828811645507812	3.0568454265594482
0.004420866489832007	26.602577209472656	3.6432273387908936
0.006631299734748012	18.92943572998047	3.0095748901367188
0.011052166224580018	10.15878677368164	1.8639658689498901
0.022104332449160036	5.351121425628662	0.3548058867454529
0.04420866489832007	4.912068843841553	0.30340340733528137
