# Supplementary material for: High-confidence 3D template matching for cryo-electron tomography
Source: Nat Commun. 2024 May 11;15:3992. doi: 10.1038/s41467-024-47839-8 (PMC11088655; doi:10.1038/s41467-024-47839-8)
Supplement: Supplementary file 6 — Source Data [file 41467_2024_47839_MOESM6_ESM.zip › Source_data_file/Figure2/Figure2_Low_pass_filter_npc.csv]

0.009269558769002597	13.535970687866211	0.13289549946784973
0.018539117538005193	20.09970474243164	0.9449994564056396
0.027808676307007785	22.092037200927734	1.234113097190857
0.03707823507601039	22.480947494506836	1.2546361684799194
0.046347793845012975	22.429189682006836	1.17206609249115
