# Supplementary material for: High-confidence 3D template matching for cryo-electron tomography
Source: Nat Commun. 2024 May 11;15:3992. doi: 10.1038/s41467-024-47839-8 (PMC11088655; doi:10.1038/s41467-024-47839-8)
Supplement: Supplementary file 6 — Source Data [file 41467_2024_47839_MOESM6_ESM.zip › Source_data_file/Figure2/Figure2_Low_pass_filter_ribosome.csv]

0.011973180076628353	22.029870986938477	2.349694013595581
0.023946360153256706	35.9508056640625	5.001095771789551
0.03591954022988506	36.503231048583984	5.378917217254639
0.04789272030651341	37.098079681396484	5.568510055541992
