# Supplementary material for: High-confidence 3D template matching for cryo-electron tomography
Source: Nat Commun. 2024 May 11;15:3992. doi: 10.1038/s41467-024-47839-8 (PMC11088655; doi:10.1038/s41467-024-47839-8)
Supplement: Supplementary file 6 — Source Data [file 41467_2024_47839_MOESM6_ESM.zip › Source_data_file/Figure2/Figure2_Low_pass_filter_vault.csv]

0.00574712643678161	10.88608169555664	0.47515571117401123
0.01149425287356322	17.608306884765625	1.0269955396652222
0.02298850574712644	26.107770919799805	2.888368844985962
0.03448275862068966	26.619115829467773	3.568857431411743
0.04597701149425288	25.458444595336914	3.47593092918396
