# Supplementary material for: High-confidence 3D template matching for cryo-electron tomography
Source: Nat Commun. 2024 May 11;15:3992. doi: 10.1038/s41467-024-47839-8 (PMC11088655; doi:10.1038/s41467-024-47839-8)
Supplement: Supplementary file 6 — Source Data [file 41467_2024_47839_MOESM6_ESM.zip › Source_data_file/Figure2/Figure2_Low_pass_filter_microtubule.csv]

0.011052166224580018	22.597332000732422	2.2101941108703613
0.022104332449160036	26.791507720947266	3.3658080101013184
0.033156498673740056	27.18050193786621	3.3797545433044434
0.04420866489832007	27.17241668701172	3.5071005821228027
