# Supplementary material for: High-confidence 3D template matching for cryo-electron tomography
Source: Nat Commun. 2024 May 11;15:3992. doi: 10.1038/s41467-024-47839-8 (PMC11088655; doi:10.1038/s41467-024-47839-8)
Supplement: Supplementary file 6 — Source Data [file 41467_2024_47839_MOESM6_ESM.zip › Source_data_file/Figure2/Figure2_Ribosome_mask_size_average_score.csv]

15.66	37.78544235229492	5.923419952392578
16.529999999999998	38.92263412475586	6.355175971984863
17.4	39.00349426269531	6.080060958862305
18.27	39.207401275634766	6.0526018142700195
20.009999999999998	38.132205963134766	5.984079360961914
20.88	39.29446029663086	6.12628173828125
6.959999999999999	6.447932720184326	1.610577940940857
8.7	10.059489250183105	2.6878533363342285
10.44	19.725915908813477	3.918419122695923
12.179999999999998	28.922658920288086	5.396787643432617
