# Supplementary material for: High-confidence 3D template matching for cryo-electron tomography
Source: Nat Commun. 2024 May 11;15:3992. doi: 10.1038/s41467-024-47839-8 (PMC11088655; doi:10.1038/s41467-024-47839-8)
Supplement: Supplementary file 6 — Source Data [file 41467_2024_47839_MOESM6_ESM.zip › Source_data_file/Figure2/Figure2_Microtubule_mask_size_average_score.csv]

5.22	0.18162134289741516	0.34636014699935913
6.959999999999999	2.977966070175171	1.9422929286956787
8.7	7.81563663482666	2.763115882873535
10.44	18.617277145385742	3.994532823562622
13.919999999999998	24.45911407470703	3.368865728378296
15.66	25.082935333251953	3.477325916290283
17.4	23.108211517333984	3.0567710399627686
19.139999999999997	24.262550354003906	3.0567710399627686
20.88	26.86962890625	3.989595651626587
22.619999999999997	26.341032028198242	7.339298725128174
