# Supplementary material for: High-confidence 3D template matching for cryo-electron tomography
Source: Nat Commun. 2024 May 11;15:3992. doi: 10.1038/s41467-024-47839-8 (PMC11088655; doi:10.1038/s41467-024-47839-8)
Supplement: Supplementary file 6 — Source Data [file 41467_2024_47839_MOESM6_ESM.zip › Source_data_file/Figure2/Figure2_Ribosome_angle20_hp0.021_scores.csv]

-0.71346104	-0.18290201	-0.71346104	-0.71346104	0.30471045	-0.71346104	1.1049442	-0.71346104	0.5854711	-0.71346104	-0.34863213	-0.71346104	-0.71346104	-0.71346104	-0.028406795	-0.4659708	-0.71346104	-0.42524114	1.2332128	-0.21094619	-0.71346104	-0.71346104	-0.71346104	-0.6348802	-0.71346104	-0.71346104	-0.71346104	-0.71346104	-0.71346104	-0.71346104	0.25178662	-0.71346104	2.1718311	0.878368	-0.71346104	0.54528683	-0.71346104	-0.71346104	-0.6975049	1.1861821
2.4183993	-0.71346104	-0.71346104	-0.71346104	-0.57289255	-0.31930637	0.8601684	-0.71346104	0.024179097	-0.71346104	0.2916937	-0.71346104	-0.021199627	-0.71346104	-0.71346104	1.3750279	-0.71346104	0.9634764	-0.71346104	-0.71346104	-0.71346104	-0.13069881	-0.71346104	-0.71346104	0.72781277	-0.71346104	-0.7068158	0.025320303	-0.71346104	1.946792	-0.032621514	-0.14412005	-0.71346104	-0.71346104	-0.71346104	-0.71346104	0.08866866	0.5835699	-0.30704495	-0.71346104
-0.084354304	0.1912059	0.7685543	-0.71346104	-0.71346104	-0.71346104	-0.71346104	-0.71346104	-0.71346104	-0.3178751	-0.24975176	-0.71346104	-0.71346104	-0.71346104	-0.71346104	2.0622835	-0.71346104	-0.4214758	-0.71346104	-0.24348003	-0.3575104	-0.71346104	0.13188338	-0.71346104	-0.71346104	0.665895	-0.71346104	-0.71346104	0.3903631	1.123468	-0.71346104	-0.71346104	1.313396	-0.71346104	-0.71346104	-0.71346104	-0.5465807	-0.71346104	-0.71346104	-0.71346104
-0.71346104	-0.71346104	-0.71346104	-0.71346104	-0.71346104	-0.71346104	-0.71346104	-0.71346104	-0.71346104	-0.71346104	-0.71346104	-0.71346104	-0.71346104	-0.71346104	-0.71346104	0.012072327	0.9590387	-0.71346104	-0.71346104	-0.43853334	-0.71346104	-0.71346104	2.050077	-0.71346104	2.7657247	0.0032674472	-0.71346104	-0.18752378	-0.32210883	-0.71346104	-0.71346104	1.4415693	-0.71346104	-0.71346104	1.0216559	1.1763763	-0.67652327	-0.71346104	-0.71346104	-0.71346104
-0.71346104	-0.7098297	-0.71346104	-0.71346104	0.08228932	-0.71346104	-0.71346104	-0.71346104	-0.23714939	-0.71346104	-0.71346104	0.6702161	-0.71346104	-0.71346104	-0.71346104	-0.4650594	-0.71346104	1.0744363	0.9621536	-0.71346104	2.5547476	1.3879864	0.3438789	-0.71346104	-0.71346104	-0.71346104	-0.71346104	0.65246844	-0.56957906	-0.71346104	0.7953264	-0.71346104	1.7788712	0.69031465	-0.71346104	-0.71346104	2.3120036	-0.71346104	-0.4762607	0.61978275
-0.71346104	0.5527576	-0.20078412	-0.71346104	-0.71346104	-0.71346104	-0.39160946	-0.71346104	-0.71346104	0.42782024	-0.71346104	-0.71346104	-0.71346104	-0.07697289	-0.13175157	-0.5558253	-0.5871508	0.79927295	0.42610812	-0.052933715	0.2837124	-0.71346104	-0.71346104	0.2026612	-0.71346104	0.7880431	-0.32083252	0.6352406	0.2315275	1.5996547	1.8554769	-0.71346104	-0.71346104	3.409861	-0.71346104	-0.025885122	-0.71346104	0.020192446	-0.12718244	-0.71346104
-0.71346104	-0.71346104	-0.20564938	-0.71346104	-0.71346104	-0.71346104	-0.71346104	-0.71346104	-0.1010695	-0.71346104	-0.71346104	-0.49441022	-0.71346104	-0.10349744	-0.71346104	-0.71346104	-0.41268328	1.4951074	2.0894525	0.6141899	-0.2417003	-0.47614622	-0.6790223	0.53850704	-0.71346104	1.2356981	1.287569	-0.43310577	-0.25628722	0.25379515	-0.71346104	0.46868378	-0.71346104	-0.71346104	-0.3684267	-0.71346104	-0.71346104	-0.71346104	-0.34028083	-0.71346104
-0.71346104	-0.71346104	0.79300404	1.4191096	0.20043956	-0.71346104	-0.15344492	-0.71346104	2.249816	-0.45573038	2.9463432	5.554298	-0.1289052	-0.19486853	1.3099442	-0.71346104	0.31937346	0.46819726	-0.25431	-0.71346104	-0.71346104	-0.71346104	1.1056896	-0.71346104	-0.16724011	1.882499	-0.71346104	-0.50145465	-0.71346104	-0.5820103	-0.71346104	-0.71346104	-0.71346104	2.2386541	-0.71346104	-0.71346104	-0.71346104	0.88264644	0.54311466	2.8092678
-0.41178867	-0.71346104	-0.71346104	1.5579215	0.97132534	-0.71346104	-0.71346104	-0.71346104	-0.23061481	-0.4677653	-0.71346104	1.8548921	-0.36459598	-0.71346104	-0.71346104	0.36003292	1.6211851	1.9658906	-0.71346104	-0.16832873	0.3483447	-0.5263774	-0.71346104	4.446143	0.26946226	-0.71346104	-0.16703278	-0.24706767	0.94970185	-0.71346104	1.8196765	-0.50928634	0.5860371	0.080612145	0.775008	-0.71346104	-0.22541098	1.4488105	-0.47264558	-0.015793573
0.7426082	-0.36969736	-0.71346104	0.7072823	-0.5728912	-0.15151076	0.7688125	-0.006389061	-0.6766577	1.382394	-0.71346104	-0.71346104	-0.71346104	-0.14379278	0.15371309	2.2397587	-0.71346104	-0.034836635	2.2059913	1.0221859	1.673267	1.2933912	0.16589268	-0.71346104	-0.71346104	1.2834606	-0.71346104	3.1185353	-0.71346104	-0.71346104	-0.19992101	-0.71346104	-0.01072169	1.301723	-0.32487106	-0.5552177	-0.13959041	0.50954586	-0.71346104	1.6526783
-0.71346104	1.1639678	-0.43286958	3.4747555	-0.289571	-0.71346104	1.0981995	-0.71346104	-0.71346104	-0.71346104	-0.71346104	-0.71346104	-0.71346104	-0.71346104	-0.71346104	-0.12345941	1.8061697	1.5171063	0.39771357	-0.71346104	-0.71346104	-0.71346104	-0.71346104	-0.58770466	3.4958057	-0.71346104	-0.019099463	0.3872383	-0.71346104	0.5294602	-0.71346104	-0.71346104	-0.23532294	-0.71346104	-0.71346104	-0.71346104	0.75630933	1.4579568	1.105649	1.8833343
1.0406797	-0.71346104	-0.71346104	-0.71346104	-0.71346104	2.6936667	0.9297824	0.5545942	-0.40976757	0.41081005	-0.71346104	-0.47226122	-0.38471472	-0.71346104	0.72759604	0.04705738	-0.71346104	2.3538048	0.3221104	2.319421	-0.71346104	-0.71346104	3.9148932	-0.3632996	-0.71346104	1.6784816	-0.71346104	-0.71346104	1.6009953	1.5576158	-0.71346104	-0.71346104	-0.71075016	2.6022227	2.4175618	0.12425421	-0.7088598	0.21011464	-0.71346104	0.19718847
0.81547725	1.2606136	0.33025604	0.24716756	-0.71346104	-0.27894095	0.9854512	0.64158213	2.6969035	1.3177431	-0.71346104	1.1381571	-0.71346104	-0.6232135	0.20406018	-0.30136263	-0.71346104	0.89248556	-0.71346104	0.26279998	2.562434	1.5007415	-0.71346104	-0.33282077	-0.7092042	0.6396438	-0.6862255	0.2956388	-0.71346104	0.2980106	-0.71346104	2.0809202	-0.71346104	-0.71346104	-0.71346104	-0.110661425	1.8412913	-0.71346104	-0.3478509	-0.20529146
0.16216326	-0.59339935	2.071293	0.7116257	1.2108747	-0.47809845	-0.07654307	0.97257245	1.3102788	-0.71346104	-0.71346104	0.638648	1.3008797	-0.71346104	2.1594565	-0.71346104	2.0119631	1.1960979	-0.71346104	0.5022939	-0.71346104	-0.71346104	-0.71346104	3.5318973	-0.19709177	-0.051213298	0.14091866	-0.71346104	3.4679701	-0.71346104	-0.71346104	2.0965445	0.76197994	-0.045341328	-0.18265967	1.3187282	-0.71346104	0.31484917	1.0275153	0.3393136
-0.71346104	-0.71346104	0.66254467	-0.71346104	3.4896796	-0.20360269	0.7230804	-0.71346104	-0.71346104	-0.71346104	1.3070413	-0.71346104	-0.71346104	2.7102067	1.7105544	2.9849167	2.6090958	-0.71346104	0.65816057	-0.71346104	2.44525	0.31719953	0.37047744	0.31961137	-0.71346104	1.4103638	-0.39212447	-0.71346104	1.9181062	-0.41930103	-0.71346104	-0.71346104	-0.71346104	0.27772447	-0.47068992	-0.71346104	-0.71346104	1.4139191	-0.71346104	1.5577217
-0.71346104	-0.71346104	0.017877562	-0.71346104	-0.71346104	-0.71346104	-0.40421727	-0.71346104	0.30959564	-0.71346104	-0.71346104	-0.71346104	1.6830935	-0.71346104	-0.71346104	1.2203852	-0.62198204	-0.09673171	-0.71346104	-0.71346104	-0.71346104	-0.71346104	-0.34187976	-0.71346104	-0.71346104	1.2491244	-0.71346104	1.2507983	0.3089205	-0.71346104	-0.71346104	-0.71346104	-0.71346104	-0.71346104	-0.71346104	-0.71346104	2.2935593	3.0707817	1.1029869	0.92210346
0.81718105	0.33433568	-0.71346104	-0.71346104	-0.71346104	-0.37985927	-0.71346104	3.888242	1.6228534	1.9131335	-0.71346104	-0.71346104	1.757908	-0.083077535	-0.71346104	1.0492574	0.69274074	-0.6709431	-0.71346104	-0.71346104	0.29914638	-0.71346104	2.6319268	-0.71346104	1.0498779	-0.71346104	0.53244317	0.64781624	2.07929	-0.71346104	0.68174404	-0.71346104	0.43756533	-0.27644557	-0.71346104	0.48216236	-0.43778113	-0.71346104	-0.5709124	2.5612059
2.4545238	0.66504884	1.5770786	-0.71346104	-0.71346104	-0.07653311	-0.71346104	0.8917267	0.86300194	-0.71346104	-0.62995243	-0.71346104	0.3746538	-0.23831218	0.9967122	0.4549431	0.7617517	-0.71346104	-0.71346104	1.0782181	1.1512554	-0.17053728	1.7919474	-0.71346104	-0.71346104	-0.23160142	1.138764	0.25732672	1.0636945	-0.649625	0.28288388	-0.1968516	0.79533947	0.41292542	0.5175209	0.63692653	1.3070551	2.656217	1.3735689	-0.71346104
-0.71346104	-0.71346104	-0.71346104	-0.71346104	-0.71346104	2.494413	-0.71346104	1.5595353	-0.6329343	-0.71346104	-0.71346104	-0.28742337	-0.71346104	-0.6927599	0.36562896	-0.60647076	-0.71346104	-0.71346104	0.4010405	0.66354674	-0.71346104	-0.61614776	3.5825806	0.80457675	2.2496684	-0.71346104	-0.71346104	2.7892902	0.14740792	0.06208039	1.1345875	0.39500764	0.9943075	-0.71346104	-0.71346104	-0.3983201	0.47615716	0.07920572	-0.71346104	-0.71346104
0.9098783	1.7915385	-0.26100928	1.0657216	-0.71346104	-0.056425173	0.0086239865	-0.71346104	-0.71346104	-0.26244733	-0.71346104	0.36791667	0.7656541	-0.71346104	2.3789937	1.0712347	-0.33988658	-0.71346104	0.32608575	0.26188034	-0.7059608	-0.71346104	0.14848602	-0.05713687	-0.71346104	-0.71346104	1.3800478	0.9648764	-0.71346104	1.8757128	-0.71346104	0.3495484	0.5196865	0.65704554	-0.69651693	-0.71346104	-0.5897452	0.14387661	0.64077246	-0.17466539
-0.15788284	0.88092107	-0.00634453	1.1005439	2.9186537	0.3946312	-0.71346104	-0.71346104	-0.2774024	-0.71346104	-0.71346104	3.1186264	-0.71346104	0.795725	-0.71346104	2.369968	-0.06825934	0.13714956	-0.67612374	-0.5418313	1.3602068	0.39738157	1.3211067	0.5170345	0.86396146	-0.71346104	2.6917915	0.12454163	0.5348421	-0.71346104	-0.71346104	-0.124824874	-0.665199	-0.67608386	1.5917706	0.76736695	0.804288	-0.71346104	0.18060477	1.4546967
-0.71346104	-0.71346104	-0.71346104	-0.71346104	1.6871797	0.0859653	1.3284094	0.33547494	1.4296606	0.40716058	0.50634146	-0.33858016	0.45218486	2.3955343	-0.71346104	-0.63061434	-0.71346104	-0.33551005	-0.71346104	-0.71346104	-0.71346104	-0.71346104	1.2900305	-0.71346104	-0.71346104	1.342303	-0.71346104	-0.71346104	0.30385414	0.87752414	1.137403	0.49415037	0.15463237	-0.27235338	1.161805	-0.71346104	-0.3435181	-0.71346104	-0.017582143	0.7302608
-0.71346104	-0.71346104	0.78300136	0.4609329	8.586087	-0.71346104	0.7702249	-0.0005566402	-0.71346104	-0.71346104	1.4883723	-0.086309865	-0.71346104	-0.71346104	-0.71346104	-0.08835288	0.7822508	0.51694024	1.2363526	1.0145837	-0.71346104	0.36534333	-0.71346104	0.975343	1.219594	-0.115697816	0.10043671	4.184947	-0.57294995	3.3658597	0.87091386	-0.05229681	2.8409052	1.4876424	1.2454674	0.64801097	-0.625063	-0.40863782	-0.15238355	1.0322115
-0.2584809	-0.71346104	-0.71346104	-0.050786067	0.18825984	0.26582855	-0.71346104	-0.6603291	-0.24610275	5.2610517	-0.109247066	0.121547095	-0.71346104	-0.07576396	0.27913907	-0.22254555	2.1769495	-0.6691607	-0.6130247	0.99909425	-0.71346104	-0.71346104	0.48349547	0.41033116	-0.5522304	0.53063506	0.8955982	-0.71346104	-0.71346104	0.31073022	0.9505566	0.6217506	-0.71346104	-0.71346104	-0.71346104	1.2229557	1.2525284	0.951715	-0.71346104	-0.71346104
1.3675365	0.3894159	-0.5274807	-0.6888943	1.3963913	-0.34963235	-0.71346104	-0.068457276	-0.71346104	-0.71346104	1.7772166	0.016459698	0.58604544	1.6244729	-0.71346104	-0.07790521	-0.71346104	-0.71346104	-0.3588402	-0.71346104	-0.17111495	-0.71346104	-0.71346104	-0.09215397	-0.71346104	1.3391458	1.3039371	-0.71346104	0.7842738	-0.18131654	1.5556221	-0.71346104	-0.71346104	-0.2642263	-0.71346104	-0.71346104	-0.08624017	0.5863809	-0.71346104	1.4676651
-0.34363016	0.7149765	0.36043602	-0.71346104	-0.57433426	0.93251294	-0.11486286	-0.71346104	-0.71346104	-0.71346104	1.8727924	-0.51353467	1.7579988	-0.28642336	0.09334456	-0.71346104	-0.71346104	1.3889531	-0.71346104	0.4648621	0.31252843	1.1579391	0.7395791	-0.71346104	-0.6857146	0.8504259	-0.71346104	-0.058076825	0.90760696	-0.71346104	2.657345	-0.555872	-0.71346104	-0.71346104	0.44929168	0.28705707	-0.71346104	0.68169504	-0.4050006	3.1072116
-0.71346104	-0.71346104	-0.71346104	-0.71346104	-0.002248888	1.065299	-0.3174624	-0.71346104	0.74653375	-0.71346104	-0.076829635	-0.71346104	0.55807936	2.1709573	-0.71346104	0.5121272	-0.71346104	-0.71346104	-0.71346104	-0.71346104	-0.44283178	-0.71346104	-0.71346104	-0.71346104	-0.71346104	-0.5241286	-0.37546322	-0.71346104	0.78517884	-0.71346104	-0.36769864	2.181609	0.25125718	-0.2357215	-0.71346104	-0.27819172	-0.028034307	0.34471455	0.013742985	0.5432374
1.825195	-0.1379205	-0.109418675	0.19095804	-0.45961893	-0.71346104	-0.2255332	-0.5243544	2.056242	0.41320404	0.54091907	0.77039546	-0.19097649	-0.71346104	0.07092162	1.6400998	-0.71346104	-0.71346104	1.4812729	0.43038288	2.577061	-0.5398932	0.10871608	-0.706391	-0.71346104	-0.71346104	1.180839	-0.09421286	-0.71346104	-0.12650058	-0.71346104	2.023568	-0.71346104	0.8023268	-0.71346104	-0.71346104	-0.71346104	-0.020183958	-0.71346104	-0.71346104
-0.49944293	0.65783775	0.5215246	-0.71346104	-0.71346104	0.25172475	-0.41954595	-0.71346104	-0.71346104	1.1365311	0.70638984	-0.71346104	-0.28563446	-0.30768833	-0.71346104	-0.71346104	-0.71346104	0.62573934	0.5072205	3.0808752	0.5563238	-0.71346104	-0.71346104	1.580743	0.8861064	0.88913816	-0.2295889	-0.71346104	2.1498725	1.0622481	1.1754	-0.5926805	-0.71346104	-0.71346104	-0.71346104	-0.1038067	0.6879193	-0.6772759	-0.71346104	-0.71346104
0.3249898	1.4091582	-0.71346104	0.1081392	-0.21197806	-0.34057936	-0.71346104	-0.71346104	-0.71346104	-0.71346104	1.8671238	1.5615524	1.3713642	-0.71346104	-0.71346104	-0.6678799	1.7913364	-0.71346104	-0.71346104	-0.71346104	-0.71346104	0.21932061	0.69681376	-0.71346104	-0.71346104	1.3632325	-0.6886031	1.6800593	-0.6329996	-0.17156875	-0.71346104	-0.71346104	2.3295603	-0.71346104	-0.71346104	1.2928809	-0.71346104	1.0958121	-0.71346104	-0.71346104
2.048761	0.5621872	0.14913657	-0.034181766	-0.71346104	-0.48267287	1.0630479	0.05593219	-0.10750814	-0.15413675	0.47481248	-0.71346104	-0.71346104	-0.71346104	-0.71346104	-0.3390799	-0.71346104	0.7110046	0.83466	-0.71346104	-0.71346104	-0.71346104	-0.71346104	-0.3944303	0.14986095	1.3549201	-0.71346104	0.1429973	-0.71346104	-0.71346104	2.9326425	-0.71346104	0.3062269	0.22640851	-0.71346104	0.1017959	-0.48104286	-0.15646283	-0.71346104	-0.71346104
0.13323359	-0.71346104	1.1399908	0.26136467	-0.71346104	1.4322126	0.43674335	0.34448463	-0.71346104	0.22126281	0.2815459	2.7316072	-0.16067342	1.2228893	-0.71346104	0.32230574	-0.71346104	-0.71346104	-0.71346104	-0.71346104	-0.22815786	1.7116672	-0.71346104	-0.71346104	-0.71346104	1.0049437	-0.68157184	-0.71346104	-0.71346104	-0.71346104	-0.71346104	0.7478046	-0.71346104	0.80018204	-0.71346104	0.7605014	2.8254952	2.688166	-0.71346104	-0.71346104
-0.45921654	-0.29732987	1.5300632	0.084580034	-0.71346104	-0.3481996	-0.71346104	-0.30440268	-0.3831023	-0.71346104	0.81829834	-0.71346104	3.757908	-0.71346104	-0.71346104	2.1413536	0.581876	-0.71346104	-0.71346104	-0.12911826	-0.71346104	-0.71346104	-0.056999955	1.1602817	-0.65967834	-0.71346104	-0.65006113	0.721687	-0.41768798	-0.3824803	1.2904019	0.5891548	0.49177372	-0.71346104	-0.71346104	-0.71346104	-0.71346104	-0.71346104	1.7029208	1.467786
-0.71346104	-0.5074946	0.83604026	0.50902265	-0.71346104	1.6573036	0.0052550524	-0.71346104	1.0426352	1.520174	0.78796434	0.34331158	1.8382217	-0.38595054	-0.71346104	1.4177837	-0.71346104	1.2775632	-0.71346104	-0.71346104	0.34255233	-0.71346104	0.8417208	-0.71346104	0.50022763	0.41177008	-0.71346104	-0.71346104	-0.71346104	-0.71346104	-0.71346104	-0.71346104	-0.71346104	0.08628932	-0.47463074	-0.71346104	-0.5876572	1.513444	1.7782706	-0.71346104
0.55986196	1.7252575	2.0277045	-0.62588567	-0.14938052	-0.5418972	-0.1869298	-0.71346104	-0.71346104	-0.71346104	-0.41726446	-0.71346104	-0.4534479	-0.71346104	0.56494075	-0.71346104	0.8117934	0.5361795	-0.71346104	-0.71346104	-0.71346104	-0.71346104	-0.71346104	-0.71346104	1.0510964	-0.71346104	-0.51758885	1.9914211	-0.71346104	-0.71346104	-0.058147743	0.3092292	-0.71346104	0.42051652	0.7257767	0.39978772	-0.71346104	-0.71346104	-0.43572092	-0.71346104
-0.71346104	-0.17885852	-0.71346104	1.6493475	-0.44754925	-0.4459288	0.7099554	-0.32662386	-0.71346104	-0.71346104	-0.71346104	-0.71346104	0.31461576	-0.71346104	-0.71346104	0.43690807	-0.71346104	0.6374183	-0.18836336	1.9250457	-0.71346104	-0.71346104	-0.71346104	-0.71346104	0.2417219	-0.41561767	1.3686346	0.978238	-0.5905056	-0.71346104	0.37163526	-0.71346104	-0.71346104	1.3753024	-0.71346104	0.2500619	-0.71346104	-0.26709315	1.9716569	-0.71346104
-0.71346104	1.2185407	-0.71346104	0.08917154	0.22581182	-0.16902623	0.8098276	1.1530231	-0.71346104	-0.71346104	-0.41317442	-0.71346104	-0.71346104	-0.71346104	-0.71346104	-0.07681339	-0.71346104	0.77317744	-0.71346104	-0.71346104	-0.71346104	-0.71346104	-0.71346104	-0.71346104	-0.47117427	-0.71346104	2.4486854	0.9049074	-0.71346104	1.3203324	0.16035894	0.30367988	-0.71346104	1.3044603	-0.71346104	-0.6475924	-0.71346104	-0.71346104	-0.71346104	-0.3318233
-0.65022	-0.71346104	1.2844313	-0.19364153	-0.71346104	-0.71346104	-0.32405287	-0.71346104	-0.4686893	1.1355504	-0.71346104	-0.71346104	0.20711567	-0.6182783	-0.71346104	1.2176731	0.05664426	0.17822482	-0.71346104	-0.12798978	-0.71346104	-0.66069955	2.2800937	2.038046	-0.71346104	0.6598751	0.33696586	-0.008259741	-0.09600973	1.2792422	0.66153985	-0.71346104	0.2557649	-0.5786153	-0.0060563684	1.5186241	-0.71346104	-0.71346104	-0.6586725	-0.40558106
-0.58126026	-0.56906813	2.2232478	-0.71346104	-0.71346104	-0.09141619	1.5242461	-0.71346104	-0.71346104	-0.71346104	-0.37786457	-0.71346104	2.0258727	-0.71346104	2.8721209	0.4613681	-0.6505927	-0.71346104	-0.33783713	-0.71346104	1.0474991	-0.71346104	1.34839	-0.71346104	1.0005356	-0.41190383	-0.71346104	1.7300768	-0.71346104	0.20682886	-0.71346104	-0.40184808	1.0672504	-0.71346104	0.16722086	-0.35228834	-0.13321052	-0.71346104	-0.22942953	-0.71346104
-0.5921775	-0.56221473	-0.14193593	-0.71346104	-0.71346104	3.731438	0.4441588	1.3652683	0.2822793	-0.015274023	0.10230586	0.561655	0.3724559	-0.5557589	1.393222	-0.29592776	1.626564	2.3162787	-0.71346104	2.548281	-0.71346104	-0.71346104	-0.71346104	0.33167773	-0.71346104	-0.3022814	-0.71346104	-0.71346104	-0.71346104	-0.71346104	-0.71346104	-0.71346104	0.04730027	-0.2688842	-0.26413363	-0.71346104	0.8105279	0.04109536	-0.47082254	1.5175189
