# Supplementary material for: High-confidence 3D template matching for cryo-electron tomography
Source: Nat Commun. 2024 May 11;15:3992. doi: 10.1038/s41467-024-47839-8 (PMC11088655; doi:10.1038/s41467-024-47839-8)
Supplement: Supplementary file 6 — Source Data [file 41467_2024_47839_MOESM6_ESM.zip › Source_data_file/Figure2/Figure2_Ribosome_angle20_lp0.012_scores.csv]

-0.31678998	-0.31678998	-0.31678998	0.4607141	-0.31678998	-0.31678998	0.8711414	-0.31678998	-0.31678998	-0.31678998	-0.31678998	-0.31678998	-0.31678998	0.67635757	-0.31678998	-0.31678998	-0.31678998	-0.31678998	-0.07781378	1.7612143	-0.31678998	-0.31678998	-0.31678998	1.6370566	0.30307215	-0.31678998	-0.31678998	-0.31678998	-0.31678998	-0.31678998	-0.31678998	-0.31678998	-0.31678998	-0.31678998	-0.31678998	-0.31678998	-0.31678998	-0.31678998	-0.31678998	-0.31678998
-0.31678998	-0.31678998	-0.31678998	1.5572221	-0.31678998	-0.31678998	-0.31678998	-0.31678998	-0.31678998	-0.31678998	-0.31678998	-0.31678998	-0.31678998	-0.31678998	-0.31678998	-0.31678998	-0.31678998	-0.31678998	0.01335266	1.0284809	-0.31678998	-0.31678998	-0.31678998	-0.31678998	-0.31678998	-0.31678998	-0.31678998	-0.31678998	-0.31678998	-0.31678998	-0.31678998	-0.31678998	-0.31678998	-0.31678998	-0.31678998	-0.31678998	-0.31678998	1.2785119	-0.31678998	-0.31678998
-0.31678998	-0.31678998	-0.31678998	1.8689668	-0.31678998	-0.31678998	-0.31678998	-0.31678998	-0.31678998	-0.31678998	-0.31678998	-0.31678998	-0.31678998	-0.31678998	-0.31678998	-0.31678998	-0.31678998	-0.24958871	-0.31678998	-0.31678998	-0.31678998	-0.31678998	-0.31678998	-0.31678998	-0.31678998	-0.31678998	-0.31678998	-0.31678998	-0.31678998	-0.31678998	-0.31678998	-0.31678998	-0.31678998	-0.31678998	-0.31678998	-0.31678998	0.02506357	0.19952478	-0.31678998	-0.31678998
-0.31678998	-0.31678998	-0.31678998	0.16728328	-0.31678998	-0.31678998	-0.31678998	-0.31678998	-0.31678998	-0.31678998	-0.31678998	-0.31678998	-0.31678998	-0.31678998	-0.31678998	-0.31678998	-0.31678998	-0.31678998	-0.31678998	-0.31678998	-0.31678998	-0.31678998	-0.31678998	-0.31678998	-0.31678998	-0.31678998	-0.10271349	-0.31678998	-0.31678998	1.4436619	-0.31678998	-0.31678998	-0.31678998	-0.31678998	-0.31678998	-0.31678998	0.05732613	-0.31678998	-0.31678998	-0.31678998
-0.31678998	-0.31678998	-0.31678998	-0.31678998	-0.31678998	-0.31678998	-0.31678998	-0.31678998	-0.31678998	-0.31678998	-0.31678998	0.69375664	-0.31678998	-0.31678998	-0.31678998	-0.31678998	-0.31678998	-0.31678998	-0.31678998	-0.31678998	-0.31678998	-0.31678998	-0.31678998	-0.31678998	-0.31678998	0.06188234	-0.31678998	-0.31678998	-0.31678998	-0.22833726	0.2698887	-0.31678998	-0.31678998	-0.31678998	-0.31678998	-0.31678998	-0.31678998	-0.31678998	-0.31678998	-0.31678998
-0.31678998	-0.31678998	-0.31678998	-0.31678998	-0.31678998	-0.31678998	-0.31678998	-0.31678998	-0.31678998	-0.31678998	-0.31678998	-0.026418148	-0.31678998	-0.31678998	-0.31678998	-0.31678998	-0.31678998	-0.31678998	-0.31678998	-0.31678998	-0.31678998	-0.31678998	-0.31678998	-0.31678998	-0.31678998	-0.31678998	-0.31678998	-0.31678998	-0.31678998	-0.31678998	-0.31678998	3.3162436	0.508458	0.29930392	-0.31678998	-0.31678998	-0.31678998	-0.31678998	-0.31678998	-0.31678998
-0.31678998	-0.31678998	-0.31678998	-0.31678998	-0.31678998	-0.31678998	-0.31678998	-0.31678998	-0.31678998	-0.31678998	-0.31678998	-0.31678998	-0.31678998	-0.31678998	-0.31678998	-0.31678998	-0.31678998	-0.31678998	-0.31678998	-0.31678998	-0.31678998	-0.31678998	-0.31678998	-0.31678998	-0.31678998	-0.31678998	-0.31678998	-0.31678998	-0.31678998	-0.31678998	-0.31678998	4.065603	4.8016715	1.658162	0.06975716	-0.31678998	-0.31678998	0.44469345	-0.31678998	-0.31678998
-0.31678998	-0.31678998	-0.31678998	-0.31678998	-0.31678998	-0.31678998	-0.31678998	-0.31678998	-0.31678998	-0.31678998	-0.31678998	-0.31678998	-0.31678998	-0.31678998	-0.31678998	-0.31678998	-0.31678998	-0.31678998	-0.31678998	-0.31678998	-0.31678998	-0.31678998	-0.31678998	-0.31678998	-0.31678998	-0.31678998	-0.31678998	-0.31678998	-0.31678998	-0.31678998	-0.31678998	3.5730774	3.8049765	-0.31678998	-0.31678998	-0.31678998	-0.31678998	-0.31678998	-0.31678998	-0.31678998
-0.31678998	-0.31678998	-0.31678998	-0.20051904	-0.31678998	-0.31678998	-0.31678998	-0.31678998	-0.31678998	-0.31678998	-0.31678998	-0.31678998	-0.31678998	-0.31678998	-0.31678998	-0.31678998	-0.31678998	-0.31678998	-0.31678998	-0.31678998	-0.31678998	-0.31678998	-0.31678998	-0.31678998	-0.31678998	-0.31678998	-0.31678998	-0.31678998	-0.31678998	-0.31678998	-0.31678998	2.0223992	1.5353255	-0.31678998	-0.31678998	-0.31678998	-0.31678998	-0.31678998	-0.31678998	-0.31678998
-0.31678998	-0.31678998	-0.31678998	-0.31678998	-0.31678998	-0.31678998	-0.31678998	-0.31678998	-0.31678998	-0.31678998	-0.31678998	-0.31678998	-0.31678998	-0.31678998	-0.31678998	-0.31678998	-0.31678998	-0.31678998	-0.31678998	-0.31678998	-0.31678998	-0.31678998	-0.31678998	-0.31678998	-0.31678998	-0.31678998	-0.31678998	-0.31678998	-0.31678998	0.21179369	-0.31678998	-0.31678998	1.0951657	-0.31678998	-0.31678998	-0.31678998	-0.31678998	-0.31678998	-0.31678998	-0.31678998
-0.31678998	-0.31678998	-0.31678998	-0.31678998	-0.31678998	-0.31678998	-0.31678998	-0.31678998	-0.31678998	-0.31678998	-0.31678998	-0.31678998	-0.31678998	-0.31678998	-0.31678998	-0.31678998	-0.31678998	-0.31678998	-0.31678998	-0.31678998	-0.31678998	-0.31678998	-0.31678998	-0.31678998	-0.31678998	-0.31678998	-0.31678998	-0.31678998	-0.31678998	1.1931772	-0.31678998	-0.31678998	1.4377934	-0.31678998	-0.31678998	-0.31678998	-0.31678998	-0.31678998	-0.31678998	-0.31678998
-0.31678998	-0.31678998	-0.31678998	-0.31678998	-0.31678998	-0.31678998	-0.31678998	-0.31678998	-0.31678998	-0.31678998	-0.31678998	-0.31678998	-0.31678998	-0.31678998	-0.31678998	-0.31678998	-0.31678998	-0.31678998	-0.31678998	-0.31678998	-0.31678998	-0.31678998	-0.31678998	-0.31678998	-0.31678998	-0.31678998	-0.31678998	-0.31678998	-0.31678998	0.35487092	-0.31678998	-0.31678998	-0.17316192	-0.31678998	-0.31678998	-0.31678998	-0.31678998	-0.31678998	-0.31678998	-0.31678998
-0.31678998	-0.31678998	-0.31678998	-0.31678998	-0.31678998	-0.31678998	-0.31678998	-0.31678998	-0.31678998	-0.31678998	-0.31678998	-0.31678998	-0.31678998	-0.31678998	-0.31678998	-0.31678998	-0.31678998	-0.31678998	-0.31678998	-0.31678998	-0.31678998	-0.31678998	-0.31678998	-0.31678998	-0.31678998	-0.31678998	-0.31678998	-0.31678998	-0.31678998	-0.31678998	-0.31678998	-0.31678998	-0.31678998	-0.31678998	-0.31678998	-0.31678998	-0.31678998	-0.31678998	-0.31678998	-0.31678998
-0.31678998	-0.31678998	-0.31678998	-0.31678998	-0.31678998	-0.31678998	-0.31678998	-0.31678998	-0.31678998	-0.31678998	-0.31678998	-0.31678998	-0.31678998	-0.31678998	-0.31678998	-0.31678998	-0.31678998	-0.31678998	-0.31678998	-0.31678998	-0.31678998	-0.31678998	-0.31678998	-0.31678998	-0.31678998	-0.31678998	-0.31678998	-0.31678998	-0.31678998	-0.31678998	-0.31678998	-0.31678998	-0.31678998	-0.31678998	-0.31678998	-0.31678998	-0.31678998	-0.31678998	-0.31678998	-0.31678998
-0.31678998	-0.31678998	-0.31678998	-0.31678998	-0.31678998	-0.31678998	-0.31678998	-0.31678998	-0.31678998	-0.31678998	-0.31678998	-0.31678998	-0.31678998	-0.31678998	-0.31678998	-0.31678998	-0.25009146	-0.31678998	-0.31678998	-0.31678998	-0.31678998	-0.31678998	-0.31678998	-0.31678998	-0.31678998	-0.31678998	-0.31678998	-0.31678998	-0.31678998	-0.31678998	-0.31678998	-0.31678998	-0.31678998	-0.31678998	-0.31678998	-0.31678998	-0.31678998	-0.31678998	-0.31678998	-0.31678998
-0.31678998	0.26054108	-0.31678998	0.06925999	-0.31678998	-0.31678998	-0.31678998	-0.31678998	-0.31678998	-0.31678998	-0.31678998	-0.31678998	-0.31678998	-0.31678998	-0.31678998	-0.31678998	0.6263553	-0.31678998	-0.31678998	0.11866269	-0.31678998	-0.31678998	-0.31678998	-0.31678998	-0.31678998	-0.31678998	-0.31678998	-0.31678998	-0.31678998	-0.31678998	-0.31678998	-0.31678998	-0.31678998	-0.31678998	-0.31678998	-0.31678998	-0.31678998	-0.31678998	-0.31678998	-0.31678998
0.3451501	0.9499986	-0.31678998	0.50615704	-0.31678998	-0.31678998	-0.31678998	-0.31678998	-0.31678998	-0.31678998	-0.31678998	-0.31678998	-0.31678998	-0.31678998	-0.31678998	-0.31678998	1.2026417	-0.31678998	4.6187587	9.590038	0.21689476	-0.31678998	-0.31678998	-0.31678998	-0.31678998	-0.31678998	-0.31678998	-0.31678998	-0.31678998	-0.31678998	-0.31678998	-0.31678998	-0.31678998	-0.31678998	-0.31678998	-0.31678998	-0.31678998	-0.31678998	-0.31678998	-0.31678998
-0.31678998	-0.21100278	-0.31678998	2.8405507	-0.31678998	-0.31678998	-0.31678998	-0.31678998	-0.31678998	-0.31678998	-0.31678998	-0.31678998	-0.31678998	-0.31678998	-0.31678998	1.4866776	3.0187604	0.3965155	8.957617	13.8266	9.587396	-0.31678998	-0.31678998	-0.31678998	-0.31678998	-0.31678998	-0.31678998	-0.31678998	-0.31678998	-0.31678998	-0.31678998	-0.31678998	-0.31678998	-0.31678998	-0.31678998	-0.31678998	0.06457388	-0.31678998	-0.31678998	-0.31678998
-0.31678998	-0.31678998	-0.1662905	4.1182666	-0.31678998	-0.31678998	-0.31678998	-0.31678998	-0.31678998	-0.31678998	-0.31678998	-0.31678998	-0.31678998	-0.31678998	-0.31678998	1.4588681	5.061539	-0.31678998	15.142577	18.020405	14.800654	-0.025773458	-0.31678998	-0.31678998	-0.31678998	-0.31678998	-0.31678998	-0.31678998	-0.31678998	-0.31678998	-0.31678998	-0.31678998	-0.31678998	-0.31678998	-0.31678998	-0.31678998	-0.31678998	-0.31678998	-0.31678998	-0.31678998
-0.31678998	-0.31678998	-0.31678998	4.389145	-0.31678998	-0.31678998	-0.31678998	-0.31678998	-0.31678998	-0.31678998	-0.31678998	-0.31678998	-0.31678998	-0.31678998	-0.31678998	0.14295624	1.4240856	0.11559897	19.228228	22.028091	18.94696	3.942298	-0.31678998	-0.31678998	-0.31678998	-0.31678998	-0.31678998	-0.31678998	-0.31678998	-0.31678998	-0.31678998	-0.31678998	-0.31678998	-0.31678998	-0.31678998	-0.31678998	-0.31678998	-0.31678998	-0.31678998	-0.31678998
-0.31678998	-0.31678998	-0.31678998	0.6315638	-0.31678998	-0.31678998	-0.31678998	-0.31678998	-0.31678998	-0.31678998	-0.31678998	-0.31678998	-0.31678998	-0.31678998	-0.31678998	-0.31678998	1.5796418	0.77091557	19.245619	24.451618	20.079842	4.4580483	-0.31678998	-0.31678998	-0.31678998	-0.31678998	-0.31678998	-0.16790193	-0.31678998	-0.31678998	-0.31678998	-0.31678998	-0.31678998	-0.31678998	-0.31678998	-0.31678998	-0.31678998	-0.31678998	-0.31678998	-0.31678998
-0.31678998	-0.31678998	-0.31678998	-0.31678998	-0.31678998	-0.31678998	-0.31678998	-0.31678998	-0.31678998	-0.31678998	-0.31678998	1.0167209	3.8289673	-0.31678998	-0.31678998	-0.31678998	0.42306066	2.1524851	16.297668	22.586079	16.67149	2.8950531	-0.31678998	-0.31678998	-0.31678998	-0.31678998	-0.31678998	0.77065045	0.322493	-0.31678998	-0.31678998	-0.31678998	-0.31678998	-0.31678998	-0.31678998	-0.31678998	-0.31678998	-0.31678998	-0.31678998	-0.31678998
-0.31678998	-0.31678998	-0.31678998	-0.31678998	-0.31678998	-0.31678998	-0.31678998	-0.31678998	-0.31678998	-0.31678998	-0.31678998	-0.31678998	2.9267302	-0.31678998	-0.31678998	-0.31678998	-0.31678998	2.6990092	11.528052	15.177498	7.323845	2.525344	-0.31678998	-0.31678998	-0.31678998	-0.31678998	-0.31678998	0.04071557	1.0919669	-0.31678998	-0.31678998	-0.13216358	-0.31678998	-0.31678998	-0.31678998	-0.31678998	-0.31678998	-0.31678998	-0.31678998	-0.31678998
-0.31678998	-0.31678998	-0.31678998	-0.31678998	-0.31678998	-0.31678998	-0.31678998	-0.31678998	-0.31678998	-0.31678998	-0.31678998	-0.31678998	-0.31678998	-0.31678998	-0.31678998	-0.31678998	-0.31678998	1.9520414	3.1402795	5.8008065	1.0295477	0.9610112	0.7729631	-0.31678998	0.35208642	-0.31678998	-0.31678998	-0.31678998	-0.31678998	-0.08731326	-0.31678998	1.5725012	-0.31678998	-0.31678998	-0.31678998	-0.31678998	-0.31678998	-0.31678998	-0.31678998	-0.31678998
-0.31678998	-0.31678998	-0.31678998	-0.31678998	-0.31678998	-0.31678998	-0.31678998	-0.31678998	-0.31678998	-0.31678998	-0.31678998	-0.31678998	-0.31678998	-0.23974314	0.15684001	3.111951	1.9302456	1.4084934	-0.31678998	-0.20073833	-0.31678998	-0.31678998	-0.31678998	-0.31678998	0.9922895	-0.31678998	-0.31678998	-0.31678998	-0.31678998	-0.31678998	1.3067597	-0.31678998	-0.31678998	-0.31678998	-0.31678998	-0.31678998	-0.31678998	-0.31678998	-0.31678998	-0.31678998
-0.31678998	-0.31678998	-0.31678998	-0.31678998	-0.31678998	-0.31678998	-0.31678998	-0.31678998	-0.31678998	-0.31678998	-0.31678998	-0.31678998	-0.31678998	-0.31678998	1.5320599	8.133334	6.9014425	2.0447469	1.2018901	2.2993748	-0.31678998	-0.31678998	-0.31678998	-0.31678998	-0.31678998	-0.31678998	-0.31678998	-0.31678998	-0.31678998	-0.31678998	-0.31678998	-0.31678998	-0.31678998	-0.31678998	-0.31678998	-0.31678998	-0.31678998	-0.31678998	-0.31678998	-0.31678998
-0.31678998	-0.31678998	-0.31678998	-0.31678998	-0.31678998	-0.31678998	-0.31678998	-0.31678998	-0.31678998	-0.31678998	-0.31678998	-0.31678998	-0.31678998	-0.31678998	-0.31678998	6.6048794	3.722833	-0.31678998	3.4366767	3.0410666	-0.31678998	-0.31678998	-0.31678998	-0.31678998	-0.31678998	-0.31678998	-0.31678998	-0.31678998	-0.31678998	-0.31678998	-0.31678998	-0.31678998	-0.31678998	-0.31678998	-0.31678998	-0.05218876	-0.31678998	-0.31678998	-0.31678998	-0.31678998
-0.31678998	-0.31678998	-0.31678998	-0.31678998	-0.31678998	-0.31678998	-0.31678998	-0.31678998	-0.31678998	-0.31678998	-0.31678998	-0.31678998	-0.31678998	-0.31678998	-0.31678998	4.129125	6.5279856	1.584575	3.162522	-0.31678998	-0.31678998	-0.31678998	-0.31678998	-0.31678998	-0.31678998	-0.31678998	-0.31678998	-0.31678998	-0.31678998	-0.31678998	-0.31678998	-0.31678998	-0.31678998	-0.31678998	-0.31678998	-0.31678998	-0.31678998	-0.31678998	-0.31678998	-0.31678998
-0.31678998	-0.31678998	-0.31678998	-0.31678998	-0.31678998	-0.31678998	-0.31678998	-0.31678998	-0.31678998	-0.31678998	-0.31678998	-0.31678998	-0.31678998	-0.31678998	-0.31678998	2.1505127	6.0005407	4.73492	2.3454745	-0.31678998	-0.31678998	-0.31678998	-0.31678998	-0.31678998	-0.31678998	-0.31678998	-0.31678998	-0.31678998	2.9980698	2.245985	-0.31678998	-0.31678998	-0.31678998	-0.31678998	-0.31678998	-0.31678998	-0.31678998	-0.31678998	-0.31678998	-0.31678998
-0.31678998	-0.31678998	-0.31678998	-0.31678998	-0.31678998	-0.31678998	-0.31678998	-0.31678998	-0.31678998	-0.31678998	-0.31678998	-0.31678998	-0.31678998	-0.31678998	-0.31678998	1.4250994	2.9820502	3.138682	-0.31678998	0.23878057	-0.31678998	-0.31678998	-0.31678998	-0.31678998	-0.31678998	-0.31678998	-0.31678998	-0.31678998	2.4465358	0.618823	2.4844723	0.62848186	-0.31678998	-0.31678998	-0.31678998	-0.31678998	-0.31678998	-0.31678998	-0.31678998	-0.31678998
-0.31678998	-0.31678998	0.059444543	-0.31678998	-0.31678998	-0.31678998	-0.31678998	-0.31678998	-0.31678998	-0.31678998	-0.31678998	-0.31678998	-0.31678998	-0.31678998	-0.31678998	-0.31678998	1.8060417	1.6150506	0.48968932	4.139199	-0.31678998	-0.31678998	-0.31678998	-0.31678998	-0.31678998	-0.31678998	-0.31678998	-0.31678998	-0.31678998	2.4268095	4.1951957	0.38394585	-0.31678998	-0.31678998	-0.31678998	-0.31678998	-0.31678998	-0.31678998	-0.31678998	-0.31678998
-0.31678998	-0.20196354	0.105838746	-0.31678998	-0.31678998	-0.31678998	-0.31678998	-0.31678998	-0.31678998	-0.31678998	-0.31678998	-0.31678998	-0.31678998	-0.31678998	-0.31678998	-0.31678998	0.9468412	-0.31678998	1.5108255	4.288892	-0.16650917	-0.31678998	-0.31678998	-0.31678998	-0.31678998	-0.31678998	-0.31678998	-0.31678998	-0.31678998	3.7914376	3.992351	-0.31678998	-0.31678998	-0.22148712	-0.31678998	-0.31678998	-0.31678998	-0.31678998	-0.31678998	-0.31678998
-0.31678998	2.0825033	1.3525919	0.4944423	-0.31678998	-0.31678998	-0.31678998	-0.31678998	-0.31678998	-0.31678998	-0.31678998	-0.31678998	-0.31678998	-0.31678998	-0.31678998	-0.31678998	-0.31678998	-0.31678998	2.1768057	2.6521478	1.4018238	-0.31678998	-0.31678998	-0.31678998	-0.31678998	0.9574656	-0.31678998	-0.31678998	1.0845467	-0.20925172	1.65209	-0.31678998	-0.31678998	0.09075131	-0.31678998	-0.31678998	-0.31678998	-0.31678998	-0.31678998	-0.31678998
-0.31678998	2.100551	3.053261	2.5626853	-0.31678998	-0.31678998	-0.31678998	-0.31678998	-0.31678998	-0.31678998	-0.31678998	-0.31678998	-0.30458936	-0.31678998	-0.31678998	-0.31678998	-0.31678998	-0.31678998	-0.31678998	-0.11055116	-0.31678998	-0.31678998	-0.31678998	-0.31678998	-0.31678998	-0.31678998	-0.31678998	-0.31678998	-0.31678998	-0.31678998	-0.31678998	-0.31678998	-0.23891461	-0.31678998	-0.31678998	-0.31678998	-0.31678998	-0.31678998	-0.31678998	-0.31678998
-0.28323683	-0.31678998	-0.31678998	0.8425208	-0.31678998	-0.31678998	-0.31678998	-0.31678998	-0.31678998	-0.31678998	-0.31678998	-0.31678998	-0.31678998	-0.31678998	-0.31678998	-0.31678998	-0.31678998	-0.31678998	-0.31678998	-0.31678998	-0.31678998	-0.31678998	-0.31678998	-0.31678998	-0.31678998	-0.31678998	-0.31678998	-0.31678998	-0.31678998	-0.31678998	-0.31678998	-0.31678998	-0.31678998	-0.31678998	-0.31678998	-0.31678998	-0.31678998	-0.31678998	-0.31678998	-0.31678998
-0.29231516	-0.31678998	-0.31678998	-0.31678998	-0.31678998	-0.31678998	-0.31678998	-0.31678998	-0.31678998	-0.31678998	-0.31678998	-0.31678998	-0.31678998	-0.31678998	-0.31678998	-0.31678998	-0.31678998	-0.31678998	-0.31678998	-0.31678998	-0.31678998	-0.31678998	-0.31678998	-0.31678998	-0.31678998	-0.31678998	-0.31678998	-0.31678998	-0.31678998	-0.31678998	-0.31678998	-0.31678998	-0.31678998	-0.31678998	-0.31678998	-0.31678998	-0.31678998	-0.31678998	-0.31678998	-0.31678998
-0.31678998	-0.31678998	-0.31678998	-0.31678998	-0.31678998	0.33978426	0.34063724	-0.31678998	-0.31678998	-0.31678998	-0.31678998	-0.31678998	-0.31678998	-0.31678998	-0.31678998	-0.31678998	-0.31678998	-0.31678998	-0.31678998	-0.31678998	-0.31678998	-0.31678998	-0.31678998	-0.31678998	-0.31678998	-0.31678998	-0.31678998	-0.31678998	-0.31678998	-0.31678998	-0.31678998	-0.31678998	-0.31678998	-0.31678998	-0.31678998	-0.31678998	-0.31678998	-0.31678998	-0.31678998	-0.31678998
-0.31678998	-0.31678998	-0.31678998	-0.31678998	-0.31678998	0.73385316	1.5336163	-0.31678998	-0.31678998	-0.31678998	-0.31678998	-0.31678998	-0.31678998	-0.31678998	-0.31678998	-0.31678998	-0.31678998	-0.31678998	-0.31678998	1.6065685	-0.31678998	-0.31678998	-0.31678998	-0.31678998	-0.31678998	-0.31678998	-0.31678998	-0.31678998	-0.31678998	-0.31678998	-0.31678998	-0.31678998	-0.31678998	-0.31678998	-0.31678998	-0.31678998	-0.31678998	-0.31678998	-0.31678998	-0.31678998
-0.31678998	-0.31678998	-0.31678998	-0.31678998	-0.31678998	-0.31678998	-0.113280654	-0.31678998	-0.31678998	-0.31678998	0.8101013	3.754312	6.9256415	0.94523746	-0.31678998	-0.31678998	-0.31678998	-0.31678998	1.1747394	2.3214557	-0.31678998	-0.31678998	-0.31678998	-0.31678998	-0.31678998	-0.31678998	-0.31678998	-0.31678998	-0.31678998	-0.31678998	-0.31678998	-0.31678998	0.4266267	3.0367103	-0.31678998	-0.31678998	-0.31678998	-0.31678998	-0.31678998	0.9637581
-0.31678998	-0.31678998	-0.31678998	-0.112331405	0.12393493	-0.16744336	2.0867693	3.2494042	-0.31678998	-0.31678998	0.15384775	4.3357263	6.54485	2.79898	-0.31678998	-0.31678998	-0.31678998	-0.31678998	-0.31678998	1.7686727	-0.31678998	-0.31678998	-0.31678998	-0.31678998	-0.31678998	-0.31678998	-0.31678998	-0.31678998	-0.31678998	-0.31678998	-0.31678998	-0.31678998	1.055327	1.3965479	-0.31678998	-0.31678998	-0.13420014	-0.19794364	0.40541536	3.4836485
