# Supplementary material for: High-confidence 3D template matching for cryo-electron tomography
Source: Nat Commun. 2024 May 11;15:3992. doi: 10.1038/s41467-024-47839-8 (PMC11088655; doi:10.1038/s41467-024-47839-8)
Supplement: Supplementary file 6 — Source Data [file 41467_2024_47839_MOESM6_ESM.zip › Source_data_file/Figure4/Figure4_AtomicModel_angle2_scores.csv]

-0.1356778	-0.1356778	-0.1356778	-0.1356778	-0.1356778	-0.1356778	-0.1356778	-0.1356778	-0.1356778	-0.1356778	-0.1356778	-0.1356778	-0.1356778	-0.1356778	-0.1356778	-0.1356778	-0.1356778	-0.1356778	-0.1356778	-0.1356778	-0.1356778	-0.1356778	-0.1356778	-0.1356778	-0.1356778	-0.1356778	-0.1356778	-0.1356778	-0.1356778	-0.1356778	-0.1356778	-0.1356778	-0.1356778	-0.1356778	-0.1356778	-0.1356778	-0.1356778	-0.1356778	-0.1356778	-0.1356778	-0.1356778	-0.1356778	-0.1356778	-0.1356778	-0.1356778	-0.1356778	-0.1356778	-0.1356778	-0.1356778	-0.1356778
-0.1356778	-0.1356778	-0.1356778	-0.1356778	-0.1356778	-0.1356778	-0.1356778	-0.1356778	-0.1356778	-0.1356778	-0.1356778	-0.1356778	-0.1356778	-0.1356778	-0.1356778	-0.1356778	-0.1356778	-0.1356778	-0.1356778	-0.1356778	-0.1356778	-0.1356778	-0.1356778	-0.1356778	-0.1356778	-0.1356778	-0.1356778	-0.1356778	-0.1356778	-0.1356778	-0.1356778	-0.1356778	-0.1356778	-0.1356778	-0.1356778	-0.1356778	-0.1356778	-0.1356778	-0.1356778	-0.1356778	-0.1356778	-0.1356778	-0.1356778	-0.1356778	-0.1356778	-0.1356778	-0.1356778	-0.1356778	-0.1356778	-0.1356778
-0.1356778	-0.1356778	-0.1356778	-0.1356778	-0.1356778	-0.1356778	-0.1356778	-0.1356778	-0.1356778	-0.1356778	-0.1356778	-0.1356778	-0.1356778	-0.1356778	-0.1356778	-0.1356778	-0.1356778	-0.1356778	-0.1356778	-0.1356778	-0.1356778	-0.1356778	-0.1356778	-0.1356778	-0.1356778	-0.1356778	-0.1356778	-0.1356778	-0.1356778	-0.1356778	-0.1356778	-0.1356778	-0.1356778	-0.1356778	-0.1356778	-0.1356778	-0.1356778	-0.1356778	-0.1356778	-0.1356778	-0.1356778	-0.1356778	-0.1356778	-0.1356778	-0.1356778	-0.1356778	-0.1356778	-0.1356778	-0.1356778	-0.1356778
-0.1356778	-0.1356778	-0.1356778	-0.1356778	-0.1356778	-0.1356778	-0.1356778	-0.1356778	-0.1356778	-0.1356778	-0.1356778	-0.1356778	-0.1356778	-0.1356778	-0.1356778	-0.1356778	-0.1356778	-0.1356778	-0.1356778	-0.1356778	-0.1356778	-0.1356778	-0.1356778	-0.1356778	-0.1356778	-0.1356778	-0.1356778	-0.1356778	-0.1356778	-0.1356778	-0.1356778	-0.1356778	-0.1356778	-0.1356778	-0.1356778	-0.1356778	-0.1356778	-0.1356778	-0.1356778	-0.1356778	-0.1356778	-0.1356778	-0.1356778	-0.1356778	-0.1356778	-0.1356778	-0.1356778	-0.1356778	-0.1356778	-0.1356778
-0.1356778	-0.1356778	-0.1356778	-0.1356778	-0.1356778	-0.1356778	-0.1356778	-0.1356778	-0.1356778	-0.1356778	-0.1356778	-0.1356778	-0.1356778	-0.1356778	-0.1356778	-0.1356778	-0.1356778	-0.1356778	-0.1356778	-0.1356778	-0.1356778	-0.1356778	-0.1356778	-0.1356778	-0.1356778	-0.1356778	-0.1356778	-0.1356778	-0.1356778	-0.1356778	-0.1356778	-0.1356778	-0.1356778	-0.1356778	-0.1356778	-0.1356778	-0.1356778	-0.1356778	-0.1356778	-0.1356778	-0.1356778	-0.1356778	-0.1356778	-0.1356778	-0.1356778	-0.1356778	-0.1356778	-0.1356778	-0.1356778	-0.1356778
-0.1356778	-0.1356778	-0.1356778	-0.1356778	-0.1356778	-0.1356778	-0.1356778	-0.1356778	-0.1356778	-0.1356778	-0.1356778	-0.1356778	-0.1356778	-0.1356778	-0.1356778	-0.1356778	-0.1356778	-0.1356778	-0.1356778	-0.1356778	-0.1356778	-0.1356778	-0.1356778	-0.1356778	-0.1356778	-0.1356778	-0.1356778	-0.1356778	-0.1356778	-0.1356778	-0.1356778	-0.1356778	-0.1356778	-0.1356778	-0.1356778	-0.1356778	-0.1356778	-0.1356778	-0.1356778	-0.1356778	-0.1356778	-0.1356778	-0.1356778	-0.1356778	-0.1356778	-0.1356778	-0.1356778	-0.1356778	-0.1356778	-0.1356778
-0.1356778	-0.1356778	-0.1356778	-0.1356778	-0.1356778	-0.1356778	-0.1356778	-0.1356778	-0.1356778	-0.1356778	-0.1356778	-0.1356778	-0.1356778	-0.1356778	-0.1356778	-0.1356778	-0.1356778	-0.1356778	-0.1356778	-0.1356778	0.5639076	-0.1356778	-0.1356778	-0.1356778	-0.1356778	-0.1356778	-0.1356778	-0.1356778	-0.1356778	-0.1356778	-0.1356778	-0.1356778	-0.1356778	-0.1356778	-0.1356778	-0.1356778	-0.1356778	-0.1356778	-0.1356778	-0.1356778	-0.1356778	-0.1356778	-0.1356778	-0.1356778	-0.1356778	-0.1356778	-0.1356778	-0.1356778	-0.1356778	-0.1356778
-0.1356778	-0.1356778	-0.1356778	-0.1356778	-0.1356778	-0.1356778	-0.1356778	-0.1356778	0.09694352	-0.1356778	-0.1356778	-0.1356778	-0.1356778	-0.1356778	-0.1356778	-0.1356778	-0.1356778	-0.1356778	-0.1356778	-0.1356778	-0.1356778	-0.1356778	-0.1356778	-0.1356778	-0.1356778	-0.1356778	-0.1356778	-0.1356778	-0.1356778	-0.1356778	-0.1356778	-0.1356778	-0.1356778	-0.1356778	-0.1356778	-0.1356778	-0.1356778	-0.1356778	-0.1356778	-0.1356778	-0.1356778	-0.1356778	-0.1356778	-0.1356778	-0.1356778	-0.1356778	-0.1356778	-0.1356778	-0.1356778	-0.1356778
-0.1356778	-0.1356778	-0.1356778	-0.1356778	-0.1356778	-0.1356778	-0.1356778	-0.1356778	-0.1356778	-0.1356778	-0.1356778	-0.1356778	-0.1356778	-0.1356778	-0.1356778	-0.1356778	-0.1356778	-0.1356778	-0.1356778	-0.1356778	1.6261594	-0.1356778	-0.1356778	-0.1356778	-0.1356778	-0.1356778	-0.1356778	-0.1356778	-0.1356778	-0.1356778	-0.1356778	-0.1356778	-0.1356778	-0.1356778	-0.1356778	-0.1356778	-0.1356778	-0.1356778	-0.1356778	-0.1356778	-0.1356778	-0.1356778	-0.1356778	-0.1356778	-0.1356778	-0.1356778	-0.1356778	-0.1356778	-0.1356778	-0.1356778
-0.1356778	-0.1356778	-0.1356778	-0.1356778	-0.1356778	-0.1356778	-0.1356778	-0.1356778	0.74993986	-0.1356778	-0.1356778	-0.1356778	-0.1356778	-0.1356778	-0.1356778	-0.1356778	-0.1356778	-0.1356778	-0.1356778	-0.1356778	-0.1356778	0.35297254	-0.1356778	-0.1356778	-0.1356778	-0.1356778	-0.1356778	-0.1356778	-0.1356778	-0.1356778	-0.1356778	-0.1356778	-0.1356778	-0.1356778	-0.1356778	-0.1356778	-0.1356778	-0.1356778	-0.1356778	-0.1356778	-0.1356778	-0.1356778	-0.1356778	-0.1356778	-0.1356778	-0.1356778	-0.1356778	-0.1356778	-0.1356778	-0.1356778
-0.1356778	-0.1356778	-0.1356778	-0.1356778	-0.1356778	-0.1356778	-0.1356778	-0.1356778	-0.09553078	-0.1356778	-0.1356778	-0.1356778	-0.1356778	-0.1356778	-0.1356778	-0.1356778	-0.1356778	-0.1356778	-0.1356778	-0.1356778	-0.1356778	1.6576235	-0.1356778	-0.1356778	-0.1356778	-0.1356778	-0.1356778	-0.1356778	-0.1356778	-0.1356778	-0.1356778	-0.1356778	-0.1356778	-0.1356778	-0.1356778	-0.1356778	-0.1356778	-0.1356778	-0.1356778	-0.1356778	-0.1356778	-0.1356778	-0.1356778	-0.1356778	-0.1356778	-0.1356778	-0.1356778	-0.1356778	-0.1356778	-0.1356778
-0.1356778	-0.1356778	-0.1356778	-0.1356778	-0.1356778	-0.1356778	-0.1356778	-0.1356778	-0.1356778	-0.1356778	-0.1356778	-0.1356778	-0.1356778	-0.1356778	-0.1356778	-0.1356778	-0.1356778	-0.1356778	-0.1356778	-0.1356778	-0.1356778	1.0267445	0.13830891	-0.1356778	-0.1356778	-0.1356778	-0.1356778	-0.1356778	-0.1356778	-0.1356778	-0.1356778	-0.1356778	-0.1356778	-0.1356778	-0.1356778	-0.1356778	-0.1356778	-0.1356778	-0.1356778	-0.1356778	-0.1356778	-0.1356778	-0.1356778	-0.1356778	-0.1356778	-0.1356778	-0.1356778	-0.1356778	-0.1356778	-0.1356778
0.38811952	-0.1356778	-0.1356778	-0.1356778	-0.1356778	-0.1356778	-0.1356778	-0.1356778	-0.1356778	0.3745781	-0.1356778	-0.1356778	-0.1356778	-0.1356778	-0.1356778	-0.1356778	-0.1356778	-0.1356778	-0.1356778	-0.1356778	-0.1356778	-0.1356778	0.7479328	-0.1356778	-0.1356778	-0.1356778	-0.1356778	-0.1356778	-0.1356778	-0.1356778	-0.1356778	-0.1356778	-0.1356778	-0.1356778	-0.1356778	-0.1356778	-0.1356778	-0.1356778	-0.1356778	-0.1356778	-0.1356778	-0.1356778	-0.1356778	-0.1356778	-0.1356778	-0.1356778	-0.1356778	0.06723525	-0.1356778	-0.1356778
-0.1356778	-0.1356778	-0.1356778	-0.1356778	-0.1356778	-0.1356778	-0.1356778	0.658849	-0.1356778	-0.1356778	-0.1356778	-0.1356778	-0.1356778	-0.1356778	-0.1356778	-0.1356778	-0.1356778	-0.1356778	-0.1356778	-0.1356778	-0.1356778	-0.1356778	-0.1356778	-0.1356778	-0.1356778	-0.1356778	-0.1356778	-0.1356778	-0.1356778	-0.1356778	-0.1356778	-0.1356778	-0.1356778	-0.1356778	-0.1356778	-0.1356778	-0.1356778	-0.1356778	-0.1356778	-0.1356778	-0.1356778	-0.1356778	-0.1356778	-0.1356778	-0.1356778	-0.1356778	-0.1356778	-0.1356778	-0.1356778	-0.1356778
-0.1356778	-0.1356778	-0.1356778	-0.1356778	-0.1356778	-0.1356778	-0.1356778	-0.1356778	-0.1356778	-0.1356778	-0.1356778	-0.1356778	-0.1356778	-0.1356778	-0.1356778	-0.1356778	-0.1356778	-0.1356778	-0.1356778	-0.1356778	-0.1356778	-0.1356778	-0.1356778	-0.1356778	-0.1356778	-0.1356778	-0.1356778	-0.1356778	-0.1356778	-0.1356778	-0.1356778	-0.1356778	-0.1356778	-0.1356778	-0.1356778	-0.1356778	-0.1356778	-0.1356778	-0.1356778	-0.1356778	-0.1356778	-0.1356778	-0.1356778	-0.1356778	-0.1356778	-0.1356778	-0.1356778	-0.1356778	-0.1356778	-0.1356778
-0.1356778	-0.1356778	-0.1356778	-0.1356778	-0.1356778	-0.1356778	-0.1356778	0.24864167	-0.1356778	-0.1356778	-0.1356778	-0.1356778	-0.1356778	-0.1356778	-0.1356778	-0.1356778	-0.1356778	-0.1356778	-0.1356778	-0.1356778	-0.1356778	-0.1356778	-0.1356778	-0.1356778	-0.1356778	-0.1356778	-0.1356778	-0.1356778	-0.1356778	-0.1356778	-0.1356778	-0.1356778	-0.1356778	-0.1356778	-0.1356778	-0.1356778	-0.1356778	-0.1356778	-0.1356778	-0.1356778	-0.1356778	-0.1356778	-0.1356778	-0.1356778	-0.1356778	-0.1356778	-0.1356778	-0.1356778	-0.1356778	1.5655519
-0.1356778	-0.1356778	-0.1356778	-0.1356778	0.9728296	-0.1356778	-0.1356778	0.3901729	-0.1356778	-0.1356778	-0.1356778	-0.1356778	-0.1356778	-0.1356778	-0.1356778	-0.1356778	-0.1356778	-0.1356778	-0.1356778	-0.1356778	-0.1356778	-0.1356778	-0.1356778	-0.1356778	-0.1356778	-0.1356778	-0.1356778	-0.1356778	-0.1356778	-0.1356778	-0.1356778	-0.1356778	-0.1356778	-0.1356778	-0.1356778	-0.1356778	-0.1356778	-0.1356778	-0.1356778	-0.1356778	-0.1356778	-0.1356778	-0.1356778	-0.1356778	-0.1356778	-0.1356778	-0.1356778	-0.1356778	-0.1356778	-0.1356778
-0.1356778	-0.1356778	-0.1356778	-0.1356778	-0.1356778	-0.1356778	-0.1356778	-0.1356778	-0.1356778	-0.1356778	-0.1356778	-0.1356778	-0.1356778	-0.1356778	-0.1356778	-0.1356778	-0.1356778	-0.1356778	-0.1356778	-0.1356778	-0.1356778	-0.1356778	-0.1356778	-0.1356778	-0.1356778	-0.1356778	-0.1356778	-0.1356778	-0.1356778	-0.1356778	2.1425555	-0.1356778	-0.1356778	-0.1356778	-0.1356778	-0.1356778	-0.1356778	-0.1356778	-0.1356778	-0.1356778	-0.1356778	-0.1356778	-0.1356778	-0.1356778	-0.1356778	-0.1356778	-0.1356778	-0.1356778	-0.1356778	-0.1356778
-0.1356778	-0.1356778	-0.1356778	0.13028602	-0.1356778	-0.1356778	-0.1356778	-0.1356778	-0.1356778	-0.1356778	-0.1356778	-0.1356778	-0.1356778	-0.1356778	-0.1356778	-0.1356778	-0.1356778	-0.1356778	-0.1356778	-0.1356778	-0.1356778	-0.1356778	-0.1356778	-0.1356778	-0.1356778	-0.1356778	-0.1356778	-0.1356778	-0.1356778	-0.1356778	-0.1356778	-0.1356778	-0.1356778	0.22042635	-0.1356778	-0.1356778	-0.1356778	-0.1356778	-0.1356778	-0.1356778	-0.1356778	-0.1356778	-0.1356778	-0.1356778	-0.1356778	-0.1356778	-0.1356778	-0.1356778	-0.1356778	-0.1356778
-0.1356778	-0.1356778	-0.1356778	0.28379396	-0.1356778	-0.1356778	-0.1356778	-0.1356778	-0.1356778	0.87957054	-0.1356778	-0.1356778	-0.1356778	-0.1356778	-0.1356778	-0.1356778	-0.1356778	-0.1356778	-0.1356778	-0.1356778	-0.1356778	-0.1356778	-0.1356778	-0.1356778	-0.1356778	-0.1356778	-0.1356778	-0.1356778	-0.1356778	-0.1356778	-0.1356778	-0.1356778	-0.1356778	-0.1356778	-0.1356778	-0.1356778	-0.1356778	-0.1356778	-0.1356778	-0.1356778	-0.1356778	-0.1356778	-0.1356778	-0.1356778	-0.1356778	-0.1356778	-0.1356778	-0.1356778	-0.1356778	-0.1356778
-0.1356778	-0.1356778	-0.1356778	0.5365514	-0.064738244	-0.1356778	-0.1356778	-0.1356778	-0.1356778	1.293784	-0.1356778	-0.1356778	-0.1356778	-0.1356778	-0.1356778	-0.1356778	-0.1356778	-0.1356778	-0.1356778	-0.1356778	-0.1356778	-0.1356778	-0.1356778	-0.1356778	-0.1356778	-0.1356778	-0.1356778	-0.1356778	-0.1356778	-0.1356778	-0.1356778	-0.1356778	-0.1356778	-0.1356778	-0.1356778	1.0948586	-0.1356778	-0.1356778	-0.1356778	-0.1356778	-0.1356778	-0.1356778	-0.1356778	-0.1356778	-0.1356778	-0.1356778	-0.1356778	-0.1356778	-0.1356778	-0.1356778
-0.1356778	-0.1356778	-0.1356778	-0.1356778	3.133814	0.12838323	-0.1356778	-0.1356778	-0.1356778	-0.1356778	-0.1356778	-0.1356778	-0.1356778	-0.1356778	-0.1356778	-0.1356778	-0.1356778	-0.1356778	-0.1356778	-0.1356778	-0.1356778	-0.1356778	-0.1356778	-0.1356778	-0.1356778	-0.1356778	-0.1356778	-0.1356778	-0.1356778	-0.1356778	-0.1356778	-0.1356778	-0.1356778	-0.1356778	-0.1356778	-0.1356778	-0.1356778	-0.1356778	-0.1356778	-0.1356778	-0.1356778	-0.1356778	-0.1356778	-0.1356778	-0.1356778	-0.1356778	-0.1356778	-0.1356778	-0.1356778	-0.1356778
-0.1356778	-0.1356778	-0.1356778	-0.1356778	3.1011343	-0.1356778	-0.1356778	-0.1356778	-0.1356778	2.4462135	-0.1356778	-0.1356778	-0.1356778	-0.1356778	-0.1356778	-0.032568004	0.2602705	-0.1356778	-0.1356778	-0.1356778	-0.1356778	-0.1356778	-0.1356778	-0.1356778	-0.1356778	-0.1356778	-0.1356778	-0.1356778	-0.1356778	-0.1356778	-0.1356778	-0.1356778	-0.1356778	-0.1356778	-0.1356778	-0.1356778	-0.1356778	-0.1356778	-0.1356778	-0.1356778	-0.1356778	-0.1356778	0.7806546	-0.1356778	-0.1356778	-0.1356778	-0.1356778	-0.1356778	-0.1356778	0.3720053
-0.1356778	-0.1356778	-0.1356778	-0.1356778	-0.1356778	-0.1356778	-0.1356778	-0.1356778	-0.1356778	0.76877475	-0.1356778	-0.1356778	-0.1356778	-0.1356778	-0.1356778	2.2632067	2.5588298	-0.1356778	-0.1356778	-0.1356778	-0.1356778	-0.1356778	-0.1356778	-0.1356778	-0.1356778	-0.1356778	-0.1356778	-0.1356778	-0.1356778	-0.1356778	-0.1356778	-0.1356778	-0.1356778	-0.1356778	-0.1356778	-0.1356778	-0.1356778	-0.1356778	-0.1356778	-0.1356778	-0.1356778	-0.1356778	-0.1356778	-0.1356778	-0.1356778	-0.1356778	-0.1356778	-0.1356778	-0.1356778	-0.1356778
-0.1356778	-0.1356778	-0.1356778	-0.1356778	-0.1356778	1.9170887	-0.1356778	-0.1356778	-0.1356778	-0.1356778	-0.1356778	-0.1356778	-0.1356778	-0.1356778	0.1615653	1.7452277	-0.1356778	-0.1356778	-0.1356778	-0.1356778	-0.1356778	-0.1356778	-0.1356778	-0.1356778	-0.1356778	-0.1356778	-0.1356778	-0.1356778	-0.1356778	-0.1356778	-0.1356778	-0.1356778	-0.1356778	-0.1356778	-0.1356778	-0.1356778	-0.1356778	-0.1356778	-0.1356778	-0.1356778	-0.1356778	-0.1356778	-0.1356778	-0.1356778	-0.1356778	-0.1356778	-0.1356778	-0.1356778	-0.1356778	-0.1356778
-0.1356778	-0.1356778	-0.1356778	-0.1356778	-0.1356778	-0.1356778	-0.1356778	-0.1356778	-0.1356778	-0.1356778	-0.1356778	-0.1356778	-0.1356778	-0.1356778	1.8644532	3.0526166	-0.1356778	-0.1356778	-0.1356778	-0.1356778	-0.1356778	-0.1356778	-0.1356778	-0.1356778	-0.1356778	-0.1356778	-0.1356778	-0.1356778	-0.1356778	-0.1356778	-0.1356778	-0.1356778	-0.1356778	-0.1356778	-0.1356778	-0.1356778	-0.1356778	-0.1356778	-0.1356778	-0.1356778	-0.1356778	-0.1356778	-0.1356778	-0.1356778	-0.1356778	-0.1356778	-0.1356778	-0.1356778	-0.1356778	-0.1356778
-0.1356778	-0.1356778	-0.1356778	-0.1356778	-0.1356778	-0.1356778	-0.1356778	-0.1356778	-0.1356778	-0.1356778	-0.1356778	-0.1356778	-0.1356778	-0.1356778	1.3669533	-0.033392724	-0.1356778	-0.1356778	-0.1356778	-0.1356778	-0.1356778	-0.1356778	-0.1356778	-0.1356778	-0.1356778	-0.1356778	-0.1356778	-0.1356778	-0.1356778	-0.1356778	-0.1356778	-0.1356778	-0.1356778	-0.1356778	-0.1356778	-0.1356778	-0.1356778	-0.1356778	-0.1356778	-0.1356778	-0.1356778	-0.1356778	-0.1356778	-0.1356778	-0.1356778	-0.1356778	-0.1356778	-0.1356778	-0.1356778	-0.1356778
-0.1356778	-0.1356778	-0.1356778	-0.1356778	-0.1356778	-0.1356778	0.038736627	0.14415	-0.1356778	-0.1356778	-0.1356778	-0.1356778	-0.1356778	-0.1356778	-0.1356778	0.12066666	-0.1356778	-0.1356778	-0.1356778	-0.1356778	-0.1356778	-0.1356778	-0.1356778	0.29362297	-0.1356778	-0.1356778	-0.1356778	-0.1356778	-0.1356778	-0.1356778	-0.1356778	-0.1356778	-0.1356778	-0.1356778	-0.1356778	-0.1356778	-0.1356778	-0.1356778	-0.1356778	-0.1356778	-0.1356778	-0.1356778	-0.1356778	-0.1356778	-0.1356778	-0.1356778	-0.1356778	-0.1356778	-0.1356778	-0.1356778
-0.1356778	-0.1356778	-0.1356778	-0.1356778	-0.1356778	-0.1356778	1.1735241	1.8066074	-0.1356778	-0.1356778	-0.1356778	-0.1356778	-0.1356778	-0.1356778	-0.1356778	-0.1356778	-0.1356778	-0.1356778	-0.1356778	-0.1356778	-0.1356778	-0.1356778	-0.1356778	1.4399822	-0.1356778	-0.1356778	-0.1356778	-0.1356778	-0.1356778	-0.1356778	-0.1356778	-0.1356778	-0.1356778	-0.1356778	-0.1356778	-0.1356778	-0.1356778	-0.1356778	-0.1356778	-0.1356778	-0.1356778	-0.1356778	-0.1356778	-0.1356778	-0.1356778	-0.1356778	-0.1356778	-0.1356778	-0.1356778	-0.1356778
-0.1356778	-0.1356778	-0.1356778	-0.1356778	-0.1356778	-0.1356778	-0.1356778	-0.1356778	1.8067626	0.95404005	-0.1356778	-0.1356778	-0.1356778	-0.1356778	-0.1356778	-0.1356778	-0.1356778	-0.1356778	-0.1356778	-0.1356778	-0.1356778	-0.1356778	-0.1356778	-0.1356778	-0.1356778	-0.1356778	-0.1356778	-0.1356778	-0.1356778	-0.1356778	-0.1356778	-0.1356778	-0.1356778	-0.1356778	-0.1356778	-0.1356778	-0.1356778	-0.1356778	-0.1356778	-0.1356778	-0.1356778	-0.1356778	-0.1356778	-0.1356778	-0.1356778	-0.1356778	-0.1356778	-0.1356778	-0.1356778	-0.1356778
-0.1356778	-0.1356778	-0.1356778	-0.1356778	-0.1356778	-0.1356778	-0.1356778	0.9243373	2.13017	-0.1356778	-0.1356778	-0.1356778	-0.1356778	-0.1356778	-0.1356778	-0.1356778	-0.1356778	-0.1356778	-0.1356778	-0.1356778	-0.1356778	-0.1356778	-0.1356778	-0.1356778	-0.1356778	-0.1356778	-0.1356778	-0.1356778	-0.1356778	-0.1356778	-0.1356778	-0.1356778	-0.1356778	-0.1356778	-0.1356778	-0.1356778	-0.1356778	-0.1356778	-0.1356778	-0.1356778	-0.1356778	-0.1356778	-0.1356778	-0.1356778	-0.1356778	-0.1356778	-0.1356778	-0.1356778	-0.1356778	-0.1356778
-0.1356778	-0.1356778	-0.1356778	-0.1356778	-0.1356778	-0.1356778	-0.1356778	1.2770418	-0.1356778	2.2035053	-0.1356778	-0.1356778	-0.1356778	-0.1356778	-0.1356778	-0.1356778	-0.1356778	-0.1356778	-0.1356778	-0.1356778	-0.1356778	-0.1356778	-0.1356778	-0.1356778	-0.1356778	-0.1356778	-0.1356778	-0.1356778	-0.1356778	-0.1356778	-0.1356778	-0.1356778	-0.1356778	-0.1356778	-0.1356778	-0.1356778	-0.1356778	-0.1356778	-0.1356778	-0.1356778	-0.1356778	-0.1356778	-0.1356778	-0.1356778	-0.1356778	-0.1356778	-0.1356778	-0.1356778	-0.1356778	-0.1356778
-0.1356778	-0.1356778	-0.1356778	-0.1356778	-0.1356778	-0.1356778	-0.1356778	-0.1356778	-0.1356778	1.0097953	-0.1356778	-0.1356778	-0.1356778	-0.1356778	-0.1356778	-0.1356778	-0.1356778	0.44083127	-0.1356778	-0.1356778	-0.1356778	-0.1356778	-0.1356778	-0.1356778	-0.1356778	-0.1356778	-0.1356778	-0.1356778	-0.1356778	-0.1356778	-0.1356778	-0.1356778	-0.1356778	-0.1356778	-0.1356778	-0.1356778	-0.1356778	-0.1356778	-0.1356778	-0.1356778	-0.1356778	-0.1356778	-0.1356778	-0.1356778	-0.1356778	-0.1356778	-0.1356778	-0.1356778	-0.1356778	-0.1356778
-0.1356778	-0.1356778	-0.1356778	-0.1356778	-0.1356778	-0.1356778	-0.1356778	-0.1356778	-0.1356778	0.8777764	-0.1356778	-0.1356778	-0.1356778	-0.1356778	-0.1356778	-0.1356778	-0.1356778	-0.1356778	-0.1356778	-0.1356778	-0.1356778	-0.1356778	-0.1356778	-0.1356778	-0.1356778	-0.1356778	-0.1356778	-0.1356778	-0.1356778	-0.1356778	-0.1356778	-0.1356778	-0.1356778	-0.1356778	-0.1356778	-0.1356778	-0.1356778	-0.1356778	-0.06974923	-0.1356778	-0.1356778	-0.1356778	-0.1356778	-0.1356778	-0.1356778	-0.1356778	-0.1356778	-0.1356778	-0.1356778	-0.1356778
-0.1356778	-0.1356778	-0.1356778	-0.1356778	-0.1356778	-0.1356778	-0.1356778	-0.1356778	-0.1356778	-0.1356778	-0.1356778	-0.1356778	-0.1356778	-0.1356778	-0.1356778	-0.1356778	-0.1356778	-0.1356778	-0.1356778	-0.1356778	-0.1356778	-0.1356778	-0.1356778	-0.1356778	-0.1356778	-0.1356778	-0.1356778	-0.1356778	-0.1356778	-0.1356778	-0.1356778	-0.1356778	-0.1356778	-0.1356778	-0.1356778	-0.1356778	-0.1356778	-0.1356778	0.029765503	-0.1356778	-0.1356778	-0.1356778	-0.1356778	-0.1356778	-0.1356778	-0.1356778	-0.1356778	-0.1356778	-0.1356778	-0.1356778
-0.1356778	-0.1356778	-0.1356778	-0.1356778	-0.1356778	-0.1356778	-0.1356778	-0.1356778	-0.1356778	-0.1356778	-0.1356778	-0.1356778	-0.1356778	-0.1356778	-0.1356778	-0.1356778	-0.1356778	-0.1356778	-0.1356778	-0.1356778	-0.1356778	-0.1356778	-0.1356778	-0.1356778	-0.1356778	-0.1356778	-0.1356778	-0.1356778	-0.1356778	-0.1356778	-0.1356778	-0.1356778	-0.1356778	-0.1356778	-0.1356778	-0.1356778	-0.1356778	-0.1356778	-0.1356778	-0.1356778	-0.1356778	-0.1356778	-0.1356778	-0.1356778	-0.1356778	-0.1356778	-0.1356778	-0.1356778	-0.1356778	-0.1356778
-0.1356778	-0.1356778	-0.1356778	-0.1356778	-0.1356778	-0.1356778	-0.1356778	-0.1356778	-0.1356778	-0.1356778	0.7907465	-0.1356778	-0.1356778	-0.1356778	-0.1356778	-0.1356778	-0.1356778	-0.1356778	-0.1356778	-0.1356778	-0.1356778	-0.1356778	-0.1356778	-0.1356778	-0.1356778	-0.1356778	-0.1356778	-0.1356778	-0.1356778	-0.1356778	-0.1356778	-0.1356778	-0.1356778	-0.1356778	-0.1356778	-0.1356778	-0.1356778	-0.1356778	-0.1356778	-0.1356778	-0.1356778	-0.1356778	-0.1356778	-0.1356778	-0.1356778	-0.1356778	-0.1356778	-0.1356778	-0.1356778	-0.1356778
-0.1356778	-0.1356778	-0.1356778	-0.1356778	-0.1356778	-0.1356778	-0.1356778	-0.1356778	-0.1356778	-0.1356778	-0.1356778	1.5550151	-0.1356778	-0.1356778	-0.1356778	-0.1356778	-0.1356778	-0.1356778	-0.1356778	-0.1356778	-0.1356778	-0.1356778	-0.1356778	-0.1356778	-0.1356778	-0.1356778	-0.1356778	-0.1356778	-0.1356778	-0.1356778	-0.1356778	-0.1356778	-0.1356778	-0.1356778	-0.1356778	-0.1356778	-0.1356778	-0.1356778	-0.1356778	-0.1356778	-0.1356778	-0.1356778	-0.1356778	2.1058083	-0.1356778	-0.1356778	-0.1356778	-0.1356778	-0.1356778	-0.1356778
-0.1356778	-0.1356778	-0.1356778	-0.1356778	-0.1356778	-0.1356778	-0.1356778	-0.1356778	-0.1356778	-0.1356778	-0.1356778	0.4867944	0.014752338	-0.1356778	-0.1356778	-0.1356778	-0.1356778	-0.1356778	-0.1356778	-0.1356778	-0.1356778	-0.1356778	-0.1356778	-0.1356778	-0.1356778	-0.1356778	-0.1356778	-0.1356778	-0.1356778	-0.1356778	-0.1356778	-0.1356778	-0.1356778	-0.1356778	-0.1356778	-0.1356778	-0.1356778	-0.1356778	-0.1356778	-0.1356778	-0.1356778	-0.1356778	-0.1356778	-0.1356778	-0.1356778	-0.1356778	-0.1356778	-0.1356778	-0.1356778	-0.1356778
-0.1356778	-0.1356778	-0.1356778	-0.1356778	-0.1356778	-0.1356778	-0.1356778	-0.1356778	-0.1356778	-0.1356778	-0.1356778	-0.1356778	2.1764035	0.9171085	-0.1356778	-0.1356778	-0.1356778	-0.1356778	-0.1356778	-0.1356778	-0.1356778	-0.1356778	-0.1356778	-0.1356778	-0.1356778	-0.1356778	-0.1356778	-0.1356778	-0.1356778	-0.1356778	-0.1356778	-0.1356778	-0.1356778	-0.1356778	-0.1356778	-0.1356778	-0.1356778	-0.1356778	-0.1356778	-0.1356778	-0.1356778	-0.1356778	-0.1356778	-0.1356778	-0.1356778	-0.1356778	-0.1356778	-0.1356778	-0.1356778	-0.1356778
-0.1356778	-0.1356778	-0.1356778	-0.1356778	-0.1356778	-0.1356778	-0.1356778	-0.1356778	-0.1356778	-0.1356778	-0.1356778	-0.1356778	0.8056052	-0.1356778	-0.1356778	-0.1356778	-0.1356778	-0.1356778	-0.1356778	-0.1356778	-0.1356778	-0.1356778	-0.1356778	-0.1356778	-0.1356778	-0.1356778	-0.1356778	-0.1356778	-0.1356778	-0.1356778	-0.1356778	-0.1356778	-0.1356778	-0.1356778	-0.1356778	-0.1356778	-0.1356778	-0.1356778	-0.1356778	-0.1356778	-0.1356778	-0.1356778	-0.1356778	-0.1356778	-0.1356778	-0.1356778	-0.1356778	-0.1356778	0.0037963688	-0.1356778
-0.1356778	-0.1356778	-0.1356778	-0.1356778	-0.1356778	-0.1356778	-0.1356778	-0.1356778	-0.1356778	-0.1356778	-0.1356778	-0.1356778	-0.1356778	-0.1356778	0.46291247	-0.1356778	-0.1356778	-0.1356778	-0.1356778	-0.1356778	-0.1356778	-0.1356778	-0.1356778	-0.1356778	-0.1356778	-0.1356778	-0.1356778	-0.1356778	-0.1356778	-0.1356778	-0.1356778	-0.1356778	-0.1356778	-0.1356778	-0.1356778	-0.1356778	-0.1356778	-0.1356778	-0.1356778	-0.1356778	-0.1356778	-0.1356778	-0.1356778	-0.1356778	-0.1356778	-0.1356778	-0.1356778	-0.1356778	-0.1356778	-0.1356778
-0.1356778	-0.1356778	-0.1356778	-0.1356778	-0.1356778	-0.1356778	-0.1356778	-0.1356778	-0.1356778	-0.1356778	-0.1356778	-0.1356778	-0.1356778	-0.1356778	-0.1356778	-0.1356778	-0.1356778	-0.1356778	-0.1356778	-0.1356778	-0.1356778	-0.1356778	-0.1356778	-0.1356778	-0.1356778	-0.1356778	-0.1356778	-0.1356778	-0.1356778	-0.1356778	-0.1356778	-0.1356778	-0.1356778	-0.1356778	-0.1356778	-0.1356778	-0.1356778	-0.1356778	-0.1356778	-0.1356778	-0.1356778	-0.1356778	-0.1356778	-0.1356778	-0.1356778	-0.1356778	-0.1356778	-0.1356778	-0.1356778	-0.1356778
-0.1356778	-0.1356778	-0.1356778	-0.1356778	-0.1356778	-0.1356778	-0.1356778	-0.1356778	-0.1356778	-0.1356778	-0.1356778	-0.1356778	-0.1356778	-0.1356778	-0.1356778	-0.1356778	-0.1356778	-0.1356778	-0.1356778	-0.1356778	-0.1356778	-0.1356778	-0.1356778	-0.1356778	-0.1356778	-0.1356778	-0.1356778	-0.1356778	-0.1356778	-0.1356778	-0.1356778	-0.1356778	-0.1356778	-0.1356778	-0.1356778	-0.1356778	-0.1356778	-0.1356778	-0.1356778	-0.1356778	-0.1356778	-0.1356778	-0.1356778	-0.1356778	-0.1356778	-0.1356778	-0.1356778	-0.1356778	-0.1356778	-0.1356778
-0.1356778	-0.1356778	-0.1356778	-0.1356778	-0.1356778	-0.1356778	-0.1356778	-0.1356778	-0.1356778	-0.1356778	-0.1356778	-0.1356778	-0.1356778	-0.1356778	-0.1356778	-0.1356778	-0.1356778	-0.1356778	-0.1356778	-0.1356778	-0.1356778	-0.1356778	-0.1356778	-0.1356778	-0.1356778	-0.1356778	-0.1356778	-0.1356778	-0.1356778	-0.1356778	-0.1356778	-0.1356778	-0.1356778	-0.1356778	-0.1356778	-0.1356778	-0.1356778	-0.1356778	-0.1356778	-0.1356778	-0.1356778	-0.1356778	-0.1356778	-0.1356778	-0.1356778	-0.1356778	-0.1356778	-0.1356778	0.6456605	-0.1356778
-0.1356778	-0.1356778	-0.1356778	-0.1356778	-0.1356778	-0.1356778	-0.1356778	-0.1356778	-0.1356778	-0.1356778	-0.1356778	-0.1356778	-0.1356778	-0.1356778	-0.1356778	-0.1356778	-0.1356778	-0.1356778	-0.1356778	-0.1356778	-0.1356778	-0.1356778	-0.1356778	-0.1356778	-0.1356778	-0.1356778	-0.1356778	-0.1356778	-0.1356778	-0.1356778	-0.1356778	-0.1356778	-0.1356778	-0.1356778	-0.1356778	-0.1356778	-0.1356778	-0.1356778	-0.1356778	-0.1356778	-0.1356778	-0.1356778	-0.1356778	-0.1356778	-0.1356778	-0.1356778	-0.1356778	-0.1356778	-0.1356778	-0.1356778
-0.1356778	-0.1356778	-0.1356778	-0.1356778	-0.1356778	-0.1356778	-0.1356778	-0.1356778	-0.1356778	-0.1356778	-0.1356778	-0.1356778	-0.1356778	-0.1356778	-0.1356778	-0.1356778	-0.1356778	-0.1356778	-0.1356778	-0.1356778	-0.1356778	-0.1356778	-0.1356778	-0.1356778	-0.1356778	-0.1356778	-0.1356778	-0.1356778	-0.1356778	-0.1356778	0.39743266	-0.1356778	-0.1356778	-0.1356778	-0.1356778	-0.1356778	-0.1356778	-0.1356778	-0.1356778	-0.1356778	-0.1356778	-0.1356778	-0.1356778	-0.1356778	-0.1356778	-0.1356778	-0.1356778	-0.1356778	-0.1356778	-0.1356778
-0.1356778	-0.1356778	-0.1356778	-0.1356778	-0.1356778	-0.1356778	-0.1356778	-0.1356778	-0.1356778	-0.1356778	-0.1356778	-0.1356778	-0.1356778	-0.1356778	-0.1356778	-0.1356778	-0.1356778	-0.1356778	-0.1356778	-0.1356778	-0.1356778	-0.1356778	-0.1356778	-0.1356778	-0.1356778	-0.1356778	-0.1356778	-0.1356778	-0.1356778	-0.1356778	3.2582495	-0.1356778	-0.1356778	-0.1356778	-0.1356778	0.040304035	-0.1356778	-0.1356778	-0.1356778	-0.1356778	-0.1356778	-0.1356778	-0.1356778	-0.1356778	-0.1356778	-0.1356778	-0.1356778	-0.1356778	-0.1356778	-0.1356778
-0.1356778	-0.1356778	-0.1356778	-0.1356778	-0.1356778	-0.1356778	-0.1356778	-0.1356778	-0.1356778	-0.1356778	-0.1356778	-0.1356778	-0.1356778	-0.1356778	-0.1356778	-0.1356778	-0.1356778	-0.1356778	-0.1356778	-0.1356778	-0.1356778	-0.1356778	-0.1356778	-0.1356778	-0.1356778	-0.1356778	-0.1356778	-0.07559509	-0.1356778	-0.1356778	-0.1356778	-0.1356778	-0.1356778	-0.1356778	-0.1356778	-0.1356778	-0.1356778	-0.1356778	-0.1356778	-0.1356778	-0.1356778	-0.1356778	-0.1356778	-0.1356778	-0.1356778	-0.1356778	-0.1356778	-0.1356778	-0.1356778	-0.1356778
-0.1356778	-0.1356778	-0.1356778	-0.1356778	-0.1356778	-0.1356778	-0.1356778	-0.1356778	-0.1356778	-0.1356778	-0.1356778	-0.1356778	-0.1356778	-0.1356778	-0.1356778	-0.1356778	-0.1356778	-0.1356778	-0.1356778	-0.1356778	-0.1356778	-0.1356778	-0.1356778	-0.1356778	-0.1356778	-0.1356778	-0.1356778	-0.1356778	-0.1356778	-0.1356778	-0.1356778	-0.1356778	-0.1356778	-0.1356778	-0.1356778	-0.1356778	-0.023964336	-0.1356778	-0.1356778	-0.1356778	-0.1356778	-0.1356778	-0.1356778	-0.1356778	-0.1356778	-0.1356778	-0.1356778	-0.1356778	-0.1356778	-0.1356778
-0.1356778	-0.1356778	-0.1356778	-0.1356778	-0.1356778	-0.1356778	-0.1356778	-0.1356778	-0.1356778	-0.1356778	-0.1356778	-0.1356778	-0.1356778	-0.1356778	-0.1356778	-0.1356778	-0.1356778	-0.1356778	-0.1356778	-0.1356778	-0.1356778	-0.1356778	-0.1356778	-0.1356778	-0.1356778	-0.1356778	-0.1356778	-0.1356778	-0.1356778	-0.1356778	-0.1356778	-0.1356778	-0.1356778	-0.1356778	-0.1356778	-0.1356778	-0.1356778	-0.1356778	-0.1356778	-0.1356778	-0.1356778	-0.1356778	-0.1356778	-0.1356778	-0.1356778	-0.1356778	-0.1356778	-0.1356778	-0.1356778	-0.1356778
-0.1356778	-0.1356778	-0.1356778	-0.1356778	-0.1356778	-0.1356778	-0.1356778	-0.1356778	-0.1356778	-0.1356778	-0.1356778	-0.1356778	-0.1356778	-0.1356778	-0.1356778	-0.1356778	-0.1356778	-0.1356778	-0.1356778	-0.1356778	-0.1356778	-0.1356778	-0.1356778	-0.1356778	-0.1356778	-0.1356778	-0.1356778	-0.1356778	-0.1356778	-0.1356778	-0.1356778	-0.1356778	-0.1356778	-0.1356778	-0.1356778	-0.1356778	-0.1356778	-0.1356778	1.1945783	-0.1356778	-0.1356778	-0.1356778	-0.1356778	-0.1356778	-0.1356778	-0.1356778	-0.1356778	-0.1356778	-0.1356778	-0.1356778
-0.1356778	-0.1356778	-0.1356778	-0.1356778	-0.1356778	-0.1356778	-0.1356778	-0.1356778	-0.1356778	-0.1356778	-0.1356778	-0.1356778	-0.1356778	-0.1356778	-0.1356778	-0.1356778	-0.1356778	-0.1356778	-0.1356778	-0.1356778	-0.1356778	-0.1356778	-0.1356778	-0.1356778	-0.1356778	1.7687219	-0.1356778	-0.1356778	-0.1356778	-0.1356778	-0.1356778	-0.1356778	-0.1356778	-0.1356778	-0.1356778	-0.1356778	-0.1356778	-0.1356778	-0.1356778	-0.1356778	-0.1356778	-0.1356778	-0.1356778	-0.1356778	-0.1356778	-0.1356778	-0.1356778	-0.1356778	-0.1356778	-0.1356778
-0.1356778	-0.1356778	-0.1356778	-0.1356778	-0.1356778	-0.1356778	-0.1356778	-0.1356778	-0.1356778	-0.1356778	-0.1356778	-0.1356778	-0.1356778	-0.1356778	-0.1356778	-0.1356778	-0.1356778	-0.1356778	-0.1356778	-0.1356778	-0.1356778	-0.1356778	-0.1356778	-0.1356778	-0.1356778	-0.1356778	-0.1356778	-0.1356778	-0.1356778	-0.1356778	-0.1356778	2.9784122	-0.1356778	-0.1356778	-0.1356778	-0.1356778	-0.1356778	-0.1356778	-0.1356778	-0.1356778	-0.1356778	-0.1356778	-0.1356778	-0.1356778	-0.1356778	-0.1356778	-0.1356778	-0.1356778	-0.1356778	-0.1356778
-0.1356778	-0.1356778	-0.1356778	-0.1356778	-0.1356778	-0.1356778	-0.1356778	-0.1356778	-0.1356778	-0.1356778	-0.1356778	-0.1356778	-0.1356778	-0.1356778	-0.1356778	-0.1356778	-0.1356778	-0.1356778	-0.1356778	-0.1356778	-0.1356778	-0.1356778	-0.1356778	-0.1356778	-0.1356778	-0.1356778	-0.1356778	-0.1356778	-0.1356778	-0.1356778	-0.1356778	-0.1356778	-0.1356778	-0.1356778	-0.1356778	-0.1356778	-0.1356778	-0.1356778	-0.1356778	-0.1356778	-0.1356778	-0.1356778	-0.1356778	-0.015178642	1.2126434	-0.1356778	-0.1356778	-0.1356778	-0.1356778	-0.1356778
-0.1356778	-0.1356778	-0.1356778	-0.1356778	-0.1356778	-0.1356778	-0.1356778	-0.1356778	-0.1356778	-0.1356778	-0.1356778	-0.1356778	-0.1356778	-0.1356778	-0.1356778	-0.1356778	-0.1356778	-0.1356778	-0.1356778	-0.1356778	-0.1356778	-0.1356778	-0.1356778	-0.1356778	-0.1356778	-0.1356778	-0.1356778	-0.1356778	-0.1356778	-0.1356778	-0.1356778	-0.1356778	-0.1356778	-0.1356778	-0.1356778	-0.1356778	-0.1356778	-0.1356778	-0.1356778	-0.1356778	-0.1356778	-0.1356778	-0.1356778	-0.1356778	0.52724075	0.42136028	-0.1356778	-0.1356778	3.340709	-0.1356778
-0.1356778	-0.1356778	-0.1356778	-0.1356778	-0.1356778	-0.1356778	-0.1356778	-0.1356778	-0.1356778	-0.1356778	-0.1356778	-0.1356778	-0.1356778	-0.1356778	-0.1356778	-0.1356778	-0.1356778	-0.1356778	-0.1356778	-0.1356778	0.20360874	-0.1356778	-0.1356778	-0.1356778	-0.1356778	-0.1356778	-0.1356778	-0.1356778	-0.1356778	-0.1356778	-0.1356778	-0.1356778	-0.1356778	-0.1356778	-0.1356778	-0.1356778	-0.1356778	-0.1356778	-0.1356778	-0.1356778	-0.1356778	-0.1356778	-0.1356778	-0.1356778	-0.1356778	-0.1356778	-0.1356778	-0.1356778	-0.1356778	-0.1356778
-0.1356778	-0.1356778	-0.1356778	-0.1356778	-0.1356778	-0.1356778	-0.1356778	-0.1356778	-0.1356778	-0.1356778	-0.1356778	-0.1356778	-0.1356778	-0.1356778	-0.1356778	-0.1356778	-0.1356778	-0.1356778	-0.1356778	-0.1356778	-0.1356778	-0.1356778	-0.1356778	-0.1356778	-0.1356778	-0.1356778	-0.1356778	-0.1356778	-0.1356778	-0.1356778	-0.1356778	-0.1356778	-0.1356778	-0.1356778	-0.1356778	-0.1356778	-0.1356778	-0.1356778	-0.1356778	-0.1356778	-0.1356778	-0.1356778	-0.1356778	-0.1356778	-0.1356778	-0.1356778	-0.1356778	0.65996027	2.3951275	-0.1356778
-0.1356778	-0.1356778	-0.1356778	-0.1356778	-0.1356778	-0.1356778	-0.1356778	-0.1356778	-0.1356778	-0.1356778	-0.1356778	-0.1356778	-0.1356778	-0.1356778	-0.1356778	-0.1356778	-0.1356778	-0.1356778	-0.1356778	-0.1356778	-0.1356778	-0.1356778	-0.1356778	-0.1356778	-0.1356778	-0.1356778	-0.1356778	-0.1356778	-0.1356778	-0.1356778	-0.1356778	-0.1356778	-0.1356778	-0.1356778	-0.1356778	-0.1356778	-0.1356778	-0.1356778	-0.1356778	-0.1356778	-0.1356778	-0.1356778	-0.1356778	-0.1356778	-0.1356778	-0.1356778	-0.1356778	-0.1356778	-0.1356778	2.161447
-0.1356778	-0.1356778	-0.1356778	-0.1356778	-0.1356778	-0.1356778	-0.1356778	-0.1356778	-0.1356778	-0.1356778	-0.1356778	-0.1356778	-0.1356778	-0.1356778	-0.1356778	-0.1356778	-0.1356778	-0.1356778	-0.1356778	-0.1356778	-0.1356778	-0.1356778	-0.1356778	-0.1356778	-0.1356778	-0.1356778	-0.1356778	-0.1356778	-0.1356778	-0.1356778	-0.1356778	-0.1356778	-0.1356778	-0.1356778	-0.1356778	-0.1356778	-0.1356778	-0.1356778	-0.1356778	-0.1356778	-0.1356778	-0.1356778	-0.1356778	-0.1356778	-0.1356778	-0.1356778	-0.1356778	-0.1356778	-0.1356778	-0.1356778
-0.1356778	-0.1356778	-0.1356778	-0.1356778	-0.028003415	-0.1356778	-0.1356778	-0.1356778	-0.1356778	-0.1356778	-0.1356778	-0.1356778	-0.1356778	-0.1356778	-0.1356778	-0.1356778	-0.1356778	-0.1356778	-0.1356778	-0.1356778	-0.1356778	-0.1356778	-0.1356778	-0.1356778	-0.1356778	-0.1356778	-0.1356778	-0.1356778	-0.1356778	-0.1356778	-0.1356778	-0.1356778	-0.1356778	-0.1356778	-0.1356778	-0.1356778	-0.1356778	-0.1356778	-0.1356778	-0.1356778	-0.1356778	-0.1356778	-0.1356778	-0.1356778	-0.1356778	-0.1356778	-0.1356778	-0.1356778	-0.1356778	-0.1356778
-0.1356778	-0.1356778	-0.1356778	-0.1356778	-0.1356778	-0.1356778	-0.1356778	-0.1356778	-0.1356778	-0.1356778	-0.1356778	-0.1356778	-0.1356778	-0.1356778	-0.1356778	-0.1356778	-0.1356778	-0.1356778	-0.1356778	-0.1356778	-0.1356778	-0.1356778	-0.1356778	-0.1356778	-0.1356778	-0.1356778	-0.1356778	-0.1356778	-0.1356778	-0.1356778	-0.1356778	-0.1356778	-0.1356778	1.4016526	-0.1356778	-0.1356778	-0.1356778	-0.1356778	-0.1356778	-0.1356778	-0.1356778	-0.1356778	-0.1356778	-0.1356778	-0.1356778	-0.1356778	-0.1356778	-0.1356778	-0.1356778	-0.1356778
-0.1356778	-0.1356778	-0.1356778	-0.1356778	-0.1356778	-0.1356778	-0.1356778	-0.1356778	-0.1356778	-0.1356778	-0.1356778	-0.1356778	-0.1356778	-0.1356778	-0.1356778	-0.1356778	-0.1356778	-0.1356778	-0.1356778	-0.1356778	-0.1356778	-0.1356778	-0.1356778	-0.1356778	-0.1356778	-0.1356778	-0.1356778	-0.1356778	-0.1356778	-0.1356778	-0.1356778	-0.1356778	-0.1356778	-0.1356778	-0.1356778	-0.1356778	-0.1356778	-0.1356778	-0.1356778	-0.1356778	-0.1356778	-0.1356778	-0.1356778	-0.1356778	-0.1356778	-0.1356778	-0.1356778	-0.1356778	-0.1356778	-0.1356778
-0.1356778	-0.1356778	-0.1356778	-0.1356778	-0.1356778	-0.1356778	-0.1356778	-0.1356778	-0.1356778	0.056690946	-0.1356778	2.3517826	-0.1356778	-0.1356778	-0.1356778	-0.1356778	-0.1356778	-0.1356778	-0.1356778	-0.1356778	-0.1356778	-0.1356778	-0.1356778	-0.1356778	-0.1356778	-0.1356778	-0.1356778	-0.1356778	-0.1356778	-0.1356778	-0.1356778	-0.1356778	-0.1356778	-0.1356778	0.047436263	-0.1356778	-0.1356778	-0.1356778	-0.1356778	-0.1356778	-0.1356778	-0.1356778	-0.1356778	-0.1356778	-0.1356778	-0.1356778	-0.1356778	-0.1356778	-0.1356778	-0.1356778
-0.1356778	-0.1356778	-0.1356778	-0.1356778	-0.1356778	-0.1356778	-0.1356778	-0.1356778	-0.1356778	-0.1356778	-0.1356778	-0.1356778	-0.1356778	-0.1356778	-0.1356778	-0.1356778	-0.1356778	-0.1356778	-0.1356778	-0.1356778	-0.1356778	-0.1356778	-0.1356778	-0.1356778	-0.1356778	-0.1356778	-0.1356778	-0.1356778	-0.1356778	-0.1356778	-0.1356778	-0.1356778	-0.1356778	-0.1356778	0.44115713	-0.1356778	-0.1356778	-0.1356778	-0.1356778	-0.1356778	-0.1356778	-0.1356778	-0.1356778	-0.1356778	-0.1356778	-0.1356778	-0.1356778	-0.1356778	-0.1356778	-0.1356778
-0.1356778	-0.1356778	-0.1356778	-0.1356778	-0.1356778	-0.1356778	-0.1356778	-0.1356778	-0.1356778	-0.1356778	-0.1356778	-0.1356778	-0.1356778	-0.1356778	-0.1356778	-0.1356778	-0.1356778	-0.1356778	-0.1356778	-0.1356778	-0.1356778	-0.1356778	-0.1356778	-0.1356778	-0.1356778	-0.1356778	-0.1356778	-0.1356778	-0.1356778	-0.1356778	-0.1356778	-0.1356778	-0.1356778	-0.1356778	-0.1356778	-0.1356778	-0.1356778	-0.1356778	-0.1356778	-0.1356778	-0.1356778	-0.1356778	-0.1356778	-0.1356778	-0.1356778	-0.1356778	-0.1356778	-0.1356778	-0.1356778	-0.1356778
-0.1356778	-0.1356778	-0.1356778	-0.1356778	-0.1356778	-0.1356778	-0.1356778	-0.1356778	-0.1356778	-0.1356778	5.569783	-0.1356778	-0.1356778	-0.1356778	-0.1356778	-0.1356778	-0.1356778	-0.1356778	-0.1356778	1.6805111	-0.1356778	-0.1356778	-0.1356778	-0.1356778	-0.1356778	-0.1356778	-0.1356778	-0.1356778	-0.1356778	-0.1356778	-0.1356778	-0.1356778	-0.1356778	-0.1356778	-0.1356778	-0.1356778	-0.1356778	-0.1356778	-0.1356778	-0.1356778	-0.1356778	-0.1356778	-0.1356778	-0.1356778	-0.1356778	-0.1356778	-0.1356778	-0.1356778	-0.1356778	-0.1356778
-0.1356778	-0.1356778	-0.1356778	-0.1356778	-0.1356778	-0.1356778	-0.1356778	-0.1356778	-0.1356778	-0.1356778	-0.1356778	-0.1356778	-0.1356778	-0.1356778	-0.1356778	-0.1356778	-0.1356778	-0.1356778	-0.1356778	0.40781325	-0.1356778	-0.1356778	-0.1356778	-0.1356778	-0.1356778	-0.1356778	-0.1356778	-0.1356778	-0.1356778	-0.1356778	-0.1356778	-0.1356778	-0.1356778	-0.1356778	-0.1356778	-0.1356778	-0.1356778	-0.1356778	-0.1356778	-0.1356778	-0.1356778	-0.1356778	-0.1356778	-0.1356778	-0.1356778	-0.1356778	-0.1356778	-0.1356778	-0.1356778	-0.1356778
-0.1356778	-0.1356778	-0.1356778	-0.1356778	-0.1356778	-0.1356778	-0.1356778	-0.1356778	-0.1356778	-0.1356778	-0.1356778	-0.1356778	-0.1356778	-0.1356778	-0.1356778	-0.1356778	-0.1356778	-0.1356778	-0.1356778	-0.1356778	-0.1356778	-0.1356778	-0.1356778	-0.1356778	-0.1356778	-0.1356778	-0.1356778	-0.1356778	-0.1356778	-0.1356778	-0.1356778	-0.1356778	-0.1356778	-0.1356778	-0.1356778	-0.1356778	-0.1356778	-0.1356778	-0.1356778	-0.1356778	-0.1356778	-0.1356778	-0.1356778	-0.1356778	-0.1356778	-0.1356778	-0.1356778	-0.1356778	-0.1356778	-0.1356778
-0.1356778	-0.1356778	-0.1356778	-0.1356778	-0.1356778	-0.1356778	-0.1356778	-0.1356778	-0.1356778	-0.1356778	-0.1356778	-0.1356778	-0.1356778	-0.1356778	-0.1356778	-0.1356778	-0.1356778	-0.1356778	-0.1356778	-0.1356778	-0.1356778	-0.1356778	-0.1356778	-0.1356778	-0.1356778	-0.1356778	-0.1356778	-0.1356778	-0.1356778	-0.1356778	-0.1356778	-0.1356778	-0.1356778	-0.1356778	-0.1356778	-0.1356778	-0.1356778	-0.1356778	-0.1356778	-0.1356778	-0.1356778	0.21820083	-0.1356778	-0.1356778	-0.1356778	-0.1356778	-0.1356778	-0.1356778	-0.1356778	-0.1356778
-0.1356778	-0.1356778	-0.1356778	-0.1356778	-0.1356778	-0.1356778	-0.1356778	-0.1356778	-0.1356778	-0.1356778	-0.1356778	-0.1356778	-0.1356778	-0.1356778	-0.1356778	-0.1356778	-0.1356778	-0.1356778	-0.1356778	-0.1356778	-0.1356778	-0.1356778	-0.1356778	-0.1356778	-0.1356778	-0.1356778	-0.1356778	-0.1356778	-0.1356778	-0.1356778	-0.1356778	-0.1356778	-0.1356778	-0.1356778	-0.1356778	-0.1356778	-0.1356778	-0.1356778	-0.1356778	-0.1356778	-0.1356778	-0.1356778	-0.1356778	-0.1356778	-0.1356778	-0.1356778	-0.1356778	-0.1356778	-0.1356778	-0.1356778
-0.1356778	-0.1356778	-0.1356778	-0.1356778	-0.1356778	-0.1356778	-0.1356778	-0.1356778	-0.1356778	-0.1356778	-0.1356778	-0.1356778	-0.1356778	-0.1356778	-0.1356778	-0.1356778	-0.1356778	-0.1356778	-0.1356778	-0.1356778	-0.1356778	-0.1356778	-0.1356778	-0.1356778	-0.1356778	-0.1356778	-0.1356778	-0.1356778	-0.1356778	-0.1356778	-0.1356778	-0.1356778	-0.1356778	-0.1356778	-0.1356778	-0.1356778	-0.1356778	-0.1356778	-0.1356778	-0.1356778	-0.1356778	-0.1356778	-0.1356778	-0.1356778	-0.1356778	-0.1356778	-0.1356778	-0.1356778	-0.1356778	-0.1356778
-0.1356778	-0.1356778	-0.1356778	-0.1356778	-0.1356778	-0.1356778	-0.1356778	-0.1356778	-0.1356778	-0.1356778	-0.1356778	-0.1356778	-0.1356778	-0.1356778	-0.1356778	-0.1356778	-0.1356778	-0.1356778	-0.1356778	-0.1356778	-0.1356778	-0.1356778	-0.1356778	-0.1356778	-0.1356778	-0.1356778	-0.1356778	-0.1356778	-0.1356778	-0.1356778	-0.1356778	-0.1356778	-0.1356778	-0.1356778	-0.1356778	-0.1356778	-0.1356778	-0.1356778	-0.1356778	-0.1356778	-0.1356778	-0.1356778	-0.1356778	-0.1356778	-0.1356778	-0.1356778	-0.1356778	-0.1356778	-0.1356778	-0.1356778
-0.1356778	-0.1356778	-0.1356778	-0.1356778	-0.1356778	-0.1356778	-0.1356778	-0.1356778	-0.1356778	-0.1356778	-0.1356778	-0.1356778	-0.1356778	-0.1356778	-0.1356778	-0.1356778	-0.1356778	-0.1356778	-0.1356778	-0.1356778	-0.1356778	-0.1356778	-0.1356778	-0.1356778	-0.1356778	-0.1356778	-0.1356778	-0.1356778	-0.1356778	-0.1356778	-0.1356778	-0.1356778	-0.1356778	-0.1356778	-0.1356778	-0.1356778	-0.1356778	-0.1356778	-0.1356778	-0.1356778	-0.1356778	-0.1356778	-0.1356778	-0.1356778	-0.1356778	-0.1356778	-0.1356778	-0.1356778	-0.1356778	-0.1356778
-0.1356778	-0.1356778	-0.1356778	-0.1356778	-0.1356778	-0.1356778	0.07859187	-0.1356778	-0.1356778	-0.1356778	-0.1356778	-0.1356778	-0.1356778	-0.1356778	-0.1356778	-0.1356778	-0.1356778	-0.1356778	-0.1356778	-0.1356778	-0.1356778	-0.1356778	-0.1356778	-0.1356778	-0.1356778	-0.1356778	-0.1356778	-0.1356778	-0.1356778	-0.1356778	-0.1356778	-0.1356778	-0.1356778	-0.1356778	-0.1356778	-0.1356778	-0.1356778	-0.1356778	-0.1356778	-0.1356778	-0.1356778	-0.1356778	-0.1356778	-0.1356778	-0.1356778	-0.1356778	-0.1356778	-0.1356778	-0.1356778	-0.1356778
-0.1356778	-0.1356778	-0.1356778	-0.1356778	-0.1356778	-0.1356778	-0.1356778	-0.1356778	-0.1356778	-0.1356778	-0.1356778	-0.1356778	-0.1356778	-0.1356778	-0.1356778	-0.1356778	-0.1356778	0.30061156	-0.1356778	-0.1356778	-0.1356778	-0.1356778	-0.1356778	-0.1356778	-0.1356778	-0.1356778	-0.1356778	2.9750319	-0.1356778	-0.1356778	-0.1356778	-0.1356778	-0.1356778	-0.1356778	-0.1356778	-0.1356778	-0.1356778	-0.1356778	-0.1356778	-0.1356778	-0.1356778	-0.1356778	-0.1356778	-0.1356778	-0.1356778	-0.1356778	-0.1356778	-0.1356778	-0.1356778	-0.1356778
-0.1356778	-0.1356778	-0.1356778	-0.1356778	-0.1356778	-0.1356778	-0.1356778	-0.1356778	-0.1356778	-0.1356778	-0.1356778	-0.1356778	-0.1356778	-0.1356778	-0.1356778	-0.1356778	-0.1356778	-0.1356778	-0.1356778	-0.1356778	-0.1356778	-0.1356778	-0.1356778	-0.1356778	-0.1356778	-0.1356778	-0.1356778	-0.1356778	-0.1356778	-0.1356778	-0.1356778	-0.1356778	-0.1356778	-0.1356778	-0.1356778	-0.1356778	-0.1356778	-0.1356778	-0.1356778	-0.1356778	-0.1356778	-0.1356778	-0.1356778	-0.1356778	-0.1356778	-0.1356778	-0.1356778	-0.1356778	-0.1356778	-0.1356778
-0.1356778	-0.1356778	-0.1356778	-0.1356778	-0.1356778	-0.1356778	-0.1356778	-0.1356778	-0.1356778	-0.1356778	-0.1356778	-0.1356778	-0.1356778	-0.1356778	-0.1356778	-0.1356778	-0.1356778	-0.1356778	-0.1356778	-0.1356778	-0.1356778	-0.1356778	-0.1356778	-0.1356778	-0.1356778	-0.1356778	-0.1356778	-0.1356778	-0.1356778	-0.1356778	-0.1356778	-0.1356778	-0.1356778	-0.1356778	-0.1356778	-0.1356778	-0.1356778	-0.1356778	-0.1356778	-0.1356778	-0.1356778	-0.1356778	-0.1356778	-0.1356778	-0.1356778	-0.1356778	-0.1356778	-0.1356778	-0.1356778	-0.1356778
-0.1356778	-0.1356778	-0.1356778	-0.1356778	-0.1356778	-0.1356778	-0.1356778	-0.1356778	-0.1356778	-0.1356778	-0.1356778	-0.1356778	-0.1356778	-0.1356778	-0.1356778	-0.1356778	-0.1356778	-0.1356778	-0.1356778	-0.1356778	-0.1356778	-0.1356778	-0.1356778	-0.1356778	-0.1356778	-0.1356778	-0.1356778	-0.1356778	-0.1356778	-0.1356778	-0.1356778	-0.1356778	-0.1356778	-0.1356778	-0.1356778	-0.1356778	-0.035657905	-0.1356778	-0.1356778	-0.1356778	-0.1356778	-0.1356778	-0.1356778	-0.1356778	-0.1356778	-0.1356778	-0.1356778	-0.1356778	-0.1356778	-0.1356778
-0.1356778	-0.1356778	-0.1356778	-0.1356778	-0.1356778	-0.1356778	-0.1356778	-0.1356778	-0.1356778	-0.1356778	-0.1356778	-0.1356778	-0.1356778	-0.1356778	-0.1356778	-0.1356778	-0.1356778	-0.1356778	-0.1356778	-0.1356778	-0.1356778	-0.1356778	-0.1356778	-0.1356778	-0.1356778	-0.1356778	-0.1356778	-0.1356778	-0.1356778	-0.1356778	-0.1356778	-0.1356778	-0.1356778	-0.1356778	-0.1356778	-0.1356778	-0.1356778	-0.1356778	-0.1356778	-0.1356778	-0.1356778	-0.1356778	-0.1356778	-0.1356778	-0.1356778	-0.1356778	-0.1356778	-0.1356778	-0.1356778	-0.1356778
-0.1356778	-0.1356778	-0.1356778	-0.1356778	-0.1356778	-0.1356778	-0.1356778	-0.1356778	-0.1356778	-0.1356778	0.6335476	-0.1356778	-0.1356778	-0.1356778	-0.1356778	-0.1356778	-0.1356778	-0.1356778	-0.1356778	-0.1356778	-0.1356778	-0.1356778	-0.1356778	-0.1356778	-0.1356778	-0.1356778	-0.1356778	-0.1356778	-0.1356778	-0.1356778	-0.1356778	-0.1356778	-0.1356778	-0.1356778	-0.1356778	-0.1356778	-0.1356778	-0.1356778	-0.1356778	-0.1356778	-0.1356778	-0.1356778	-0.1356778	-0.1356778	-0.1356778	-0.1356778	-0.1356778	-0.1356778	-0.1356778	-0.1356778
-0.1356778	-0.1356778	-0.1356778	2.4496758	-0.1356778	-0.1356778	-0.1356778	-0.1356778	-0.1356778	-0.1356778	-0.1356778	-0.1356778	-0.1356778	-0.1356778	-0.1356778	-0.1356778	-0.1356778	-0.1356778	-0.1356778	-0.1356778	-0.1356778	-0.1356778	-0.1356778	-0.1356778	-0.1356778	-0.1356778	-0.1356778	-0.1356778	-0.1356778	-0.1356778	-0.1356778	-0.1356778	-0.1356778	-0.1356778	-0.1356778	-0.1356778	-0.1356778	-0.1356778	-0.1356778	-0.1356778	-0.1356778	-0.1356778	-0.1356778	-0.1356778	-0.1356778	-0.1356778	-0.1356778	-0.1356778	-0.1356778	-0.1356778
-0.1356778	-0.1356778	-0.1356778	-0.1356778	-0.1356778	-0.1356778	-0.1356778	-0.1356778	-0.1356778	-0.1356778	-0.1356778	-0.1356778	-0.1356778	-0.1356778	-0.1356778	-0.1356778	-0.1356778	-0.1356778	-0.1356778	-0.1356778	-0.1356778	-0.1356778	-0.1356778	-0.1356778	-0.1356778	-0.1356778	-0.1356778	-0.1356778	-0.1356778	-0.1356778	-0.1356778	-0.1356778	-0.1356778	-0.1356778	-0.1356778	-0.1356778	-0.1356778	-0.1356778	-0.1356778	-0.1356778	-0.1356778	-0.1356778	-0.1356778	-0.1356778	-0.1356778	-0.1356778	-0.1356778	-0.1356778	0.10865961	-0.1356778
-0.1356778	-0.1356778	-0.1356778	-0.1356778	-0.1356778	-0.1356778	-0.1356778	-0.1356778	-0.1356778	-0.1356778	-0.1356778	-0.1356778	-0.1356778	-0.1356778	-0.1356778	-0.1356778	-0.1356778	-0.1356778	-0.1356778	-0.1356778	-0.1356778	-0.1356778	-0.1356778	-0.1356778	-0.1356778	-0.1356778	-0.1356778	-0.1356778	-0.1356778	-0.1356778	-0.1356778	-0.1356778	-0.1356778	-0.1356778	-0.1356778	-0.1356778	-0.1356778	-0.1356778	-0.1356778	-0.1356778	-0.1356778	-0.1356778	-0.1356778	0.2284232	-0.1356778	-0.1356778	-0.1356778	-0.1356778	-0.1356778	-0.1356778
-0.1356778	-0.1356778	-0.1356778	-0.1356778	-0.1356778	-0.1356778	-0.1356778	1.152533	-0.1356778	-0.1356778	-0.1356778	-0.1356778	-0.1356778	-0.1356778	-0.1356778	-0.1356778	-0.1356778	-0.1356778	-0.1356778	-0.1356778	-0.1356778	-0.1356778	-0.1356778	-0.1356778	-0.1356778	-0.1356778	-0.1356778	-0.1356778	-0.1356778	-0.1356778	-0.1356778	-0.1356778	-0.1356778	-0.1356778	-0.1356778	-0.1356778	-0.1356778	-0.1356778	-0.1356778	-0.1356778	-0.1356778	-0.1356778	-0.1356778	-0.1356778	-0.1356778	-0.1356778	-0.1356778	-0.1356778	-0.1356778	-0.1356778
-0.1356778	-0.1356778	-0.1356778	-0.1356778	-0.1356778	-0.1356778	-0.1356778	-0.1356778	-0.1356778	-0.1356778	-0.1356778	-0.1356778	-0.1356778	-0.1356778	-0.1356778	-0.1356778	-0.1356778	-0.1356778	-0.1356778	-0.1356778	-0.1356778	-0.1356778	-0.1356778	-0.1356778	-0.1356778	-0.1356778	-0.1356778	-0.1356778	-0.1356778	-0.1356778	-0.1356778	-0.1356778	-0.1356778	-0.1356778	-0.1356778	-0.1356778	-0.1356778	-0.1356778	-0.1356778	-0.1356778	-0.1356778	-0.1356778	-0.1356778	-0.1356778	-0.1356778	-0.1356778	-0.1356778	-0.1356778	-0.1356778	-0.1356778
-0.1356778	-0.1356778	-0.1356778	-0.1356778	-0.1356778	-0.1356778	-0.1356778	-0.1356778	-0.1356778	-0.1356778	-0.1356778	-0.1356778	-0.1356778	-0.1356778	-0.1356778	-0.1356778	-0.1356778	-0.1356778	-0.1356778	-0.1356778	-0.1356778	-0.1356778	-0.1356778	-0.1356778	-0.1356778	-0.1356778	-0.1356778	-0.1356778	-0.1356778	-0.1356778	-0.1356778	-0.1356778	-0.1356778	-0.1356778	-0.1356778	-0.1356778	-0.1356778	-0.1356778	-0.1356778	-0.1356778	-0.1356778	-0.1356778	-0.1356778	-0.1356778	-0.1356778	-0.1356778	-0.1356778	-0.1356778	-0.1356778	-0.1356778
-0.1356778	-0.1356778	-0.1356778	-0.1356778	-0.1356778	-0.1356778	-0.1356778	-0.1356778	-0.1356778	-0.1356778	-0.1356778	-0.1356778	-0.1356778	-0.1356778	-0.1356778	-0.1356778	-0.1356778	-0.1356778	-0.1356778	-0.1356778	-0.1356778	-0.1356778	-0.1356778	-0.1356778	-0.1356778	-0.1356778	-0.1356778	-0.1356778	-0.1356778	-0.1356778	-0.1356778	-0.1356778	-0.1356778	-0.1356778	-0.1356778	-0.1356778	-0.1356778	-0.1356778	-0.1356778	-0.1356778	-0.1356778	-0.1356778	-0.1356778	-0.1356778	-0.1356778	-0.1356778	-0.1356778	-0.1356778	-0.1356778	-0.1356778
-0.1356778	-0.1356778	-0.1356778	-0.1356778	-0.1356778	-0.1356778	-0.1356778	-0.1356778	-0.1356778	-0.1356778	-0.1356778	-0.1356778	-0.1356778	-0.1356778	-0.1356778	-0.1356778	-0.1356778	-0.1356778	-0.1356778	-0.1356778	-0.1356778	-0.1356778	-0.1356778	-0.1356778	-0.1356778	-0.1356778	-0.1356778	-0.1356778	-0.1356778	1.807603	-0.1356778	-0.1356778	-0.1356778	-0.1356778	-0.1356778	-0.1356778	-0.1356778	-0.1356778	-0.1356778	-0.1356778	-0.1356778	-0.1356778	-0.1356778	-0.1356778	-0.1356778	-0.1356778	-0.1356778	-0.1356778	-0.1356778	-0.1356778
-0.1356778	-0.1356778	-0.1356778	-0.1356778	-0.1356778	-0.1356778	-0.1356778	-0.1356778	-0.1356778	-0.1356778	-0.1356778	-0.1356778	-0.1356778	-0.1356778	-0.1356778	-0.1356778	-0.1356778	-0.1356778	-0.1356778	-0.1356778	-0.1356778	-0.1356778	-0.1356778	-0.1356778	-0.1356778	-0.1356778	-0.1356778	-0.1356778	-0.1356778	-0.1356778	-0.1356778	-0.1356778	-0.1356778	-0.1356778	-0.1356778	-0.1356778	-0.1356778	-0.1356778	-0.1356778	-0.1356778	-0.1356778	-0.1356778	-0.1356778	-0.1356778	-0.1356778	-0.1356778	-0.1356778	-0.1356778	-0.1356778	-0.1356778
-0.1356778	-0.1356778	-0.1356778	-0.1356778	-0.1356778	-0.1356778	-0.1356778	-0.1356778	-0.1356778	0.25754696	-0.1356778	-0.1356778	-0.1356778	-0.1356778	-0.1356778	-0.1356778	-0.1356778	-0.1356778	-0.1356778	-0.1356778	-0.1356778	-0.1356778	-0.1356778	-0.1356778	-0.1356778	-0.1356778	-0.1356778	-0.1356778	-0.1356778	-0.1356778	-0.1356778	-0.1356778	-0.1356778	-0.1356778	-0.1356778	-0.1356778	-0.1356778	-0.1356778	-0.1356778	-0.1356778	-0.1356778	-0.1356778	-0.1356778	0.06544321	-0.1356778	-0.1356778	-0.1356778	-0.1356778	-0.1356778	-0.1356778
-0.1356778	-0.1356778	-0.1356778	-0.1356778	-0.1356778	-0.1356778	-0.1356778	-0.1356778	-0.1356778	-0.1356778	-0.1356778	-0.1356778	-0.1356778	-0.1356778	-0.1356778	-0.1356778	-0.1356778	-0.1356778	-0.1356778	-0.1356778	-0.1356778	-0.1356778	-0.1356778	-0.1356778	-0.1356778	-0.1356778	-0.1356778	-0.1356778	-0.1356778	-0.1356778	-0.1356778	-0.1356778	-0.1356778	-0.1356778	-0.1356778	-0.1356778	-0.1356778	-0.1356778	-0.1356778	-0.1356778	-0.1356778	-0.1356778	-0.1356778	-0.1356778	-0.1356778	-0.1356778	-0.1356778	-0.1356778	-0.1356778	-0.1356778
-0.1356778	-0.1356778	-0.1356778	-0.1356778	-0.1356778	-0.1356778	-0.1356778	-0.1356778	-0.1356778	-0.1356778	-0.1356778	-0.1356778	-0.1356778	-0.1356778	-0.1356778	-0.1356778	-0.1356778	-0.1356778	-0.1356778	-0.1356778	-0.1356778	-0.1356778	-0.1356778	-0.1356778	-0.1356778	-0.1356778	-0.1356778	-0.1356778	-0.1356778	-0.1356778	-0.1356778	-0.1356778	-0.1356778	-0.1356778	-0.1356778	-0.1356778	-0.1356778	-0.1356778	-0.1356778	-0.1356778	-0.1356778	-0.1356778	-0.1356778	-0.1356778	-0.1356778	-0.1356778	-0.1356778	-0.1356778	-0.1356778	-0.1356778
-0.1356778	-0.1356778	-0.1356778	-0.1356778	-0.1356778	-0.1356778	-0.1356778	-0.1356778	-0.1356778	-0.1356778	-0.1356778	-0.1356778	-0.1356778	-0.1356778	-0.1356778	-0.1356778	-0.1356778	-0.1356778	-0.1356778	-0.1356778	-0.1356778	-0.1356778	-0.1356778	-0.1356778	-0.1356778	-0.1356778	-0.1356778	-0.1356778	-0.1356778	-0.1356778	-0.1356778	-0.1356778	-0.1356778	-0.1356778	-0.1356778	-0.1356778	-0.1356778	-0.1356778	-0.1356778	-0.1356778	-0.1356778	-0.1356778	-0.1356778	-0.1356778	-0.1356778	-0.1356778	-0.1356778	-0.1356778	-0.1356778	-0.1356778
-0.1356778	-0.1356778	-0.1356778	-0.1356778	-0.1356778	-0.1356778	-0.1356778	-0.1356778	-0.1356778	-0.1356778	-0.1356778	-0.1356778	-0.1356778	0.24293081	-0.1356778	-0.1356778	0.1730482	-0.1356778	-0.1356778	-0.1356778	-0.1356778	-0.1356778	-0.1356778	-0.1356778	-0.1356778	-0.1356778	-0.1356778	-0.1356778	-0.1356778	-0.1356778	-0.1356778	-0.1356778	-0.1356778	-0.1356778	-0.1356778	-0.1356778	-0.1356778	-0.1356778	-0.1356778	-0.1356778	-0.1356778	-0.1356778	-0.1356778	-0.1356778	-0.1356778	-0.1356778	-0.1356778	-0.1356778	-0.1356778	-0.1356778
-0.1356778	-0.1356778	-0.1356778	-0.1356778	-0.1356778	-0.1356778	-0.1356778	-0.1356778	-0.1356778	-0.1356778	-0.1356778	-0.1356778	-0.1356778	-0.1356778	-0.1356778	-0.1356778	-0.1356778	-0.1356778	-0.1356778	-0.1356778	-0.1356778	-0.1356778	-0.1356778	-0.1356778	-0.1356778	-0.1356778	-0.1356778	-0.1356778	-0.1356778	-0.1356778	-0.1356778	-0.1356778	-0.1356778	-0.1356778	-0.1356778	-0.1356778	-0.1356778	-0.1356778	-0.1356778	-0.1356778	-0.1356778	-0.1356778	-0.1356778	-0.1356778	-0.1356778	-0.1356778	-0.1356778	-0.1356778	-0.1356778	-0.1356778
-0.1356778	-0.1356778	-0.1356778	-0.1356778	-0.1356778	-0.1356778	-0.1356778	-0.1356778	-0.1356778	-0.1356778	-0.1356778	-0.1356778	-0.1356778	-0.1356778	-0.1356778	-0.1356778	-0.1356778	-0.1356778	-0.1356778	-0.1356778	-0.1356778	-0.1356778	-0.1356778	-0.1356778	-0.1356778	-0.1356778	-0.1356778	-0.1356778	-0.1356778	-0.1356778	-0.1356778	-0.1356778	-0.1356778	-0.1356778	-0.1356778	-0.1356778	-0.1356778	-0.1356778	-0.1356778	-0.1356778	-0.1356778	-0.1356778	-0.1356778	-0.1356778	-0.1356778	-0.1356778	-0.1356778	-0.1356778	-0.1356778	-0.1356778
-0.1356778	-0.1356778	-0.1356778	-0.1356778	-0.1356778	-0.1356778	-0.1356778	-0.1356778	-0.1356778	-0.1356778	-0.1356778	-0.1356778	-0.1356778	-0.1356778	-0.1356778	-0.1356778	-0.1356778	-0.1356778	-0.1356778	-0.1356778	-0.1356778	-0.1356778	-0.1356778	-0.1356778	-0.1356778	-0.1356778	1.4949384	-0.1356778	-0.1356778	-0.1356778	-0.1356778	-0.1356778	-0.1356778	-0.1356778	0.023031482	-0.1356778	-0.1356778	-0.1356778	-0.1356778	-0.1356778	-0.1356778	-0.1356778	-0.1356778	-0.1356778	-0.1356778	-0.1356778	-0.1356778	-0.1356778	-0.1356778	-0.1356778
-0.1356778	-0.1356778	-0.1356778	-0.1356778	-0.1356778	-0.1356778	-0.1356778	-0.1356778	-0.1356778	-0.1356778	-0.1356778	-0.1356778	-0.1356778	-0.1356778	-0.1356778	-0.1356778	-0.1356778	-0.1356778	-0.1356778	0.65190434	-0.1356778	-0.1356778	-0.1356778	-0.1356778	-0.1356778	-0.1356778	0.43679053	2.0292559	-0.1356778	-0.1356778	-0.1356778	-0.1356778	-0.1356778	-0.1356778	-0.1356778	-0.1356778	-0.1356778	-0.1356778	-0.1356778	-0.1356778	-0.1356778	-0.1356778	-0.1356778	-0.1356778	-0.1356778	-0.1356778	-0.1356778	-0.1356778	-0.1356778	-0.1356778
-0.1356778	-0.1356778	-0.1356778	-0.1356778	-0.1356778	-0.1356778	-0.1356778	-0.1356778	-0.1356778	-0.1356778	-0.1356778	-0.1356778	-0.1356778	-0.1356778	-0.1356778	-0.1356778	-0.1356778	-0.1356778	-0.1356778	-0.1356778	-0.1356778	-0.1356778	-0.1356778	-0.1356778	-0.1356778	-0.1356778	-0.1356778	3.0962925	-0.1356778	-0.1356778	-0.1356778	0.049708206	2.4376712	1.129779	-0.1356778	-0.1356778	-0.1356778	-0.1356778	-0.1356778	-0.1356778	-0.1356778	-0.1356778	-0.1356778	-0.1356778	-0.1356778	-0.1356778	-0.1356778	-0.1356778	-0.1356778	-0.1356778
-0.1356778	-0.1356778	-0.1356778	-0.1356778	-0.1356778	-0.1356778	-0.1356778	-0.1356778	-0.1356778	-0.1356778	-0.1356778	-0.1356778	-0.1356778	-0.1356778	-0.1356778	-0.1356778	-0.1356778	-0.1356778	-0.1356778	-0.1356778	-0.1356778	-0.1356778	-0.1356778	-0.1356778	-0.1356778	-0.1356778	-0.02682212	2.5494564	-0.1356778	-0.1356778	-0.1356778	2.3050685	0.005931958	0.9610354	-0.1356778	-0.1356778	-0.1356778	-0.1356778	-0.1356778	-0.1356778	-0.1356778	-0.1356778	-0.1356778	-0.1356778	-0.1356778	-0.1356778	-0.1356778	-0.1356778	-0.1356778	-0.1356778
-0.1356778	-0.00041826232	-0.1356778	-0.1356778	-0.1356778	-0.1356778	-0.1356778	-0.1356778	-0.1356778	-0.1356778	-0.1356778	-0.1356778	-0.1356778	-0.1356778	-0.1356778	-0.1356778	-0.1356778	-0.1356778	-0.1356778	-0.1356778	-0.1356778	-0.1356778	-0.1356778	-0.1356778	-0.1356778	-0.1356778	-0.1356778	0.6031299	-0.1356778	-0.1356778	-0.1356778	1.1965504	1.4970728	-0.1356778	-0.1356778	-0.1356778	-0.1356778	-0.1356778	-0.1356778	-0.1356778	-0.1356778	-0.1356778	-0.1356778	-0.1356778	-0.1356778	-0.1356778	-0.1356778	-0.1356778	-0.1356778	-0.1356778
-0.1356778	-0.1356778	-0.1356778	-0.1356778	-0.1356778	-0.1356778	-0.1356778	-0.0060116826	-0.1356778	-0.1356778	-0.1356778	-0.1356778	-0.1356778	-0.1356778	-0.1356778	-0.1356778	-0.1356778	-0.1356778	-0.1356778	-0.1356778	-0.1356778	-0.1356778	-0.1356778	-0.1356778	-0.1356778	-0.1356778	-0.1356778	-0.1356778	-0.1356778	-0.1356778	-0.1356778	2.3117135	-0.1356778	-0.1356778	-0.1356778	-0.1356778	-0.1356778	-0.1356778	-0.1356778	-0.1356778	-0.1356778	-0.1356778	-0.1356778	-0.1356778	-0.1356778	-0.1356778	-0.1356778	-0.1356778	-0.1356778	-0.1356778
-0.1356778	-0.1356778	-0.1356778	-0.1356778	-0.1356778	-0.1356778	-0.1356778	-0.1356778	-0.1356778	-0.1356778	-0.1356778	-0.1356778	-0.1356778	-0.1356778	-0.1356778	0.37040937	-0.1356778	-0.1356778	-0.1356778	-0.1356778	-0.1356778	-0.1356778	-0.1356778	-0.1356778	-0.1356778	-0.1356778	-0.1356778	0.44896457	0.18754326	1.7076341	1.633101	3.9119766	1.5561823	-0.1356778	-0.1356778	-0.1356778	-0.1356778	-0.1356778	-0.1356778	-0.1356778	-0.014991233	-0.1356778	-0.1356778	-0.1356778	-0.1356778	-0.1356778	-0.1356778	-0.1356778	-0.1356778	-0.1356778
-0.1356778	-0.1356778	-0.1356778	-0.1356778	-0.1356778	-0.1356778	-0.1356778	-0.1356778	-0.1356778	-0.1356778	-0.1356778	-0.1356778	-0.1356778	-0.1356778	-0.1356778	-0.1356778	-0.1356778	-0.1356778	-0.1356778	-0.1356778	-0.1356778	-0.1356778	-0.1356778	-0.1356778	-0.1356778	0.12784044	-0.1356778	1.1896268	-0.1356778	0.38152534	3.1841865	1.2175778	-0.1356778	-0.1356778	-0.1356778	-0.1356778	-0.1356778	-0.1356778	0.49022317	-0.1356778	-0.1356778	-0.1356778	-0.1356778	-0.1356778	-0.1356778	-0.1356778	-0.1356778	-0.1356778	-0.1356778	-0.1356778
-0.1356778	-0.1356778	-0.1356778	-0.1356778	-0.1356778	-0.1356778	-0.1356778	-0.1356778	-0.1356778	-0.1356778	-0.1356778	-0.1356778	-0.1356778	-0.1356778	-0.1356778	-0.1356778	-0.1356778	-0.1356778	-0.1356778	-0.1356778	-0.1356778	-0.1356778	-0.1356778	-0.1356778	-0.1356778	-0.037137784	-0.1356778	-0.1356778	-0.1356778	-0.1356778	0.75198835	0.5915002	-0.1356778	-0.1356778	-0.1356778	-0.1356778	-0.1356778	-0.1356778	-0.1356778	-0.1356778	-0.1356778	-0.1356778	-0.1356778	-0.1356778	-0.1356778	-0.1356778	-0.1356778	-0.1356778	-0.1356778	-0.1356778
-0.1356778	-0.1356778	-0.1356778	-0.1356778	-0.1356778	-0.1356778	-0.1356778	-0.1356778	-0.1356778	-0.1356778	-0.1356778	-0.1356778	-0.1356778	-0.1356778	-0.1356778	-0.1356778	-0.1356778	-0.1356778	-0.1356778	-0.1356778	-0.1356778	-0.1356778	-0.1356778	-0.1356778	-0.1356778	0.89114255	1.2723528	-0.1356778	-0.1356778	-0.1356778	-0.1356778	-0.1356778	-0.1356778	-0.1356778	-0.1356778	-0.1356778	-0.1356778	-0.1356778	-0.1356778	-0.1356778	-0.1356778	-0.1356778	-0.1356778	-0.1356778	-0.1356778	-0.1356778	-0.1356778	-0.1356778	-0.1356778	-0.1356778
-0.1356778	-0.1356778	-0.1356778	-0.1356778	-0.1356778	-0.1356778	-0.1356778	-0.1356778	-0.1356778	-0.1356778	-0.1356778	-0.1356778	-0.1356778	-0.1356778	-0.1356778	1.7501307	-0.1356778	-0.1356778	-0.1356778	-0.1356778	-0.1356778	-0.1356778	-0.1356778	-0.1356778	-0.1356778	0.005055598	-0.1356778	-0.1356778	-0.1356778	1.2621765	0.7335267	-0.1356778	-0.1356778	-0.1356778	-0.1356778	-0.1356778	0.27747566	-0.1356778	-0.1356778	-0.1356778	-0.1356778	-0.1356778	-0.1356778	-0.1356778	-0.1356778	2.0906637	-0.1356778	-0.1356778	-0.1356778	-0.1356778
-0.1356778	-0.1356778	-0.1356778	-0.1356778	-0.1356778	-0.1356778	-0.1356778	-0.1356778	-0.1356778	-0.1356778	-0.1356778	-0.1356778	-0.1356778	-0.1356778	-0.1356778	-0.1356778	-0.1356778	-0.1356778	-0.1356778	-0.1356778	-0.1356778	-0.1356778	-0.1356778	-0.1356778	-0.1356778	-0.1356778	-0.1356778	-0.1356778	-0.1356778	-0.1356778	-0.1356778	-0.1356778	-0.1356778	-0.1356778	-0.1356778	-0.1356778	-0.1356778	-0.1356778	-0.1356778	-0.1356778	-0.1356778	-0.1356778	-0.1356778	-0.1356778	-0.1356778	-0.1356778	-0.1356778	-0.1356778	-0.1356778	-0.1356778
-0.1356778	-0.1356778	-0.1356778	-0.1356778	-0.1356778	-0.1356778	-0.1356778	-0.1356778	-0.1356778	-0.1356778	-0.1356778	-0.1356778	-0.1356778	-0.1356778	-0.1356778	0.44200397	-0.1356778	-0.1356778	-0.1356778	-0.1356778	-0.1356778	-0.1356778	-0.1356778	-0.1356778	-0.1356778	-0.1356778	-0.1356778	0.60115564	-0.1356778	-0.1356778	-0.1356778	-0.1356778	-0.1356778	-0.1356778	-0.1356778	-0.1356778	-0.1356778	-0.1356778	-0.1356778	-0.1356778	-0.1356778	-0.1356778	-0.1356778	-0.1356778	-0.1356778	-0.1356778	-0.1356778	-0.1356778	-0.1356778	-0.1356778
-0.1356778	-0.1356778	-0.1356778	-0.1356778	-0.1356778	-0.1356778	-0.1356778	-0.1356778	-0.1356778	-0.1356778	-0.1356778	-0.1356778	-0.1356778	-0.1356778	-0.1356778	-0.1356778	-0.1356778	-0.1356778	-0.1356778	-0.1356778	-0.1356778	-0.1356778	-0.1356778	-0.1356778	-0.1356778	0.1980327	-0.1356778	0.1389444	-0.1356778	0.47195908	-0.1356778	-0.1356778	-0.1356778	-0.1356778	-0.1356778	-0.1356778	-0.1356778	-0.1356778	-0.1356778	-0.1356778	-0.1356778	-0.1356778	-0.1356778	-0.1356778	-0.1356778	-0.1356778	-0.1356778	-0.1356778	-0.1356778	-0.1356778
-0.1356778	-0.1356778	-0.1356778	-0.1356778	-0.1356778	-0.1356778	-0.1356778	-0.1356778	-0.1356778	-0.1356778	-0.1356778	-0.1356778	-0.1356778	-0.1356778	-0.1356778	-0.1356778	-0.1356778	-0.1356778	-0.1356778	-0.1356778	-0.1356778	-0.1356778	-0.1356778	-0.1356778	-0.1356778	2.0569701	-0.1356778	1.3393269	-0.1356778	-0.1356778	-0.1356778	-0.1356778	-0.1356778	-0.1356778	-0.1356778	-0.1356778	-0.1356778	-0.1356778	-0.1356778	-0.1356778	-0.1356778	-0.1356778	-0.1356778	-0.1356778	-0.1356778	-0.1356778	-0.1356778	-0.1356778	-0.1356778	-0.1356778
-0.1356778	-0.1356778	-0.1356778	-0.1356778	-0.1356778	-0.1356778	-0.1356778	-0.1356778	-0.1356778	-0.1356778	-0.1356778	-0.1356778	-0.1356778	-0.1356778	-0.1356778	-0.1356778	-0.1356778	-0.1356778	-0.1356778	-0.1356778	-0.1356778	-0.1356778	-0.1356778	-0.1356778	-0.1356778	0.9049923	-0.1356778	2.267289	-0.1356778	-0.1356778	-0.1356778	-0.1356778	-0.1356778	-0.1356778	-0.1356778	-0.1356778	-0.1356778	-0.1356778	-0.1356778	-0.1356778	-0.1356778	-0.1356778	-0.1356778	-0.1356778	-0.1356778	-0.1356778	-0.1356778	-0.1356778	-0.1356778	-0.1356778
-0.1356778	-0.1356778	-0.1356778	-0.1356778	-0.1356778	-0.1356778	-0.1356778	-0.1356778	-0.1356778	-0.1356778	-0.1356778	-0.1356778	-0.1356778	-0.1356778	-0.1356778	-0.1356778	-0.1356778	-0.1356778	-0.1356778	-0.1356778	-0.1356778	-0.1356778	-0.1356778	-0.1356778	-0.1356778	-0.1356778	0.64486796	0.77764416	-0.1356778	-0.1356778	-0.1356778	-0.1356778	-0.1356778	-0.1356778	-0.1356778	-0.1356778	-0.1356778	-0.1356778	-0.1356778	-0.1356778	-0.1356778	-0.1356778	-0.1356778	-0.1356778	-0.1356778	-0.1356778	-0.1356778	-0.1356778	-0.1356778	-0.1356778
-0.1356778	-0.1356778	-0.1356778	-0.1356778	-0.1356778	-0.1356778	-0.1356778	-0.1356778	-0.1356778	-0.1356778	-0.1356778	-0.1356778	-0.1356778	-0.1356778	-0.1356778	-0.1356778	-0.1356778	-0.1356778	-0.1356778	-0.1356778	-0.1356778	-0.1356778	-0.1356778	-0.1356778	-0.1356778	-0.1356778	0.82705474	-0.1356778	-0.1356778	-0.1356778	-0.1356778	-0.1356778	-0.1356778	-0.1356778	-0.1356778	-0.1356778	-0.1356778	-0.1356778	-0.1356778	-0.1356778	-0.1356778	-0.1356778	-0.1356778	-0.1356778	-0.1356778	-0.1356778	-0.1356778	-0.1356778	-0.1356778	-0.1356778
-0.1356778	-0.1356778	-0.1356778	-0.1356778	-0.1356778	-0.1356778	-0.1356778	-0.1356778	-0.1356778	-0.1356778	-0.1356778	-0.1356778	-0.1356778	-0.1356778	-0.1356778	-0.1356778	-0.1356778	-0.1356778	-0.1356778	-0.1356778	-0.1356778	-0.1356778	-0.1356778	-0.1356778	-0.1356778	0.36380145	2.6326914	-0.1356778	-0.1356778	-0.1356778	-0.1356778	-0.1356778	-0.1356778	-0.1356778	-0.1356778	-0.1356778	-0.1356778	-0.1356778	-0.1356778	-0.1356778	-0.1356778	-0.1356778	-0.1356778	-0.1356778	-0.1356778	-0.1356778	-0.1356778	-0.1356778	-0.1356778	-0.1356778
-0.1356778	-0.1356778	-0.1356778	-0.1356778	-0.1356778	0.17702898	-0.1356778	-0.1356778	-0.1356778	-0.1356778	-0.1356778	-0.1356778	-0.1356778	-0.1356778	-0.1356778	-0.1356778	-0.1356778	-0.1356778	-0.1356778	-0.1356778	-0.1356778	-0.1356778	-0.1356778	-0.1356778	-0.1356778	-0.1356778	0.9685677	-0.1356778	-0.1356778	-0.1356778	-0.1356778	-0.1356778	-0.1356778	-0.1356778	-0.1356778	-0.1356778	-0.1356778	-0.1356778	-0.1356778	-0.1356778	-0.1356778	-0.1356778	-0.1356778	-0.1356778	-0.1356778	-0.1356778	-0.1356778	-0.1356778	-0.1356778	-0.1356778
-0.1356778	-0.1356778	-0.1356778	-0.1356778	-0.1356778	-0.1356778	-0.1356778	-0.1356778	-0.1356778	-0.1356778	-0.1356778	-0.1356778	-0.1356778	-0.1356778	-0.1356778	-0.1356778	-0.1356778	-0.1356778	-0.1356778	-0.1356778	-0.1356778	-0.1356778	-0.1356778	-0.1356778	-0.1356778	-0.1356778	2.8079388	-0.1356778	-0.1356778	-0.1356778	-0.1356778	-0.1356778	-0.1356778	-0.1356778	-0.1356778	-0.1356778	-0.1356778	-0.1356778	-0.1356778	-0.1356778	-0.1356778	-0.1356778	-0.1356778	-0.1356778	-0.1356778	-0.1356778	-0.1356778	-0.1356778	-0.1356778	-0.1356778
-0.1356778	-0.1356778	-0.1356778	-0.1356778	-0.1356778	-0.1356778	-0.1356778	-0.1356778	-0.1356778	-0.1356778	-0.1356778	-0.1356778	-0.1356778	-0.1356778	-0.1356778	-0.1356778	-0.1356778	-0.1356778	-0.1356778	-0.1356778	-0.1356778	-0.1356778	-0.1356778	-0.1356778	-0.1356778	-0.1356778	2.3688776	-0.1356778	-0.1356778	-0.1356778	-0.1356778	-0.1356778	-0.1356778	-0.1356778	-0.1356778	-0.1356778	-0.1356778	-0.1356778	-0.1356778	-0.1356778	-0.1356778	-0.1356778	-0.1356778	-0.1356778	-0.1356778	-0.1356778	-0.1356778	-0.1356778	-0.1356778	-0.1356778
-0.1356778	-0.1356778	-0.1356778	-0.1356778	-0.1356778	-0.1356778	-0.1356778	-0.1356778	-0.1356778	-0.1356778	-0.1356778	-0.1356778	-0.102475494	-0.1356778	-0.1356778	-0.1356778	-0.1356778	-0.1356778	-0.1356778	-0.1356778	-0.1356778	-0.1356778	-0.1356778	-0.1356778	-0.1356778	-0.1356778	1.4552462	-0.1356778	-0.1356778	-0.1356778	-0.1356778	-0.1356778	-0.1356778	-0.1356778	-0.1356778	-0.1356778	-0.1356778	-0.1356778	-0.1356778	-0.1356778	-0.1356778	-0.1356778	-0.1356778	-0.1356778	-0.1356778	-0.1356778	-0.1356778	-0.1356778	-0.1356778	-0.1356778
-0.1356778	-0.1356778	-0.1356778	-0.1356778	-0.1356778	-0.1356778	-0.1356778	-0.1356778	-0.1356778	-0.1356778	-0.1356778	-0.1356778	-0.1356778	-0.1356778	-0.1356778	-0.1356778	-0.1356778	-0.1356778	-0.1356778	-0.1356778	-0.1356778	-0.1356778	-0.1356778	-0.1356778	-0.1356778	-0.1356778	2.2910614	-0.1356778	-0.1356778	-0.1356778	-0.1356778	-0.1356778	-0.1356778	-0.1356778	-0.1356778	-0.1356778	-0.1356778	-0.1356778	-0.1356778	-0.1356778	-0.1356778	-0.1356778	-0.1356778	-0.1356778	-0.1356778	-0.1356778	-0.1356778	-0.1356778	-0.1356778	-0.1356778
-0.1356778	-0.1356778	-0.1356778	-0.1356778	-0.1356778	-0.1356778	-0.1356778	-0.1356778	-0.1356778	-0.1356778	-0.1356778	-0.1356778	-0.1356778	-0.1356778	-0.1356778	-0.1356778	-0.1356778	-0.1356778	-0.1356778	-0.1356778	-0.1356778	-0.1356778	-0.1356778	-0.1356778	-0.1356778	-0.1356778	1.2301648	-0.1356778	-0.1356778	-0.1356778	-0.1356778	-0.1356778	-0.1356778	-0.1356778	0.6214366	-0.1356778	-0.1356778	-0.1356778	-0.1356778	-0.1356778	-0.1356778	-0.1356778	-0.1356778	-0.1356778	-0.1356778	-0.1356778	-0.1356778	-0.1356778	-0.1356778	-0.1356778
-0.1356778	-0.1356778	-0.1356778	-0.1356778	-0.1356778	-0.1356778	-0.1356778	-0.1356778	-0.1356778	-0.1356778	-0.1356778	-0.1356778	-0.1356778	-0.1356778	-0.1356778	-0.1356778	-0.1356778	-0.1356778	-0.1356778	-0.1356778	-0.1356778	-0.1356778	-0.1356778	-0.1356778	-0.1356778	-0.08264359	1.8867868	-0.1356778	-0.1356778	-0.1356778	-0.1356778	-0.1356778	-0.1356778	-0.1356778	-0.1356778	-0.1356778	-0.1356778	-0.1356778	-0.1356778	-0.1356778	-0.1356778	-0.1356778	-0.1356778	-0.1356778	-0.1356778	-0.1356778	-0.1356778	-0.1356778	-0.1356778	-0.1356778
-0.1356778	-0.1356778	-0.1356778	-0.1356778	-0.1356778	-0.1356778	-0.1356778	-0.1356778	-0.1356778	-0.1356778	-0.1356778	-0.1356778	-0.1356778	-0.1356778	-0.1356778	-0.1356778	-0.1356778	-0.1356778	-0.1356778	-0.1356778	-0.1356778	-0.1356778	-0.1356778	-0.1356778	-0.1356778	1.3114464	4.3206162	0.23642963	-0.1356778	-0.1356778	-0.1356778	-0.1356778	-0.1356778	-0.1356778	-0.1356778	-0.1356778	-0.1356778	-0.1356778	-0.1356778	-0.1356778	-0.1356778	-0.1356778	-0.1356778	-0.1356778	-0.1356778	-0.1356778	-0.1356778	-0.1356778	0.0058271214	-0.1356778
-0.1356778	-0.1356778	-0.1356778	-0.1356778	-0.1356778	-0.1356778	-0.1356778	-0.1356778	-0.1356778	-0.1356778	-0.1356778	-0.1356778	-0.1356778	-0.1356778	-0.1356778	-0.1356778	-0.1356778	-0.1356778	-0.1356778	-0.1356778	-0.1356778	-0.1356778	-0.1356778	-0.1356778	-0.1356778	1.3911432	5.983246	1.6096402	-0.1356778	-0.1356778	-0.1356778	-0.1356778	-0.1356778	-0.1356778	-0.1356778	-0.1356778	-0.1356778	-0.1356778	-0.1356778	-0.1356778	-0.1356778	-0.1356778	-0.1356778	-0.1356778	-0.1356778	-0.1356778	-0.1356778	-0.1356778	-0.1356778	-0.1356778
-0.1356778	-0.1356778	-0.1356778	-0.1356778	-0.1356778	-0.1356778	-0.1356778	-0.1356778	-0.1356778	-0.1356778	-0.1356778	-0.1356778	-0.1356778	-0.1356778	-0.1356778	-0.1356778	-0.1356778	-0.1356778	-0.1356778	-0.1356778	-0.1356778	-0.1356778	-0.1356778	-0.1356778	-0.1356778	2.6745198	0.8805321	1.7549442	-0.1356778	-0.1356778	-0.1356778	-0.1356778	-0.1356778	-0.1356778	-0.1356778	-0.1356778	-0.1356778	-0.1356778	-0.1356778	-0.1356778	-0.1356778	-0.1356778	-0.1356778	-0.1356778	-0.1356778	-0.1356778	-0.1356778	-0.1356778	-0.1356778	-0.1356778
-0.1356778	-0.1356778	-0.1356778	-0.1356778	-0.1356778	-0.1356778	0.091252476	-0.1356778	-0.1356778	-0.1356778	-0.1356778	-0.1356778	-0.1356778	-0.1356778	-0.1356778	-0.1356778	-0.1356778	-0.1356778	-0.1356778	-0.1356778	-0.1356778	-0.1356778	-0.1356778	-0.1356778	-0.1356778	0.8186491	-0.1356778	2.7330475	-0.1356778	-0.1356778	-0.1356778	-0.1356778	-0.1356778	-0.1356778	-0.1356778	-0.1356778	-0.1356778	-0.1356778	-0.1356778	-0.1356778	-0.1356778	-0.1356778	-0.1356778	-0.1356778	-0.1356778	-0.1356778	-0.1356778	-0.1356778	-0.1356778	-0.1356778
-0.1356778	-0.1356778	-0.1356778	-0.1356778	-0.1356778	-0.1356778	0.4713302	-0.1356778	-0.1356778	-0.1356778	-0.1356778	-0.1356778	-0.1356778	-0.1356778	-0.1356778	-0.1356778	-0.1356778	-0.1356778	-0.1356778	-0.1356778	-0.1356778	-0.1356778	-0.1356778	-0.1356778	-0.1356778	-0.1356778	1.8446658	1.7556801	-0.1356778	-0.1356778	-0.1356778	-0.1356778	-0.1356778	-0.1356778	-0.1356778	-0.1356778	-0.1356778	-0.1356778	-0.1356778	-0.1356778	-0.1356778	-0.1356778	-0.1356778	-0.1356778	-0.1356778	-0.1356778	-0.1356778	-0.1356778	-0.1356778	-0.1356778
-0.1356778	-0.1356778	-0.1356778	-0.1356778	-0.1356778	-0.1356778	-0.1356778	-0.1356778	-0.1356778	-0.1356778	-0.1356778	-0.1356778	-0.1356778	-0.1356778	-0.1356778	-0.1356778	-0.1356778	-0.1356778	-0.1356778	-0.1356778	-0.1356778	-0.1356778	-0.1356778	-0.1356778	-0.1356778	0.51943076	2.8281226	3.6308024	-0.1356778	-0.1356778	-0.1356778	-0.1356778	-0.1356778	-0.1356778	-0.1356778	-0.1356778	-0.1356778	-0.1356778	-0.1356778	-0.1356778	-0.059169292	-0.1356778	-0.1356778	-0.1356778	-0.1356778	-0.1356778	-0.1356778	-0.1356778	-0.1356778	-0.1356778
-0.1356778	-0.1356778	-0.1356778	-0.1356778	-0.1356778	-0.1356778	-0.1356778	0.32702607	-0.1356778	-0.1356778	-0.1356778	-0.1356778	-0.1356778	-0.1356778	-0.1356778	-0.1356778	-0.1356778	-0.1356778	-0.1356778	-0.1356778	-0.1356778	-0.1356778	-0.1356778	-0.1356778	-0.1356778	-0.11157393	1.9988403	1.4724712	-0.1356778	-0.1356778	-0.1356778	-0.1356778	-0.1356778	-0.1356778	-0.1356778	-0.1356778	-0.1356778	-0.1356778	-0.1356778	-0.1356778	-0.1356778	-0.1356778	-0.1356778	-0.1356778	-0.1356778	-0.1356778	-0.1356778	-0.1356778	-0.1356778	-0.1356778
-0.1356778	-0.1356778	-0.1356778	-0.1356778	-0.1356778	-0.1356778	-0.1356778	-0.1356778	-0.1356778	-0.1356778	-0.1356778	-0.1356778	-0.1356778	-0.1356778	-0.1356778	-0.1356778	-0.1356778	-0.1356778	-0.1356778	-0.1356778	-0.1356778	-0.1356778	-0.1356778	-0.1356778	-0.1356778	0.43330193	2.7632167	-0.1356778	-0.1356778	-0.1356778	-0.1356778	-0.1356778	-0.1356778	-0.1356778	-0.1356778	-0.1356778	-0.1356778	-0.1356778	-0.1356778	-0.1356778	2.9076674	-0.1356778	-0.1356778	-0.1356778	-0.1356778	-0.1356778	-0.1356778	-0.1356778	-0.1356778	-0.1356778
-0.1356778	-0.1356778	-0.1356778	-0.1356778	-0.1356778	-0.1356778	-0.1356778	-0.1356778	-0.1356778	-0.1356778	-0.1356778	-0.1356778	-0.1356778	-0.1356778	-0.1356778	-0.1356778	-0.1356778	-0.1356778	-0.1356778	-0.1356778	-0.1356778	-0.1356778	-0.1356778	-0.1356778	-0.1356778	-0.1356778	3.2875586	-0.1356778	-0.1356778	-0.1356778	-0.1356778	-0.1356778	-0.1356778	-0.1356778	-0.1356778	-0.1356778	-0.1356778	-0.1356778	-0.1356778	-0.1356778	-0.1356778	-0.1356778	-0.1356778	-0.1356778	-0.1356778	-0.1356778	-0.1356778	-0.1356778	-0.1356778	-0.1356778
-0.1356778	-0.1356778	-0.1356778	-0.1356778	-0.1356778	-0.1356778	-0.1356778	-0.1356778	-0.1356778	-0.1356778	-0.1356778	-0.1356778	-0.1356778	-0.1356778	-0.1356778	-0.1356778	-0.1356778	-0.1356778	-0.1356778	-0.1356778	-0.1356778	-0.1356778	-0.1356778	-0.1356778	-0.1356778	-0.1356778	-0.1356778	-0.1356778	-0.1356778	-0.1356778	-0.1356778	-0.1356778	-0.1356778	-0.1356778	-0.1356778	-0.1356778	-0.1356778	-0.1356778	-0.1356778	-0.1356778	-0.1356778	-0.1356778	-0.1356778	-0.1356778	-0.1356778	-0.1356778	-0.1356778	-0.1356778	-0.1356778	-0.1356778
-0.1356778	-0.1356778	-0.1356778	-0.1356778	-0.1356778	-0.1356778	-0.1356778	-0.1356778	-0.1356778	-0.1356778	-0.1356778	-0.1356778	-0.1356778	-0.1356778	-0.1356778	-0.1356778	-0.1356778	-0.1356778	-0.1356778	-0.1356778	-0.1356778	-0.1356778	-0.1356778	-0.1356778	-0.1356778	-0.1356778	-0.1356778	-0.1356778	-0.1356778	-0.1356778	-0.1356778	-0.1356778	-0.1356778	-0.1356778	-0.1356778	-0.1356778	-0.1356778	-0.1356778	-0.1356778	-0.1356778	-0.1356778	-0.1356778	-0.1356778	-0.1356778	-0.1356778	-0.1356778	-0.1356778	-0.1356778	-0.1356778	-0.1356778
-0.1356778	-0.1356778	-0.1356778	-0.1356778	-0.1356778	-0.1356778	-0.1356778	-0.1356778	-0.1356778	-0.1356778	-0.1356778	-0.1356778	-0.1356778	-0.1356778	-0.1356778	-0.1356778	-0.1356778	-0.1356778	-0.1356778	-0.1356778	-0.1356778	-0.1356778	-0.1356778	-0.1356778	-0.1356778	-0.1356778	-0.1356778	1.3513428	-0.1356778	-0.1356778	-0.1356778	-0.1356778	-0.1356778	-0.1356778	-0.1356778	-0.1356778	-0.1356778	-0.1356778	-0.1356778	-0.1356778	-0.1356778	-0.1356778	-0.1356778	-0.1356778	-0.1356778	-0.1356778	-0.1356778	-0.1356778	-0.1356778	-0.1356778
-0.1356778	-0.1356778	-0.1356778	-0.1356778	-0.1356778	-0.1356778	-0.1356778	-0.1356778	-0.1356778	-0.1356778	-0.1356778	-0.1356778	-0.1356778	-0.1356778	-0.1356778	-0.1356778	-0.1356778	-0.1356778	-0.1356778	-0.1356778	-0.1356778	-0.1356778	-0.1356778	-0.1356778	-0.1356778	-0.1356778	-0.1356778	1.7196425	-0.1356778	-0.1356778	-0.1356778	-0.1356778	1.5212287	-0.1356778	-0.1356778	-0.1356778	-0.1356778	-0.1356778	-0.1356778	-0.1356778	-0.1356778	-0.1356778	-0.1356778	-0.1356778	-0.1356778	-0.1356778	-0.1356778	-0.1356778	-0.1356778	-0.1356778
-0.1356778	-0.1356778	-0.1356778	-0.1356778	-0.1356778	-0.1356778	-0.1356778	-0.1356778	-0.1356778	-0.1356778	-0.1356778	-0.1356778	-0.1356778	-0.1356778	-0.1356778	-0.1356778	-0.1356778	-0.1356778	-0.1356778	-0.1356778	-0.1356778	-0.1356778	-0.1356778	-0.1356778	-0.1356778	-0.1356778	-0.1356778	-0.1356778	-0.1356778	-0.1356778	-0.1356778	-0.1356778	-0.1356778	-0.1356778	-0.1356778	-0.1356778	-0.1356778	-0.1356778	-0.1356778	-0.1356778	-0.1356778	-0.1356778	-0.1356778	-0.1356778	-0.1356778	-0.1356778	-0.1356778	-0.1356778	-0.1356778	-0.1356778
-0.1356778	-0.1356778	-0.1356778	-0.1356778	-0.1356778	-0.1356778	-0.1356778	-0.1356778	0.16469611	-0.1356778	-0.1356778	-0.1356778	-0.1356778	-0.1356778	-0.1356778	-0.1356778	-0.1356778	-0.1356778	-0.1356778	-0.1356778	-0.1356778	-0.1356778	-0.1356778	-0.1356778	-0.1356778	-0.033831023	-0.1356778	-0.1356778	-0.1356778	-0.1356778	-0.1356778	-0.1356778	-0.1356778	-0.1356778	-0.1356778	-0.1356778	-0.1356778	-0.1356778	-0.1356778	-0.1356778	-0.1356778	-0.1356778	-0.1356778	-0.1356778	-0.1356778	-0.1356778	-0.1356778	-0.1356778	-0.1356778	-0.1356778
-0.1356778	-0.1356778	-0.1356778	-0.1356778	-0.1356778	-0.1356778	-0.1356778	-0.1356778	-0.1356778	-0.1356778	-0.1356778	-0.1356778	-0.1356778	-0.1356778	-0.1356778	-0.1356778	-0.1356778	-0.1356778	-0.1356778	-0.1356778	-0.1356778	-0.1356778	-0.1356778	-0.1356778	-0.1356778	-0.1356778	-0.1356778	-0.1356778	-0.1356778	-0.1356778	-0.1356778	-0.1356778	-0.1356778	-0.1356778	-0.1356778	-0.1356778	-0.1356778	-0.1356778	-0.1356778	-0.1356778	-0.1356778	-0.1356778	-0.1356778	-0.1356778	-0.1356778	-0.1356778	-0.1356778	-0.1356778	-0.1356778	-0.1356778
-0.1356778	-0.1356778	-0.1356778	-0.1356778	-0.1356778	-0.1356778	-0.1356778	-0.1356778	-0.1356778	-0.1356778	-0.1356778	-0.1356778	-0.1356778	-0.1356778	-0.1356778	-0.1356778	-0.1356778	-0.1356778	-0.1356778	-0.1356778	-0.1356778	-0.1356778	-0.1356778	-0.1356778	-0.1356778	-0.1356778	-0.1356778	-0.1356778	-0.1356778	-0.1356778	-0.1356778	-0.1356778	-0.1356778	-0.1356778	-0.1356778	-0.1356778	-0.1356778	-0.1356778	-0.1356778	-0.1356778	-0.1356778	-0.1356778	-0.1356778	-0.1356778	-0.1356778	-0.1356778	-0.1356778	-0.1356778	-0.1356778	-0.1356778
1.4185932	-0.1356778	-0.1356778	-0.1356778	-0.1356778	-0.1356778	-0.1356778	-0.1356778	-0.1356778	-0.1356778	-0.1356778	-0.1356778	-0.1356778	-0.1356778	-0.1356778	-0.1356778	-0.1356778	-0.1356778	-0.1356778	-0.1356778	-0.1356778	-0.1356778	-0.1356778	-0.1356778	-0.1356778	-0.1356778	-0.1356778	-0.1356778	-0.1356778	-0.1356778	-0.1356778	-0.1356778	-0.1356778	-0.1356778	-0.1356778	-0.1356778	-0.1356778	-0.1356778	-0.1356778	-0.1356778	-0.1356778	-0.1356778	-0.1356778	-0.1356778	-0.1356778	-0.1356778	-0.1356778	-0.1356778	-0.1356778	-0.1356778
-0.1356778	-0.1356778	-0.1356778	-0.1356778	-0.1356778	-0.1356778	-0.1356778	-0.1356778	-0.1356778	-0.1356778	-0.1356778	-0.1356778	-0.1356778	-0.1356778	-0.1356778	-0.1356778	-0.1356778	-0.1356778	-0.1356778	-0.1356778	-0.1356778	-0.1356778	-0.1356778	-0.1356778	-0.1356778	-0.1356778	-0.1356778	-0.1356778	-0.1356778	-0.1356778	-0.1356778	2.8774178	-0.1356778	-0.1356778	-0.1356778	-0.1356778	-0.1356778	-0.1356778	-0.1356778	-0.1356778	-0.1356778	-0.1356778	-0.1356778	-0.1356778	-0.1356778	-0.1356778	-0.1356778	-0.1356778	-0.1356778	-0.1356778
-0.1356778	-0.1356778	-0.1356778	-0.1356778	-0.1356778	-0.1356778	-0.1356778	-0.1356778	-0.1356778	-0.1356778	-0.1356778	-0.1356778	-0.1356778	-0.1356778	-0.1356778	-0.1356778	-0.1356778	-0.1356778	-0.1356778	-0.1356778	-0.1356778	-0.1356778	-0.1356778	-0.1356778	-0.1356778	-0.1356778	-0.1356778	-0.1356778	-0.1356778	-0.1356778	1.2006598	-0.1356778	-0.1356778	-0.1356778	-0.1356778	-0.1356778	-0.1356778	-0.1356778	-0.1356778	-0.1356778	-0.1356778	-0.1356778	-0.1356778	-0.1356778	-0.1356778	-0.1356778	-0.1356778	-0.1356778	-0.1356778	-0.1356778
-0.1356778	-0.1356778	-0.1356778	-0.1356778	-0.1356778	-0.1356778	-0.1356778	-0.1356778	-0.1356778	-0.1356778	-0.1356778	-0.1356778	-0.1356778	-0.1356778	-0.1356778	-0.1356778	-0.1356778	-0.1356778	-0.1356778	-0.1356778	-0.1356778	-0.1356778	-0.1356778	-0.1356778	-0.1356778	-0.1356778	-0.1356778	-0.1356778	-0.1356778	-0.1356778	2.781731	-0.1356778	-0.1356778	-0.1356778	-0.1356778	-0.1356778	-0.1356778	-0.1356778	-0.1356778	-0.1356778	-0.1356778	-0.1356778	0.10950465	-0.1356778	-0.1356778	-0.1356778	-0.1356778	-0.1356778	-0.1356778	-0.1356778
-0.1356778	-0.1356778	-0.1356778	-0.1356778	-0.1356778	-0.1356778	-0.1356778	-0.1356778	-0.1356778	-0.1356778	-0.1356778	-0.1356778	-0.1356778	-0.1356778	-0.1356778	-0.1356778	-0.1356778	-0.1356778	-0.1356778	-0.1356778	-0.1356778	-0.1356778	-0.1356778	-0.1356778	-0.1356778	-0.1356778	-0.1356778	-0.1356778	-0.1356778	-0.1356778	-0.1356778	-0.1356778	-0.1356778	-0.1356778	-0.1356778	-0.1356778	-0.1356778	-0.1356778	-0.1356778	-0.1356778	-0.1356778	-0.1356778	-0.1356778	-0.1356778	-0.1356778	-0.1356778	-0.1356778	-0.1356778	-0.1356778	-0.1356778
-0.1356778	-0.1356778	-0.1356778	-0.1356778	-0.1356778	-0.1356778	-0.1356778	-0.1356778	-0.1356778	-0.1356778	-0.1356778	-0.1356778	-0.1356778	-0.1356778	-0.1356778	-0.1356778	-0.1356778	-0.1356778	-0.1356778	-0.1356778	-0.1356778	-0.1356778	-0.1356778	-0.1356778	-0.1356778	-0.1356778	-0.1356778	-0.1356778	-0.1356778	-0.1356778	-0.1356778	-0.1356778	-0.1356778	-0.1356778	-0.1356778	-0.1356778	-0.1356778	0.7202177	-0.1356778	-0.1356778	-0.1356778	-0.1356778	-0.1356778	-0.1356778	-0.1356778	-0.1356778	-0.1356778	-0.1356778	-0.1356778	-0.1356778
-0.1356778	-0.1356778	-0.1356778	-0.1356778	-0.1356778	-0.1356778	-0.1356778	-0.1356778	-0.1356778	-0.1356778	-0.1356778	-0.1356778	-0.1356778	-0.1356778	-0.1356778	-0.1356778	-0.1356778	-0.1356778	-0.1356778	-0.1356778	-0.1356778	-0.1356778	-0.1356778	-0.1356778	-0.1356778	-0.1356778	-0.1356778	-0.1356778	-0.1356778	-0.1356778	-0.1356778	-0.1356778	-0.1356778	-0.1356778	-0.1356778	1.6139696	-0.1356778	-0.1356778	-0.1356778	-0.1356778	-0.1356778	-0.1356778	-0.1356778	-0.1356778	-0.1356778	-0.1356778	-0.1356778	-0.1356778	-0.1356778	-0.1356778
-0.1356778	-0.1356778	-0.1356778	-0.1356778	-0.1356778	-0.1356778	-0.1356778	-0.1356778	-0.1356778	-0.1356778	-0.1356778	-0.1356778	-0.1356778	-0.1356778	-0.1356778	-0.1356778	-0.1356778	-0.1356778	-0.1356778	-0.1356778	-0.1356778	-0.1356778	-0.1356778	-0.1356778	-0.1356778	-0.1356778	-0.1356778	-0.1356778	-0.1356778	0.7036508	-0.1356778	-0.1356778	-0.1356778	-0.1356778	-0.1356778	-0.1356778	-0.1356778	-0.1356778	1.3901899	-0.1356778	-0.1356778	-0.1356778	-0.1356778	-0.1356778	-0.1356778	-0.1356778	-0.1356778	-0.1356778	-0.1356778	-0.1356778
-0.1356778	-0.1356778	-0.1356778	-0.1356778	-0.1356778	-0.1356778	-0.1356778	-0.1356778	-0.1356778	-0.1356778	-0.1356778	-0.1356778	-0.1356778	-0.1356778	-0.1356778	-0.1356778	-0.1356778	-0.1356778	-0.1356778	-0.1356778	-0.1356778	-0.1356778	-0.1356778	1.1555152	0.9462689	-0.1356778	-0.1356778	-0.1356778	-0.1356778	-0.1356778	-0.1356778	-0.1356778	-0.1356778	-0.1356778	0.19407041	-0.1356778	1.8250457	-0.1356778	-0.1356778	-0.1356778	-0.1356778	-0.1356778	-0.1356778	-0.1356778	-0.1356778	-0.1356778	-0.1356778	-0.1356778	-0.1356778	-0.1356778
-0.1356778	-0.1356778	-0.1356778	-0.1356778	-0.1356778	-0.1356778	-0.1356778	-0.1356778	-0.1356778	-0.1356778	-0.1356778	-0.1356778	-0.1356778	-0.1356778	-0.1356778	-0.1356778	-0.1356778	-0.1356778	-0.1356778	-0.1356778	-0.1356778	-0.1356778	-0.1356778	2.1982183	-0.1356778	-0.1356778	-0.1356778	-0.1356778	-0.1356778	-0.1356778	-0.1356778	-0.1356778	-0.1356778	-0.1356778	-0.1356778	-0.1356778	-0.1356778	-0.1356778	-0.1356778	-0.1356778	-0.1356778	-0.1356778	-0.1356778	-0.1356778	-0.1356778	-0.1356778	-0.1356778	-0.1356778	-0.1356778	-0.1356778
-0.1356778	-0.1356778	-0.1356778	-0.1356778	-0.1356778	-0.1356778	-0.1356778	-0.1356778	-0.1356778	-0.1356778	-0.1356778	-0.1356778	-0.1356778	-0.1356778	-0.1356778	-0.1356778	-0.1356778	-0.1356778	-0.1356778	-0.1356778	-0.1356778	-0.1356778	-0.1356778	-0.1356778	-0.1356778	-0.1356778	-0.1356778	-0.1356778	-0.1356778	-0.1356778	0.45939133	-0.1356778	-0.1356778	-0.1356778	-0.1356778	-0.1356778	-0.1356778	-0.1356778	-0.1356778	-0.1356778	-0.1356778	-0.1356778	-0.1356778	-0.1356778	-0.1356778	-0.1356778	-0.1356778	-0.1356778	-0.1356778	-0.1356778
-0.1356778	-0.1356778	-0.1356778	-0.1356778	-0.1356778	-0.1356778	-0.1356778	-0.1356778	-0.1356778	-0.1356778	-0.1356778	-0.1356778	-0.1356778	-0.1356778	-0.1356778	-0.1356778	-0.1356778	-0.1356778	-0.1356778	-0.1356778	-0.1356778	-0.1356778	-0.1356778	-0.1356778	-0.1356778	-0.1356778	-0.1356778	-0.1356778	-0.1356778	-0.1356778	-0.1356778	-0.1356778	-0.1356778	-0.1356778	-0.1356778	-0.1356778	-0.1356778	-0.1356778	-0.1356778	-0.1356778	-0.1356778	-0.1356778	-0.1356778	-0.1356778	-0.1356778	-0.1356778	-0.1356778	-0.1356778	-0.1356778	-0.1356778
-0.1356778	-0.1356778	-0.1356778	-0.1356778	-0.1356778	-0.1356778	-0.1356778	-0.1356778	-0.1356778	-0.1356778	-0.1356778	-0.1356778	-0.1356778	-0.1356778	-0.1356778	-0.1356778	-0.1356778	-0.1356778	-0.1356778	-0.1356778	-0.1356778	-0.1356778	-0.1356778	-0.1356778	-0.1356778	-0.1356778	-0.1356778	-0.1356778	-0.1356778	-0.1356778	-0.1356778	-0.1356778	-0.1356778	-0.1356778	-0.1356778	-0.1356778	-0.1356778	-0.1356778	-0.1356778	-0.1356778	-0.1356778	-0.1356778	-0.1356778	-0.1356778	-0.1356778	-0.1356778	-0.1356778	-0.1356778	-0.1356778	-0.1356778
-0.1356778	-0.1356778	-0.1356778	-0.1356778	-0.1356778	-0.1356778	-0.1356778	-0.1356778	-0.1356778	-0.1356778	-0.1356778	-0.1356778	-0.1356778	-0.1356778	-0.1356778	-0.1356778	-0.1356778	-0.1356778	-0.1356778	-0.1356778	-0.1356778	-0.1356778	-0.1356778	-0.1356778	-0.1356778	-0.1356778	-0.1356778	-0.1356778	-0.1356778	-0.1356778	-0.1356778	-0.1356778	-0.1356778	-0.1356778	-0.1356778	-0.1356778	-0.1356778	-0.1356778	-0.1356778	-0.1356778	-0.1356778	-0.1356778	-0.1356778	-0.1356778	-0.1356778	-0.1356778	-0.1356778	-0.1356778	-0.1356778	-0.1356778
-0.1356778	-0.1356778	-0.1356778	-0.1356778	-0.1356778	-0.1356778	-0.1356778	-0.1356778	0.09516966	-0.1356778	-0.1356778	-0.1356778	-0.1356778	-0.1356778	-0.1356778	0.37628394	-0.1356778	-0.1356778	-0.1356778	-0.1356778	-0.1356778	-0.1356778	-0.1356778	-0.1356778	-0.1356778	-0.1356778	-0.1356778	-0.1356778	-0.1356778	-0.1356778	2.5938683	-0.1356778	-0.1356778	-0.1356778	-0.1356778	-0.1356778	-0.1356778	-0.1356778	-0.1356778	-0.1356778	-0.1356778	-0.1356778	-0.1356778	-0.1356778	-0.1356778	-0.1356778	-0.1356778	-0.1356778	-0.1356778	-0.1356778
-0.1356778	-0.1356778	-0.1356778	-0.1356778	-0.1356778	-0.1356778	-0.1356778	-0.1356778	-0.1356778	-0.1356778	-0.1356778	-0.1356778	-0.1356778	-0.1356778	-0.1356778	-0.1356778	-0.1356778	-0.1356778	-0.1356778	-0.1356778	-0.1356778	-0.1356778	-0.1356778	-0.1356778	-0.1356778	-0.1356778	-0.1356778	-0.1356778	-0.1356778	-0.1356778	-0.1356778	-0.1356778	-0.1356778	-0.1356778	-0.1356778	-0.1356778	-0.1356778	-0.1356778	-0.1356778	-0.1356778	-0.1356778	-0.1356778	-0.1356778	-0.1356778	-0.1356778	-0.1356778	-0.1356778	-0.1356778	-0.1356778	-0.1356778
-0.1356778	-0.1356778	-0.1356778	-0.1356778	-0.1356778	-0.1356778	-0.1356778	-0.1356778	-0.1356778	-0.1356778	-0.1356778	-0.1356778	-0.1356778	-0.1356778	-0.1356778	-0.1356778	-0.1356778	-0.1356778	-0.1356778	-0.1356778	-0.1356778	-0.1356778	-0.1356778	-0.1356778	-0.1356778	-0.1356778	-0.1356778	-0.1356778	-0.1356778	-0.1356778	-0.1356778	-0.1356778	-0.1356778	-0.1356778	-0.1356778	-0.1356778	-0.1356778	-0.1356778	-0.1356778	-0.1356778	-0.1356778	-0.1356778	-0.1356778	-0.1356778	-0.1356778	-0.1356778	-0.1356778	-0.1356778	-0.1356778	-0.1356778
-0.1356778	-0.1356778	-0.1356778	-0.1356778	-0.1356778	-0.1356778	-0.1356778	-0.1356778	-0.1356778	-0.1356778	-0.1356778	-0.1356778	-0.1356778	-0.1356778	-0.1356778	-0.1356778	-0.1356778	-0.1356778	-0.1356778	-0.1356778	-0.1356778	-0.1356778	-0.1356778	-0.1356778	-0.073804855	-0.1356778	-0.1356778	0.1602931	-0.1356778	-0.1356778	-0.1356778	-0.1356778	-0.1356778	-0.1356778	-0.1356778	-0.1356778	-0.1356778	-0.1356778	-0.1356778	-0.1356778	-0.1356778	-0.1356778	-0.1356778	-0.1356778	-0.1356778	-0.1356778	-0.1356778	-0.1356778	-0.1356778	-0.1356778
-0.1356778	-0.1356778	-0.1356778	-0.1356778	-0.1356778	-0.1356778	-0.1356778	-0.1356778	-0.1356778	-0.1356778	-0.1356778	-0.1356778	-0.1356778	-0.1356778	-0.1356778	-0.1356778	-0.1356778	-0.1356778	-0.1356778	-0.1356778	-0.1356778	-0.1356778	-0.1356778	-0.1356778	-0.1356778	1.3943487	-0.1356778	-0.1356778	-0.1356778	-0.1356778	-0.1356778	-0.1356778	-0.1356778	-0.1356778	-0.1356778	-0.1356778	-0.1356778	-0.1356778	-0.1356778	-0.1356778	-0.1356778	-0.1356778	-0.1356778	-0.1356778	-0.1356778	-0.1356778	-0.1356778	-0.1356778	-0.1356778	-0.1356778
-0.1356778	-0.1356778	-0.1356778	-0.1356778	-0.1356778	-0.1356778	-0.1356778	-0.1356778	-0.1356778	-0.1356778	-0.1356778	-0.1356778	-0.1356778	-0.1356778	-0.1356778	-0.1356778	-0.1356778	-0.1356778	-0.1356778	-0.1356778	-0.1356778	-0.1356778	-0.1356778	-0.1356778	-0.1356778	-0.1356778	-0.1356778	-0.1356778	-0.1356778	-0.1356778	-0.1356778	-0.1356778	-0.1356778	-0.1356778	-0.1356778	-0.1356778	-0.1356778	-0.1356778	-0.1356778	-0.1356778	-0.1356778	-0.1356778	0.16422848	-0.1356778	-0.1356778	-0.1356778	-0.1356778	-0.1356778	-0.1356778	-0.1356778
-0.1356778	-0.1356778	-0.1356778	-0.1356778	-0.1356778	-0.1356778	-0.1356778	-0.1356778	-0.1356778	-0.1356778	-0.1356778	-0.1356778	-0.1356778	-0.1356778	-0.1356778	-0.1356778	-0.1356778	-0.1356778	-0.1356778	-0.1356778	-0.1356778	-0.1356778	-0.1356778	0.95600736	-0.1356778	-0.1356778	-0.1356778	-0.1356778	-0.1356778	-0.1356778	-0.1356778	-0.1356778	-0.1356778	-0.1356778	-0.1356778	-0.1356778	-0.1356778	-0.1356778	-0.1356778	-0.1356778	-0.1356778	-0.1356778	-0.1356778	-0.1356778	-0.1356778	-0.1356778	-0.1356778	-0.1356778	-0.1356778	-0.1356778
-0.1356778	-0.1356778	-0.1356778	0.029005049	-0.1356778	-0.1356778	-0.1356778	-0.1356778	-0.1356778	-0.1356778	-0.1356778	-0.1356778	-0.1356778	-0.1356778	-0.1356778	-0.1356778	-0.1356778	-0.1356778	-0.1356778	-0.1356778	-0.1356778	-0.1356778	3.0507638	-0.1356778	-0.1356778	-0.1356778	-0.1356778	-0.1356778	-0.1356778	-0.1356778	-0.1356778	-0.1356778	-0.1356778	-0.1356778	-0.1356778	-0.1356778	-0.1356778	-0.1356778	-0.1356778	-0.1356778	-0.1356778	-0.1356778	-0.1356778	-0.1356778	-0.1356778	-0.1356778	-0.1356778	-0.1356778	-0.1356778	-0.1356778
-0.1356778	-0.1356778	0.3972405	0.34259164	-0.07634382	-0.1356778	-0.1356778	-0.1356778	-0.1356778	-0.1356778	-0.1356778	-0.1356778	-0.1356778	-0.1356778	-0.1356778	-0.1356778	-0.1356778	-0.1356778	-0.1356778	-0.1356778	-0.1356778	-0.1356778	-0.1356778	-0.1356778	-0.1356778	-0.1356778	-0.1356778	-0.1356778	-0.1356778	-0.1356778	-0.1356778	-0.1356778	-0.1356778	-0.1356778	-0.1356778	-0.1356778	-0.1356778	0.9080623	-0.1356778	-0.1356778	-0.1356778	-0.1356778	-0.1356778	-0.1356778	-0.1356778	-0.1356778	-0.1356778	-0.1356778	-0.1356778	-0.1356778
-0.1356778	-0.1356778	-0.1356778	-0.1356778	2.3244245	-0.1356778	-0.1356778	-0.1356778	-0.1356778	-0.1356778	-0.1356778	-0.1356778	-0.1356778	-0.1356778	-0.1356778	-0.1356778	-0.1356778	-0.1356778	-0.1356778	-0.1356778	-0.1356778	-0.1356778	-0.1356778	-0.1356778	-0.1356778	-0.1356778	-0.1356778	-0.1356778	-0.1356778	-0.1356778	-0.1356778	-0.1356778	-0.1356778	-0.1356778	-0.1356778	-0.1356778	-0.1356778	-0.1356778	-0.1356778	-0.1356778	-0.1356778	-0.1356778	-0.1356778	-0.1356778	-0.1356778	-0.1356778	-0.1356778	-0.1356778	-0.1356778	-0.1356778
-0.1356778	-0.1356778	-0.034693196	0.44463852	0.50288963	-0.1356778	-0.1356778	-0.1356778	-0.1356778	-0.1356778	-0.1356778	-0.1356778	-0.1356778	-0.1356778	-0.1356778	-0.1356778	-0.1356778	-0.1356778	-0.1356778	-0.1356778	-0.1356778	1.1717833	-0.1356778	-0.1356778	-0.1356778	-0.1356778	-0.1356778	-0.1356778	-0.1356778	-0.1356778	-0.1356778	-0.1356778	-0.1356778	-0.1356778	-0.1356778	-0.1356778	-0.1356778	-0.1356778	-0.1356778	-0.1356778	-0.1356778	-0.1356778	-0.1356778	-0.1356778	-0.1356778	-0.1356778	-0.1356778	-0.1356778	-0.1356778	-0.1356778
-0.1356778	-0.1356778	-0.1356778	-0.1356778	-0.1356778	-0.1356778	-0.1356778	-0.1356778	-0.1356778	-0.1356778	-0.1356778	-0.1356778	-0.1356778	-0.1356778	-0.1356778	-0.1356778	-0.1356778	-0.1356778	-0.1356778	-0.1356778	-0.1356778	0.4310059	-0.1356778	-0.1356778	-0.1356778	-0.1356778	-0.1356778	-0.1356778	-0.1356778	-0.1356778	-0.1356778	-0.1356778	-0.1356778	-0.1356778	-0.1356778	-0.1356778	-0.1356778	-0.1356778	-0.1356778	-0.1356778	-0.1356778	-0.1356778	-0.1356778	-0.1356778	-0.1356778	-0.1356778	-0.1356778	-0.1356778	-0.1356778	-0.1356778
-0.1356778	-0.1356778	-0.1356778	-0.1356778	-0.1356778	-0.1356778	-0.1356778	-0.1356778	-0.1356778	-0.1356778	-0.1356778	-0.1356778	-0.1356778	-0.1356778	-0.1356778	-0.1356778	-0.1356778	-0.1356778	0.6499193	-0.1356778	1.766009	0.8488132	-0.1356778	-0.1356778	-0.1356778	-0.1356778	-0.1356778	-0.1356778	-0.1356778	-0.1356778	-0.1356778	-0.1356778	-0.1356778	-0.1356778	-0.1356778	-0.1356778	-0.1356778	-0.1356778	-0.1356778	-0.1356778	-0.1356778	0.22780223	-0.1356778	-0.1356778	-0.1356778	-0.1356778	-0.1356778	-0.1356778	-0.1356778	-0.1356778
-0.1356778	-0.1356778	-0.1356778	2.2492619	-0.1356778	-0.1356778	-0.1356778	-0.1356778	-0.096104346	-0.1356778	-0.1356778	-0.1356778	-0.1356778	-0.1356778	-0.1356778	-0.1356778	-0.1356778	-0.1356778	-0.027461044	-0.1356778	0.8929621	1.4697152	-0.1356778	-0.1356778	-0.1356778	-0.1356778	-0.1356778	-0.1356778	-0.1356778	-0.1356778	-0.1356778	-0.1356778	-0.1356778	-0.1356778	-0.1356778	-0.1356778	-0.1356778	-0.1356778	-0.1356778	-0.1356778	-0.1356778	-0.1356778	-0.1356778	-0.1356778	-0.1356778	-0.1356778	-0.1356778	-0.1356778	-0.1356778	-0.1356778
-0.1356778	-0.1356778	-0.1356778	-0.1356778	-0.1356778	-0.1356778	-0.1356778	-0.1356778	-0.1356778	-0.1356778	-0.1356778	-0.1356778	-0.1356778	-0.1356778	-0.1356778	0.2782584	-0.1356778	-0.1356778	-0.1356778	-0.1356778	2.3712215	0.9913119	-0.1356778	-0.1356778	-0.1356778	-0.1356778	-0.1356778	-0.1356778	-0.1356778	-0.1356778	-0.1356778	-0.1356778	-0.1356778	-0.1356778	-0.1356778	-0.1356778	-0.1356778	-0.1356778	-0.1356778	-0.1356778	-0.1356778	-0.1356778	-0.1356778	-0.1356778	-0.1356778	-0.1356778	-0.1356778	-0.1356778	-0.1356778	-0.1356778
-0.1356778	-0.1356778	-0.1356778	-0.1356778	-0.1356778	-0.1356778	-0.1356778	-0.1356778	-0.1356778	-0.1356778	-0.1356778	-0.1356778	-0.1356778	-0.1356778	-0.1356778	0.4963258	-0.1356778	-0.1356778	0.27096617	1.1965641	-0.1356778	-0.1356778	0.30394265	-0.1356778	-0.1356778	-0.1356778	-0.1356778	-0.1356778	-0.1356778	-0.1356778	-0.1356778	-0.1356778	-0.1356778	-0.1356778	-0.1356778	-0.1356778	-0.1356778	-0.1356778	-0.1356778	-0.1356778	-0.1356778	-0.1356778	-0.1356778	-0.1356778	-0.1356778	-0.1356778	-0.1356778	-0.1356778	-0.1356778	-0.1356778
0.08749204	-0.1356778	-0.1356778	-0.1356778	-0.058072764	-0.1356778	-0.1356778	-0.1356778	-0.1356778	-0.1356778	-0.1356778	-0.1356778	-0.1356778	-0.1356778	-0.1356778	-0.1356778	-0.1356778	0.0794501	-0.1356778	-0.1356778	-0.1356778	-0.08058206	-0.1356778	-0.1356778	-0.1356778	-0.1356778	-0.1356778	-0.1356778	-0.1356778	-0.1356778	-0.1356778	-0.1356778	-0.1356778	-0.1356778	-0.1356778	-0.1356778	-0.1356778	-0.1356778	-0.1356778	-0.1356778	-0.1356778	-0.1356778	-0.1356778	-0.1356778	-0.1356778	-0.1356778	-0.1356778	-0.1356778	-0.1356778	-0.1356778
-0.1356778	-0.1356778	-0.1356778	-0.1356778	-0.1356778	-0.1356778	0.254642	-0.1356778	-0.1356778	-0.1356778	-0.1356778	-0.1356778	-0.1356778	-0.1356778	-0.1356778	-0.1356778	-0.1356778	0.65778303	-0.1356778	0.6968384	-0.1356778	-0.1356778	-0.1356778	-0.1356778	-0.1356778	-0.1356778	-0.1356778	-0.1356778	-0.1356778	-0.1356778	-0.1356778	-0.1356778	-0.1356778	-0.1356778	-0.1356778	-0.1356778	-0.1356778	-0.1356778	-0.1356778	-0.1356778	-0.1356778	-0.1356778	-0.1356778	-0.1356778	-0.1356778	-0.1356778	-0.1356778	-0.1356778	-0.1356778	-0.1356778
-0.1356778	-0.1356778	-0.1356778	-0.1356778	-0.1356778	-0.1356778	-0.1356778	-0.1356778	-0.1356778	-0.1356778	-0.1356778	-0.1356778	-0.1356778	-0.1356778	-0.1356778	-0.1356778	-0.1356778	0.21223864	-0.1356778	1.4643389	-0.1356778	-0.1356778	-0.1356778	-0.1356778	-0.1356778	-0.1356778	-0.1356778	-0.1356778	-0.1356778	-0.1356778	-0.1356778	-0.1356778	-0.1356778	-0.1356778	-0.1356778	-0.1356778	-0.1356778	-0.1356778	-0.1356778	-0.1356778	-0.1356778	-0.1356778	-0.1356778	-0.1356778	-0.1356778	-0.1356778	-0.1356778	-0.1356778	-0.1356778	-0.1356778
-0.1356778	-0.1356778	-0.1356778	-0.1356778	-0.1356778	-0.1356778	-0.1356778	-0.1356778	-0.1356778	-0.1356778	-0.1356778	-0.1356778	-0.1356778	-0.1356778	-0.1356778	-0.1356778	-0.1356778	2.2981727	0.17744367	-0.1356778	-0.1356778	-0.1356778	-0.1356778	-0.1356778	-0.1356778	-0.1356778	-0.1356778	-0.1356778	-0.1356778	-0.1356778	-0.1356778	-0.1356778	-0.1356778	-0.1356778	-0.1356778	1.7188319	-0.1356778	-0.1356778	-0.1356778	-0.1356778	-0.1356778	-0.1356778	-0.1356778	-0.1356778	-0.1356778	-0.1356778	-0.1356778	-0.1356778	-0.1356778	-0.1356778
-0.1356778	-0.1356778	-0.1356778	-0.1356778	-0.1356778	-0.1356778	-0.1356778	-0.1356778	-0.1356778	-0.1356778	-0.1356778	-0.1356778	-0.1356778	-0.1356778	-0.1356778	-0.1356778	-0.1356778	0.3654485	0.40582573	-0.1356778	-0.1356778	-0.1356778	-0.1356778	-0.1356778	-0.1356778	-0.1356778	-0.1356778	-0.1356778	-0.1356778	-0.1356778	-0.1356778	-0.1356778	-0.1356778	-0.1356778	-0.1356778	-0.1356778	-0.1356778	-0.1356778	-0.1356778	-0.1356778	-0.1356778	-0.1356778	-0.1356778	-0.1356778	-0.1356778	-0.1356778	-0.1356778	-0.1356778	-0.1356778	-0.1356778
-0.1356778	-0.1356778	-0.1356778	-0.1356778	-0.1356778	-0.1356778	-0.1356778	-0.1356778	-0.1356778	-0.1356778	-0.1356778	-0.1356778	-0.1356778	-0.1356778	-0.1356778	-0.1356778	0.57139826	-0.1356778	-0.1356778	-0.1356778	-0.1356778	-0.1356778	-0.1356778	-0.1356778	-0.1356778	-0.1356778	0.37063715	-0.1356778	-0.1356778	-0.1356778	-0.1356778	-0.1356778	-0.1356778	-0.1356778	-0.1356778	-0.1356778	-0.1356778	-0.1356778	-0.1356778	-0.1356778	-0.1356778	-0.1356778	-0.1356778	-0.1356778	-0.1356778	-0.1356778	-0.1356778	-0.1356778	-0.1356778	-0.1356778
-0.1356778	-0.1356778	-0.1356778	-0.1356778	-0.1356778	-0.1356778	-0.1356778	-0.1356778	-0.1356778	-0.1356778	-0.1356778	-0.1356778	-0.1356778	-0.1356778	-0.1356778	0.57963073	-0.1356778	0.38442788	-0.1356778	-0.1356778	-0.1356778	-0.1356778	-0.1356778	-0.1356778	-0.1356778	-0.1356778	1.666764	-0.1356778	-0.1356778	-0.1356778	-0.1356778	-0.1356778	-0.1356778	-0.1356778	-0.1356778	-0.1356778	-0.1356778	-0.1356778	-0.1356778	-0.1356778	-0.1356778	-0.1356778	-0.1356778	-0.1356778	-0.1356778	-0.1356778	-0.1356778	-0.1356778	-0.1356778	-0.1356778
-0.1356778	-0.1356778	-0.1356778	-0.1356778	-0.1356778	-0.1356778	-0.1356778	-0.1356778	-0.1356778	-0.1356778	-0.1356778	-0.1356778	-0.1356778	-0.1356778	-0.1356778	2.0070167	1.2663118	-0.1356778	-0.1356778	-0.1356778	-0.1356778	-0.1356778	-0.1356778	-0.1356778	-0.1356778	-0.1356778	-0.1356778	-0.1356778	-0.1356778	-0.1356778	-0.1356778	-0.1356778	-0.1356778	-0.1356778	-0.1356778	-0.1356778	-0.1356778	-0.1356778	-0.1356778	-0.1356778	-0.1356778	-0.1356778	-0.1356778	-0.1356778	-0.1356778	-0.1356778	-0.1356778	-0.1356778	-0.1356778	-0.1356778
-0.1356778	-0.1356778	-0.1356778	-0.1356778	-0.1356778	-0.1356778	-0.1356778	-0.1356778	-0.1356778	-0.1356778	-0.1356778	-0.1356778	-0.1356778	-0.1356778	-0.1356778	1.5639249	-0.1356778	-0.1356778	-0.1356778	-0.1356778	-0.1356778	-0.1356778	-0.1356778	-0.1356778	-0.1356778	-0.1356778	-0.1356778	-0.1356778	-0.1356778	-0.1356778	-0.1356778	-0.1356778	-0.1356778	-0.1356778	-0.1356778	-0.1356778	-0.1356778	-0.1356778	-0.1356778	-0.1356778	-0.1356778	-0.1356778	-0.1356778	-0.1356778	-0.1356778	-0.1356778	-0.1356778	-0.1356778	-0.1356778	-0.1356778
-0.1356778	-0.1356778	-0.1356778	-0.1356778	-0.1356778	-0.1356778	-0.1356778	-0.1356778	-0.1356778	-0.1356778	-0.1356778	-0.1356778	-0.1356778	-0.1356778	-0.1356778	1.8640759	-0.1356778	-0.1356778	-0.1356778	-0.1356778	-0.1356778	-0.1356778	-0.1356778	-0.1356778	-0.1356778	-0.1356778	-0.1356778	-0.1356778	-0.1356778	-0.1356778	-0.1356778	-0.1356778	-0.1356778	-0.1356778	-0.1356778	-0.1356778	-0.1356778	-0.1356778	-0.1356778	-0.1356778	-0.1356778	-0.1356778	-0.1356778	-0.1356778	-0.1356778	-0.1356778	-0.1356778	-0.1356778	-0.1356778	-0.1356778
-0.1356778	-0.1356778	-0.1356778	-0.1356778	-0.1356778	-0.1356778	-0.1356778	-0.1356778	-0.1356778	-0.1356778	-0.1356778	-0.1356778	-0.1356778	-0.1356778	-0.041357744	-0.079212144	-0.1356778	-0.1356778	-0.1356778	-0.1356778	-0.1356778	-0.1356778	-0.1356778	-0.1356778	-0.1356778	-0.1356778	-0.1356778	-0.1356778	-0.1356778	-0.1356778	-0.1356778	-0.1356778	0.4088492	-0.1356778	-0.1356778	-0.1356778	-0.1356778	-0.1356778	-0.1356778	-0.1356778	-0.1356778	-0.1356778	-0.1356778	-0.1356778	-0.1356778	-0.1356778	-0.1356778	-0.1356778	-0.1356778	-0.1356778
-0.1356778	-0.1356778	-0.1356778	-0.1356778	-0.1356778	-0.1356778	-0.1356778	-0.1356778	-0.1356778	-0.1356778	-0.1356778	-0.1356778	-0.1356778	-0.1356778	-0.1356778	-0.1356778	-0.1356778	-0.1356778	0.5094538	-0.1356778	-0.1356778	-0.1356778	-0.1356778	-0.1356778	-0.1356778	-0.1356778	-0.1356778	-0.1356778	-0.1356778	-0.1356778	-0.1356778	-0.1356778	-0.1356778	-0.1356778	-0.1356778	-0.1356778	-0.1356778	-0.1356778	-0.1356778	-0.1356778	-0.1356778	-0.1356778	-0.1356778	-0.1356778	-0.1356778	-0.1356778	-0.1356778	-0.1356778	-0.1356778	-0.1356778
-0.1356778	-0.1356778	-0.1356778	-0.1356778	-0.1356778	-0.1356778	-0.1356778	-0.1356778	-0.1356778	-0.1356778	-0.1356778	-0.1356778	-0.1356778	-0.1356778	-0.1356778	-0.1356778	-0.1356778	-0.1356778	1.2262715	1.2636875	-0.1356778	-0.1356778	-0.1356778	-0.1356778	-0.1356778	-0.1356778	-0.1356778	-0.1356778	-0.1356778	-0.1356778	-0.1356778	-0.1356778	-0.1356778	-0.1356778	-0.1356778	-0.1356778	-0.1356778	-0.1356778	-0.1356778	-0.1356778	-0.1356778	-0.1356778	-0.1356778	-0.1356778	-0.1356778	-0.1356778	-0.1356778	-0.1356778	-0.1356778	-0.1356778
-0.1356778	-0.1356778	-0.1356778	-0.1356778	-0.1356778	-0.1356778	-0.1356778	-0.1356778	-0.1356778	-0.1356778	-0.1356778	-0.1356778	-0.1356778	-0.1356778	-0.1356778	-0.1356778	-0.1356778	-0.1356778	1.0409849	-0.1356778	-0.1356778	-0.1356778	-0.1356778	-0.1356778	-0.1356778	-0.1356778	-0.1356778	-0.1356778	-0.1356778	-0.1356778	-0.1356778	-0.1356778	-0.1356778	-0.1356778	-0.1356778	-0.1356778	-0.1356778	-0.1356778	-0.1356778	-0.1356778	-0.1356778	-0.1356778	-0.1356778	-0.1356778	-0.1356778	-0.1356778	-0.1356778	-0.1356778	-0.1356778	-0.1356778
-0.1356778	-0.1356778	-0.1356778	-0.1356778	-0.1356778	-0.1356778	-0.1356778	-0.1356778	-0.1356778	-0.1356778	-0.1356778	-0.1356778	-0.1356778	-0.1356778	-0.1356778	-0.1356778	-0.1356778	-0.1356778	-0.1356778	-0.1356778	-0.1356778	-0.1356778	-0.1356778	-0.1356778	-0.1356778	-0.1356778	-0.1356778	-0.1356778	-0.1356778	-0.1356778	-0.1356778	-0.1356778	-0.1356778	0.012379895	-0.1356778	-0.1356778	-0.1356778	-0.1356778	-0.1356778	-0.1356778	-0.1356778	-0.1356778	-0.1356778	-0.1356778	-0.1356778	-0.1356778	-0.1356778	-0.1356778	-0.1356778	-0.1356778
-0.1356778	-0.1356778	-0.1356778	-0.1356778	-0.1356778	-0.1356778	-0.1356778	-0.1356778	-0.1356778	-0.1356778	-0.1356778	-0.1356778	-0.1356778	-0.1356778	-0.051720705	-0.1356778	-0.1356778	-0.1356778	-0.1356778	-0.1356778	-0.1356778	-0.1356778	-0.1356778	-0.1356778	-0.1356778	-0.1356778	-0.1356778	-0.1356778	-0.1356778	-0.1356778	-0.1356778	-0.1356778	-0.1356778	2.157207	-0.1356778	-0.1356778	-0.1356778	-0.1356778	-0.1356778	-0.1356778	-0.1356778	-0.1356778	-0.1356778	-0.1356778	-0.1356778	-0.1356778	-0.1356778	-0.1356778	-0.1356778	-0.1356778
-0.1356778	-0.1356778	-0.1356778	-0.1356778	-0.1356778	-0.1356778	-0.1356778	-0.1356778	-0.1356778	-0.1356778	-0.1356778	-0.1356778	0.9494838	-0.1356778	-0.1356778	-0.1356778	-0.1356778	-0.1356778	-0.1356778	-0.1356778	-0.1356778	-0.1356778	-0.1356778	-0.1356778	-0.1356778	-0.1356778	-0.1356778	-0.1356778	-0.1356778	-0.017971031	-0.1356778	0.20073467	1.3047072	3.2198439	-0.1356778	-0.1356778	-0.1356778	-0.1356778	-0.1356778	-0.1356778	-0.1356778	-0.1356778	-0.1356778	-0.1356778	-0.1356778	-0.1356778	-0.1356778	-0.1356778	-0.1356778	-0.1356778
-0.1356778	-0.1356778	-0.1356778	-0.1356778	-0.1356778	-0.1356778	-0.1356778	-0.1356778	-0.1356778	-0.1356778	-0.1356778	-0.1356778	-0.1356778	-0.1356778	-0.1356778	-0.1356778	-0.1356778	-0.1356778	-0.1356778	-0.1356778	-0.1356778	-0.1356778	-0.1356778	-0.1356778	-0.1356778	-0.1356778	-0.1356778	-0.1356778	-0.1356778	-0.1356778	-0.1356778	0.2812371	0.5990636	0.8980381	-0.1356778	-0.1356778	-0.1356778	-0.1356778	-0.1356778	-0.1356778	-0.1356778	-0.1356778	-0.1356778	-0.1356778	-0.1356778	-0.1356778	-0.1356778	-0.1356778	-0.1356778	-0.1356778
-0.1356778	-0.1356778	-0.1356778	-0.1356778	-0.1356778	-0.1356778	-0.1356778	-0.1356778	-0.1356778	-0.1356778	-0.1356778	-0.1356778	-0.1356778	-0.1356778	-0.1356778	-0.1356778	-0.1356778	-0.1356778	-0.1356778	-0.1356778	-0.1356778	-0.1356778	-0.1356778	-0.1356778	-0.1356778	-0.1356778	-0.1356778	-0.1356778	-0.1356778	-0.1356778	0.42486104	0.22256656	-0.1356778	1.8230948	-0.1356778	0.51008505	-0.1356778	-0.1356778	-0.1356778	-0.1356778	-0.1356778	-0.1356778	-0.1356778	-0.1356778	-0.1356778	-0.1356778	-0.1356778	-0.1356778	-0.1356778	-0.1356778
-0.1356778	-0.1356778	-0.1356778	-0.1356778	-0.1356778	-0.1356778	-0.1356778	-0.1356778	-0.1356778	-0.1356778	-0.1356778	-0.1356778	-0.1356778	-0.1356778	-0.1356778	-0.1356778	-0.1356778	-0.1356778	-0.1356778	-0.1356778	-0.1356778	-0.1356778	-0.1356778	-0.1356778	-0.1356778	-0.1356778	-0.1356778	-0.1356778	-0.1356778	0.46841446	-0.0843544	0.08340923	-0.1356778	0.05728355	-0.1356778	0.9215479	-0.1356778	-0.1356778	-0.1356778	-0.1356778	-0.1356778	-0.1356778	-0.1356778	-0.1356778	0.24634899	-0.1356778	-0.1356778	-0.1356778	-0.1356778	2.603641
-0.1356778	-0.1356778	-0.1356778	-0.1356778	-0.1356778	-0.1356778	-0.1356778	-0.1356778	-0.1356778	-0.1356778	-0.1356778	-0.1356778	-0.1356778	-0.1356778	-0.1356778	-0.1356778	-0.1356778	-0.1356778	-0.1356778	-0.1356778	-0.1356778	-0.1356778	-0.1356778	-0.1356778	0.33804667	-0.1356778	-0.1356778	-0.1356778	-0.1356778	-0.1356778	-0.1356778	-0.1356778	-0.1356778	-0.1356778	-0.1356778	-0.1356778	-0.1356778	-0.1356778	-0.1356778	-0.1356778	-0.1356778	-0.1356778	-0.1356778	-0.1356778	-0.1356778	-0.1356778	-0.1356778	-0.1356778	-0.1356778	1.1462842
-0.1356778	-0.1356778	0.8135098	-0.1356778	-0.1356778	-0.1356778	-0.1356778	-0.1356778	-0.1356778	-0.1356778	-0.1356778	-0.1356778	-0.1356778	-0.1356778	1.6219907	-0.1356778	-0.1356778	-0.1356778	-0.1356778	-0.1356778	-0.1356778	-0.1356778	-0.1356778	-0.1356778	2.1195633	-0.1356778	-0.1356778	-0.1356778	-0.1356778	-0.1356778	-0.1356778	-0.1356778	-0.1356778	-0.1356778	-0.1356778	-0.1356778	2.2059984	-0.1356778	-0.1356778	-0.1356778	-0.1356778	-0.1356778	-0.1356778	-0.1356778	-0.1356778	-0.1356778	-0.1356778	2.0537806	-0.1356778	2.4653935
-0.1356778	-0.1356778	-0.1356778	-0.1356778	-0.1356778	-0.1356778	-0.1356778	-0.1356778	-0.1356778	-0.1356778	0.17570148	-0.1356778	-0.1356778	-0.1356778	-0.1356778	-0.1356778	-0.1356778	-0.1356778	-0.1356778	-0.1356778	-0.1356778	-0.1356778	-0.1356778	-0.1356778	-0.1356778	-0.1356778	0.099547274	-0.1356778	-0.1356778	-0.1356778	-0.1356778	-0.1356778	-0.1356778	-0.1356778	-0.1356778	-0.1356778	2.2993486	0.2811253	-0.1356778	-0.1356778	-0.1356778	-0.1356778	-0.1356778	-0.1356778	-0.1356778	-0.1356778	-0.1356778	1.8655756	1.8072538	2.913766
-0.1356778	-0.1356778	-0.1356778	-0.1356778	-0.1356778	-0.1356778	-0.1356778	-0.1356778	-0.1356778	-0.1356778	-0.1356778	-0.1356778	-0.1356778	-0.1356778	-0.1356778	-0.1356778	-0.1356778	-0.1356778	-0.1356778	-0.1356778	-0.1356778	-0.1356778	-0.1356778	-0.1356778	-0.1356778	-0.1356778	-0.1356778	-0.1356778	-0.1356778	-0.1356778	-0.1356778	-0.1356778	3.0519953	-0.1356778	-0.1356778	-0.1356778	-0.1356778	-0.1356778	-0.1356778	-0.1356778	-0.1356778	-0.043118194	-0.1356778	-0.1356778	-0.1356778	-0.1356778	-0.1356778	0.5019237	1.9678805	0.29663202
-0.1356778	-0.1356778	-0.1356778	-0.1356778	-0.1356778	0.12714195	-0.1356778	-0.1356778	-0.1356778	-0.1356778	-0.1356778	-0.1356778	-0.1356778	-0.1356778	-0.1356778	-0.1356778	2.0013106	-0.1356778	-0.1356778	-0.1356778	-0.1356778	-0.1356778	-0.1356778	-0.1356778	-0.1356778	-0.1356778	-0.1356778	-0.1356778	-0.1356778	-0.1356778	-0.1356778	0.8894789	1.6084875	-0.1356778	-0.1356778	-0.1356778	-0.1356778	-0.1356778	-0.1356778	-0.1356778	-0.1356778	-0.1356778	-0.1356778	-0.1356778	-0.1356778	-0.1356778	-0.1356778	-0.1356778	1.2794404	-0.1356778
-0.1356778	-0.1356778	-0.1356778	-0.1356778	-0.1356778	-0.1356778	-0.1356778	-0.1356778	-0.1356778	-0.1356778	-0.1356778	-0.1356778	-0.1356778	-0.1356778	-0.1356778	-0.1356778	-0.1356778	-0.1356778	-0.1356778	-0.1356778	-0.1356778	-0.1356778	-0.1356778	-0.1356778	-0.1356778	-0.1356778	-0.1356778	-0.1356778	-0.1356778	-0.1356778	-0.1356778	0.03403824	-0.1356778	-0.1356778	-0.1356778	-0.1356778	-0.1356778	0.7968822	-0.1356778	-0.1356778	-0.1356778	-0.1356778	-0.1356778	-0.1356778	-0.1356778	-0.1356778	-0.1356778	0.65633285	3.1613746	-0.1356778
-0.1356778	-0.1356778	-0.1356778	-0.1356778	-0.1356778	-0.1356778	-0.1356778	-0.1356778	-0.1356778	-0.1356778	-0.1356778	-0.1356778	-0.1356778	-0.1356778	-0.1356778	-0.1356778	-0.1356778	-0.1356778	-0.1356778	-0.1356778	-0.1356778	-0.1356778	-0.1356778	-0.1356778	-0.1356778	-0.1356778	-0.1356778	-0.1356778	-0.1356778	-0.1356778	-0.1356778	-0.1356778	-0.1356778	-0.1356778	-0.1356778	-0.1356778	-0.1356778	-0.1356778	-0.1356778	-0.1356778	-0.1356778	-0.1356778	-0.1356778	-0.1356778	-0.1356778	-0.1356778	0.8558483	0.7255632	0.062445976	-0.1356778
-0.1356778	-0.1356778	-0.1356778	-0.1356778	-0.1356778	-0.1356778	-0.1356778	-0.1356778	-0.1356778	-0.1356778	-0.1356778	-0.1356778	-0.1356778	-0.1356778	-0.1356778	-0.1356778	-0.1356778	-0.1356778	-0.1356778	-0.1356778	-0.1356778	-0.1356778	-0.1356778	-0.1356778	-0.1356778	-0.1356778	-0.1356778	-0.1356778	-0.1356778	-0.1356778	-0.1356778	-0.1356778	-0.1356778	-0.1356778	-0.1356778	-0.1356778	-0.1356778	0.78451174	-0.1356778	-0.1356778	-0.1356778	-0.1356778	-0.1356778	-0.1356778	-0.1356778	1.4586023	2.4601521	1.7380812	-0.1356778	-0.1356778
-0.1356778	-0.1356778	-0.1356778	-0.1356778	-0.1356778	-0.1356778	-0.1356778	-0.1356778	-0.1356778	-0.1356778	-0.1356778	-0.1356778	-0.1356778	-0.1356778	-0.1356778	-0.1356778	-0.1356778	-0.1356778	-0.1356778	-0.1356778	-0.1356778	-0.1356778	-0.1356778	0.1356002	-0.1356778	-0.1356778	-0.1356778	-0.1356778	-0.1356778	-0.1356778	-0.1356778	-0.1356778	-0.1356778	-0.1356778	-0.1356778	-0.1356778	-0.1356778	0.6216459	-0.1356778	-0.1356778	-0.1356778	-0.1356778	-0.1356778	-0.1356778	-0.1356778	-0.1356778	2.0478086	-0.1356778	-0.1356778	-0.1356778
-0.1356778	-0.1356778	-0.1356778	-0.1356778	-0.1356778	-0.1356778	-0.1356778	-0.1356778	-0.1356778	0.7253352	-0.1356778	-0.1356778	-0.1356778	-0.1356778	-0.1356778	-0.1356778	-0.1356778	-0.1356778	-0.1356778	-0.1356778	-0.1356778	-0.1356778	0.70165527	1.3093612	-0.1356778	-0.1356778	-0.1356778	-0.1356778	-0.1356778	-0.1356778	-0.1356778	-0.1356778	-0.1356778	-0.1356778	-0.1356778	-0.1356778	-0.1356778	-0.1356778	-0.09149887	-0.1356778	-0.1356778	-0.1356778	-0.1356778	0.18983558	-0.1356778	2.8028612	-0.1356778	-0.1356778	-0.1356778	-0.1356778
-0.1356778	-0.1356778	-0.1356778	-0.1356778	-0.1356778	-0.1356778	-0.1356778	-0.1356778	-0.1356778	-0.1356778	-0.1356778	-0.1356778	-0.1356778	-0.1356778	-0.1356778	-0.1356778	-0.1356778	-0.1356778	-0.1356778	-0.1356778	-0.1356778	-0.1356778	-0.1356778	-0.1356778	-0.1356778	-0.1356778	-0.1356778	-0.1356778	-0.1356778	-0.1356778	-0.1356778	-0.1356778	-0.1356778	-0.1356778	-0.1356778	-0.1356778	-0.1356778	-0.1356778	-0.1356778	-0.1356778	-0.1356778	-0.1356778	-0.1356778	-0.1356778	-0.1356778	-0.1356778	-0.1356778	-0.1356778	-0.1356778	-0.1356778
-0.1356778	-0.1356778	-0.1356778	-0.1356778	-0.1356778	-0.1356778	-0.1356778	-0.1356778	-0.1356778	-0.1356778	-0.1356778	-0.1356778	-0.1356778	-0.1356778	-0.1356778	-0.1356778	-0.1356778	0.018532954	-0.1356778	-0.1356778	-0.1356778	-0.1356778	-0.1356778	-0.1356778	-0.1356778	-0.1356778	-0.1356778	-0.1356778	-0.1356778	-0.1356778	-0.1356778	-0.1356778	-0.1356778	-0.1356778	-0.1356778	-0.1356778	-0.1356778	-0.1356778	-0.1356778	-0.1356778	-0.1356778	-0.1356778	-0.1356778	-0.1356778	-0.1356778	-0.1356778	-0.1356778	-0.1356778	-0.1356778	-0.1356778
-0.1356778	-0.1356778	-0.1356778	-0.1356778	-0.1356778	-0.1356778	-0.1356778	-0.1356778	-0.1356778	-0.1356778	-0.1356778	-0.1356778	-0.1356778	-0.1356778	-0.1356778	-0.1356778	-0.063449584	-0.1356778	-0.1356778	-0.1356778	-0.1356778	-0.1356778	-0.1356778	-0.1356778	-0.1356778	-0.1356778	-0.1356778	-0.1356778	-0.1356778	-0.1356778	-0.1356778	-0.1356778	-0.1356778	-0.1356778	-0.1356778	-0.1356778	-0.1356778	-0.1356778	-0.1356778	-0.1356778	-0.1356778	-0.1356778	-0.1356778	-0.1356778	-0.1356778	-0.1356778	-0.1356778	-0.1356778	-0.1356778	-0.1356778
-0.1356778	-0.1356778	-0.1356778	-0.1356778	-0.1356778	-0.1356778	-0.1356778	-0.1356778	-0.1356778	-0.1356778	-0.1356778	-0.1356778	-0.1356778	-0.1356778	-0.1356778	-0.1356778	0.8401322	-0.1356778	-0.1356778	-0.1356778	-0.1356778	-0.1356778	-0.1356778	-0.1356778	-0.1356778	0.51049393	-0.1356778	-0.1356778	-0.1356778	-0.1356778	-0.1356778	-0.1356778	-0.1356778	-0.1356778	-0.1356778	-0.1356778	-0.1356778	-0.1356778	-0.1356778	-0.1356778	-0.1356778	-0.1356778	-0.1356778	-0.1356778	-0.1356778	-0.1356778	-0.1356778	-0.1356778	-0.1356778	-0.1356778
-0.1356778	-0.1356778	-0.1356778	-0.1356778	-0.1356778	-0.1356778	-0.1356778	-0.1356778	-0.1356778	-0.1356778	-0.1356778	-0.1356778	-0.1356778	-0.1356778	1.408023	-0.1356778	-0.1356778	-0.1356778	-0.1356778	-0.1356778	-0.1356778	-0.1356778	-0.1356778	-0.1356778	-0.1356778	-0.1356778	-0.1356778	-0.1356778	-0.1356778	-0.1356778	-0.1356778	-0.1356778	-0.1356778	-0.1356778	-0.1356778	-0.1356778	-0.1356778	-0.1356778	-0.1356778	-0.1356778	-0.1356778	-0.1356778	-0.1356778	-0.1356778	-0.1356778	-0.1356778	-0.1356778	-0.1356778	-0.1356778	-0.1356778
-0.1356778	-0.1356778	-0.1356778	-0.1356778	-0.1356778	-0.1356778	-0.1356778	-0.1356778	-0.1356778	-0.1356778	-0.1356778	-0.1356778	-0.1356778	4.0159044	3.0285294	-0.1356778	-0.1356778	-0.1356778	-0.1356778	-0.1356778	-0.1356778	-0.1356778	-0.1356778	-0.1356778	-0.1356778	-0.1356778	-0.1356778	-0.1356778	-0.1356778	-0.1356778	-0.1356778	-0.1356778	-0.1356778	-0.1356778	-0.1356778	-0.1356778	-0.1356778	-0.1356778	-0.1356778	-0.1356778	-0.1356778	0.24666728	-0.1356778	-0.1356778	-0.1356778	-0.1356778	-0.1356778	-0.1356778	0.4448471	-0.1356778
-0.1356778	-0.1356778	-0.1356778	-0.1356778	-0.1356778	-0.1356778	-0.1356778	-0.1356778	-0.1356778	-0.1356778	-0.1356778	-0.1356778	-0.1356778	2.9112735	0.17189251	-0.1356778	-0.1356778	-0.1356778	-0.1356778	-0.1356778	-0.1356778	-0.1356778	-0.1356778	-0.1356778	-0.1356778	-0.1356778	-0.1356778	-0.1356778	-0.1356778	-0.1356778	-0.1356778	-0.1356778	-0.1356778	-0.1356778	-0.1356778	-0.1356778	-0.1356778	-0.1356778	-0.1356778	-0.1356778	-0.1356778	-0.1356778	-0.1356778	-0.1356778	-0.1356778	-0.1356778	-0.1356778	-0.1356778	-0.1356778	-0.1356778
0.4545498	-0.1356778	-0.1356778	-0.1356778	-0.1356778	-0.1356778	-0.1356778	-0.1356778	-0.1356778	-0.1356778	-0.1356778	-0.1356778	2.7800527	-0.01884586	-0.1356778	-0.1356778	-0.1356778	-0.1356778	-0.1356778	-0.1356778	-0.1356778	-0.1356778	-0.1356778	-0.1356778	-0.1356778	-0.1356778	-0.1356778	-0.1356778	-0.1356778	-0.1356778	-0.1356778	-0.1356778	-0.1356778	-0.1356778	-0.1356778	-0.1356778	-0.1356778	-0.1356778	-0.1356778	-0.1356778	-0.1356778	-0.1356778	-0.1356778	-0.1356778	-0.1356778	-0.1356778	-0.1356778	-0.1356778	-0.1356778	-0.1356778
-0.1356778	-0.1356778	-0.1356778	-0.1356778	-0.1356778	-0.1356778	-0.1356778	-0.1356778	-0.1356778	-0.1356778	-0.1356778	-0.1356778	0.39742935	-0.1356778	-0.1356778	-0.1356778	-0.1356778	-0.1356778	-0.1356778	-0.1356778	-0.1356778	-0.1356778	-0.1356778	-0.1356778	-0.1356778	-0.1356778	-0.1356778	-0.1356778	-0.1356778	-0.1356778	-0.1356778	-0.1356778	-0.1356778	-0.1356778	-0.1356778	-0.1356778	-0.1356778	-0.1356778	-0.1356778	-0.1356778	-0.1356778	-0.1356778	-0.1356778	-0.1356778	-0.1356778	-0.1356778	-0.1356778	-0.1356778	-0.1356778	-0.1356778
-0.1356778	-0.1356778	-0.1356778	-0.1356778	-0.1356778	-0.1356778	-0.1356778	-0.1356778	-0.1356778	-0.1356778	-0.1356778	3.7103643	0.7281664	-0.1356778	-0.1356778	-0.1356778	-0.1356778	-0.1356778	-0.1356778	-0.1356778	-0.1356778	-0.1356778	-0.1356778	-0.1356778	-0.1356778	-0.1356778	-0.1356778	-0.1356778	-0.1356778	-0.1356778	-0.1356778	-0.1356778	-0.1356778	-0.1356778	-0.1356778	-0.1356778	-0.1356778	-0.1356778	-0.1356778	-0.1356778	-0.1356778	-0.1356778	-0.1356778	-0.1356778	-0.1356778	-0.1356778	-0.1356778	-0.1356778	-0.1356778	-0.1356778
-0.1356778	-0.1356778	-0.1356778	-0.1356778	-0.1356778	-0.1356778	-0.1356778	-0.1356778	-0.1356778	-0.1356778	-0.1356778	2.2131405	-0.1356778	-0.1356778	-0.1356778	-0.1356778	-0.1356778	-0.1356778	-0.1356778	-0.1356778	-0.1356778	-0.1356778	-0.1356778	-0.1356778	-0.1356778	-0.1356778	-0.1356778	-0.1356778	-0.1356778	-0.1356778	-0.1356778	-0.1356778	-0.1356778	-0.1356778	-0.1356778	-0.1356778	-0.1356778	-0.1356778	-0.1356778	-0.1356778	-0.1356778	-0.1356778	-0.1356778	-0.1356778	-0.1356778	-0.1356778	-0.1356778	-0.1356778	-0.1356778	-0.1356778
-0.1356778	-0.1356778	-0.1356778	-0.1356778	-0.1356778	-0.1356778	-0.1356778	-0.1356778	-0.1356778	-0.1356778	0.83017015	-0.1356778	-0.1356778	-0.1356778	-0.1356778	-0.1356778	-0.1356778	-0.1356778	-0.1356778	-0.1356778	-0.1356778	-0.1356778	-0.1356778	-0.1356778	-0.1356778	-0.1356778	-0.1356778	-0.1356778	-0.1356778	-0.1356778	-0.1356778	-0.1356778	-0.1356778	-0.1356778	-0.1356778	-0.1356778	-0.1356778	-0.1356778	-0.1356778	-0.1356778	-0.1356778	-0.1356778	-0.1356778	-0.1356778	-0.1356778	-0.1356778	-0.1356778	-0.1356778	-0.1356778	-0.1356778
-0.1356778	-0.1356778	-0.1356778	-0.1356778	-0.1356778	-0.1356778	-0.1356778	-0.1356778	-0.1356778	-0.1356778	-0.1356778	0.84906775	-0.1356778	-0.1356778	-0.1356778	-0.1356778	-0.1356778	-0.1356778	-0.1356778	-0.1356778	-0.1356778	-0.1356778	-0.1356778	-0.1356778	-0.1356778	-0.1356778	-0.1356778	-0.1356778	-0.1356778	-0.1356778	-0.1356778	-0.1356778	-0.1356778	-0.1356778	-0.1356778	-0.1356778	-0.1356778	-0.1356778	-0.1356778	-0.1356778	-0.1356778	-0.1356778	-0.1356778	-0.1356778	-0.1356778	-0.1356778	-0.1356778	-0.1356778	-0.1356778	-0.1356778
-0.1356778	-0.1356778	-0.1356778	-0.1356778	-0.1356778	-0.1356778	-0.1356778	-0.1356778	-0.1356778	1.2033745	-0.1356778	0.27369803	-0.1356778	-0.1356778	-0.1356778	-0.1356778	-0.1356778	-0.1356778	-0.1356778	-0.1356778	-0.1356778	-0.1356778	-0.1356778	-0.1356778	-0.1356778	-0.1356778	-0.1356778	-0.1356778	-0.1356778	-0.1356778	-0.1356778	-0.1356778	-0.1356778	-0.1356778	-0.1356778	-0.1356778	-0.1356778	-0.1356778	-0.1356778	-0.1356778	-0.1356778	-0.1356778	-0.1356778	-0.1356778	-0.1356778	-0.1356778	-0.1356778	-0.1356778	-0.1356778	-0.1356778
-0.1356778	-0.1356778	-0.1356778	-0.1356778	-0.1356778	-0.1356778	-0.1356778	-0.1356778	0.4477481	3.2879953	-0.1356778	-0.1356778	-0.1356778	-0.1356778	-0.1356778	-0.1356778	-0.1356778	-0.1356778	-0.1356778	-0.1356778	0.0070435954	-0.1356778	-0.1356778	-0.1356778	-0.1356778	-0.1356778	-0.1356778	-0.1356778	-0.1356778	-0.1356778	-0.1356778	-0.1356778	-0.1356778	-0.1356778	-0.1356778	-0.1356778	-0.1356778	-0.1356778	-0.1356778	-0.1356778	-0.1356778	-0.1356778	-0.1356778	-0.1356778	-0.1356778	-0.1356778	-0.1356778	-0.1356778	-0.1356778	-0.1356778
-0.1356778	-0.1356778	-0.1356778	-0.1356778	-0.1356778	-0.1356778	-0.1356778	-0.1356778	-0.1356778	-0.1356778	-0.1356778	-0.1356778	-0.1356778	-0.1356778	-0.1356778	-0.1356778	-0.1356778	-0.1356778	-0.1356778	-0.1356778	-0.1356778	-0.1356778	-0.1356778	-0.1356778	-0.1356778	-0.1356778	-0.1356778	-0.1356778	-0.1356778	-0.1356778	-0.1356778	-0.1356778	-0.1356778	-0.1356778	-0.1356778	-0.1356778	-0.1356778	-0.1356778	-0.1356778	-0.1356778	-0.1356778	-0.1356778	-0.08963089	-0.1356778	-0.1356778	-0.1356778	-0.1356778	-0.1356778	-0.1356778	-0.1356778
-0.1356778	-0.1356778	-0.1356778	-0.1356778	-0.1356778	-0.1356778	-0.1356778	-0.1356778	1.1156664	-0.1356778	-0.1356778	-0.1356778	-0.1356778	-0.1356778	-0.1356778	-0.1356778	-0.1356778	-0.1356778	-0.1356778	-0.1356778	-0.1356778	-0.1356778	-0.1356778	-0.1356778	-0.1356778	-0.1356778	-0.1356778	-0.1356778	-0.1356778	-0.1356778	-0.1356778	-0.1356778	-0.1356778	-0.1356778	-0.1356778	-0.1356778	-0.1356778	-0.1356778	-0.1356778	-0.1356778	-0.1356778	-0.1356778	-0.1356778	-0.1356778	-0.1356778	-0.1356778	-0.1356778	-0.1356778	-0.1356778	-0.1356778
-0.1356778	-0.1356778	-0.1356778	-0.1356778	-0.1356778	-0.1356778	-0.1356778	1.6923434	-0.1356778	-0.1356778	-0.1356778	-0.1356778	-0.1356778	-0.1356778	-0.1356778	-0.1356778	-0.1356778	-0.1356778	-0.1356778	-0.1356778	-0.1356778	-0.1356778	-0.1356778	-0.1356778	-0.1356778	-0.1356778	-0.1356778	-0.1356778	-0.1356778	-0.1356778	-0.1356778	-0.1356778	-0.1356778	-0.1356778	-0.1356778	-0.1356778	-0.1356778	-0.1356778	-0.1356778	-0.1356778	-0.1356778	-0.1356778	-0.1356778	-0.1356778	-0.1356778	-0.1356778	-0.1356778	-0.1356778	-0.1356778	-0.1356778
-0.1356778	-0.1356778	-0.1356778	-0.1356778	-0.1356778	-0.1356778	0.6592222	-0.1356778	-0.1356778	-0.1356778	-0.1356778	-0.1356778	-0.1356778	-0.1356778	-0.1356778	-0.1356778	-0.1356778	-0.1356778	-0.1356778	-0.1356778	-0.1356778	-0.1356778	-0.1356778	-0.1356778	-0.1356778	-0.1356778	-0.1356778	-0.1356778	-0.1356778	-0.1356778	-0.1356778	-0.1356778	-0.1356778	-0.1356778	-0.1356778	-0.1356778	-0.1356778	-0.1356778	-0.1356778	-0.1356778	-0.1356778	-0.1356778	-0.1356778	-0.1356778	-0.1356778	-0.1356778	-0.1356778	-0.1356778	-0.1356778	-0.1356778
-0.1356778	-0.1356778	-0.1356778	-0.1356778	-0.1356778	-0.1356778	-0.1356778	-0.060701344	-0.1356778	-0.1356778	-0.1356778	-0.1356778	-0.1356778	-0.1356778	-0.1356778	-0.1356778	-0.1356778	-0.1356778	-0.1356778	-0.1356778	-0.1356778	-0.1356778	-0.1356778	-0.1356778	-0.1356778	-0.1356778	-0.1356778	-0.1356778	-0.1356778	-0.1356778	-0.1356778	-0.1356778	-0.1356778	-0.1356778	-0.1356778	-0.1356778	-0.1356778	-0.1356778	-0.1356778	-0.1356778	-0.1356778	-0.1356778	-0.1356778	-0.1356778	-0.1356778	-0.1356778	-0.1356778	-0.1356778	-0.1356778	-0.1356778
-0.1356778	-0.1356778	-0.1356778	-0.1356778	0.18103753	2.3155916	-0.1356778	-0.1356778	-0.1356778	-0.1356778	-0.1356778	-0.1356778	-0.1356778	-0.1356778	-0.1356778	-0.1356778	-0.1356778	-0.1356778	-0.1356778	-0.1356778	-0.1356778	-0.1356778	-0.1356778	-0.1356778	-0.1356778	-0.1356778	-0.1356778	-0.1356778	-0.1356778	-0.1356778	-0.1356778	-0.1356778	-0.1356778	-0.1356778	-0.1356778	-0.1356778	-0.1356778	-0.1356778	-0.1356778	-0.1356778	-0.1356778	-0.1356778	-0.1356778	-0.1356778	-0.1356778	-0.1356778	-0.1356778	-0.1356778	-0.1356778	-0.1356778
-0.1356778	-0.1356778	-0.1356778	-0.013520531	-0.1356778	-0.1356778	-0.1356778	-0.1356778	-0.1356778	-0.1356778	-0.1356778	-0.1356778	-0.1356778	-0.1356778	-0.1356778	-0.1356778	-0.1356778	-0.1356778	-0.1356778	-0.1356778	-0.1356778	-0.1356778	-0.1356778	-0.1356778	-0.1356778	-0.1356778	-0.1356778	-0.1356778	-0.1356778	-0.1356778	-0.1356778	-0.1356778	-0.1356778	-0.1356778	-0.1356778	-0.1356778	-0.1356778	-0.1356778	-0.1356778	-0.1356778	-0.1356778	-0.1356778	-0.1356778	-0.1356778	-0.1356778	-0.1356778	-0.1356778	-0.1356778	-0.1356778	-0.1356778
-0.1356778	-0.1356778	-0.1356778	0.06013624	-0.1356778	-0.041479822	-0.1356778	-0.1356778	-0.1356778	-0.1356778	-0.1356778	-0.1356778	-0.1356778	-0.1356778	-0.1356778	-0.1356778	-0.1356778	-0.1356778	-0.1356778	-0.1356778	-0.1356778	-0.1356778	-0.1356778	-0.1356778	-0.1356778	-0.1356778	-0.1356778	-0.1356778	-0.1356778	-0.1356778	-0.1356778	-0.1356778	-0.1356778	-0.1356778	-0.1356778	-0.1356778	-0.1356778	-0.1356778	-0.1356778	-0.1356778	-0.1356778	-0.1356778	-0.1356778	-0.1356778	-0.1356778	-0.1356778	-0.1356778	-0.1356778	-0.1356778	-0.1356778
0.44306955	0.7776692	1.0475948	-0.055475898	-0.1356778	-0.1356778	-0.1356778	-0.1356778	-0.1356778	-0.1356778	-0.1356778	-0.1356778	-0.1356778	-0.1356778	-0.1356778	-0.1356778	-0.1356778	-0.1356778	-0.1356778	-0.1356778	-0.1356778	-0.1356778	-0.1356778	-0.1356778	-0.1356778	-0.1356778	-0.1356778	-0.1356778	-0.1356778	-0.1356778	-0.1356778	-0.1356778	-0.1356778	-0.1356778	-0.1356778	-0.1356778	-0.1356778	-0.1356778	-0.1356778	-0.1356778	-0.1356778	-0.1356778	-0.1356778	-0.1356778	-0.1356778	-0.1356778	-0.1356778	-0.1356778	-0.1356778	-0.1356778
1.7303203	4.6990147	-0.1356778	-0.1356778	-0.1356778	-0.1356778	-0.1356778	-0.1356778	-0.1356778	-0.1356778	-0.1356778	-0.1356778	-0.1356778	-0.1356778	-0.1356778	-0.1356778	-0.1356778	-0.1356778	-0.1356778	-0.1356778	-0.1356778	-0.1356778	-0.1356778	-0.1356778	-0.1356778	-0.1356778	-0.1356778	-0.1356778	-0.1356778	1.4141191	-0.1356778	-0.1356778	-0.1356778	-0.1356778	-0.1356778	-0.1356778	-0.1356778	-0.1356778	-0.1356778	-0.1356778	-0.1356778	-0.1356778	-0.1356778	-0.1356778	-0.1356778	-0.1356778	-0.1356778	-0.1356778	-0.1356778	-0.1356778
3.8734531	2.313167	0.9253635	-0.1356778	-0.1356778	-0.1356778	-0.1356778	-0.1356778	-0.1356778	-0.1356778	-0.1356778	-0.1356778	-0.1356778	-0.1356778	-0.1356778	-0.1356778	-0.1356778	-0.1356778	-0.1356778	-0.1356778	-0.1356778	-0.1356778	-0.1356778	-0.1356778	-0.1356778	-0.1356778	-0.1356778	-0.1356778	-0.1356778	-0.1356778	-0.1356778	-0.1356778	-0.1356778	-0.1356778	-0.1356778	-0.1356778	-0.1356778	-0.1356778	-0.1356778	-0.1356778	-0.1356778	-0.1356778	-0.1356778	-0.1356778	-0.1356778	-0.1356778	-0.1356778	-0.1356778	-0.1356778	-0.1356778
2.061108	2.612932	-0.1356778	-0.1356778	-0.1356778	-0.1356778	-0.1356778	-0.1356778	-0.1356778	-0.1356778	-0.1356778	-0.1356778	-0.1356778	-0.1356778	-0.1356778	-0.1356778	-0.1356778	-0.1356778	-0.1356778	-0.1356778	-0.1356778	-0.1356778	-0.1356778	-0.1356778	-0.1356778	-0.1356778	-0.1356778	-0.1356778	-0.1356778	-0.1356778	-0.1356778	-0.1356778	-0.1356778	-0.1356778	-0.1356778	-0.1356778	-0.1356778	-0.1356778	-0.1356778	-0.1356778	-0.1356778	-0.1356778	-0.1356778	-0.1356778	-0.1356778	-0.1356778	-0.1356778	-0.1356778	-0.1356778	-0.1356778
-0.1356778	-0.1356778	-0.1356778	-0.1356778	-0.1356778	-0.1356778	-0.1356778	-0.1356778	-0.1356778	-0.1356778	-0.1356778	-0.1356778	-0.1356778	-0.1356778	-0.1356778	-0.1356778	-0.1356778	-0.1356778	-0.1356778	-0.1356778	-0.1356778	-0.1356778	-0.1356778	-0.1356778	-0.1356778	-0.1356778	-0.1356778	-0.1356778	-0.1356778	-0.1356778	-0.1356778	-0.1356778	-0.1356778	-0.1356778	-0.1356778	-0.1356778	-0.1356778	-0.1356778	-0.1356778	-0.1356778	-0.1356778	-0.1356778	-0.1356778	-0.1356778	-0.1356778	-0.1356778	-0.1356778	-0.1356778	-0.1356778	-0.1356778
-0.1356778	-0.1356778	-0.1356778	-0.1356778	-0.1356778	-0.1356778	-0.1356778	-0.1356778	-0.1356778	-0.1356778	-0.1356778	-0.1356778	-0.1356778	-0.1356778	-0.1356778	-0.1356778	-0.1356778	-0.1356778	-0.1356778	-0.1356778	-0.1356778	-0.1356778	-0.1356778	-0.1356778	-0.1356778	-0.1356778	-0.1356778	-0.1356778	-0.1356778	-0.1356778	-0.1356778	-0.1356778	-0.1356778	-0.1356778	-0.1356778	-0.1356778	-0.1356778	-0.1356778	-0.1356778	-0.1356778	-0.1356778	-0.1356778	-0.1356778	-0.1356778	-0.1356778	-0.1356778	-0.1356778	-0.1356778	-0.1356778	-0.1356778
-0.1356778	-0.1356778	-0.1356778	-0.1356778	-0.1356778	-0.1356778	-0.1356778	-0.1356778	-0.1356778	-0.1356778	-0.1356778	-0.1356778	-0.1356778	-0.1356778	-0.1356778	-0.1356778	-0.05000526	-0.1356778	-0.1356778	-0.1356778	-0.1356778	-0.1356778	-0.1356778	-0.1356778	-0.1356778	-0.1356778	-0.1356778	-0.1356778	-0.1356778	-0.1356778	-0.1356778	-0.1356778	-0.1356778	-0.1356778	-0.1356778	-0.1356778	-0.1356778	-0.1356778	-0.1356778	-0.1356778	-0.1356778	-0.1356778	-0.1356778	-0.1356778	-0.1356778	-0.1356778	-0.1356778	-0.1356778	-0.1356778	-0.1356778
-0.1356778	-0.1356778	-0.1356778	-0.1356778	-0.1356778	-0.1356778	-0.1356778	-0.1356778	-0.1356778	-0.1356778	-0.1356778	-0.1356778	-0.1356778	-0.1356778	-0.1356778	-0.1356778	-0.1356778	-0.1356778	-0.1356778	-0.1356778	-0.1356778	-0.1356778	-0.1356778	-0.1356778	-0.1356778	-0.1356778	-0.1356778	-0.1356778	-0.1356778	-0.1356778	-0.1356778	-0.1356778	-0.1356778	-0.1356778	-0.1356778	-0.1356778	-0.1356778	-0.11702746	-0.1356778	-0.1356778	-0.1356778	-0.1356778	-0.1356778	-0.1356778	-0.1356778	-0.1356778	-0.1356778	-0.1356778	-0.1356778	-0.1356778
-0.1356778	-0.1356778	-0.1356778	-0.1356778	-0.1356778	-0.1356778	-0.1356778	-0.1356778	-0.1356778	-0.1356778	-0.1356778	-0.1356778	-0.1356778	-0.1356778	-0.1356778	-0.1356778	-0.1356778	-0.1356778	-0.1356778	-0.1356778	-0.1356778	-0.1356778	-0.1356778	-0.1356778	-0.1356778	-0.1356778	-0.1356778	-0.1356778	-0.1356778	-0.1356778	-0.1356778	-0.1356778	-0.1356778	-0.1356778	-0.1356778	-0.1356778	-0.1356778	-0.1356778	-0.1356778	-0.1356778	-0.1356778	-0.1356778	-0.1356778	-0.1356778	-0.1356778	-0.1356778	-0.1356778	-0.1356778	-0.1356778	-0.1356778
-0.1356778	-0.1356778	-0.1356778	-0.1356778	-0.1356778	-0.1356778	-0.1356778	-0.1356778	-0.1356778	-0.1356778	-0.1356778	-0.1356778	-0.1356778	-0.1356778	-0.1356778	-0.1356778	-0.1356778	-0.1356778	-0.1356778	-0.1356778	-0.1356778	-0.1356778	-0.1356778	-0.1356778	-0.1356778	-0.1356778	-0.1356778	-0.1356778	-0.1356778	-0.1356778	-0.1356778	-0.1356778	-0.1356778	-0.1356778	-0.1356778	-0.1356778	-0.1356778	-0.1356778	-0.1356778	-0.1356778	-0.1356778	-0.1356778	-0.1356778	-0.1356778	-0.1356778	-0.1356778	-0.1356778	-0.1356778	-0.1356778	-0.1356778
-0.1356778	-0.1356778	-0.1356778	-0.1356778	-0.1356778	-0.1356778	-0.1356778	-0.1356778	-0.1356778	-0.1356778	-0.1356778	-0.1356778	-0.1356778	-0.1356778	-0.1356778	-0.1356778	-0.1356778	-0.1356778	-0.1356778	-0.1356778	-0.1356778	-0.1356778	-0.1356778	-0.1356778	-0.1356778	-0.1356778	-0.1356778	-0.1356778	-0.1356778	-0.1356778	-0.1356778	-0.1356778	-0.1356778	-0.1356778	-0.1356778	-0.1356778	-0.1356778	-0.1356778	-0.1356778	-0.1356778	-0.1356778	-0.1356778	-0.1356778	-0.1356778	-0.1356778	-0.1356778	-0.1356778	-0.1356778	-0.1356778	-0.1356778
-0.1356778	-0.1356778	-0.1356778	-0.1356778	-0.1356778	-0.1356778	-0.1356778	-0.1356778	-0.1356778	-0.1356778	-0.1356778	-0.1356778	-0.1356778	-0.1356778	-0.1356778	-0.1356778	-0.1356778	-0.1356778	-0.1356778	-0.1356778	-0.1356778	-0.1356778	-0.1356778	-0.1356778	-0.1356778	-0.1356778	-0.1356778	-0.1356778	-0.1356778	-0.1356778	-0.1356778	-0.1356778	-0.1356778	-0.1356778	-0.1356778	-0.1356778	-0.1356778	-0.1356778	-0.1356778	-0.1356778	-0.1356778	-0.1356778	-0.1356778	-0.1356778	-0.1356778	-0.1356778	-0.1356778	-0.1356778	-0.1356778	-0.1356778
-0.1356778	-0.1356778	-0.1356778	-0.1356778	-0.1356778	-0.1356778	-0.1356778	-0.1356778	-0.1356778	-0.1356778	-0.1356778	-0.1356778	-0.1356778	-0.1356778	-0.1356778	-0.1356778	-0.1356778	-0.1356778	-0.1356778	-0.1356778	-0.1356778	-0.1356778	-0.1356778	-0.1356778	-0.1356778	-0.1356778	-0.1356778	-0.1356778	-0.1356778	-0.1356778	-0.1356778	-0.1356778	-0.1356778	-0.1356778	-0.1356778	-0.1356778	-0.1356778	-0.1356778	-0.1356778	-0.1356778	-0.1356778	-0.1356778	-0.1356778	-0.1356778	-0.1356778	-0.1356778	-0.1356778	-0.1356778	-0.1356778	-0.1356778
-0.1356778	-0.1356778	-0.1356778	-0.1356778	-0.1356778	-0.1356778	-0.1356778	-0.1356778	-0.1356778	-0.1356778	-0.1356778	-0.1356778	-0.1356778	-0.1356778	-0.1356778	-0.1356778	-0.1356778	-0.1356778	-0.1356778	-0.1356778	-0.1356778	-0.1356778	-0.1356778	-0.1356778	-0.1356778	-0.1356778	-0.1356778	-0.1356778	-0.1356778	-0.1356778	-0.1356778	-0.1356778	-0.1356778	-0.1356778	-0.1356778	-0.1356778	-0.1356778	-0.1356778	-0.1356778	-0.1356778	-0.1356778	-0.1356778	-0.1356778	-0.1356778	-0.1356778	-0.1356778	-0.1356778	-0.1356778	-0.1356778	-0.1356778
-0.1356778	-0.1356778	-0.1356778	-0.1356778	-0.1356778	-0.1356778	-0.1356778	-0.1356778	-0.1356778	-0.1356778	-0.1356778	-0.1356778	-0.1356778	-0.1356778	-0.1356778	-0.1356778	-0.1356778	-0.1356778	-0.1356778	-0.1356778	-0.1356778	-0.1356778	-0.1356778	-0.1356778	-0.1356778	-0.1356778	-0.1356778	-0.1356778	-0.1356778	-0.1356778	-0.1356778	-0.1356778	-0.1356778	-0.1356778	-0.1356778	-0.1356778	-0.1356778	-0.1356778	-0.1356778	-0.1356778	-0.1356778	-0.1356778	-0.1356778	-0.1356778	-0.1356778	-0.1356778	-0.1356778	-0.1356778	-0.1356778	-0.1356778
-0.1356778	-0.1356778	-0.1356778	-0.1356778	-0.1356778	-0.1356778	-0.1356778	-0.1356778	-0.1356778	-0.1356778	-0.1356778	-0.1356778	-0.1356778	-0.1356778	0.17752023	-0.1356778	-0.1356778	-0.1356778	-0.1356778	-0.1356778	-0.1356778	-0.1356778	-0.1356778	-0.1356778	-0.1356778	-0.1356778	-0.1356778	-0.1356778	-0.1356778	-0.1356778	-0.1356778	-0.1356778	-0.1356778	-0.1356778	-0.1356778	-0.1356778	-0.1356778	-0.1356778	-0.1356778	-0.1356778	-0.1356778	-0.1356778	-0.1356778	-0.1356778	-0.1356778	-0.1356778	-0.1356778	-0.1356778	-0.1356778	-0.1356778
-0.1356778	-0.1356778	-0.1356778	-0.1356778	-0.1356778	-0.1356778	-0.1356778	-0.1356778	-0.1356778	-0.1356778	-0.1356778	-0.1356778	-0.1356778	-0.1356778	-0.1356778	-0.1356778	-0.1356778	-0.1356778	-0.1356778	-0.1356778	-0.1356778	-0.1356778	-0.1356778	-0.1356778	-0.1356778	-0.1356778	-0.1356778	-0.1356778	-0.1356778	-0.1356778	-0.1356778	-0.1356778	-0.1356778	-0.1356778	-0.1356778	-0.1356778	-0.1356778	-0.1356778	-0.1356778	-0.1356778	-0.1356778	-0.1356778	-0.1356778	-0.1356778	-0.1356778	-0.1356778	-0.1356778	-0.1356778	-0.1356778	-0.1356778
-0.1356778	-0.1356778	-0.1356778	-0.1356778	-0.1356778	-0.1356778	-0.1356778	-0.1356778	-0.1356778	-0.1356778	-0.1356778	-0.1356778	-0.1356778	-0.1356778	-0.1356778	-0.1356778	-0.1356778	-0.1356778	-0.1356778	-0.1356778	-0.1356778	-0.1356778	-0.1356778	-0.1356778	-0.1356778	-0.1356778	-0.1356778	-0.1356778	-0.1356778	-0.1356778	-0.1356778	-0.1356778	-0.1356778	-0.1356778	-0.1356778	-0.1356778	-0.1356778	-0.1356778	-0.1356778	-0.1356778	-0.1356778	-0.1356778	-0.1356778	-0.1356778	-0.1356778	-0.1356778	-0.1356778	-0.1356778	-0.1356778	-0.1356778
-0.1356778	0.18436506	-0.1356778	0.28090852	-0.1356778	-0.1356778	-0.1356778	-0.1356778	-0.1356778	-0.1356778	-0.1356778	-0.1356778	-0.1356778	-0.1356778	-0.1356778	-0.1356778	-0.1356778	-0.1356778	-0.1356778	-0.1356778	-0.1356778	-0.1356778	-0.1356778	-0.1356778	-0.1356778	-0.1356778	-0.1356778	-0.1356778	-0.1356778	-0.1356778	-0.1356778	-0.1356778	-0.1356778	-0.1356778	-0.1356778	-0.1356778	-0.1356778	-0.1356778	-0.1356778	-0.1356778	-0.1356778	-0.1356778	-0.1356778	-0.1356778	-0.1356778	-0.1356778	-0.1356778	-0.1356778	-0.1356778	-0.1356778
-0.1356778	-0.1356778	-0.1356778	-0.1356778	-0.1356778	-0.1356778	-0.1356778	-0.1356778	-0.1356778	-0.1356778	-0.1356778	-0.1356778	-0.1356778	-0.1356778	-0.1356778	-0.1356778	-0.1356778	-0.1356778	-0.1356778	-0.1356778	-0.1356778	-0.1356778	-0.1356778	-0.1356778	-0.1356778	-0.1356778	-0.1356778	-0.1356778	-0.1356778	-0.1356778	-0.1356778	-0.1356778	-0.1356778	-0.1356778	-0.1356778	-0.1356778	-0.1356778	-0.1356778	-0.1356778	-0.1356778	-0.1356778	-0.1356778	-0.1356778	-0.1356778	-0.1356778	-0.1356778	-0.1356778	-0.1356778	-0.1356778	-0.1356778
-0.1356778	-0.1356778	-0.1356778	-0.1356778	-0.1356778	-0.1356778	-0.1356778	-0.1356778	-0.1356778	-0.1356778	-0.1356778	-0.1356778	-0.1356778	-0.1356778	-0.1356778	-0.1356778	-0.1356778	-0.1356778	-0.1356778	-0.1356778	-0.1356778	-0.1356778	-0.1356778	-0.1356778	-0.1356778	-0.1356778	-0.1356778	-0.1356778	-0.1356778	-0.1356778	-0.1356778	-0.1356778	-0.1356778	-0.1356778	-0.1356778	-0.1356778	-0.1356778	-0.1356778	-0.1356778	-0.1356778	-0.1356778	-0.1356778	-0.1356778	-0.1356778	-0.1356778	-0.1356778	-0.1356778	-0.1356778	-0.1356778	-0.1356778
-0.1356778	-0.1356778	-0.1356778	-0.1356778	-0.1356778	-0.1356778	-0.1356778	-0.1356778	-0.1356778	-0.1356778	-0.1356778	-0.1356778	-0.1356778	-0.1356778	-0.1356778	-0.1356778	-0.1356778	-0.1356778	-0.1356778	-0.1356778	-0.1356778	-0.1356778	-0.1356778	-0.1356778	-0.1356778	-0.1356778	-0.1356778	-0.1356778	-0.1356778	-0.1356778	-0.1356778	-0.1356778	-0.1356778	-0.1356778	-0.1356778	-0.1356778	-0.1356778	-0.1356778	-0.1356778	-0.1356778	-0.1356778	-0.1356778	-0.1356778	-0.1356778	-0.1356778	-0.1356778	-0.1356778	-0.1356778	-0.1356778	-0.1356778
-0.1356778	-0.1356778	-0.1356778	-0.1356778	-0.1356778	-0.1356778	-0.1356778	-0.1356778	-0.1356778	-0.1356778	-0.1356778	-0.1356778	-0.1356778	-0.1356778	-0.1356778	-0.1356778	-0.1356778	-0.1356778	-0.1356778	-0.1356778	-0.1356778	-0.1356778	-0.1356778	-0.1356778	0.29450282	-0.1356778	-0.1356778	-0.1356778	-0.1356778	-0.1356778	-0.1356778	-0.1356778	-0.1356778	-0.1356778	-0.1356778	-0.1356778	-0.1356778	-0.1356778	-0.1356778	-0.1356778	-0.1356778	-0.1356778	-0.1356778	-0.1356778	-0.1356778	-0.1356778	-0.1356778	-0.1356778	-0.1356778	-0.1356778
-0.1356778	-0.1356778	-0.1356778	-0.1356778	-0.1356778	-0.1356778	-0.1356778	-0.1356778	-0.1356778	-0.1356778	-0.1356778	-0.1356778	-0.1356778	-0.1356778	-0.1356778	-0.1356778	-0.1356778	-0.1356778	-0.1356778	-0.1356778	-0.1356778	-0.1356778	-0.1356778	-0.1356778	-0.1356778	-0.1356778	-0.1356778	-0.1356778	-0.1356778	-0.1356778	-0.1356778	-0.1356778	-0.1356778	-0.1356778	-0.1356778	-0.1356778	-0.1356778	-0.1356778	-0.1356778	-0.1356778	-0.1356778	-0.1356778	-0.1356778	-0.1356778	-0.1356778	-0.1356778	-0.1356778	-0.1356778	-0.1356778	-0.1356778
-0.1356778	-0.1356778	-0.1356778	-0.1356778	-0.1356778	-0.1356778	-0.1356778	-0.1356778	-0.1356778	-0.1356778	-0.1356778	-0.1356778	-0.1356778	-0.1356778	-0.07704749	-0.1356778	-0.1356778	-0.1356778	-0.1356778	-0.1356778	-0.1356778	-0.1356778	-0.1356778	-0.1356778	-0.1356778	-0.1356778	-0.1356778	-0.1356778	-0.1356778	-0.1356778	-0.1356778	-0.1356778	-0.1356778	-0.1356778	-0.1356778	-0.1356778	-0.1356778	-0.1356778	-0.1356778	-0.1356778	-0.1356778	-0.1356778	-0.1356778	-0.1356778	-0.1356778	-0.1356778	-0.1356778	-0.1356778	-0.1356778	-0.1356778
-0.1356778	-0.1356778	-0.1356778	-0.1356778	-0.1356778	-0.1356778	-0.1356778	-0.1356778	-0.1356778	-0.1356778	-0.1356778	-0.1356778	-0.1356778	-0.1356778	-0.1356778	-0.1356778	-0.1356778	-0.1356778	-0.1356778	-0.1356778	-0.1356778	-0.1356778	-0.1356778	-0.1356778	-0.1356778	-0.1356778	3.2862215	-0.1356778	-0.1356778	-0.1356778	-0.1356778	0.019568745	-0.1356778	-0.1356778	-0.1356778	-0.1356778	-0.1356778	-0.1356778	-0.1356778	-0.1356778	-0.1356778	-0.1356778	-0.1356778	-0.1356778	-0.1356778	-0.1356778	-0.1356778	-0.1356778	-0.1356778	-0.1356778
-0.1356778	-0.1356778	-0.1356778	-0.1356778	-0.1356778	-0.1356778	-0.1356778	-0.1356778	-0.1356778	-0.1356778	-0.1356778	-0.1356778	-0.1356778	-0.1356778	-0.1356778	-0.1356778	-0.1356778	-0.1356778	-0.1356778	-0.1356778	-0.1356778	-0.1356778	-0.1356778	-0.1356778	-0.1356778	-0.1356778	0.4232438	-0.1356778	-0.1356778	-0.1356778	-0.1356778	-0.1356778	-0.1356778	-0.1356778	-0.1356778	-0.1356778	-0.1356778	-0.1356778	-0.1356778	-0.1356778	-0.1356778	-0.1356778	-0.1356778	-0.1356778	-0.1356778	-0.1356778	-0.1356778	-0.1356778	-0.1356778	-0.1356778
-0.1356778	-0.1356778	-0.1356778	-0.1356778	-0.1356778	-0.1356778	-0.1356778	-0.1356778	-0.1356778	-0.1356778	-0.1356778	-0.1356778	-0.1356778	-0.1356778	-0.1356778	-0.1356778	-0.1356778	-0.1356778	-0.1356778	-0.1356778	-0.1356778	-0.1356778	-0.1356778	-0.1356778	-0.1356778	-0.1356778	-0.1356778	-0.1356778	-0.1356778	-0.1356778	-0.1356778	-0.1356778	-0.1356778	-0.1356778	-0.1356778	-0.1356778	-0.1356778	-0.1356778	-0.1356778	-0.1356778	-0.1356778	-0.1356778	-0.1356778	-0.1356778	-0.1356778	-0.1356778	-0.1356778	-0.1356778	-0.1356778	-0.1356778
-0.1356778	-0.1356778	-0.1356778	-0.1356778	-0.1356778	-0.1356778	-0.1356778	-0.1356778	-0.1356778	-0.1356778	-0.1356778	-0.1356778	-0.1356778	-0.1356778	-0.1356778	-0.1356778	-0.1356778	-0.1356778	-0.1356778	-0.1356778	-0.1356778	-0.1356778	-0.1356778	-0.1356778	-0.1356778	-0.1356778	-0.1356778	-0.1356778	-0.1356778	2.2442906	-0.1356778	-0.1356778	-0.1356778	-0.1356778	-0.1356778	-0.1356778	-0.1356778	-0.1356778	-0.1356778	-0.1356778	-0.1356778	-0.1356778	-0.1356778	-0.1356778	-0.1356778	-0.1356778	-0.1356778	-0.1356778	-0.1356778	-0.1356778
-0.1356778	-0.1356778	-0.1356778	-0.1356778	-0.1356778	-0.1356778	-0.1356778	-0.1356778	-0.1356778	-0.1356778	-0.1356778	-0.1356778	-0.1356778	-0.1356778	-0.1356778	-0.1356778	-0.1356778	-0.1356778	-0.1356778	-0.1356778	-0.1356778	-0.0809831	-0.1356778	-0.1356778	-0.1356778	-0.1356778	-0.1356778	-0.1356778	-0.1356778	0.14147961	-0.1356778	-0.1356778	-0.1356778	-0.1356778	-0.1356778	-0.1356778	-0.1356778	-0.1356778	-0.1356778	-0.1356778	-0.1356778	-0.1356778	-0.1356778	-0.1356778	-0.1356778	-0.1356778	-0.1356778	-0.1356778	-0.1356778	-0.1356778
-0.1356778	-0.1356778	-0.1356778	-0.1356778	-0.1356778	-0.1356778	-0.1356778	-0.1356778	-0.1356778	-0.1356778	-0.1356778	-0.1356778	-0.1356778	0.4004653	-0.1356778	-0.1356778	-0.1356778	-0.1356778	-0.1356778	-0.1356778	-0.1356778	-0.1356778	-0.1356778	-0.1356778	-0.1356778	-0.1356778	-0.1356778	-0.1356778	-0.1356778	-0.1356778	-0.1356778	-0.1356778	-0.1356778	-0.1356778	-0.1356778	-0.1356778	-0.1356778	-0.1356778	-0.1356778	-0.1356778	-0.1356778	-0.1356778	-0.1356778	-0.1356778	-0.1356778	-0.1356778	-0.1356778	-0.1356778	-0.1356778	-0.1356778
-0.1356778	-0.1356778	-0.1356778	-0.1356778	-0.1356778	-0.1356778	-0.1356778	-0.1356778	-0.1356778	-0.1356778	-0.1356778	-0.1356778	-0.1356778	-0.1356778	-0.1356778	-0.1356778	-0.1356778	-0.1356778	-0.1356778	-0.1356778	-0.1356778	-0.1356778	-0.1356778	-0.1356778	-0.1356778	-0.1356778	-0.1356778	-0.1356778	-0.1356778	-0.1356778	-0.1356778	-0.1356778	-0.1356778	-0.1356778	-0.1356778	-0.1356778	-0.1356778	-0.1356778	-0.1356778	-0.1356778	-0.1356778	-0.1356778	-0.1356778	-0.1356778	-0.1356778	-0.1356778	-0.1356778	-0.1356778	-0.1356778	-0.1356778
-0.1356778	-0.1356778	-0.1356778	-0.1356778	-0.1356778	-0.1356778	-0.1356778	-0.1356778	-0.1356778	-0.1356778	-0.1356778	-0.1356778	-0.1356778	-0.1356778	-0.1356778	-0.1356778	-0.1356778	-0.1356778	-0.1356778	-0.1356778	-0.1356778	-0.1356778	-0.1356778	-0.1356778	-0.1356778	-0.1356778	-0.1356778	-0.1356778	-0.1356778	-0.1356778	-0.1356778	-0.1356778	-0.1356778	-0.1356778	-0.1356778	-0.1356778	-0.1356778	-0.1356778	-0.1356778	-0.1356778	-0.1356778	-0.1356778	-0.1356778	-0.1356778	-0.1356778	-0.1356778	-0.1356778	-0.1356778	-0.1356778	-0.1356778
-0.1356778	-0.1356778	-0.1356778	-0.1356778	-0.1356778	-0.1356778	-0.1356778	-0.1356778	-0.1356778	-0.1356778	-0.1356778	-0.1356778	-0.1356778	-0.1356778	-0.1356778	-0.1356778	-0.1356778	-0.1356778	-0.1356778	-0.1356778	-0.1356778	-0.1356778	-0.1356778	-0.1356778	-0.1356778	-0.1356778	-0.1356778	-0.1356778	-0.1356778	-0.1356778	-0.1356778	-0.1356778	-0.1356778	-0.1356778	-0.1356778	-0.1356778	-0.1356778	-0.1356778	-0.1356778	-0.1356778	-0.1356778	-0.1356778	-0.1356778	-0.1356778	-0.1356778	-0.1356778	-0.1356778	-0.1356778	-0.1356778	-0.1356778
-0.1356778	-0.1356778	-0.1356778	-0.1356778	-0.1356778	-0.1356778	-0.1356778	-0.1356778	-0.1356778	-0.1356778	-0.1356778	-0.1356778	-0.1356778	-0.1356778	-0.1356778	-0.1356778	-0.1356778	-0.1356778	-0.1356778	-0.1356778	-0.1356778	-0.1356778	-0.1356778	-0.1356778	-0.1356778	-0.1356778	-0.1356778	-0.1356778	-0.1356778	-0.1356778	-0.1356778	-0.1356778	-0.1356778	-0.1356778	-0.05961959	-0.1356778	-0.1356778	-0.1356778	-0.1356778	-0.1356778	-0.1356778	-0.1356778	-0.1356778	-0.1356778	-0.1356778	-0.1356778	-0.1356778	-0.1356778	-0.1356778	-0.1356778
-0.1356778	-0.1356778	-0.1356778	-0.1356778	-0.1356778	-0.1356778	-0.1356778	-0.1356778	-0.1356778	-0.1356778	-0.1356778	-0.1356778	-0.1356778	-0.1356778	-0.1356778	-0.1356778	-0.1356778	-0.1356778	-0.1356778	-0.1356778	-0.1356778	-0.1356778	-0.1356778	-0.1356778	-0.1356778	-0.1356778	-0.1356778	-0.1356778	-0.1356778	-0.1356778	-0.1356778	-0.1356778	-0.1356778	-0.1356778	-0.1356778	-0.1356778	-0.1356778	-0.1356778	-0.1356778	-0.1356778	-0.1356778	-0.1356778	-0.1356778	-0.1356778	-0.1356778	-0.1356778	0.21532562	-0.1356778	-0.1356778	-0.1356778
-0.1356778	-0.1356778	-0.1356778	-0.1356778	-0.1356778	-0.1356778	-0.1356778	-0.1356778	-0.1356778	-0.1356778	-0.1356778	-0.1356778	-0.1356778	-0.1356778	-0.1356778	-0.1356778	-0.1356778	-0.1356778	-0.1356778	-0.1356778	-0.1356778	-0.1356778	-0.1356778	-0.1356778	-0.1356778	-0.1356778	-0.1356778	-0.1356778	-0.1356778	-0.1356778	-0.1356778	-0.1356778	-0.1356778	-0.1356778	-0.1356778	-0.1356778	-0.1356778	0.59587044	-0.1356778	-0.09885412	-0.1356778	-0.1356778	-0.1356778	-0.1356778	-0.1356778	-0.1356778	-0.1356778	-0.1356778	-0.1356778	-0.1356778
-0.1356778	-0.1356778	-0.1356778	-0.1356778	-0.1356778	-0.1356778	-0.1356778	-0.1356778	-0.1356778	-0.1356778	-0.1356778	-0.1356778	-0.1356778	-0.1356778	-0.1356778	-0.1356778	-0.1356778	-0.1356778	-0.1356778	-0.1356778	-0.1356778	-0.1356778	-0.1356778	-0.1356778	-0.1356778	-0.1356778	-0.1356778	-0.1356778	-0.1356778	-0.1356778	-0.1356778	-0.1356778	-0.1356778	-0.1356778	-0.1356778	-0.1356778	-0.1356778	-0.1356778	-0.1356778	-0.1356778	-0.1356778	-0.1356778	-0.1356778	-0.1356778	-0.1356778	-0.1356778	-0.1356778	-0.1356778	-0.1356778	-0.1356778
0.48009646	-0.1356778	-0.1356778	-0.1356778	-0.1356778	-0.1356778	-0.1356778	-0.1356778	-0.1356778	-0.1356778	-0.1356778	-0.1356778	-0.1356778	-0.1356778	-0.1356778	-0.1356778	-0.1356778	-0.1356778	-0.1356778	-0.1356778	-0.1356778	-0.1356778	-0.1356778	-0.1356778	-0.1356778	-0.1356778	-0.1356778	-0.1356778	-0.1356778	-0.1356778	-0.1356778	-0.1356778	-0.1356778	-0.1356778	-0.1356778	-0.1356778	-0.1356778	-0.1356778	-0.1356778	-0.1356778	-0.1356778	-0.1356778	-0.1356778	-0.1356778	-0.1356778	-0.1356778	-0.1356778	-0.1356778	-0.1356778	-0.1356778
-0.1356778	-0.1356778	-0.1356778	-0.1356778	-0.1356778	-0.1356778	-0.1356778	-0.1356778	-0.1356778	-0.1356778	-0.1356778	-0.1356778	-0.1356778	-0.1356778	-0.1356778	-0.1356778	-0.1356778	-0.1356778	-0.1356778	-0.1356778	-0.1356778	-0.1356778	-0.1356778	-0.1356778	-0.1356778	-0.1356778	-0.1356778	-0.1356778	-0.1356778	-0.1356778	-0.1356778	2.6895256	-0.1356778	-0.1356778	-0.1356778	-0.1356778	-0.1356778	-0.1356778	-0.1356778	-0.1356778	-0.1356778	-0.1356778	-0.1356778	-0.1356778	-0.1356778	-0.1356778	-0.1356778	-0.1356778	-0.1356778	-0.1356778
-0.1356778	-0.1356778	-0.1356778	-0.1356778	-0.1356778	-0.1356778	-0.1356778	-0.1356778	-0.1356778	-0.1356778	-0.1356778	-0.1356778	-0.1356778	-0.1356778	-0.1356778	-0.1356778	-0.1356778	-0.1356778	-0.1356778	-0.1356778	-0.1356778	-0.1356778	-0.1356778	-0.1356778	-0.1356778	-0.1356778	-0.1356778	-0.1356778	-0.1356778	-0.1356778	-0.1356778	-0.1356778	-0.09319149	-0.1356778	-0.1356778	-0.1356778	-0.1356778	-0.1356778	-0.1356778	-0.1356778	-0.1356778	-0.1356778	-0.1356778	-0.1356778	-0.1356778	-0.1356778	-0.1356778	-0.1356778	-0.1356778	-0.1356778
-0.1356778	-0.1356778	-0.1356778	-0.1356778	-0.1356778	-0.1356778	-0.1356778	-0.1356778	-0.1356778	-0.1356778	-0.1356778	-0.1356778	-0.1356778	-0.1356778	-0.1356778	-0.1356778	-0.1356778	-0.1356778	-0.1356778	-0.1356778	-0.1356778	-0.1356778	-0.1356778	-0.1356778	-0.1356778	-0.1356778	-0.1356778	-0.1356778	-0.1356778	-0.1356778	-0.1356778	-0.1356778	-0.1356778	-0.1356778	-0.1356778	-0.1356778	-0.1356778	-0.1356778	-0.1356778	-0.1356778	-0.1356778	-0.1356778	-0.1356778	-0.1356778	-0.1356778	-0.1356778	-0.1356778	-0.1356778	-0.1356778	-0.1356778
-0.1356778	-0.1356778	-0.1356778	-0.1356778	-0.1356778	-0.1356778	-0.1356778	-0.1356778	-0.1356778	-0.1356778	-0.1356778	-0.1356778	-0.1356778	-0.1356778	-0.1356778	-0.1356778	-0.1356778	-0.1356778	-0.1356778	-0.1356778	-0.1356778	-0.1356778	-0.1356778	-0.1356778	-0.1356778	-0.1356778	-0.1356778	-0.1356778	-0.1356778	-0.1356778	-0.1356778	-0.1356778	-0.1356778	-0.1356778	-0.1356778	-0.1356778	-0.1356778	-0.1356778	-0.1356778	-0.1356778	-0.1356778	-0.1356778	-0.1356778	-0.1356778	-0.1356778	-0.1356778	-0.1356778	-0.1356778	-0.1356778	-0.1356778
-0.1356778	-0.1356778	-0.1356778	-0.1356778	-0.1356778	-0.1356778	-0.1356778	-0.1356778	-0.1356778	-0.1356778	-0.1356778	-0.1356778	-0.1356778	-0.1356778	-0.1356778	-0.1356778	-0.1356778	-0.1356778	-0.1356778	-0.1356778	-0.1356778	-0.1356778	-0.1356778	-0.1356778	-0.1356778	-0.1356778	-0.1356778	-0.1356778	-0.1356778	-0.1356778	-0.1356778	-0.1356778	-0.1356778	-0.1356778	-0.1356778	-0.1356778	-0.1356778	-0.1356778	-0.1356778	-0.1356778	0.1132446	-0.1356778	-0.1356778	-0.1356778	-0.1356778	-0.1356778	-0.1356778	-0.1356778	-0.1356778	-0.1356778
-0.1356778	-0.1356778	-0.1356778	-0.1356778	-0.1356778	-0.1356778	-0.1356778	-0.1356778	-0.1356778	-0.1356778	-0.1356778	-0.1356778	-0.1356778	-0.1356778	-0.1356778	-0.1356778	-0.1356778	-0.1356778	-0.1356778	-0.1356778	-0.1356778	-0.1356778	-0.1356778	-0.1356778	-0.1356778	-0.1356778	-0.1356778	-0.1356778	-0.1356778	-0.1356778	-0.1356778	-0.1356778	-0.1356778	-0.1356778	-0.1356778	-0.1356778	-0.1356778	-0.1356778	-0.1356778	-0.1356778	-0.1356778	-0.1356778	-0.1356778	-0.1356778	-0.1356778	-0.1356778	-0.1356778	-0.1356778	-0.1356778	-0.1356778
-0.1356778	-0.1356778	-0.1356778	-0.1356778	-0.1356778	-0.1356778	-0.1356778	-0.1356778	-0.1356778	-0.1356778	-0.1356778	-0.1356778	-0.1356778	-0.1356778	-0.1356778	-0.1356778	-0.1356778	-0.1356778	-0.1356778	-0.1356778	-0.1356778	-0.1356778	-0.1356778	0.5379068	-0.1356778	-0.1356778	-0.1356778	-0.1356778	-0.1356778	-0.1356778	-0.1356778	-0.1356778	-0.1356778	-0.1356778	-0.1356778	-0.1356778	-0.1356778	-0.1356778	-0.1356778	-0.1356778	-0.1356778	0.81179565	-0.1356778	-0.1356778	-0.1356778	-0.1356778	-0.1356778	-0.1356778	-0.1356778	-0.1356778
-0.1356778	-0.1356778	-0.1356778	-0.1356778	-0.1356778	-0.1356778	-0.1356778	-0.1356778	-0.1356778	-0.1356778	-0.1356778	-0.1356778	-0.1356778	-0.1356778	-0.1356778	-0.1356778	-0.1356778	-0.1356778	-0.1356778	-0.1356778	-0.1356778	-0.1356778	-0.1356778	-0.1356778	-0.1356778	-0.1356778	-0.1356778	-0.1356778	-0.1356778	-0.1356778	-0.1356778	-0.1356778	-0.1356778	-0.1356778	-0.1356778	-0.1356778	-0.1356778	-0.1356778	-0.1356778	-0.1356778	-0.1356778	-0.1356778	-0.1356778	-0.1356778	-0.1356778	-0.1356778	-0.1356778	-0.1356778	-0.1356778	-0.1356778
-0.1356778	-0.1356778	-0.1356778	-0.1356778	-0.1356778	-0.1356778	-0.1356778	-0.1356778	-0.1356778	-0.1356778	-0.1356778	-0.1356778	-0.1356778	-0.1356778	-0.1356778	-0.1356778	-0.1356778	-0.1356778	-0.1356778	-0.1356778	-0.1356778	-0.1356778	-0.1356778	-0.1356778	-0.1356778	-0.1356778	-0.1356778	-0.1356778	-0.1356778	-0.1356778	-0.1356778	-0.1356778	-0.1356778	-0.1356778	-0.1356778	-0.1356778	-0.1356778	-0.1356778	-0.1356778	-0.1356778	-0.1356778	-0.1356778	-0.1356778	-0.1356778	-0.1356778	-0.1356778	-0.1356778	-0.1356778	-0.1356778	-0.1356778
-0.1356778	-0.1356778	-0.1356778	-0.1356778	-0.1356778	-0.1356778	-0.1356778	-0.1356778	-0.1356778	-0.1356778	-0.1356778	-0.1356778	-0.1356778	-0.1356778	-0.1356778	-0.1356778	-0.1356778	-0.1356778	-0.1356778	-0.1356778	-0.1356778	-0.1356778	-0.1356778	-0.1356778	-0.1356778	-0.1356778	-0.1356778	-0.1356778	-0.1356778	-0.1356778	-0.1356778	-0.1356778	-0.1356778	-0.1356778	-0.1356778	-0.1356778	-0.1356778	-0.1356778	-0.1356778	-0.1356778	-0.1356778	-0.1356778	-0.1356778	-0.1356778	-0.1356778	-0.1356778	-0.1356778	0.9314166	-0.1356778	-0.1356778
-0.1356778	-0.1356778	-0.1356778	-0.1356778	-0.1356778	-0.1356778	-0.1356778	-0.1356778	-0.1356778	-0.1356778	-0.1356778	-0.1356778	-0.1356778	-0.1356778	-0.1356778	-0.1356778	-0.1356778	-0.1356778	-0.1356778	-0.1356778	-0.1356778	-0.1356778	-0.1356778	-0.1356778	-0.1356778	-0.1356778	-0.1356778	-0.1356778	-0.1356778	-0.1356778	-0.1356778	-0.1356778	-0.1356778	-0.1356778	-0.1356778	-0.1356778	-0.1356778	-0.1356778	-0.1356778	-0.1356778	-0.1356778	-0.1356778	-0.1356778	-0.1356778	-0.1356778	-0.1356778	-0.1356778	-0.1356778	-0.1356778	-0.1356778
-0.1356778	-0.1356778	-0.1356778	-0.1356778	-0.1356778	-0.1356778	-0.1356778	-0.1356778	-0.1356778	-0.1356778	-0.1356778	-0.1356778	-0.1356778	-0.1356778	-0.1356778	-0.1356778	-0.1356778	-0.1356778	-0.1356778	-0.1356778	-0.1356778	-0.1356778	-0.1356778	-0.1356778	-0.1356778	-0.1356778	-0.1356778	-0.1356778	-0.1356778	-0.1356778	-0.1356778	-0.1356778	-0.1356778	-0.1356778	-0.1356778	-0.1356778	-0.1356778	-0.1356778	-0.1356778	-0.1356778	-0.1356778	-0.1356778	-0.1356778	-0.1356778	-0.1356778	-0.1356778	-0.1356778	-0.1356778	-0.1356778	-0.1356778
-0.1356778	-0.1356778	-0.1356778	-0.1356778	0.36129847	-0.1356778	-0.1356778	-0.1356778	-0.1356778	-0.1356778	-0.1356778	-0.1356778	-0.1356778	-0.1356778	-0.1356778	-0.1356778	-0.1356778	-0.1356778	-0.1356778	-0.1356778	-0.1356778	-0.1356778	-0.1356778	-0.1356778	-0.1356778	-0.1356778	-0.1356778	-0.1356778	-0.1356778	-0.1356778	-0.1356778	-0.1356778	-0.1356778	-0.1356778	-0.1356778	-0.1356778	-0.1356778	-0.1356778	-0.1356778	-0.1356778	-0.1356778	-0.1356778	-0.1356778	-0.1356778	-0.1356778	-0.1356778	-0.1356778	-0.1356778	-0.1356778	-0.1356778
-0.1356778	-0.1356778	-0.1356778	-0.1356778	-0.1356778	-0.1356778	-0.1356778	-0.1356778	-0.1356778	-0.1356778	-0.1356778	-0.1356778	-0.1356778	-0.1356778	-0.1356778	-0.1356778	-0.1356778	-0.1356778	-0.1356778	-0.1356778	-0.1356778	-0.1356778	-0.1356778	-0.1356778	-0.1356778	-0.1356778	-0.1356778	-0.1356778	-0.1356778	-0.1356778	-0.1356778	-0.1356778	-0.1356778	-0.1356778	-0.1356778	-0.1356778	-0.1356778	-0.1356778	-0.1356778	-0.1356778	-0.1356778	-0.1356778	-0.1356778	-0.1356778	-0.1356778	-0.1356778	-0.1356778	-0.1356778	-0.1356778	-0.1356778
-0.1356778	-0.1356778	-0.1356778	-0.1356778	-0.1356778	-0.1356778	-0.1356778	-0.1356778	-0.1356778	-0.1356778	-0.1356778	-0.1356778	-0.1356778	-0.1356778	-0.1356778	-0.1356778	-0.1356778	-0.1356778	-0.1356778	-0.1356778	-0.1356778	-0.1356778	-0.1356778	-0.1356778	-0.1356778	-0.1356778	-0.1356778	-0.1356778	-0.1356778	-0.1356778	-0.1356778	-0.1356778	-0.1356778	-0.1356778	-0.1356778	-0.1356778	-0.1356778	-0.1356778	-0.1356778	-0.1356778	-0.1356778	-0.08885311	-0.1356778	-0.1356778	-0.1356778	-0.1356778	-0.1356778	-0.1356778	-0.1356778	-0.1356778
-0.1356778	-0.1356778	-0.1356778	-0.1356778	-0.1356778	-0.1356778	-0.1356778	-0.1356778	-0.1356778	-0.1356778	-0.1356778	-0.1356778	-0.1356778	-0.1356778	-0.1356778	-0.1356778	-0.1356778	-0.1356778	-0.1356778	-0.1356778	-0.1356778	-0.1356778	-0.1356778	-0.1356778	-0.1356778	-0.1356778	-0.1356778	-0.1356778	-0.1356778	-0.1356778	-0.1356778	-0.1356778	-0.1356778	-0.1356778	-0.1356778	-0.1356778	-0.1356778	0.972393	-0.1356778	-0.1356778	-0.1356778	0.48317173	-0.1356778	-0.1356778	-0.1356778	-0.1356778	-0.1356778	-0.1356778	-0.1356778	-0.1356778
-0.1356778	-0.1356778	-0.1356778	-0.1356778	-0.1356778	0.07173214	-0.1356778	-0.1356778	-0.1356778	-0.1356778	-0.1356778	-0.1356778	-0.1356778	-0.1356778	-0.1356778	-0.1356778	-0.1356778	-0.1356778	-0.1356778	-0.1356778	-0.1356778	-0.1356778	-0.1356778	-0.1356778	-0.1356778	-0.1356778	-0.1356778	-0.1356778	-0.1356778	-0.1356778	-0.1356778	-0.1356778	-0.1356778	-0.1356778	-0.1356778	-0.1356778	-0.1356778	0.7346509	-0.1356778	-0.1356778	-0.1356778	-0.1356778	-0.1356778	-0.1356778	0.4594458	-0.1356778	-0.1356778	-0.1356778	-0.1356778	-0.1356778
-0.1356778	-0.1356778	-0.1356778	-0.1356778	-0.1356778	-0.1356778	-0.1356778	-0.1356778	-0.0907818	-0.1356778	-0.1356778	-0.1356778	-0.1356778	-0.1356778	-0.1356778	-0.1356778	-0.1356778	-0.1356778	-0.1356778	-0.1356778	-0.1356778	-0.1356778	-0.1356778	-0.1356778	-0.1356778	-0.1356778	-0.1356778	-0.1356778	-0.1356778	-0.1356778	-0.1356778	-0.1356778	-0.1356778	-0.1356778	-0.1356778	-0.1356778	-0.1356778	-0.1356778	-0.1356778	-0.1356778	-0.1356778	2.7880247	-0.1356778	-0.1356778	-0.1356778	-0.1356778	-0.1356778	-0.1356778	-0.1356778	-0.1356778
-0.1356778	-0.1356778	-0.1356778	-0.1356778	-0.1356778	-0.1356778	-0.1356778	-0.1356778	0.048366666	-0.1356778	-0.1356778	-0.1356778	-0.1356778	-0.1356778	-0.1356778	-0.1356778	-0.1356778	-0.1356778	-0.1356778	-0.1356778	-0.1356778	-0.1356778	-0.1356778	-0.1356778	-0.1356778	-0.1356778	-0.1356778	-0.1356778	-0.1356778	-0.1356778	0.3627897	-0.1356778	-0.1356778	-0.1356778	-0.1356778	-0.1356778	-0.1356778	-0.1356778	-0.1356778	-0.1356778	-0.1356778	1.3685032	-0.1356778	-0.1356778	-0.1356778	-0.1356778	-0.1356778	-0.1356778	-0.1356778	0.49647024
-0.1356778	-0.1356778	-0.1356778	-0.1356778	-0.1356778	-0.1356778	-0.1356778	-0.1356778	-0.1356778	-0.1356778	-0.1356778	-0.1356778	-0.1356778	-0.1356778	-0.1356778	-0.1356778	-0.1356778	-0.1356778	-0.1356778	-0.1356778	-0.1356778	-0.1356778	-0.1356778	-0.1356778	-0.1356778	-0.1356778	-0.1356778	-0.1356778	-0.1356778	-0.1356778	-0.1356778	-0.1356778	-0.1356778	-0.1356778	-0.1356778	-0.1356778	-0.1356778	-0.1356778	-0.1356778	-0.1356778	-0.1356778	-0.1356778	-0.1356778	-0.1356778	-0.1356778	-0.1356778	-0.1356778	-0.1356778	-0.1356778	-0.1356778
-0.1356778	-0.1356778	-0.1356778	-0.1356778	-0.1356778	-0.1356778	-0.1356778	-0.1356778	-0.1356778	-0.1356778	-0.1356778	-0.1356778	-0.1356778	-0.1356778	-0.1356778	-0.1356778	-0.1356778	-0.1356778	-0.1356778	-0.1356778	-0.1356778	-0.1356778	-0.1356778	-0.1356778	-0.1356778	-0.1356778	-0.1356778	-0.1356778	-0.1356778	-0.06695432	1.0406926	-0.1356778	-0.1356778	-0.1356778	-0.1356778	-0.1356778	-0.1356778	-0.1356778	-0.1356778	-0.1356778	-0.1356778	-0.1356778	-0.1356778	-0.1356778	-0.1356778	-0.1356778	-0.1356778	-0.1356778	-0.1356778	-0.1356778
-0.1356778	-0.1356778	-0.1356778	-0.1356778	-0.1356778	-0.1356778	-0.1356778	-0.1356778	-0.1356778	-0.1356778	-0.1356778	-0.1356778	-0.1356778	-0.1356778	-0.1356778	0.68409455	-0.1356778	-0.1356778	-0.1356778	-0.1356778	-0.1356778	-0.1356778	-0.1356778	-0.1356778	-0.1356778	-0.1356778	-0.1356778	-0.1356778	-0.1356778	-0.1356778	1.3574488	-0.1356778	-0.1356778	-0.1356778	-0.1356778	-0.1356778	-0.1356778	-0.1356778	-0.1356778	-0.1356778	-0.1356778	-0.1356778	-0.1356778	-0.1356778	-0.1356778	-0.1356778	-0.1356778	-0.1356778	-0.1356778	-0.1356778
-0.1356778	-0.1356778	-0.1356778	-0.1356778	-0.1356778	-0.1356778	-0.1356778	-0.1356778	-0.1356778	-0.1356778	-0.1356778	-0.1356778	-0.1356778	-0.1356778	-0.1356778	-0.1356778	-0.1356778	-0.1356778	-0.1356778	-0.1356778	-0.1356778	-0.1356778	-0.1356778	-0.1356778	-0.1356778	-0.1356778	-0.1356778	-0.1356778	-0.1356778	-0.1356778	0.12841569	-0.1356778	-0.1356778	-0.1356778	-0.1356778	-0.1356778	-0.1356778	-0.1356778	-0.1356778	-0.1356778	-0.1356778	-0.1356778	-0.1356778	-0.1356778	-0.1356778	-0.1356778	-0.1356778	-0.1356778	-0.1356778	-0.1356778
-0.1356778	-0.1356778	-0.1356778	-0.1356778	-0.1356778	-0.1356778	-0.1356778	-0.1356778	-0.1356778	-0.1356778	-0.1356778	-0.1356778	-0.1356778	-0.1356778	-0.1356778	-0.1356778	-0.1356778	-0.1356778	-0.1356778	-0.1356778	-0.1356778	-0.1356778	-0.1356778	-0.1356778	-0.1356778	-0.1356778	-0.1356778	-0.1356778	-0.1356778	-0.1356778	-0.1356778	-0.1356778	-0.1356778	-0.1356778	-0.1356778	-0.1356778	-0.1356778	-0.1356778	-0.1356778	-0.1356778	-0.1356778	-0.1356778	-0.1356778	-0.1356778	-0.1356778	-0.1356778	-0.1356778	-0.1356778	-0.1356778	-0.1356778
-0.1356778	-0.1356778	-0.1356778	-0.1356778	-0.1356778	-0.1356778	-0.1356778	-0.1356778	-0.1356778	-0.1356778	-0.1356778	-0.1356778	-0.1356778	-0.1356778	-0.1356778	-0.1356778	-0.1356778	-0.1356778	-0.1356778	-0.1356778	-0.1356778	-0.1356778	-0.1356778	-0.1356778	-0.1356778	-0.1356778	-0.1356778	-0.1356778	-0.1356778	-0.1356778	-0.1356778	-0.1356778	-0.1356778	-0.1356778	-0.1356778	0.024615262	-0.1356778	-0.1356778	-0.1356778	0.5111501	-0.1356778	-0.1356778	-0.1356778	-0.1356778	-0.1356778	-0.1356778	-0.1356778	-0.1356778	-0.1356778	-0.1356778
-0.1356778	-0.1356778	0.46388963	0.7322488	-0.1356778	-0.1356778	-0.1356778	-0.1356778	-0.1356778	-0.1356778	-0.1356778	-0.1356778	-0.1356778	-0.1356778	-0.1356778	-0.1356778	-0.1356778	-0.1356778	-0.1356778	-0.1356778	-0.1356778	-0.1356778	-0.1356778	-0.1356778	-0.1356778	-0.1356778	-0.1356778	-0.1356778	-0.1356778	-0.1356778	-0.1356778	-0.1356778	-0.1356778	-0.1356778	-0.1356778	-0.1356778	-0.1356778	-0.1356778	-0.1356778	-0.1356778	-0.1356778	-0.1356778	-0.1356778	-0.1356778	-0.1356778	-0.1356778	-0.1356778	-0.1356778	-0.1356778	-0.1356778
-0.1356778	-0.1356778	2.0618067	-0.1356778	-0.1356778	-0.1356778	-0.1356778	-0.1356778	-0.1356778	-0.1356778	-0.1356778	-0.1356778	-0.1356778	-0.1356778	-0.1356778	-0.1356778	-0.1356778	-0.1356778	-0.1356778	-0.1356778	-0.1356778	-0.1356778	-0.1356778	-0.1356778	-0.1356778	-0.1356778	-0.1356778	-0.1356778	-0.1356778	-0.1356778	-0.1356778	-0.1356778	-0.1356778	-0.1356778	-0.1356778	-0.1356778	-0.1356778	-0.1356778	-0.1356778	-0.1356778	-0.1356778	-0.1356778	-0.1356778	-0.1356778	-0.1356778	-0.1356778	-0.1356778	-0.1356778	-0.1356778	-0.1356778
-0.1356778	-0.1356778	-0.1356778	-0.1356778	-0.1356778	-0.1356778	-0.1356778	-0.1356778	-0.1356778	-0.1356778	-0.1356778	-0.1356778	-0.1356778	-0.1356778	-0.1356778	-0.1356778	-0.1356778	-0.1356778	-0.1356778	-0.1356778	-0.1356778	-0.1356778	-0.1356778	-0.1356778	-0.1356778	-0.1356778	-0.1356778	-0.1356778	-0.1356778	-0.1356778	0.87004304	-0.1356778	-0.1356778	-0.1356778	-0.1356778	-0.1356778	-0.1356778	-0.1356778	-0.1356778	-0.1356778	-0.1356778	-0.1356778	-0.1356778	-0.1356778	-0.1356778	-0.1356778	-0.1356778	0.81641173	-0.1356778	-0.1356778
-0.1356778	-0.1356778	-0.1356778	-0.1356778	-0.1356778	-0.1356778	-0.1356778	-0.1356778	-0.1356778	-0.1356778	-0.1356778	-0.1356778	-0.1356778	-0.1356778	-0.1356778	-0.1356778	-0.1356778	-0.1356778	-0.1356778	-0.1356778	-0.1356778	-0.1356778	-0.1356778	-0.1356778	-0.1356778	-0.1356778	-0.1356778	-0.1356778	-0.1356778	-0.1356778	-0.1356778	-0.1356778	-0.1356778	-0.1356778	-0.1356778	-0.1356778	-0.1356778	-0.1356778	-0.1356778	-0.1356778	-0.1356778	-0.1356778	-0.1356778	-0.1356778	-0.1356778	-0.1356778	-0.1356778	-0.1356778	-0.1356778	-0.1356778
-0.1356778	-0.1356778	-0.1356778	-0.1356778	-0.1356778	-0.1356778	-0.1356778	-0.1356778	-0.1356778	-0.1356778	-0.1356778	-0.1356778	-0.1356778	-0.1356778	-0.1356778	-0.1356778	-0.1356778	-0.1356778	-0.1356778	-0.1356778	-0.1356778	-0.1356778	-0.1356778	-0.1356778	-0.1356778	-0.1356778	-0.1356778	-0.1356778	-0.1356778	-0.1356778	-0.1356778	-0.1356778	-0.1356778	-0.1356778	-0.1356778	-0.1356778	-0.1356778	-0.1356778	-0.1356778	-0.1356778	-0.1356778	-0.1356778	-0.1356778	-0.1356778	-0.1356778	-0.1356778	-0.1356778	-0.1356778	-0.1356778	-0.1356778
-0.1356778	-0.1356778	-0.1356778	-0.1356778	-0.1356778	-0.1356778	-0.1356778	-0.1356778	-0.1356778	-0.1356778	-0.1356778	-0.1356778	-0.1356778	-0.1356778	-0.1356778	-0.1356778	-0.1356778	-0.1356778	-0.1356778	-0.1356778	-0.1356778	-0.1356778	-0.1356778	-0.1356778	-0.1356778	-0.1356778	-0.1356778	-0.1356778	-0.1356778	-0.1356778	-0.1356778	-0.1356778	-0.1356778	-0.1356778	-0.1356778	-0.1356778	-0.1356778	-0.1356778	-0.1356778	-0.1356778	-0.1356778	-0.1356778	-0.1356778	-0.1356778	-0.1356778	-0.1356778	-0.1356778	-0.1356778	-0.1356778	-0.1356778
-0.1356778	-0.1356778	-0.1356778	-0.1356778	-0.1356778	-0.1356778	-0.1356778	-0.1356778	-0.1356778	-0.1356778	-0.1356778	-0.1356778	-0.1356778	-0.1356778	-0.1356778	-0.1356778	-0.1356778	-0.1356778	-0.1356778	-0.1356778	-0.1356778	-0.1356778	-0.1356778	-0.1356778	-0.1356778	-0.1356778	-0.1356778	-0.1356778	-0.1356778	-0.1356778	-0.1356778	0.638394	-0.1356778	-0.1356778	-0.1356778	-0.1356778	-0.1356778	-0.1356778	-0.1356778	-0.1356778	-0.1356778	-0.1356778	-0.1356778	-0.1356778	-0.1356778	-0.1356778	-0.1356778	-0.1356778	-0.1356778	-0.1356778
-0.1356778	-0.1356778	-0.1356778	-0.1356778	-0.1356778	-0.1356778	-0.1356778	-0.1356778	-0.1356778	-0.1356778	-0.1356778	-0.1356778	-0.1356778	-0.1356778	-0.1356778	-0.1356778	-0.1356778	-0.1356778	-0.1356778	-0.1356778	-0.1356778	-0.1356778	-0.1356778	-0.1356778	-0.1356778	-0.1356778	-0.1356778	-0.1356778	-0.1356778	-0.1356778	0.15692255	-0.1356778	-0.1356778	-0.1356778	-0.1356778	-0.1356778	-0.1356778	-0.1356778	-0.1356778	-0.1356778	-0.1356778	-0.1356778	-0.1356778	-0.1356778	-0.1356778	-0.1356778	-0.1356778	-0.1356778	-0.1356778	-0.1356778
-0.1356778	-0.1356778	-0.1356778	-0.1356778	-0.1356778	-0.1356778	-0.1356778	-0.1356778	-0.1356778	-0.1356778	-0.1356778	-0.1356778	-0.1356778	-0.1356778	-0.1356778	-0.1356778	-0.1356778	-0.1356778	1.4354526	-0.1356778	-0.1356778	-0.1356778	-0.1356778	-0.1356778	-0.1356778	-0.1356778	-0.1356778	-0.1356778	-0.1356778	-0.1356778	0.38354406	-0.1356778	-0.1356778	-0.1356778	-0.1356778	-0.1356778	-0.1356778	-0.1356778	-0.1356778	-0.1356778	-0.1356778	-0.1356778	-0.1356778	-0.1356778	-0.1356778	1.3639675	-0.1356778	-0.1356778	-0.1356778	-0.1356778
-0.1356778	-0.1356778	-0.1356778	-0.1356778	-0.1356778	-0.1356778	-0.1356778	-0.1356778	-0.1356778	-0.1356778	-0.1356778	-0.1356778	-0.1356778	-0.1356778	-0.1356778	-0.1356778	-0.1356778	-0.1356778	0.3194085	-0.1356778	-0.1356778	-0.1356778	-0.1356778	-0.1356778	-0.1356778	-0.1356778	-0.1356778	-0.1356778	-0.1356778	-0.1356778	-0.1356778	-0.1356778	-0.1356778	-0.1356778	-0.1356778	-0.1356778	-0.1356778	-0.1356778	-0.1356778	-0.1356778	-0.1356778	-0.1356778	-0.1356778	-0.1356778	-0.1356778	-0.1356778	-0.1356778	-0.1356778	-0.1356778	-0.1356778
-0.1356778	-0.1356778	-0.1356778	-0.1356778	-0.1356778	-0.1356778	-0.1356778	-0.1356778	-0.1356778	-0.1356778	-0.1356778	-0.1356778	-0.1356778	-0.1356778	-0.1356778	-0.1356778	-0.1356778	-0.1356778	-0.1356778	-0.1356778	-0.1356778	-0.1356778	-0.1356778	-0.1356778	-0.1356778	-0.1356778	-0.1356778	-0.1356778	-0.1356778	-0.1356778	-0.1356778	-0.1356778	-0.1356778	-0.1356778	-0.1356778	-0.1356778	-0.1356778	-0.1356778	-0.1356778	-0.1356778	-0.1356778	-0.1356778	-0.1356778	-0.1356778	-0.1356778	-0.1356778	-0.1356778	-0.1356778	-0.1356778	-0.1356778
-0.1356778	-0.1356778	-0.1356778	-0.1356778	-0.1356778	-0.1356778	-0.1356778	-0.1356778	-0.1356778	-0.1356778	-0.1356778	-0.1356778	1.4381564	-0.1356778	-0.1356778	-0.1356778	-0.1356778	-0.1356778	-0.1356778	-0.1356778	-0.1356778	-0.1356778	-0.1356778	-0.1356778	-0.1356778	-0.1356778	-0.1356778	-0.1356778	-0.1356778	-0.1356778	-0.1356778	-0.1356778	-0.1356778	-0.1356778	-0.1356778	-0.1356778	-0.1356778	-0.1356778	-0.1356778	-0.1356778	-0.1356778	-0.1356778	-0.1356778	-0.1356778	-0.1356778	-0.1356778	-0.1356778	-0.1356778	-0.1356778	-0.1356778
-0.1356778	-0.1356778	-0.1356778	0.07895553	-0.1356778	-0.1356778	-0.1356778	-0.1356778	-0.1356778	-0.1356778	-0.1356778	-0.1356778	1.3293422	-0.1356778	-0.1356778	-0.1356778	-0.1356778	-0.1356778	-0.1356778	-0.1356778	-0.1356778	-0.1356778	-0.1356778	-0.1356778	-0.1356778	-0.1356778	-0.1356778	-0.1356778	-0.1356778	-0.1356778	-0.1356778	-0.1356778	-0.1356778	-0.1356778	-0.1356778	-0.1356778	-0.1356778	-0.1356778	-0.1356778	-0.1356778	-0.1356778	-0.1356778	-0.1356778	-0.1356778	-0.1356778	-0.1356778	-0.1356778	-0.1356778	-0.1356778	-0.1356778
1.6140738	-0.1356778	-0.1356778	-0.1356778	-0.1356778	-0.1356778	-0.1356778	-0.1356778	-0.1356778	-0.1356778	-0.1356778	1.4065243	-0.1356778	-0.1356778	-0.1356778	-0.1356778	-0.1356778	-0.1356778	-0.1356778	-0.1356778	-0.1356778	-0.1356778	-0.1356778	-0.1356778	-0.1356778	-0.1356778	-0.1356778	-0.1356778	-0.1356778	-0.1356778	-0.1356778	-0.1356778	-0.1356778	-0.1356778	-0.1356778	-0.1356778	-0.1356778	-0.1356778	-0.1356778	-0.1356778	-0.1356778	-0.1356778	-0.1356778	-0.1356778	-0.1356778	-0.1356778	-0.1356778	-0.1356778	-0.1356778	-0.1356778
-0.1356778	-0.1356778	-0.1356778	-0.1356778	-0.1356778	-0.1356778	0.009994027	-0.1356778	-0.1356778	-0.1356778	-0.1356778	-0.1356778	-0.1356778	-0.1356778	-0.1356778	-0.1356778	-0.1356778	-0.1356778	-0.1356778	-0.1356778	-0.1356778	-0.1356778	-0.1356778	-0.1356778	-0.1356778	-0.1356778	-0.1356778	-0.1356778	-0.1356778	-0.1356778	-0.1356778	-0.1356778	-0.1356778	-0.1356778	-0.1356778	-0.1356778	-0.1356778	-0.1356778	-0.1356778	-0.1356778	-0.1356778	-0.1356778	-0.1356778	-0.1356778	-0.1356778	-0.1356778	-0.1356778	-0.1356778	-0.1356778	-0.1356778
0.48665097	-0.1356778	-0.1356778	-0.1356778	-0.1356778	-0.1356778	-0.1356778	-0.1356778	-0.1356778	-0.1356778	-0.1356778	-0.1356778	-0.1356778	-0.1356778	-0.1356778	-0.1356778	-0.1356778	-0.1356778	-0.1356778	-0.1356778	-0.1356778	-0.1356778	-0.1356778	-0.1356778	-0.1356778	-0.1356778	-0.1356778	-0.1356778	-0.1356778	-0.1356778	-0.1356778	-0.1356778	-0.1356778	-0.1356778	-0.1356778	-0.1356778	-0.1356778	-0.1356778	-0.1356778	-0.1356778	-0.1356778	-0.1356778	-0.1356778	-0.1356778	-0.1356778	-0.1356778	-0.1356778	1.4290379	-0.1356778	-0.1356778
-0.1356778	-0.1356778	-0.1356778	-0.1356778	-0.1356778	-0.1356778	-0.1356778	-0.1356778	-0.1356778	-0.1356778	-0.08548654	-0.1356778	-0.1356778	-0.1356778	-0.1356778	-0.1356778	-0.1356778	-0.1356778	-0.1356778	-0.1356778	-0.1356778	-0.1356778	-0.1356778	-0.1356778	-0.1356778	-0.1356778	-0.1356778	-0.1356778	-0.1356778	-0.1356778	-0.1356778	-0.1356778	-0.1356778	-0.1356778	-0.1356778	-0.1356778	-0.1356778	-0.1356778	-0.1356778	-0.1356778	-0.1356778	-0.1356778	-0.1356778	-0.1356778	-0.1356778	0.271143	-0.1356778	-0.1356778	-0.1356778	-0.1356778
-0.1356778	-0.1356778	-0.1356778	-0.1356778	-0.1356778	-0.1356778	-0.1356778	-0.1356778	-0.1356778	-0.1356778	-0.1356778	-0.1356778	-0.1356778	-0.1356778	-0.1356778	-0.1356778	-0.1356778	-0.1356778	-0.1356778	3.4876714	-0.1356778	-0.1356778	-0.1356778	-0.1356778	-0.1356778	-0.1356778	-0.1356778	-0.1356778	-0.1356778	-0.1356778	-0.1356778	-0.1356778	-0.1356778	-0.1356778	-0.1356778	-0.1356778	-0.1356778	-0.1356778	-0.1356778	-0.1356778	-0.1356778	-0.1356778	-0.1356778	-0.1356778	-0.1356778	-0.1356778	-0.1356778	-0.1356778	-0.1356778	-0.1356778
-0.1356778	-0.1356778	-0.1356778	-0.1356778	-0.1356778	-0.1356778	-0.1356778	-0.1356778	-0.1356778	-0.1356778	-0.1356778	-0.1356778	-0.1356778	-0.1356778	-0.1356778	-0.1356778	-0.1356778	-0.1356778	-0.1356778	3.1730485	-0.1356778	-0.1356778	-0.1356778	-0.1356778	-0.1356778	-0.1356778	-0.1356778	-0.1356778	-0.1356778	-0.1356778	-0.1356778	-0.1356778	-0.1356778	-0.1356778	-0.1356778	-0.1356778	-0.1356778	-0.1356778	-0.1356778	-0.1356778	-0.1356778	-0.1356778	-0.1356778	-0.1356778	1.1613532	-0.1356778	-0.1356778	-0.1356778	-0.1356778	-0.1356778
-0.1356778	-0.1356778	-0.1356778	-0.1356778	-0.1356778	-0.1356778	-0.1356778	-0.1356778	-0.1356778	-0.1356778	-0.1356778	-0.1356778	-0.1356778	-0.1356778	-0.1356778	-0.1356778	-0.1356778	-0.1356778	-0.1356778	-0.1356778	-0.1356778	-0.1356778	-0.1356778	-0.1356778	-0.1356778	-0.1356778	-0.1356778	-0.1356778	-0.1356778	-0.1356778	-0.1356778	-0.1356778	-0.1356778	-0.1356778	-0.1356778	-0.1356778	-0.1356778	-0.1356778	-0.1356778	-0.1356778	-0.1356778	-0.1356778	-0.1356778	-0.1356778	-0.1356778	-0.1356778	-0.1356778	-0.1356778	-0.1356778	-0.1356778
-0.1356778	-0.1356778	-0.1356778	-0.1356778	-0.1356778	-0.1356778	-0.1356778	-0.1356778	-0.1356778	-0.1356778	-0.1356778	-0.1356778	-0.1356778	-0.1356778	-0.1356778	-0.1356778	-0.1356778	-0.1356778	-0.1356778	-0.1356778	-0.1356778	-0.1356778	-0.1356778	-0.1356778	-0.1356778	-0.1356778	-0.1356778	-0.1356778	-0.1356778	-0.1356778	-0.1356778	-0.1356778	-0.1356778	-0.1356778	-0.1356778	-0.1356778	-0.1356778	-0.1356778	-0.1356778	-0.1356778	1.7270609	-0.1356778	-0.1356778	-0.1356778	-0.1356778	-0.1356778	-0.1356778	-0.1356778	-0.1356778	-0.1356778
-0.1356778	-0.1356778	-0.1356778	-0.1356778	-0.1356778	-0.1356778	-0.1356778	-0.1356778	-0.1356778	-0.1356778	-0.1356778	-0.1356778	-0.1356778	-0.1356778	-0.1356778	-0.1356778	-0.1356778	-0.1356778	-0.1356778	-0.1356778	-0.1356778	-0.1356778	-0.1356778	-0.1356778	-0.1356778	-0.1356778	-0.1356778	-0.1356778	-0.1356778	-0.1356778	-0.1356778	-0.1356778	-0.1356778	-0.1356778	-0.1356778	-0.1356778	-0.1356778	-0.1356778	2.5508018	-0.1356778	-0.1356778	-0.1356778	-0.1356778	-0.1356778	-0.1356778	-0.1356778	-0.1356778	-0.1356778	-0.1356778	-0.1356778
-0.1356778	-0.1356778	-0.1356778	-0.1356778	-0.1356778	-0.1356778	-0.1356778	-0.1356778	-0.1356778	0.044886373	-0.1356778	-0.1356778	-0.1356778	-0.1356778	-0.1356778	-0.1356778	-0.1356778	-0.1356778	-0.1356778	-0.1356778	-0.1356778	-0.1356778	-0.1356778	-0.1356778	-0.1356778	-0.1356778	-0.1356778	-0.1356778	-0.1356778	-0.1356778	-0.1356778	-0.1356778	-0.1356778	-0.1356778	-0.1356778	-0.1356778	-0.1356778	-0.1356778	1.6732658	-0.1356778	-0.1356778	-0.1356778	-0.1356778	-0.1356778	-0.1356778	-0.1356778	-0.1356778	-0.1356778	-0.1356778	-0.1356778
-0.1356778	-0.1356778	-0.1356778	-0.1356778	-0.1356778	-0.1356778	-0.1356778	-0.1356778	-0.1356778	-0.046198547	-0.1356778	-0.1356778	-0.1356778	-0.042273268	-0.1356778	-0.1356778	-0.1356778	-0.1356778	-0.1356778	-0.1356778	-0.1356778	-0.1356778	-0.1356778	-0.1356778	-0.1356778	-0.1356778	-0.1356778	-0.1356778	-0.1356778	-0.1356778	-0.1356778	-0.1356778	-0.1356778	-0.1356778	-0.1356778	-0.1356778	-0.1356778	-0.1356778	-0.1356778	-0.1356778	-0.1356778	-0.1356778	-0.1356778	-0.1356778	-0.1356778	-0.1356778	-0.1356778	-0.1356778	-0.1356778	-0.1356778
-0.1356778	-0.1356778	-0.1356778	-0.1356778	-0.1356778	-0.1356778	-0.1356778	-0.1356778	3.3883421	-0.1356778	-0.1356778	-0.1356778	-0.1356778	-0.1356778	-0.1356778	-0.1356778	-0.1356778	-0.1356778	-0.1356778	-0.1356778	-0.1356778	-0.1356778	-0.1356778	-0.1356778	-0.1356778	-0.1356778	-0.1356778	-0.1356778	-0.1356778	-0.1356778	-0.1356778	-0.1356778	-0.1356778	-0.1356778	-0.1356778	-0.1356778	-0.1356778	-0.1356778	-0.1356778	-0.1356778	-0.1356778	-0.1356778	-0.1356778	-0.1356778	-0.1356778	-0.1356778	-0.1356778	-0.1356778	-0.1356778	-0.1356778
-0.1356778	-0.1356778	-0.1356778	-0.1356778	-0.1356778	-0.1356778	-0.1356778	-0.1356778	2.9650066	-0.1356778	-0.1356778	-0.1356778	-0.1356778	-0.1356778	-0.1356778	-0.1356778	-0.1356778	-0.1356778	-0.1356778	-0.1356778	-0.1356778	-0.1356778	-0.1356778	-0.1356778	-0.1356778	-0.1356778	-0.1356778	-0.1356778	-0.1356778	-0.1356778	-0.1356778	-0.1356778	-0.1356778	-0.1356778	-0.1356778	-0.1356778	-0.1356778	-0.1356778	-0.1356778	-0.1356778	-0.1356778	-0.1356778	-0.1356778	-0.1356778	-0.1356778	-0.1356778	-0.1356778	-0.1356778	-0.1356778	-0.1356778
-0.1356778	-0.1356778	-0.1356778	-0.1356778	-0.1356778	-0.1356778	-0.1356778	-0.1356778	-0.1356778	-0.1356778	-0.1356778	-0.1356778	-0.1356778	-0.1356778	-0.12303715	-0.1356778	-0.1356778	-0.1356778	-0.1356778	-0.1356778	-0.1356778	-0.1356778	-0.1356778	-0.1356778	-0.1356778	-0.1356778	-0.1356778	-0.1356778	-0.1356778	-0.1356778	-0.1356778	-0.1356778	-0.1356778	-0.1356778	-0.1356778	-0.1356778	-0.1356778	-0.1356778	-0.1356778	-0.1356778	-0.1356778	-0.1356778	-0.1356778	-0.1356778	-0.1356778	-0.1356778	-0.1356778	-0.1356778	-0.1356778	-0.1356778
-0.1356778	-0.1356778	-0.1356778	-0.1356778	-0.1356778	-0.1356778	-0.1356778	-0.1356778	-0.1356778	-0.1356778	-0.1356778	-0.1356778	-0.1356778	-0.1356778	-0.1356778	-0.1356778	-0.1356778	-0.1356778	-0.1356778	-0.1356778	-0.1356778	-0.1356778	-0.1356778	-0.1356778	-0.1356778	-0.1356778	-0.1356778	-0.1356778	-0.1356778	-0.1356778	-0.1356778	-0.1356778	-0.1356778	-0.1356778	-0.1356778	-0.1356778	-0.1356778	-0.1356778	-0.1356778	-0.1356778	-0.1356778	-0.1356778	-0.1356778	-0.1356778	-0.1356778	-0.1356778	-0.1356778	-0.1356778	-0.1356778	-0.1356778
-0.1356778	-0.1356778	-0.1356778	-0.1356778	-0.1356778	-0.1356778	-0.1356778	3.2727005	-0.1356778	-0.1356778	-0.1356778	-0.1356778	-0.1356778	-0.1356778	-0.1356778	-0.1356778	-0.1356778	-0.1356778	-0.1356778	-0.1356778	-0.1356778	-0.1356778	-0.1356778	-0.1356778	-0.1356778	-0.1356778	-0.1356778	-0.1356778	-0.1356778	-0.1356778	-0.1356778	-0.1356778	-0.1356778	-0.1356778	-0.1356778	-0.1356778	-0.1356778	-0.1356778	-0.1356778	-0.1356778	-0.1356778	-0.1356778	-0.1356778	-0.1356778	-0.1356778	0.7716116	-0.1356778	-0.1356778	-0.1356778	-0.1356778
-0.1356778	-0.1356778	-0.1356778	0.37954122	-0.1356778	-0.1356778	-0.1356778	2.6688967	-0.1356778	-0.1356778	-0.1356778	-0.1356778	-0.1356778	-0.1356778	-0.1356778	-0.1356778	-0.1356778	-0.1356778	-0.1356778	-0.1356778	-0.1356778	-0.1356778	-0.1356778	-0.1356778	-0.1356778	-0.1356778	-0.1356778	-0.1356778	-0.1356778	-0.1356778	-0.1356778	-0.1356778	-0.1356778	-0.1356778	-0.1356778	-0.1356778	-0.1356778	-0.1356778	-0.1356778	-0.1356778	-0.1356778	-0.1356778	-0.1356778	-0.1356778	-0.1356778	-0.1356778	-0.1356778	-0.1356778	-0.1356778	-0.1356778
-0.1356778	0.33783478	-0.1356778	0.6954389	-0.1356778	-0.1356778	2.2112362	-0.1356778	-0.1356778	-0.1356778	-0.1356778	-0.1356778	-0.1356778	-0.1356778	-0.1356778	-0.1356778	-0.1356778	-0.1356778	-0.1356778	-0.1356778	-0.1356778	-0.1356778	-0.1356778	-0.1356778	-0.1356778	-0.1356778	-0.1356778	-0.1356778	-0.1356778	-0.1356778	-0.1356778	-0.1356778	-0.1356778	-0.1356778	-0.1356778	-0.1356778	-0.1356778	-0.1356778	-0.1356778	-0.1356778	-0.1356778	-0.1356778	-0.1356778	-0.1356778	-0.1356778	-0.1356778	-0.1356778	-0.1356778	-0.1356778	-0.1356778
-0.1356778	0.09573082	0.99928397	-0.1356778	-0.1356778	-0.1356778	1.6572042	1.7899629	-0.1356778	-0.1356778	-0.1356778	-0.1356778	-0.1356778	-0.1356778	-0.1356778	-0.1356778	-0.1356778	-0.1356778	-0.1356778	-0.1356778	-0.1356778	-0.1356778	-0.1356778	-0.1356778	-0.1356778	-0.1356778	-0.1356778	-0.1356778	-0.1356778	-0.1356778	-0.1356778	-0.1356778	-0.1356778	-0.1356778	-0.1356778	-0.1356778	-0.1356778	-0.1356778	-0.1356778	-0.1356778	-0.1356778	-0.1356778	-0.1356778	-0.1356778	-0.1356778	-0.1356778	-0.1356778	-0.1356778	-0.1356778	-0.1356778
-0.1356778	-0.1356778	1.5271153	-0.1356778	-0.1356778	-0.1356778	3.368561	3.308418	-0.1356778	-0.1356778	-0.1356778	-0.1356778	-0.1356778	-0.1356778	-0.1356778	-0.1356778	-0.1356778	-0.1356778	-0.1356778	-0.1356778	-0.1356778	-0.1356778	-0.1356778	-0.1356778	-0.1356778	0.29341534	-0.1356778	-0.1356778	-0.1356778	-0.1356778	-0.1356778	-0.1356778	-0.1356778	-0.1356778	-0.1356778	-0.1356778	2.0954163	-0.1356778	-0.1356778	-0.1356778	-0.1356778	-0.1356778	-0.1356778	-0.1356778	-0.1356778	-0.1356778	-0.1356778	-0.1356778	-0.1356778	-0.1356778
-0.1356778	-0.1356778	-0.1356778	-0.1356778	-0.1356778	-0.1356778	1.2124012	2.1616797	-0.1356778	-0.1356778	-0.1356778	-0.1356778	-0.1356778	-0.1356778	-0.1356778	-0.1356778	-0.1356778	-0.1356778	-0.1356778	-0.1356778	-0.1356778	-0.1356778	-0.1356778	-0.1356778	-0.1356778	-0.1356778	-0.1356778	-0.1356778	-0.1356778	-0.1356778	-0.1356778	-0.1356778	-0.1356778	-0.1356778	-0.1356778	-0.1356778	-0.1356778	-0.1356778	-0.1356778	-0.1356778	-0.1356778	-0.1356778	-0.1356778	-0.1356778	-0.1356778	-0.1356778	-0.1356778	-0.1356778	-0.1356778	-0.1356778
-0.1356778	-0.1356778	-0.1356778	-0.1356778	-0.1356778	-0.1356778	-0.1356778	-0.1356778	-0.1356778	-0.1356778	-0.1356778	-0.1356778	-0.1356778	-0.1356778	-0.1356778	-0.1356778	-0.1356778	-0.1356778	-0.1356778	-0.1356778	-0.1356778	-0.1356778	-0.1356778	-0.1356778	-0.1356778	-0.1356778	-0.1356778	-0.1356778	-0.1356778	-0.1356778	-0.1356778	-0.1356778	-0.1356778	-0.1356778	-0.1356778	-0.1356778	-0.1356778	-0.1356778	-0.1356778	-0.1356778	-0.1356778	-0.1356778	-0.1356778	-0.1356778	-0.1356778	-0.1356778	-0.1356778	-0.1356778	-0.1356778	-0.1356778
-0.1356778	-0.1356778	-0.1356778	-0.1356778	-0.1356778	-0.1356778	-0.1356778	-0.1356778	-0.1356778	-0.1356778	-0.1356778	-0.1356778	-0.1356778	1.6902596	-0.1356778	-0.1356778	-0.1356778	-0.1356778	-0.1356778	-0.1356778	-0.1356778	-0.1356778	-0.1356778	-0.1356778	-0.1356778	-0.1356778	-0.1356778	-0.1356778	-0.1356778	-0.1356778	-0.1356778	-0.1356778	-0.1356778	-0.1356778	-0.1356778	-0.1356778	-0.1356778	-0.1356778	-0.1356778	-0.1356778	-0.1356778	-0.1356778	1.63537	-0.1356778	-0.1356778	-0.1356778	-0.1356778	-0.1356778	-0.1356778	-0.1356778
-0.1356778	-0.1356778	-0.1356778	-0.1356778	-0.1356778	-0.1356778	-0.1356778	-0.1356778	-0.1356778	-0.1356778	-0.1356778	-0.1356778	-0.1356778	-0.1356778	-0.1356778	-0.1356778	-0.1356778	-0.1356778	-0.1356778	-0.1356778	-0.1356778	-0.1356778	-0.1356778	-0.1356778	-0.1356778	-0.1356778	-0.1356778	-0.1356778	-0.1356778	-0.1356778	-0.1356778	-0.1356778	-0.1356778	-0.1356778	-0.1356778	-0.1356778	-0.1356778	-0.1356778	-0.1356778	-0.1356778	-0.1356778	-0.1356778	-0.1356778	-0.1356778	-0.1356778	-0.1356778	0.63966775	-0.1356778	-0.1356778	-0.1356778
-0.1356778	-0.1356778	-0.1356778	-0.1356778	-0.1356778	-0.1356778	-0.1356778	-0.1356778	-0.1356778	-0.1356778	-0.1356778	-0.1356778	-0.1356778	-0.1356778	-0.1356778	-0.1356778	-0.1356778	-0.1356778	-0.1356778	-0.1356778	-0.1356778	-0.1356778	-0.1356778	-0.1356778	-0.1356778	-0.1356778	-0.1356778	-0.1356778	-0.1356778	-0.1356778	-0.1356778	-0.1356778	-0.1356778	-0.1356778	-0.1356778	-0.1356778	-0.1356778	-0.1356778	-0.1356778	-0.1356778	-0.1356778	-0.1356778	-0.1356778	-0.1356778	-0.1356778	-0.1356778	-0.1356778	-0.1356778	-0.1356778	-0.1356778
-0.1356778	-0.1356778	-0.1356778	-0.1356778	-0.1356778	-0.1356778	-0.1356778	-0.1356778	-0.1356778	-0.1356778	-0.1356778	-0.1356778	-0.1356778	-0.1356778	-0.1356778	-0.1356778	-0.1356778	-0.1356778	-0.1356778	-0.1356778	-0.1356778	-0.1356778	-0.1356778	-0.1356778	-0.1356778	-0.1356778	1.2726153	-0.1356778	-0.1356778	-0.1356778	-0.1356778	-0.1356778	-0.1356778	-0.1356778	-0.1356778	-0.1356778	-0.1356778	-0.1356778	-0.1356778	-0.1356778	-0.1356778	-0.1356778	-0.1356778	-0.1356778	-0.1356778	-0.1356778	-0.1356778	-0.1356778	-0.1356778	-0.1356778
-0.1356778	-0.1356778	-0.1356778	-0.1356778	-0.1356778	-0.1356778	-0.1356778	-0.1356778	-0.1356778	-0.1356778	-0.1356778	0.6368062	-0.1356778	-0.1356778	-0.1356778	-0.1356778	-0.1356778	-0.1356778	-0.1356778	-0.1356778	-0.1356778	-0.1356778	-0.1356778	-0.1356778	-0.1356778	-0.1356778	-0.1356778	-0.1356778	-0.1356778	-0.1356778	-0.1356778	-0.1356778	-0.1356778	-0.1356778	-0.1356778	-0.1356778	-0.1356778	-0.1356778	-0.1356778	-0.1356778	-0.1356778	-0.1356778	-0.1356778	-0.1356778	-0.1356778	-0.1356778	-0.1356778	-0.1356778	-0.1356778	-0.1356778
-0.1356778	-0.1356778	-0.1356778	-0.1356778	-0.1356778	-0.1356778	-0.1356778	-0.1356778	-0.1356778	-0.1356778	-0.1356778	-0.1356778	-0.1356778	-0.1356778	-0.1356778	-0.1356778	-0.1356778	-0.1356778	-0.1356778	-0.1356778	-0.1356778	-0.1356778	-0.1356778	-0.1356778	-0.1356778	-0.1356778	-0.1356778	-0.1356778	-0.1356778	-0.1356778	-0.1356778	-0.1356778	-0.1356778	-0.1356778	-0.1356778	-0.1356778	-0.1356778	-0.1356778	-0.1356778	-0.1356778	-0.1356778	-0.1356778	-0.1356778	-0.1356778	-0.1356778	-0.1356778	-0.1356778	-0.1356778	-0.1356778	-0.1356778
-0.1356778	-0.1356778	-0.1356778	-0.1356778	-0.1356778	-0.1356778	-0.1356778	-0.1356778	-0.1356778	-0.1356778	-0.1356778	-0.1356778	-0.1356778	-0.1356778	-0.1356778	-0.1356778	-0.1356778	-0.1356778	-0.1356778	-0.1356778	-0.1356778	-0.1356778	-0.1356778	-0.1356778	-0.1356778	-0.1356778	-0.1356778	-0.1356778	-0.1356778	-0.1356778	-0.1356778	-0.1356778	-0.1356778	-0.1356778	-0.1356778	-0.1356778	-0.1356778	-0.1356778	-0.1356778	-0.1356778	-0.1356778	-0.1356778	-0.1356778	-0.1356778	-0.1356778	-0.1356778	-0.1356778	-0.1356778	-0.1356778	-0.1356778
-0.1356778	-0.1356778	-0.1356778	-0.1356778	-0.1356778	-0.1356778	-0.1356778	-0.1356778	-0.1356778	-0.1356778	-0.1356778	-0.1356778	-0.1356778	-0.1356778	-0.1356778	-0.1356778	-0.1356778	-0.1356778	-0.1356778	-0.1356778	-0.1356778	-0.1356778	-0.1356778	-0.1356778	-0.1356778	-0.1356778	-0.1356778	-0.1356778	-0.1356778	-0.1356778	-0.1356778	-0.1356778	-0.1356778	-0.1356778	-0.1356778	-0.1356778	-0.025982864	-0.1356778	-0.1356778	-0.1356778	-0.1356778	-0.1356778	-0.1356778	-0.1356778	-0.1356778	-0.1356778	-0.1356778	-0.1356778	-0.1356778	-0.1356778
-0.1356778	-0.1356778	-0.1356778	-0.1356778	-0.1356778	-0.1356778	-0.1356778	-0.1356778	-0.1356778	-0.1356778	-0.1356778	-0.1356778	-0.1356778	-0.1356778	-0.1356778	-0.1356778	-0.1356778	-0.1356778	-0.1356778	-0.1356778	-0.1356778	-0.1356778	-0.1356778	-0.1356778	-0.1356778	-0.1356778	-0.1356778	-0.1356778	-0.1356778	-0.1356778	-0.1356778	-0.1356778	-0.1356778	-0.1356778	-0.1356778	-0.1356778	-0.1356778	-0.1356778	-0.1356778	-0.1356778	-0.1356778	-0.1356778	-0.1356778	-0.1356778	-0.1356778	-0.1356778	-0.1356778	-0.1356778	-0.1356778	-0.1356778
-0.1356778	-0.1356778	-0.1356778	-0.1356778	-0.1356778	-0.1356778	-0.1356778	-0.1356778	-0.1356778	-0.1356778	-0.1356778	-0.1356778	-0.1356778	-0.1356778	-0.1356778	-0.1356778	-0.1356778	-0.1356778	-0.1356778	-0.1356778	-0.1356778	-0.1356778	-0.1356778	-0.1356778	-0.1356778	-0.1356778	-0.1356778	-0.1356778	-0.1356778	-0.1356778	-0.1356778	-0.1356778	-0.1356778	-0.1356778	-0.1356778	-0.1356778	-0.1356778	-0.1356778	-0.1356778	-0.1356778	-0.1356778	-0.1356778	-0.1356778	-0.1356778	-0.1356778	-0.1356778	-0.1356778	-0.1356778	1.310213	-0.1356778
-0.1356778	-0.1356778	-0.1356778	-0.1356778	-0.1356778	-0.1356778	-0.1356778	-0.1356778	-0.1356778	-0.1356778	-0.1356778	-0.1356778	-0.1356778	-0.1356778	-0.1356778	-0.1356778	-0.1356778	-0.1356778	-0.1356778	-0.1356778	-0.1356778	-0.1356778	-0.1356778	-0.1356778	-0.1356778	-0.1356778	-0.1356778	-0.1356778	-0.1356778	-0.1356778	-0.1356778	-0.1356778	-0.1356778	-0.1356778	-0.1356778	-0.1356778	-0.1356778	-0.1356778	-0.1356778	-0.1356778	-0.1356778	-0.1356778	-0.1356778	-0.1356778	-0.1356778	-0.1356778	-0.1356778	-0.1356778	-0.1356778	-0.1356778
-0.1356778	-0.1356778	-0.1356778	-0.1356778	-0.1356778	-0.1356778	-0.1356778	-0.0376238	-0.1356778	-0.1356778	-0.1356778	-0.1356778	-0.1356778	-0.1356778	-0.1356778	-0.1356778	-0.1356778	-0.1356778	-0.1356778	-0.1356778	-0.1356778	-0.1356778	-0.1356778	-0.1356778	-0.1356778	-0.1356778	-0.1356778	-0.1356778	-0.1356778	-0.1356778	-0.1356778	-0.1356778	-0.1356778	-0.1356778	-0.1356778	-0.1356778	-0.1356778	-0.1356778	-0.1356778	-0.1356778	-0.1356778	-0.1356778	-0.1356778	-0.1356778	0.19882484	-0.1356778	-0.1356778	-0.1356778	-0.1356778	-0.1356778
-0.1356778	-0.1356778	-0.1356778	-0.1356778	-0.1356778	-0.1356778	-0.1356778	-0.1356778	-0.1356778	-0.1356778	-0.1356778	-0.1356778	0.55290353	-0.1356778	-0.1356778	0.68391657	-0.1356778	-0.1356778	-0.1356778	-0.1356778	-0.1356778	0.32495043	-0.1356778	-0.1356778	-0.1356778	-0.1356778	-0.1356778	-0.1356778	-0.1356778	-0.1356778	-0.1356778	-0.1356778	-0.1356778	-0.1356778	-0.1356778	-0.1356778	-0.1356778	-0.1356778	-0.1356778	-0.1356778	-0.1356778	-0.1356778	-0.1356778	-0.1356778	-0.1356778	-0.1356778	-0.1356778	-0.1356778	-0.1356778	-0.1356778
-0.1356778	-0.1356778	-0.1356778	-0.1356778	-0.1356778	-0.1356778	-0.1356778	-0.1356778	-0.1356778	-0.1356778	-0.1356778	-0.1356778	1.9761964	-0.1356778	-0.1356778	-0.1356778	-0.1356778	-0.1356778	-0.1356778	-0.1356778	-0.1356778	-0.1356778	-0.1356778	-0.1356778	-0.1356778	-0.1356778	-0.1356778	-0.1356778	-0.1356778	-0.1356778	-0.1356778	-0.1356778	-0.1356778	-0.1356778	-0.1356778	-0.1356778	-0.1356778	-0.1356778	-0.1356778	-0.1356778	-0.1356778	-0.1356778	-0.1356778	-0.1356778	-0.0539013	-0.1356778	-0.1356778	-0.1356778	-0.1356778	-0.1356778
-0.1356778	-0.1356778	-0.1356778	-0.1356778	-0.1356778	-0.1356778	0.29852045	-0.1356778	-0.1356778	-0.1356778	2.4545403	-0.1356778	1.8665627	-0.1356778	-0.1356778	-0.1356778	-0.1356778	-0.1356778	-0.1356778	-0.1356778	-0.1356778	-0.1356778	-0.1356778	-0.1356778	-0.1356778	-0.1356778	-0.1356778	-0.1356778	-0.1356778	-0.1356778	0.17348135	1.0838953	-0.1356778	-0.1356778	-0.1356778	-0.1356778	-0.1356778	-0.1356778	-0.1356778	-0.1356778	-0.1356778	-0.1356778	-0.1356778	-0.1356778	-0.1356778	-0.1356778	-0.1356778	-0.1356778	-0.1356778	-0.1356778
-0.1356778	-0.1356778	-0.1356778	-0.1356778	-0.1356778	-0.1356778	-0.1356778	-0.1356778	-0.1356778	-0.1356778	-0.1356778	-0.1356778	-0.114512116	-0.1356778	-0.1356778	-0.1356778	-0.1356778	-0.1356778	-0.1356778	-0.1356778	-0.1356778	-0.1356778	-0.1356778	-0.1356778	-0.1356778	-0.1356778	-0.1356778	-0.1356778	-0.1356778	-0.1356778	-0.1356778	-0.1356778	0.11914769	-0.1356778	-0.1356778	-0.1356778	-0.1356778	-0.1356778	-0.1356778	-0.1356778	-0.1356778	-0.1356778	-0.1356778	-0.1356778	-0.1356778	-0.1356778	-0.1356778	-0.1356778	-0.1356778	-0.1356778
-0.1356778	-0.1356778	-0.1356778	-0.1356778	-0.1356778	-0.1356778	-0.1356778	-0.1356778	-0.1356778	-0.1356778	-0.1356778	-0.1356778	-0.1356778	-0.1356778	-0.1356778	-0.1356778	-0.1356778	-0.1356778	-0.1356778	-0.1356778	-0.1356778	-0.1356778	-0.1356778	-0.1356778	-0.1356778	-0.1356778	-0.1356778	-0.1356778	-0.1356778	-0.1356778	-0.1356778	-0.1356778	1.3134966	-0.1356778	-0.1356778	-0.1356778	-0.1356778	-0.1356778	-0.1356778	-0.1356778	-0.1356778	-0.1356778	-0.1356778	-0.1356778	-0.1356778	-0.1356778	-0.1356778	-0.1356778	0.9381799	-0.1356778
-0.1356778	-0.1356778	-0.1356778	-0.1356778	-0.1356778	-0.1356778	-0.1356778	-0.1356778	-0.1356778	-0.1356778	-0.1356778	-0.1356778	-0.1356778	-0.1356778	-0.1356778	-0.1356778	-0.1356778	-0.1356778	-0.1356778	-0.1356778	-0.1356778	-0.1356778	-0.1356778	-0.1356778	-0.1356778	-0.1356778	-0.1356778	-0.1356778	-0.1356778	-0.1356778	-0.1356778	-0.1356778	1.0399479	-0.1356778	-0.1356778	-0.1356778	-0.1356778	-0.1356778	-0.1356778	-0.1356778	-0.1356778	-0.1356778	-0.1356778	-0.1356778	-0.1356778	-0.1356778	-0.1356778	-0.1356778	-0.1356778	-0.1356778
-0.1356778	-0.1356778	-0.1356778	-0.1356778	-0.1356778	-0.1356778	-0.1356778	-0.1356778	-0.1356778	-0.1356778	-0.1356778	-0.1356778	-0.1356778	-0.1356778	-0.1356778	-0.1356778	-0.1356778	-0.1356778	-0.1356778	-0.1356778	-0.1356778	-0.1356778	-0.1356778	-0.1356778	-0.1356778	-0.1356778	-0.1356778	-0.1356778	-0.1356778	-0.1356778	-0.1356778	-0.1356778	-0.1356778	1.3356735	-0.1356778	-0.1356778	-0.1356778	-0.1356778	-0.1356778	-0.1356778	-0.1356778	-0.1356778	-0.1356778	-0.1356778	-0.1356778	-0.1356778	-0.1356778	-0.1356778	-0.1356778	-0.1356778
-0.1356778	-0.1356778	-0.1356778	-0.1356778	-0.1356778	-0.1356778	-0.1356778	-0.1356778	-0.1356778	-0.1356778	-0.1356778	-0.1356778	-0.1356778	-0.1356778	-0.1356778	-0.1356778	-0.1356778	-0.1356778	-0.1356778	-0.1356778	-0.1356778	-0.1356778	-0.1356778	-0.1356778	-0.1356778	-0.1356778	-0.1356778	-0.1356778	-0.1356778	-0.1356778	-0.1356778	-0.1356778	-0.1356778	-0.1356778	0.08771336	-0.1356778	-0.1356778	-0.1356778	-0.1356778	-0.1356778	-0.1356778	-0.1356778	-0.1356778	-0.1356778	-0.1356778	-0.1356778	-0.1356778	-0.1356778	-0.1356778	-0.1356778
-0.1356778	-0.1356778	-0.1356778	-0.1356778	-0.1356778	-0.1356778	-0.1356778	-0.1356778	-0.1356778	-0.1356778	-0.1356778	-0.1356778	-0.1356778	-0.1356778	-0.1356778	-0.1356778	-0.1356778	0.44207343	-0.1356778	-0.1356778	-0.1356778	-0.1356778	-0.1356778	-0.1356778	-0.1356778	-0.1356778	-0.1356778	-0.1356778	-0.1356778	-0.1356778	-0.1356778	-0.1356778	-0.1356778	-0.1356778	-0.1356778	-0.1356778	-0.1356778	-0.1356778	-0.1356778	-0.1356778	-0.1356778	-0.1356778	-0.1356778	-0.1356778	-0.1356778	-0.1356778	-0.1356778	-0.1356778	-0.1356778	-0.1356778
-0.1356778	-0.1356778	-0.1356778	-0.1356778	-0.1356778	-0.1356778	-0.1356778	-0.1356778	-0.1356778	-0.1356778	-0.1356778	-0.1356778	-0.1356778	-0.1356778	-0.1356778	-0.1356778	-0.1356778	-0.1356778	-0.1356778	-0.1356778	-0.1356778	-0.1356778	-0.1356778	-0.1356778	-0.1356778	-0.1356778	-0.1356778	-0.1356778	-0.1356778	-0.1356778	-0.1356778	-0.1356778	-0.1356778	-0.1356778	-0.1356778	-0.04578976	-0.1356778	-0.1356778	-0.1356778	-0.1356778	-0.1356778	-0.1356778	-0.1356778	-0.1356778	-0.1356778	-0.1356778	-0.1356778	0.16597933	-0.1356778	-0.1356778
-0.1356778	-0.1356778	-0.1356778	-0.1356778	-0.1356778	-0.1356778	-0.1356778	-0.1356778	-0.1356778	-0.1356778	-0.1356778	-0.1356778	-0.1356778	-0.1356778	-0.1356778	-0.1356778	-0.1356778	-0.1356778	-0.1356778	-0.1356778	-0.1356778	-0.1356778	-0.1356778	-0.1356778	-0.1356778	-0.1356778	-0.1356778	-0.1356778	-0.1356778	0.14773488	-0.1356778	-0.1356778	-0.1356778	-0.1356778	-0.1356778	2.5021029	-0.1356778	-0.1356778	-0.1356778	-0.1356778	-0.1356778	-0.1356778	-0.1356778	-0.1356778	-0.1356778	-0.1356778	-0.1356778	-0.1356778	-0.1356778	-0.1356778
-0.1356778	-0.1356778	-0.1356778	-0.1356778	-0.1356778	-0.1356778	-0.1356778	-0.0031922827	-0.1356778	-0.1356778	-0.1356778	-0.1356778	-0.1356778	-0.1356778	-0.1356778	-0.1356778	-0.1356778	-0.1356778	-0.1356778	-0.1356778	-0.1356778	-0.1356778	-0.1356778	-0.1356778	-0.1356778	-0.1356778	-0.1356778	-0.1356778	-0.1356778	-0.1356778	-0.1356778	-0.1356778	-0.1356778	-0.1356778	-0.1356778	-0.1356778	-0.06067317	-0.1356778	-0.1356778	-0.1356778	-0.1356778	-0.1356778	-0.1356778	-0.1356778	-0.1356778	-0.1356778	-0.1356778	-0.1356778	-0.1356778	-0.1356778
-0.1356778	-0.1356778	-0.1356778	-0.1356778	-0.1356778	-0.1356778	-0.1356778	-0.1356778	-0.1356778	-0.1356778	-0.1356778	-0.1356778	-0.1356778	-0.1356778	-0.1356778	-0.1356778	-0.1356778	-0.1356778	-0.1356778	-0.1356778	-0.1356778	-0.1356778	-0.1356778	-0.1356778	-0.1356778	-0.1356778	-0.1356778	-0.1356778	-0.1356778	-0.1356778	-0.1356778	-0.1356778	-0.1356778	-0.1356778	-0.1356778	-0.1356778	1.5287284	-0.1356778	-0.1356778	-0.1356778	-0.1356778	-0.1356778	-0.1356778	-0.1356778	-0.1356778	0.5187676	-0.1356778	-0.1356778	-0.1356778	-0.1356778
-0.1356778	-0.1356778	-0.1356778	-0.1356778	-0.1356778	-0.1356778	-0.1356778	-0.1356778	-0.1356778	-0.1356778	-0.1356778	-0.1356778	-0.1356778	-0.1356778	-0.1356778	-0.1356778	-0.1356778	-0.1356778	-0.1356778	-0.1356778	-0.1356778	-0.1356778	-0.1356778	-0.1356778	-0.1356778	-0.1356778	-0.1356778	-0.1356778	-0.1356778	-0.08711384	-0.1356778	-0.1356778	-0.1356778	-0.1356778	-0.1356778	-0.1356778	-0.1356778	-0.1356778	-0.1356778	-0.1356778	-0.1356778	-0.1356778	-0.1356778	-0.1356778	-0.1356778	-0.1356778	-0.1356778	-0.1356778	-0.1356778	-0.1356778
-0.1356778	-0.1356778	-0.1356778	-0.1356778	-0.1356778	-0.1356778	-0.1356778	-0.1356778	-0.1356778	-0.1356778	-0.1356778	-0.1356778	-0.1356778	-0.1356778	-0.1356778	-0.1356778	-0.1356778	-0.1356778	-0.1356778	-0.1356778	-0.1356778	-0.1356778	-0.1356778	-0.1356778	-0.1356778	-0.1356778	-0.1356778	-0.1356778	-0.1356778	-0.1356778	-0.1356778	-0.1356778	-0.1356778	-0.1356778	-0.1356778	-0.1356778	-0.1356778	-0.1356778	-0.1356778	-0.1356778	-0.1356778	-0.1356778	-0.1356778	-0.1356778	1.3551941	-0.1356778	-0.1356778	-0.1356778	-0.1356778	-0.1356778
-0.1356778	-0.1356778	-0.1356778	-0.1356778	-0.1356778	-0.1356778	-0.1356778	-0.1356778	-0.1356778	-0.1356778	-0.1356778	-0.1356778	-0.1356778	-0.1356778	-0.1356778	-0.1356778	-0.1356778	-0.1356778	-0.1356778	-0.1356778	-0.1356778	-0.1356778	-0.1356778	-0.1356778	-0.1356778	-0.1356778	-0.1356778	-0.1356778	-0.1356778	-0.1356778	-0.1356778	-0.1356778	-0.1356778	-0.1356778	-0.1356778	-0.1356778	-0.1356778	-0.1356778	-0.1356778	-0.1356778	-0.1356778	-0.1356778	-0.1356778	-0.1356778	0.33590478	-0.1356778	-0.1356778	-0.1356778	-0.1356778	-0.1356778
-0.1356778	-0.1356778	-0.1356778	-0.1356778	-0.1356778	-0.1356778	-0.1356778	-0.1356778	-0.1356778	-0.1356778	-0.1356778	-0.1356778	-0.1356778	-0.1356778	-0.1356778	-0.1356778	-0.1356778	0.89145386	-0.1356778	-0.1356778	-0.1356778	-0.1356778	-0.1356778	-0.1356778	-0.1356778	-0.1356778	-0.1356778	-0.1356778	-0.1356778	-0.1356778	-0.1356778	-0.1356778	-0.1356778	-0.1356778	-0.1356778	-0.1356778	-0.1356778	-0.1356778	-0.1356778	-0.1356778	-0.1356778	-0.1356778	-0.1356778	-0.1356778	-0.1356778	-0.1356778	-0.1356778	-0.1356778	-0.1356778	-0.1356778
-0.1356778	-0.1356778	-0.1356778	-0.1356778	-0.1356778	-0.1356778	-0.1356778	-0.1356778	-0.1356778	-0.1356778	-0.1356778	-0.1356778	-0.1356778	-0.1356778	-0.1356778	-0.1356778	0.5132435	-0.1356778	-0.1356778	-0.1356778	-0.1356778	-0.1356778	-0.1356778	-0.1356778	-0.1356778	-0.1356778	-0.1356778	-0.1356778	-0.1356778	-0.1356778	-0.1356778	-0.1356778	-0.1356778	-0.1356778	-0.1356778	-0.1356778	-0.1356778	-0.1356778	0.10158167	-0.1093618	-0.1356778	-0.1356778	-0.1356778	-0.1356778	-0.1356778	-0.1356778	-0.1356778	-0.1356778	-0.1356778	-0.1356778
-0.1356778	-0.1356778	-0.1356778	-0.1356778	-0.1356778	-0.1356778	-0.1356778	-0.1356778	-0.1356778	-0.1356778	-0.1356778	-0.1356778	-0.1356778	-0.1356778	-0.1356778	-0.1356778	-0.1356778	-0.1356778	-0.1356778	-0.1356778	-0.1356778	-0.1356778	-0.1356778	-0.1356778	-0.1356778	-0.1356778	-0.1356778	-0.1356778	-0.1356778	-0.1356778	-0.1356778	-0.1356778	-0.1356778	-0.1356778	-0.1356778	-0.1356778	-0.1356778	-0.1356778	-0.1356778	-0.012916982	-0.1356778	-0.1356778	-0.1356778	-0.1356778	-0.1356778	-0.1356778	-0.1356778	-0.1356778	-0.1356778	-0.1356778
-0.1356778	-0.1356778	-0.1356778	-0.1356778	-0.1356778	-0.1356778	-0.1356778	-0.1356778	-0.1356778	-0.1356778	-0.1356778	-0.1356778	-0.1356778	-0.1356778	-0.1356778	-0.1356778	-0.1356778	-0.1356778	-0.1356778	-0.1356778	-0.1356778	-0.1356778	-0.1356778	-0.1356778	-0.1356778	-0.1356778	-0.1356778	-0.1356778	-0.1356778	-0.1356778	-0.1356778	-0.1356778	-0.1356778	-0.1356778	-0.1356778	-0.1356778	-0.1356778	-0.1356778	-0.1356778	-0.1356778	-0.1356778	-0.1356778	-0.1356778	-0.1356778	-0.1356778	-0.1356778	-0.1356778	-0.1356778	-0.1356778	-0.1356778
-0.1356778	-0.1356778	-0.1356778	-0.1356778	-0.1356778	-0.1356778	-0.1356778	-0.1356778	-0.1356778	-0.1356778	-0.1356778	-0.1356778	-0.1356778	-0.1356778	-0.1356778	-0.1356778	-0.1356778	-0.1356778	-0.1356778	-0.1356778	-0.1356778	-0.1356778	-0.1356778	-0.1356778	-0.1356778	-0.1356778	-0.1356778	-0.1356778	-0.1356778	-0.1356778	-0.1356778	-0.1356778	-0.1356778	-0.1356778	-0.1356778	-0.1356778	-0.1356778	-0.1356778	-0.1356778	-0.1356778	-0.1356778	-0.1356778	-0.1356778	-0.1356778	-0.1356778	-0.1356778	-0.1356778	-0.1356778	-0.1356778	-0.1356778
-0.1356778	-0.1356778	-0.1356778	-0.1356778	-0.1356778	-0.1356778	-0.1356778	-0.1356778	-0.1356778	-0.1356778	-0.1356778	-0.1356778	-0.1356778	-0.1356778	-0.1356778	-0.1356778	-0.1356778	-0.1356778	-0.1356778	-0.1356778	-0.1356778	-0.1356778	-0.1356778	-0.1356778	-0.1356778	-0.1356778	-0.1356778	-0.1356778	-0.1356778	-0.1356778	-0.1356778	-0.1356778	-0.1356778	-0.1356778	-0.1356778	-0.1356778	-0.1356778	-0.1356778	-0.1356778	-0.1356778	-0.1356778	-0.1356778	-0.1356778	-0.1356778	-0.1356778	-0.1356778	-0.1356778	-0.1356778	-0.1356778	-0.1356778
-0.1356778	-0.1356778	-0.1356778	-0.1356778	-0.1356778	-0.1356778	-0.1356778	-0.1356778	-0.1356778	-0.1356778	-0.1356778	-0.1356778	-0.1356778	-0.1356778	-0.1356778	-0.1356778	-0.1356778	-0.1356778	-0.1356778	-0.1356778	-0.1356778	-0.1356778	-0.1356778	-0.1356778	-0.1356778	-0.1356778	-0.1356778	-0.1356778	-0.1356778	-0.1356778	-0.1356778	-0.1356778	-0.1356778	-0.1356778	-0.1356778	-0.1356778	-0.1356778	-0.1356778	-0.1356778	-0.1356778	-0.1356778	-0.1356778	-0.1356778	-0.1356778	-0.1356778	-0.1356778	-0.1356778	-0.1356778	-0.1356778	-0.1356778
-0.1356778	-0.1356778	-0.1356778	-0.1356778	-0.1356778	-0.1356778	-0.1356778	-0.1356778	-0.1356778	-0.1356778	-0.1356778	-0.1356778	-0.1356778	-0.1356778	-0.1356778	-0.1356778	-0.1356778	-0.1356778	-0.1356778	-0.1356778	-0.1356778	-0.1356778	-0.1356778	-0.1356778	-0.1356778	-0.1356778	-0.1356778	-0.1356778	-0.1356778	-0.1356778	-0.1356778	-0.1356778	-0.1356778	-0.1356778	-0.1356778	-0.1356778	-0.1356778	-0.1356778	-0.1356778	-0.1356778	-0.1356778	-0.1356778	-0.1356778	-0.1356778	-0.1356778	-0.1356778	-0.1356778	-0.1356778	-0.1356778	-0.1356778
-0.1356778	-0.1356778	-0.1356778	-0.1356778	-0.1356778	-0.1356778	-0.1356778	-0.1356778	-0.1356778	-0.1356778	-0.1356778	-0.1356778	-0.1356778	-0.1356778	-0.1356778	-0.1356778	-0.1356778	-0.1356778	-0.1356778	-0.1356778	-0.1356778	-0.1356778	-0.1356778	-0.1356778	-0.1356778	-0.1356778	-0.1356778	-0.1356778	-0.1356778	-0.1356778	-0.1356778	-0.1356778	-0.1356778	-0.1356778	-0.1356778	-0.1356778	-0.1356778	-0.1356778	-0.1356778	-0.1356778	-0.1356778	-0.1356778	-0.1356778	-0.1356778	-0.1356778	-0.1356778	-0.1356778	-0.1356778	-0.1356778	-0.1356778
-0.1356778	2.463764	-0.1356778	-0.1356778	-0.1356778	-0.1356778	-0.1356778	-0.1356778	-0.1356778	-0.1356778	-0.1356778	-0.1356778	-0.1356778	-0.1356778	-0.1356778	-0.1356778	-0.1356778	-0.1356778	-0.1356778	-0.1356778	-0.1356778	-0.1356778	-0.1356778	-0.1356778	-0.1356778	-0.1356778	-0.1356778	-0.1356778	-0.1356778	-0.1356778	-0.1356778	-0.1356778	-0.1356778	-0.1356778	-0.1356778	-0.1356778	-0.1356778	-0.1356778	-0.1356778	-0.1356778	-0.1356778	-0.1356778	-0.1356778	-0.1356778	-0.1356778	-0.1356778	-0.1356778	-0.1356778	-0.1356778	-0.1356778
-0.1356778	0.25973192	-0.1356778	-0.1356778	-0.1356778	-0.1356778	-0.1356778	-0.1356778	-0.1356778	-0.1356778	-0.1356778	-0.1356778	-0.1356778	-0.1356778	-0.1356778	-0.1356778	-0.1356778	-0.1356778	-0.1356778	-0.1356778	-0.1356778	-0.1356778	-0.1356778	-0.1356778	-0.1356778	-0.1356778	-0.1356778	-0.1356778	-0.1356778	-0.1356778	-0.1356778	-0.1356778	-0.1356778	-0.1356778	-0.1356778	-0.1356778	-0.1356778	-0.1356778	0.40834537	-0.1356778	-0.1356778	-0.1356778	-0.1356778	-0.1356778	-0.1356778	-0.1356778	-0.1356778	-0.1356778	-0.1356778	-0.1356778
-0.1356778	-0.1356778	-0.1356778	-0.1356778	-0.1356778	-0.1356778	-0.1356778	-0.1356778	-0.1356778	-0.1356778	-0.1356778	-0.1356778	-0.1356778	-0.1356778	-0.1356778	-0.1356778	-0.1356778	-0.1356778	-0.1356778	-0.1356778	-0.1356778	-0.1356778	-0.1356778	-0.1356778	-0.1356778	-0.1356778	-0.1356778	-0.1356778	-0.1356778	-0.1356778	-0.1356778	-0.1356778	-0.1356778	-0.1356778	-0.1356778	-0.1356778	-0.1356778	-0.1356778	-0.1356778	-0.1356778	-0.1356778	-0.1356778	-0.1356778	-0.1356778	-0.1356778	-0.1356778	-0.1356778	-0.1356778	-0.1356778	-0.1356778
-0.1356778	-0.1356778	-0.1356778	-0.1356778	-0.1356778	-0.1356778	-0.1356778	-0.1356778	-0.1356778	-0.1356778	-0.1356778	-0.1356778	-0.1356778	-0.1356778	-0.1356778	-0.1356778	-0.1356778	-0.1356778	-0.1356778	-0.1356778	-0.1356778	-0.1356778	-0.1356778	-0.1356778	-0.1356778	-0.1356778	-0.1356778	-0.1356778	-0.1356778	0.06575313	-0.1356778	-0.1356778	-0.1356778	-0.1356778	-0.1356778	-0.1356778	-0.1356778	-0.1356778	-0.1356778	-0.1356778	-0.1356778	-0.1356778	-0.1356778	-0.1356778	-0.1356778	-0.1356778	-0.1356778	-0.1356778	-0.1356778	-0.1356778
-0.1356778	-0.1356778	-0.1356778	-0.1356778	-0.1356778	-0.1356778	-0.1356778	-0.1356778	-0.1356778	-0.1356778	-0.1356778	-0.1356778	-0.1356778	-0.1356778	-0.1356778	-0.1356778	-0.1356778	1.251546	-0.1356778	-0.1356778	-0.1356778	-0.1356778	-0.1356778	-0.1356778	-0.1356778	-0.1356778	-0.1356778	-0.1356778	-0.1356778	-0.1356778	-0.1356778	-0.1356778	-0.1356778	-0.1356778	-0.1356778	-0.1356778	-0.1356778	-0.1356778	-0.1356778	-0.1356778	-0.1356778	-0.1356778	-0.1356778	-0.1356778	-0.1356778	-0.1356778	-0.1356778	-0.1356778	-0.1356778	-0.1356778
-0.1356778	-0.1356778	-0.1356778	-0.1356778	-0.1356778	-0.1356778	-0.1356778	-0.1356778	-0.1356778	-0.1356778	-0.1356778	-0.1356778	-0.1356778	-0.1356778	-0.1356778	-0.1356778	-0.1356778	-0.1356778	-0.1356778	-0.1356778	-0.1356778	-0.1356778	-0.1356778	-0.1356778	-0.1356778	-0.1356778	-0.1356778	-0.1356778	-0.1356778	-0.1356778	-0.1356778	-0.1356778	-0.1356778	-0.1356778	-0.1356778	-0.1356778	-0.1356778	-0.1356778	-0.1356778	-0.1356778	-0.1356778	-0.1356778	-0.1356778	-0.1356778	-0.1356778	-0.1356778	-0.1356778	-0.1356778	-0.1356778	-0.1356778
-0.1356778	-0.1356778	-0.1356778	-0.1356778	-0.1356778	-0.1356778	-0.1356778	-0.1356778	-0.1356778	-0.1356778	-0.1356778	-0.07370504	-0.1356778	-0.1356778	-0.1356778	0.3788035	-0.1356778	-0.1356778	-0.1356778	-0.1356778	-0.1356778	-0.1356778	-0.1356778	-0.1356778	-0.1356778	-0.1356778	-0.1356778	-0.1356778	-0.1356778	-0.1356778	-0.1356778	-0.1356778	-0.1356778	0.09339124	-0.1356778	-0.1356778	-0.1356778	-0.1356778	-0.1356778	-0.1356778	-0.1356778	-0.1356778	-0.1356778	-0.1356778	-0.1356778	-0.1356778	-0.1356778	-0.1356778	-0.1356778	-0.1356778
-0.1356778	-0.1356778	-0.1356778	-0.1356778	-0.1356778	-0.1356778	-0.1356778	-0.1356778	-0.1356778	-0.1356778	-0.1356778	-0.1356778	-0.1356778	-0.1356778	-0.1356778	-0.1356778	-0.1356778	-0.1356778	-0.1356778	-0.1356778	-0.1356778	-0.1356778	-0.1356778	-0.1356778	-0.1356778	-0.1356778	-0.1356778	-0.1356778	-0.1356778	-0.1356778	-0.1356778	-0.1356778	-0.1356778	-0.1356778	-0.1356778	-0.1356778	-0.1356778	-0.1356778	-0.1356778	-0.1356778	-0.1356778	-0.1356778	-0.1356778	-0.1356778	-0.1356778	-0.1356778	-0.1356778	-0.1356778	-0.1356778	-0.1356778
-0.1356778	-0.1356778	-0.1356778	-0.1356778	-0.1356778	-0.1356778	-0.1356778	-0.1356778	-0.1356778	-0.1356778	-0.1356778	-0.1356778	-0.1356778	-0.1356778	-0.1356778	-0.1356778	-0.1356778	-0.1356778	-0.1356778	-0.1356778	-0.1356778	-0.1356778	-0.1356778	-0.1356778	-0.1356778	-0.1356778	-0.1356778	-0.1356778	-0.1356778	-0.1356778	-0.1356778	-0.1356778	-0.1356778	-0.1356778	-0.1356778	-0.1356778	-0.1356778	-0.1356778	-0.1356778	-0.1356778	-0.1356778	-0.1356778	-0.1356778	-0.1356778	-0.1356778	-0.1356778	-0.1356778	-0.1356778	-0.1356778	-0.1356778
-0.1356778	-0.1356778	-0.1356778	-0.1356778	-0.1356778	-0.1356778	0.36352867	-0.1356778	-0.1356778	-0.1356778	-0.1356778	-0.1356778	-0.1356778	-0.1356778	-0.1356778	-0.1356778	-0.1356778	-0.1356778	-0.1356778	-0.1356778	-0.1356778	-0.1356778	-0.1356778	-0.1356778	-0.1356778	-0.1356778	-0.1356778	-0.1356778	-0.1356778	-0.1356778	-0.1356778	-0.1356778	-0.1356778	-0.1356778	-0.1356778	-0.1356778	-0.1356778	-0.1356778	-0.1356778	-0.1356778	-0.1356778	-0.1356778	-0.1356778	-0.1356778	-0.1356778	-0.1356778	-0.1356778	-0.1356778	-0.1356778	-0.1356778
-0.1356778	-0.1356778	-0.1356778	-0.1356778	-0.1356778	-0.1356778	-0.1356778	-0.1356778	-0.1356778	-0.1356778	-0.1356778	-0.1356778	-0.1356778	-0.1356778	-0.1356778	-0.1356778	-0.1356778	-0.1356778	-0.1356778	-0.1356778	-0.1356778	-0.1356778	-0.1356778	-0.1356778	-0.1356778	-0.1356778	-0.1356778	-0.1356778	-0.1356778	-0.1356778	-0.1356778	-0.1356778	-0.1356778	-0.1356778	-0.1356778	-0.1356778	-0.1356778	-0.1356778	-0.1356778	-0.1356778	-0.1356778	-0.1356778	-0.1356778	-0.1356778	-0.1356778	-0.1356778	-0.1356778	-0.1356778	-0.1356778	-0.1356778
-0.1356778	-0.1356778	-0.1356778	-0.1356778	-0.1356778	-0.1356778	-0.1356778	-0.1356778	-0.1356778	-0.1356778	-0.1356778	-0.1356778	-0.1356778	-0.1356778	-0.1356778	-0.1356778	-0.1356778	-0.1356778	-0.1356778	-0.1356778	-0.1356778	-0.1356778	-0.1356778	-0.1356778	-0.1356778	-0.1356778	-0.1356778	-0.1356778	-0.1356778	-0.1356778	-0.1356778	-0.1356778	-0.1356778	-0.1356778	-0.1356778	-0.1356778	-0.1356778	-0.1356778	-0.1356778	-0.1356778	-0.1356778	-0.1356778	-0.1356778	-0.1356778	-0.1356778	-0.1356778	-0.1356778	-0.1356778	-0.1356778	-0.1356778
-0.1356778	-0.1356778	-0.1356778	-0.1356778	-0.1356778	-0.1356778	-0.1356778	-0.1356778	-0.1356778	-0.1356778	-0.1356778	-0.1356778	-0.1356778	-0.1356778	-0.1356778	-0.1356778	-0.1356778	-0.1356778	-0.1356778	-0.1356778	-0.1356778	-0.1356778	-0.1356778	-0.1356778	-0.1356778	-0.1356778	-0.1356778	-0.1356778	-0.1356778	-0.1356778	-0.1356778	-0.1356778	-0.1356778	-0.1356778	-0.1356778	-0.1356778	-0.1356778	-0.1356778	-0.1356778	-0.1356778	-0.1356778	-0.1356778	-0.1356778	-0.1356778	-0.1356778	-0.1356778	-0.1356778	-0.1356778	-0.1356778	-0.1356778
-0.1356778	-0.1356778	-0.1356778	-0.1356778	-0.1356778	-0.1356778	-0.1356778	-0.1356778	-0.1356778	-0.1356778	-0.1356778	-0.1356778	-0.1356778	-0.1356778	-0.1356778	-0.1356778	-0.1356778	-0.1356778	-0.1356778	-0.1356778	-0.1356778	-0.1356778	-0.1356778	-0.1356778	0.78466314	-0.1356778	-0.1356778	-0.1356778	-0.1356778	-0.1356778	-0.1356778	-0.1356778	-0.1356778	-0.1356778	-0.1356778	-0.1356778	-0.1356778	-0.1356778	-0.1356778	-0.1356778	-0.1356778	-0.1356778	-0.1356778	-0.1356778	-0.1356778	-0.1356778	-0.1356778	-0.1356778	-0.1356778	-0.1356778
-0.1356778	-0.1356778	-0.1356778	-0.1356778	-0.1356778	-0.1356778	-0.1356778	-0.1356778	-0.1356778	-0.1356778	-0.1356778	-0.1356778	-0.1356778	-0.1356778	-0.1356778	-0.1356778	-0.1356778	-0.1356778	-0.1356778	-0.1356778	-0.1356778	-0.1356778	-0.1356778	-0.1356778	-0.1356778	-0.1356778	-0.1356778	-0.1356778	-0.1356778	-0.1356778	-0.1356778	-0.1356778	-0.1356778	-0.1356778	-0.1356778	-0.1356778	-0.1356778	-0.1356778	-0.1356778	-0.1356778	-0.1356778	-0.1356778	-0.1356778	-0.1356778	-0.1356778	-0.1356778	-0.1356778	-0.1356778	-0.1356778	-0.1356778
-0.1356778	-0.1356778	-0.1356778	-0.1356778	-0.1356778	-0.1356778	-0.1356778	-0.1356778	-0.1356778	3.1515694	-0.1356778	-0.1356778	-0.1356778	-0.1356778	-0.1356778	-0.1356778	-0.1356778	-0.1356778	-0.1356778	-0.1356778	-0.1356778	-0.1356778	-0.1356778	-0.1356778	-0.1356778	-0.1356778	-0.1356778	-0.1356778	-0.1356778	-0.1356778	-0.1356778	-0.1356778	-0.1356778	-0.1356778	-0.1356778	-0.1356778	-0.1356778	-0.1356778	-0.1356778	0.12344349	-0.1356778	-0.1356778	-0.1356778	-0.1356778	-0.1356778	-0.1356778	-0.1356778	-0.1356778	-0.1356778	-0.1356778
-0.1356778	-0.1356778	-0.1356778	-0.1356778	-0.1356778	-0.1356778	-0.1356778	-0.1356778	-0.1356778	0.85144025	-0.1356778	-0.1356778	-0.1356778	-0.1356778	-0.1356778	-0.1356778	-0.1356778	-0.1356778	-0.1356778	-0.1356778	-0.1356778	-0.1356778	-0.1356778	-0.1356778	-0.1356778	-0.1356778	-0.1356778	-0.1356778	-0.1356778	-0.1356778	-0.1356778	-0.1356778	-0.1356778	-0.1356778	-0.1356778	-0.1356778	-0.1356778	-0.1356778	-0.1356778	-0.1356778	-0.1356778	-0.1356778	-0.1356778	-0.1356778	-0.1356778	-0.1356778	-0.1356778	-0.1356778	-0.1356778	-0.1356778
-0.1356778	-0.1356778	-0.1356778	-0.1356778	-0.1356778	-0.1356778	-0.1356778	-0.1356778	-0.1356778	0.46979952	-0.1356778	-0.1356778	-0.1356778	-0.1356778	-0.1356778	-0.1356778	-0.1356778	-0.1356778	-0.1356778	-0.1356778	-0.1356778	-0.1356778	-0.1356778	-0.1356778	-0.1356778	-0.1356778	-0.1356778	2.5406015	-0.1356778	-0.1356778	-0.1356778	-0.1356778	-0.1356778	-0.1356778	-0.1356778	-0.1356778	-0.1356778	-0.1356778	-0.1356778	-0.1356778	-0.1356778	-0.1356778	-0.1356778	-0.1356778	-0.1356778	-0.1356778	-0.1356778	0.4028593	-0.1356778	-0.1356778
-0.1356778	-0.1356778	-0.1356778	-0.1356778	-0.1356778	-0.1356778	-0.1356778	-0.1356778	-0.1356778	-0.1356778	-0.1356778	-0.1356778	-0.1356778	-0.1356778	-0.1356778	-0.1356778	-0.1356778	-0.1356778	-0.1356778	-0.1356778	-0.1356778	-0.1356778	-0.1356778	-0.1356778	-0.1356778	-0.1356778	-0.1356778	1.7831343	-0.1356778	-0.1356778	-0.1356778	-0.1356778	-0.1356778	-0.1356778	-0.1356778	-0.1356778	-0.1356778	-0.1356778	-0.1356778	-0.1356778	-0.1356778	-0.1356778	-0.1356778	-0.1356778	-0.1356778	-0.1356778	-0.1356778	-0.1356778	-0.1356778	-0.1356778
-0.1356778	-0.1356778	-0.1356778	-0.1356778	-0.1356778	-0.1356778	-0.1356778	-0.1356778	-0.1356778	-0.1356778	1.2480991	-0.1356778	-0.1356778	-0.1356778	-0.1356778	-0.1356778	-0.1356778	-0.1356778	-0.1356778	-0.1356778	-0.1356778	-0.1356778	-0.1356778	-0.1356778	-0.1356778	-0.1356778	-0.1356778	-0.1356778	-0.1356778	-0.1356778	-0.1356778	-0.1356778	-0.1356778	-0.1356778	-0.1356778	-0.1356778	-0.1356778	-0.1356778	-0.1356778	-0.1356778	-0.1356778	-0.1356778	-0.1356778	-0.1356778	-0.1356778	-0.1356778	-0.1356778	-0.1356778	-0.1356778	-0.1356778
-0.1356778	-0.1356778	-0.1356778	-0.1356778	-0.1356778	-0.1356778	-0.1356778	-0.1356778	-0.1356778	-0.1356778	-0.1356778	-0.1356778	-0.1356778	-0.1356778	-0.1356778	-0.1356778	-0.1356778	-0.1356778	-0.1356778	-0.1356778	-0.1356778	-0.1356778	-0.1356778	-0.1356778	-0.1356778	-0.1356778	-0.1356778	-0.1356778	-0.1356778	-0.1356778	-0.1356778	-0.1356778	-0.1356778	-0.1356778	-0.1356778	-0.1356778	-0.1356778	-0.1356778	-0.1356778	-0.1356778	-0.1356778	-0.1356778	-0.1356778	-0.1356778	-0.1356778	-0.1356778	-0.1356778	-0.1356778	-0.1356778	-0.1356778
-0.1356778	-0.1356778	-0.1356778	-0.1356778	-0.1356778	-0.1356778	-0.1356778	-0.1356778	-0.1356778	-0.1356778	-0.1356778	-0.1356778	-0.1356778	-0.1356778	-0.1356778	-0.1356778	-0.1356778	-0.1356778	-0.1356778	-0.1356778	-0.1356778	-0.1356778	-0.1356778	-0.1356778	-0.1356778	-0.1356778	-0.1356778	-0.1356778	-0.1356778	-0.1356778	-0.1356778	-0.1356778	-0.1356778	-0.1356778	-0.1356778	-0.1356778	-0.1356778	-0.1356778	-0.1356778	-0.1356778	-0.1356778	-0.1356778	-0.1356778	-0.1356778	-0.1356778	-0.1356778	-0.1356778	-0.1356778	-0.1356778	-0.1356778
-0.1356778	-0.1356778	-0.1356778	-0.1356778	-0.1356778	-0.1356778	-0.1356778	-0.1356778	-0.1356778	-0.1356778	-0.1356778	-0.1356778	-0.1356778	-0.1356778	-0.1356778	-0.1356778	-0.1356778	-0.1356778	-0.1356778	-0.1356778	-0.1356778	-0.1356778	-0.1356778	-0.1356778	-0.1356778	-0.1356778	-0.1356778	-0.1356778	-0.1356778	-0.1356778	-0.1356778	-0.1356778	-0.1356778	-0.1356778	-0.1356778	-0.1356778	-0.1356778	-0.1356778	-0.1356778	-0.1356778	0.7911134	-0.1356778	-0.1356778	-0.1356778	-0.1356778	-0.1356778	-0.1356778	-0.1356778	-0.1356778	-0.1356778
-0.1356778	-0.1356778	-0.1356778	-0.1356778	-0.1356778	-0.1356778	-0.1356778	-0.1356778	-0.1356778	-0.1356778	-0.1356778	-0.1356778	-0.1356778	-0.1356778	-0.1356778	-0.1356778	-0.1356778	-0.1356778	-0.1356778	-0.1356778	-0.1356778	-0.1356778	-0.1356778	-0.1356778	-0.1356778	-0.1356778	-0.1356778	2.8412805	-0.1356778	-0.1356778	-0.1356778	-0.1356778	-0.1356778	-0.1356778	-0.1356778	-0.1356778	-0.1356778	-0.1356778	-0.1356778	-0.1356778	-0.1356778	-0.1356778	-0.1356778	-0.1356778	-0.1356778	-0.1356778	-0.1356778	-0.1356778	-0.1356778	-0.1356778
-0.1356778	-0.1356778	-0.1356778	-0.1356778	-0.1356778	-0.1356778	-0.1356778	-0.1356778	-0.1356778	-0.1356778	-0.1356778	-0.1356778	-0.1356778	-0.1356778	-0.1356778	-0.1356778	-0.1356778	-0.1356778	-0.1356778	-0.1356778	-0.1356778	-0.1356778	-0.1356778	-0.1356778	-0.1356778	-0.1356778	-0.1356778	-0.1356778	0.5421686	-0.1356778	-0.1356778	-0.1356778	-0.1356778	-0.1356778	-0.1356778	-0.1356778	-0.1356778	-0.1356778	-0.1356778	-0.1356778	-0.1356778	-0.1356778	-0.1356778	-0.1356778	-0.1356778	-0.1356778	-0.1356778	-0.1356778	-0.1356778	-0.1356778
-0.1356778	-0.1356778	-0.1356778	-0.1356778	-0.1356778	-0.1356778	-0.1356778	-0.1356778	-0.1356778	-0.1356778	-0.1356778	-0.1356778	-0.1356778	-0.1356778	-0.1356778	-0.1356778	-0.1356778	-0.1356778	-0.1356778	-0.1356778	-0.1356778	-0.1356778	-0.1356778	-0.1356778	-0.1356778	-0.1356778	-0.1356778	-0.1356778	-0.1356778	-0.1356778	-0.1356778	-0.1356778	-0.1356778	-0.1356778	-0.1356778	-0.1356778	-0.1356778	-0.1356778	-0.1356778	-0.1356778	-0.1356778	-0.1356778	-0.1356778	-0.1356778	-0.1356778	-0.1356778	-0.1356778	-0.1356778	-0.1356778	-0.1356778
-0.1356778	-0.1356778	-0.1356778	-0.1356778	-0.1356778	-0.1356778	-0.1356778	-0.1356778	-0.1356778	-0.1356778	-0.1356778	-0.1356778	-0.1356778	-0.1356778	-0.1356778	-0.1356778	-0.1356778	-0.1356778	-0.1356778	-0.1356778	-0.1356778	-0.1356778	-0.1356778	-0.1356778	-0.1356778	-0.1356778	-0.1356778	-0.1356778	-0.1356778	-0.1356778	-0.1356778	-0.1356778	-0.1356778	-0.1356778	-0.1356778	-0.1356778	-0.1356778	-0.1356778	-0.1356778	-0.1356778	-0.1356778	-0.1356778	-0.1356778	-0.1356778	-0.1356778	-0.1356778	-0.1356778	-0.1356778	-0.1356778	-0.1356778
-0.1356778	-0.1356778	-0.1356778	-0.1356778	-0.1356778	-0.1356778	-0.1356778	-0.1356778	-0.1356778	-0.1356778	-0.1356778	-0.1356778	-0.1356778	-0.1356778	-0.1356778	-0.1356778	-0.1356778	-0.1356778	-0.1356778	-0.1356778	-0.1356778	-0.1356778	-0.1356778	-0.1356778	-0.1356778	-0.1356778	-0.1356778	-0.1356778	-0.1356778	-0.1356778	-0.1356778	-0.1356778	-0.1356778	-0.1356778	-0.1356778	-0.1356778	-0.1356778	-0.1356778	-0.1356778	-0.1356778	-0.1356778	-0.1356778	-0.1356778	-0.1356778	-0.1356778	-0.1356778	-0.1356778	-0.1356778	-0.1356778	-0.1356778
-0.1356778	-0.1356778	-0.1356778	-0.1356778	-0.1356778	-0.1356778	-0.1356778	-0.1356778	-0.1356778	-0.1356778	-0.1356778	-0.1356778	-0.1356778	-0.1356778	-0.1356778	-0.1356778	-0.1356778	-0.1356778	-0.1356778	-0.1356778	-0.1356778	-0.1356778	-0.1356778	-0.1356778	-0.1356778	-0.1356778	-0.1356778	-0.1356778	-0.1356778	-0.1356778	-0.1356778	-0.1356778	-0.1356778	-0.1356778	-0.1356778	-0.1356778	-0.1356778	-0.1356778	-0.1356778	-0.1356778	-0.1356778	-0.1356778	-0.1356778	-0.1356778	-0.1356778	-0.1356778	-0.1356778	-0.1356778	-0.1356778	-0.1356778
-0.1356778	-0.1356778	-0.1356778	-0.1356778	-0.1356778	-0.1356778	-0.1356778	-0.1356778	-0.1356778	-0.1356778	-0.1356778	-0.1356778	-0.1356778	-0.1356778	-0.1356778	-0.1356778	-0.1356778	-0.1356778	-0.1356778	-0.1356778	-0.1356778	-0.1356778	-0.1356778	-0.1356778	-0.1356778	-0.1356778	-0.1356778	-0.1356778	-0.1356778	-0.1356778	-0.1356778	-0.1356778	-0.1356778	-0.1356778	-0.1356778	-0.1356778	-0.1356778	-0.1356778	-0.1356778	-0.1356778	-0.1356778	-0.1356778	-0.1356778	-0.1356778	-0.1356778	-0.1356778	-0.1356778	-0.1356778	-0.1356778	-0.1356778
-0.1356778	-0.1356778	-0.1356778	-0.1356778	-0.1356778	-0.1356778	-0.1356778	-0.1356778	-0.1356778	-0.1356778	-0.1356778	-0.1356778	-0.1356778	-0.1356778	-0.1356778	-0.1356778	-0.1356778	-0.1356778	-0.1356778	-0.1356778	-0.1356778	-0.1356778	-0.1356778	-0.1356778	-0.1356778	-0.1356778	0.24486488	-0.1356778	-0.1356778	-0.1356778	-0.1356778	-0.1356778	-0.1356778	-0.1356778	-0.1356778	-0.1356778	-0.1356778	-0.1356778	-0.1356778	-0.1356778	-0.1356778	-0.1356778	-0.1356778	-0.1356778	-0.1356778	-0.1356778	-0.1356778	-0.1356778	-0.1356778	-0.1356778
-0.1356778	-0.1356778	-0.1356778	-0.1356778	-0.1356778	-0.1356778	-0.1356778	-0.1356778	-0.1356778	-0.1356778	-0.1356778	-0.1356778	-0.1356778	-0.1356778	-0.1356778	-0.1356778	-0.1356778	-0.1356778	-0.1356778	-0.1356778	-0.1356778	-0.1356778	-0.1356778	-0.1356778	-0.1356778	-0.1356778	-0.1356778	-0.1356778	-0.1356778	-0.1356778	-0.1356778	-0.1356778	-0.1356778	-0.1356778	-0.1356778	0.65352273	-0.1356778	-0.1356778	-0.1356778	-0.1356778	-0.1356778	-0.1356778	-0.1356778	-0.1356778	-0.1356778	-0.1356778	-0.1356778	-0.1356778	-0.1356778	-0.1356778
-0.1356778	-0.1356778	-0.1356778	-0.1356778	-0.1356778	-0.1356778	-0.1356778	-0.1356778	-0.1356778	-0.1356778	-0.1356778	-0.1356778	-0.1356778	-0.1356778	-0.1356778	-0.1356778	-0.1356778	-0.1356778	-0.1356778	-0.1356778	-0.1356778	-0.1356778	-0.1356778	-0.1356778	-0.1356778	-0.1356778	-0.1356778	-0.1356778	-0.1356778	-0.1356778	-0.1356778	-0.1356778	-0.1356778	-0.1356778	-0.1356778	-0.1356778	-0.1356778	-0.1356778	-0.1356778	-0.1356778	-0.1356778	-0.1356778	-0.1356778	-0.1356778	-0.1356778	-0.1356778	-0.1356778	-0.1356778	-0.1356778	-0.1356778
-0.1356778	-0.1356778	-0.1356778	-0.1356778	-0.1356778	-0.1356778	-0.1356778	-0.1356778	-0.1356778	-0.1356778	-0.1356778	-0.1356778	-0.1356778	-0.1356778	-0.1356778	-0.1356778	-0.1356778	-0.1356778	-0.1356778	-0.1356778	-0.1356778	-0.1356778	-0.1356778	-0.1356778	-0.1356778	-0.1356778	-0.1356778	-0.1356778	-0.1356778	-0.1356778	-0.1356778	-0.1356778	-0.1356778	-0.1356778	-0.1356778	-0.1356778	-0.1356778	-0.1356778	-0.1356778	-0.1356778	-0.1356778	-0.1356778	-0.1356778	-0.1356778	-0.1356778	-0.1356778	-0.1356778	-0.1356778	-0.1356778	-0.1356778
-0.1356778	-0.1356778	-0.1356778	-0.1356778	-0.1356778	-0.1356778	-0.1356778	-0.1356778	-0.1356778	-0.1356778	-0.1356778	-0.1356778	-0.1356778	-0.1356778	-0.1356778	-0.1356778	-0.1356778	-0.1356778	-0.1356778	-0.1356778	-0.1356778	-0.1356778	-0.1356778	-0.1356778	-0.1356778	-0.1356778	-0.1356778	-0.1356778	-0.1356778	-0.1356778	-0.1356778	-0.1356778	-0.1356778	-0.1356778	-0.1356778	-0.1356778	-0.1356778	-0.1356778	-0.1356778	-0.1356778	-0.1356778	-0.1356778	-0.1356778	-0.1356778	-0.1356778	-0.1356778	-0.1356778	-0.1356778	-0.1356778	-0.1356778
-0.1356778	-0.1356778	-0.1356778	-0.1356778	-0.1356778	-0.1356778	-0.1356778	-0.1356778	-0.1356778	-0.1356778	-0.1356778	-0.1356778	2.359524	-0.1356778	-0.1356778	-0.1356778	-0.1356778	-0.1356778	-0.1356778	-0.1356778	-0.1356778	-0.1356778	-0.1356778	-0.1356778	-0.1356778	-0.1356778	-0.1356778	-0.1356778	-0.1356778	-0.1356778	-0.1356778	-0.1356778	-0.1356778	-0.1356778	-0.1356778	-0.1356778	-0.1356778	-0.1356778	-0.1356778	-0.1356778	-0.1356778	-0.1356778	-0.1356778	-0.1356778	-0.1356778	-0.1356778	-0.1356778	-0.1356778	-0.1356778	-0.1356778
-0.1356778	-0.1356778	-0.1356778	-0.1356778	-0.1356778	-0.1356778	-0.1356778	-0.1356778	-0.1356778	-0.1356778	-0.1356778	-0.1356778	0.94449437	-0.1356778	-0.1356778	-0.1356778	-0.1356778	-0.1356778	-0.1356778	-0.1356778	-0.1356778	-0.1356778	-0.1356778	-0.1356778	-0.1356778	-0.1356778	-0.1356778	-0.1356778	-0.1356778	-0.1356778	-0.1356778	-0.1356778	-0.1356778	-0.1356778	-0.1356778	-0.1356778	-0.1356778	-0.1356778	-0.1356778	-0.1356778	-0.1356778	-0.1356778	-0.1356778	-0.1356778	-0.1356778	-0.1356778	-0.1356778	-0.1356778	-0.1356778	-0.1356778
-0.1356778	-0.1356778	-0.1356778	-0.1356778	-0.1356778	-0.1356778	-0.1356778	-0.1356778	-0.1356778	-0.1356778	-0.1356778	-0.1356778	-0.1356778	-0.1356778	-0.1356778	-0.1356778	-0.1356778	-0.1356778	-0.1356778	-0.1356778	1.3206478	-0.1356778	-0.1356778	-0.1356778	-0.1356778	-0.1356778	-0.1356778	-0.1356778	-0.1356778	-0.1356778	-0.1356778	-0.1356778	-0.1356778	-0.1356778	-0.1356778	-0.1356778	-0.1356778	-0.1356778	-0.1356778	-0.1356778	-0.1356778	-0.1356778	-0.1356778	-0.1356778	-0.1356778	-0.1356778	-0.1356778	-0.1356778	-0.1356778	-0.1356778
-0.1356778	-0.1356778	-0.1356778	-0.1356778	-0.1356778	-0.1356778	-0.1356778	-0.1356778	-0.1356778	-0.1356778	-0.1356778	-0.1356778	-0.1356778	-0.1356778	-0.1356778	-0.1356778	-0.1356778	-0.1356778	-0.1356778	-0.1356778	-0.1356778	-0.1356778	-0.1356778	-0.1356778	-0.1356778	-0.1356778	-0.1356778	-0.1356778	-0.1356778	-0.1356778	-0.1356778	-0.1356778	-0.1356778	-0.1356778	-0.1356778	-0.1356778	-0.1356778	-0.1356778	-0.1356778	-0.1356778	-0.1356778	-0.1356778	-0.1356778	-0.1356778	-0.1356778	-0.1356778	-0.1356778	-0.1356778	-0.1356778	-0.1356778
-0.1356778	-0.1356778	-0.1356778	-0.1356778	-0.1356778	-0.1356778	-0.1356778	-0.1356778	-0.1356778	-0.1356778	-0.1356778	-0.1356778	-0.1356778	-0.1356778	0.16161256	-0.1356778	-0.1356778	-0.1356778	-0.1356778	-0.1356778	-0.1356778	-0.1356778	-0.1356778	-0.1356778	-0.1356778	-0.1356778	-0.1356778	-0.1356778	-0.1356778	-0.1356778	-0.1356778	-0.1356778	-0.1356778	-0.1356778	-0.1356778	-0.1356778	-0.1356778	-0.1356778	-0.1356778	-0.1356778	-0.1356778	-0.1356778	-0.1356778	-0.1356778	-0.1356778	-0.1356778	-0.1356778	-0.1356778	-0.1356778	-0.1356778
-0.1356778	-0.1356778	-0.1356778	-0.1356778	-0.1356778	-0.1356778	-0.1356778	-0.1356778	-0.1356778	-0.1356778	-0.1356778	-0.1356778	-0.1356778	-0.1356778	0.5742389	1.11651	-0.1356778	-0.1356778	-0.1356778	-0.1356778	-0.1356778	-0.1356778	-0.1356778	-0.1356778	-0.1356778	-0.1356778	-0.1356778	-0.1356778	-0.1356778	-0.1356778	-0.1356778	-0.1356778	-0.1356778	-0.1356778	-0.1356778	-0.1356778	-0.1356778	-0.1356778	-0.1356778	-0.1356778	-0.1356778	-0.1356778	-0.1356778	-0.1356778	-0.1356778	-0.1356778	-0.1356778	-0.1356778	-0.1356778	-0.1356778
-0.1356778	-0.1356778	-0.1356778	-0.1356778	-0.1356778	-0.1356778	-0.1356778	-0.1356778	-0.1356778	-0.1356778	-0.1356778	-0.1356778	-0.1356778	-0.1356778	-0.1356778	-0.0797896	-0.1356778	-0.1356778	-0.1356778	-0.1356778	-0.1356778	-0.1356778	-0.1356778	-0.1356778	-0.1356778	-0.1356778	-0.1356778	-0.1356778	-0.1356778	-0.1356778	-0.1356778	-0.1356778	-0.1356778	-0.1356778	-0.1356778	-0.1356778	-0.1356778	-0.1356778	-0.1356778	-0.1356778	-0.1356778	-0.1356778	-0.1356778	-0.1356778	0.41856992	-0.1356778	-0.1356778	-0.1356778	-0.1356778	-0.1356778
-0.1356778	-0.1356778	-0.1356778	-0.1356778	-0.1356778	-0.1356778	-0.1356778	-0.1356778	-0.1356778	-0.1356778	-0.1356778	-0.1356778	-0.1356778	-0.1356778	-0.1356778	-0.1356778	-0.1356778	-0.1356778	-0.1356778	-0.1356778	-0.1356778	-0.1356778	-0.1356778	-0.1356778	-0.1356778	-0.1356778	-0.1356778	-0.1356778	-0.1356778	-0.1356778	-0.1356778	-0.1356778	-0.1356778	-0.1356778	-0.1356778	-0.1356778	-0.1356778	-0.1356778	-0.1356778	-0.1356778	-0.1356778	-0.1356778	-0.1356778	-0.1356778	-0.1356778	-0.1356778	-0.1356778	-0.1356778	-0.1356778	-0.1356778
-0.1356778	-0.1356778	-0.1356778	-0.1356778	-0.1356778	-0.1356778	-0.1356778	-0.1356778	-0.1356778	-0.1356778	-0.1356778	-0.1356778	-0.1356778	-0.1356778	-0.1356778	-0.1356778	1.3636401	-0.1356778	-0.1356778	-0.1356778	-0.1356778	-0.1356778	-0.1356778	-0.1356778	-0.1356778	-0.1356778	-0.1356778	-0.1356778	-0.1356778	-0.1356778	-0.1356778	-0.1356778	-0.1356778	-0.1356778	-0.1356778	-0.1356778	-0.1356778	-0.1356778	-0.1356778	-0.1356778	-0.1356778	-0.1356778	-0.1356778	-0.1356778	-0.1356778	-0.1356778	-0.1356778	-0.1356778	-0.1356778	-0.1356778
-0.1356778	-0.1356778	-0.1356778	-0.1356778	-0.1356778	-0.1356778	-0.1356778	-0.1356778	-0.1356778	-0.1356778	-0.1356778	-0.1356778	-0.1356778	-0.1356778	-0.1356778	-0.1356778	0.12079403	0.39224824	-0.1356778	-0.1356778	-0.1356778	-0.1356778	-0.1356778	-0.1356778	-0.1356778	-0.1356778	-0.1356778	-0.1356778	-0.1356778	-0.1356778	-0.1356778	-0.1356778	-0.1356778	-0.1356778	-0.1356778	-0.1356778	-0.1356778	-0.1356778	-0.1356778	-0.1356778	-0.1356778	-0.1356778	-0.1356778	-0.1356778	-0.1356778	-0.1356778	-0.1356778	-0.1356778	-0.1356778	-0.1356778
-0.1356778	-0.1356778	-0.1356778	-0.1356778	-0.1356778	-0.1356778	-0.1356778	-0.1356778	-0.1356778	-0.1356778	-0.1356778	-0.1356778	-0.1356778	-0.1356778	-0.1356778	-0.1356778	-0.1356778	0.51412183	1.7829423	-0.1356778	-0.1356778	-0.1356778	-0.1356778	-0.1356778	-0.1356778	-0.1356778	-0.1356778	-0.1356778	-0.1356778	-0.1356778	-0.1356778	-0.1356778	-0.1356778	-0.1356778	-0.1356778	-0.1356778	-0.1356778	-0.1356778	-0.1356778	-0.1356778	-0.1356778	-0.1356778	-0.1356778	-0.1356778	-0.1356778	0.7857388	-0.1356778	-0.1356778	-0.1356778	-0.1356778
-0.1356778	-0.1356778	-0.1356778	-0.1356778	-0.1356778	-0.1356778	0.28374648	-0.1356778	-0.1356778	-0.1356778	-0.1356778	-0.1356778	-0.1356778	-0.1356778	-0.1356778	-0.1356778	-0.1356778	-0.1356778	0.24037637	-0.1356778	-0.1356778	-0.1356778	-0.1356778	-0.1356778	-0.1356778	-0.1356778	-0.1356778	-0.1356778	-0.1356778	-0.1356778	-0.1356778	-0.1356778	-0.1356778	-0.1356778	-0.1356778	-0.1356778	-0.1356778	-0.1356778	-0.1356778	-0.1356778	-0.1356778	-0.1356778	-0.1356778	-0.1356778	-0.1356778	-0.1356778	-0.1356778	-0.1356778	-0.1356778	-0.1356778
-0.1356778	-0.1356778	-0.1356778	-0.1356778	-0.1356778	-0.1356778	-0.1356778	-0.1356778	-0.1356778	0.4131843	-0.1356778	-0.1356778	-0.1356778	-0.1356778	-0.1356778	-0.1356778	-0.1356778	-0.1356778	-0.1356778	-0.1356778	-0.1356778	-0.1356778	-0.1356778	-0.1356778	-0.1356778	-0.1356778	-0.1356778	-0.1356778	-0.1356778	-0.1356778	-0.1356778	-0.1356778	-0.1356778	-0.1356778	-0.1356778	-0.1356778	-0.1356778	-0.1356778	-0.1356778	-0.1356778	-0.1356778	-0.1356778	-0.1356778	-0.1356778	-0.1356778	-0.1356778	-0.1356778	-0.1356778	-0.1356778	-0.1356778
-0.1356778	-0.1356778	-0.1356778	-0.1356778	-0.1356778	-0.1356778	-0.1356778	-0.1356778	-0.004254395	-0.1356778	-0.1356778	-0.1356778	-0.1356778	0.39286312	-0.1356778	-0.1356778	-0.1356778	-0.1356778	-0.1356778	-0.1356778	-0.1356778	-0.1356778	-0.1356778	-0.1356778	-0.1356778	-0.1356778	-0.1356778	-0.1356778	-0.1356778	-0.1356778	-0.1356778	-0.1356778	-0.1356778	-0.1356778	-0.1356778	-0.1356778	-0.1356778	-0.1356778	-0.1356778	-0.1356778	-0.1356778	-0.1356778	-0.1356778	-0.1356778	-0.1356778	-0.1356778	-0.1356778	-0.1356778	-0.1356778	-0.1356778
-0.1356778	-0.1356778	-0.1356778	-0.1356778	-0.1356778	-0.1356778	0.1347058	-0.1356778	-0.1356778	-0.1356778	-0.1356778	-0.1356778	-0.1356778	-0.1356778	-0.1356778	-0.1356778	-0.1356778	-0.1356778	-0.1356778	-0.1356778	-0.1356778	-0.1356778	-0.1356778	-0.1356778	-0.1356778	-0.1356778	-0.1356778	-0.1356778	-0.1356778	-0.1356778	-0.1356778	-0.1356778	-0.1356778	-0.1356778	-0.1356778	-0.1356778	-0.1356778	-0.1356778	-0.1356778	-0.1356778	-0.1356778	-0.1356778	-0.1356778	-0.1356778	-0.1356778	-0.1356778	-0.1356778	-0.1356778	-0.1356778	0.30714467
-0.1356778	-0.1356778	-0.1356778	-0.1356778	0.9174525	-0.1356778	0.9615315	-0.1356778	-0.1356778	-0.1356778	-0.1356778	-0.1356778	-0.1356778	-0.1356778	-0.1356778	-0.1356778	-0.1356778	-0.1356778	-0.1356778	-0.1356778	-0.1356778	-0.1356778	-0.1356778	-0.1356778	-0.1356778	-0.1356778	-0.1356778	-0.1356778	-0.1356778	-0.1356778	-0.1356778	-0.1356778	-0.1356778	-0.1356778	-0.1356778	-0.1356778	-0.1356778	-0.1356778	-0.01609825	-0.1356778	-0.1356778	-0.1356778	-0.1356778	-0.1356778	-0.1356778	-0.1356778	-0.1356778	-0.1356778	-0.1356778	-0.1356778
-0.1356778	-0.1356778	-0.1356778	0.18797041	3.0184135	-0.1356778	-0.1356778	-0.1356778	-0.1356778	-0.1356778	-0.1356778	-0.1356778	-0.1356778	-0.1356778	-0.1356778	-0.1356778	-0.1356778	-0.1356778	-0.1356778	-0.1356778	-0.1356778	-0.1356778	-0.1356778	-0.1356778	-0.1356778	-0.1356778	-0.1356778	-0.1356778	-0.1356778	-0.1356778	-0.1356778	-0.1356778	-0.1356778	-0.1356778	-0.1356778	-0.1356778	-0.1356778	-0.1356778	-0.1356778	-0.1356778	-0.1356778	-0.1356778	-0.1356778	-0.1356778	-0.1356778	-0.1356778	-0.1356778	-0.1356778	-0.1356778	-0.1356778
-0.1356778	-0.1356778	-0.1356778	-0.1356778	-0.1356778	-0.1356778	-0.1356778	-0.1356778	-0.1356778	-0.1356778	-0.1356778	-0.1356778	-0.1356778	-0.1356778	-0.1356778	-0.1356778	-0.1356778	-0.1356778	-0.1356778	-0.1356778	-0.1356778	-0.1356778	-0.1356778	-0.1356778	-0.1356778	-0.1356778	0.8627162	-0.1356778	-0.1356778	-0.1356778	-0.1356778	-0.1356778	-0.1356778	-0.1356778	-0.1356778	-0.1356778	-0.1356778	-0.1356778	-0.1356778	-0.1356778	-0.1356778	-0.1356778	-0.1356778	-0.1356778	-0.1356778	-0.1356778	-0.1356778	-0.1356778	-0.1356778	-0.1356778
-0.1356778	-0.1356778	1.9413103	1.5648583	-0.1356778	-0.1356778	-0.1356778	-0.1356778	-0.1356778	-0.1356778	-0.1356778	-0.1356778	-0.1356778	-0.1356778	-0.1356778	-0.1356778	-0.1356778	-0.1356778	-0.1356778	-0.1356778	-0.1356778	-0.1356778	-0.1356778	-0.1356778	-0.1356778	-0.1356778	-0.1356778	-0.1356778	-0.1356778	-0.1356778	-0.1356778	-0.1356778	-0.1356778	-0.1356778	-0.1356778	-0.1356778	-0.1356778	-0.1356778	-0.1356778	-0.1356778	-0.1356778	-0.1356778	-0.1356778	-0.1356778	-0.1356778	-0.1356778	-0.1356778	-0.1356778	-0.1356778	-0.1356778
-0.1356778	-0.13324861	-0.1356778	-0.1356778	-0.1356778	-0.1356778	-0.1356778	-0.1356778	-0.1356778	-0.1356778	-0.1356778	-0.1356778	-0.1356778	-0.1356778	-0.1356778	-0.1356778	-0.1356778	-0.1356778	-0.1356778	-0.1356778	-0.1356778	-0.1356778	-0.1356778	-0.1356778	-0.1356778	-0.1356778	-0.1356778	-0.1356778	-0.1356778	-0.1356778	-0.1356778	-0.1356778	-0.1356778	-0.1356778	-0.1356778	-0.1356778	-0.1356778	-0.1356778	-0.1356778	-0.1356778	-0.1356778	-0.1356778	-0.1356778	-0.1356778	-0.1356778	-0.1356778	-0.1356778	-0.1356778	-0.1356778	-0.1356778
-0.1356778	-0.1356778	-0.1356778	-0.1356778	-0.1356778	-0.1356778	-0.1356778	-0.1356778	-0.1356778	-0.1356778	-0.1356778	-0.1356778	-0.1356778	-0.1356778	-0.1356778	-0.1356778	-0.1356778	-0.1356778	-0.1356778	-0.1356778	-0.1356778	-0.1356778	-0.1356778	-0.1356778	-0.1356778	-0.1356778	-0.1356778	-0.1356778	-0.1356778	-0.1356778	-0.1356778	-0.1356778	-0.1356778	-0.1356778	-0.1356778	-0.1356778	-0.1356778	-0.1356778	-0.1356778	-0.1356778	-0.1356778	-0.1356778	-0.1356778	-0.1356778	-0.1356778	-0.1356778	-0.1356778	-0.1356778	-0.1356778	-0.1356778
-0.1356778	-0.1356778	-0.1356778	-0.1356778	-0.1356778	-0.1356778	-0.1356778	-0.1356778	-0.1356778	-0.1356778	-0.1356778	-0.1356778	-0.1356778	-0.1356778	-0.1356778	-0.1356778	-0.1356778	-0.1356778	-0.1356778	-0.1356778	-0.1356778	-0.1356778	-0.1356778	-0.1356778	-0.1356778	-0.1356778	-0.1356778	-0.1356778	-0.1356778	-0.1356778	-0.1356778	-0.1356778	-0.1356778	-0.1356778	-0.1356778	-0.1356778	-0.1356778	-0.1356778	-0.1356778	-0.1356778	-0.1356778	-0.1356778	-0.1356778	-0.1356778	-0.1356778	-0.1356778	-0.1356778	-0.1356778	-0.1356778	-0.1356778
0.27307612	-0.1356778	-0.1356778	-0.1356778	-0.1356778	-0.1356778	-0.1356778	-0.1356778	-0.1356778	-0.1356778	-0.1356778	-0.1356778	-0.1356778	-0.1356778	-0.1356778	-0.1356778	-0.1356778	-0.1356778	-0.1356778	-0.1356778	-0.1356778	-0.1356778	-0.1356778	-0.1356778	-0.1356778	-0.1356778	-0.1356778	-0.1356778	-0.1356778	-0.1356778	-0.1356778	-0.1356778	-0.1356778	-0.1356778	-0.1356778	-0.1356778	-0.1356778	-0.1356778	-0.1356778	-0.1356778	-0.1356778	-0.1356778	-0.1356778	-0.1356778	-0.1356778	-0.1356778	-0.1356778	-0.1356778	-0.1356778	-0.1356778
-0.1356778	-0.1356778	-0.1356778	-0.1356778	-0.1356778	-0.1356778	-0.1356778	-0.1356778	-0.1356778	-0.1356778	-0.1356778	-0.1356778	-0.1356778	-0.1356778	-0.1356778	-0.1356778	-0.1356778	-0.1356778	-0.1356778	-0.1356778	-0.1356778	-0.1356778	-0.1356778	-0.1356778	-0.1356778	-0.1356778	-0.1356778	-0.1356778	-0.1356778	-0.1356778	-0.1356778	-0.1356778	-0.1356778	-0.1356778	-0.1356778	-0.1356778	-0.1356778	-0.1356778	-0.1356778	-0.1356778	-0.1356778	-0.1356778	-0.1356778	-0.1356778	-0.1356778	-0.1356778	-0.1356778	-0.1356778	-0.1356778	-0.1356778
-0.1356778	-0.1356778	-0.1356778	-0.1356778	-0.1356778	-0.1356778	-0.1356778	0.52635056	-0.1356778	-0.1356778	-0.1356778	-0.1356778	-0.1356778	-0.1356778	-0.1356778	-0.1356778	-0.1356778	-0.1356778	-0.1356778	-0.1356778	-0.1356778	-0.1356778	-0.1356778	-0.1356778	-0.1356778	-0.1356778	-0.1356778	-0.1356778	-0.1356778	-0.1356778	-0.1356778	-0.1356778	-0.1356778	-0.1356778	-0.1356778	-0.1356778	-0.1356778	-0.1356778	-0.1356778	-0.1356778	-0.1356778	-0.1356778	-0.1356778	-0.1356778	-0.1356778	-0.1356778	-0.1356778	-0.1356778	-0.1356778	-0.1356778
-0.1356778	-0.1356778	-0.1356778	-0.1356778	-0.1356778	-0.1356778	-0.1356778	1.8046272	-0.1356778	-0.1356778	-0.1356778	-0.1356778	-0.1356778	-0.1356778	-0.1356778	-0.1356778	-0.1356778	-0.1356778	-0.1356778	-0.1356778	-0.1356778	-0.1356778	-0.1356778	-0.1356778	-0.1356778	-0.1356778	-0.1356778	-0.1356778	-0.1356778	-0.1356778	-0.1356778	-0.1356778	-0.1356778	-0.1356778	-0.1356778	-0.1356778	-0.1356778	-0.1356778	-0.1356778	-0.1356778	-0.1356778	-0.1356778	-0.1356778	-0.1356778	-0.1356778	-0.1356778	-0.1356778	-0.1356778	-0.1356778	-0.1356778
-0.1356778	-0.1356778	-0.1356778	-0.1356778	-0.1356778	-0.1356778	-0.1356778	0.77041584	-0.1356778	-0.1356778	-0.1356778	-0.1356778	-0.1356778	-0.1356778	-0.1356778	-0.1356778	-0.1356778	-0.1356778	1.1442131	-0.1356778	-0.1356778	-0.1356778	-0.1356778	-0.1356778	-0.1356778	-0.1356778	-0.1356778	-0.1356778	-0.1356778	-0.1356778	-0.1356778	-0.1356778	-0.1356778	-0.1356778	-0.1356778	-0.1356778	-0.1356778	-0.1356778	-0.1356778	-0.1356778	-0.1356778	-0.1356778	-0.1356778	-0.1356778	-0.1356778	-0.1356778	-0.1356778	-0.1356778	-0.1356778	-0.1356778
-0.1356778	-0.1356778	-0.1356778	-0.1356778	-0.1356778	-0.1356778	-0.1356778	1.4322041	-0.1356778	-0.1356778	-0.1356778	-0.1356778	-0.1356778	-0.1356778	-0.1356778	-0.1356778	-0.1356778	-0.1356778	-0.1356778	-0.1356778	-0.1356778	-0.1356778	-0.1356778	-0.1356778	-0.1356778	-0.1356778	-0.1356778	-0.1356778	-0.1356778	-0.1356778	-0.1356778	-0.1356778	-0.1356778	-0.1356778	-0.1356778	-0.1356778	-0.1356778	-0.1356778	-0.1356778	-0.1356778	-0.1356778	-0.1356778	-0.1356778	-0.1356778	-0.1356778	-0.1356778	-0.1356778	-0.1356778	-0.1356778	-0.1356778
-0.1356778	-0.1356778	-0.1356778	-0.1356778	-0.1356778	-0.1356778	-0.1356778	-0.1356778	-0.1356778	-0.1356778	-0.1356778	-0.1356778	-0.1356778	-0.1356778	-0.1356778	-0.1356778	-0.1356778	-0.1356778	-0.1356778	-0.1356778	-0.1356778	-0.1356778	-0.1356778	-0.1356778	-0.1356778	-0.1356778	-0.1356778	-0.1356778	-0.1356778	-0.1356778	-0.1356778	-0.1356778	-0.1356778	-0.1356778	-0.1356778	-0.1356778	-0.1356778	-0.1356778	-0.1356778	-0.1356778	-0.1356778	-0.1356778	-0.1356778	-0.1356778	-0.1356778	-0.1356778	-0.1356778	-0.1356778	-0.1356778	-0.1356778
-0.1356778	-0.1356778	-0.1356778	-0.1356778	-0.1356778	-0.1356778	-0.1356778	-0.1356778	-0.1356778	-0.1356778	-0.1356778	-0.1356778	-0.1356778	-0.1356778	-0.1356778	-0.1356778	-0.1356778	-0.1356778	-0.1356778	-0.1356778	-0.1356778	-0.1356778	-0.1356778	-0.1356778	-0.1356778	-0.1356778	-0.1356778	-0.1356778	-0.1356778	-0.1356778	-0.1356778	-0.1356778	-0.1356778	-0.1356778	-0.1356778	-0.1356778	-0.1356778	-0.1356778	-0.1356778	-0.1356778	-0.1356778	-0.1356778	-0.1356778	-0.1356778	-0.1356778	-0.1356778	-0.1356778	-0.1356778	-0.1356778	-0.1356778
-0.1356778	-0.1356778	-0.1356778	-0.1356778	-0.1356778	-0.1356778	-0.1356778	-0.1356778	-0.1356778	-0.1356778	-0.1356778	-0.1356778	-0.1356778	-0.1356778	-0.1356778	-0.1356778	-0.1356778	-0.1356778	-0.1356778	-0.1356778	-0.1356778	-0.1356778	-0.1356778	-0.1356778	-0.1356778	-0.1356778	-0.1356778	-0.1356778	-0.1356778	-0.1356778	-0.1356778	-0.1356778	-0.1356778	-0.1356778	-0.1356778	-0.1356778	-0.1356778	-0.1356778	0.82245666	-0.1356778	-0.1356778	-0.1356778	-0.1356778	-0.1356778	-0.1356778	-0.1356778	-0.1356778	-0.1356778	-0.1356778	-0.1356778
-0.1356778	-0.1356778	-0.1356778	-0.1356778	-0.1356778	-0.1356778	-0.1356778	-0.1356778	-0.1356778	-0.1356778	1.9690119	-0.1356778	-0.1356778	-0.1356778	-0.1356778	-0.1356778	-0.1356778	-0.1356778	-0.1356778	-0.1356778	-0.1356778	-0.1356778	-0.1356778	-0.1356778	-0.1356778	-0.1356778	-0.1356778	-0.1356778	-0.1356778	-0.1356778	-0.1356778	-0.1356778	-0.1356778	-0.1356778	-0.1356778	-0.1356778	-0.1356778	-0.1356778	-0.1356778	-0.1356778	-0.1356778	-0.1356778	-0.1356778	-0.1356778	-0.1356778	-0.1356778	-0.1356778	-0.1356778	-0.1356778	-0.1356778
-0.1356778	-0.1356778	-0.1356778	-0.1356778	-0.1356778	-0.1356778	-0.1356778	-0.1356778	-0.1356778	-0.1356778	-0.1356778	-0.1356778	-0.1356778	-0.1356778	-0.1356778	-0.1356778	-0.1356778	-0.1356778	-0.1356778	-0.1356778	-0.1356778	-0.1356778	-0.1356778	-0.1356778	-0.1356778	-0.1356778	-0.1356778	-0.1356778	-0.1356778	-0.1356778	-0.1356778	-0.1356778	-0.1356778	-0.1356778	-0.1356778	2.5252578	-0.1356778	-0.1356778	-0.1356778	-0.1356778	-0.1356778	-0.1356778	-0.1356778	-0.1356778	-0.1356778	-0.1356778	-0.1356778	-0.1356778	-0.1356778	-0.1356778
-0.1356778	-0.1356778	-0.1356778	-0.1356778	-0.1356778	-0.1356778	-0.1356778	-0.1356778	-0.1356778	-0.1356778	-0.1356778	-0.1356778	-0.1356778	-0.1356778	-0.1356778	-0.1356778	-0.1356778	-0.1356778	-0.1356778	-0.1356778	-0.1356778	-0.1356778	-0.1356778	-0.1356778	-0.1356778	-0.1356778	-0.1356778	-0.1356778	-0.1356778	-0.1356778	-0.1356778	-0.1356778	-0.1356778	-0.1356778	-0.1356778	-0.1356778	-0.1356778	-0.1356778	-0.1356778	-0.1356778	-0.1356778	0.8348705	-0.1356778	-0.1356778	-0.1356778	-0.1356778	-0.1356778	-0.1356778	-0.1356778	-0.1356778
-0.1356778	-0.1356778	-0.1356778	-0.1356778	-0.1356778	-0.1356778	-0.1356778	-0.1356778	-0.1356778	-0.1356778	-0.1356778	-0.1356778	-0.1356778	-0.1356778	-0.1356778	-0.1356778	-0.1356778	-0.1356778	-0.1356778	-0.1356778	-0.1356778	-0.1356778	-0.1356778	-0.1356778	-0.1356778	-0.1356778	-0.1356778	-0.1356778	-0.1356778	-0.1356778	-0.1356778	-0.1356778	-0.1356778	-0.1356778	-0.1356778	-0.1356778	-0.1356778	-0.1356778	-0.1356778	-0.1356778	-0.1356778	-0.1356778	-0.1356778	-0.1356778	-0.1356778	-0.1356778	-0.1356778	-0.1356778	-0.1356778	-0.1356778
-0.1356778	-0.1356778	-0.1356778	-0.1356778	-0.1356778	-0.1356778	-0.1356778	-0.1356778	-0.1356778	-0.1356778	-0.1356778	-0.1356778	-0.1356778	-0.1356778	-0.1356778	-0.1356778	-0.1356778	-0.1356778	-0.1356778	-0.1356778	-0.1356778	-0.1356778	-0.1356778	-0.1356778	-0.1356778	-0.1356778	-0.1356778	-0.1356778	-0.1356778	-0.1356778	-0.1356778	-0.1356778	-0.1356778	-0.1356778	-0.1356778	-0.1356778	-0.1356778	-0.1356778	-0.1356778	-0.1356778	-0.1356778	-0.1356778	-0.1356778	0.37845132	-0.1356778	-0.1356778	-0.1356778	-0.1356778	-0.1356778	-0.1356778
-0.1356778	-0.1356778	-0.1356778	-0.1356778	-0.1356778	-0.1356778	-0.1356778	-0.1356778	-0.1356778	-0.1356778	-0.1356778	-0.1356778	-0.1356778	-0.1356778	-0.1356778	-0.1356778	-0.1356778	-0.1356778	-0.1356778	-0.1356778	-0.1356778	-0.1356778	-0.1356778	-0.1356778	-0.1356778	-0.1356778	-0.1356778	-0.1356778	-0.1356778	-0.1356778	-0.1356778	-0.1356778	-0.1356778	-0.1356778	-0.1356778	-0.1356778	-0.1356778	-0.1356778	-0.1356778	-0.1356778	-0.1356778	-0.1356778	-0.1356778	-0.1356778	-0.1356778	-0.1356778	-0.1356778	-0.1356778	-0.1356778	-0.1356778
-0.1356778	-0.1356778	-0.1356778	-0.1356778	-0.1356778	-0.1356778	-0.1356778	-0.1356778	-0.1356778	-0.1356778	-0.1356778	-0.1356778	-0.1356778	-0.1356778	-0.1356778	-0.1356778	-0.1356778	-0.1356778	-0.1356778	-0.1356778	-0.1356778	-0.1356778	-0.1356778	-0.1356778	-0.1356778	-0.1356778	-0.1356778	-0.1356778	-0.1356778	-0.1356778	-0.1356778	-0.1356778	-0.1356778	-0.1356778	-0.1356778	-0.1356778	-0.1356778	-0.1356778	-0.1356778	-0.1356778	-0.1356778	-0.1356778	-0.1356778	-0.1356778	-0.1356778	-0.1356778	-0.1356778	-0.1356778	-0.1356778	-0.1356778
-0.1356778	-0.1356778	-0.1356778	-0.1356778	-0.1356778	-0.1356778	-0.1356778	-0.1356778	-0.1356778	-0.1356778	-0.1356778	-0.1356778	-0.1356778	-0.1356778	-0.1356778	-0.1356778	-0.1356778	-0.1356778	-0.1356778	-0.1356778	-0.1356778	-0.1220372	1.3854376	-0.1356778	-0.1356778	-0.1356778	-0.1356778	-0.1356778	-0.1356778	-0.1356778	-0.1356778	-0.1356778	-0.1356778	-0.1356778	-0.1356778	-0.1356778	-0.1356778	-0.1356778	-0.1356778	-0.1356778	-0.1356778	-0.1356778	-0.1356778	-0.1356778	-0.1356778	-0.1356778	-0.1356778	-0.1356778	-0.1356778	-0.1356778
-0.1356778	-0.1356778	-0.1356778	-0.1356778	-0.1356778	-0.1356778	-0.1356778	-0.1356778	-0.1356778	-0.1356778	-0.1356778	-0.1356778	-0.1356778	-0.1356778	-0.1356778	-0.1356778	-0.1356778	-0.1356778	-0.1356778	-0.1356778	-0.1356778	-0.1356778	-0.1356778	-0.1356778	-0.1356778	-0.1356778	-0.1356778	-0.1356778	-0.1356778	0.94858927	-0.1356778	-0.1356778	-0.1356778	-0.1356778	-0.1356778	-0.1356778	-0.1356778	-0.1356778	-0.1356778	-0.1356778	-0.1356778	-0.1356778	-0.1356778	-0.1356778	-0.1356778	-0.1356778	-0.1356778	-0.1356778	-0.1356778	-0.1356778
3.8259544	-0.1356778	-0.1356778	-0.1356778	-0.1356778	-0.1356778	-0.1356778	-0.1356778	-0.1356778	-0.1356778	-0.1356778	-0.1356778	-0.1356778	-0.1356778	-0.1356778	-0.1356778	-0.1356778	-0.1356778	-0.1356778	-0.1356778	-0.1356778	-0.1356778	-0.1356778	-0.1356778	-0.1356778	-0.1356778	-0.1356778	-0.1356778	-0.1356778	-0.1356778	-0.1356778	0.036690947	-0.1356778	-0.1356778	-0.1356778	-0.1356778	-0.1356778	-0.1356778	-0.1356778	-0.1356778	-0.1356778	-0.1356778	-0.1356778	-0.1356778	-0.1356778	-0.1356778	-0.1356778	-0.1356778	-0.1356778	-0.1356778
0.13831306	-0.1356778	-0.1356778	-0.1356778	-0.1356778	-0.1356778	-0.1356778	-0.1356778	-0.1356778	-0.1356778	-0.1356778	-0.1356778	-0.1356778	-0.1356778	-0.1356778	-0.1356778	-0.1356778	-0.1356778	-0.1356778	-0.1356778	0.40240502	-0.1356778	-0.1356778	-0.1356778	-0.1356778	-0.1356778	-0.1356778	-0.1356778	-0.1356778	-0.1356778	-0.1356778	-0.1356778	2.60576	-0.1356778	-0.1356778	-0.1356778	-0.1356778	-0.1356778	-0.1356778	-0.1356778	-0.1356778	-0.1356778	-0.1356778	-0.1356778	-0.1356778	-0.1356778	-0.1356778	-0.1356778	-0.1356778	-0.1356778
-0.1356778	-0.1356778	-0.1356778	2.2203116	-0.1356778	-0.1356778	-0.04014984	-0.1356778	-0.1356778	-0.1356778	-0.1356778	-0.1356778	-0.1356778	-0.1356778	-0.1356778	-0.1356778	-0.1356778	-0.1356778	-0.1356778	-0.1356778	-0.1356778	-0.1356778	-0.1356778	-0.1356778	-0.1356778	-0.1356778	-0.1356778	-0.1356778	-0.1356778	-0.1356778	-0.1356778	-0.1356778	-0.1356778	0.5792306	-0.1356778	-0.1356778	-0.1356778	-0.1356778	-0.1356778	-0.1356778	-0.1356778	-0.1356778	-0.1356778	-0.1356778	-0.1356778	-0.1356778	-0.1356778	-0.1356778	-0.1356778	-0.1356778
-0.1356778	-0.1356778	-0.1356778	-0.1356778	-0.1356778	-0.1356778	-0.1356778	-0.1356778	-0.1356778	-0.1356778	-0.1356778	-0.1356778	-0.1356778	-0.1356778	-0.1356778	-0.1356778	-0.1356778	-0.1356778	-0.1356778	-0.1356778	-0.1356778	-0.1356778	-0.1356778	-0.1356778	-0.1356778	0.44245833	-0.1356778	-0.1356778	-0.1356778	-0.1356778	-0.1356778	-0.1356778	-0.1356778	-0.1356778	-0.1356778	-0.1356778	-0.1356778	-0.1356778	-0.1356778	-0.1356778	-0.1356778	-0.1356778	-0.1356778	-0.1356778	-0.1356778	-0.1356778	-0.1356778	-0.1356778	-0.1356778	-0.1356778
-0.1356778	-0.1356778	0.37495008	-0.1356778	-0.1356778	-0.1356778	0.3308685	0.13183396	-0.1356778	-0.1356778	-0.1356778	-0.1356778	-0.1356778	-0.1356778	-0.1356778	-0.1356778	-0.1356778	-0.1356778	-0.1356778	-0.1356778	-0.1356778	-0.1356778	-0.1356778	-0.1356778	-0.1356778	-0.1356778	-0.1356778	-0.1356778	0.05709924	-0.1356778	-0.1356778	-0.1356778	-0.1356778	-0.1356778	-0.1356778	-0.1356778	0.78971004	-0.1356778	-0.1356778	-0.1356778	-0.1356778	-0.1356778	-0.1356778	-0.1356778	-0.1356778	-0.1356778	-0.1356778	-0.1356778	-0.1356778	-0.1356778
-0.1356778	-0.1356778	1.9894322	-0.1356778	-0.1356778	-0.1356778	-0.1356778	-0.1356778	0.38448542	-0.1356778	-0.1356778	-0.1356778	-0.1356778	-0.1356778	-0.1356778	-0.1356778	-0.1356778	-0.1356778	-0.1356778	-0.1356778	-0.1356778	-0.1356778	-0.1356778	-0.1356778	-0.1356778	-0.1356778	-0.1356778	-0.1356778	-0.1356778	-0.1356778	-0.1356778	-0.1356778	-0.1356778	-0.1356778	-0.1356778	-0.1356778	-0.1356778	-0.1356778	-0.1356778	-0.1356778	-0.1356778	-0.1356778	-0.1356778	-0.1356778	-0.1356778	-0.1356778	-0.1356778	-0.1356778	-0.1356778	-0.1356778
-0.1356778	-0.1356778	-0.1356778	-0.1356778	-0.1356778	-0.1356778	0.4461416	-0.1356778	-0.1356778	-0.1356778	-0.1356778	-0.1356778	-0.1356778	-0.1356778	-0.1356778	-0.1356778	-0.1356778	-0.1356778	-0.1356778	-0.1356778	-0.1356778	-0.1356778	-0.1356778	-0.1356778	-0.1356778	-0.1356778	-0.1356778	-0.1356778	-0.1356778	-0.1356778	-0.1356778	-0.1356778	-0.1356778	-0.1356778	-0.1356778	-0.1356778	-0.1356778	-0.1356778	-0.1356778	-0.1356778	-0.1356778	-0.1356778	-0.1356778	-0.1356778	-0.1356778	-0.1356778	-0.1356778	-0.1356778	-0.1356778	-0.1356778
-0.1356778	-0.1356778	-0.1356778	-0.1356778	-0.1356778	-0.1356778	-0.1356778	-0.1356778	-0.1356778	-0.1356778	-0.1356778	-0.1356778	-0.1356778	-0.1356778	-0.1356778	-0.1356778	-0.1356778	-0.1356778	-0.1356778	-0.1356778	-0.1356778	-0.1356778	-0.1356778	-0.1356778	-0.1356778	-0.1356778	-0.1356778	-0.1356778	-0.1356778	-0.1356778	-0.1356778	-0.1356778	-0.1356778	-0.1356778	-0.1356778	-0.1356778	-0.1356778	-0.1356778	-0.1356778	-0.1356778	-0.1356778	-0.1356778	-0.1356778	-0.1356778	-0.1356778	-0.1356778	-0.1356778	-0.1356778	-0.1356778	-0.1356778
-0.1356778	-0.1356778	-0.1356778	-0.1356778	-0.1356778	-0.1356778	-0.1356778	0.27998927	-0.1356778	-0.1356778	-0.1356778	-0.1356778	-0.1356778	-0.1356778	-0.1356778	-0.1356778	-0.1356778	-0.1356778	-0.1356778	-0.1356778	-0.1356778	-0.1356778	-0.1356778	-0.1356778	-0.1356778	-0.1356778	-0.1356778	-0.1356778	-0.1356778	-0.1356778	-0.1356778	-0.1356778	-0.1356778	-0.1356778	-0.1356778	-0.1356778	-0.1356778	-0.1356778	-0.1356778	-0.1356778	-0.1356778	-0.1356778	-0.1356778	-0.1356778	-0.1356778	-0.1356778	-0.1356778	-0.1356778	-0.1356778	-0.1356778
-0.1356778	-0.1356778	-0.1356778	-0.1356778	-0.1356778	-0.1356778	-0.1356778	-0.1356778	-0.1356778	-0.1356778	-0.1356778	-0.1356778	-0.1356778	-0.1356778	-0.1356778	-0.1356778	-0.1356778	-0.1356778	-0.1356778	-0.1356778	-0.1356778	-0.1356778	-0.1356778	-0.1356778	-0.1356778	-0.1356778	-0.1356778	-0.1356778	-0.1356778	-0.1356778	-0.1356778	-0.1356778	-0.1356778	-0.1356778	-0.1356778	-0.1356778	-0.1356778	-0.1356778	-0.1356778	-0.1356778	-0.1356778	-0.1356778	-0.1356778	-0.1356778	-0.1356778	-0.1356778	-0.1356778	-0.1356778	-0.1356778	-0.1356778
-0.1356778	-0.1356778	-0.1356778	-0.1356778	-0.1356778	-0.1356778	-0.1356778	-0.1356778	-0.1356778	-0.1356778	-0.1356778	-0.1356778	-0.1356778	-0.1356778	-0.1356778	-0.1356778	-0.1356778	-0.1356778	-0.1356778	-0.1356778	-0.1356778	-0.1356778	-0.1356778	-0.1356778	-0.1356778	-0.1356778	-0.1356778	-0.1356778	-0.1356778	-0.1356778	-0.1356778	-0.1356778	-0.1356778	-0.1356778	-0.1356778	-0.1356778	-0.1356778	-0.1356778	-0.1356778	-0.1356778	-0.1356778	-0.1356778	-0.1356778	-0.1356778	-0.1356778	-0.1356778	-0.1356778	-0.1356778	-0.1356778	-0.1356778
-0.1356778	-0.1356778	-0.1356778	-0.1356778	-0.1356778	-0.1356778	-0.1356778	-0.1356778	-0.1356778	-0.1356778	-0.1356778	-0.1356778	-0.1356778	-0.1356778	-0.1356778	-0.1356778	-0.1356778	-0.1356778	-0.1356778	-0.1356778	-0.1356778	-0.1356778	-0.1356778	-0.1356778	-0.1356778	-0.1356778	-0.1356778	-0.1356778	-0.1356778	-0.1356778	-0.1356778	-0.1356778	-0.1356778	-0.1356778	-0.1356778	-0.1356778	-0.1356778	-0.1356778	-0.1356778	-0.1356778	-0.1356778	-0.1356778	-0.1356778	-0.1356778	-0.1356778	-0.1356778	-0.1356778	-0.1356778	-0.1356778	1.9219054
-0.1356778	-0.1356778	-0.1356778	-0.1356778	-0.1356778	-0.10940781	-0.1356778	-0.1356778	-0.1356778	-0.1356778	-0.1356778	-0.1356778	-0.1356778	-0.1356778	-0.1356778	-0.1356778	-0.1356778	-0.1356778	-0.1356778	-0.1356778	-0.1356778	-0.1356778	-0.1356778	-0.1356778	-0.1356778	-0.1356778	-0.1356778	-0.1356778	-0.1356778	-0.1356778	-0.1356778	-0.1356778	-0.1356778	-0.1356778	-0.1356778	-0.1356778	-0.1356778	-0.1356778	-0.1356778	-0.1356778	-0.1356778	-0.1356778	-0.1356778	-0.1356778	-0.1356778	-0.1356778	-0.1356778	-0.1356778	-0.1356778	3.8092036
-0.1356778	-0.1356778	-0.1356778	-0.1356778	-0.1356778	-0.1356778	-0.1356778	-0.1356778	-0.1356778	-0.1356778	-0.1356778	-0.1356778	-0.1356778	-0.1356778	-0.1356778	-0.1356778	-0.1356778	-0.1356778	-0.1356778	-0.1356778	-0.1356778	-0.1356778	-0.1356778	-0.1356778	-0.1356778	-0.1356778	-0.1356778	-0.1356778	-0.1356778	-0.1356778	-0.1356778	-0.1356778	-0.1356778	-0.1356778	-0.1356778	-0.1356778	-0.1356778	-0.1356778	-0.1356778	-0.1356778	-0.1356778	-0.1356778	-0.1356778	-0.1356778	-0.1356778	-0.1356778	-0.1356778	-0.1356778	-0.1356778	-0.1356778
-0.1356778	-0.1356778	-0.1356778	-0.1356778	-0.1356778	-0.1356778	-0.1356778	-0.1356778	-0.1356778	-0.1356778	-0.1356778	-0.1356778	-0.1356778	-0.1356778	-0.1356778	-0.1356778	-0.1356778	-0.1356778	-0.1356778	-0.1356778	-0.1356778	-0.1356778	-0.1356778	-0.1356778	-0.1356778	-0.1356778	-0.1356778	-0.1356778	-0.1356778	-0.1356778	-0.1356778	-0.1356778	-0.1356778	-0.1356778	-0.1356778	-0.1356778	-0.1356778	-0.1356778	-0.1356778	-0.1356778	-0.1356778	-0.1356778	-0.1356778	-0.1356778	-0.1356778	-0.1356778	-0.1356778	-0.1356778	-0.1356778	-0.1356778
-0.1356778	-0.1356778	-0.1356778	-0.1356778	-0.1356778	-0.1356778	1.107152	-0.1356778	-0.1356778	-0.1356778	-0.1356778	1.1312068	-0.1356778	-0.1356778	-0.1356778	-0.1356778	-0.1356778	-0.1356778	-0.1356778	-0.1356778	-0.1356778	-0.1356778	-0.1356778	-0.1356778	-0.1356778	-0.1356778	-0.1356778	-0.1356778	-0.1356778	-0.1356778	-0.1356778	-0.1356778	-0.1356778	-0.1356778	-0.1356778	-0.1356778	-0.1356778	-0.1356778	-0.1356778	-0.1356778	-0.1356778	-0.1356778	-0.1356778	-0.1356778	-0.1356778	-0.1356778	-0.1356778	-0.1356778	-0.1356778	-0.1356778
-0.1356778	-0.1356778	-0.1356778	-0.1356778	-0.1356778	-0.1356778	-0.1356778	-0.1356778	-0.1356778	-0.1356778	-0.1356778	-0.1356778	-0.1356778	-0.1356778	-0.1356778	-0.1356778	-0.1356778	-0.1356778	-0.1356778	-0.1356778	-0.1356778	-0.1356778	-0.1356778	-0.1356778	-0.1356778	-0.1356778	-0.1356778	-0.1356778	-0.1356778	-0.1356778	-0.1356778	-0.1356778	-0.1356778	-0.1356778	-0.1356778	-0.1356778	-0.1356778	-0.1356778	-0.1356778	-0.1356778	-0.1356778	-0.1356778	-0.1356778	-0.1356778	-0.1356778	-0.1356778	-0.1356778	-0.1356778	-0.1356778	-0.1356778
-0.1356778	-0.1356778	-0.1356778	-0.1356778	-0.1356778	-0.07565699	-0.1356778	-0.1356778	-0.1356778	-0.1356778	-0.1356778	-0.1356778	-0.1356778	-0.1356778	-0.1356778	-0.1356778	-0.1356778	0.27541456	-0.1356778	-0.1356778	-0.1356778	-0.1356778	-0.1356778	-0.1356778	-0.1356778	-0.1356778	-0.1356778	-0.1356778	-0.1356778	-0.1356778	-0.1356778	-0.1356778	-0.1356778	-0.1356778	-0.1356778	-0.1356778	-0.1356778	-0.1356778	-0.1356778	-0.1356778	-0.1356778	-0.1356778	-0.1356778	-0.1356778	-0.1356778	-0.1356778	-0.1356778	-0.1356778	-0.1356778	-0.1356778
-0.1356778	-0.1356778	-0.1356778	-0.1356778	-0.1356778	-0.1356778	-0.1356778	-0.1356778	-0.1356778	-0.1356778	-0.1356778	-0.1356778	-0.1356778	-0.1356778	-0.1356778	-0.1356778	-0.1356778	-0.1356778	-0.1356778	-0.1356778	-0.1356778	-0.1356778	-0.1356778	-0.1356778	-0.1356778	-0.11018523	-0.1356778	-0.1356778	-0.1356778	-0.1356778	-0.1356778	-0.1356778	-0.1356778	-0.1356778	-0.1356778	-0.1356778	-0.1356778	-0.1356778	-0.1356778	-0.1356778	-0.1356778	0.5719461	-0.1356778	-0.1356778	-0.1356778	-0.1356778	-0.1356778	-0.1356778	-0.1356778	-0.1356778
-0.1356778	-0.1356778	-0.1356778	-0.1356778	-0.1356778	-0.1356778	-0.1356778	-0.1356778	0.9104691	-0.1356778	-0.1356778	-0.1356778	-0.1356778	-0.1356778	-0.1356778	-0.1356778	-0.1356778	-0.1356778	-0.1356778	-0.1356778	-0.1356778	-0.1356778	-0.1356778	-0.1356778	-0.1356778	-0.1356778	-0.1356778	-0.1356778	-0.1356778	-0.1356778	-0.1356778	-0.1356778	-0.1356778	-0.1356778	-0.1356778	-0.1356778	-0.1356778	-0.1356778	-0.1356778	-0.1356778	-0.1356778	-0.1356778	-0.1356778	-0.1356778	-0.1356778	-0.1356778	-0.1356778	-0.1356778	-0.1356778	-0.1356778
-0.1356778	-0.1356778	-0.1356778	-0.1356778	-0.1356778	-0.1356778	-0.1356778	-0.1356778	-0.1356778	-0.1356778	-0.1356778	-0.1356778	-0.1356778	-0.1356778	-0.1356778	-0.1356778	-0.1356778	-0.1356778	-0.1356778	-0.1356778	-0.1356778	-0.1356778	-0.1356778	-0.1356778	-0.1356778	-0.1356778	-0.1356778	-0.1356778	-0.1356778	-0.1356778	-0.1356778	-0.1356778	-0.1356778	-0.1356778	-0.1356778	-0.1356778	-0.1356778	-0.1356778	-0.1356778	-0.1356778	-0.1356778	-0.1356778	-0.1356778	-0.1356778	-0.1356778	-0.1356778	-0.1356778	-0.1356778	-0.1356778	-0.1356778
-0.1356778	-0.1356778	-0.1356778	-0.1356778	-0.1356778	-0.1356778	-0.1356778	-0.1356778	-0.1356778	-0.1356778	-0.1356778	-0.1356778	-0.1356778	-0.1356778	-0.1356778	-0.1356778	-0.1356778	-0.1356778	-0.1356778	-0.1356778	-0.1356778	-0.1356778	-0.1356778	-0.1356778	-0.1356778	-0.1356778	-0.1356778	-0.1356778	-0.1356778	-0.1356778	-0.1356778	-0.1356778	-0.1356778	-0.1356778	-0.1356778	-0.1356778	-0.1356778	-0.1356778	-0.1356778	-0.1356778	-0.1356778	-0.1356778	-0.1356778	-0.1356778	-0.1356778	-0.1356778	-0.05540347	-0.1356778	-0.1356778	-0.1356778
-0.1356778	-0.1356778	-0.1356778	-0.1356778	-0.1356778	-0.1356778	-0.1356778	-0.1356778	-0.1356778	-0.1356778	-0.1356778	-0.1356778	-0.1356778	-0.1356778	-0.1356778	-0.1356778	-0.1356778	-0.1356778	-0.1356778	-0.1356778	-0.1356778	-0.1356778	-0.1356778	-0.1356778	-0.1356778	-0.1356778	-0.1356778	-0.1356778	-0.1356778	-0.1356778	-0.1356778	-0.1356778	-0.1356778	-0.1356778	-0.1356778	-0.1356778	-0.1356778	-0.1356778	-0.1356778	-0.1356778	-0.1356778	-0.1356778	-0.1356778	-0.1356778	-0.1356778	-0.1356778	0.30655932	-0.1356778	-0.1356778	-0.1356778
-0.1356778	-0.1356778	-0.1356778	-0.1356778	-0.1356778	-0.1356778	-0.1356778	-0.1356778	-0.1356778	-0.1356778	-0.1356778	-0.1356778	-0.1356778	-0.1356778	-0.1356778	-0.1356778	-0.1356778	-0.1356778	-0.1356778	-0.1356778	-0.1356778	0.3097919	-0.1356778	-0.1356778	-0.1356778	-0.1356778	-0.1356778	-0.1356778	-0.1356778	-0.1356778	-0.1356778	-0.1356778	-0.1356778	-0.1356778	-0.1356778	-0.1356778	-0.1356778	-0.1356778	-0.1356778	-0.1356778	-0.1356778	-0.1356778	-0.1356778	-0.1356778	-0.1356778	-0.1356778	-0.1356778	-0.1356778	-0.1356778	-0.1356778
-0.1356778	-0.1356778	-0.1356778	1.6149449	-0.1356778	-0.1356778	-0.1356778	-0.1356778	-0.1356778	-0.1356778	-0.1356778	-0.1356778	-0.1356778	-0.1356778	-0.1356778	-0.1356778	-0.1356778	-0.1356778	-0.1356778	-0.1356778	-0.1356778	0.32362154	-0.1356778	-0.1356778	1.437431	-0.1356778	-0.1356778	-0.1356778	-0.1356778	-0.1356778	-0.1356778	-0.1356778	-0.1356778	-0.1356778	-0.1356778	-0.1356778	-0.1356778	-0.1356778	-0.1356778	-0.1356778	-0.1356778	-0.1356778	-0.1356778	-0.1356778	-0.1356778	-0.1356778	-0.1356778	-0.1356778	-0.1356778	-0.1356778
-0.1356778	-0.1356778	-0.0033194819	-0.1356778	-0.1356778	-0.1356778	-0.1356778	-0.1356778	-0.1356778	-0.1356778	-0.1356778	1.0687566	-0.1356778	-0.1356778	-0.1356778	-0.1356778	-0.1356778	-0.1356778	-0.1356778	-0.1356778	-0.1356778	-0.1356778	-0.1356778	-0.1356778	-0.1356778	-0.1356778	-0.1356778	-0.1356778	-0.1356778	-0.1356778	-0.1356778	-0.1356778	-0.1356778	-0.1356778	-0.1356778	-0.1356778	-0.1356778	-0.1356778	-0.1356778	-0.1356778	-0.1356778	-0.1356778	-0.1356778	-0.1356778	-0.1356778	-0.05362168	-0.1356778	-0.1356778	-0.1356778	-0.1356778
-0.1356778	-0.1356778	-0.1356778	-0.1356778	0.30198732	-0.1356778	-0.1356778	-0.1356778	-0.1356778	-0.1356778	-0.1356778	-0.1356778	-0.1356778	-0.1356778	-0.1356778	-0.1356778	-0.1356778	-0.1356778	-0.1356778	-0.1356778	-0.1356778	-0.043004107	-0.1356778	-0.1356778	-0.1356778	-0.1356778	-0.1356778	-0.1356778	-0.1356778	-0.1356778	-0.1356778	-0.1356778	-0.1356778	-0.1356778	-0.1356778	-0.1356778	-0.1356778	-0.1356778	-0.1356778	-0.1356778	-0.1356778	-0.1356778	-0.1356778	-0.1356778	-0.1356778	-0.1356778	-0.1356778	-0.1356778	-0.1356778	-0.1356778
0.9847967	0.81721747	0.5753109	-0.1356778	-0.1356778	-0.1356778	-0.1356778	-0.06549419	-0.1356778	-0.1356778	-0.1356778	2.9224398	0.65181625	-0.1356778	-0.1356778	-0.1356778	-0.1356778	-0.1356778	-0.1356778	-0.1356778	-0.1356778	1.0323226	-0.1356778	-0.1356778	-0.1356778	-0.1356778	-0.1356778	0.07142353	-0.1356778	-0.1356778	-0.08948342	-0.1356778	-0.1356778	-0.1356778	-0.1356778	-0.1356778	-0.1356778	-0.1356778	-0.1356778	-0.1356778	-0.1356778	-0.1356778	-0.1356778	-0.1356778	-0.1356778	-0.1356778	-0.1356778	-0.1356778	-0.1356778	-0.1356778
-0.1356778	-0.1356778	0.37829423	-0.1356778	0.6629604	-0.1356778	-0.1356778	0.267637	0.97503805	-0.1356778	-0.1356778	3.3985684	3.1478283	-0.1356778	-0.1356778	-0.1356778	-0.1356778	-0.1356778	-0.1356778	-0.1356778	-0.1356778	-0.1356778	-0.1356778	-0.1356778	-0.1356778	-0.1356778	-0.1356778	-0.1356778	-0.1356778	0.39704925	-0.1356778	0.174509	-0.1356778	-0.1356778	-0.1356778	-0.1356778	-0.1356778	-0.1356778	-0.1356778	-0.1356778	-0.1356778	-0.1356778	-0.1356778	-0.1356778	-0.1356778	-0.1356778	-0.1356778	-0.1356778	-0.1356778	-0.1356778
-0.1356778	-0.1356778	2.7240121	-0.1356778	0.51019216	-0.1356778	-0.1356778	-0.1356778	-0.1356778	-0.1356778	-0.1356778	1.0147556	2.5376804	-0.1356778	-0.1356778	-0.1356778	-0.1356778	-0.1356778	-0.1356778	-0.1356778	-0.1356778	-0.1356778	-0.1356778	-0.1356778	-0.1356778	-0.1356778	-0.1356778	-0.1356778	-0.1356778	-0.1356778	-0.1356778	0.79167044	-0.1356778	-0.1356778	-0.1356778	-0.1356778	-0.1356778	-0.1356778	-0.1356778	-0.1356778	-0.1356778	-0.055431467	-0.1356778	-0.1356778	-0.1356778	-0.1356778	-0.1356778	-0.1356778	-0.1356778	-0.1356778
-0.1356778	-0.1356778	3.6069145	-0.1356778	-0.1356778	-0.1356778	-0.1356778	-0.1356778	0.3089198	-0.1356778	1.1211834	-0.1356778	4.1428847	-0.1356778	-0.1356778	-0.1356778	-0.1356778	-0.1356778	-0.1356778	-0.1356778	-0.1356778	-0.1356778	-0.1356778	-0.1356778	-0.1356778	-0.1356778	-0.1356778	-0.1356778	-0.1356778	-0.1356778	0.053080708	-0.1356778	-0.1356778	-0.1356778	-0.1356778	-0.1356778	-0.1356778	-0.1356778	-0.1356778	-0.1356778	-0.1356778	-0.1356778	-0.1356778	-0.1356778	-0.1356778	-0.1356778	-0.1356778	-0.1356778	-0.1356778	-0.1356778
-0.1356778	-0.1356778	2.8306093	-0.1356778	-0.1356778	-0.1356778	-0.1356778	-0.1356778	-0.1356778	-0.1356778	-0.1356778	1.1986759	0.9966666	2.2951212	-0.1356778	-0.1356778	-0.1356778	-0.1356778	-0.1356778	-0.1356778	-0.1356778	-0.1356778	-0.1356778	-0.1356778	-0.1356778	-0.1356778	-0.1356778	-0.1356778	-0.1356778	-0.1356778	-0.1356778	2.842472	-0.1356778	-0.1356778	-0.1356778	-0.1356778	-0.1356778	-0.1356778	-0.1356778	-0.1356778	-0.1356778	-0.1356778	-0.1356778	-0.1356778	-0.1356778	-0.1356778	-0.1356778	-0.1356778	-0.1356778	-0.1356778
-0.1356778	-0.1356778	-0.1356778	-0.1356778	-0.1356778	-0.1356778	-0.1356778	-0.1356778	-0.1356778	-0.1356778	-0.1356778	-0.1356778	0.9072816	0.8353067	-0.1356778	-0.1356778	-0.1356778	-0.1356778	-0.1356778	-0.1356778	-0.1356778	-0.1356778	-0.1356778	-0.1356778	-0.1356778	-0.1356778	-0.1356778	-0.1356778	-0.1356778	-0.1356778	-0.1356778	2.4184697	0.6888508	-0.1356778	-0.1356778	-0.1356778	-0.1356778	-0.1356778	-0.1356778	-0.1356778	-0.1356778	-0.1356778	-0.1356778	-0.1356778	-0.1356778	-0.1356778	-0.1356778	-0.1356778	-0.1356778	-0.1356778
-0.1356778	-0.1356778	-0.1356778	-0.1356778	-0.1356778	-0.1356778	-0.1356778	-0.1356778	-0.1356778	-0.1356778	-0.1356778	-0.1356778	-0.1356778	0.764031	-0.1356778	-0.1356778	-0.1356778	-0.1356778	-0.1356778	-0.1356778	-0.1356778	-0.1356778	-0.1356778	-0.1356778	-0.1356778	-0.1356778	-0.1356778	-0.1356778	-0.1356778	-0.1356778	-0.1356778	1.0226891	0.13283993	-0.06338506	-0.1356778	-0.1356778	-0.1356778	-0.1356778	-0.1356778	-0.1356778	-0.1356778	-0.1356778	-0.1356778	-0.1356778	-0.1356778	-0.1356778	-0.1356778	-0.1356778	-0.1356778	-0.1356778
-0.1356778	-0.1356778	-0.1356778	-0.1356778	-0.1356778	-0.1356778	-0.1356778	-0.1356778	-0.1356778	-0.1356778	-0.1356778	-0.1356778	-0.1356778	-0.1356778	-0.1356778	-0.1356778	-0.1356778	-0.1356778	-0.1356778	-0.1356778	-0.1356778	-0.1356778	-0.1356778	-0.1356778	-0.1356778	-0.1356778	-0.1356778	-0.1356778	-0.1356778	-0.1356778	-0.1356778	-0.1356778	2.2612991	1.3711821	-0.1356778	-0.1356778	-0.1356778	-0.1356778	-0.1356778	-0.1356778	-0.1356778	-0.1356778	-0.1356778	-0.1356778	-0.1356778	-0.1356778	-0.1356778	-0.1356778	-0.1356778	-0.1356778
-0.1356778	-0.1356778	-0.1356778	-0.1356778	-0.1356778	-0.1356778	-0.1356778	-0.1356778	-0.1356778	-0.1356778	-0.1356778	-0.1356778	-0.1356778	-0.1356778	-0.1356778	-0.1356778	-0.1356778	-0.1356778	-0.1356778	-0.1356778	-0.1356778	-0.1356778	-0.1356778	-0.1356778	-0.1356778	-0.1356778	-0.1356778	-0.1356778	-0.1356778	-0.1356778	-0.1356778	-0.1356778	0.6876111	7.224597	-0.1356778	0.82532346	-0.1356778	-0.1356778	-0.1356778	-0.1356778	-0.1356778	-0.1356778	-0.1356778	-0.1356778	-0.1356778	-0.1356778	-0.1356778	-0.1356778	-0.1356778	-0.1356778
-0.1356778	-0.1356778	-0.1356778	1.662055	-0.1356778	-0.1356778	-0.1356778	-0.1356778	-0.1356778	-0.1356778	-0.1356778	-0.1356778	-0.1356778	-0.1356778	-0.1356778	-0.1356778	-0.1356778	-0.1356778	-0.1356778	-0.1356778	-0.1356778	-0.1356778	-0.1356778	-0.1356778	-0.1356778	-0.1356778	-0.1356778	-0.1356778	-0.1356778	-0.1356778	-0.1356778	-0.1356778	-0.1356778	5.1324944	2.6981595	-0.1356778	-0.1356778	-0.1356778	-0.1356778	-0.1356778	-0.1356778	-0.1356778	-0.1356778	-0.1356778	-0.1356778	-0.1356778	-0.1356778	-0.1356778	-0.1356778	-0.1356778
-0.1356778	-0.1356778	-0.020188978	-0.1356778	1.1094167	-0.1356778	-0.1356778	-0.1356778	-0.1356778	-0.1356778	-0.1356778	-0.1356778	-0.1356778	-0.1356778	0.570347	-0.1356778	0.99213624	0.71920043	-0.1356778	-0.1356778	-0.1356778	-0.1356778	-0.1356778	-0.1356778	-0.1356778	-0.1356778	-0.1356778	-0.1356778	-0.1356778	-0.1356778	0.29512635	-0.1356778	-0.1356778	5.5400896	3.737949	-0.1356778	-0.1356778	-0.1356778	-0.1356778	-0.1356778	-0.1356778	-0.1356778	0.9551024	-0.1356778	-0.1356778	-0.1356778	-0.1356778	-0.1356778	-0.1356778	-0.1356778
-0.1356778	-0.1356778	-0.1356778	-0.1356778	-0.1356778	-0.1356778	-0.1356778	-0.1356778	-0.1356778	-0.1356778	-0.1356778	-0.1356778	-0.1356778	-0.1356778	-0.1356778	-0.1356778	0.59979737	-0.1356778	-0.1356778	-0.1356778	-0.1356778	-0.1356778	-0.1356778	-0.1356778	-0.1356778	-0.1356778	-0.1356778	-0.1356778	-0.1356778	-0.1356778	-0.1356778	0.4886166	-0.1356778	1.088279	4.9361787	-0.1356778	-0.1356778	-0.1356778	-0.1356778	-0.1356778	-0.1356778	-0.1356778	-0.1356778	0.37774205	-0.1356778	-0.1356778	-0.1356778	-0.1356778	-0.1356778	-0.1356778
-0.1356778	-0.1356778	-0.1356778	-0.1356778	-0.1356778	-0.1356778	-0.1356778	-0.1356778	-0.1356778	-0.1356778	-0.1356778	-0.1356778	-0.1356778	-0.1356778	-0.1356778	-0.1356778	-0.1356778	-0.1356778	-0.1356778	-0.1356778	-0.1356778	-0.1356778	-0.1356778	-0.1356778	0.3370112	-0.1356778	-0.1356778	-0.1356778	-0.1356778	-0.1356778	-0.1356778	-0.1356778	-0.1356778	-0.1356778	3.2654765	1.4917781	-0.1356778	-0.1356778	-0.1356778	-0.1356778	2.1472764	-0.1356778	1.5290895	-0.1356778	-0.1356778	-0.1356778	-0.1356778	-0.1356778	-0.1356778	-0.1356778
-0.1356778	-0.1356778	-0.1356778	-0.1356778	-0.1356778	-0.1356778	-0.1356778	-0.1356778	-0.1356778	-0.1356778	-0.1356778	-0.1356778	-0.1356778	-0.1356778	-0.1356778	-0.1356778	-0.1356778	0.14252023	-0.1356778	-0.1356778	-0.1356778	-0.1356778	-0.1356778	-0.1356778	-0.1356778	-0.1356778	-0.1356778	-0.1356778	-0.1356778	-0.1356778	-0.1356778	-0.1356778	-0.1356778	-0.1356778	0.117934786	0.41780737	-0.1356778	-0.1356778	-0.1356778	-0.1356778	-0.1356778	-0.1356778	0.38215572	-0.1356778	-0.1356778	-0.1356778	-0.1356778	-0.1356778	-0.1356778	-0.1356778
-0.1356778	-0.1356778	-0.1356778	-0.1356778	1.1724727	-0.1356778	-0.1356778	-0.1356778	-0.1356778	-0.1356778	-0.1356778	-0.1356778	-0.1356778	-0.1356778	-0.1356778	-0.1356778	-0.1356778	-0.1356778	-0.1356778	-0.1356778	-0.1356778	-0.1356778	-0.1356778	-0.1356778	-0.1356778	-0.1356778	-0.1356778	-0.1356778	-0.1356778	-0.1356778	-0.1356778	-0.1356778	-0.1356778	-0.1356778	-0.1356778	3.6636705	1.5985271	-0.1356778	-0.1356778	-0.1356778	-0.1356778	1.2168404	-0.1356778	-0.1356778	-0.1356778	-0.1356778	-0.1356778	-0.1356778	-0.1356778	-0.1356778
-0.1356778	-0.1356778	-0.1356778	0.68969834	-0.1356778	0.12264421	0.95453423	-0.1356778	-0.1356778	-0.1356778	-0.1356778	-0.1356778	-0.1356778	-0.1356778	-0.1356778	-0.1356778	-0.12150036	-0.1356778	-0.1356778	-0.1356778	-0.1356778	-0.1356778	-0.1356778	-0.1356778	-0.1356778	-0.1356778	-0.1356778	-0.1356778	-0.1356778	-0.1356778	-0.1356778	-0.1356778	-0.1356778	-0.1356778	-0.1356778	0.44742167	1.8630686	2.0265791	-0.1356778	-0.1356778	-0.1356778	-0.1356778	-0.1356778	-0.1356778	-0.1356778	-0.1356778	-0.1356778	-0.1356778	-0.1356778	-0.1356778
-0.1356778	-0.1356778	-0.1356778	-0.054840896	-0.1356778	1.1809101	1.6660199	-0.1356778	-0.1356778	-0.1356778	-0.1356778	-0.1356778	-0.1356778	-0.1356778	-0.1356778	-0.1356778	-0.1356778	-0.1356778	-0.1356778	-0.1356778	-0.1356778	-0.1356778	-0.1356778	-0.1356778	-0.1356778	-0.1356778	-0.1356778	-0.1356778	-0.1356778	-0.1356778	-0.1356778	-0.1356778	-0.1356778	-0.1356778	-0.1356778	-0.1356778	2.7022781	-0.017869642	-0.1356778	-0.1356778	-0.1356778	0.0022079519	-0.1356778	-0.1356778	-0.1356778	-0.1356778	-0.1356778	-0.1356778	-0.1356778	-0.1356778
0.43334043	-0.1356778	-0.1356778	-0.1356778	-0.1356778	3.1910384	1.1568019	0.4132057	-0.1356778	-0.1356778	-0.1356778	-0.1356778	-0.1356778	0.30947056	-0.1356778	-0.1356778	-0.1356778	-0.1356778	-0.1356778	-0.1356778	-0.1356778	1.2766007	-0.1356778	-0.1356778	-0.1356778	-0.1356778	-0.1356778	-0.1356778	-0.1356778	-0.1356778	-0.1356778	-0.1356778	-0.1356778	-0.1356778	-0.1356778	-0.1356778	0.5631795	-0.1356778	-0.1356778	-0.1356778	-0.1356778	0.574065	-0.1356778	-0.1356778	-0.1356778	-0.1356778	-0.1356778	-0.1356778	-0.1356778	-0.1356778
-0.1356778	-0.1356778	-0.1356778	-0.1356778	-0.1356778	2.570864	1.1915199	-0.1356778	-0.1356778	-0.1356778	0.15953816	-0.1356778	-0.1356778	-0.1356778	-0.1356778	-0.1356778	-0.1356778	-0.1356778	-0.1356778	-0.1356778	-0.1356778	-0.1356778	-0.1356778	-0.1356778	-0.1356778	-0.1356778	-0.1356778	-0.1356778	-0.1356778	-0.1356778	-0.1356778	-0.1356778	-0.1356778	-0.1356778	-0.1356778	-0.1356778	-0.1356778	2.3700101	-0.1356778	-0.1356778	-0.1356778	-0.1356778	-0.1356778	-0.1356778	-0.1356778	-0.1356778	-0.1356778	-0.1356778	1.75677	-0.1356778
-0.1356778	-0.1356778	-0.1356778	-0.1356778	-0.1356778	-0.1356778	1.2692211	-0.1356778	-0.1356778	0.6272678	-0.1356778	-0.1356778	-0.1356778	-0.1356778	-0.1356778	-0.1356778	-0.1356778	-0.1356778	-0.1356778	-0.1356778	-0.1356778	-0.1356778	-0.1356778	-0.1356778	-0.1356778	-0.1356778	-0.1356778	-0.1356778	0.31247512	-0.1356778	-0.1356778	-0.1356778	-0.1356778	-0.1356778	-0.1356778	-0.1356778	-0.1356778	1.9157364	-0.1356778	-0.1356778	-0.1356778	-0.1356778	-0.1356778	-0.1356778	-0.1356778	-0.1356778	-0.1356778	-0.1356778	-0.1356778	-0.1356778
-0.1356778	-0.1356778	-0.1356778	-0.1356778	-0.1356778	-0.1356778	2.1610794	3.9055576	2.4666536	-0.1356778	-0.1356778	-0.1356778	-0.1356778	-0.1356778	1.8486117	-0.1356778	-0.1356778	-0.1356778	0.5992836	-0.1356778	-0.1356778	-0.1356778	1.1198602	-0.1356778	-0.1356778	-0.1356778	-0.1356778	-0.1356778	-0.1356778	-0.1356778	-0.1356778	-0.1356778	-0.1356778	-0.1356778	-0.1356778	-0.1356778	-0.1356778	-0.1356778	-0.1356778	-0.1356778	-0.1356778	-0.1356778	-0.1356778	-0.1356778	-0.1356778	-0.1356778	-0.1356778	-0.1356778	-0.1356778	-0.1356778
-0.1356778	-0.1356778	-0.1356778	-0.1356778	-0.1356778	-0.1356778	-0.1356778	-0.1356778	2.7548015	3.4887326	-0.1356778	-0.1356778	-0.1356778	-0.1356778	1.6962553	-0.1356778	-0.1356778	-0.1356778	-0.1356778	-0.1356778	-0.1356778	-0.1356778	-0.1356778	-0.1356778	-0.1356778	-0.1356778	-0.1356778	-0.1356778	-0.1356778	-0.1356778	-0.1356778	-0.1356778	-0.1356778	-0.1356778	-0.1356778	-0.1356778	-0.1356778	-0.1356778	-0.1356778	-0.1356778	-0.1356778	-0.1356778	-0.1356778	-0.1356778	-0.1356778	-0.1356778	-0.1356778	-0.1356778	-0.1356778	-0.1356778
-0.1356778	-0.1356778	-0.1356778	-0.1356778	-0.1356778	-0.1356778	-0.1356778	-0.1356778	-0.1356778	-0.1356778	1.6211245	-0.1356778	-0.1356778	-0.1356778	2.8002508	-0.1356778	-0.1356778	-0.1356778	-0.1356778	-0.1356778	-0.1356778	-0.1356778	-0.1356778	-0.1356778	-0.1356778	-0.1356778	-0.1356778	-0.1356778	-0.1356778	-0.1356778	0.8554979	-0.1356778	-0.1356778	-0.1356778	-0.1356778	-0.1356778	-0.1356778	-0.1356778	0.58473474	-0.1356778	-0.1356778	-0.1356778	-0.1356778	-0.1356778	-0.1356778	0.87864685	-0.1356778	-0.1356778	-0.1356778	-0.1356778
-0.1356778	-0.1356778	-0.1356778	-0.1356778	-0.1356778	-0.1356778	-0.1356778	-0.024568485	-0.1356778	0.34684575	2.2438278	0.7952604	-0.1356778	-0.1356778	0.9233471	0.16503428	-0.1356778	-0.1356778	-0.1356778	-0.1356778	-0.1356778	-0.1356778	-0.1356778	-0.1356778	-0.1356778	0.03352817	-0.1356778	-0.1356778	-0.1356778	-0.1356778	-0.1356778	-0.1356778	-0.1356778	-0.1356778	-0.1356778	-0.1356778	-0.1356778	-0.1356778	0.80139077	0.4850887	-0.1356778	-0.1356778	-0.1356778	-0.1356778	-0.1356778	-0.1356778	-0.1356778	-0.1356778	-0.1356778	-0.1356778
-0.1356778	-0.1356778	-0.1356778	-0.1356778	-0.1356778	-0.1356778	-0.1356778	-0.1356778	0.8810357	-0.1356778	2.9532094	2.803253	-0.1356778	-0.1356778	-0.1356778	0.53393596	-0.1356778	-0.1356778	-0.1356778	-0.1356778	-0.1356778	-0.1356778	-0.1356778	-0.1356778	-0.1356778	-0.1356778	-0.07397026	-0.1356778	-0.1356778	-0.1356778	-0.1356778	-0.1356778	-0.1356778	-0.1356778	-0.1356778	-0.1356778	-0.1356778	-0.1356778	-0.1356778	-0.1356778	-0.1356778	-0.1356778	-0.1356778	-0.1356778	-0.1356778	-0.1356778	-0.1356778	-0.1356778	-0.1356778	-0.1356778
-0.1356778	-0.1356778	-0.1356778	-0.1356778	-0.1356778	-0.1356778	-0.1356778	-0.1356778	-0.1356778	-0.1356778	3.3886263	1.8580146	-0.1356778	-0.1356778	-0.1356778	-0.1331896	-0.1356778	-0.1356778	-0.1356778	-0.1356778	-0.1356778	-0.1356778	-0.1356778	-0.1356778	3.4317842	-0.1356778	0.17364193	-0.1356778	-0.1356778	-0.1356778	-0.1356778	-0.1356778	-0.1356778	-0.1356778	-0.1356778	2.6125834	-0.1356778	-0.1356778	-0.1356778	-0.1356778	-0.1356778	-0.1356778	-0.1356778	-0.1356778	-0.1356778	-0.1356778	-0.1356778	-0.1356778	-0.1356778	-0.1356778
-0.1356778	-0.1356778	-0.1356778	-0.1356778	-0.1356778	-0.1356778	-0.1356778	-0.1356778	-0.1356778	-0.1356778	4.0653343	2.2188733	-0.1356778	-0.1356778	2.5529997	-0.1356778	-0.1356778	-0.1356778	-0.1356778	-0.1356778	-0.1356778	-0.1356778	-0.1356778	-0.1356778	-0.1356778	-0.1356778	-0.1356778	0.09814571	-0.1356778	-0.1356778	-0.1356778	-0.1356778	-0.1356778	-0.1356778	-0.1356778	4.1350164	-0.1356778	-0.1356778	-0.1356778	-0.1356778	-0.1356778	-0.1356778	-0.1356778	-0.1356778	-0.1356778	-0.1356778	-0.1356778	-0.1356778	-0.1356778	0.80656266
-0.1356778	-0.1356778	-0.1356778	-0.1356778	-0.1356778	-0.1356778	-0.1356778	-0.1356778	-0.1356778	-0.1356778	-0.1356778	0.3388337	-0.1356778	-0.1356778	1.7476577	-0.1356778	-0.1356778	-0.1356778	-0.1356778	-0.1356778	-0.1356778	-0.1356778	-0.1356778	-0.1356778	-0.1356778	-0.1356778	-0.1356778	-0.1356778	-0.1356778	-0.1356778	-0.1356778	-0.1356778	-0.1356778	-0.1356778	-0.1356778	-0.1356778	-0.1356778	-0.1356778	-0.1356778	-0.1356778	-0.1356778	-0.1356778	-0.1356778	-0.1356778	-0.1356778	-0.1356778	-0.1356778	-0.1356778	-0.1356778	-0.1356778
-0.1356778	-0.1356778	-0.1356778	0.2909411	-0.1356778	-0.1356778	-0.1356778	-0.1356778	-0.1356778	-0.1356778	-0.1356778	-0.1356778	-0.10442809	1.6601197	1.7421279	-0.1356778	-0.1356778	-0.1356778	-0.1356778	-0.1356778	-0.1356778	-0.1356778	-0.1356778	-0.1356778	-0.1356778	-0.1356778	-0.1356778	-0.1356778	-0.1356778	-0.1356778	-0.1356778	-0.1356778	-0.1356778	-0.1356778	-0.1356778	-0.1356778	-0.1356778	-0.1356778	-0.1356778	-0.1356778	-0.1356778	-0.1356778	-0.1356778	-0.1356778	-0.1356778	-0.1356778	-0.1356778	-0.1356778	-0.1356778	-0.1356778
-0.1356778	0.22558238	-0.1356778	-0.1356778	-0.1356778	-0.1356778	-0.1356778	-0.1356778	-0.1356778	-0.1356778	-0.1356778	-0.1356778	-0.1356778	1.8152999	2.435772	-0.1356778	1.7020794	-0.1356778	-0.1356778	-0.1356778	-0.1356778	-0.1356778	-0.1356778	-0.1356778	-0.1356778	-0.1356778	-0.1356778	-0.1356778	-0.1356778	-0.1356778	-0.1356778	-0.1356778	-0.1356778	-0.1356778	-0.1356778	-0.1356778	-0.1356778	-0.1356778	-0.1356778	-0.1356778	-0.1356778	-0.1356778	-0.1356778	-0.1356778	-0.1356778	-0.1356778	-0.1356778	-0.1356778	-0.1356778	-0.1356778
-0.1356778	0.37262708	-0.1356778	-0.1356778	-0.1356778	-0.1356778	-0.1356778	-0.1356778	-0.1356778	-0.1356778	-0.1356778	-0.1356778	-0.1356778	1.3878665	-0.112621136	-0.1356778	-0.1356778	-0.1356778	-0.1356778	-0.1356778	-0.1356778	2.1474926	-0.1356778	-0.1356778	-0.1356778	-0.1356778	-0.1356778	-0.1356778	-0.1356778	-0.1356778	-0.1356778	-0.1356778	-0.1356778	-0.1356778	-0.1356778	-0.1356778	-0.1356778	-0.1356778	-0.1356778	-0.1356778	-0.1356778	-0.1356778	-0.1356778	-0.1356778	-0.1356778	-0.1356778	-0.1356778	-0.1356778	-0.1356778	-0.1356778
0.15738884	0.20108517	-0.1356778	-0.1356778	-0.1356778	-0.1356778	-0.1356778	-0.1356778	-0.1356778	-0.1356778	-0.1356778	-0.1356778	-0.1356778	1.7045827	3.2537227	1.1035032	-0.1356778	0.66053647	-0.1356778	-0.1356778	-0.1356778	-0.1356778	-0.1356778	-0.1356778	-0.1356778	-0.1356778	-0.1356778	-0.1356778	-0.1356778	-0.1356778	-0.1356778	-0.1356778	-0.1356778	-0.1356778	-0.1356778	-0.1356778	-0.1356778	-0.1356778	-0.1356778	-0.1356778	-0.1356778	-0.1356778	-0.1356778	-0.1356778	-0.1356778	-0.1356778	-0.1356778	-0.1356778	-0.1356778	-0.1356778
-0.1356778	-0.1356778	-0.1356778	-0.1356778	-0.1356778	-0.1356778	-0.1356778	-0.1356778	-0.1356778	-0.1356778	-0.1356778	-0.1356778	-0.1356778	-0.1356778	0.32127815	1.318523	0.2849261	-0.1356778	-0.1356778	-0.1356778	-0.1356778	-0.1356778	-0.1356778	-0.1356778	-0.1356778	-0.1356778	-0.1356778	-0.1356778	-0.1356778	-0.1356778	-0.1356778	-0.1356778	0.0026015409	-0.1356778	-0.1356778	-0.1356778	-0.1356778	-0.1356778	-0.1356778	-0.1356778	-0.1356778	-0.1356778	-0.1356778	-0.1356778	-0.1356778	-0.1356778	-0.1356778	-0.1356778	-0.1356778	-0.1356778
-0.1356778	-0.1356778	1.3277067	2.0243428	-0.1356778	-0.1356778	-0.1356778	-0.1356778	-0.1356778	-0.1356778	-0.1356778	-0.1356778	-0.1356778	-0.1356778	-0.1356778	0.6044442	0.09865605	-0.1356778	-0.1356778	-0.1356778	-0.1356778	-0.1356778	-0.1356778	-0.1356778	-0.1356778	-0.1356778	-0.1356778	-0.1356778	-0.1356778	-0.1356778	-0.1356778	-0.1356778	-0.1356778	-0.1356778	-0.1356778	-0.1356778	-0.1356778	-0.1356778	-0.1356778	-0.1356778	-0.1356778	-0.1356778	-0.1356778	-0.1356778	-0.1356778	-0.1356778	-0.1356778	-0.1356778	-0.1356778	-0.1356778
-0.1356778	0.16641949	0.040545553	0.123557754	-0.1356778	-0.1356778	-0.1356778	-0.1356778	-0.1356778	-0.1356778	-0.1356778	-0.1356778	-0.1356778	-0.1356778	-0.1356778	-0.1356778	-0.1356778	0.6505308	-0.1356778	-0.1356778	-0.1356778	-0.1356778	-0.1356778	-0.1356778	-0.1356778	-0.1356778	-0.1356778	-0.1356778	-0.1356778	-0.1356778	-0.1356778	-0.1356778	-0.1356778	-0.1356778	-0.1356778	-0.1356778	-0.1356778	-0.1356778	-0.1356778	-0.1356778	-0.1356778	-0.1356778	-0.1356778	-0.1356778	-0.1356778	-0.1356778	-0.1356778	-0.1356778	-0.1356778	-0.1356778
-0.1356778	-0.1356778	0.46263364	-0.1356778	-0.1356778	-0.1356778	-0.1356778	-0.1356778	-0.1356778	-0.1356778	-0.1356778	-0.1356778	-0.1356778	-0.1356778	-0.1356778	-0.1356778	1.6113031	1.9888804	-0.1356778	-0.1356778	-0.1356778	-0.1356778	-0.1356778	-0.1356778	-0.1356778	-0.1356778	-0.1356778	-0.1356778	-0.1356778	-0.1356778	-0.1356778	-0.1356778	-0.1356778	-0.1356778	-0.1356778	-0.1356778	-0.1356778	-0.1356778	-0.1356778	-0.1356778	-0.1356778	-0.1356778	-0.1356778	-0.1356778	-0.1356778	-0.1356778	-0.1356778	-0.1356778	-0.1356778	-0.1356778
-0.1356778	-0.1356778	-0.1356778	-0.1356778	-0.1356778	-0.1356778	-0.1356778	-0.1356778	-0.1356778	-0.1356778	-0.1356778	-0.1356778	-0.1356778	0.51937115	-0.1356778	-0.1356778	-0.1356778	-0.1356778	-0.1356778	-0.1356778	-0.1356778	-0.1356778	-0.1356778	-0.1356778	-0.1356778	-0.1356778	-0.1356778	-0.1356778	-0.1356778	-0.1356778	-0.1356778	-0.1356778	-0.1356778	-0.1356778	-0.1356778	-0.1356778	-0.1356778	-0.1356778	-0.1356778	-0.1356778	-0.1356778	-0.1356778	-0.1356778	-0.1356778	-0.1356778	-0.1356778	-0.1356778	-0.1356778	-0.1356778	-0.1356778
-0.1356778	-0.1356778	-0.1356778	-0.1356778	-0.1356778	-0.1356778	-0.1356778	-0.1356778	-0.1356778	-0.1356778	-0.1356778	-0.1356778	-0.1356778	0.090552814	-0.1356778	-0.1356778	1.0522906	-0.1356778	-0.1356778	-0.1356778	-0.1356778	-0.1356778	-0.1356778	-0.1356778	-0.1356778	-0.1356778	-0.1356778	-0.1356778	-0.1356778	-0.1356778	-0.1356778	-0.1356778	-0.1356778	-0.1356778	-0.1356778	-0.1356778	-0.1356778	-0.1356778	-0.1356778	-0.1356778	-0.1356778	-0.1356778	-0.1356778	-0.1356778	-0.1356778	-0.1356778	-0.1356778	-0.1356778	-0.1356778	-0.1356778
-0.1356778	0.43076733	-0.1356778	-0.1356778	-0.1356778	-0.1356778	-0.1356778	-0.1356778	-0.1356778	-0.1356778	-0.1356778	1.0407673	-0.1356778	2.207236	-0.1356778	-0.1356778	0.7023434	-0.1356778	-0.1356778	-0.1356778	-0.1356778	-0.1356778	-0.1356778	-0.1356778	-0.1356778	-0.1356778	-0.1356778	-0.1356778	-0.1356778	-0.1356778	-0.1356778	-0.1356778	-0.1356778	-0.1356778	-0.1356778	-0.1356778	-0.1356778	-0.1356778	-0.1356778	-0.1356778	-0.1356778	-0.1356778	-0.1356778	-0.1356778	-0.1356778	-0.1356778	-0.1356778	-0.1356778	-0.1356778	-0.1356778
[truncated: 450 more columns]
