# Supplementary material for: High-confidence 3D template matching for cryo-electron tomography
Source: Nat Commun. 2024 May 11;15:3992. doi: 10.1038/s41467-024-47839-8 (PMC11088655; doi:10.1038/s41467-024-47839-8)
Supplement: Supplementary file 6 — Source Data [file 41467_2024_47839_MOESM6_ESM.zip › Source_data_file/Figure4/Figure4_AtomicModel_angle20_scores.csv]

-0.2556346	-0.2556346	-0.2556346	-0.2556346	-0.2556346	-0.2556346	-0.2556346	-0.2556346	-0.2556346	-0.2556346	-0.2556346	-0.2556346	-0.2556346	-0.2556346	-0.2556346	-0.2556346	-0.2556346	-0.2556346	-0.2556346	-0.2556346	1.0423968	-0.2556346	-0.2556346	-0.2556346	-0.2556346	-0.2556346	-0.2556346	-0.2556346	-0.2556346	-0.09773436	-0.2556346	-0.2556346	-0.2556346	1.8183091	-0.2556346	-0.2556346	-0.2556346	-0.2556346	-0.2556346	-0.2556346	-0.2556346	-0.2556346	-0.2556346	-0.2556346	-0.2556346	-0.2556346	-0.2556346	-0.2556346	-0.2556346	-0.2556346
-0.2556346	-0.2556346	-0.2556346	-0.2556346	-0.2556346	-0.2556346	-0.2556346	-0.2556346	0.32630065	-0.2556346	-0.2556346	-0.2556346	-0.2556346	-0.2556346	-0.2556346	-0.2556346	-0.2556346	-0.2556346	-0.2556346	3.0398133	0.5866873	-0.2556346	-0.2556346	-0.2556346	-0.2556346	0.25938067	-0.2556346	-0.2556346	-0.2556346	-0.2556346	-0.2556346	-0.2556346	-0.2556346	-0.2556346	-0.2556346	-0.2556346	0.39843565	-0.2556346	-0.2556346	-0.2556346	-0.2556346	-0.2556346	-0.2556346	-0.2556346	-0.2556346	-0.2556346	-0.2556346	-0.2556346	-0.2556346	-0.2556346
-0.2556346	-0.2556346	-0.2556346	-0.2556346	-0.2556346	-0.2556346	-0.2556346	-0.2556346	3.4020317	2.9967353	-0.2556346	-0.2556346	-0.2556346	-0.2556346	-0.2556346	-0.2556346	-0.2556346	-0.2556346	-0.2556346	2.1333783	-0.2556346	-0.2556346	-0.2556346	-0.2556346	-0.2556346	-0.2556346	-0.2556346	-0.2556346	-0.2556346	-0.2556346	-0.2556346	-0.2556346	-0.2556346	-0.2556346	-0.2556346	-0.2556346	0.6808612	-0.2556346	-0.2556346	-0.2556346	-0.2556346	-0.2556346	-0.2556346	-0.2556346	-0.2556346	-0.2556346	-0.2556346	-0.2556346	-0.2556346	-0.2556346
-0.2556346	-0.2556346	-0.2556346	-0.2556346	-0.2556346	-0.2556346	-0.2556346	-0.2556346	0.71685755	0.9190484	-0.2556346	-0.2556346	-0.2556346	-0.2556346	-0.2556346	-0.2556346	-0.2556346	-0.2556346	-0.2556346	-0.2556346	-0.2556346	-0.2556346	-0.2556346	-0.2556346	0.3094378	-0.2556346	-0.2556346	0.9380185	-0.2556346	-0.2556346	-0.2556346	-0.17802335	-0.2556346	-0.2556346	-0.2556346	-0.2556346	-0.2556346	-0.2556346	-0.2556346	-0.2556346	0.5149453	-0.2556346	-0.2556346	-0.2556346	-0.2556346	-0.2556346	-0.2556346	-0.2556346	-0.2556346	-0.2556346
-0.2556346	-0.2556346	-0.2556346	-0.2556346	-0.2556346	-0.2556346	-0.2556346	-0.2556346	-0.2556346	3.4149027	-0.2556346	1.0651175	0.18341312	-0.2556346	-0.2556346	-0.2556346	-0.2556346	-0.2556346	-0.2556346	-0.2556346	-0.2556346	-0.2556346	-0.2556346	-0.2556346	-0.2556346	-0.2556346	-0.2556346	-0.14885147	-0.2556346	-0.2556346	-0.2556346	-0.2556346	-0.2556346	-0.2556346	-0.2556346	-0.2556346	-0.2556346	-0.2556346	-0.2556346	-0.2556346	-0.2556346	-0.2556346	-0.2556346	-0.2556346	-0.2556346	1.8634617	-0.2556346	-0.2556346	-0.2556346	-0.2556346
-0.2556346	-0.2556346	-0.2556346	-0.2556346	-0.2556346	-0.2556346	-0.2556346	-0.2556346	-0.2556346	1.5689528	-0.2556346	-0.2556346	-0.2556346	-0.2556346	-0.2556346	-0.2556346	-0.2556346	-0.2556346	-0.2556346	0.53623456	2.0415463	-0.2556346	-0.2556346	-0.2556346	-0.2556346	-0.2556346	-0.2556346	-0.2556346	-0.2556346	-0.2556346	-0.2556346	-0.2556346	-0.2556346	-0.2556346	-0.2556346	-0.2556346	0.7750657	-0.2556346	-0.2556346	-0.2556346	-0.2556346	-0.2556346	-0.2556346	-0.2556346	-0.2556346	0.4299787	-0.2556346	-0.2556346	-0.2556346	-0.2556346
-0.2556346	-0.2556346	-0.2556346	-0.2556346	-0.033306148	-0.2556346	-0.2556346	-0.2556346	3.3737721	-0.2556346	-0.2556346	-0.2556346	-0.2556346	0.6849008	-0.2556346	-0.2556346	-0.2556346	-0.2556346	-0.2556346	-0.2556346	0.9169887	-0.2556346	-0.2556346	-0.2556346	-0.2556346	-0.2556346	-0.2556346	-0.2556346	-0.2556346	-0.2556346	-0.2556346	-0.2556346	-0.2556346	-0.2556346	-0.2556346	-0.2556346	-0.2556346	-0.2556346	-0.2556346	-0.2556346	-0.2556346	-0.2556346	-0.2556346	-0.2556346	0.55696416	-0.2556346	-0.2556346	0.273221	-0.2556346	-0.2556346
-0.2556346	-0.2556346	-0.2556346	-0.2556346	-0.2556346	-0.2556346	-0.2556346	3.314756	0.34391335	-0.2556346	-0.2556346	-0.2556346	-0.2556346	-0.2556346	-0.2556346	-0.2556346	-0.2556346	-0.2556346	-0.2556346	-0.2556346	2.5138392	-0.2556346	-0.2556346	-0.2556346	-0.2556346	0.99733436	-0.2556346	-0.2556346	-0.2556346	-0.2556346	-0.2556346	-0.2556346	-0.2556346	-0.2556346	-0.2556346	-0.2556346	-0.2556346	-0.2556346	-0.2556346	-0.2556346	-0.2556346	-0.2556346	0.26257005	-0.2556346	-0.2556346	-0.2556346	-0.2556346	-0.2556346	-0.2556346	-0.2556346
-0.2556346	-0.2556346	0.36361334	-0.23590441	-0.2556346	-0.2556346	-0.2556346	2.028385	-0.2556346	-0.2556346	-0.2556346	-0.2556346	-0.2556346	-0.2556346	-0.2556346	-0.2556346	-0.2556346	-0.2556346	0.037460957	-0.2556346	0.38934636	1.5855541	-0.2556346	-0.2556346	-0.2556346	0.6679387	-0.2556346	-0.2556346	-0.2556346	-0.2556346	-0.2556346	-0.2556346	-0.2556346	-0.2556346	-0.2556346	-0.2556346	-0.2556346	-0.2556346	-0.2556346	-0.2556346	-0.2556346	-0.2556346	-0.2556346	-0.2556346	-0.2556346	-0.2556346	-0.2556346	-0.2556346	-0.2556346	-0.2556346
-0.2556346	-0.2556346	-0.2556346	-0.2556346	-0.2556346	-0.2556346	-0.2556346	4.0002503	0.758952	-0.19474629	-0.2556346	-0.2556346	-0.2556346	-0.2556346	-0.2556346	-0.2556346	-0.2556346	0.18942115	-0.2556346	-0.2556346	0.8803545	-0.2556346	-0.2556346	-0.2556346	0.53097606	-0.2556346	-0.2556346	-0.2556346	-0.2556346	-0.2556346	-0.2556346	-0.2556346	-0.2556346	-0.2556346	-0.2556346	-0.2556346	-0.2556346	-0.2556346	-0.2556346	-0.2556346	-0.2556346	-0.2556346	-0.2556346	-0.2556346	-0.2556346	-0.2556346	-0.2556346	-0.2556346	-0.2556346	-0.2556346
-0.2556346	-0.2556346	-0.2556346	-0.2556346	-0.2556346	-0.2556346	-0.2556346	3.9651718	2.16184	0.24035232	-0.2556346	-0.2556346	-0.2556346	-0.2556346	-0.2556346	-0.2556346	-0.2556346	-0.2556346	-0.14857602	-0.2556346	-0.2556346	4.4845004	-0.2556346	-0.2556346	0.13257244	-0.2556346	-0.2556346	-0.2556346	-0.2556346	-0.2556346	-0.2556346	-0.2556346	-0.2556346	-0.2556346	-0.2556346	0.48561493	-0.2556346	-0.17999889	-0.2556346	0.18040423	-0.2556346	-0.2556346	0.012350391	-0.2556346	-0.2556346	-0.2556346	-0.2556346	-0.2556346	-0.2556346	-0.2556346
1.3732445	4.343467	-0.2556346	-0.2556346	-0.2556346	-0.2556346	-0.2556346	-0.2556346	3.193756	-0.2556346	-0.2556346	-0.2556346	-0.2556346	-0.2556346	-0.2556346	-0.2556346	-0.2556346	-0.2556346	-0.2556346	-0.2556346	2.5569396	4.718498	3.0577202	-0.2556346	-0.2556346	-0.2556346	-0.2556346	-0.2556346	-0.2556346	-0.2556346	-0.2556346	-0.2556346	-0.2556346	-0.2556346	-0.2556346	-0.2556346	-0.2556346	-0.2556346	-0.2556346	-0.2556346	-0.2556346	-0.2556346	-0.2556346	-0.2556346	-0.2556346	-0.2556346	-0.2556346	-0.2556346	-0.2556346	-0.2556346
2.3936832	4.1754704	-0.2556346	-0.2556346	-0.2556346	-0.2556346	-0.2556346	1.9036622	2.8264363	-0.2556346	-0.2556346	-0.2556346	-0.2556346	-0.2556346	-0.2556346	-0.2556346	-0.2556346	-0.2556346	-0.2556346	-0.2556346	-0.2556346	3.152993	3.2189412	-0.2556346	-0.2556346	-0.2556346	-0.2556346	-0.2556346	-0.2556346	-0.2556346	-0.2556346	-0.2556346	-0.2556346	-0.2556346	-0.2556346	-0.2556346	-0.24244115	-0.2556346	-0.2556346	-0.2556346	-0.2556346	-0.2556346	-0.13431941	-0.2556346	-0.2556346	-0.2556346	-0.2556346	-0.2556346	-0.2556346	-0.2556346
2.6376019	2.7727654	-0.2556346	-0.2556346	-0.2556346	-0.2556346	-0.2556346	2.5504863	2.6909745	-0.2556346	-0.2556346	-0.2556346	-0.2556346	-0.2556346	-0.2556346	0.22706231	-0.2556346	-0.2556346	-0.2556346	-0.2556346	0.93207693	-0.2556346	-0.2556346	-0.2556346	-0.2556346	-0.2556346	-0.2556346	0.066194005	-0.2556346	-0.2556346	-0.2556346	-0.2556346	-0.2556346	-0.2556346	-0.2556346	-0.2556346	1.683167	-0.2556346	-0.2556346	-0.2556346	-0.2556346	-0.2556346	-0.2556346	-0.18693669	0.2936047	-0.2556346	-0.2556346	-0.2556346	-0.2556346	-0.2556346
-0.2556346	1.2417434	-0.2556346	-0.2556346	0.8398706	-0.2556346	-0.2556346	3.8725832	5.117248	-0.2556346	-0.2556346	-0.2556346	-0.2556346	-0.2556346	-0.2556346	-0.2556346	-0.2556346	-0.2556346	-0.2556346	1.3655486	1.9200073	-0.2556346	1.1133747	1.1861587	-0.2556346	-0.2556346	-0.2556346	-0.2556346	-0.2556346	-0.2556346	-0.2556346	-0.2556346	-0.2556346	-0.2556346	-0.2556346	-0.2556346	-0.2556346	-0.2556346	-0.2556346	-0.2556346	-0.2556346	-0.2556346	-0.2556346	-0.2556346	0.6353056	-0.2556346	-0.2556346	-0.2556346	-0.2556346	-0.2556346
-0.2556346	-0.2556346	-0.2556346	1.3520831	-0.16040295	-0.2556346	-0.2556346	2.6927097	3.8489735	-0.2556346	-0.2556346	-0.2556346	-0.2556346	-0.2556346	-0.2556346	-0.2556346	-0.2556346	-0.2556346	-0.2556346	-0.2556346	1.6050811	-0.2556346	-0.24545892	2.9188848	-0.2556346	-0.2556346	-0.2556346	-0.2556346	-0.2556346	-0.2556346	-0.2556346	-0.2556346	-0.2556346	-0.2556346	-0.2556346	-0.2556346	-0.2556346	-0.2556346	-0.2556346	-0.2556346	-0.2556346	-0.2556346	-0.2556346	-0.2556346	-0.2556346	-0.2556346	-0.2556346	-0.2556346	-0.2556346	-0.2556346
-0.2556346	-0.2556346	-0.2556346	-0.2556346	-0.2556346	-0.2556346	-0.2556346	1.5879349	1.385822	-0.231283	-0.2556346	-0.2556346	-0.2556346	-0.2556346	-0.2556346	-0.2556346	-0.2556346	-0.2556346	-0.2556346	-0.2556346	-0.2556346	-0.2556346	1.5778948	4.6557918	-0.2556346	-0.2556346	-0.2556346	-0.2556346	-0.2556346	-0.2556346	-0.2556346	-0.2556346	-0.2556346	-0.2556346	-0.2556346	-0.2556346	-0.2556346	-0.2556346	-0.2556346	-0.2556346	-0.2556346	-0.2556346	-0.2556346	-0.2556346	-0.2556346	-0.2556346	-0.2556346	0.012059934	-0.2556346	-0.2556346
-0.2556346	-0.2556346	-0.2556346	-0.2556346	-0.2556346	-0.2556346	-0.2556346	2.8090067	-0.2556346	-0.2556346	-0.2556346	-0.2556346	-0.2556346	-0.2556346	-0.2556346	-0.2556346	-0.2556346	-0.2556346	-0.2556346	-0.2556346	-0.2556346	-0.2556346	-0.2556346	1.9535062	-0.2556346	-0.2556346	-0.2556346	-0.2556346	-0.2556346	0.38355342	-0.2556346	-0.2556346	-0.2556346	0.546785	-0.2556346	-0.2556346	0.4963084	-0.2556346	-0.2556346	-0.2556346	0.834254	-0.2556346	0.6707331	-0.2556346	-0.2556346	-0.2556346	1.5904301	1.1480994	-0.2556346	-0.2556346
-0.2556346	-0.2556346	-0.2556346	-0.2556346	-0.2556346	-0.2556346	-0.2556346	1.2778246	-0.2556346	-0.2556346	-0.2556346	-0.2556346	-0.2556346	-0.2556346	-0.2556346	-0.2556346	-0.2556346	-0.2556346	-0.007882671	0.4074799	-0.2556346	-0.2556346	-0.2556346	1.3773109	-0.2556346	-0.2556346	-0.2556346	-0.2556346	-0.2556346	-0.2556346	-0.2556346	1.3661427	-0.2556346	0.08216421	-0.2556346	1.3862761	-0.2556346	-0.2556346	-0.2556346	-0.2556346	-0.2556346	-0.2556346	-0.2556346	0.41169783	-0.2556346	-0.2556346	-0.2556346	0.7765876	-0.2556346	-0.2556346
-0.2556346	-0.2556346	-0.2556346	-0.2556346	-0.2556346	-0.2556346	1.2600536	0.49989682	-0.2556346	-0.2556346	-0.2556346	-0.2556346	-0.2556346	-0.2556346	-0.2556346	-0.2556346	-0.2556346	-0.2556346	1.6294444	-0.2556346	-0.2556346	-0.2556346	-0.2556346	0.38311133	1.5635849	-0.2556346	-0.2556346	-0.2556346	-0.2556346	-0.2556346	-0.2556346	1.8382381	-0.2556346	-0.2556346	-0.2556346	4.517846	-0.2556346	-0.2556346	-0.04626325	-0.2556346	-0.2556346	-0.2556346	-0.2556346	-0.2556346	-0.2556346	-0.2556346	-0.2556346	1.4905715	-0.2556346	1.5384786
-0.2556346	0.17344128	0.39443713	-0.2556346	2.4549928	0.041516863	1.1789902	1.5463945	-0.2556346	-0.2556346	-0.2556346	-0.2556346	-0.2556346	-0.2556346	-0.2556346	-0.2556346	-0.2556346	2.9534883	2.8856235	-0.2556346	0.75066006	-0.2556346	-0.2556346	-0.2556346	-0.2556346	-0.2556346	0.77982515	-0.2556346	-0.2556346	-0.2556346	-0.2556346	-0.2556346	-0.2556346	-0.2556346	-0.2556346	4.506851	0.43040445	-0.2556346	-0.2556346	-0.2556346	-0.2556346	-0.2556346	-0.2556346	-0.2556346	-0.2556346	-0.2556346	-0.2556346	-0.2556346	-0.2556346	-0.2556346
-0.2556346	-0.2556346	1.378626	1.3262519	-0.2556346	1.3888395	-0.2556346	-0.2556346	-0.2556346	-0.2556346	-0.2556346	-0.2556346	-0.2556346	-0.2556346	-0.2556346	-0.2556346	-0.2556346	3.5244584	-0.2556346	-0.2556346	1.3988662	-0.2556346	-0.2556346	-0.2556346	-0.2556346	-0.2556346	-0.2556346	-0.2556346	-0.2556346	-0.2556346	-0.2556346	-0.2556346	-0.2556346	-0.2556346	-0.2556346	-0.2556346	-0.2556346	-0.2556346	-0.2556346	-0.2556346	-0.2556346	-0.2556346	-0.2556346	-0.2556346	-0.2556346	-0.2556346	-0.2556346	-0.2556346	0.069944985	-0.2556346
-0.2556346	-0.2556346	-0.2556346	1.1859454	0.9145704	-0.2556346	-0.2556346	0.40317276	-0.2556346	-0.2556346	-0.2556346	-0.2556346	-0.2556346	-0.2556346	-0.2556346	-0.2556346	0.507568	-0.1279438	-0.2556346	-0.21216577	1.0586265	-0.1379035	-0.2556346	-0.2556346	-0.2556346	-0.2556346	-0.2556346	-0.2556346	-0.2556346	-0.2556346	-0.2556346	-0.2556346	-0.2556346	-0.2556346	-0.2556346	-0.2556346	-0.2556346	-0.2556346	-0.2556346	-0.2556346	-0.2556346	-0.2556346	-0.2556346	-0.2556346	-0.2556346	-0.2556346	-0.2556346	-0.2556346	-0.2556346	0.57694745
1.4498228	2.860183	2.681174	1.5739067	1.7745742	-0.2556346	2.2764192	1.1933914	-0.2556346	-0.2556346	-0.2556346	-0.2556346	-0.2556346	-0.2556346	-0.2556346	0.22431345	5.1364093	-0.2556346	-0.2556346	0.32795757	1.5600702	-0.2556346	-0.2556346	-0.2556346	-0.2556346	-0.2556346	-0.2556346	-0.2556346	-0.2556346	-0.2556346	-0.2556346	-0.2556346	-0.2556346	-0.2556346	-0.2556346	0.8026043	-0.2556346	-0.2556346	-0.2556346	-0.2556346	-0.2556346	-0.2556346	-0.2556346	-0.2556346	-0.2556346	-0.2556346	-0.2556346	-0.2556346	-0.2556346	0.33503148
0.77506477	-0.2556346	0.12317667	1.664478	0.25116533	-0.2556346	3.152956	-0.2556346	-0.2556346	-0.2556346	-0.2556346	-0.2556346	-0.2556346	-0.2556346	-0.2556346	2.6879752	-0.2556346	-0.2556346	-0.2556346	-0.2556346	-0.2556346	-0.2556346	-0.2556346	-0.2556346	-0.2556346	-0.2556346	-0.2556346	-0.2556346	-0.2556346	-0.2556346	-0.2556346	-0.2556346	-0.2556346	-0.2556346	-0.2556346	-0.2556346	-0.2556346	-0.2556346	-0.2556346	-0.2556346	-0.2556346	-0.2556346	-0.2556346	-0.2556346	-0.2556346	-0.2556346	-0.2556346	-0.2556346	-0.2556346	1.0060967
-0.2556346	-0.2556346	-0.2556346	1.1010244	-0.2556346	0.6979762	2.383862	-0.2556346	-0.2556346	-0.2556346	-0.2556346	-0.2556346	-0.2556346	0.4525354	-0.2556346	4.0562572	0.52206475	-0.2556346	1.7547201	-0.2556346	-0.2556346	-0.2556346	1.0325507	-0.2556346	-0.2556346	-0.2556346	0.049077634	-0.2556346	-0.2556346	-0.2556346	-0.2556346	-0.2556346	-0.2556346	-0.2556346	-0.2556346	-0.2556346	-0.2556346	-0.2556346	-0.2556346	-0.2556346	-0.2556346	-0.2556346	-0.2556346	-0.2556346	-0.2556346	-0.2556346	-0.2556346	-0.2556346	0.25476885	-0.2556346
-0.2556346	-0.2556346	-0.2556346	0.14661182	-0.2556346	-0.2556346	0.17520808	-0.2556346	-0.2556346	-0.2556346	-0.2556346	-0.2556346	-0.2556346	3.4418015	0.28950465	0.38877618	-0.2556346	-0.2556346	1.9659042	-0.2556346	-0.2556346	0.007415479	-0.2556346	-0.2556346	-0.2556346	-0.2556346	-0.2556346	-0.2556346	-0.2556346	-0.2556346	-0.2556346	-0.2556346	-0.2556346	-0.2556346	-0.2556346	-0.2556346	-0.2556346	-0.2556346	-0.2556346	-0.2556346	-0.2556346	-0.2556346	-0.2556346	-0.2556346	-0.2556346	-0.2556346	-0.2556346	-0.2556346	0.4598686	-0.2556346
-0.2556346	-0.2556346	-0.2556346	1.0511445	-0.0821712	0.63563246	-0.2556346	-0.2556346	-0.2556346	-0.2556346	1.2456471	0.9439335	-0.2556346	3.0906105	3.3701625	-0.2556346	-0.2556346	-0.2556346	-0.2556346	-0.2556346	-0.2556346	-0.2556346	-0.2556346	-0.2556346	-0.2556346	-0.2556346	-0.2556346	-0.2556346	-0.2556346	-0.2556346	0.08788147	-0.2556346	-0.2556346	-0.2556346	0.020111408	-0.2556346	-0.2556346	-0.2556346	-0.2556346	-0.2556346	-0.2556346	-0.2556346	-0.2556346	-0.2556346	-0.2556346	-0.2556346	-0.2556346	1.0983192	-0.2556346	-0.2556346
-0.2556346	-0.2556346	-0.2556346	-0.2556346	-0.2556346	2.1264658	0.6267753	-0.2556346	-0.2556346	1.5775534	1.4312257	1.4170624	0.8958426	1.9028624	-0.2556346	-0.2556346	-0.2556346	-0.2556346	-0.2556346	-0.2556346	-0.2556346	1.3410429	-0.2556346	-0.2556346	-0.2556346	-0.2556346	0.52821314	-0.2556346	-0.2556346	-0.2556346	-0.2556346	-0.2556346	-0.2556346	-0.2556346	-0.2556346	-0.2556346	-0.2556346	-0.2556346	-0.2556346	-0.2556346	-0.2556346	-0.2556346	-0.2556346	-0.2556346	-0.2556346	-0.2556346	-0.2556346	-0.2556346	-0.2556346	-0.2556346
-0.2556346	-0.2556346	-0.2556346	-0.2556346	-0.2556346	-0.2556346	0.10759489	-0.2556346	3.9989755	2.5435338	-0.2556346	-0.2556346	-0.2556346	-0.2556346	-0.2556346	-0.2556346	-0.2556346	-0.2556346	1.1563609	-0.2556346	-0.2556346	1.2956016	-0.2556346	-0.2556346	-0.2556346	-0.2556346	-0.2556346	-0.2556346	-0.2556346	-0.2556346	-0.2556346	-0.2556346	-0.2556346	-0.2556346	-0.2556346	1.8216466	-0.2556346	-0.2556346	-0.2556346	-0.2556346	-0.2556346	-0.2556346	-0.2556346	-0.2556346	-0.2556346	-0.2556346	-0.2556346	-0.2556346	-0.2556346	-0.2556346
-0.2556346	0.9704923	-0.2556346	-0.2556346	-0.2556346	-0.2556346	0.35126176	-0.2556346	3.8858519	3.4237227	0.6302362	-0.2556346	-0.2556346	-0.2556346	-0.2556346	-0.2556346	-0.2556346	-0.2556346	-0.2556346	-0.2556346	-0.2556346	-0.2556346	-0.2556346	-0.2556346	-0.2556346	-0.2556346	-0.2556346	-0.2556346	-0.2556346	-0.2556346	-0.2556346	-0.2556346	-0.2556346	-0.2556346	-0.2556346	1.1020747	-0.2556346	-0.2556346	-0.2556346	-0.2556346	-0.2556346	-0.2556346	-0.2556346	-0.2556346	-0.2556346	-0.2556346	-0.2556346	-0.2556346	-0.2556346	-0.2556346
-0.2556346	-0.0959773	-0.2556346	-0.2556346	-0.2556346	-0.2556346	-0.2556346	-0.2556346	1.5420128	0.9203034	3.4725175	0.5968304	-0.2556346	-0.2556346	-0.2556346	-0.2556346	-0.2556346	-0.2556346	-0.2556346	-0.2556346	-0.2556346	-0.2556346	-0.2556346	-0.2556346	-0.2556346	-0.2556346	-0.2556346	-0.2556346	-0.2556346	-0.2556346	-0.2556346	-0.2556346	-0.2556346	-0.2556346	-0.2556346	0.06143549	1.6297185	-0.2556346	-0.2556346	-0.2556346	0.23740451	-0.2556346	-0.2556346	-0.2556346	-0.2556346	-0.2556346	-0.2556346	-0.2556346	-0.2556346	-0.2556346
-0.2556346	-0.2556346	-0.2556346	-0.2556346	-0.2556346	-0.2556346	0.4516095	-0.2556346	0.36449385	-0.2556346	0.018058041	-0.2556346	-0.2556346	-0.2556346	0.60433096	-0.2556346	-0.2556346	-0.2556346	-0.2556346	-0.2556346	-0.2556346	-0.2556346	-0.2556346	-0.2556346	-0.2556346	-0.2556346	-0.2556346	-0.2556346	-0.2556346	-0.2556346	-0.2556346	-0.2556346	-0.2556346	-0.2556346	-0.2556346	1.2403998	-0.04968352	-0.2556346	-0.2556346	0.23560031	-0.22306359	-0.2556346	-0.2556346	-0.2556346	-0.2556346	0.4042686	-0.2556346	-0.2556346	-0.2556346	-0.2556346
-0.2556346	-0.2556346	-0.2556346	-0.2556346	-0.2556346	-0.2556346	-0.2556346	-0.2556346	-0.2556346	-0.2556346	-0.2556346	-0.2556346	-0.2556346	-0.2556346	-0.2556346	-0.2556346	-0.2556346	-0.2556346	-0.2556346	-0.2556346	-0.2556346	-0.2556346	-0.2556346	-0.2556346	-0.2556346	-0.2556346	-0.2556346	-0.2556346	3.7681837	-0.2556346	-0.2556346	-0.2556346	-0.2556346	-0.2556346	-0.2556346	1.1296201	-0.2556346	-0.2556346	-0.2556346	-0.2556346	-0.2556346	-0.2556346	-0.2556346	-0.2556346	-0.2556346	-0.2556346	-0.2556346	-0.2556346	-0.2556346	-0.2556346
-0.2556346	-0.2556346	-0.2556346	-0.2556346	-0.2556346	-0.2556346	-0.2556346	-0.2556346	-0.2556346	-0.2556346	-0.2556346	-0.2556346	-0.2556346	-0.2556346	-0.2556346	-0.2556346	-0.2556346	-0.2556346	-0.2556346	-0.2556346	0.40587807	-0.2556346	-0.2556346	-0.2556346	-0.2556346	-0.2556346	-0.2556346	-0.2556346	2.0933917	-0.2556346	-0.2556346	-0.2556346	-0.2556346	-0.2556346	-0.2556346	-0.2556346	-0.2556346	-0.2556346	-0.2556346	-0.2556346	-0.2556346	-0.2556346	-0.2556346	-0.2556346	-0.2556346	-0.2556346	-0.2556346	-0.2556346	-0.2556346	5.1590056
-0.2556346	-0.2556346	-0.2556346	-0.2556346	-0.2556346	-0.2556346	-0.2556346	-0.2556346	-0.2556346	-0.2556346	-0.2556346	-0.2556346	-0.2556346	-0.2556346	-0.2556346	-0.2556346	-0.2556346	-0.2556346	-0.2556346	-0.2556346	-0.2556346	0.67461896	-0.2556346	-0.2556346	-0.2556346	-0.2556346	-0.2556346	-0.2556346	-0.2556346	-0.2556346	-0.2556346	-0.2556346	-0.2556346	-0.2556346	-0.2556346	-0.2556346	-0.2556346	-0.2556346	-0.2556346	-0.2556346	-0.2556346	-0.2556346	-0.2556346	-0.2556346	-0.2556346	-0.2556346	-0.2556346	-0.2556346	-0.2556346	-0.2556346
-0.2556346	-0.2556346	-0.2556346	-0.2556346	-0.2556346	0.19739522	-0.2556346	-0.2556346	-0.2556346	1.6827205	-0.2556346	-0.2556346	0.77712625	-0.2556346	-0.2556346	-0.2556346	-0.2556346	-0.2556346	-0.2556346	-0.2556346	-0.2556346	-0.2556346	-0.2556346	-0.24217923	-0.2556346	-0.2556346	-0.2556346	-0.2556346	-0.2556346	-0.2556346	2.2513669	-0.2556346	-0.2556346	-0.2556346	-0.2556346	-0.2556346	-0.2556346	-0.2556346	-0.2556346	-0.2556346	-0.2556346	-0.2556346	-0.2556346	-0.2556346	-0.2556346	-0.2556346	-0.2556346	-0.2556346	-0.2556346	-0.2556346
-0.2556346	-0.2556346	-0.2556346	-0.2556346	2.4455082	-0.2556346	-0.2556346	-0.2556346	-0.2556346	-0.2556346	-0.2556346	-0.2556346	-0.2556346	-0.2556346	-0.2556346	-0.2556346	-0.2556346	1.0012197	-0.2556346	-0.2556346	-0.2556346	-0.2556346	-0.2556346	0.5526855	-0.2556346	-0.2556346	-0.2556346	-0.2556346	-0.2556346	-0.2556346	-0.2556346	-0.2556346	-0.2556346	-0.2556346	-0.2556346	-0.2556346	-0.2556346	-0.2556346	-0.2556346	-0.2556346	-0.2556346	-0.2556346	0.5149222	-0.2556346	-0.2556346	-0.2556346	-0.2556346	-0.2556346	-0.2556346	-0.2556346
-0.2556346	-0.2556346	-0.2556346	-0.2556346	0.37654847	-0.2556346	-0.2556346	-0.2556346	0.044119395	-0.2556346	-0.2556346	-0.2556346	-0.2556346	-0.2556346	-0.2556346	-0.2556346	-0.2556346	-0.2556346	-0.2556346	-0.2556346	-0.2556346	-0.2556346	-0.2556346	-0.2556346	-0.2556346	-0.24055116	-0.2556346	-0.2556346	-0.2556346	-0.2556346	-0.2556346	-0.2556346	-0.2556346	-0.2556346	-0.2556346	-0.2556346	-0.2556346	-0.2556346	-0.2556346	-0.2556346	-0.2556346	-0.2556346	-0.2556346	-0.2556346	-0.2556346	-0.2556346	-0.2556346	-0.2556346	-0.2556346	-0.2556346
-0.2556346	-0.2556346	-0.2556346	0.11940854	-0.2556346	-0.2556346	-0.2556346	-0.2556346	-0.2556346	-0.2556346	-0.2556346	-0.2556346	-0.2556346	-0.2556346	-0.2556346	-0.2556346	-0.2556346	-0.2556346	-0.2556346	-0.2556346	0.48813882	-0.2556346	-0.2556346	-0.2556346	0.15766944	0.20294176	-0.2556346	-0.2556346	-0.2556346	-0.2556346	-0.2556346	-0.2556346	-0.2556346	-0.2556346	-0.2556346	-0.2556346	-0.2556346	-0.2556346	-0.2556346	-0.2556346	-0.2556346	-0.2556346	-0.2556346	-0.2556346	-0.2556346	-0.2556346	-0.2556346	-0.2556346	-0.2556346	-0.2556346
-0.2556346	-0.2556346	-0.2556346	-0.2556346	-0.2556346	-0.2556346	-0.2556346	-0.2556346	-0.2556346	-0.2556346	-0.2556346	-0.24235044	-0.2556346	-0.2556346	-0.2556346	-0.2556346	-0.2556346	-0.2556346	-0.2556346	-0.2556346	-0.2556346	-0.2556346	-0.2556346	-0.2556346	-0.2556346	-0.2556346	-0.2556346	-0.2556346	-0.2556346	-0.2556346	0.7141128	-0.2556346	-0.2556346	-0.2556346	-0.2556346	-0.2556346	-0.2556346	-0.2556346	-0.2556346	-0.2556346	-0.2556346	-0.2556346	-0.2556346	-0.2556346	-0.2556346	-0.2556346	-0.2556346	-0.2556346	-0.2556346	-0.2556346
-0.2556346	-0.2556346	-0.2556346	-0.2556346	-0.2556346	-0.2556346	1.443438	-0.2556346	-0.2556346	-0.2556346	-0.2556346	1.193584	-0.2556346	-0.2556346	-0.2556346	-0.2556346	-0.2556346	-0.2556346	-0.15581138	-0.2556346	-0.2556346	-0.2556346	-0.13771161	-0.2556346	-0.2556346	-0.2556346	-0.2556346	-0.16317835	-0.2556346	-0.2556346	-0.2556346	-0.2556346	-0.2556346	-0.2556346	-0.2556346	-0.2556346	-0.2556346	-0.2556346	-0.2556346	-0.2556346	-0.2556346	-0.2556346	-0.2556346	-0.2556346	-0.2556346	-0.2556346	-0.2556346	-0.2556346	0.44787776	-0.2556346
-0.2556346	-0.2556346	-0.2556346	-0.2556346	-0.2556346	-0.2556346	-0.2556346	-0.2556346	-0.2556346	-0.2556346	-0.2556346	1.3735347	-0.2556346	-0.2556346	-0.2556346	-0.2556346	-0.2556346	-0.2556346	-0.2556346	-0.2556346	-0.2556346	-0.2556346	-0.2556346	-0.2556346	-0.2556346	-0.2556346	0.82546085	-0.2556346	-0.2556346	-0.2556346	-0.2556346	-0.2556346	-0.2556346	-0.2556346	-0.2556346	-0.2556346	-0.2556346	-0.2556346	-0.2556346	-0.2556346	-0.2556346	-0.2556346	-0.2556346	-0.2556346	-0.2556346	-0.2556346	-0.2556346	-0.2556346	-0.2556346	-0.2556346
-0.2556346	-0.2556346	-0.2556346	-0.2556346	-0.2556346	-0.2556346	-0.2556346	-0.2556346	-0.2556346	-0.2556346	-0.2556346	-0.2556346	-0.2556346	-0.2556346	1.4093578	-0.2556346	-0.2556346	-0.2556346	-0.2556346	-0.2556346	-0.2556346	-0.2556346	-0.2556346	-0.2556346	-0.2556346	-0.2556346	-0.2556346	-0.2556346	-0.2556346	-0.2556346	-0.2556346	-0.2556346	-0.2556346	-0.2556346	-0.2556346	-0.2556346	1.1073415	-0.2556346	-0.2556346	-0.2556346	-0.2556346	-0.2556346	-0.2556346	-0.2556346	-0.2556346	-0.2556346	-0.2556346	-0.2556346	-0.2556346	-0.2556346
0.28667507	-0.2556346	-0.2556346	-0.2556346	-0.2556346	-0.2556346	-0.2556346	-0.2556346	-0.2556346	-0.2556346	-0.2556346	-0.2556346	-0.2556346	-0.2556346	1.2317504	-0.2556346	-0.2556346	-0.2556346	-0.2556346	-0.2556346	-0.2556346	-0.2556346	-0.2556346	-0.2556346	-0.2556346	-0.2556346	-0.2556346	-0.2556346	-0.2556346	-0.2556346	-0.2556346	-0.2556346	-0.2556346	-0.2556346	-0.2556346	-0.2556346	-0.2556346	-0.2556346	-0.2556346	-0.2556346	-0.2556346	-0.2556346	-0.2556346	-0.2556346	-0.2556346	-0.2556346	-0.2556346	0.098741025	-0.2556346	-0.2556346
-0.2556346	-0.2556346	-0.2556346	-0.2556346	-0.2556346	-0.2556346	-0.2556346	-0.2556346	-0.2556346	-0.2556346	-0.2556346	-0.2556346	-0.2556346	0.47159824	-0.2556346	-0.107044645	-0.2556346	-0.2556346	-0.2556346	-0.2556346	-0.2556346	-0.2556346	-0.2556346	-0.2556346	-0.2556346	-0.2556346	-0.2556346	-0.2556346	-0.2556346	-0.2556346	-0.2556346	0.16790468	-0.2556346	-0.2556346	-0.2556346	-0.2556346	-0.2556346	-0.2556346	-0.2556346	-0.2556346	-0.2556346	-0.2556346	1.4925331	-0.2556346	-0.2556346	-0.2556346	-0.2556346	0.041216053	-0.2556346	-0.2556346
-0.2556346	-0.2556346	-0.2556346	-0.2556346	-0.2556346	-0.063321985	-0.2556346	-0.2556346	-0.2556346	-0.2556346	-0.2556346	-0.2556346	-0.2556346	-0.2556346	-0.2556346	0.26237363	-0.2556346	-0.2556346	-0.2556346	-0.05240975	-0.2556346	-0.2556346	-0.2556346	-0.2556346	-0.2556346	-0.2556346	-0.2556346	-0.2556346	-0.2556346	-0.2556346	-0.2556346	-0.12450187	0.99079597	-0.2556346	-0.2556346	-0.2556346	2.0913322	-0.2556346	-0.2556346	-0.2556346	-0.2556346	-0.2556346	-0.2556346	-0.2556346	-0.2556346	-0.2556346	-0.2556346	-0.2556346	-0.2556346	-0.2556346
-0.2556346	-0.2556346	-0.2556346	-0.2556346	-0.2556346	0.39542726	-0.2556346	-0.2556346	-0.2556346	-0.2556346	-0.2556346	-0.2556346	-0.2556346	-0.2556346	-0.2556346	2.1059213	0.5170725	-0.2556346	-0.2556346	-0.2556346	-0.2556346	-0.2556346	-0.2556346	-0.2556346	-0.2556346	-0.2556346	-0.2556346	-0.2556346	-0.2556346	-0.2556346	-0.2556346	-0.2556346	-0.2556346	-0.2556346	-0.2556346	3.2232118	2.718119	-0.2556346	-0.2556346	-0.2556346	0.07299002	-0.2556346	-0.2556346	-0.2556346	-0.2556346	-0.2556346	-0.2556346	-0.2556346	-0.2556346	-0.2556346
-0.2556346	-0.2556346	-0.2556346	0.31202358	-0.2556346	-0.2556346	-0.2556346	-0.2556346	-0.2556346	-0.2556346	-0.2556346	-0.2556346	-0.2556346	-0.2556346	1.0332159	-0.2556346	-0.2556346	-0.2556346	-0.2556346	-0.2556346	-0.2556346	-0.2556346	-0.2556346	-0.2556346	-0.2556346	-0.2556346	-0.2556346	-0.2556346	-0.2556346	-0.2556346	-0.2556346	-0.2556346	-0.2556346	1.8143364	-0.2556346	0.8680169	1.6875443	-0.2556346	1.084274	-0.2556346	-0.2556346	-0.2556346	-0.2556346	-0.2556346	-0.2556346	-0.2556346	-0.2556346	-0.2556346	-0.2556346	-0.2556346
-0.2556346	-0.2556346	-0.2556346	-0.2556346	-0.2556346	-0.2556346	-0.2556346	-0.2556346	-0.2556346	-0.2556346	-0.2556346	-0.2556346	-0.2556346	0.6018689	-0.2556346	1.397044	2.8142893	-0.2556346	0.27536526	-0.2556346	-0.2556346	-0.2556346	-0.2556346	-0.2556346	-0.2556346	-0.2556346	-0.2556346	-0.2556346	-0.2556346	-0.2556346	-0.2556346	-0.2556346	-0.2556346	-0.2556346	-0.2556346	2.5320244	-0.15820594	-0.2556346	2.1647863	-0.2556346	-0.2556346	0.08902044	-0.2556346	-0.2556346	-0.2556346	-0.2556346	-0.2556346	-0.2556346	-0.2556346	-0.2556346
-0.2556346	-0.2556346	-0.2556346	1.3064905	-0.2556346	-0.2556346	-0.2556346	-0.2556346	-0.2556346	-0.2556346	-0.2556346	-0.03698742	-0.2556346	-0.2556346	0.39863646	1.0482975	-0.2556346	-0.2556346	1.7520971	-0.2556346	-0.2556346	-0.2556346	-0.2556346	-0.2556346	-0.2556346	-0.2556346	-0.2556346	-0.2556346	-0.2556346	-0.2556346	-0.2556346	-0.2556346	-0.2556346	-0.2556346	-0.2556346	-0.2556346	-0.2556346	1.6787655	-0.2556346	-0.20231177	-0.2556346	0.22311972	-0.2556346	-0.2556346	-0.2556346	-0.2556346	-0.2556346	-0.2556346	-0.2556346	-0.2556346
-0.111131825	-0.2556346	-0.2556346	-0.2556346	-0.2556346	-0.2556346	-0.2556346	-0.2556346	-0.2556346	-0.2556346	-0.2556346	-0.2556346	-0.2556346	-0.2556346	0.29575667	2.1411498	-0.2556346	-0.2556346	-0.2556346	-0.2556346	-0.2556346	-0.2556346	-0.2556346	-0.2556346	-0.2556346	-0.2556346	-0.2556346	-0.2556346	-0.2556346	-0.2556346	-0.2556346	-0.2556346	-0.2556346	-0.2556346	-0.2556346	-0.2556346	-0.2556346	-0.2556346	0.67082465	-0.2556346	1.0851195	-0.2556346	-0.2556346	-0.2556346	-0.2556346	-0.2556346	-0.2556346	-0.2556346	-0.2556346	-0.19619407
-0.2556346	-0.2556346	-0.2556346	-0.2556346	-0.2556346	0.23834968	-0.2556346	-0.2556346	-0.2556346	-0.2556346	-0.2556346	-0.2556346	-0.2556346	-0.2556346	-0.10920314	0.90702295	-0.2556346	-0.2556346	-0.2556346	-0.2556346	-0.2556346	-0.2556346	-0.019258235	-0.2556346	-0.2556346	-0.2556346	0.59303916	-0.2556346	-0.2556346	-0.2556346	0.13055658	-0.2556346	-0.2556346	-0.2556346	-0.2556346	-0.2556346	-0.2556346	-0.2556346	-0.2556346	-0.2556346	3.0987766	5.0860643	-0.2556346	-0.2556346	-0.2556346	-0.2556346	-0.2556346	-0.2556346	-0.2556346	-0.2556346
0.15560201	-0.2556346	-0.2556346	-0.2556346	-0.2556346	-0.2556346	-0.2556346	-0.2556346	-0.2556346	-0.2556346	-0.2556346	-0.2556346	-0.2556346	-0.2556346	-0.2556346	-0.2556346	-0.2556346	-0.2556346	-0.2556346	-0.2556346	-0.2556346	-0.2556346	-0.08473539	-0.2556346	-0.2556346	-0.2556346	0.64355636	-0.2556346	-0.2556346	-0.2556346	0.2977347	-0.2556346	-0.2556346	-0.2556346	-0.2556346	-0.2556346	-0.2556346	-0.2556346	-0.2556346	1.9565575	1.1683062	1.785552	-0.041890528	0.96173203	-0.2556346	-0.2556346	-0.2556346	-0.2556346	-0.2556346	-0.2556346
0.8502026	-0.2556346	-0.2556346	-0.2556346	-0.2556346	-0.2556346	-0.2556346	-0.2556346	0.49692187	-0.2556346	-0.2556346	-0.2556346	-0.22587065	-0.2556346	0.3376373	-0.2556346	0.29487815	-0.2556346	-0.2556346	-0.2556346	-0.2556346	-0.2556346	-0.13171212	-0.2556346	-0.2556346	-0.2556346	-0.13888153	-0.2556346	-0.2556346	-0.2556346	1.1565561	-0.2556346	-0.2556346	-0.2556346	-0.2556346	-0.2556346	-0.2556346	-0.15673527	-0.2556346	-0.2556346	-0.2556346	-0.2556346	-0.2556346	-0.2130727	2.066219	-0.2556346	-0.2556346	-0.2556346	2.4521406	0.7330217
-0.2556346	-0.2556346	-0.2556346	-0.2556346	-0.2556346	-0.2556346	-0.2556346	-0.2556346	-0.2556346	-0.2556346	-0.2556346	-0.2556346	-0.2556346	-0.2556346	-0.2556346	-0.2556346	-0.2556346	-0.2556346	-0.2556346	-0.2556346	-0.2556346	-0.2556346	-0.2556346	-0.2556346	-0.2556346	-0.2556346	-0.2556346	-0.2556346	-0.2556346	-0.2556346	-0.2556346	-0.2556346	-0.2556346	-0.2556346	-0.2556346	-0.2556346	-0.2556346	-0.2556346	-0.2556346	-0.2556346	1.4514531	-0.2556346	-0.2556346	-0.2556346	2.4564114	0.16547614	-0.2556346	-0.2556346	0.05692867	-0.2556346
-0.2556346	-0.2556346	-0.2556346	-0.2556346	-0.2556346	-0.2556346	-0.2556346	-0.2556346	-0.2556346	-0.2556346	-0.2556346	-0.2556346	0.31210464	-0.2556346	-0.2556346	-0.2556346	-0.2556346	-0.2556346	0.029490152	-0.2556346	-0.2556346	-0.2556346	-0.2556346	-0.2556346	-0.2556346	0.5264363	-0.2556346	-0.2556346	-0.2556346	-0.2556346	-0.2556346	-0.2556346	-0.2556346	-0.2556346	-0.2556346	-0.2556346	-0.2556346	-0.2556346	-0.2556346	-0.2556346	-0.2556346	-0.2556346	-0.2556346	-0.2556346	-0.2556346	-0.11935542	1.2443098	-0.2556346	0.29286933	-0.2556346
0.6390921	-0.2556346	-0.2556346	-0.2556346	-0.2556346	-0.11311775	-0.2556346	-0.2556346	-0.2556346	-0.2556346	2.1568398	-0.2556346	-0.2556346	-0.2556346	-0.2556346	-0.2556346	-0.2556346	-0.2556346	-0.2556346	-0.2556346	-0.2556346	-0.2556346	-0.2556346	-0.2556346	-0.2556346	-0.2556346	-0.2556346	-0.2556346	1.6443293	-0.2556346	-0.2556346	-0.2556346	-0.2556346	-0.2556346	-0.2556346	-0.2556346	-0.2556346	-0.2556346	-0.2556346	-0.2556346	-0.008956563	1.220913	-0.2556346	-0.2556346	-0.2556346	-0.2556346	-0.2556346	0.29858884	-0.2556346	-0.2556346
-0.2556346	-0.2556346	0.21453421	-0.2556346	-0.2556346	-0.2556346	-0.2556346	-0.2556346	-0.2556346	-0.2556346	-0.2556346	-0.2556346	-0.2556346	-0.2556346	-0.2556346	-0.2556346	-0.2556346	-0.2556346	-0.2556346	0.092021376	-0.2556346	-0.2556346	-0.2556346	-0.2556346	-0.2556346	-0.2556346	-0.2556346	-0.2556346	-0.2556346	-0.2556346	-0.2556346	-0.2556346	-0.2556346	-0.2556346	-0.2556346	-0.2556346	-0.2556346	-0.2556346	-0.2556346	-0.2556346	-0.18265617	-0.2556346	-0.2556346	-0.2556346	-0.2556346	-0.2556346	-0.2556346	-0.2556346	-0.2556346	0.47210535
-0.2556346	-0.2556346	0.88401586	-0.2556346	-0.103363745	-0.2556346	-0.2556346	-0.2556346	-0.2556346	-0.2556346	-0.052778956	-0.2556346	-0.2556346	-0.2556346	-0.2556346	-0.2556346	-0.2556346	-0.2556346	0.7872143	-0.2556346	-0.2556346	-0.2556346	0.3767633	-0.2556346	-0.2556346	-0.2556346	-0.2556346	-0.2556346	-0.2556346	0.071323894	-0.2556346	-0.2556346	-0.2556346	-0.2556346	-0.2556346	-0.2556346	-0.2556346	-0.2556346	-0.2556346	-0.2556346	-0.2556346	-0.2556346	-0.2556346	-0.2556346	-0.2556346	-0.2556346	-0.2556346	-0.2556346	-0.2556346	-0.2556346
-0.2556346	-0.2556346	-0.2556346	1.9137044	-0.2556346	-0.2556346	-0.2556346	-0.2556346	-0.2556346	-0.2556346	-0.2556346	-0.2556346	-0.2556346	-0.2556346	-0.2556346	-0.2556346	-0.2556346	-0.2556346	-0.2556346	-0.2556346	-0.2556346	-0.2556346	-0.2556346	0.15890573	0.18650973	-0.2556346	-0.2556346	-0.2556346	-0.2556346	-0.2556346	-0.2556346	-0.2556346	-0.2556346	1.7213103	0.09822859	-0.2556346	-0.2556346	-0.2556346	-0.2556346	-0.2556346	-0.2556346	-0.2556346	-0.2556346	-0.2556346	-0.2556346	-0.2556346	-0.2556346	-0.2556346	-0.2556346	-0.2556346
-0.2556346	-0.2556346	-0.2556346	-0.2556346	-0.2556346	-0.2556346	-0.2556346	-0.2556346	-0.2556346	-0.2556346	-0.2556346	-0.2556346	-0.2556346	0.1964526	-0.2556346	-0.2556346	-0.2556346	-0.2556346	-0.2556346	-0.2556346	0.47116324	-0.2556346	-0.2556346	-0.2556346	-0.2556346	-0.2556346	-0.2556346	-0.2556346	-0.2556346	-0.2556346	-0.2556346	-0.2556346	-0.2556346	-0.2556346	0.754873	-0.2556346	-0.2556346	-0.2556346	-0.2556346	-0.2556346	-0.2556346	-0.2556346	-0.2556346	-0.2556346	-0.2556346	-0.2556346	-0.2556346	-0.2556346	-0.2556346	-0.2556346
-0.2556346	-0.2556346	-0.2556346	-0.2556346	-0.2556346	0.33836433	-0.2556346	-0.2556346	-0.2556346	-0.2556346	-0.2556346	-0.2556346	-0.2556346	0.12739038	-0.2556346	-0.2556346	-0.2556346	-0.2556346	-0.2556346	0.3476268	-0.2556346	-0.2556346	-0.2556346	-0.2556346	-0.2556346	-0.2556346	-0.2556346	-0.2556346	-0.2556346	-0.2556346	-0.2556346	-0.2556346	-0.2556346	-0.2556346	-0.2556346	-0.2556346	1.4727552	-0.2556346	-0.2556346	-0.2556346	-0.2556346	-0.2556346	-0.2556346	-0.2556346	-0.2556346	-0.2556346	-0.2556346	-0.2556346	-0.2556346	-0.2556346
-0.2556346	-0.2556346	-0.2556346	-0.2556346	-0.2556346	-0.2556346	-0.2556346	-0.2556346	-0.2556346	-0.2556346	-0.2556346	-0.2556346	-0.2556346	-0.2556346	-0.2556346	-0.2556346	0.124647684	-0.2556346	2.9940474	0.5274549	-0.2556346	-0.2556346	-0.2556346	-0.2556346	-0.2556346	-0.2556346	-0.2556346	-0.2556346	-0.2556346	-0.2556346	-0.2556346	-0.2556346	-0.2556346	-0.2556346	-0.2556346	-0.2556346	1.1243018	-0.2556346	-0.2556346	-0.2556346	-0.2556346	-0.2556346	-0.2556346	-0.2556346	-0.2556346	-0.2556346	-0.2556346	-0.2556346	-0.2556346	-0.2556346
-0.2556346	-0.2556346	-0.2556346	-0.2556346	-0.2556346	-0.2556346	-0.2556346	-0.2556346	-0.2556346	-0.2556346	-0.2556346	-0.2556346	-0.2556346	-0.2556346	-0.2556346	-0.2556346	-0.2556346	0.06519576	0.9199557	-0.2556346	-0.2556346	-0.2556346	-0.2556346	-0.2556346	-0.2556346	-0.2556346	-0.2556346	-0.2556346	-0.2556346	-0.2556346	0.9027521	-0.2556346	-0.2556346	-0.2556346	-0.2556346	-0.2556346	-0.2556346	-0.2556346	1.4467641	-0.2556346	-0.2556346	-0.2556346	-0.2556346	-0.2556346	-0.2556346	-0.2556346	-0.2556346	-0.2556346	-0.2556346	-0.2556346
-0.2556346	0.24172623	-0.2556346	-0.2556346	-0.2556346	-0.2556346	0.15559827	-0.002894206	-0.2556346	-0.2556346	-0.2556346	-0.2556346	-0.2556346	-0.2556346	-0.2556346	0.7530344	-0.2556346	-0.2556346	-0.2556346	-0.2556346	-0.2556346	-0.2556346	-0.2556346	-0.2556346	-0.2556346	-0.2556346	-0.2556346	-0.2556346	1.1244909	-0.2556346	-0.2556346	-0.16615735	-0.2556346	-0.2556346	-0.2556346	-0.2556346	-0.2556346	-0.2556346	1.4965394	-0.2556346	-0.2556346	-0.2556346	-0.2556346	-0.2556346	-0.2556346	-0.2556346	1.9862726	-0.2556346	1.0626193	-0.2556346
-0.2556346	-0.2556346	-0.2556346	-0.2556346	-0.2556346	-0.2556346	-0.2556346	0.35275245	-0.2556346	-0.2556346	-0.2556346	-0.2556346	-0.2556346	-0.2556346	-0.2556346	-0.2556346	-0.2556346	-0.2556346	-0.2556346	-0.2556346	-0.2556346	-0.2556346	-0.2556346	-0.2556346	-0.2556346	-0.2556346	-0.2556346	-0.2556346	-0.2556346	0.22338985	2.4741018	-0.2556346	-0.2556346	-0.2556346	-0.2556346	-0.2556346	-0.2556346	-0.2556346	-0.2556346	-0.2556346	-0.2556346	-0.2556346	-0.2556346	-0.2556346	-0.2556346	-0.2556346	2.3465662	-0.2556346	-0.2556346	-0.2556346
-0.2556346	-0.2556346	-0.2556346	-0.2556346	-0.2556346	-0.2556346	-0.2556346	-0.2556346	-0.2556346	-0.2556346	-0.2556346	-0.2556346	0.25955403	-0.2556346	-0.2556346	-0.2556346	-0.2556346	-0.2556346	-0.2556346	-0.2556346	-0.2556346	-0.2556346	-0.2556346	-0.2556346	-0.018525906	-0.2556346	-0.2556346	-0.2556346	-0.2556346	0.24169359	1.9365265	-0.2556346	-0.2556346	-0.2556346	-0.2556346	-0.2556346	-0.2556346	-0.2556346	-0.2556346	-0.2556346	-0.2556346	-0.2556346	-0.2556346	-0.2556346	-0.2556346	-0.2556346	-0.2556346	-0.2556346	-0.2556346	-0.2556346
-0.2556346	-0.2556346	0.32274252	-0.2556346	-0.2556346	-0.2556346	-0.2556346	-0.2556346	-0.2556346	-0.2556346	-0.2556346	-0.2556346	0.5610775	-0.2556346	-0.2556346	-0.2556346	-0.2556346	-0.2556346	-0.2434774	0.13035321	-0.2556346	-0.2556346	-0.2556346	-0.2556346	-0.2556346	-0.2556346	-0.2556346	-0.2556346	-0.2556346	-0.2556346	0.39029005	-0.2556346	2.061497	-0.2556346	-0.2556346	0.6414686	-0.2556346	-0.2556346	-0.2556346	-0.2556346	-0.2556346	-0.2556346	-0.2556346	-0.2556346	-0.2556346	-0.2556346	-0.2556346	-0.2556346	-0.2556346	-0.2556346
-0.2556346	-0.2556346	-0.2556346	-0.2556346	-0.2556346	-0.2556346	-0.2556346	-0.2556346	-0.2556346	-0.2556346	0.97632176	-0.2556346	1.7650988	-0.2556346	-0.2556346	-0.2556346	-0.2556346	-0.2556346	0.8017721	-0.2556346	-0.2556346	-0.2556346	-0.2556346	-0.2556346	-0.2556346	-0.2556346	-0.2556346	-0.2556346	-0.2556346	-0.2556346	-0.2556346	-0.2556346	-0.2556346	-0.2556346	-0.2556346	-0.2556346	-0.2556346	-0.2556346	-0.2556346	-0.2556346	-0.2556346	-0.2556346	-0.2556346	-0.2556346	-0.2556346	1.4082824	-0.2556346	-0.2556346	-0.2556346	-0.2556346
-0.2556346	-0.2556346	-0.2556346	-0.2556346	-0.2556346	-0.2556346	-0.2556346	-0.2556346	-0.2556346	-0.14952116	-0.21909729	0.7615467	1.2571945	-0.2556346	-0.2556346	-0.2556346	-0.2556346	-0.2556346	-0.2556346	-0.2556346	0.83062637	-0.2556346	-0.2556346	-0.2556346	-0.2556346	-0.2556346	-0.2556346	-0.2556346	-0.2556346	-0.2556346	-0.2556346	-0.2556346	-0.2556346	-0.2556346	-0.2556346	-0.2556346	-0.2556346	-0.2556346	-0.2556346	-0.2556346	-0.2556346	-0.2556346	-0.2556346	-0.2556346	-0.2556346	0.10670085	-0.2556346	-0.2556346	-0.2556346	-0.2556346
-0.2556346	-0.2556346	0.35833013	-0.2556346	-0.2556346	-0.2556346	-0.2556346	1.2471484	0.8490211	-0.2556346	-0.2556346	0.7545489	1.0250612	-0.2556346	0.103948556	-0.2556346	-0.2556346	-0.2556346	-0.2556346	-0.2556346	-0.2556346	-0.2556346	-0.2556346	-0.2556346	-0.2556346	-0.2556346	-0.2556346	-0.2556346	-0.2556346	1.2094483	-0.2556346	-0.2556346	-0.2556346	-0.2556346	-0.2556346	-0.2556346	-0.2556346	-0.2556346	-0.2556346	-0.2556346	-0.2556346	-0.2556346	-0.2556346	-0.2556346	-0.2556346	0.5723536	-0.2556346	-0.2556346	-0.2556346	-0.2556346
-0.2556346	-0.2556346	0.054632556	-0.2556346	-0.2556346	-0.2556346	-0.2131346	0.18717636	1.2449216	-0.2556346	-0.2556346	0.4903637	-0.2556346	-0.2556346	-0.2556346	-0.2556346	-0.2556346	-0.2556346	-0.2556346	-0.2556346	-0.2556346	-0.2556346	-0.2556346	-0.2556346	-0.2556346	-0.2556346	-0.2556346	-0.2556346	-0.2556346	-0.2556346	-0.2556346	-0.2556346	-0.2556346	-0.2556346	-0.2556346	-0.2556346	-0.2556346	-0.2556346	-0.2556346	-0.21171695	-0.2556346	-0.2556346	-0.2556346	-0.2556346	0.20328844	-0.2556346	-0.2556346	-0.2556346	-0.2556346	-0.2556346
-0.2556346	-0.2556346	-0.08034673	-0.2556346	-0.2556346	-0.2556346	-0.2556346	-0.2556346	-0.2556346	0.37113854	-0.2556346	0.37452942	-0.2556346	-0.2556346	-0.2556346	-0.2556346	-0.2556346	0.93766767	-0.2556346	-0.2556346	-0.2556346	0.2663333	2.5411258	-0.2556346	-0.2556346	0.050308116	-0.2556346	-0.2556346	-0.2556346	-0.2556346	-0.2556346	-0.2556346	-0.2556346	-0.2556346	-0.2556346	-0.2556346	-0.2556346	-0.2556346	-0.2556346	-0.2556346	-0.2556346	-0.2556346	-0.2556346	-0.2556346	0.05099707	-0.2556346	-0.2556346	-0.2556346	-0.2556346	-0.2556346
-0.2556346	-0.2556346	-0.2556346	-0.2556346	-0.2556346	-0.2556346	-0.2556346	-0.2556346	-0.2556346	0.28045577	-0.2556346	0.7754861	-0.2556346	0.7089744	-0.2556346	-0.2556346	-0.2556346	0.78891665	-0.2556346	-0.2556346	1.0201842	0.3408833	0.9394067	-0.2556346	-0.2556346	-0.2556346	-0.2556346	-0.2556346	-0.2556346	-0.2556346	-0.2556346	-0.2556346	-0.2556346	-0.2556346	-0.2556346	-0.2556346	-0.2556346	-0.2556346	-0.2556346	-0.2556346	-0.2556346	-0.2556346	-0.2556346	-0.2556346	-0.2556346	-0.2556346	-0.2556346	-0.2556346	-0.2556346	-0.2556346
-0.2556346	-0.2556346	-0.2556346	-0.2556346	-0.2556346	-0.2556346	-0.2556346	-0.2556346	-0.2556346	-0.2556346	-0.2556346	1.0664486	-0.2556346	0.6974849	0.073571526	-0.2556346	-0.2556346	1.8146242	1.9311321	1.9227744	-0.2556346	-0.2556346	-0.2556346	-0.2556346	-0.2556346	-0.2556346	-0.2556346	-0.2556346	-0.2556346	-0.2556346	-0.2556346	-0.2556346	-0.2556346	-0.2556346	-0.2556346	-0.2556346	-0.2556346	-0.2556346	-0.2556346	-0.2556346	-0.2556346	-0.2556346	-0.2556346	-0.2556346	-0.2556346	-0.2556346	-0.2556346	-0.2556346	-0.2556346	-0.2556346
-0.2556346	-0.2556346	-0.2556346	-0.2556346	-0.2556346	-0.2556346	-0.2556346	-0.2556346	-0.2556346	-0.2556346	-0.2556346	-0.2556346	1.0697882	-0.2556346	-0.2556346	-0.2556346	-0.2556346	-0.2556346	0.9886805	-0.2556346	-0.2556346	-0.2556346	-0.2556346	-0.2556346	-0.2556346	-0.2556346	-0.2556346	-0.2556346	0.31886724	-0.2556346	-0.2556346	-0.2556346	-0.2556346	-0.2556346	-0.2556346	-0.2556346	-0.2556346	-0.2556346	-0.2556346	-0.2556346	-0.2556346	0.41115198	-0.2556346	-0.2556346	-0.2556346	-0.2556346	-0.2556346	-0.2556346	-0.2556346	-0.2556346
-0.2556346	-0.2556346	-0.2556346	-0.2556346	-0.2556346	-0.2556346	-0.2556346	-0.2556346	-0.2556346	-0.2556346	0.842308	-0.2556346	-0.2556346	3.4226801	-0.18300496	-0.2556346	-0.2556346	-0.2556346	-0.2556346	-0.2556346	-0.2556346	-0.2556346	-0.2556346	-0.2556346	-0.2556346	-0.2556346	-0.2556346	-0.2556346	-0.2556346	-0.2556346	-0.2556346	-0.2556346	-0.2556346	-0.2556346	-0.2556346	-0.2556346	-0.2556346	-0.2556346	-0.2556346	-0.2556346	-0.2556346	0.5257214	-0.2556346	-0.2556346	-0.2556346	-0.2556346	-0.2556346	-0.2556346	-0.2556346	-0.2556346
-0.2556346	-0.2556346	-0.2556346	-0.2556346	-0.2556346	-0.2556346	-0.2556346	-0.2556346	-0.2556346	-0.2556346	-0.2556346	-0.2556346	-0.2556346	1.9729695	-0.2556346	-0.2556346	-0.2556346	-0.2556346	-0.2556346	-0.2556346	-0.2556346	-0.2556346	-0.2556346	-0.2556346	0.1599665	-0.2556346	-0.2556346	-0.2556346	-0.2556346	-0.2556346	-0.2556346	-0.2556346	-0.2556346	-0.2556346	-0.2556346	-0.2556346	-0.2556346	0.9912445	-0.2556346	-0.2556346	-0.2556346	-0.2556346	-0.2556346	-0.2556346	-0.2556346	-0.2556346	-0.2556346	-0.2556346	-0.2556346	-0.2556346
-0.2556346	-0.2556346	-0.2556346	-0.2556346	-0.2556346	-0.2556346	-0.2556346	-0.2556346	-0.2556346	-0.2556346	-0.2556346	-0.2556346	-0.2556346	-0.2556346	-0.2556346	-0.2556346	-0.2556346	-0.2556346	-0.2556346	0.9636684	-0.2556346	-0.2556346	-0.2556346	-0.2556346	-0.2556346	-0.2556346	-0.2556346	-0.2556346	-0.2556346	-0.2556346	-0.2556346	1.9624468	-0.2556346	-0.2556346	-0.2556346	-0.2556346	-0.2556346	-0.2556346	-0.2556346	-0.2556346	-0.2556346	-0.2556346	-0.2556346	-0.2556346	-0.2556346	1.1311861	-0.2556346	-0.2556346	-0.2556346	-0.2556346
-0.2556346	-0.2556346	-0.2556346	-0.2556346	-0.2556346	-0.2556346	-0.13825186	-0.2556346	-0.2556346	-0.2556346	0.53401667	-0.2556346	-0.2556346	-0.2556346	-0.2556346	-0.2556346	0.1351024	-0.2556346	-0.2556346	-0.2556346	-0.2556346	-0.2556346	-0.2556346	-0.2556346	-0.2556346	-0.2556346	-0.2556346	-0.2556346	-0.2556346	-0.2556346	-0.2556346	-0.2556346	-0.2556346	-0.2556346	-0.2556346	-0.2556346	-0.2556346	-0.2556346	-0.2556346	-0.2556346	-0.2556346	-0.2556346	-0.2556346	-0.2556346	-0.2556346	-0.2556346	-0.2556346	-0.2556346	-0.2556346	-0.2556346
-0.2556346	-0.2556346	-0.2556346	-0.2556346	-0.2556346	-0.2556346	-0.2556346	-0.2556346	0.12538503	-0.2556346	-0.08060141	-0.2556346	-0.2556346	0.800457	-0.2556346	1.8023642	-0.2556346	-0.2556346	-0.2556346	-0.2556346	-0.2556346	-0.2556346	-0.2556346	-0.2556346	-0.2556346	-0.2556346	-0.2556346	-0.2556346	-0.2556346	-0.2556346	-0.2556346	-0.2556346	-0.2556346	-0.2556346	-0.2556346	-0.2556346	-0.2556346	-0.2556346	-0.2556346	-0.2556346	-0.2556346	-0.2556346	-0.2556346	-0.2556346	-0.2556346	-0.2556346	-0.2556346	-0.2556346	-0.2556346	-0.2556346
-0.2556346	-0.2556346	-0.2556346	-0.2556346	-0.2556346	0.1011725	-0.2556346	0.33047354	-0.2556346	-0.2556346	-0.2556346	-0.2556346	0.23514743	2.4341667	-0.2556346	0.31956857	-0.2556346	-0.2556346	-0.2556346	-0.2556346	-0.2556346	-0.2556346	-0.2556346	-0.2556346	-0.2556346	-0.2556346	-0.2556346	0.5545638	-0.2556346	-0.2556346	-0.2556346	-0.2556346	-0.2556346	-0.2556346	-0.2556346	-0.2556346	-0.2556346	-0.2556346	-0.2556346	-0.2556346	-0.2556346	-0.2556346	-0.2556346	-0.2556346	-0.2556346	-0.2556346	-0.2556346	0.3354921	-0.2556346	-0.2556346
-0.2556346	-0.2556346	-0.2556346	-0.2556346	0.28854465	-0.2556346	-0.2556346	-0.2556346	-0.2556346	-0.2556346	-0.2556346	-0.2556346	-0.2556346	-0.13633236	-0.2556346	-0.2556346	-0.2556346	-0.2556346	-0.2556346	-0.2556346	-0.2556346	-0.2556346	-0.2556346	-0.2556346	-0.2556346	-0.2556346	-0.2556346	-0.2556346	-0.2556346	-0.2556346	-0.2556346	-0.2556346	-0.2556346	-0.2556346	-0.2556346	-0.2556346	-0.2556346	-0.2556346	-0.2556346	-0.2556346	-0.2556346	-0.2556346	-0.2556346	-0.2556346	-0.2556346	-0.2556346	-0.2556346	-0.2556346	-0.2556346	-0.2556346
-0.2556346	-0.2556346	-0.2556346	-0.2556346	-0.2556346	-0.2556346	-0.2556346	-0.2556346	-0.2556346	-0.2556346	-0.2556346	-0.2556346	1.1044792	-0.2556346	-0.2556346	-0.2556346	-0.2556346	-0.2556346	-0.2556346	-0.2556346	-0.2556346	-0.2556346	-0.2556346	-0.2556346	-0.2556346	-0.2556346	-0.2556346	-0.2556346	-0.2556346	-0.2556346	-0.2556346	-0.2556346	-0.2556346	-0.2556346	-0.2556346	-0.2556346	-0.2556346	-0.2556346	-0.2556346	-0.2556346	-0.2556346	-0.2556346	-0.2556346	2.1094706	-0.2556346	-0.2556346	-0.2556346	-0.2556346	-0.2556346	-0.2556346
-0.2556346	-0.2556346	-0.2556346	-0.2556346	-0.2556346	-0.2556346	-0.2556346	-0.2556346	-0.2556346	-0.2556346	-0.2556346	-0.2556346	-0.2556346	-0.2556346	-0.2556346	-0.2556346	-0.2556346	-0.2556346	-0.2556346	-0.2556346	-0.2556346	-0.2556346	-0.2556346	-0.2556346	-0.2556346	-0.2556346	-0.2556346	-0.2556346	-0.2556346	-0.2556346	-0.2556346	-0.2556346	-0.2556346	-0.2556346	-0.2556346	-0.2556346	-0.2556346	-0.2556346	-0.2556346	-0.2556346	-0.2556346	-0.2556346	-0.2556346	1.1640689	-0.2556346	-0.2556346	-0.2556346	-0.2556346	-0.2556346	-0.2556346
-0.2556346	-0.2556346	-0.2556346	-0.2556346	-0.2556346	-0.2556346	-0.2556346	-0.2556346	-0.2556346	-0.2556346	-0.2556346	-0.2556346	-0.2556346	0.08016311	-0.2556346	-0.2556346	-0.2556346	-0.11717285	-0.2556346	-0.2556346	-0.2556346	-0.2556346	-0.2556346	-0.2556346	-0.2556346	-0.2556346	-0.2556346	-0.2556346	-0.2556346	-0.22283939	-0.2556346	-0.2556346	-0.2556346	-0.2556346	-0.2556346	-0.2556346	-0.2556346	-0.2556346	-0.2556346	-0.2556346	-0.2556346	-0.2556346	-0.2556346	0.1372801	-0.2556346	-0.2556346	-0.2556346	-0.2556346	-0.2556346	-0.2556346
-0.2556346	-0.2556346	-0.2556346	-0.2556346	-0.2556346	-0.2556346	-0.2556346	0.16472186	-0.2556346	-0.2556346	-0.2556346	-0.082785256	-0.2556346	-0.2556346	-0.2556346	-0.2556346	-0.2556346	-0.2556346	-0.2556346	-0.2556346	-0.2556346	-0.2556346	-0.2556346	-0.2556346	-0.2556346	-0.2556346	-0.2556346	-0.2556346	-0.2556346	-0.2556346	-0.2556346	-0.2556346	-0.2556346	-0.2556346	-0.2556346	-0.2556346	-0.2556346	-0.2556346	-0.2556346	-0.2556346	-0.2556346	-0.2556346	-0.2556346	-0.2556346	-0.2556346	-0.2556346	-0.2556346	-0.2556346	-0.2556346	-0.2556346
-0.2556346	-0.2556346	-0.2556346	-0.2556346	-0.2556346	-0.2556346	-0.2556346	-0.2556346	-0.2556346	-0.2556346	-0.2556346	2.2043633	-0.2556346	-0.2556346	-0.2556346	-0.2556346	-0.2556346	-0.2556346	-0.2556346	-0.2556346	-0.2556346	-0.2556346	-0.2556346	-0.2556346	-0.2556346	-0.2556346	-0.2556346	-0.2556346	0.5407512	2.4767413	-0.2556346	-0.2556346	-0.2556346	-0.2556346	-0.2556346	-0.2556346	-0.2556346	-0.2556346	-0.2556346	-0.2556346	-0.2556346	-0.2556346	-0.2556346	-0.2556346	0.042790502	-0.2556346	-0.2556346	-0.2556346	-0.2556346	0.07200687
-0.2556346	-0.2556346	-0.2556346	-0.2556346	-0.2556346	-0.2556346	-0.2556346	-0.2556346	-0.2556346	-0.2556346	-0.2556346	5.350783	-0.2556346	-0.2556346	-0.2556346	-0.2556346	-0.2556346	-0.2556346	-0.2556346	-0.2556346	-0.2556346	-0.2556346	-0.2556346	-0.2556346	-0.2556346	-0.2556346	-0.2556346	-0.2556346	0.3721521	2.6129794	-0.2556346	-0.2556346	-0.2556346	0.0628014	-0.2556346	-0.2556346	-0.2556346	-0.2556346	-0.2556346	-0.2556346	-0.2556346	-0.2556346	-0.2556346	-0.2556346	-0.2556346	-0.2556346	-0.2556346	-0.2556346	-0.2556346	-0.2556346
-0.2556346	-0.2556346	-0.2556346	-0.2556346	-0.2556346	-0.2556346	-0.2556346	-0.2556346	-0.2556346	-0.2556346	-0.2556346	-0.2556346	-0.2556346	-0.2556346	-0.2556346	-0.2556346	-0.2556346	-0.2556346	-0.2556346	-0.2556346	-0.2556346	-0.2556346	-0.2556346	-0.2556346	-0.2556346	-0.2556346	-0.2556346	-0.2556346	0.07087766	-0.2556346	-0.2556346	0.66682553	-0.2556346	-0.2556346	-0.2556346	-0.2556346	-0.2556346	-0.2556346	-0.2556346	-0.2556346	-0.2556346	-0.2556346	-0.2556346	-0.2556346	-0.2556346	-0.2556346	-0.2556346	-0.2556346	-0.2556346	0.53965443
-0.2556346	-0.2556346	0.92820245	-0.2556346	-0.2556346	-0.2556346	-0.2556346	-0.2556346	-0.2556346	-0.2556346	-0.2556346	-0.2556346	-0.2556346	-0.2556346	-0.2556346	-0.2556346	-0.2556346	-0.2556346	-0.2556346	-0.2556346	-0.2556346	-0.2556346	1.3873286	-0.2556346	-0.2556346	-0.2556346	-0.2556346	-0.2556346	-0.2556346	0.87088406	-0.2556346	-0.2556346	-0.2556346	-0.2556346	-0.2556346	-0.2556346	-0.2556346	-0.2556346	-0.2556346	-0.2556346	-0.2556346	-0.2556346	-0.2556346	-0.2556346	-0.2556346	0.2803681	-0.2556346	-0.2556346	-0.2556346	-0.2556346
-0.2556346	-0.2556346	1.2771945	-0.2556346	-0.2556346	-0.2556346	-0.2556346	-0.2556346	-0.2556346	-0.2556346	-0.2556346	-0.2556346	-0.2556346	-0.2556346	-0.2556346	-0.2556346	-0.2556346	-0.25414798	-0.2556346	-0.2556346	-0.2556346	-0.2556346	1.3095633	-0.2556346	-0.2556346	-0.2556346	-0.2556346	-0.2556346	-0.2556346	-0.2556346	-0.2556346	-0.2556346	-0.2556346	-0.2556346	-0.2556346	-0.2556346	-0.2556346	-0.2556346	-0.2556346	-0.2556346	-0.2556346	1.0537444	-0.2556346	0.23314539	-0.2556346	-0.2556346	-0.2556346	-0.2556346	-0.2556346	-0.2556346
-0.2556346	0.16927305	-0.2556346	-0.2556346	-0.2556346	-0.2556346	-0.2556346	-0.2556346	-0.2556346	-0.2556346	-0.2556346	-0.2556346	-0.2556346	-0.2556346	-0.2556346	-0.2556346	-0.2556346	-0.2556346	-0.2556346	-0.2556346	-0.2556346	-0.2556346	-0.2556346	-0.2556346	-0.2556346	-0.2556346	-0.2556346	-0.2556346	-0.2556346	-0.2556346	-0.2556346	-0.2556346	-0.2556346	-0.2556346	-0.2556346	-0.2556346	-0.2556346	-0.2556346	-0.2556346	-0.2556346	-0.2556346	-0.2556346	-0.2556346	-0.2556346	-0.2556346	-0.2556346	-0.2556346	-0.2556346	-0.2556346	-0.2556346
0.76234627	-0.2556346	-0.2556346	-0.2556346	-0.2556346	-0.2556346	-0.2556346	-0.2556346	-0.2556346	-0.2556346	-0.2556346	-0.2556346	-0.2556346	-0.2556346	-0.2556346	-0.2556346	-0.1207273	-0.2556346	-0.2556346	-0.2556346	-0.2556346	-0.2556346	0.13186868	1.979539	-0.2556346	-0.2556346	-0.2556346	-0.2556346	1.1756765	-0.2556346	-0.2556346	-0.2556346	-0.2556346	-0.2556346	-0.2556346	-0.2556346	-0.2556346	-0.2556346	0.07576929	-0.2556346	-0.2556346	-0.2556346	-0.2556346	-0.2556346	-0.2556346	-0.2556346	-0.2556346	-0.2556346	-0.2556346	-0.2556346
-0.2556346	-0.2556346	-0.1443587	-0.2556346	-0.2556346	-0.2556346	-0.011113185	-0.2556346	-0.2556346	-0.2556346	-0.2556346	-0.2556346	-0.2556346	-0.2556346	-0.2556346	-0.2556346	1.6509736	-0.2556346	-0.2556346	-0.2556346	-0.2556346	-0.2556346	-0.2556346	-0.2556346	-0.2556346	-0.2556346	-0.2556346	-0.2556346	-0.2556346	-0.2556346	-0.2556346	0.4934823	-0.2556346	-0.2556346	-0.2556346	-0.2556346	-0.2556346	-0.2556346	-0.2556346	-0.2556346	-0.2556346	-0.2556346	-0.2556346	0.090553135	-0.2556346	-0.2556346	-0.2556346	-0.2556346	-0.2556346	-0.2556346
2.8049908	-0.2556346	1.616043	-0.2556346	-0.2556346	-0.2556346	-0.2556346	-0.2556346	-0.2556346	-0.2556346	-0.2556346	-0.2556346	-0.2556346	-0.2556346	-0.2556346	-0.2556346	-0.2556346	-0.2556346	-0.2556346	1.0175847	-0.2556346	0.07666994	-0.2556346	-0.2556346	-0.2556346	-0.2556346	0.016233612	-0.2556346	0.33841586	-0.2556346	-0.2556346	0.6446553	-0.2556346	-0.2556346	0.5507012	-0.21136808	-0.2556346	-0.2556346	-0.2556346	-0.2556346	-0.2556346	-0.2556346	-0.2556346	2.119999	0.90916103	-0.2556346	-0.2556346	-0.2556346	-0.2556346	-0.2556346
-0.2556346	-0.2556346	-0.2556346	-0.2556346	-0.2556346	-0.2556346	-0.2556346	-0.2556346	-0.2556346	-0.2556346	-0.2556346	-0.2556346	-0.2556346	-0.2556346	-0.2556346	-0.16447777	-0.2556346	-0.2556346	-0.2556346	1.9308599	1.3671594	1.9193786	-0.2556346	-0.2556346	-0.2556346	-0.2556346	-0.2556346	-0.2556346	1.9662453	-0.2556346	-0.2556346	1.0833141	0.016683063	-0.2556346	0.92141545	-0.2556346	-0.2556346	-0.2556346	1.0492347	-0.2556346	-0.2556346	-0.2556346	-0.2556346	-0.2556346	1.1350014	-0.2556346	-0.2556346	-0.2556346	-0.2556346	-0.2556346
-0.2556346	-0.2556346	-0.2556346	-0.2556346	-0.2556346	-0.2556346	-0.2556346	-0.2556346	-0.20331353	-0.2556346	-0.2556346	-0.2556346	-0.2556346	-0.2556346	-0.2556346	-0.2556346	-0.2556346	-0.2556346	-0.2556346	1.983764	-0.2556346	-0.2556346	-0.2556346	0.9620956	-0.2556346	1.1409317	-0.2556346	2.1317296	1.7232507	-0.2556346	-0.2556346	1.1773492	1.3777977	-0.2556346	-0.2556346	-0.2556346	-0.2556346	-0.2556346	-0.2556346	-0.2556346	-0.2556346	-0.2556346	-0.2556346	-0.2556346	-0.2556346	-0.2556346	-0.2556346	-0.2556346	-0.2556346	-0.2556346
-0.2556346	-0.2556346	-0.2556346	-0.2556346	-0.2556346	-0.2556346	-0.2556346	-0.2556346	-0.2556346	-0.2556346	-0.21607207	-0.2556346	-0.2556346	-0.2556346	-0.2556346	-0.2556346	0.044492733	-0.2556346	-0.2556346	2.0164373	-0.2556346	-0.2556346	-0.2556346	2.3245857	-0.2556346	-0.2556346	0.5400891	2.9049911	-0.2556346	-0.2556346	0.9216021	1.8715597	4.2085605	-0.2556346	-0.2556346	0.95787305	-0.2556346	-0.2556346	-0.2556346	-0.2556346	-0.2556346	-0.2556346	-0.2556346	-0.2556346	-0.2556346	-0.2556346	-0.2556346	-0.2556346	-0.2556346	-0.2556346
-0.2556346	-0.2556346	-0.2556346	-0.2556346	-0.2556346	-0.2556346	-0.2556346	-0.2556346	-0.2556346	-0.2556346	-0.2556346	-0.2556346	-0.2556346	-0.2556346	-0.2556346	-0.2556346	-0.2556346	-0.2556346	-0.2556346	-0.2556346	-0.2556346	-0.2556346	-0.2556346	-0.046377234	-0.2556346	0.580088	-0.014649014	3.6497755	-0.2556346	-0.2556346	1.8888956	3.9257326	-0.114268936	-0.03616574	-0.079157524	-0.2556346	-0.2556346	-0.2556346	-0.2556346	-0.2556346	-0.2556346	-0.2556346	-0.2556346	-0.2556346	-0.2556346	-0.2556346	-0.2556346	-0.2556346	-0.2556346	-0.2556346
-0.2556346	-0.2556346	-0.2556346	-0.2556346	-0.2556346	-0.2556346	-0.2556346	-0.2556346	-0.2556346	-0.2556346	-0.2556346	-0.1391817	-0.2556346	-0.2556346	-0.2556346	-0.2556346	-0.2556346	-0.2556346	0.42901126	-0.2556346	-0.2556346	-0.2556346	-0.2556346	1.0347767	-0.2556346	-0.2556346	-0.2556346	3.5703268	2.7529876	1.811714	3.3633838	5.5322375	0.3641524	-0.2556346	-0.2556346	-0.2556346	-0.2556346	-0.2556346	-0.2556346	-0.2556346	-0.2556346	-0.2556346	-0.2556346	0.33948737	-0.2556346	-0.2556346	-0.2556346	-0.2556346	0.43098435	-0.2556346
-0.2556346	1.3688465	-0.2556346	-0.2556346	-0.2556346	-0.2556346	-0.2556346	-0.2556346	-0.2556346	-0.2556346	-0.2556346	1.071183	-0.2556346	-0.2556346	-0.2556346	-0.2556346	-0.2556346	0.51603675	0.6793146	-0.2556346	-0.2556346	-0.2556346	-0.2556346	-0.2556346	-0.2556346	-0.2556346	-0.2556346	3.624355	2.0071352	1.198861	3.1915421	6.3443832	-0.2556346	-0.2556346	-0.2556346	-0.2556346	-0.2556346	-0.2556346	-0.2556346	-0.2556346	-0.2556346	-0.2556346	-0.2556346	-0.2556346	-0.2556346	-0.2556346	-0.2556346	-0.2556346	-0.027959622	0.09741303
-0.2556346	-0.2556346	-0.2556346	-0.2556346	-0.2556346	-0.2556346	-0.2556346	2.1608353	-0.2556346	-0.2556346	-0.2556346	-0.2556346	-0.2556346	-0.2556346	0.06855479	-0.2556346	-0.2556346	-0.2556346	0.38815275	-0.2556346	-0.2556346	-0.2556346	-0.2556346	-0.2556346	1.8787507	1.3306764	-0.2556346	0.8152892	-0.2556346	0.9192426	5.406914	4.033422	1.2366565	-0.2556346	-0.2556346	-0.2556346	-0.2556346	-0.2556346	-0.2556346	-0.2556346	-0.2556346	-0.2556346	-0.2556346	-0.2556346	-0.2556346	-0.2556346	-0.2556346	-0.2556346	1.388498	0.52403057
-0.2556346	-0.2556346	-0.2556346	-0.2556346	-0.2556346	-0.2556346	-0.2556346	-0.2556346	0.41409615	-0.2556346	-0.2556346	-0.2556346	-0.2556346	-0.2556346	-0.2556346	-0.2556346	-0.2556346	0.8669395	-0.2556346	-0.2556346	-0.2556346	-0.2556346	-0.2556346	1.1510595	2.49057	0.98531365	-0.2556346	2.2460322	-0.2556346	1.3186227	5.8930993	4.658874	-0.2556346	-0.2556346	-0.2556346	-0.2556346	-0.2556346	-0.2556346	-0.2556346	-0.2556346	-0.2556346	-0.2556346	-0.2556346	-0.2556346	-0.2556346	-0.2556346	-0.2556346	-0.2556346	-0.2556346	-0.2556346
-0.2556346	-0.042176634	-0.2556346	-0.2556346	-0.2556346	-0.2556346	-0.2556346	-0.2556346	1.3037125	-0.2556346	-0.2556346	-0.2556346	-0.2556346	-0.2556346	-0.2556346	-0.2556346	-0.2556346	-0.2556346	-0.2556346	-0.2556346	-0.2556346	-0.2556346	-0.2556346	0.2263983	3.7154133	1.1799749	-0.2556346	1.8750768	1.2865831	1.7571485	6.574444	3.4178956	-0.2556346	-0.11489218	-0.2556346	-0.2556346	-0.2556346	-0.2556346	-0.2556346	-0.2556346	-0.2556346	-0.2556346	-0.2556346	-0.2556346	-0.2556346	-0.2556346	-0.2556346	-0.2556346	-0.2556346	0.8095505
-0.2556346	0.105539314	-0.2556346	-0.060196992	-0.2556346	-0.2556346	-0.2556346	-0.2556346	-0.2556346	-0.2556346	-0.2556346	-0.2556346	-0.2556346	-0.2556346	-0.2556346	-0.2556346	-0.2556346	-0.2556346	-0.2556346	-0.2556346	-0.2556346	-0.2556346	-0.2556346	-0.17775272	4.535006	2.6580448	0.3658473	1.4417926	2.6079004	3.118698	3.9001815	-0.2556346	-0.2556346	-0.2556346	-0.13199389	-0.2556346	-0.2556346	-0.2556346	-0.2556346	-0.2556346	-0.2556346	-0.2556346	-0.2556346	-0.2556346	-0.2556346	3.1219013	-0.2556346	-0.2556346	-0.2556346	0.7530304
-0.2556346	-0.2556346	-0.2556346	-0.2556346	-0.2556346	-0.2556346	-0.2556346	-0.2556346	0.75560737	-0.2556346	-0.2556346	1.9363672	-0.2556346	-0.16374347	-0.2556346	-0.15175876	-0.2556346	-0.2556346	3.265334	-0.2556346	0.11490995	-0.2556346	-0.2556346	0.6970056	1.2683386	0.926472	-0.2556346	-0.2556346	5.405614	0.9835473	0.89737725	-0.2556346	0.09964934	-0.2556346	-0.2556346	-0.2556346	-0.2556346	-0.2556346	-0.2556346	-0.2556346	-0.2556346	-0.2556346	-0.2556346	-0.2556346	-0.2556346	2.049896	-0.2556346	-0.2556346	-0.06481209	-0.2556346
-0.2556346	-0.2556346	-0.2556346	-0.2556346	-0.2556346	-0.2556346	-0.2556346	-0.2556346	0.12782827	-0.2556346	-0.2556346	-0.2556346	-0.08679378	-0.2556346	-0.2556346	-0.2449417	1.136462	-0.2556346	-0.2556346	-0.2556346	-0.2556346	-0.2556346	-0.2556346	-0.2556346	1.4584222	1.572549	1.3149458	-0.23737018	5.349453	1.6805239	1.3817972	-0.2556346	-0.2556346	-0.2556346	-0.2556346	-0.2556346	-0.2556346	-0.2556346	-0.2556346	-0.2556346	-0.2556346	-0.2556346	-0.2556346	-0.2556346	-0.2556346	-0.2556346	-0.2556346	-0.2556346	-0.2556346	-0.2556346
-0.2556346	-0.2556346	-0.2556346	0.4167404	-0.2556346	-0.2556346	0.5543429	-0.2556346	1.873684	-0.2556346	-0.2556346	-0.2556346	-0.2556346	-0.2556346	-0.17131892	-0.2556346	-0.2556346	-0.2556346	-0.2556346	-0.2556346	-0.2556346	-0.2556346	-0.2556346	-0.2556346	2.8571517	0.51085246	-0.2556346	2.3778584	5.0095954	1.9280858	-0.2556346	-0.2556346	-0.2556346	-0.2556346	-0.2556346	-0.2556346	-0.2556346	-0.2556346	-0.2556346	-0.2556346	-0.2556346	-0.2556346	1.9787712	-0.2556346	-0.2556346	-0.2556346	-0.2556346	-0.2556346	-0.2556346	-0.2556346
1.2470337	-0.2556346	-0.2556346	-0.2556346	-0.2556346	-0.2556346	-0.2556346	-0.2556346	-0.2556346	-0.2556346	-0.2556346	-0.2556346	-0.2556346	-0.2556346	-0.2556346	-0.2556346	-0.2556346	-0.2556346	-0.2556346	-0.2556346	-0.2556346	-0.2556346	-0.2556346	-0.2556346	1.9889157	1.4912914	-0.14428824	3.055408	3.8080776	0.9842814	-0.2556346	-0.2556346	-0.2556346	-0.2556346	-0.2556346	-0.2556346	-0.2556346	-0.2556346	0.013278914	-0.2556346	-0.2556346	-0.2556346	-0.2556346	-0.2556346	-0.2556346	-0.2556346	-0.2556346	-0.2556346	-0.2556346	-0.2556346
-0.2556346	-0.2556346	-0.2556346	-0.2556346	3.1602027	-0.2556346	-0.2556346	-0.2556346	-0.2556346	-0.2556346	-0.2556346	2.6179335	-0.2556346	2.510472	-0.2556346	1.635691	-0.2556346	-0.2556346	-0.2556346	-0.2556346	-0.2556346	-0.2556346	-0.2556346	-0.2556346	-0.2556346	1.9456029	1.5526297	3.5525944	3.7321837	0.53705436	-0.2556346	-0.2556346	-0.2556346	-0.2556346	-0.2556346	-0.2556346	-0.2556346	0.21822494	-0.2556346	-0.2556346	-0.2556346	-0.2556346	-0.2556346	-0.2556346	-0.2556346	-0.2556346	-0.2556346	0.6629365	-0.2556346	-0.2556346
-0.2556346	-0.2556346	-0.2556346	-0.2556346	0.45466384	0.10067655	-0.2556346	-0.2556346	-0.2556346	-0.2556346	-0.2556346	-0.2556346	-0.2556346	-0.2556346	-0.2556346	-0.2556346	-0.2556346	-0.2556346	-0.2556346	-0.2556346	-0.2556346	-0.2556346	-0.2556346	-0.2556346	-0.2556346	-0.2556346	1.3291249	3.9052598	3.6359844	0.09849519	-0.2556346	-0.2556346	-0.2556346	-0.2556346	-0.2556346	-0.2556346	-0.2556346	-0.2556346	0.118932866	-0.2556346	-0.2556346	-0.2556346	-0.2556346	-0.2556346	-0.2556346	-0.2556346	-0.2556346	-0.2556346	-0.2556346	-0.2556346
-0.2556346	-0.2556346	-0.2556346	-0.2556346	-0.2556346	-0.2556346	-0.2556346	-0.2556346	-0.2556346	-0.2556346	3.2847235	-0.2556346	-0.2556346	-0.2556346	-0.2556346	-0.2556346	-0.2556346	-0.2556346	-0.2556346	-0.2556346	-0.2556346	-0.2556346	-0.2556346	-0.2556346	-0.2556346	-0.2556346	3.51224	2.1922202	2.2437797	-0.2556346	-0.2556346	-0.2556346	-0.2556346	-0.2556346	-0.2556346	-0.2556346	-0.2556346	-0.2556346	3.5456555	1.4826373	-0.2556346	-0.2556346	-0.2556346	-0.2556346	-0.2556346	-0.2556346	-0.2556346	-0.2556346	-0.2556346	-0.2556346
-0.2556346	-0.2556346	-0.2556346	-0.2556346	-0.2556346	-0.2556346	2.6870055	-0.2556346	-0.20460956	-0.2556346	-0.2556346	-0.2556346	-0.2556346	-0.2556346	-0.2556346	0.6307636	-0.2556346	-0.2556346	-0.2556346	-0.2556346	-0.2556346	-0.2556346	-0.2556346	-0.2556346	-0.2556346	0.8048712	5.2669683	3.2601728	0.94095457	-0.2556346	-0.2556346	-0.2556346	-0.2556346	-0.2556346	-0.2556346	-0.2556346	-0.2556346	0.86324275	2.0223303	0.081751965	-0.2556346	-0.2556346	-0.22043087	-0.2556346	-0.2556346	-0.2556346	-0.2556346	-0.2556346	-0.2556346	-0.2556346
-0.06546575	-0.2556346	-0.2556346	-0.2556346	-0.2556346	-0.2556346	-0.2556346	-0.2556346	-0.2556346	-0.2556346	-0.2556346	-0.2556346	-0.2556346	-0.2556346	-0.2556346	-0.2556346	-0.2556346	-0.2556346	-0.2556346	-0.2556346	-0.2556346	0.7285702	-0.2556346	-0.2556346	-0.2556346	0.6821414	5.52329	4.4908495	-0.2556346	-0.2556346	-0.2556346	-0.2556346	-0.2556346	-0.2556346	-0.2556346	-0.2556346	-0.2556346	2.0433605	-0.2556346	-0.2556346	-0.2556346	-0.2556346	-0.2556346	-0.2556346	-0.2556346	-0.2556346	-0.2556346	-0.2556346	-0.2556346	-0.2556346
-0.2556346	-0.2556346	-0.2556346	-0.2556346	-0.2556346	5.1772556	-0.2556346	-0.2556346	-0.021756278	-0.2556346	-0.2556346	-0.2556346	-0.2556346	-0.2556346	-0.2556346	-0.2556346	-0.2556346	-0.2556346	-0.2556346	-0.2556346	-0.2556346	-0.2556346	-0.2556346	-0.2556346	-0.2556346	0.27153873	4.3276734	2.7950928	-0.2556346	-0.2556346	-0.2556346	-0.2556346	-0.2556346	-0.2556346	-0.2556346	-0.2556346	-0.2556346	1.488105	-0.2556346	-0.2556346	-0.2556346	-0.2556346	-0.2556346	-0.2556346	-0.2556346	-0.2556346	-0.2556346	-0.2556346	-0.2556346	-0.2556346
-0.2556346	-0.2556346	-0.2556346	-0.2556346	-0.2556346	-0.2556346	-0.2556346	-0.2556346	-0.2556346	-0.2556346	-0.2556346	-0.2556346	-0.2556346	-0.2556346	-0.2556346	-0.2556346	-0.2556346	-0.2556346	-0.2556346	-0.2556346	-0.2556346	-0.2556346	-0.2556346	-0.2556346	-0.2556346	1.886209	4.2266235	2.2274468	-0.2556346	-0.2556346	-0.2556346	-0.2556346	-0.2556346	0.6573204	-0.2556346	-0.2556346	0.71807605	1.1324422	-0.2556346	-0.2556346	-0.2556346	-0.2556346	0.035465963	-0.2556346	-0.2556346	-0.2556346	-0.2556346	-0.2556346	-0.2556346	-0.2556346
-0.2556346	-0.2556346	-0.2556346	-0.2556346	-0.2556346	1.6823182	-0.2556346	-0.2556346	3.5180829	-0.2556346	-0.2556346	-0.2556346	-0.2556346	-0.2556346	-0.2556346	-0.2556346	-0.2556346	-0.2556346	-0.2556346	-0.2556346	-0.2556346	-0.2556346	-0.2556346	1.3135761	-0.18386464	4.316107	0.9376694	0.52158	-0.2556346	-0.2556346	-0.2556346	-0.2556346	-0.2556346	-0.2556346	-0.2556346	-0.2556346	-0.2556346	-0.2556346	-0.2556346	-0.2556346	-0.2556346	-0.2556346	-0.2556346	-0.2556346	-0.2556346	-0.2556346	-0.2556346	-0.2556346	-0.2556346	-0.2556346
-0.2556346	-0.2556346	-0.2556346	-0.2556346	-0.2556346	0.52931696	-0.2556346	0.067071736	3.2795162	-0.2556346	-0.2556346	-0.2556346	2.8714917	-0.2556346	-0.2556346	-0.2556346	-0.2556346	-0.2556346	-0.04067724	-0.2556346	-0.2556346	-0.2556346	2.1689966	-0.2556346	1.6596106	3.519902	1.4427557	1.0912184	-0.2556346	-0.2556346	-0.2556346	-0.2556346	-0.2556346	-0.2556346	-0.2556346	-0.2556346	-0.2556346	-0.0943983	-0.2556346	0.66919065	-0.2556346	-0.2556346	-0.2556346	-0.2556346	-0.2556346	-0.2556346	-0.2556346	-0.2556346	-0.2556346	-0.2556346
-0.2556346	-0.2556346	-0.2556346	-0.2556346	-0.2556346	-0.2556346	0.3545495	-0.2556346	-0.12353903	-0.2556346	-0.2556346	-0.2556346	1.3025899	0.17873181	-0.2556346	-0.2556346	-0.2556346	-0.2556346	-0.2556346	-0.2556346	-0.2556346	-0.2556346	-0.2556346	-0.2556346	-0.2556346	1.3469996	2.3406944	2.0152836	-0.2556346	-0.2556346	-0.2556346	-0.2556346	-0.2556346	-0.2556346	-0.2556346	-0.2556346	-0.2556346	-0.2556346	0.7773822	-0.2556346	-0.2556346	-0.2556346	-0.2556346	-0.2556346	-0.2556346	-0.2556346	-0.2556346	-0.2556346	-0.2556346	-0.2556346
-0.2556346	-0.2556346	-0.2556346	-0.2556346	-0.2556346	-0.2556346	-0.2556346	-0.2556346	-0.2556346	-0.2556346	-0.2556346	-0.2556346	-0.2556346	1.9096937	-0.2556346	-0.2556346	-0.2556346	-0.2556346	-0.2556346	-0.2556346	-0.2556346	-0.2556346	-0.2556346	-0.2556346	-0.2556346	1.9695677	3.718681	1.9767946	-0.2556346	-0.2556346	-0.2556346	-0.2556346	-0.2556346	-0.2556346	-0.2556346	-0.2556346	-0.2556346	-0.2556346	-0.2556346	-0.2556346	-0.2556346	-0.2556346	-0.2556346	-0.2556346	-0.2556346	-0.2556346	-0.2556346	-0.2556346	-0.2556346	-0.2556346
-0.2556346	-0.2556346	-0.2556346	-0.2556346	-0.2556346	-0.2556346	-0.2556346	-0.2556346	-0.2556346	0.46102032	-0.2556346	-0.2556346	-0.2556346	-0.2556346	-0.2556346	-0.2556346	-0.2556346	-0.2556346	-0.2556346	-0.2556346	0.35299435	-0.2556346	-0.2556346	-0.2556346	0.49299031	3.378455	7.002506	1.2130584	-0.2556346	-0.2556346	-0.2556346	-0.2556346	-0.2556346	-0.2556346	-0.2556346	-0.2556346	-0.2556346	3.7732966	0.9691257	-0.2556346	-0.2556346	-0.2556346	-0.2556346	-0.2556346	-0.2556346	-0.2556346	-0.2556346	-0.2556346	-0.2556346	-0.2556346
-0.2556346	-0.2556346	-0.2556346	-0.2556346	-0.2556346	-0.2556346	-0.2556346	-0.2556346	-0.2556346	0.7330509	-0.2556346	-0.2556346	1.2205864	-0.2556346	-0.2556346	-0.2556346	-0.2556346	-0.2556346	-0.2556346	-0.2556346	-0.2556346	-0.2556346	-0.2556346	-0.2556346	1.47701	3.108657	5.989355	1.900689	-0.2556346	-0.2556346	-0.2556346	-0.2556346	-0.2556346	-0.2556346	-0.2556346	-0.2556346	-0.2556346	-0.2556346	0.8484884	-0.2556346	-0.2556346	-0.2556346	-0.2556346	-0.2556346	-0.2556346	-0.2556346	-0.2556346	-0.2556346	-0.2556346	-0.2556346
-0.2556346	-0.2556346	-0.2556346	-0.2556346	-0.2556346	-0.2556346	1.01099	-0.2556346	-0.2556346	0.8565159	-0.2556346	-0.2556346	-0.2556346	-0.077215455	-0.2556346	-0.2556346	-0.2556346	-0.2556346	-0.2556346	-0.2556346	-0.2556346	-0.2556346	-0.2556346	-0.2556346	-0.2556346	2.4306192	8.570041	1.2264613	0.69332963	-0.2556346	-0.2556346	-0.2556346	-0.2556346	-0.2556346	-0.2556346	-0.2556346	0.19983137	0.14446756	-0.2556346	-0.2556346	-0.2556346	-0.2556346	-0.2556346	-0.2556346	-0.2556346	-0.2556346	-0.2556346	-0.2556346	-0.2556346	-0.2556346
-0.2556346	-0.2556346	-0.2556346	-0.2556346	-0.2556346	-0.2556346	0.9010284	1.32626	-0.2556346	-0.2556346	-0.2556346	-0.2556346	0.36644903	-0.2556346	-0.2556346	-0.2556346	-0.2556346	-0.2556346	-0.2556346	-0.2556346	-0.2556346	-0.2556346	0.9087221	-0.2556346	-0.2556346	3.0691717	0.7121647	-0.2556346	-0.2556346	-0.2556346	-0.2556346	-0.2556346	-0.2556346	-0.2556346	-0.2556346	-0.2556346	0.55425954	1.8890226	-0.2556346	-0.2556346	-0.2556346	-0.2556346	0.77360505	-0.2556346	-0.2556346	-0.2556346	-0.2556346	-0.2556346	-0.2556346	-0.2556346
-0.2556346	-0.2556346	-0.014942962	-0.2556346	-0.2556346	-0.2556346	4.1177864	-0.2556346	-0.2556346	-0.2556346	-0.2556346	-0.2556346	-0.2556346	-0.2556346	-0.2556346	-0.2556346	-0.2556346	-0.2556346	-0.2556346	-0.2556346	-0.2556346	-0.2556346	0.5556565	-0.2556346	1.3136151	3.6999462	2.3389852	-0.2556346	-0.2556346	-0.2556346	-0.2556346	-0.2556346	-0.2556346	-0.2556346	-0.2556346	0.21834296	-0.2556346	-0.2556346	-0.2556346	-0.2556346	-0.2556346	-0.2556346	-0.2556346	-0.2556346	-0.2556346	-0.2556346	-0.2556346	-0.2556346	-0.2556346	-0.2556346
-0.2556346	-0.2556346	-0.2556346	-0.2556346	3.87918	-0.2556346	1.6447412	-0.2556346	-0.2556346	-0.2556346	-0.2556346	-0.2556346	-0.2556346	-0.2556346	-0.2556346	-0.2556346	-0.2556346	-0.2556346	-0.2556346	-0.2556346	-0.2556346	-0.2556346	-0.2556346	-0.2556346	-0.2556346	0.15708631	2.024698	0.3562905	-0.2556346	-0.2556346	-0.2556346	-0.2556346	-0.2556346	-0.2556346	-0.2556346	-0.2556346	-0.2556346	-0.2556346	-0.2556346	-0.2556346	-0.2556346	-0.2556346	-0.2556346	-0.2556346	-0.2556346	-0.2556346	-0.2556346	-0.2556346	-0.2556346	-0.2556346
-0.2556346	-0.2556346	-0.2556346	-0.2556346	-0.2556346	4.445071	-0.2556346	-0.2556346	-0.2556346	-0.2556346	-0.2556346	-0.2556346	-0.2556346	-0.2556346	-0.2556346	-0.2556346	-0.2556346	-0.2556346	-0.2556346	-0.2556346	-0.2556346	-0.2556346	-0.2556346	-0.2556346	-0.2556346	2.6654067	4.7158937	-0.009177905	1.2542602	-0.2556346	-0.2556346	-0.2556346	-0.2556346	-0.2556346	-0.2556346	-0.2556346	-0.2556346	-0.2556346	-0.2556346	-0.2556346	-0.2556346	-0.2556346	-0.2556346	-0.2556346	-0.2556346	-0.2556346	-0.2556346	-0.2556346	-0.2556346	-0.2556346
-0.2556346	-0.2556346	-0.2556346	-0.2556346	0.8644461	0.58025235	-0.2556346	-0.2556346	-0.2556346	-0.2556346	-0.2556346	-0.2556346	-0.2556346	-0.2556346	-0.2556346	-0.2556346	-0.2556346	-0.2556346	-0.2556346	-0.2556346	-0.2556346	-0.2556346	-0.2556346	-0.2556346	-0.2556346	1.8803452	5.533302	-0.08242708	-0.2556346	-0.2556346	0.42026785	-0.2556346	1.6798537	-0.2555836	-0.2556346	-0.2556346	-0.2556346	-0.2556346	-0.2556346	-0.2556346	-0.2556346	-0.2556346	-0.2556346	-0.2556346	-0.2556346	-0.2556346	-0.2556346	-0.2556346	-0.2556346	-0.1720817
-0.2556346	-0.2556346	-0.2556346	-0.2556346	-0.2556346	-0.2556346	-0.2556346	-0.2556346	-0.2556346	-0.2556346	-0.2556346	-0.2556346	-0.2556346	-0.2556346	-0.2556346	-0.2556346	-0.2556346	0.7591979	-0.2556346	-0.2556346	-0.2556346	-0.2556346	-0.2556346	-0.2556346	-0.2556346	3.0261896	5.2524266	-0.2556346	-0.2556346	-0.2556346	-0.2556346	-0.2556346	1.2144382	1.4847062	-0.2556346	1.0126785	-0.2556346	-0.2556346	-0.2556346	-0.2556346	-0.23906189	-0.2556346	-0.2556346	-0.2556346	-0.2556346	-0.2556346	-0.2556346	-0.2556346	-0.2556346	-0.2556346
-0.2556346	0.032844786	-0.2556346	-0.2556346	-0.2556346	-0.2556346	-0.2556346	-0.2556346	-0.2556346	-0.2556346	-0.2556346	-0.2556346	-0.2556346	-0.2556346	-0.2556346	-0.2556346	-0.2556346	-0.2556346	-0.2556346	2.7315874	-0.2556346	-0.2556346	-0.2556346	-0.2556346	-0.2556346	0.61104256	7.3282914	-0.2556346	-0.2556346	-0.2556346	-0.2556346	-0.2556346	-0.2556346	2.159551	-0.2556346	-0.2556346	-0.2556346	-0.2556346	-0.2556346	-0.2556346	-0.2556346	-0.2556346	-0.2556346	-0.2556346	-0.2556346	-0.2556346	1.6357722	-0.2556346	-0.2556346	-0.2556346
0.3866438	0.44319037	-0.2556346	-0.2556346	-0.2556346	-0.2556346	-0.2556346	-0.2556346	-0.2556346	-0.2556346	-0.2556346	-0.2556346	1.6012019	-0.2556346	-0.2556346	-0.2556346	-0.2556346	-0.2556346	-0.2556346	2.8458495	-0.2556346	-0.2556346	-0.2556346	-0.2556346	-0.2556346	2.547439	5.1644163	0.6917396	-0.2556346	-0.2556346	-0.2556346	-0.2556346	-0.2556346	0.25817642	2.0331635	-0.2556346	-0.2556346	-0.2556346	-0.2556346	-0.2556346	-0.2556346	0.24315386	-0.2556346	-0.2556346	-0.2556346	-0.2556346	-0.2556346	-0.2556346	-0.2556346	-0.2556346
-0.2556346	-0.2556346	-0.2556346	-0.2556346	-0.2556346	-0.2556346	-0.2556346	-0.2556346	-0.2556346	-0.2556346	-0.2556346	-0.2556346	-0.2556346	-0.2556346	-0.2556346	-0.2556346	-0.2556346	0.6630823	-0.2556346	-0.2556346	1.4760209	-0.2556346	-0.2556346	-0.2556346	-0.2556346	3.1391103	4.5527887	-0.2556346	-0.2556346	-0.2556346	-0.2556346	-0.2556346	3.1180832	-0.2556346	-0.2556346	-0.2556346	-0.2556346	-0.2556346	-0.2556346	-0.2556346	-0.2556346	4.223901	-0.2556346	-0.2556346	0.49753356	-0.2556346	-0.2556346	-0.2556346	-0.2556346	-0.2556346
-0.2556346	-0.2556346	-0.2556346	-0.2556346	-0.2556346	-0.2556346	-0.2556346	-0.2556346	-0.2556346	-0.2556346	0.2307071	-0.2556346	-0.2556346	-0.2556346	-0.2556346	-0.2556346	-0.2556346	-0.2556346	-0.2556346	-0.2556346	-0.2556346	-0.2556346	-0.2556346	-0.2556346	-0.2556346	0.8960079	2.5579917	-0.2556346	-0.2556346	-0.2556346	-0.2556346	-0.2556346	3.0766892	-0.2556346	-0.2556346	-0.2556346	-0.2556346	-0.2556346	-0.2556346	-0.2556346	-0.2556346	-0.2556346	-0.2556346	-0.2556346	1.045321	0.32273972	-0.2556346	-0.2556346	-0.2556346	-0.2556346
-0.2556346	-0.2556346	-0.2556346	-0.2556346	-0.2556346	-0.2556346	-0.2556346	-0.2556346	-0.2556346	0.32820272	-0.2556346	-0.014664932	-0.2556346	0.112734884	-0.2556346	-0.2556346	1.6658604	-0.2556346	0.046650056	-0.2556346	-0.2556346	-0.2556346	-0.2556346	-0.2556346	-0.2556346	3.093945	-0.2556346	-0.2556346	-0.2556346	-0.2556346	-0.2556346	-0.2556346	3.8750353	0.46904302	-0.2556346	-0.2556346	-0.124544755	-0.2556346	-0.2556346	-0.2556346	-0.2556346	-0.2556346	-0.2556346	-0.2556346	1.802588	2.2975771	-0.2556346	-0.2556346	-0.2556346	-0.2556346
-0.2556346	-0.2556346	-0.2556346	-0.2556346	-0.2556346	-0.2556346	-0.2556346	-0.2556346	-0.2556346	-0.2556346	-0.2556346	2.4730277	-0.2556346	-0.2556346	-0.2556346	-0.2556346	-0.2556346	-0.2556346	-0.2556346	-0.2556346	-0.0852202	-0.12295079	-0.2556346	-0.2556346	-0.2556346	0.6079933	-0.2556346	-0.2556346	-0.2556346	0.38688707	-0.2556346	0.8772908	1.5031993	-0.2556346	-0.2556346	-0.2556346	-0.2556346	-0.2556346	-0.2556346	-0.2556346	-0.2556346	-0.2556346	-0.2556346	-0.2556346	-0.2556346	-0.2556346	-0.2556346	-0.2556346	-0.2556346	-0.2556346
-0.2556346	-0.2556346	-0.2556346	0.06711757	-0.2556346	-0.2556346	-0.2556346	-0.2556346	-0.2556346	-0.2556346	-0.2556346	0.87477416	-0.2556346	-0.2556346	-0.2556346	-0.2556346	0.13076292	-0.2556346	-0.2556346	-0.2556346	-0.2556346	-0.2556346	-0.2556346	-0.2556346	-0.2556346	-0.2556346	-0.2556346	-0.2556346	-0.2556346	-0.2556346	-0.2556346	-0.2556346	1.9376199	-0.2556346	0.3194107	-0.2556346	-0.2556346	-0.2556346	-0.2556346	-0.2556346	-0.2556346	-0.2556346	-0.2556346	-0.2556346	-0.2556346	-0.2556346	-0.2556346	-0.2556346	-0.2556346	-0.2556346
-0.2556346	-0.2556346	-0.2556346	-0.2556346	-0.2556346	-0.2556346	-0.2556346	-0.2556346	-0.2556346	-0.2556346	0.716473	-0.2556346	-0.2556346	-0.2556346	-0.2556346	-0.2556346	-0.2556346	-0.2556346	-0.2556346	-0.2556346	-0.11630686	-0.2556346	-0.2556346	-0.2556346	1.2961013	0.44685358	-0.2556346	-0.2556346	-0.2556346	-0.2556346	0.90848225	1.9061892	0.5582056	-0.2556346	-0.2556346	-0.2556346	-0.2556346	-0.2556346	-0.2556346	-0.2556346	0.47941074	-0.2556346	-0.2556346	-0.2556346	1.7800813	-0.2556346	-0.2556346	-0.2556346	-0.2556346	-0.2556346
-0.2556346	-0.2556346	-0.2556346	-0.2556346	-0.2556346	-0.2556346	-0.2556346	-0.2556346	-0.2556346	-0.2556346	-0.2556346	-0.2556346	-0.2556346	-0.2556346	-0.2556346	-0.2556346	-0.2556346	-0.2556346	-0.2556346	-0.2556346	-0.2556346	-0.2556346	-0.2556346	0.0027491339	0.20037293	-0.067224585	-0.2556346	-0.2556346	-0.2556346	-0.2556346	1.0182548	4.5606546	-0.2556346	-0.2556346	-0.2556346	-0.2556346	-0.2556346	-0.2556346	-0.2556346	-0.2556346	-0.2556346	-0.2556346	-0.2556346	-0.2556346	1.0940256	-0.2556346	-0.2556346	-0.2556346	-0.2556346	-0.2556346
-0.2556346	-0.2556346	-0.2556346	-0.2556346	-0.2556346	-0.2556346	-0.2556346	-0.2556346	-0.2556346	-0.2556346	-0.2556346	-0.2556346	-0.2556346	-0.2556346	-0.2556346	-0.2556346	-0.2556346	-0.2556346	-0.2556346	-0.2556346	-0.2556346	-0.2556346	-0.2556346	0.6864955	-0.2556346	-0.2556346	-0.2556346	-0.2556346	-0.2556346	-0.2556346	3.4194176	2.2548609	0.0022670366	-0.2556346	-0.2556346	-0.2556346	-0.2556346	-0.2556346	-0.2556346	-0.2556346	-0.2556346	-0.2556346	-0.2556346	-0.2556346	1.0033801	-0.2556346	-0.2556346	-0.2556346	0.6499876	-0.2556346
-0.2556346	-0.2556346	-0.2556346	-0.2556346	-0.2556346	-0.2556346	-0.2556346	-0.2556346	-0.2556346	-0.2556346	0.7651064	-0.2556346	-0.2556346	-0.2556346	-0.2556346	-0.2556346	-0.2556346	-0.038666	-0.2556346	-0.2556346	-0.2556346	-0.2556346	-0.2556346	-0.2556346	-0.2556346	-0.2556346	-0.2556346	-0.2556346	-0.2556346	-0.2556346	5.106159	2.329705	-0.2556346	-0.2556346	-0.2556346	-0.2556346	-0.2556346	0.20083663	-0.2556346	-0.2556346	-0.2556346	-0.2556346	-0.2556346	-0.2556346	-0.2556346	-0.2556346	-0.2556346	-0.2556346	-0.2556346	-0.2556346
-0.2556346	-0.2556346	-0.2556346	-0.2556346	-0.2556346	-0.2556346	-0.2556346	-0.2556346	-0.2556346	-0.2556346	0.9876897	-0.2556346	-0.2556346	-0.2556346	-0.2556346	-0.2556346	-0.2556346	-0.2556346	-0.2556346	-0.2556346	-0.2556346	0.17441338	-0.2556346	0.79141015	-0.2556346	-0.2556346	-0.2556346	-0.2556346	-0.2556346	-0.2556346	4.8094954	2.5216084	-0.2556346	-0.2556346	-0.2556346	-0.2556346	-0.2556346	-0.2556346	-0.2556346	-0.2556346	-0.2556346	-0.2556346	-0.2556346	-0.2556346	-0.2556346	-0.2556346	-0.2556346	-0.16609265	-0.2556346	-0.2556346
0.33096835	-0.2556346	-0.2556346	-0.2556346	-0.2556346	-0.2556346	-0.2556346	-0.2556346	-0.2556346	-0.2556346	-0.2556346	-0.2556346	-0.2556346	-0.2556346	-0.2556346	-0.2556346	-0.2556346	-0.2556346	-0.2556346	-0.2556346	-0.2556346	-0.2556346	1.1196357	-0.18545856	-0.2556346	-0.2556346	-0.2556346	-0.2556346	-0.2556346	1.4974841	7.3937244	0.56594574	-0.2556346	-0.2556346	-0.2556346	-0.2556346	-0.2556346	0.41129723	-0.2556346	-0.2556346	-0.2556346	-0.2556346	-0.2556346	-0.2556346	-0.2556346	-0.2556346	-0.2556346	-0.2556346	-0.2556346	-0.2556346
-0.09960547	-0.2556346	-0.2556346	-0.2556346	-0.2556346	-0.2556346	-0.2556346	-0.2556346	-0.2556346	-0.2556346	-0.2556346	-0.2556346	-0.2556346	-0.2556346	-0.2556346	-0.2556346	-0.2556346	-0.2556346	-0.2556346	-0.2556346	-0.2556346	0.16450512	2.242134	-0.2556346	-0.2556346	-0.2556346	-0.2556346	-0.19265594	-0.2556346	6.4642005	1.6179203	1.9484973	-0.2556346	-0.2556346	-0.2556346	-0.2556346	-0.2556346	-0.2556346	-0.2556346	-0.2556346	-0.2556346	-0.2556346	-0.2556346	-0.2556346	-0.2556346	-0.2556346	-0.2556346	-0.2556346	-0.2556346	-0.2556346
-0.2556346	-0.2556346	-0.2556346	-0.2556346	-0.2556346	-0.2556346	-0.2556346	-0.2556346	-0.2556346	-0.2556346	-0.2556346	-0.2556346	-0.2556346	-0.2556346	-0.2556346	-0.2556346	-0.2556346	-0.2556346	-0.2556346	-0.2556346	-0.2556346	-0.2556346	-0.2556346	-0.2556346	-0.2556346	-0.2556346	-0.2556346	-0.2556346	2.160145	1.7683111	1.8343024	0.10102451	-0.2556346	-0.2556346	-0.2556346	-0.2556346	-0.2556346	-0.2556346	-0.2556346	-0.2556346	-0.2556346	-0.2556346	-0.2556346	-0.2556346	-0.2556346	-0.2556346	-0.2556346	-0.2556346	-0.2556346	-0.2556346
-0.2556346	-0.2556346	-0.2556346	-0.2556346	-0.2556346	-0.2556346	-0.2556346	-0.2556346	-0.2556346	0.3027878	-0.2556346	-0.2556346	-0.2556346	-0.2556346	-0.2556346	-0.2556346	-0.2556346	-0.2556346	-0.2556346	-0.2556346	-0.2556346	1.5162681	-0.2556346	-0.2556346	-0.2556346	-0.2556346	0.75783855	-0.2556346	0.7317776	2.7090476	-0.2556346	-0.2556346	-0.2556346	-0.2556346	-0.2556346	-0.2556346	-0.2556346	-0.2556346	-0.2556346	-0.2556346	-0.2556346	-0.2556346	-0.2556346	-0.2556346	-0.2556346	-0.22864468	-0.2556346	-0.2556346	-0.2556346	-0.2556346
-0.2556346	-0.2556346	0.72976494	-0.2556346	-0.2556346	-0.2556346	-0.2556346	-0.2556346	-0.2556346	-0.2556346	-0.2556346	-0.2556346	-0.2556346	-0.2556346	-0.2556346	-0.2556346	-0.2556346	-0.2556346	-0.2556346	-0.2556346	-0.023821618	0.6307842	-0.2556346	-0.2556346	-0.2556346	-0.2556346	-0.2556346	-0.2556346	1.292169	1.5958824	0.048161518	-0.2556346	-0.2556346	-0.2556346	-0.2556346	-0.2556346	-0.2556346	-0.2556346	-0.2556346	-0.2556346	-0.2556346	-0.2556346	-0.2556346	0.1402163	-0.2556346	-0.2556346	-0.2556346	-0.2556346	-0.2556346	-0.2556346
-0.2556346	-0.2556346	-0.2556346	-0.2556346	-0.2556346	-0.2556346	-0.2556346	-0.2556346	-0.2556346	-0.2556346	-0.2556346	-0.2556346	-0.2556346	-0.2556346	-0.2556346	-0.2556346	-0.2556346	-0.11175288	1.5735412	1.2230654	-0.2556346	-0.2556346	-0.2556346	-0.2556346	-0.2556346	-0.2556346	-0.2556346	-0.2556346	0.8124988	-0.2556346	-0.2556346	-0.2556346	-0.2556346	-0.2556346	-0.2556346	-0.2556346	0.6643634	-0.2556346	-0.2556346	-0.2556346	-0.2556346	-0.2556346	-0.2556346	-0.2556346	-0.2556346	-0.2556346	-0.2556346	-0.2556346	-0.2556346	-0.2556346
-0.2556346	-0.2556346	0.47172314	-0.2556346	-0.2556346	-0.2556346	-0.2556346	-0.2556346	0.28039148	-0.2556346	-0.2556346	-0.2556346	-0.2556346	-0.2556346	-0.2556346	-0.2556346	-0.2556346	1.4284595	0.29643643	-0.2556346	-0.2556346	-0.2556346	-0.2556346	-0.2556346	-0.2556346	-0.2556346	-0.2556346	-0.2556346	0.037794475	2.4502769	-0.2556346	-0.2556346	-0.2556346	-0.2556346	-0.2556346	-0.2556346	-0.2556346	-0.2556346	-0.2556346	-0.2556346	-0.2556346	-0.2556346	-0.2556346	0.305149	-0.2556346	-0.2556346	-0.2556346	-0.2556346	-0.2556346	-0.2556346
-0.2556346	-0.2556346	-0.2556346	-0.2556346	-0.2556346	-0.2556346	-0.2556346	-0.2556346	-0.2556346	-0.2556346	-0.2556346	-0.2556346	-0.2556346	-0.2556346	-0.2556346	-0.2556346	-0.2556346	0.44413155	-0.2556346	-0.2556346	2.3023326	-0.2556346	-0.2556346	-0.2556346	-0.2556346	-0.2556346	-0.2556346	-0.2556346	-0.2556346	-0.10368956	-0.2556346	-0.2556346	-0.2556346	-0.2556346	-0.2556346	-0.2556346	-0.2556346	-0.2556346	-0.2556346	-0.2556346	-0.2556346	-0.2556346	-0.2556346	-0.2556346	-0.2556346	-0.2556346	-0.2556346	-0.2556346	-0.2556346	-0.2556346
-0.2556346	-0.2556346	-0.2556346	-0.2556346	-0.2556346	-0.15036984	-0.2556346	-0.2556346	-0.2556346	-0.2556346	-0.2556346	-0.2556346	-0.2556346	-0.2556346	-0.2556346	0.3637544	-0.2556346	0.38606277	-0.2556346	-0.2556346	1.0171117	-0.1880027	-0.2556346	-0.2556346	-0.2556346	-0.10602646	-0.2556346	3.9347405	-0.2556346	-0.2556346	-0.2556346	-0.2556346	-0.2556346	-0.2556346	-0.2556346	-0.2556346	-0.2556346	-0.2556346	-0.2556346	-0.2556346	-0.2556346	-0.2556346	0.25018096	-0.2556346	-0.2556346	-0.2556346	-0.2556346	-0.2556346	-0.2556346	-0.2556346
-0.2556346	-0.2556346	-0.2556346	-0.2556346	-0.2556346	0.18807647	1.1311562	-0.2556346	-0.2556346	-0.2556346	-0.2556346	-0.2556346	-0.2556346	-0.2556346	-0.2556346	0.3013901	-0.2556346	-0.2556346	-0.2556346	-0.2556346	-0.2556346	-0.2556346	-0.2556346	-0.2556346	-0.2556346	-0.2556346	-0.2556346	1.6504799	-0.2556346	-0.2556346	-0.2556346	-0.2556346	-0.2556346	-0.2556346	-0.2556346	-0.2556346	-0.2556346	-0.2556346	-0.2556346	-0.2556346	-0.2556346	-0.2556346	-0.2556346	-0.2556346	-0.2556346	-0.2556346	-0.2556346	-0.2556346	1.0697687	-0.2556346
-0.2556346	-0.2556346	-0.2556346	1.6104205	-0.2556346	-0.2556346	1.8184855	-0.2556346	-0.2556346	-0.2556346	-0.2556346	-0.2556346	0.032628603	-0.055088803	-0.2556346	0.28444272	-0.2556346	-0.2556346	-0.2556346	-0.2556346	-0.2556346	-0.2556346	-0.2556346	-0.2556346	-0.2556346	-0.2556346	-0.2556346	-0.2556346	-0.2556346	0.0886533	-0.2556346	-0.2556346	-0.2556346	-0.2556346	-0.2556346	-0.2556346	-0.2556346	0.6932145	-0.2556346	-0.2556346	-0.2556346	-0.2556346	0.6752812	-0.2556346	-0.2556346	-0.2556346	-0.2556346	-0.2556346	-0.2556346	-0.2556346
-0.2556346	-0.2556346	-0.2556346	1.448373	-0.2556346	0.33483553	1.1667901	1.0714312	1.010893	-0.2556346	-0.2556346	-0.2556346	-0.2556346	-0.2556346	-0.2556346	0.9324678	-0.2556346	-0.2556346	-0.2556346	-0.2556346	-0.2556346	-0.2556346	-0.2556346	-0.2556346	-0.2556346	2.3444912	0.068504155	-0.2556346	-0.2556346	0.45753768	-0.2556346	0.119948104	0.0052694734	0.1859194	-0.2556346	-0.2556346	-0.2556346	-0.2556346	-0.2556346	-0.2556346	-0.2556346	-0.2556346	-0.2556346	-0.2556346	-0.2556346	-0.2556346	-0.2556346	-0.2556346	-0.2556346	-0.2556346
-0.2556346	-0.2556346	-0.2556346	-0.2556346	-0.2556346	-0.2556346	-0.2556346	-0.2556346	3.361105	-0.2556346	-0.2556346	-0.2556346	-0.2556346	0.7047202	-0.2556346	-0.2556346	-0.2556346	-0.2556346	-0.2556346	-0.2556346	-0.2556346	-0.2556346	-0.2556346	-0.2556346	-0.2556346	-0.13823527	0.1265492	-0.2556346	-0.2556346	0.14974925	-0.2556346	-0.2556346	-0.2556346	-0.14773244	-0.2556346	-0.2556346	-0.2556346	-0.2556346	-0.2556346	-0.2556346	-0.2556346	-0.2556346	-0.2556346	0.2641648	-0.2556346	-0.2556346	-0.2556346	-0.2556346	-0.2556346	-0.2556346
-0.23604202	0.5149209	-0.2556346	0.332459	0.8663922	-0.2556346	-0.2556346	-0.2556346	-0.2556346	-0.2556346	-0.2556346	-0.2556346	-0.2556346	-0.2556346	-0.2556346	-0.2556346	-0.2556346	-0.2556346	-0.2556346	-0.2556346	-0.2556346	-0.2556346	-0.2556346	-0.2556346	-0.2556346	-0.2556346	-0.2556346	-0.2556346	-0.2556346	-0.2556346	-0.2556346	-0.1666515	-0.2556346	-0.2556346	1.6807184	-0.2556346	2.4551284	-0.2556346	-0.2556346	-0.2556346	-0.2556346	-0.2556346	0.81883514	-0.2556346	-0.2556346	-0.2556346	-0.2556346	-0.2556346	-0.2556346	-0.2556346
-0.2556346	-0.17432417	-0.2556346	0.9675277	1.6926763	-0.2556346	1.0248436	-0.2556346	-0.2556346	-0.2556346	-0.2556346	-0.2556346	-0.2556346	-0.2556346	-0.2556346	-0.2556346	-0.2556346	-0.2556346	-0.2556346	-0.2556346	-0.2556346	-0.2556346	-0.2556346	-0.2556346	2.6338131	2.6214888	-0.2556346	-0.2556346	-0.2556346	-0.2556346	-0.2556346	-0.2556346	-0.2556346	-0.2556346	-0.2556346	-0.2556346	-0.2556346	-0.2556346	-0.2556346	-0.2556346	-0.2556346	-0.2556346	-0.2556346	-0.2556346	-0.2556346	-0.2556346	-0.2556346	-0.2556346	-0.2556346	-0.2556346
-0.2556346	-0.2556346	-0.2556346	-0.2556346	-0.2556346	1.65411	-0.2556346	-0.2556346	-0.2556346	-0.2556346	-0.2556346	-0.2556346	-0.2556346	-0.2556346	-0.2556346	-0.2556346	-0.2556346	-0.2556346	-0.2556346	-0.2556346	-0.2556346	-0.2556346	-0.2556346	-0.2556346	-0.050450865	-0.2556346	-0.2556346	-0.2556346	2.3476515	0.5739515	-0.2556346	-0.2556346	0.8976816	-0.2556346	-0.2556346	-0.2556346	0.6455874	-0.2556346	-0.2556346	-0.2556346	-0.2556346	-0.2556346	-0.2556346	-0.2556346	-0.2556346	-0.2556346	-0.2556346	-0.2556346	-0.2556346	-0.2556346
-0.2556346	0.37722918	-0.2556346	-0.2556346	-0.2556346	-0.2556346	-0.2556346	-0.2556346	-0.2556346	-0.2556346	-0.2556346	-0.2556346	-0.2556346	-0.2556346	-0.2556346	-0.2556346	-0.2556346	-0.2556346	-0.2556346	-0.2556346	-0.2556346	-0.2556346	-0.1364499	1.5334482	-0.2556346	-0.2556346	-0.2556346	-0.13156456	0.9622146	1.4321336	-0.2556346	-0.2556346	-0.2556346	0.69737333	-0.2556346	-0.2556346	-0.2556346	-0.2556346	-0.2556346	-0.2556346	-0.2556346	-0.2556346	-0.2556346	-0.2556346	-0.2556346	-0.2556346	-0.2556346	-0.2556346	-0.2556346	-0.2556346
-0.2556346	-0.2556346	-0.2556346	-0.2556346	-0.2556346	0.46227676	-0.2556346	-0.2556346	-0.2556346	-0.2556346	-0.2556346	-0.2556346	-0.2556346	-0.2556346	-0.2556346	-0.2556346	-0.2556346	-0.2556346	-0.2556346	-0.2556346	-0.2556346	-0.2556346	1.969313	0.77294874	0.63089585	-0.2556346	-0.2556346	-0.2556346	-0.2556346	-0.2556346	-0.2556346	-0.2556346	-0.2556346	-0.2556346	-0.2556346	-0.2556346	-0.2556346	-0.2556346	-0.2556346	-0.2556346	-0.2556346	-0.2556346	-0.2556346	-0.2556346	-0.2556346	-0.2556346	-0.2556346	-0.2556346	-0.2556346	-0.2556346
-0.2556346	-0.2556346	-0.2556346	-0.2556346	0.06616588	1.1431811	-0.2556346	-0.2556346	-0.2556346	-0.2556346	-0.1005277	-0.2556346	-0.2556346	-0.2556346	-0.2556346	-0.2556346	-0.2556346	0.4631322	-0.2556346	-0.2556346	-0.2556346	0.23910986	4.794054	2.7924957	-0.2556346	-0.1108499	-0.2556346	-0.2556346	-0.2556346	-0.2556346	-0.2556346	-0.2556346	-0.2556346	-0.2556346	-0.2556346	-0.2556346	-0.2556346	1.4964002	-0.1482925	-0.2556346	-0.2556346	-0.2556346	-0.2556346	-0.2556346	-0.2556346	-0.2556346	-0.2556346	-0.2556346	-0.2556346	-0.2556346
0.22994916	-0.2556346	-0.2556346	-0.086766124	1.4311005	-0.2556346	-0.2556346	-0.2556346	-0.2556346	-0.2556346	-0.2556346	-0.2556346	-0.2556346	0.30311432	-0.2556346	-0.2556346	-0.2556346	-0.033360403	-0.2556346	-0.2556346	-0.2556346	-0.2556346	0.90000933	3.8162029	-0.020296158	-0.2556346	-0.2556346	-0.2556346	-0.2556346	-0.2556346	-0.2556346	-0.2556346	-0.2556346	-0.2556346	-0.2556346	-0.2556346	-0.2556346	-0.24164258	2.6297054	-0.2556346	-0.2556346	-0.2556346	1.7389847	-0.2556346	-0.2556346	-0.2556346	-0.2556346	-0.2556346	-0.2556346	-0.2556346
1.5746254	0.59079653	-0.2556346	-0.2556346	0.74062777	-0.2556346	-0.2556346	-0.2556346	-0.15536714	-0.2556346	-0.2556346	-0.2556346	-0.2556346	-0.2556346	-0.2556346	-0.2556346	-0.2556346	1.1234412	-0.2556346	-0.2556346	-0.2556346	-0.22641365	0.19339308	0.7043734	-0.2556346	-0.2556346	-0.2556346	-0.2556346	-0.2556346	-0.2556346	-0.2556346	-0.2556346	-0.2556346	-0.2556346	-0.2556346	-0.2556346	-0.2556346	0.22842273	2.2306252	-0.2556346	-0.2556346	-0.2556346	-0.2556346	-0.2556346	-0.2556346	-0.2556346	-0.2556346	-0.2556346	-0.2556346	-0.2556346
0.023950351	-0.2556346	-0.2556346	-0.2556346	1.0151762	-0.2556346	-0.2556346	-0.2556346	-0.2556346	-0.2556346	-0.2556346	-0.2556346	-0.2556346	-0.2556346	-0.2556346	-0.2556346	-0.2556346	1.7550642	-0.2556346	0.7472662	0.2127118	3.226922	3.7861476	-0.2556346	-0.2556346	-0.2556346	-0.2556346	-0.2556346	-0.2556346	-0.2556346	-0.2556346	1.2889863	-0.2556346	-0.2556346	-0.2556346	-0.2556346	-0.2556346	-0.2556346	1.7223649	1.3741791	-0.2556346	-0.2556346	-0.2556346	-0.2556346	-0.2556346	-0.2556346	-0.2556346	-0.2556346	-0.2556346	-0.2556346
-0.2556346	-0.2556346	-0.2556346	0.5978258	0.9659984	-0.2556346	-0.2556346	-0.2556346	-0.2556346	-0.2556346	-0.2556346	-0.2556346	-0.2556346	-0.2556346	-0.2556346	-0.2556346	0.5211271	1.3059816	-0.2556346	-0.2556346	2.8332422	3.3582506	1.0343839	-0.2556346	-0.2556346	-0.2556346	-0.2556346	-0.2556346	-0.2556346	-0.2556346	-0.2556346	-0.2556346	-0.2556346	-0.2556346	-0.2556346	-0.2556346	-0.2556346	-0.2556346	-0.2556346	0.55265534	-0.026716916	-0.2556346	-0.2556346	-0.2556346	-0.2556346	-0.2556346	-0.2556346	-0.2556346	-0.2556346	-0.2556346
-0.2556346	-0.2556346	-0.2556346	-0.2556346	1.7689571	-0.2556346	-0.2556346	-0.2556346	-0.2556346	-0.2556346	-0.2556346	-0.2556346	-0.2556346	-0.2556346	-0.2556346	-0.17346393	-0.2556346	0.97621536	-0.2556346	-0.2556346	1.5549862	5.206385	1.0629388	-0.2556346	-0.2556346	-0.2556346	-0.2556346	-0.2556346	-0.2556346	-0.2556346	-0.2556346	-0.2556346	-0.2556346	-0.2556346	-0.2556346	-0.2556346	-0.2556346	-0.2556346	-0.2556346	0.55447346	-0.2556346	0.24849135	-0.2556346	-0.2556346	-0.2556346	-0.2556346	-0.2556346	-0.2556346	-0.2556346	-0.2556346
-0.054486316	-0.2556346	-0.2556346	-0.2556346	-0.2556346	-0.2556346	-0.2556346	-0.2556346	-0.2556346	-0.2556346	-0.2556346	-0.2556346	-0.2556346	-0.2556346	-0.2556346	-0.2556346	0.54073256	1.8185995	-0.2556346	-0.2556346	-0.2556346	3.6377654	2.078019	-0.2556346	-0.2556346	-0.2556346	-0.07938114	-0.2556346	-0.2556346	-0.2556346	-0.2556346	-0.2556346	-0.2556346	-0.2556346	-0.2556346	-0.2556346	-0.2556346	-0.2556346	-0.22863106	-0.2556346	-0.2556346	2.4314983	-0.2556346	-0.2556346	-0.2556346	-0.2556346	-0.2520265	-0.2556346	-0.2556346	-0.2556346
-0.093742006	-0.2556346	-0.2556346	-0.25353774	-0.2556346	-0.2556346	-0.2556346	-0.2556346	-0.2556346	-0.2556346	-0.2556346	-0.2556346	-0.2556346	-0.2556346	-0.2556346	1.1135206	3.6882694	1.4659975	-0.2556346	-0.2556346	2.155796	3.0818996	1.9874145	-0.2556346	-0.2556346	-0.2556346	-0.2556346	-0.2556346	-0.2556346	-0.2556346	-0.2556346	-0.2556346	-0.2556346	-0.2556346	-0.2556346	-0.2556346	-0.2556346	-0.2556346	-0.2556346	-0.2556346	-0.2556346	-0.2556346	-0.2556346	1.8622254	-0.2556346	-0.2556346	-0.2556346	-0.2556346	-0.2556346	-0.2556346
1.5314007	1.042013	-0.2556346	-0.2556346	-0.2556346	-0.2556346	-0.2556346	-0.2556346	-0.2556346	-0.2556346	-0.2556346	-0.2556346	-0.2556346	-0.2556346	-0.2556346	2.5098171	1.7415195	-0.2556346	-0.2556346	-0.2556346	3.4839199	0.34175366	-0.2556346	-0.2556346	-0.2556346	-0.2556346	-0.2556346	-0.2556346	-0.2556346	-0.2556346	-0.2556346	-0.2556346	-0.2556346	-0.2556346	-0.2556346	-0.2556346	-0.2556346	-0.2556346	-0.2556346	-0.2556346	0.13784175	-0.2556346	1.8815944	1.7601014	0.862032	-0.2556346	0.14375366	-0.2556346	-0.2556346	-0.2556346
2.4993858	0.18650517	-0.2556346	-0.2556346	1.0416175	-0.2556346	-0.2556346	-0.2556346	-0.2556346	-0.2556346	-0.2556346	-0.2556346	-0.2556346	-0.2556346	-0.2556346	1.2013897	0.5817843	0.53529805	-0.2556346	1.1965672	1.5064552	0.921474	-0.2556346	-0.2556346	-0.2556346	-0.2556346	-0.2556346	-0.2556346	-0.2556346	-0.2556346	-0.2556346	-0.2556346	-0.2556346	-0.2556346	-0.2556346	-0.2556346	-0.2556346	-0.2556346	-0.2556346	0.5603998	-0.2556346	0.3827354	-0.2556346	5.1059346	0.65448207	-0.2556346	-0.2556346	-0.2556346	-0.2556346	-0.2556346
1.3704526	-0.2556346	-0.2556346	-0.2556346	-0.2556346	-0.2556346	-0.2556346	-0.2556346	-0.2556346	-0.2556346	-0.2556346	-0.2556346	-0.2556346	-0.2556346	-0.2556346	-0.2556346	-0.2556346	-0.2556346	-0.2556346	1.3223233	0.51269263	-0.20993517	-0.2556346	-0.2556346	-0.2556346	0.76327944	-0.2556346	-0.2556346	-0.2556346	-0.2556346	-0.2556346	-0.021905903	-0.2556346	-0.2556346	-0.2556346	-0.2556346	-0.2556346	0.25416535	-0.2556346	-0.2556346	-0.2556346	1.5423852	-0.2556346	0.7228402	1.9624618	-0.2556346	-0.2556346	-0.2556346	-0.2556346	-0.2556346
-0.2556346	-0.2556346	-0.2556346	-0.2556346	-0.2556346	-0.2556346	-0.2556346	-0.2556346	-0.2556346	-0.2556346	-0.2556346	-0.2556346	-0.2556346	-0.2556346	-0.2556346	0.26306584	-0.2556346	-0.2556346	-0.2556346	0.550258	3.676367	-0.2556346	-0.2556346	-0.2556346	-0.2556346	-0.2556346	-0.2556346	-0.2556346	-0.2556346	-0.018286306	1.6504691	0.045529924	-0.2556346	-0.2556346	-0.2556346	-0.2556346	-0.2556346	-0.2556346	-0.2556346	-0.2556346	0.27345827	-0.2556346	-0.2556346	-0.2556346	0.0060989643	-0.2556346	-0.2556346	-0.2556346	-0.2556346	-0.2556346
-0.033217028	-0.2556346	-0.2556346	-0.2556346	-0.2556346	-0.2556346	-0.2556346	-0.2556346	-0.2556346	-0.2556346	-0.2556346	-0.2556346	-0.2556346	-0.2556346	-0.2556346	-0.2556346	-0.2556346	-0.2556346	-0.2556346	-0.2556346	-0.2556346	-0.2556346	-0.2556346	-0.2556346	-0.2556346	-0.2556346	-0.2556346	-0.2556346	-0.2556346	-0.2556346	-0.2556346	-0.2556346	-0.2556346	-0.2556346	-0.2556346	1.6321324	-0.2556346	-0.2556346	-0.2556346	-0.2556346	-0.2556346	-0.2556346	-0.2556346	-0.2556346	-0.2556346	-0.2556346	-0.24164303	-0.2556346	0.9479479	1.1927055
-0.2556346	-0.2556346	-0.2556346	-0.2556346	-0.2556346	-0.2556346	-0.2556346	-0.2556346	-0.2556346	-0.2556346	-0.2556346	-0.2556346	-0.2556346	-0.2556346	-0.2556346	1.2908335	-0.2556346	0.35670182	-0.2556346	-0.2556346	-0.2556346	-0.2556346	-0.2556346	-0.2556346	-0.2556346	-0.2556346	-0.2556346	-0.2556346	-0.2556346	-0.2556346	-0.2556346	-0.2556346	-0.2556346	-0.2556346	1.166477	-0.2556346	-0.2556346	-0.2556346	-0.2556346	-0.2556346	-0.2556346	-0.2556346	1.8529416	1.2096381	-0.2556346	-0.2556346	-0.2556346	-0.2556346	1.5799108	-0.2556346
-0.2556346	-0.2556346	-0.2556346	-0.2556346	-0.2556346	-0.2556346	-0.2556346	-0.2556346	-0.14465338	-0.2556346	-0.2556346	-0.2556346	-0.2556346	-0.2556346	-0.2556346	-0.2556346	-0.2556346	-0.2556346	-0.2556346	-0.2556346	-0.2556346	-0.2556346	-0.2556346	-0.2556346	-0.2556346	-0.2556346	-0.2556346	-0.2556346	-0.2556346	-0.2556346	1.0345502	-0.2556346	-0.2556346	0.9325101	-0.2556346	-0.2556346	-0.2556346	-0.2556346	-0.2556346	-0.2556346	-0.2556346	-0.2556346	1.6351101	-0.17806572	-0.2556346	-0.2556346	-0.2556346	-0.2556346	-0.2556346	-0.2556346
-0.2556346	-0.2556346	-0.2556346	-0.2556346	-0.2556346	1.4989266	-0.2556346	-0.2556346	-0.2556346	-0.2556346	-0.2556346	-0.2556346	-0.11551969	-0.2556346	-0.2556346	-0.2556346	-0.2556346	-0.2556346	-0.2556346	-0.2556346	-0.2556346	-0.2556346	-0.2556346	-0.2556346	-0.2556346	-0.2556346	-0.2556346	-0.2556346	-0.2556346	-0.2556346	-0.2556346	1.6313363	-0.2556346	-0.13966912	-0.2556346	-0.2556346	-0.2556346	-0.2556346	-0.2556346	-0.2556346	-0.2556346	-0.2556346	-0.2556346	-0.2556346	-0.2556346	-0.2556346	-0.2556346	-0.2556346	-0.2556346	-0.2556346
0.8193969	-0.2556346	-0.2556346	-0.2556346	-0.2556346	-0.2556346	-0.2556346	-0.2556346	-0.2556346	-0.2556346	-0.2556346	-0.2556346	-0.2556346	-0.2556346	-0.2556346	-0.2556346	-0.2556346	-0.2556346	-0.2556346	-0.2556346	-0.2556346	-0.2556346	-0.2556346	-0.2556346	-0.2556346	-0.2556346	-0.2556346	-0.2556346	-0.2556346	-0.2556346	-0.2556346	-0.2556346	-0.2556346	-0.2556346	-0.2556346	-0.2556346	-0.2556346	-0.2556346	-0.2556346	-0.2556346	-0.2556346	-0.2556346	-0.2556346	0.1329851	-0.2556346	-0.2556346	-0.2556346	-0.2556346	-0.2556346	-0.2556346
0.72751975	-0.2556346	-0.2556346	-0.2556346	-0.2556346	-0.2556346	-0.2556346	-0.2556346	-0.2556346	-0.2556346	-0.2556346	-0.2556346	-0.2556346	1.968304	-0.2556346	-0.2556346	-0.2556346	-0.2556346	-0.2556346	-0.2556346	-0.2556346	-0.2556346	-0.2556346	-0.2556346	-0.2556346	-0.2556346	-0.2556346	-0.2556346	-0.2556346	-0.2556346	-0.2556346	-0.2556346	-0.2556346	-0.2556346	-0.2556346	-0.2556346	-0.2556346	-0.2556346	-0.2556346	-0.2556346	-0.2556346	-0.2556346	-0.2556346	-0.2556346	-0.2556346	-0.2556346	0.33321103	-0.2556346	-0.2556346	-0.2556346
-0.2556346	-0.2556346	-0.2556346	-0.2556346	-0.2556346	-0.2556346	-0.2556346	-0.2556346	-0.2556346	-0.2556346	-0.2556346	-0.2556346	-0.2556346	-0.2556346	-0.16031751	0.9309634	-0.2556346	-0.2556346	-0.2556346	-0.2556346	-0.2556346	-0.2556346	-0.2556346	-0.2556346	-0.2556346	-0.2556346	-0.2556346	-0.2556346	-0.2556346	-0.2556346	-0.2556346	-0.2556346	0.049417574	-0.2556346	-0.2556346	-0.2556346	-0.2556346	-0.2556346	-0.2556346	-0.2556346	-0.2556346	-0.2556346	-0.2556346	-0.2556346	1.8707625	-0.2556346	-0.2556346	-0.2556346	-0.2556346	-0.2556346
-0.2556346	-0.2556346	-0.2556346	-0.2556346	-0.2556346	-0.2556346	-0.2556346	-0.2556346	-0.2556346	-0.2556346	-0.2556346	-0.2556346	-0.2556346	-0.2556346	0.68208575	-0.2556346	-0.2556346	-0.2556346	-0.2556346	-0.2556346	-0.2556346	-0.2556346	-0.2556346	-0.2556346	-0.2556346	-0.2556346	-0.2556346	-0.2556346	-0.2556346	-0.2556346	-0.2556346	-0.2556346	2.4765575	-0.2556346	-0.2556346	-0.2556346	-0.2556346	-0.2556346	-0.2556346	-0.2556346	-0.2556346	-0.2556346	-0.2556346	-0.2556346	3.8036635	-0.2556346	-0.2556346	-0.2556346	-0.2556346	-0.2556346
-0.2556346	-0.2556346	-0.2556346	-0.2556346	-0.2556346	-0.2556346	-0.2556346	-0.2556346	-0.2556346	-0.2556346	-0.2556346	-0.2556346	-0.2556346	-0.2556346	0.66044134	0.2709501	-0.2556346	-0.2556346	-0.2556346	-0.2556346	-0.2556346	-0.2556346	-0.2556346	-0.2556346	-0.2556346	-0.2556346	-0.2556346	-0.2556346	-0.2556346	-0.2556346	-0.2556346	-0.2556346	1.3554248	0.16772754	0.79733425	0.29583046	-0.2556346	-0.2556346	-0.2556346	-0.25343555	-0.2556346	-0.2556346	-0.2556346	-0.2556346	5.6026244	-0.2556346	-0.2556346	-0.2556346	-0.2556346	-0.2556346
-0.2556346	-0.2556346	-0.2556346	-0.2556346	-0.2556346	-0.2556346	-0.2556346	-0.2556346	-0.2556346	-0.2556346	-0.2556346	-0.2556346	-0.2556346	-0.2556346	0.037874427	-0.2556346	-0.2556346	-0.2556346	-0.2556346	-0.2556346	-0.2556346	0.45065284	-0.2556346	-0.2556346	-0.2556346	-0.2556346	-0.2556346	-0.2556346	-0.2556346	-0.2556346	-0.2556346	-0.2556346	0.060138963	0.7093116	0.61265814	-0.2556346	-0.2556346	-0.2556346	-0.2556346	0.34943584	-0.2556346	-0.2556346	-0.2556346	0.4822699	4.133555	-0.2556346	-0.2556346	-0.2556346	-0.2556346	-0.2556346
-0.2556346	-0.2556346	-0.2556346	-0.2556346	-0.2556346	-0.2556346	-0.2556346	-0.2556346	-0.2556346	-0.2556346	-0.2556346	-0.2556346	-0.2556346	-0.2556346	-0.2556346	-0.2556346	-0.2556346	-0.2556346	0.24141476	-0.2556346	-0.2556346	-0.2556346	-0.2556346	-0.2556346	-0.2556346	-0.2556346	-0.2556346	-0.2556346	-0.2556346	-0.2556346	-0.2556346	2.6622875	-0.2556346	-0.2556346	-0.2556346	-0.2556346	1.739344	-0.2556346	-0.2556346	-0.2556346	-0.2556346	-0.2556346	-0.2556346	-0.2556346	3.612708	-0.2556346	-0.2556346	-0.2556346	-0.2556346	-0.2556346
0.5734001	-0.2556346	-0.2556346	-0.2556346	-0.2556346	-0.2556346	-0.2556346	-0.2556346	-0.2556346	-0.2556346	-0.2556346	-0.2556346	-0.2556346	-0.2556346	-0.2556346	-0.2556346	-0.2556346	-0.2556346	0.48697016	-0.23697032	-0.2556346	-0.2556346	-0.2556346	-0.2556346	-0.2556346	-0.2556346	-0.2556346	-0.2556346	-0.2556346	-0.2556346	-0.2556346	2.0509062	0.44803742	-0.2556346	-0.2556346	-0.2556346	-0.2556346	-0.2556346	-0.2556346	-0.2556346	-0.2556346	-0.2556346	-0.2556346	-0.2556346	0.44665787	0.4336293	-0.2556346	-0.2556346	-0.2556346	-0.2556346
2.1553473	-0.2556346	-0.2556346	-0.2556346	-0.2556346	-0.2556346	-0.2556346	-0.2556346	-0.2556346	-0.2556346	-0.2556346	-0.2556346	-0.2556346	-0.2556346	-0.2556346	-0.2556346	-0.2556346	-0.2556346	-0.2556346	-0.2556346	-0.2556346	-0.2556346	-0.2556346	-0.2556346	-0.2556346	-0.2556346	-0.2556346	-0.2556346	-0.2556346	-0.2556346	-0.2556346	3.0696487	2.241343	-0.2556346	-0.2556346	-0.2556346	-0.2556346	-0.2556346	-0.2556346	-0.2556346	-0.2556346	0.6165312	-0.2556346	0.70561403	-0.2556346	-0.21888961	-0.2556346	-0.2556346	-0.2556346	-0.2556346
5.573834	-0.2556346	-0.2556346	-0.2556346	-0.2556346	-0.2556346	-0.2556346	-0.2556346	-0.2556346	-0.2556346	-0.2556346	1.5054557	-0.1566883	-0.2556346	-0.2556346	-0.2556346	2.8999906	-0.2556346	-0.2556346	-0.2556346	-0.2556346	-0.2556346	-0.2556346	-0.2556346	-0.2556346	-0.2556346	-0.2556346	-0.2556346	-0.2556346	-0.2556346	-0.2556346	2.6312714	0.19912443	-0.2556346	-0.2556346	-0.2556346	-0.2556346	-0.2556346	-0.2556346	-0.2556346	-0.2556346	-0.2556346	-0.2556346	-0.2556346	2.4677818	-0.2556346	-0.2556346	-0.2556346	-0.2556346	-0.2556346
-0.2556346	-0.2556346	-0.2556346	-0.2556346	-0.2556346	-0.2556346	-0.2556346	-0.2556346	-0.2556346	1.4544485	-0.2556346	-0.2556346	-0.2556346	-0.2556346	-0.2556346	-0.2556346	0.17804183	-0.2556346	-0.2556346	-0.2556346	-0.2556346	-0.2556346	-0.2556346	-0.2556346	-0.24496527	-0.2556346	-0.2556346	-0.2556346	-0.2556346	-0.2556346	-0.2556346	1.1265812	0.6768534	-0.2556346	-0.2556346	-0.2556346	-0.2556346	-0.2556346	0.4859154	-0.2556346	-0.2556346	-0.2556346	-0.2556346	-0.2556346	-0.2556346	0.8406542	-0.2556346	-0.2556346	-0.2556346	-0.2556346
-0.2556346	-0.2556346	-0.2556346	-0.2556346	-0.2556346	-0.2556346	-0.2556346	-0.2556346	-0.2556346	-0.2556346	-0.2556346	-0.2556346	-0.2556346	-0.2556346	-0.2556346	-0.2556346	1.7517942	-0.2556346	-0.2556346	-0.2556346	-0.2556346	-0.2556346	-0.2556346	-0.2556346	-0.2556346	-0.2556346	-0.2556346	-0.2556346	-0.2556346	-0.2556346	1.433487	0.6229143	-0.2556346	-0.2556346	-0.2556346	-0.2556346	-0.2556346	-0.2556346	-0.2556346	-0.2556346	-0.2556346	-0.2556346	-0.2556346	-0.2556346	-0.2556346	-0.2556346	0.45787606	-0.2556346	-0.2556346	-0.2556346
-0.2556346	-0.2556346	-0.2556346	-0.2556346	-0.2556346	-0.2556346	-0.2556346	-0.22777101	-0.2556346	-0.2556346	-0.2556346	-0.2556346	-0.2556346	-0.2556346	-0.2556346	0.53260756	0.79517186	-0.2556346	-0.2556346	-0.2556346	-0.2556346	-0.2556346	-0.2556346	0.06861198	-0.2556346	-0.2556346	-0.2556346	-0.2556346	-0.2556346	0.057145163	1.0500116	-0.2556346	-0.2556346	-0.2556346	-0.2556346	-0.2556346	-0.2556346	-0.2556346	-0.2556346	-0.2556346	-0.2556346	-0.2556346	-0.2556346	-0.2556346	-0.2556346	-0.2556346	1.1608981	0.45473146	-0.2556346	1.8394274
-0.2556346	-0.2556346	-0.2556346	0.9556523	-0.2556346	-0.07477219	-0.2556346	1.4655657	-0.2556346	-0.2556346	-0.2556346	-0.2556346	-0.2556346	-0.2556346	-0.2556346	-0.2556346	-0.2556346	-0.2556346	-0.2556346	-0.2556346	-0.2556346	-0.2556346	0.1490208	0.3820086	-0.2556346	-0.2556346	-0.2556346	-0.2556346	-0.2556346	-0.2556346	0.50972295	-0.2443374	-0.2556346	-0.2556346	-0.2556346	0.39967832	1.8064344	-0.2556346	-0.2556346	-0.2556346	-0.2556346	-0.2556346	-0.2556346	-0.2556346	-0.2556346	1.2490542	2.009696	0.54681325	0.040183604	-0.2556346
0.7706947	-0.2556346	-0.2556346	-0.2556346	-0.2556346	1.6672981	-0.2556346	-0.2556346	-0.2556346	-0.2556346	-0.2556346	-0.2556346	-0.2556346	-0.2556346	0.46993992	-0.2556346	-0.2556346	-0.2556346	-0.2556346	-0.2556346	1.2408596	-0.2556346	-0.2556346	-0.2556346	-0.2556346	-0.2556346	-0.2556346	-0.2556346	-0.2556346	-0.2556346	-0.2556346	-0.2556346	-0.2556346	-0.2556346	-0.2556346	-0.2556346	2.6216242	-0.18934682	-0.2556346	-0.2556346	-0.2556346	-0.2556346	-0.2556346	-0.2556346	-0.2556346	-0.2556346	1.4896506	-0.2556346	1.7915221	0.02226683
-0.2556346	-0.2556346	-0.2556346	-0.2556346	-0.2556346	-0.20014086	-0.2556346	-0.2556346	-0.2556346	-0.2556346	-0.2556346	-0.2556346	-0.2556346	-0.2556346	-0.2556346	-0.2556346	-0.2556346	-0.2556346	-0.2556346	-0.2556346	0.8240518	-0.2556346	-0.2556346	-0.2556346	-0.2556346	-0.2556346	-0.2556346	-0.2556346	-0.10944695	-0.2556346	-0.2556346	0.18751982	-0.2556346	-0.2556346	-0.2556346	-0.2556346	2.4718082	0.60688436	-0.2556346	-0.2556346	-0.2556346	-0.2556346	-0.2556346	-0.2556346	0.5037671	-0.2556346	-0.2556346	3.6275527	2.077355	0.9048424
-0.2556346	-0.2556346	-0.2556346	-0.2556346	-0.2556346	-0.2556346	-0.2556346	-0.2556346	-0.2556346	-0.2556346	-0.2556346	-0.2556346	0.3034141	-0.2556346	0.24378861	-0.2556346	-0.2556346	-0.2556346	-0.2556346	-0.2556346	0.8339273	-0.2556346	1.0682253	-0.2556346	-0.2457407	-0.2556346	-0.2556346	-0.2556346	-0.2556346	0.60516757	-0.2556346	-0.2556346	-0.2556346	-0.2556346	-0.2556346	-0.2556346	-0.15706635	-0.2556346	-0.2556346	-0.2556346	-0.2556346	-0.2556346	-0.2556346	-0.2556346	-0.2556346	0.01856471	-0.18028338	2.8026872	4.594066	1.5374697
-0.2556346	-0.2556346	-0.2556346	-0.2556346	-0.2556346	-0.2556346	-0.2556346	-0.2556346	-0.2556346	-0.2556346	-0.2556346	0.917946	-0.2556346	-0.2556346	-0.2556346	-0.2556346	-0.2556346	-0.2556346	-0.2556346	0.2365125	-0.2556346	-0.2556346	-0.2556346	-0.2556346	-0.2556346	-0.2556346	-0.2556346	-0.2556346	-0.2556346	-0.2556346	-0.2556346	-0.2556346	-0.20808657	-0.2556346	-0.2556346	-0.2556346	-0.22771874	-0.2556346	-0.2556346	-0.2556346	-0.2556346	-0.2556346	-0.2556346	-0.2556346	-0.2556346	1.3382947	-0.16010791	-0.2556346	3.9818711	-0.2556346
-0.2556346	-0.2556346	-0.2556346	-0.2556346	-0.2556346	-0.2556346	-0.2556346	-0.2556346	-0.2556346	-0.2556346	-0.2556346	-0.2556346	-0.2556346	-0.2556346	-0.2556346	-0.2556346	-0.2556346	2.8129761	0.259976	-0.2556346	-0.2556346	-0.2556346	-0.2556346	-0.2556346	-0.2556346	-0.2556346	-0.2556346	-0.2556346	-0.2556346	-0.2556346	0.40858737	-0.2556346	-0.2556346	-0.2556346	-0.2556346	-0.2556346	-0.2556346	0.5897821	0.53340167	-0.2556346	-0.2556346	-0.2556346	-0.2556346	-0.2556346	-0.2556346	0.12187836	0.12760341	-0.2556346	3.4680474	2.446691
-0.2556346	-0.2556346	-0.2556346	-0.2556346	-0.2556346	-0.2556346	-0.2556346	-0.2556346	-0.2556346	-0.2556346	-0.2556346	-0.2556346	-0.2556346	-0.2556346	-0.2556346	-0.2556346	-0.2556346	-0.2556346	-0.2556346	0.056739025	-0.2556346	-0.24261034	-0.2556346	-0.2556346	-0.2556346	-0.2556346	-0.2556346	-0.2556346	-0.2556346	-0.2556346	-0.2556346	-0.2556346	-0.2556346	-0.2556346	-0.2556346	-0.2556346	-0.2556346	2.769557	-0.2556346	-0.2556346	-0.2556346	-0.2556346	-0.2556346	0.33431062	-0.2556346	-0.20149367	0.95467615	-0.2556346	0.97436666	0.7649866
-0.2556346	2.40833	2.0834346	-0.2556346	-0.2556346	-0.2556346	-0.2556346	-0.073309176	1.3639756	-0.2556346	-0.2556346	-0.2556346	-0.2556346	-0.2556346	-0.2556346	-0.2556346	-0.2556346	-0.2556346	-0.2556346	0.50635916	-0.2556346	-0.2556346	-0.2556346	-0.2556346	-0.2556346	0.7141879	-0.2556346	-0.2556346	0.09558162	1.8232162	-0.2556346	-0.2556346	0.49806604	-0.2556346	-0.2556346	-0.2556346	-0.2556346	3.2086039	0.9837886	-0.2556346	-0.2556346	-0.2556346	-0.2556346	-0.2556346	-0.2556346	-0.2556346	-0.2556346	-0.2556346	3.8338776	1.9472767
-0.2556346	-0.2556346	4.022749	0.2687172	-0.2556346	-0.2556346	-0.2556346	-0.2556346	2.5702262	-0.2556346	-0.2556346	-0.2556346	1.210289	-0.2556346	-0.2556346	-0.2556346	-0.2556346	-0.2556346	-0.2556346	-0.2556346	-0.2556346	-0.2556346	-0.2556346	0.74553055	-0.2556346	-0.2556346	-0.2556346	-0.2556346	-0.2556346	1.2091497	-0.2556346	-0.2556346	-0.2556346	-0.2556346	-0.2556346	-0.2556346	-0.2556346	1.5219717	0.3257911	-0.2556346	-0.2556346	-0.2556346	-0.2556346	-0.2556346	-0.2556346	1.0015175	-0.2556346	-0.2556346	1.8659463	3.2972653
-0.2556346	-0.2556346	1.7333478	0.6411355	-0.2556346	-0.2556346	-0.2556346	-0.2556346	-0.2556346	-0.2556346	-0.2556346	-0.2556346	1.2160219	-0.2556346	-0.2556346	-0.2556346	1.7832166	-0.15619333	-0.2556346	-0.2556346	-0.2556346	-0.2556346	-0.2556346	0.7400772	-0.2556346	-0.2556346	-0.2556346	-0.2556346	1.4075055	-0.2556346	-0.2556346	-0.2556346	-0.2556346	-0.2556346	-0.2556346	-0.2556346	-0.2556346	-0.15045857	-0.2556346	-0.2556346	-0.106724665	-0.2556346	-0.21155109	-0.2556346	-0.2556346	-0.2556346	-0.2556346	-0.2556346	-0.022372534	3.3691626
-0.2556346	-0.2556346	-0.2556346	-0.2556346	-0.2556346	-0.2556346	-0.2556346	-0.2556346	0.472323	-0.22888097	-0.2556346	-0.2556346	-0.2556346	-0.19136383	-0.2556346	3.288693	-0.2556346	-0.2556346	-0.2556346	-0.2556346	-0.2556346	-0.2556346	-0.2556346	-0.2556346	-0.2556346	-0.015228444	-0.2556346	-0.2556346	-0.2556346	-0.2556346	-0.2556346	-0.2556346	-0.2556346	-0.2556346	-0.2556346	-0.2556346	-0.2556346	-0.2556346	-0.2556346	0.6137477	-0.2556346	-0.2556346	-0.2556346	-0.2556346	-0.2556346	-0.2556346	0.34698933	-0.2556346	-0.2556346	1.6938459
1.5955137	-0.2556346	-0.2556346	-0.2556346	3.241087	1.0417497	-0.2556346	-0.2556346	-0.2556346	-0.2556346	-0.2556346	-0.2556346	-0.2556346	-0.2556346	-0.2556346	2.447762	-0.2556346	-0.2556346	-0.2556346	-0.2556346	-0.2556346	-0.2556346	-0.2556346	-0.2556346	-0.2556346	-0.2556346	-0.2556346	-0.2556346	0.39751062	0.2552084	-0.2556346	-0.2556346	-0.2556346	-0.2556346	0.08382644	-0.2556346	-0.2556346	-0.2556346	-0.2556346	-0.2556346	-0.2556346	1.0644994	-0.2556346	-0.2556346	-0.2556346	-0.2556346	0.36787796	-0.2556346	-0.2556346	1.4889039
-0.2556346	-0.2556346	-0.2556346	0.22494328	-0.2556346	-0.2556346	0.8279041	-0.2556346	-0.2556346	-0.2556346	-0.2556346	-0.2556346	-0.2556346	-0.2556346	3.6897864	2.95319	-0.2556346	-0.2556346	-0.2556346	-0.2556346	-0.2556346	-0.2556346	-0.2556346	-0.2556346	-0.2556346	-0.2556346	-0.2556346	-0.2556346	1.8594306	-0.2556346	-0.2556346	-0.2556346	-0.2556346	-0.2556346	-0.09570053	-0.2556346	-0.2556346	0.7338521	-0.2556346	-0.2556346	-0.2556346	-0.2556346	-0.2556346	-0.2556346	-0.2556346	-0.2556346	-0.2556346	-0.2556346	-0.2556346	-0.2556346
-0.2556346	-0.2556346	-0.2556346	1.0405122	-0.2556346	1.015959	-0.2556346	-0.2556346	-0.2556346	-0.2556346	-0.2556346	-0.2556346	-0.2556346	-0.2556346	2.1398232	-0.14179967	-0.2556346	-0.2556346	-0.2556346	-0.2556346	-0.2556346	-0.2556346	-0.2556346	-0.2556346	-0.2556346	-0.2556346	-0.2556346	0.64624363	0.2500252	-0.2556346	-0.2556346	-0.2556346	-0.2556346	-0.2556346	-0.2556346	-0.2556346	-0.2556346	-0.2556346	-0.2556346	-0.2556346	-0.2556346	-0.2556346	-0.2556346	-0.2556346	-0.20013599	-0.2556346	-0.2556346	-0.2556346	-0.2556346	-0.2556346
-0.2556346	-0.2556346	0.34791568	-0.2556346	0.06519773	-0.2556346	0.577271	-0.2556346	-0.2556346	-0.2556346	-0.2556346	-0.2556346	-0.2556346	2.070913	5.197811	-0.2556346	-0.2556346	-0.2556346	-0.2556346	-0.2556346	-0.2556346	-0.2556346	-0.2556346	-0.2556346	-0.2556346	-0.013903479	0.8463198	2.0285475	0.70994127	-0.2556346	-0.2556346	-0.2556346	-0.2556346	-0.2556346	-0.2556346	-0.2556346	-0.2556346	-0.2556346	-0.2556346	-0.2556346	-0.2556346	-0.2556346	-0.2556346	-0.2556346	0.065889835	-0.2556346	-0.2556346	-0.2556346	-0.23177561	-0.2556346
-0.12448008	-0.2556346	-0.2556346	-0.2556346	-0.2556346	0.21079464	-0.2556346	-0.2556346	-0.2556346	-0.2556346	-0.2556346	-0.2556346	-0.2556346	4.4420633	5.949229	-0.2556346	-0.2556346	-0.2556346	-0.2556346	-0.2556346	-0.2556346	-0.2556346	-0.2556346	-0.2556346	-0.2556346	-0.25546157	-0.2556346	-0.2556346	-0.2556346	-0.2556346	-0.2556346	-0.2556346	-0.2556346	-0.2556346	-0.2556346	-0.2556346	-0.2556346	-0.2556346	-0.2556346	-0.2556346	-0.2556346	0.9433645	0.6316496	-0.2556346	-0.2556346	0.34060568	-0.2556346	-0.2556346	2.882	1.5882772
-0.2556346	-0.2556346	-0.2556346	0.693535	-0.2556346	-0.2556346	-0.2556346	-0.2556346	-0.2556346	-0.2556346	-0.2556346	-0.2556346	-0.25561276	2.7114449	3.0668387	-0.2556346	-0.2556346	-0.2556346	-0.2556346	-0.2556346	-0.2556346	-0.2556346	-0.2556346	-0.2556346	-0.2556346	-0.2556346	-0.2556346	-0.2556346	-0.2556346	-0.2556346	-0.2556346	0.18093228	0.05788136	-0.2556346	-0.2556346	-0.2556346	-0.2556346	-0.2556346	0.8208319	-0.2556346	1.2493463	-0.2556346	-0.2556346	-0.2556346	-0.2556346	-0.2556346	-0.2556346	-0.2556346	-0.2556346	1.8563968
-0.2556346	-0.2556346	-0.2556346	0.3883452	-0.2556346	-0.2556346	-0.2556346	0.17008178	-0.2556346	-0.2556346	-0.2556346	-0.2556346	3.373874	0.7130893	-0.2556346	-0.21817794	-0.2556346	-0.2556346	-0.2556346	-0.2556346	-0.2556346	-0.2556346	-0.2556346	-0.2556346	-0.2556346	-0.2556346	-0.2556346	-0.2556346	-0.2556346	-0.2556346	-0.2556346	3.5108826	-0.2556346	-0.2556346	0.6866948	-0.2556346	-0.2556346	-0.2556346	-0.2556346	0.8717655	0.6525693	-0.2556346	-0.2556346	-0.2556346	-0.2556346	-0.2556346	-0.2556346	-0.2556346	-0.2556346	-0.2556346
1.8664275	-0.2556346	-0.2556346	-0.2556346	-0.2556346	-0.2556346	-0.2556346	-0.2556346	-0.2556346	-0.2556346	-0.2556346	-0.2556346	-0.2556346	1.4211648	-0.2556346	-0.2556346	-0.2556346	-0.2556346	-0.2556346	-0.2556346	-0.2556346	-0.2556346	-0.2556346	-0.2556346	-0.2556346	-0.2556346	-0.2556346	-0.13412903	-0.2556346	0.82371056	-0.2556346	0.082262404	-0.2556346	-0.2556346	-0.2556346	-0.2556346	-0.2556346	-0.2556346	3.0006044	-0.2556346	-0.2556346	-0.2556346	-0.15518299	-0.2556346	-0.2556346	-0.2556346	-0.2556346	-0.2556346	-0.22203955	0.5195462
-0.2556346	-0.2556346	-0.2556346	-0.2556346	-0.2556346	-0.2556346	-0.2556346	-0.2556346	-0.2556346	-0.2556346	-0.2556346	4.823234	2.461696	-0.2556346	-0.2556346	0.08201423	-0.2556346	-0.2556346	-0.2556346	-0.2556346	-0.2556346	-0.2556346	-0.2556346	-0.2556346	-0.2556346	-0.2556346	-0.2556346	1.828994	0.91594076	-0.2556346	-0.2556346	-0.2556346	-0.2556346	-0.2556346	-0.2556346	-0.2556346	-0.2556346	-0.2556346	1.9065431	-0.2556346	0.015640352	-0.2556346	-0.2556346	-0.2556346	-0.2556346	-0.2556346	-0.2556346	-0.2556346	-0.2556346	-0.2556346
0.54112667	-0.2556346	-0.2556346	-0.2556346	-0.2556346	-0.020979531	-0.2556346	-0.2556346	-0.2556346	-0.2556346	0.29732206	2.9805348	-0.2556346	-0.2556346	-0.2556346	-0.2556346	-0.2556346	-0.2556346	-0.2556346	-0.2556346	-0.2556346	-0.2556346	-0.2556346	-0.2556346	-0.2556346	-0.2556346	-0.2556346	-0.2556346	-0.2556346	-0.2556346	-0.2556346	-0.2556346	0.12664041	-0.2556346	-0.2556346	-0.2556346	-0.2556346	-0.2556346	-0.2556346	-0.2556346	-0.2556346	-0.2556346	-0.2556346	-0.2556346	-0.2556346	-0.2556346	-0.2556346	-0.2556346	-0.2556346	-0.2556346
-0.2556346	-0.2556346	-0.2556346	-0.2556346	-0.2556346	-0.2556346	-0.2556346	-0.2556346	-0.2556346	-0.2556346	0.6956661	-0.2556346	-0.2556346	1.1515648	-0.2556346	-0.2556346	-0.2556346	-0.2556346	-0.2556346	-0.2556346	-0.2556346	-0.2556346	-0.2556346	-0.2556346	-0.2556346	-0.2556346	-0.2556346	-0.2556346	-0.2556346	-0.2556346	-0.2556346	-0.2556346	1.1052746	-0.2556346	-0.2556346	-0.2556346	0.54231703	-0.2556346	-0.2556346	1.4451429	-0.2556346	-0.2556346	-0.2556346	-0.2556346	-0.2556346	-0.2556346	-0.2556346	-0.2556346	-0.2556346	-0.2556346
-0.2556346	-0.2556346	-0.2556346	-0.2556346	-0.2556346	-0.2556346	-0.2556346	-0.2556346	-0.2556346	-0.2556346	2.2921054	1.1033472	-0.2556346	-0.2556346	-0.2556346	-0.2556346	-0.2556346	-0.2556346	-0.2556346	-0.2556346	-0.2556346	-0.2556346	-0.2556346	-0.2556346	-0.2556346	-0.2556346	-0.2556346	0.77142817	-0.2556346	-0.2556346	0.42224044	-0.2556346	0.1407974	-0.2556346	-0.2556346	-0.2556346	0.082386136	-0.2556346	-0.2556346	1.612249	0.3307563	-0.2556346	-0.2556346	-0.2556346	-0.2556346	-0.2556346	-0.16867666	-0.2556346	-0.2556346	-0.2556346
-0.2556346	-0.2556346	-0.2556346	-0.2556346	-0.2556346	-0.2556346	-0.2556346	-0.2556346	-0.2556346	-0.2556346	-0.2556346	3.7590966	-0.2556346	-0.2556346	-0.2556346	-0.2556346	-0.2556346	-0.2556346	0.24711409	-0.2556346	-0.2556346	-0.2556346	-0.2556346	-0.2556346	-0.2556346	-0.2556346	-0.2556346	-0.24005528	-0.2556346	-0.2556346	-0.2556346	-0.2556346	-0.2556346	-0.2556346	-0.2556346	-0.2556346	-0.2556346	-0.2556346	0.62106705	-0.2556346	-0.105188645	-0.2556346	-0.2556346	-0.2556346	-0.2556346	-0.2556346	-0.2556346	-0.2556346	-0.2556346	1.4517066
-0.2556346	-0.2556346	-0.2556346	-0.2556346	-0.2556346	-0.2556346	-0.2556346	-0.2556346	0.115905546	6.782628	1.3719847	2.1736972	-0.007161256	-0.2556346	0.6964046	-0.2556346	-0.2556346	-0.2556346	0.9057012	-0.2556346	-0.2556346	-0.2556346	-0.2556346	0.6670618	-0.2556346	-0.2556346	-0.2556346	-0.2556346	-0.2556346	-0.2556346	-0.2556346	-0.2556346	-0.2556346	1.3759234	-0.2556346	0.61880785	-0.2556346	-0.2556346	-0.2556346	-0.2556346	-0.2556346	-0.2556346	-0.25433156	0.048778135	-0.2556346	0.6077511	-0.2556346	-0.2556346	-0.2556346	0.7734426
-0.2556346	-0.2556346	-0.2556346	-0.2556346	-0.2556346	-0.2556346	-0.2556346	-0.2556346	-0.2556346	-0.21113138	2.856551	-0.04265901	-0.2556346	0.17015933	-0.2556346	-0.19553882	-0.2556346	-0.2556346	-0.2556346	0.5663522	-0.2556346	-0.2556346	-0.2556346	-0.2556346	-0.2556346	-0.2556346	-0.2556346	-0.2556346	-0.2556346	-0.2556346	-0.2556346	-0.2556346	-0.2556346	-0.2556346	-0.2556346	1.9652113	-0.2556346	-0.2556346	-0.2556346	-0.2556346	-0.2556346	-0.2556346	-0.2556346	-0.2556346	-0.2556346	-0.2556346	-0.2556346	-0.2556346	-0.2556346	0.0022324093
-0.2556346	-0.2556346	-0.2556346	-0.2556346	-0.2556346	-0.2556346	-0.2556346	-0.2556346	3.8077898	-0.2556346	-0.2556346	-0.2556346	-0.2556346	-0.2556346	-0.2556346	-0.2556346	-0.2556346	-0.2556346	-0.2556346	-0.2556346	-0.2556346	-0.2556346	-0.2556346	-0.2556346	-0.2556346	-0.2556346	-0.2556346	-0.2556346	-0.2556346	-0.2556346	-0.2556346	-0.2556346	-0.2556346	-0.2556346	-0.2556346	-0.2556346	-0.2556346	-0.2556346	-0.2556346	-0.2556346	-0.2556346	-0.2556346	-0.2556346	0.44562134	-0.2556346	-0.2556346	-0.2556346	-0.2556346	-0.2556346	-0.2556346
-0.2556346	-0.2556346	-0.2556346	-0.2556346	-0.2556346	-0.2556346	-0.2556346	-0.2556346	2.3847167	-0.2556346	-0.2556346	-0.2556346	-0.2556346	-0.2556346	1.138799	-0.2556346	-0.2556346	-0.2556346	-0.2556346	-0.2556346	-0.2556346	-0.2556346	-0.2556346	-0.2556346	-0.2556346	-0.2556346	-0.2556346	-0.2556346	-0.2556346	-0.2556346	-0.2556346	-0.2556346	-0.2556346	-0.2556346	-0.2556346	-0.2556346	-0.2556346	-0.2556346	-0.2556346	-0.2556346	-0.2556346	-0.2556346	-0.2556346	-0.2556346	1.3038317	-0.2556346	-0.2556346	-0.2556346	-0.2556346	-0.2556346
-0.2556346	-0.2556346	-0.2556346	-0.2556346	-0.2556346	-0.2556346	3.2700505	-0.2556346	-0.2556346	-0.2556346	-0.2556346	-0.2556346	-0.2556346	-0.2556346	-0.2556346	-0.2556346	-0.2556346	-0.2556346	-0.2556346	-0.2556346	-0.2556346	-0.2556346	-0.2556346	-0.2556346	-0.2556346	-0.2556346	-0.2556346	-0.2556346	-0.2556346	-0.2556346	-0.2556346	-0.2556346	-0.2556346	-0.2556346	1.5287185	-0.2556346	-0.2556346	2.4224436	-0.2556346	-0.2556346	-0.2556346	-0.2556346	-0.2556346	-0.2556346	-0.2556346	-0.2556346	-0.2556346	-0.2556346	-0.2556346	-0.2556346
-0.2556346	-0.2556346	-0.2556346	-0.2556346	-0.2556346	1.4070952	4.170244	-0.2556346	-0.2556346	-0.2556346	-0.2556346	-0.2556346	-0.2556346	-0.2556346	-0.2556346	-0.2556346	-0.2556346	-0.2556346	-0.2556346	-0.2556346	-0.2556346	-0.2556346	-0.2556346	-0.2556346	-0.2556346	-0.2556346	-0.2556346	-0.2556346	-0.2556346	-0.2556346	-0.2556346	-0.2556346	-0.2556346	-0.2556346	1.3872595	-0.2556346	-0.2556346	-0.2556346	-0.2556346	-0.2556346	-0.2556346	-0.2556346	-0.2556346	-0.2556346	-0.2556346	-0.022501906	-0.2556346	-0.2556346	-0.2556346	-0.2556346
-0.2556346	-0.2556346	-0.2556346	-0.2556346	1.3666872	1.7314814	-0.2556346	-0.2556346	-0.2556346	-0.2556346	-0.2556346	-0.2556346	-0.2556346	-0.2556346	-0.2556346	-0.2556346	-0.2556346	-0.2556346	-0.2556346	-0.2556346	-0.2556346	-0.2556346	-0.2556346	-0.2556346	-0.2556346	-0.2556346	-0.2556346	-0.2556346	-0.2556346	-0.2556346	-0.2556346	-0.2556346	-0.2556346	-0.2556346	-0.2556346	-0.2556346	-0.2556346	-0.2556346	-0.2556346	-0.2556346	1.2629004	-0.2556346	-0.2556346	1.2556447	0.46290725	-0.2556346	-0.2556346	0.094915956	-0.2556346	-0.2556346
-0.2556346	-0.2556346	-0.2556346	3.4736671	0.2887157	0.38604605	3.4012725	-0.2556346	-0.2556346	-0.2556346	-0.2556346	0.15009576	-0.2556346	-0.2556346	0.54032636	-0.2556346	1.7709846	-0.2556346	-0.2556346	-0.2556346	-0.2556346	-0.2556346	-0.2556346	-0.2556346	-0.2556346	-0.2556346	-0.2556346	-0.2556346	-0.2556346	-0.2556346	-0.2556346	-0.2556346	-0.2556346	-0.2556346	-0.2556346	-0.2556346	-0.2556346	-0.2556346	-0.2556346	-0.2556346	-0.2556346	-0.2556346	-0.2556346	-0.2556346	0.70226634	-0.2556346	-0.2556346	0.8014234	-0.2556346	-0.2556346
-0.2556346	-0.2556346	-0.2556346	4.848901	0.683328	-0.2556346	-0.2556346	-0.2556346	-0.2556346	-0.2556346	0.37796193	-0.2556346	-0.2556346	-0.2556346	-0.2556346	-0.2556346	3.3685827	-0.2556346	-0.2556346	-0.2556346	-0.2556346	0.27277285	-0.2556346	-0.2556346	-0.2556346	-0.2556346	-0.2556346	-0.2556346	-0.2556346	-0.2556346	-0.2556346	-0.2556346	-0.2556346	-0.2556346	-0.2556346	-0.2556346	-0.2556346	-0.2556346	-0.2556346	-0.2556346	-0.2556346	-0.2556346	-0.2556346	-0.2556346	-0.2556346	-0.15377767	2.1834168	0.6036005	-0.2556346	-0.2556346
-0.2556346	1.8617018	3.2424765	1.0356859	-0.2556346	0.083452195	-0.2556346	-0.2556346	-0.2556346	-0.2556346	-0.2556346	-0.2556346	-0.2556346	-0.2556346	-0.2556346	-0.2556346	-0.2556346	-0.2556346	-0.2556346	-0.2556346	-0.2556346	-0.2556346	-0.2556346	-0.2556346	-0.2556346	-0.2556346	-0.2556346	-0.2556346	-0.2556346	-0.2556346	-0.2556346	-0.2556346	-0.2556346	-0.2556346	-0.2556346	-0.2556346	-0.2556346	-0.2556346	-0.2556346	-0.2556346	-0.2556346	-0.2556346	-0.2556346	-0.2556346	-0.2556346	-0.2556346	-0.2556346	-0.2556346	-0.2556346	-0.2556346
2.5672052	3.4263678	4.7503886	-0.2556346	1.2070427	-0.2556346	-0.2556346	-0.2556346	-0.2556346	-0.2556346	-0.2556346	-0.2556346	-0.2556346	-0.2556346	-0.2556346	-0.2556346	-0.2556346	-0.2556346	-0.2556346	-0.2556346	-0.2556346	-0.2556346	-0.2556346	-0.2556346	0.11681776	-0.2556346	-0.2556346	-0.2556346	-0.2556346	3.5100157	-0.2556346	-0.2556346	-0.2556346	-0.2556346	-0.2556346	-0.2556346	-0.2556346	-0.2556346	-0.2556346	-0.2556346	-0.2556346	-0.2556346	-0.2556346	-0.2556346	-0.2556346	-0.2556346	-0.2556346	-0.2556346	1.2578331	-0.2556346
8.049107	1.4576567	1.3637924	-0.2556346	-0.2556346	-0.2556346	-0.2556346	-0.2556346	-0.2556346	0.57373625	-0.2556346	-0.2556346	-0.2556346	-0.2556346	-0.2556346	-0.2556346	-0.2556346	-0.2556346	-0.2556346	-0.2556346	-0.2556346	-0.2556346	-0.2556346	-0.2556346	-0.2556346	-0.2556346	-0.2556346	-0.2556346	-0.2556346	-0.2556346	-0.2556346	-0.2556346	-0.2556346	-0.2556346	-0.2556346	-0.2556346	-0.2556346	-0.2556346	-0.2556346	-0.2556346	-0.2556346	-0.2556346	-0.2556346	-0.2556346	-0.2556346	-0.2556346	-0.2556346	-0.2556346	-0.2556346	-0.2556346
5.788269	3.2213314	-0.2556346	-0.2556346	-0.2556346	-0.2556346	-0.2556346	-0.2556346	-0.2556346	-0.2556346	1.8484079	-0.2556346	-0.2556346	-0.2556346	-0.2556346	-0.2556346	-0.2556346	-0.2556346	-0.2556346	-0.2556346	-0.2556346	-0.2556346	-0.2556346	-0.2556346	-0.2556346	-0.2556346	-0.2556346	-0.2556346	-0.2556346	-0.2556346	-0.2556346	-0.2556346	-0.2556346	-0.2556346	-0.2556346	-0.2556346	-0.13286725	-0.2556346	-0.2556346	-0.2556346	-0.2556346	0.4480288	-0.2556346	-0.2556346	-0.2556346	-0.2556346	-0.2556346	-0.2556346	-0.2556346	-0.2556346
0.090153635	-0.2556346	-0.2556346	-0.2556346	0.9342462	-0.2556346	-0.2556346	-0.2556346	-0.2556346	-0.2556346	-0.2556346	0.9145631	-0.2556346	0.51682603	-0.2556346	-0.2556346	-0.2556346	-0.2556346	-0.2556346	-0.2556346	-0.2556346	-0.2556346	-0.2556346	-0.2556346	-0.2556346	-0.2556346	-0.2556346	-0.2556346	-0.2556346	-0.119690716	-0.2556346	-0.2556346	-0.2556346	-0.2556346	-0.2556346	-0.2556346	1.256308	-0.2556346	-0.2556346	-0.2556346	0.77580076	-0.2556346	-0.2556346	-0.2556346	-0.2556346	-0.2556346	-0.2556346	-0.2556346	-0.2556346	-0.2556346
-0.2556346	-0.2556346	-0.2556346	2.719655	-0.2556346	-0.2556346	-0.2556346	-0.2556346	-0.2556346	-0.2556346	-0.2556346	-0.2556346	-0.23817904	-0.2556346	-0.0398769	-0.2556346	-0.2556346	-0.2556346	-0.2556346	-0.2556346	-0.2556346	-0.2556346	-0.2556346	-0.2556346	-0.2556346	-0.2556346	-0.2556346	-0.2556346	-0.2556346	-0.2556346	-0.2556346	-0.2556346	-0.2556346	-0.2556346	-0.2556346	2.0289025	-0.2556346	-0.2556346	-0.2556346	-0.2556346	-0.2556346	-0.2556346	-0.2556346	-0.2556346	-0.2556346	-0.2556346	-0.2556346	-0.2556346	-0.2556346	-0.2556346
0.39933607	0.4275852	1.2175744	0.53070086	3.0602868	-0.2556346	-0.2556346	-0.2556346	-0.2556346	-0.2556346	-0.2556346	-0.2556346	-0.2556346	-0.2556346	-0.2556346	-0.2556346	-0.2556346	-0.2556346	-0.2556346	-0.2556346	-0.2556346	-0.2556346	-0.2556346	-0.2556346	-0.2556346	-0.2556346	-0.2556346	-0.2556346	-0.2556346	-0.2556346	-0.2556346	-0.2556346	-0.2556346	-0.2556346	0.5478579	-0.2556346	-0.2556346	-0.2556346	-0.2556346	-0.2556346	-0.2556346	-0.2556346	-0.2556346	-0.2556346	-0.2556346	-0.2556346	-0.2556346	-0.2556346	-0.2556346	-0.2556346
-0.2556346	-0.2556346	0.70182216	0.6384409	-0.2556346	-0.2556346	-0.03685284	-0.2556346	-0.2556346	-0.2556346	-0.2556346	-0.2556346	-0.2556346	0.4788716	-0.2556346	-0.2556346	-0.2556346	-0.2556346	-0.2556346	-0.2556346	-0.2556346	-0.2556346	-0.2556346	-0.2556346	-0.2556346	-0.2556346	-0.2556346	-0.2556346	-0.2556346	-0.2556346	-0.2556346	-0.2556346	-0.2556346	-0.2556346	2.7586186	-0.2556346	-0.2556346	-0.2556346	-0.2556346	-0.2556346	-0.2556346	-0.2556346	-0.2556346	-0.2556346	-0.2556346	-0.2556346	-0.2556346	1.3031994	-0.2556346	-0.2556346
-0.2556346	-0.2556346	0.06451307	0.77224225	-0.2556346	-0.2556346	-0.2556346	-0.2556346	-0.2556346	-0.2556346	-0.2556346	-0.2556346	-0.2556346	0.95746505	-0.2556346	-0.2556346	-0.2556346	-0.2556346	-0.2556346	-0.2556346	-0.2556346	-0.2556346	-0.2556346	-0.2556346	-0.2556346	-0.2556346	-0.2556346	-0.2556346	-0.2556346	-0.2556346	-0.2556346	-0.2556346	-0.2556346	-0.2556346	0.4891445	-0.2556346	-0.2556346	-0.2556346	-0.2556346	-0.2556346	-0.2556346	-0.2556346	-0.2556346	-0.2556346	-0.2556346	-0.2556346	-0.2556346	-0.2556346	-0.2556346	-0.2556346
-0.2556346	-0.2556346	-0.2556346	-0.2556346	-0.2556346	-0.2556346	-0.2556346	-0.2556346	-0.2556346	-0.2556346	-0.2556346	-0.2556346	-0.2556346	-0.2556346	-0.2556346	-0.2556346	-0.2556346	-0.2556346	-0.2556346	-0.2556346	-0.2556346	-0.2556346	-0.2556346	-0.2556346	-0.2556346	-0.2556346	-0.2556346	-0.2556346	-0.2556346	-0.2556346	-0.2556346	-0.2556346	-0.2556346	-0.2556346	-0.2556346	-0.2556346	-0.2556346	-0.2556346	-0.2556346	-0.2556346	-0.2556346	-0.2556346	-0.2556346	-0.2556346	-0.2556346	-0.2556346	-0.2556346	-0.2556346	-0.2556346	-0.2556346
-0.2556346	-0.2556346	-0.2556346	-0.2556346	-0.2556346	-0.2556346	-0.2556346	-0.2556346	-0.2556346	-0.2556346	-0.2556346	-0.2556346	-0.2556346	-0.2556346	-0.2556346	-0.2556346	-0.2556346	-0.2556346	-0.2556346	0.9993365	-0.2556346	-0.2556346	-0.2556346	0.30206007	-0.2556346	-0.2556346	-0.2556346	-0.06439069	-0.2556346	-0.2556346	-0.2556346	-0.2556346	-0.2556346	-0.2556346	-0.2556346	-0.2556346	-0.2556346	-0.2556346	0.856756	-0.2556346	-0.2556346	-0.2556346	-0.2556346	-0.2556346	-0.2556346	-0.2556346	-0.2556346	-0.2556346	-0.2556346	-0.2556346
-0.2556346	-0.2556346	-0.2556346	-0.2556346	0.8164776	-0.12209177	0.21409261	-0.2556346	-0.2556346	-0.2556346	-0.2556346	-0.2556346	-0.2556346	-0.2556346	-0.2556346	-0.2556346	-0.2556346	-0.2556346	-0.2556346	-0.2556346	-0.2556346	-0.2556346	-0.2556346	-0.2556346	-0.2556346	-0.2556346	-0.2556346	-0.2556346	-0.2556346	-0.2556346	-0.2556346	-0.2556346	-0.2556346	-0.2556346	-0.2556346	-0.2556346	-0.2556346	-0.2556346	-0.18663536	-0.2556346	-0.2556346	-0.2556346	-0.2556346	-0.2556346	-0.2556346	-0.2556346	-0.2556346	-0.2556346	-0.2556346	-0.2556346
-0.2556346	-0.2556346	-0.2556346	-0.2556346	-0.2556346	0.015673997	-0.07635349	-0.2556346	-0.2556346	-0.2556346	-0.2556346	-0.2556346	-0.2556346	-0.2556346	-0.2556346	-0.2556346	-0.2556346	0.7463316	0.9988294	-0.2556346	-0.2556346	-0.2556346	-0.2556346	-0.2556346	-0.2556346	-0.2556346	-0.2556346	-0.2556346	-0.2556346	-0.2556346	-0.2556346	-0.2556346	-0.2556346	-0.2556346	-0.2556346	-0.2556346	-0.2556346	-0.2556346	-0.2556346	1.7227634	-0.2556346	-0.2556346	-0.2556346	-0.2556346	-0.2556346	-0.2556346	-0.2556346	-0.2556346	-0.2556346	-0.2556346
-0.2556346	-0.2556346	-0.2556346	-0.2556346	-0.2556346	-0.2556346	0.8807524	-0.2556346	-0.2556346	-0.2556346	-0.2556346	-0.2556346	-0.2556346	-0.2556346	-0.2556346	-0.2556346	-0.16180918	1.8336463	-0.2556346	0.57666373	-0.2556346	-0.2556346	-0.2556346	-0.2556346	-0.2556346	-0.2556346	-0.2556346	-0.2556346	-0.2556346	-0.2556346	-0.2556346	-0.2556346	-0.2556346	-0.2556346	-0.2556346	-0.2556346	-0.2556346	-0.2556346	-0.2556346	-0.2556346	1.1351228	-0.2556346	-0.2556346	-0.2556346	-0.2556346	-0.2556346	-0.2556346	-0.2556346	-0.2556346	-0.2556346
-0.2556346	-0.2556346	-0.2556346	-0.2556346	-0.2556346	-0.2556346	-0.2556346	-0.2556346	-0.2556346	-0.2556346	-0.2556346	-0.2556346	-0.2556346	-0.2556346	-0.2556346	1.143677	-0.2556346	-0.2556346	-0.2556346	-0.2556346	-0.2556346	-0.2556346	-0.2556346	-0.2556346	-0.2556346	-0.2556346	-0.2556346	-0.2556346	-0.2556346	-0.2556346	-0.2556346	-0.2556346	-0.2556346	-0.2556346	-0.2556346	-0.2556346	-0.2556346	-0.2556346	-0.2556346	-0.2556346	-0.2556346	-0.2556346	-0.2556346	-0.2556346	-0.2556346	-0.2556346	-0.2556346	-0.2556346	-0.2556346	-0.2556346
-0.2556346	-0.2556346	-0.2556346	-0.2556346	-0.2556346	-0.2556346	0.37948957	-0.2556346	-0.2556346	-0.2556346	-0.2556346	-0.2556346	-0.2556346	-0.2556346	-0.2556346	-0.2556346	-0.2556346	-0.2556346	-0.2556346	-0.2556346	-0.2556346	-0.2556346	-0.2556346	-0.2556346	-0.2556346	-0.2556346	1.8039318	-0.2556346	-0.2556346	-0.2556346	-0.2556346	-0.2556346	-0.2556346	-0.2556346	-0.2556346	-0.2556346	-0.2556346	-0.2556346	-0.074384704	-0.2556346	-0.2556346	-0.2556346	-0.2556346	-0.2556346	-0.2556346	-0.2556346	-0.2556346	-0.14279102	-0.2556346	-0.2556346
-0.2556346	-0.2556346	-0.2556346	-0.2556346	-0.2556346	-0.2556346	-0.2556346	-0.2556346	1.6935601	-0.2556346	-0.2556346	-0.2556346	-0.2556346	-0.2556346	0.89603806	-0.2556346	-0.2556346	-0.2556346	-0.2556346	-0.2556346	-0.2556346	1.5425013	-0.2556346	-0.2556346	-0.2556346	-0.2556346	-0.2556346	-0.2556346	-0.2556346	-0.2556346	-0.2556346	-0.2556346	-0.2556346	-0.2556346	-0.2556346	-0.2556346	-0.2556346	-0.2556346	-0.2556346	-0.2556346	-0.2556346	-0.2556346	-0.2556346	-0.2556346	-0.2556346	-0.2556346	-0.2556346	-0.2556346	-0.2556346	-0.2556346
-0.2556346	-0.2556346	-0.2556346	-0.2556346	0.60256803	-0.2556346	-0.2556346	-0.2556346	-0.2556346	-0.2556346	0.100821674	-0.2556346	-0.2556346	-0.2556346	-0.2556346	-0.2556346	-0.2556346	-0.2556346	-0.2556346	-0.2556346	-0.2556346	-0.2556346	-0.2556346	-0.2556346	-0.2556346	-0.2556346	0.17188911	-0.2556346	-0.2556346	-0.2556346	-0.2556346	-0.2556346	-0.2556346	-0.2556346	-0.2556346	-0.2556346	-0.2556346	-0.2556346	-0.2556346	-0.2556346	-0.2556346	-0.2556346	-0.2556346	-0.2556346	-0.2556346	-0.2556346	-0.2556346	-0.2556346	-0.2556346	-0.2556346
-0.2556346	-0.2556346	-0.2556346	-0.2556346	-0.2556346	-0.2556346	1.2868034	-0.2556346	-0.21112815	-0.2556346	1.0436479	-0.2556346	-0.2556346	-0.2556346	-0.2556346	-0.2556346	-0.2556346	-0.2556346	-0.2556346	-0.2556346	-0.2556346	-0.2556346	-0.2556346	-0.2556346	-0.2556346	-0.2556346	2.485399	-0.2556346	-0.2556346	-0.2556346	-0.2556346	-0.2556346	-0.2556346	-0.2556346	-0.2556346	-0.2556346	2.4799247	-0.2556346	-0.2556346	-0.2556346	4.018964	-0.2556346	-0.2556346	-0.2556346	-0.2556346	-0.2556346	-0.2556346	-0.2556346	-0.2556346	-0.2556346
-0.2556346	-0.2556346	-0.2556346	-0.2556346	-0.2556346	-0.2556346	-0.2556346	-0.2556346	-0.2556346	-0.2556346	-0.2556346	-0.2556346	-0.2556346	-0.2556346	-0.2556346	-0.2556346	-0.2556346	-0.2556346	-0.2556346	-0.2556346	-0.2556346	-0.2556346	-0.2556346	-0.2556346	-0.2556346	-0.2556346	-0.2556346	-0.2556346	-0.2556346	-0.2556346	-0.2556346	-0.2556346	-0.2556346	-0.2556346	-0.2556346	-0.2556346	-0.2556346	-0.2556346	-0.2556346	-0.2556346	-0.2556346	-0.2556346	-0.2556346	-0.2556346	-0.2556346	-0.2556346	-0.2556346	-0.2556346	-0.2556346	-0.2556346
-0.2556346	-0.2556346	-0.2556346	-0.2556346	-0.2556346	-0.2556346	-0.2556346	-0.2556346	-0.2556346	-0.2556346	-0.2556346	-0.2556346	-0.2556346	-0.2556346	-0.2556346	-0.2556346	-0.2556346	-0.2556346	-0.2556346	-0.2556346	-0.2556346	-0.2556346	-0.2556346	-0.2556346	-0.2556346	-0.2556346	-0.2556346	-0.2556346	-0.097108625	-0.2556346	-0.2556346	-0.2556346	-0.2556346	-0.2556346	-0.2556346	-0.2556346	-0.2556346	-0.2556346	-0.2556346	-0.2556346	-0.2556346	-0.2556346	-0.2556346	-0.2556346	-0.2556346	-0.2556346	0.8015632	-0.2556346	-0.2556346	-0.2556346
-0.2556346	-0.2556346	-0.2556346	-0.2556346	-0.2556346	-0.2556346	-0.2556346	-0.2556346	-0.2556346	-0.2556346	-0.2556346	-0.2556346	-0.2556346	-0.2556346	-0.2556346	-0.2556346	-0.2556346	-0.2556346	-0.2556346	-0.2556346	-0.2556346	-0.2556346	-0.2556346	-0.2556346	-0.2556346	-0.2556346	-0.2556346	-0.2556346	-0.2556346	-0.2556346	-0.2556346	-0.2556346	-0.2556346	-0.2556346	-0.2556346	-0.2556346	-0.2556346	-0.2556346	0.74193835	-0.2556346	-0.2556346	-0.2556346	-0.2556346	-0.2556346	-0.2556346	-0.2556346	-0.2556346	-0.2556346	-0.2556346	-0.2556346
-0.2556346	-0.2556346	-0.2556346	-0.2556346	-0.2556346	-0.2556346	-0.2556346	-0.2556346	-0.2556346	-0.2556346	-0.2556346	-0.2556346	-0.2556346	-0.2556346	-0.2556346	-0.2556346	-0.2556346	-0.2556346	-0.2556346	-0.2556346	-0.2556346	-0.2556346	-0.2556346	-0.2556346	-0.2556346	-0.2556346	-0.2556346	-0.2556346	0.438145	-0.18558058	-0.12102589	-0.2556346	-0.2556346	-0.2556346	-0.2556346	-0.2556346	-0.2556346	-0.2556346	-0.2556346	-0.2556346	-0.2556346	-0.2556346	-0.2556346	-0.2556346	0.3791088	-0.2556346	-0.2556346	-0.2556346	-0.2556346	-0.2556346
-0.2556346	-0.2556346	-0.2556346	-0.2556346	-0.2556346	-0.2556346	-0.2556346	-0.2556346	-0.2556346	-0.2556346	-0.2556346	-0.2556346	-0.2556346	-0.2556346	-0.2556346	-0.2556346	-0.2556346	-0.2556346	-0.2556346	-0.2556346	-0.2556346	-0.2556346	-0.2556346	-0.2556346	-0.2556346	-0.2556346	-0.2556346	1.6513648	0.24510616	-0.2556346	-0.2556346	-0.2556346	-0.2556346	-0.2556346	-0.2556346	-0.2556346	-0.2556346	-0.2556346	-0.2556346	-0.2556346	-0.2556346	-0.2556346	-0.2556346	-0.2556346	-0.2556346	-0.2556346	-0.2556346	3.6462364	-0.2556346	-0.2556346
-0.2556346	-0.2556346	-0.2556346	-0.2556346	-0.2556346	-0.2556346	-0.2556346	-0.2556346	-0.2556346	-0.2556346	-0.2556346	-0.2556346	-0.2556346	-0.2556346	-0.2556346	-0.2556346	-0.2556346	-0.2556346	-0.2556346	-0.2556346	-0.2556346	1.478075	-0.2556346	-0.2556346	-0.2556346	-0.2556346	-0.2556346	-0.2556346	-0.2556346	-0.2556346	-0.2556346	-0.2556346	-0.2556346	-0.2556346	-0.2556346	-0.2556346	-0.2556346	-0.2556346	-0.2556346	-0.2556346	-0.2556346	-0.2556346	-0.2556346	-0.2556346	-0.2556346	-0.2556346	-0.2556346	-0.2556346	-0.2556346	-0.2556346
-0.2556346	-0.2556346	-0.2556346	-0.2556346	-0.2556346	0.66501194	-0.2556346	-0.2556346	-0.2556346	-0.2556346	-0.2556346	-0.2556346	-0.2556346	-0.2556346	-0.2556346	-0.2556346	-0.2556346	-0.2556346	-0.2556346	-0.2556346	-0.2556346	2.3652542	-0.2556346	-0.2556346	-0.2556346	-0.2556346	-0.2556346	-0.2556346	-0.2556346	-0.2556346	-0.2556346	2.5925012	-0.2556346	-0.2556346	-0.2556346	-0.2556346	-0.2556346	-0.2556346	-0.2556346	-0.2556346	-0.2556346	-0.2556346	-0.2556346	-0.2556346	-0.2556346	-0.2556346	-0.2556346	-0.2556346	-0.2556346	-0.2556346
-0.2556346	-0.2556346	-0.2556346	-0.2556346	-0.2556346	-0.2556346	-0.2556346	-0.2556346	-0.2556346	-0.2556346	-0.2556346	-0.2556346	-0.2556346	-0.2556346	-0.2556346	-0.2556346	-0.2556346	-0.2556346	-0.2556346	-0.2556346	-0.2556346	0.24320027	-0.2556346	-0.2556346	2.1392212	-0.2556346	-0.2556346	-0.2556346	-0.2556346	-0.2556346	-0.2556346	3.3184729	-0.2556346	-0.2556346	-0.2556346	-0.2556346	-0.2556346	-0.2556346	-0.2556346	-0.2556346	-0.2556346	-0.2556346	-0.2556346	-0.2556346	-0.2556346	-0.2556346	-0.2556346	-0.2556346	-0.2556346	-0.2556346
-0.2556346	-0.2556346	-0.2556346	-0.2556346	-0.2556346	0.3719492	-0.2556346	-0.2556346	-0.2556346	-0.2556346	-0.2556346	-0.2556346	-0.2556346	-0.2556346	-0.2556346	-0.2556346	-0.2556346	-0.2556346	-0.2556346	-0.2556346	-0.2556346	-0.2556346	-0.2556346	-0.2556346	-0.2556346	-0.2556346	-0.2556346	-0.2556346	-0.2556346	-0.2556346	-0.2556346	1.2370023	-0.2556346	-0.2556346	-0.2556346	-0.2556346	-0.2556346	-0.2556346	-0.2556346	-0.2556346	-0.2556346	-0.2556346	-0.2556346	-0.2556346	0.29685363	-0.2556346	-0.2556346	-0.2556346	-0.2556346	-0.2556346
-0.2556346	-0.2556346	-0.2556346	-0.2556346	-0.2556346	0.86790586	-0.2556346	-0.2556346	-0.2556346	-0.2556346	-0.2556346	0.614764	-0.2556346	-0.2556346	-0.2556346	0.07023198	-0.2556346	-0.2556346	-0.2556346	-0.2556346	-0.2556346	3.8810964	-0.2556346	-0.2556346	-0.2556346	-0.2556346	-0.2556346	-0.2556346	0.31414998	-0.2556346	-0.2556346	-0.2556346	-0.2556346	-0.2556346	-0.2556346	-0.2556346	-0.2556346	-0.2556346	-0.2556346	-0.2556346	-0.2556346	-0.2556346	-0.2556346	-0.2556346	-0.2556346	-0.2556346	-0.2556346	-0.2556346	-0.2556346	-0.2556346
-0.2556346	-0.2556346	-0.2556346	-0.2556346	-0.2556346	-0.2556346	-0.2556346	0.19002146	-0.2556346	-0.2556346	-0.2556346	-0.2556346	-0.2556346	-0.2556346	-0.2556346	-0.2556346	-0.2556346	-0.2556346	-0.2556346	-0.2556346	-0.2556346	0.78890514	-0.2556346	-0.2556346	-0.2556346	-0.2556346	-0.2556346	-0.2556346	-0.2556346	-0.2556346	-0.2556346	-0.2556346	-0.2556346	-0.2556346	-0.2556346	-0.2556346	-0.2556346	-0.2556346	-0.2556346	-0.2556346	-0.2556346	-0.2556346	-0.2556346	-0.2556346	-0.2556346	-0.2556346	-0.2556346	-0.2556346	-0.2556346	-0.2556346
-0.2556346	-0.2556346	-0.2556346	-0.2556346	-0.2556346	-0.2556346	-0.2556346	-0.0077501815	-0.2556346	-0.2556346	-0.2556346	-0.2556346	-0.2556346	0.8886784	-0.007570295	-0.2556346	-0.2556346	-0.2556346	-0.2556346	-0.2556346	-0.2556346	-0.2556346	0.9838718	-0.2556346	-0.2556346	-0.2556346	-0.2556346	-0.2556346	-0.2556346	-0.2556346	-0.2556346	-0.2556346	0.8879919	-0.2556346	-0.2556346	-0.2556346	-0.2556346	-0.2556346	-0.2556346	-0.2556346	-0.2556346	-0.2556346	-0.2556346	-0.2556346	-0.2556346	-0.2556346	-0.2556346	-0.2556346	-0.2556346	-0.2556346
-0.2556346	-0.2556346	-0.2556346	-0.2556346	-0.2556346	-0.2556346	-0.2556346	-0.2556346	-0.2556346	-0.2556346	-0.2556346	-0.2556346	1.1017075	0.30267736	-0.2556346	-0.2556346	-0.2556346	-0.2556346	-0.2556346	-0.2556346	-0.2556346	-0.2556346	0.7827864	-0.2556346	-0.2556346	-0.2556346	-0.2556346	2.3556685	-0.2556346	-0.2556346	-0.2556346	-0.2556346	-0.2556346	-0.2556346	-0.2556346	-0.2556346	-0.2556346	-0.2556346	-0.2556346	-0.2556346	-0.2556346	-0.2556346	2.953012	-0.2556346	-0.2556346	-0.2556346	-0.2556346	-0.2556346	-0.2556346	-0.2556346
-0.2556346	-0.2556346	-0.2556346	-0.2556346	-0.2556346	-0.2556346	-0.2556346	-0.2556346	-0.2556346	-0.2556346	-0.2556346	-0.2556346	-0.2556346	-0.2556346	-0.2556346	0.52724904	-0.2556346	-0.2556346	-0.2556346	-0.2556346	-0.2556346	-0.2556346	-0.2556346	-0.2556346	-0.2556346	-0.2556346	-0.2556346	-0.2556346	-0.2556346	-0.2556346	-0.2556346	-0.2556346	-0.2556346	-0.2556346	-0.2556346	-0.0024335303	-0.2556346	-0.2556346	-0.2556346	-0.2556346	-0.2556346	-0.2556346	-0.2556346	-0.2556346	-0.2556346	-0.2556346	-0.2556346	-0.2556346	-0.2556346	-0.2556346
-0.2556346	-0.2556346	-0.2556346	-0.2556346	-0.2556346	-0.2556346	-0.2556346	-0.2556346	-0.2556346	-0.2556346	-0.2556346	-0.2556346	-0.2556346	-0.2556346	-0.2556346	-0.2556346	-0.2556346	-0.2556346	-0.2556346	-0.2556346	-0.2556346	-0.2556346	0.23836637	-0.2556346	-0.2556346	0.15978348	-0.2556346	-0.2556346	-0.2556346	-0.2556346	-0.2556346	-0.2556346	-0.2556346	-0.2556346	-0.2556346	-0.2556346	-0.2556346	-0.2556346	-0.2556346	-0.2556346	-0.2556346	0.3062079	-0.2556346	-0.2556346	-0.2556346	-0.2556346	-0.2556346	-0.2556346	-0.2556346	-0.2556346
-0.2556346	-0.2556346	-0.2556346	-0.2556346	-0.2556346	-0.2556346	-0.2556346	0.07517563	-0.2556346	-0.2556346	-0.2556346	-0.2556346	-0.2556346	0.5218095	-0.2556346	-0.2556346	-0.2556346	-0.2556346	-0.2556346	-0.2556346	0.06452065	-0.2556346	-0.2556346	-0.2556346	-0.2556346	-0.13960373	-0.2556346	-0.2556346	-0.2556346	-0.2556346	-0.2556346	-0.2556346	0.12076774	0.09180233	-0.2556346	-0.2556346	-0.2556346	-0.2556346	-0.2556346	-0.2556346	-0.2556346	1.416738	-0.2556346	0.78533137	-0.2556346	-0.2556346	-0.2556346	-0.2556346	-0.2556346	-0.2556346
-0.2556346	0.12644362	-0.2556346	-0.2556346	-0.2556346	-0.2556346	-0.2556346	-0.2556346	-0.2556346	-0.23999928	-0.2556346	-0.2556346	-0.2556346	-0.2556346	-0.2556346	-0.2556346	-0.2556346	-0.2556346	-0.2556346	-0.2556346	-0.06488245	-0.2556346	-0.2556346	-0.2556346	-0.2556346	-0.2556346	-0.2556346	-0.2556346	-0.2556346	-0.2556346	-0.2556346	-0.2556346	-0.2556346	-0.2556346	-0.2556346	-0.2556346	-0.2556346	-0.2556346	-0.2556346	-0.2556346	-0.2556346	0.4947893	-0.2556346	-0.2556346	-0.2556346	-0.2556346	-0.2556346	-0.2556346	-0.2556346	-0.2556346
-0.2556346	-0.091039844	-0.2556346	-0.2556346	-0.2556346	-0.2556346	-0.2556346	-0.2556346	-0.2556346	-0.2556346	-0.2556346	-0.2556346	-0.2556346	-0.2556346	-0.2556346	-0.2556346	-0.2556346	-0.2556346	-0.2556346	-0.2556346	0.19759668	-0.2556346	-0.2556346	-0.2556346	-0.2556346	-0.2556346	-0.2556346	-0.2556346	-0.2556346	-0.2556346	0.827335	-0.2556346	-0.2556346	-0.2556346	-0.2556346	-0.2556346	-0.2556346	-0.2556346	-0.2556346	-0.2556346	-0.2556346	1.4085188	-0.2556346	-0.2556346	-0.2556346	-0.2556346	-0.2556346	-0.2556346	-0.2556346	-0.2556346
-0.2556346	0.59920645	-0.2556346	-0.2556346	-0.2556346	-0.2556346	-0.2556346	-0.2556346	-0.2556346	-0.2556346	-0.2556346	-0.2556346	-0.2556346	-0.2556346	-0.2556346	-0.2556346	-0.2556346	-0.2556346	-0.2556346	-0.2556346	-0.2556346	-0.2556346	-0.2556346	-0.2556346	-0.2556346	-0.2556346	-0.2556346	-0.2556346	-0.2556346	-0.2556346	-0.2556346	-0.2556346	-0.2556346	-0.2556346	1.7476454	-0.2556346	-0.2556346	-0.2556346	-0.2556346	-0.2556346	-0.2556346	3.1446872	-0.2556346	-0.2556346	-0.2556346	-0.2556346	-0.2556346	1.6348033	-0.2556346	-0.2556346
-0.2556346	-0.25279495	-0.2556346	-0.2556346	-0.2556346	-0.2556346	-0.2556346	-0.2556346	-0.2556346	-0.2556346	-0.2556346	-0.2556346	-0.2556346	-0.2556346	-0.2556346	-0.2556346	-0.2556346	-0.2556346	-0.2556346	-0.2556346	-0.2556346	-0.2556346	-0.2556346	-0.2556346	-0.14555709	-0.2556346	-0.2556346	-0.2556346	-0.2556346	-0.2556346	-0.2556346	-0.2556346	-0.2556346	-0.2556346	-0.2556346	-0.2556346	-0.2556346	-0.2556346	-0.2556346	-0.2556346	-0.2556346	1.4867141	-0.2556346	-0.2556346	-0.2556346	-0.2556346	-0.2556346	-0.2556346	-0.2556346	-0.2556346
-0.2556346	-0.2556346	-0.2556346	-0.2556346	-0.2556346	-0.2556346	-0.2556346	-0.2556346	-0.2556346	-0.2556346	-0.2556346	-0.2556346	-0.2556346	-0.2556346	-0.2556346	-0.2556346	-0.2556346	-0.2556346	-0.2556346	-0.2556346	-0.2556346	-0.2556346	-0.2556346	-0.2556346	-0.2556346	-0.2556346	-0.2556346	-0.2556346	-0.2556346	-0.2556346	-0.2556346	-0.2556346	-0.2556346	-0.2556346	-0.2556346	-0.2556346	0.31423566	-0.2556346	-0.015994823	-0.2556346	-0.2556346	1.4191341	-0.2556346	-0.2556346	-0.2556346	-0.2556346	-0.2556346	1.2985519	-0.2556346	1.3474162
-0.2556346	-0.2556346	-0.2556346	-0.2556346	1.5646789	-0.2556346	-0.2556346	-0.22329035	-0.2556346	-0.2556346	-0.2556346	-0.2556346	-0.2556346	-0.14085364	-0.2556346	-0.2556346	-0.2556346	-0.2556346	-0.2556346	-0.2556346	-0.2556346	-0.2556346	-0.2556346	-0.2556346	-0.2556346	-0.2556346	-0.2556346	-0.2556346	-0.2556346	-0.2556346	-0.2556346	-0.2556346	-0.2556346	-0.2556346	-0.2556346	0.94396335	-0.2556346	-0.2556346	-0.2556346	-0.2556346	-0.2556346	-0.2556346	-0.024736796	-0.2556346	-0.2556346	-0.2556346	-0.2556346	0.7895902	0.6736351	-0.2556346
-0.2556346	-0.2556346	-0.2556346	-0.2556346	-0.2556346	-0.2556346	-0.2556346	-0.2556346	-0.2556346	1.9639106	-0.2556346	0.7343409	-0.2556346	0.6117978	-0.2556346	-0.2556346	-0.2556346	0.63582826	-0.2556346	-0.2556346	-0.2556346	-0.2556346	-0.2556346	-0.2556346	-0.2556346	-0.2556346	-0.2556346	-0.2556346	-0.2556346	-0.2556346	-0.2556346	-0.2556346	-0.2556346	-0.2556346	-0.2556346	-0.2556346	-0.2556346	-0.2556346	-0.2556346	-0.2556346	-0.2556346	1.4276512	-0.2556346	-0.2556346	-0.2556346	-0.2556346	-0.2556346	0.07233087	0.49572262	-0.2556346
-0.13107374	-0.2556346	-0.2556346	-0.2556346	1.2864019	-0.2556346	-0.2556346	-0.2556346	-0.2556346	0.066744454	-0.2556346	-0.2556346	-0.16993436	-0.2556346	0.92053914	-0.2556346	-0.2556346	-0.2556346	-0.2556346	-0.2556346	-0.2556346	-0.2556346	-0.2556346	-0.2556346	-0.2556346	-0.2556346	-0.2556346	-0.2556346	-0.2556346	-0.2556346	-0.2556346	-0.2556346	-0.2556346	-0.2556346	-0.2556346	-0.2556346	-0.2556346	-0.2556346	-0.2556346	-0.2556346	-0.2556346	1.770137	-0.2556346	-0.2556346	-0.2556346	-0.2556346	-0.2556346	1.9182744	0.82063293	-0.2556346
-0.2556346	-0.2556346	-0.2556346	-0.2556346	0.23851092	-0.2556346	-0.2556346	-0.2556346	-0.2556346	2.4667935	1.6335198	1.6522597	0.12680879	-0.2556346	-0.2556346	-0.2556346	-0.2556346	-0.2556346	-0.2556346	-0.2556346	-0.2556346	-0.2556346	-0.2556346	-0.2556346	-0.03616828	-0.2556346	-0.2556346	-0.2556346	-0.2556346	-0.2556346	0.6622002	-0.2556346	-0.2556346	-0.2556346	-0.2556346	-0.2556346	-0.2556346	-0.2556346	-0.2556346	-0.2556346	-0.09104209	1.4110895	-0.2556346	-0.2556346	-0.2556346	-0.2556346	2.4708557	-0.10850318	-0.2556346	-0.2556346
-0.2556346	-0.2556346	-0.2556346	-0.2556346	-0.2556346	-0.2556346	-0.2556346	-0.2556346	-0.2556346	-0.2556346	0.26045895	0.40262765	-0.2556346	-0.2556346	-0.2556346	-0.2556346	-0.2556346	-0.2556346	-0.2556346	-0.2556346	-0.2556346	-0.2556346	-0.2556346	-0.2556346	0.75071573	-0.2556346	-0.2556346	-0.2556346	-0.2556346	-0.2556346	-0.2556346	-0.2556346	-0.2556346	-0.2556346	-0.2556346	-0.2556346	-0.2556346	-0.2556346	-0.2556346	-0.2556346	0.34566894	-0.2556346	-0.2556346	-0.2556346	2.3292015	-0.17009296	-0.2556346	-0.2556346	-0.2556346	-0.2556346
-0.2556346	-0.2556346	-0.2556346	-0.2556346	0.80094916	-0.2556346	-0.2556346	-0.2556346	-0.2556346	-0.2556346	-0.2556346	1.5806025	1.0929977	-0.2556346	-0.2556346	-0.2556346	-0.2556346	-0.2556346	-0.2556346	-0.2556346	-0.2556346	-0.2556346	-0.2556346	-0.2556346	-0.2556346	-0.2556346	-0.2556346	-0.2556346	-0.2556346	-0.2556346	-0.2556346	-0.2556346	-0.2556346	-0.2556346	-0.2556346	-0.2556346	-0.2556346	-0.2556346	-0.2556346	-0.23060934	-0.2556346	-0.2556346	-0.2556346	-0.2556346	-0.2556346	-0.2556346	-0.2556346	-0.2556346	-0.2556346	-0.2556346
-0.2556346	-0.2556346	-0.2556346	-0.2556346	-0.2556346	-0.2556346	-0.2556346	-0.2556346	-0.2556346	-0.2556346	-0.2556346	-0.2556346	-0.2556346	-0.06557353	-0.2556346	-0.2556346	-0.2556346	-0.2556346	-0.2556346	-0.2556346	-0.2556346	-0.2556346	-0.2556346	-0.2556346	-0.2556346	-0.2556346	-0.2556346	-0.2556346	-0.2556346	-0.2556346	-0.2556346	-0.2556346	-0.109172024	-0.2556346	-0.2556346	-0.2556346	-0.2556346	-0.2556346	-0.2556346	-0.2556346	-0.2556346	-0.2556346	-0.2556346	-0.2556346	-0.2556346	-0.2556346	-0.2556346	-0.2556346	-0.2556346	-0.2556346
-0.2556346	-0.2556346	-0.2556346	-0.2556346	0.54229635	-0.2556346	-0.2556346	-0.2556346	-0.2556346	-0.2556346	-0.2556346	-0.2556346	-0.2556346	1.911291	-0.2556346	-0.2556346	-0.2556346	-0.2556346	-0.2556346	-0.2556346	-0.2556346	-0.2556346	-0.2556346	-0.2556346	-0.2556346	-0.2556346	-0.2556346	-0.2556346	-0.2556346	-0.2556346	-0.2556346	-0.2556346	-0.2556346	-0.2556346	1.3539516	-0.2556346	-0.2556346	-0.2556346	-0.2556346	-0.2556346	-0.2556346	-0.21792586	-0.2556346	-0.2556346	-0.2556346	-0.2556346	-0.2556346	-0.2556346	-0.2556346	-0.2556346
-0.2556346	-0.2556346	-0.2556346	-0.2556346	-0.1537915	1.4518383	-0.2556346	0.84130627	-0.2556346	-0.2556346	-0.2556346	-0.2556346	-0.2556346	-0.2556346	-0.2556346	-0.2556346	-0.2556346	-0.2556346	-0.2556346	-0.2556346	-0.2556346	-0.2556346	-0.2556346	-0.2556346	-0.2556346	-0.2556346	-0.2556346	-0.2556346	-0.2556346	-0.2556346	-0.2556346	-0.2556346	-0.2556346	-0.2556346	-0.022202097	-0.2556346	-0.2556346	-0.2556346	-0.2556346	-0.2556346	-0.2556346	0.2176749	0.310872	-0.2556346	-0.2556346	-0.2556346	-0.2556346	-0.2556346	-0.2556346	-0.2556346
-0.2556346	-0.2556346	-0.2556346	-0.2556346	-0.2556346	-0.2556346	-0.2556346	-0.2556346	-0.2556346	-0.2556346	-0.2556346	-0.2556346	-0.2556346	-0.2556346	-0.2556346	-0.2556346	-0.2556346	-0.2556346	-0.2556346	-0.2556346	-0.2556346	-0.2556346	-0.2556346	-0.2556346	-0.2556346	-0.2556346	-0.2556346	-0.2556346	-0.2556346	-0.2556346	-0.2556346	-0.2556346	-0.2556346	-0.2556346	-0.2556346	0.6587164	-0.2556346	-0.2556346	-0.2556346	-0.2556346	-0.2556346	-0.2556346	-0.2556346	-0.2556346	-0.2556346	0.10439264	-0.2556346	-0.2556346	-0.2556346	-0.2556346
-0.2556346	-0.2556346	-0.2556346	-0.2556346	2.2010858	-0.2556346	-0.2556346	-0.2556346	-0.2556346	-0.2556346	-0.2556346	-0.2556346	-0.2556346	-0.2556346	-0.2556346	-0.2556346	-0.2556346	-0.2556346	1.0824255	-0.2556346	-0.2556346	-0.2556346	-0.2556346	-0.2556346	-0.2556346	-0.2556346	-0.2556346	-0.2556346	-0.2556346	-0.2556346	-0.2556346	-0.2556346	0.047931585	-0.2556346	-0.2556346	0.633501	-0.2556346	-0.2556346	-0.2556346	-0.2556346	0.055208385	-0.2556346	1.6123286	-0.2556346	1.2674974	-0.2556346	-0.2556346	-0.2556346	-0.2556346	-0.2556346
-0.2556346	-0.2556346	-0.2556346	-0.2556346	-0.2556346	-0.2556346	-0.2556346	-0.2556346	-0.2556346	0.21441905	-0.2556346	1.2816577	-0.2556346	-0.2556346	-0.2313356	-0.2556346	-0.2556346	-0.2556346	1.7015376	-0.2556346	-0.2556346	-0.2556346	-0.2556346	-0.2556346	-0.2556346	-0.2556346	-0.2556346	-0.2556346	0.815089	-0.2556346	-0.2556346	-0.2556346	-0.2556346	-0.2556346	-0.20486292	0.2555058	-0.2556346	-0.07156858	-0.2556346	-0.2556346	-0.2556346	-0.2556346	-0.2556346	-0.2556346	-0.2556346	-0.2556346	-0.2556346	-0.2556346	-0.2556346	-0.2556346
-0.2556346	-0.2556346	-0.2556346	0.44148088	-0.2556346	-0.2556346	-0.2556346	-0.2556346	-0.2556346	-0.2556346	-0.2556346	-0.2556346	-0.2556346	-0.2556346	-0.2556346	-0.2556346	-0.2556346	-0.2556346	-0.099441566	-0.2556346	-0.2556346	-0.20270598	-0.2556346	-0.2556346	-0.2556346	-0.2556346	-0.2556346	-0.2556346	-0.2556346	-0.2556346	-0.2556346	-0.2556346	-0.2556346	-0.2556346	-0.2556346	-0.2556346	-0.2556346	-0.2556346	-0.2556346	-0.2556346	-0.2556346	-0.2556346	-0.2556346	-0.2556346	-0.2556346	-0.2556346	-0.2556346	-0.2556346	-0.2556346	-0.2556346
-0.2556346	-0.2556346	-0.2556346	-0.2556346	-0.2556346	-0.2556346	-0.2556346	-0.2556346	-0.2556346	-0.2556346	-0.2556346	-0.2556346	-0.2556346	-0.2556346	-0.2556346	-0.2556346	-0.2556346	-0.2556346	-0.2556346	-0.2556346	-0.2556346	-0.2556346	-0.2556346	-0.2556346	-0.2556346	-0.2556346	-0.2556346	-0.2556346	-0.2556346	-0.2556346	-0.2556346	-0.2556346	-0.2556346	-0.2556346	-0.2556346	-0.2556346	-0.2556346	-0.2556346	-0.2556346	-0.2556346	-0.2556346	0.38130778	-0.2556346	-0.2556346	-0.2556346	-0.2556346	-0.2556346	-0.2556346	-0.2556346	-0.2556346
0.032500196	-0.2556346	-0.2556346	-0.2556346	-0.2556346	-0.2556346	-0.2556346	-0.2556346	-0.2556346	-0.2556346	-0.2556346	-0.2556346	-0.2556346	-0.2556346	-0.2556346	-0.085862964	-0.2556346	-0.2556346	-0.2556346	-0.2556346	-0.2556346	-0.2556346	-0.2556346	-0.2556346	-0.2556346	-0.2556346	-0.2556346	-0.2556346	-0.2556346	-0.2556346	-0.2556346	-0.2556346	-0.2556346	-0.2556346	-0.2556346	-0.2556346	-0.2556346	-0.2556346	-0.2556346	-0.2556346	-0.2556346	-0.2556346	-0.2556346	-0.2556346	-0.2556346	-0.036401737	-0.2556346	-0.2556346	-0.2556346	-0.2556346
-0.2556346	-0.2556346	-0.2556346	-0.2556346	-0.2556346	-0.2556346	-0.2556346	-0.2556346	-0.2556346	-0.2556346	-0.2556346	-0.2556346	-0.2556346	-0.2556346	-0.2556346	-0.2556346	-0.2556346	-0.2556346	-0.2556346	-0.2556346	0.35646278	-0.2556346	-0.2556346	0.08544772	-0.2556346	-0.2556346	0.7775465	-0.2556346	-0.2556346	-0.2556346	-0.2556346	-0.2556346	-0.2556346	-0.2556346	-0.2556346	-0.2556346	-0.2556346	-0.2556346	-0.2556346	-0.2556346	-0.2556346	-0.2556346	-0.2556346	0.20364946	-0.2556346	-0.2556346	-0.2556346	-0.2556346	-0.2556346	-0.2556346
-0.2556346	-0.2556346	-0.2556346	-0.2556346	-0.2556346	-0.2556346	-0.2556346	-0.2556346	-0.2556346	-0.2556346	-0.2556346	-0.2556346	-0.2556346	-0.2556346	-0.2556346	-0.2556346	-0.2556346	-0.2556346	-0.2556346	-0.2556346	-0.2556346	-0.2556346	-0.2556346	-0.2556346	-0.2556346	-0.2556346	-0.2556346	-0.2556346	-0.2556346	-0.2556346	-0.2556346	-0.2556346	-0.2556346	-0.2556346	-0.2556346	-0.2556346	-0.2556346	-0.2556346	-0.2556346	-0.2556346	-0.2556346	-0.2556346	-0.2556346	-0.2556346	-0.2556346	-0.2556346	-0.2556346	-0.2556346	-0.2556346	-0.2556346
-0.2556346	-0.2556346	-0.2556346	-0.2556346	-0.2556346	-0.2556346	-0.2556346	-0.2556346	-0.2556346	-0.2556346	-0.2556346	-0.2163118	-0.2556346	-0.2556346	-0.2556346	-0.2556346	-0.2556346	-0.2556346	-0.2556346	-0.2556346	-0.2556346	-0.2556346	-0.2556346	-0.2556346	-0.2556346	-0.2556346	-0.2556346	-0.2556346	-0.2556346	-0.2556346	-0.2556346	-0.08264899	-0.2556346	-0.2556346	-0.2556346	-0.2556346	-0.2556346	-0.2556346	-0.2556346	-0.2556346	-0.2556346	-0.2556346	-0.2556346	-0.2556346	-0.2556346	-0.2556346	-0.2556346	-0.2556346	-0.2556346	-0.2556346
-0.2556346	-0.2556346	-0.2556346	-0.2556346	0.64211196	-0.2556346	-0.2556346	-0.2556346	-0.2556346	-0.2556346	-0.2556346	-0.2556346	-0.2556346	-0.2556346	-0.2556346	-0.2556346	-0.2556346	-0.2556346	-0.2556346	-0.2556346	-0.2556346	-0.2556346	-0.2556346	-0.2556346	1.5183372	-0.2556346	-0.2556346	-0.2556346	-0.2556346	-0.2556346	-0.2556346	-0.2556346	-0.2556346	-0.2556346	-0.2556346	0.2888337	-0.2556346	-0.2556346	-0.2556346	-0.2556346	-0.2556346	-0.2556346	-0.2556346	-0.2556346	-0.2556346	-0.2556346	-0.2556346	-0.2556346	-0.2556346	-0.2556346
-0.2556346	-0.2556346	-0.2556346	-0.2556346	0.19822904	-0.2556346	-0.2556346	-0.2556346	-0.2556346	-0.2556346	-0.2556346	-0.20069163	-0.2556346	-0.2556346	-0.2556346	-0.2556346	-0.2556346	-0.2556346	-0.2556346	-0.2556346	-0.2556346	-0.2556346	-0.2556346	-0.2556346	1.8387698	-0.2556346	-0.2556346	-0.2556346	-0.2556346	-0.2556346	-0.2556346	0.0720643	-0.2556346	-0.2556346	-0.2556346	-0.2556346	-0.2556346	-0.2556346	-0.2556346	-0.2556346	-0.2556346	-0.2556346	-0.2556346	-0.2556346	-0.2556346	-0.2556346	-0.2556346	-0.2556346	-0.2556346	-0.2556346
-0.2556346	-0.2556346	-0.2556346	-0.2556346	-0.2556346	-0.2556346	-0.2556346	2.092513	-0.23080094	-0.2556346	-0.2556346	-0.2556346	-0.2556346	-0.2556346	-0.2556346	-0.2556346	-0.2556346	-0.2556346	0.6119706	0.96983624	-0.2556346	-0.2556346	-0.2556346	-0.2556346	-0.2556346	-0.2556346	-0.2556346	-0.2556346	-0.2556346	-0.2556346	-0.2556346	1.3551116	-0.2556346	-0.2556346	-0.2556346	-0.2556346	3.8064115	-0.2556346	-0.2556346	-0.2556346	-0.2556346	-0.2556346	-0.2556346	-0.2556346	0.1682541	-0.2556346	-0.2556346	-0.2556346	-0.2556346	-0.2556346
-0.2556346	-0.2556346	-0.2556346	-0.2556346	-0.2556346	-0.2556346	-0.07149543	0.45857644	-0.1643812	-0.2556346	-0.2556346	-0.2556346	-0.2556346	-0.2556346	-0.2556346	-0.2556346	0.5000711	-0.2556346	-0.2556346	-0.2556346	-0.2556346	-0.2556346	-0.2556346	-0.2556346	0.5496842	-0.2556346	-0.2556346	-0.2556346	-0.2556346	-0.2556346	-0.2556346	0.27779475	-0.2556346	-0.2556346	-0.2556346	-0.2556346	-0.2556346	-0.2556346	-0.2556346	-0.2556346	-0.2556346	-0.2556346	-0.2556346	-0.2556346	-0.2556346	-0.2556346	-0.2556346	-0.2556346	-0.2556346	-0.2556346
-0.2556346	-0.2556346	-0.2556346	-0.2556346	-0.2556346	-0.2556346	-0.2556346	0.6978253	1.0589142	0.24754658	-0.2556346	-0.2556346	-0.12437156	-0.2556346	-0.2556346	-0.2556346	0.016052883	-0.10995031	-0.2556346	-0.2556346	1.1687489	-0.2556346	-0.2556346	-0.2556346	2.0687625	-0.2556346	-0.2556346	-0.2556346	-0.2556346	-0.2556346	0.8967947	-0.2556346	-0.2556346	-0.2556346	1.6167102	-0.2556346	-0.2556346	-0.2556346	-0.2556346	-0.2556346	-0.2556346	-0.2556346	-0.2556346	-0.2556346	-0.2556346	-0.2556346	2.1047907	-0.2556346	-0.2556346	-0.2556346
-0.2556346	-0.2556346	-0.2556346	-0.2556346	-0.2556346	-0.2556346	-0.2556346	-0.2556346	1.6185464	1.7703444	-0.2556346	-0.2556346	-0.2556346	-0.2556346	-0.2556346	-0.2556346	-0.2556346	0.9887809	-0.2556346	-0.2556346	-0.2556346	-0.2556346	-0.2556346	-0.2556346	-0.2556346	-0.2556346	-0.2556346	-0.2556346	-0.2556346	-0.2556346	-0.2556346	-0.2556346	-0.2556346	-0.2556346	-0.2556346	-0.2556346	-0.2556346	-0.2556346	-0.2556346	-0.2556346	-0.2556346	-0.2556346	-0.2556346	-0.2556346	-0.2556346	-0.2556346	2.6869166	-0.2556346	-0.2556346	-0.2556346
-0.2556346	-0.2556346	3.14507	1.2619241	-0.2556346	-0.2556346	-0.2556346	0.06613991	0.74204165	0.56994754	0.6035042	-0.2556346	-0.2556346	-0.2556346	-0.2556346	-0.2556346	-0.2556346	-0.2556346	-0.2556346	-0.2556346	-0.2556346	-0.2556346	-0.2556346	-0.2556346	-0.2556346	-0.2556346	-0.2556346	-0.2556346	-0.2556346	-0.2556346	-0.07877667	-0.2556346	-0.2556346	-0.2556346	-0.2556346	-0.2556346	-0.2556346	0.82991433	-0.2556346	-0.2556346	-0.2556346	-0.2556346	-0.2556346	-0.2556346	-0.2556346	-0.2556346	0.61237156	2.305526	-0.2556346	-0.2556346
-0.2556346	2.218843	3.0437508	1.8281183	3.0295684	-0.2556346	-0.2556346	-0.2556346	0.4245568	-0.2556346	-0.2556346	-0.14430265	-0.2556346	-0.2556346	-0.2556346	-0.2556346	-0.2556346	-0.2556346	-0.2556346	-0.2556346	-0.2556346	-0.2556346	-0.2556346	-0.2556346	-0.2556346	-0.2556346	-0.2556346	-0.2556346	-0.2556346	-0.2556346	-0.2556346	-0.2556346	-0.2556346	-0.2556346	-0.2556346	-0.2556346	-0.2556346	2.010066	-0.2556346	-0.2556346	-0.2556346	-0.2556346	-0.2556346	-0.2556346	-0.2556346	-0.2556346	-0.2556346	1.9582525	2.3067875	0.47700858
0.93675053	1.1451923	1.1912149	-0.2556346	0.3597995	-0.2556346	-0.2556346	-0.2556346	-0.2556346	0.4089137	-0.2556346	0.21473005	-0.2556346	-0.2556346	-0.2556346	-0.2556346	-0.2556346	-0.2556346	-0.2556346	-0.2556346	-0.2556346	-0.2556346	-0.2556346	-0.2556346	-0.2556346	-0.2556346	-0.2556346	-0.2556346	-0.2556346	-0.2556346	0.6554451	-0.2556346	-0.2556346	-0.2556346	-0.2556346	-0.2556346	-0.2556346	0.029185789	0.35584795	-0.2556346	-0.2556346	-0.2556346	-0.2556346	0.059168655	-0.2556346	-0.2556346	-0.2556346	0.19106285	4.431699	3.2022412
0.7893149	-0.2556346	-0.2556346	-0.2556346	-0.2556346	0.0010575991	-0.2556346	-0.2556346	-0.2556346	-0.2556346	-0.2556346	-0.2556346	-0.2556346	-0.2556346	-0.2556346	-0.2556346	-0.2556346	-0.2556346	-0.2556346	0.50634503	-0.2556346	-0.2556346	-0.2556346	-0.2556346	-0.2556346	0.953881	1.5804405	-0.2556346	-0.2556346	-0.2556346	-0.2556346	0.79702204	-0.2556346	-0.2556346	-0.2556346	0.20479663	-0.2556346	-0.15162373	-0.2556346	-0.2556346	-0.2556346	-0.2556346	-0.2556346	-0.2556346	-0.2556346	-0.2556346	-0.2556346	-0.2556346	2.51794	1.6846793
-0.18168193	-0.2556346	-0.2556346	-0.2556346	-0.2556346	-0.2556346	-0.2556346	-0.2556346	-0.2556346	-0.2556346	-0.2556346	-0.2556346	-0.2556346	-0.2556346	-0.2556346	0.123271585	-0.2556346	-0.2556346	-0.018474612	-0.2556346	-0.2556346	-0.2556346	-0.2556346	-0.2556346	-0.2556346	-0.2556346	-0.2556346	-0.2556346	-0.2556346	-0.2556346	-0.2556346	-0.2556346	-0.2556346	-0.2556346	-0.2556346	0.73069775	-0.2556346	-0.2556346	-0.2556346	-0.2556346	-0.2556346	-0.2556346	0.58383965	-0.2556346	-0.2556346	-0.2556346	-0.2556346	-0.2556346	-0.2556346	1.7856325
-0.2556346	-0.2556346	-0.2556346	-0.2556346	-0.2556346	-0.213887	-0.2556346	-0.2556346	-0.2556346	-0.2556346	-0.2556346	-0.2556346	0.35370553	-0.10046946	-0.2556346	0.08328307	-0.2556346	-0.2556346	0.20951249	-0.2556346	-0.2556346	-0.2556346	-0.2556346	-0.2556346	-0.2556346	-0.2556346	-0.2556346	1.6275829	-0.2556346	-0.2556346	-0.2556346	-0.2556346	-0.1904242	-0.2556346	-0.2556346	-0.2556346	-0.12889943	-0.2556346	-0.2556346	-0.2556346	-0.2556346	-0.2556346	1.2683069	-0.2556346	-0.21044283	-0.2556346	-0.2556346	-0.2556346	-0.2556346	-0.2556346
-0.2556346	-0.2556346	-0.2556346	0.14873588	-0.2556346	-0.2556346	-0.2556346	-0.2556346	-0.2556346	-0.2556346	-0.2556346	-0.2556346	-0.2556346	-0.2556346	0.67850786	-0.2556346	-0.2556346	-0.2556346	0.34950283	1.3016689	-0.2556346	-0.2556346	-0.2556346	-0.2556346	-0.2556346	-0.2556346	-0.2556346	-0.2556346	-0.2556346	-0.2556346	-0.2556346	-0.2556346	-0.2556346	2.3376474	-0.2556346	-0.2556346	-0.2556346	-0.2556346	-0.2556346	-0.2556346	-0.2556346	0.4568186	-0.2556346	-0.23191983	-0.2556346	-0.2556346	-0.2556346	0.79143184	-0.2556346	-0.2556346
-0.20727532	-0.2556346	-0.2556346	0.046714917	-0.2556346	-0.2556346	-0.2556346	-0.2556346	-0.2556346	-0.2556346	-0.2556346	-0.2556346	-0.2556346	-0.2556346	2.173832	0.062020205	-0.2556346	-0.2556346	-0.2556346	0.17054348	-0.2556346	-0.2556346	-0.2556346	-0.2556346	-0.2556346	-0.2556346	-0.2556346	-0.2556346	-0.22271898	-0.2556346	-0.2556346	-0.2556346	-0.2556346	2.1552343	-0.2556346	-0.2556346	-0.2556346	-0.2556346	-0.2556346	-0.2556346	-0.2556346	-0.2556346	-0.2556346	-0.2556346	-0.2556346	0.20827657	-0.2556346	0.6837574	-0.2556346	-0.2556346
-0.2556346	-0.2556346	-0.2556346	0.35231477	-0.2556346	-0.2556346	-0.2556346	-0.2556346	-0.2556346	-0.2556346	-0.2556346	-0.2556346	-0.2556346	-0.2556346	0.100561745	-0.038356524	-0.2556346	-0.2556346	-0.2556346	-0.2556346	-0.2556346	-0.2556346	-0.2556346	-0.2556346	-0.2556346	-0.2556346	-0.2556346	-0.2556346	-0.2556346	-0.021979539	-0.2556346	-0.2556346	-0.2556346	-0.2556346	-0.2556346	-0.2556346	-0.2556346	-0.2556346	-0.02276706	-0.2556346	0.26779503	-0.2556346	-0.2556346	-0.2556346	-0.2556346	-0.2556346	-0.2556346	0.8171864	-0.2556346	-0.2556346
-0.2556346	-0.2556346	-0.2556346	-0.2556346	0.11580218	-0.2556346	-0.2556346	-0.2556346	-0.2556346	-0.2556346	-0.2556346	-0.2556346	-0.2556346	2.999425	0.367689	0.3468847	-0.2556346	-0.2556346	-0.2556346	-0.2556346	-0.20837057	-0.2556346	-0.2556346	-0.2556346	-0.2556346	-0.2556346	-0.2556346	-0.2556346	-0.2556346	-0.2556346	-0.2556346	-0.2556346	-0.2556346	-0.2556346	-0.2556346	-0.2556346	-0.2556346	-0.2556346	-0.2556346	-0.2556346	-0.2556346	-0.2556346	-0.2556346	-0.2556346	-0.2556346	-0.2556346	-0.2556346	0.47332382	-0.2556346	0.14294575
-0.2556346	-0.2556346	-0.2556346	-0.2556346	-0.2556346	-0.2556346	-0.2556346	-0.2556346	-0.2556346	-0.2556346	-0.2556346	-0.2556346	0.14110139	3.6878576	-0.2556346	-0.2556346	-0.2556346	-0.2556346	-0.2556346	-0.2556346	-0.2556346	-0.2556346	-0.2556346	-0.2556346	-0.2556346	-0.2556346	-0.2556346	-0.2556346	-0.2556346	-0.2556346	-0.2556346	-0.2556346	-0.2556346	-0.2556346	0.24443522	-0.2556346	-0.2556346	-0.2556346	-0.2556346	-0.11823811	-0.2556346	-0.10445563	-0.2556346	-0.2556346	-0.2556346	-0.2556346	1.1249133	1.4152782	-0.2556346	-0.2556346
-0.2556346	-0.2556346	-0.2556346	-0.18321377	-0.2556346	-0.2556346	-0.2556346	-0.2556346	-0.2556346	-0.2556346	-0.2556346	0.90816605	5.408833	3.6537168	-0.2556346	0.13289744	-0.2556346	-0.2556346	-0.2556346	1.1605607	-0.2556346	-0.2556346	-0.2556346	-0.2556346	-0.2556346	-0.2556346	-0.2556346	-0.2556346	-0.2556346	-0.2556346	-0.2556346	-0.2556346	-0.2556346	-0.2556346	-0.2556346	-0.2556346	-0.2556346	-0.2556346	-0.2556346	3.1479514	-0.2556346	-0.2556346	-0.2556346	-0.2556346	-0.2556346	-0.2556346	-0.2556346	5.1169567	0.4378181	-0.2556346
-0.2556346	-0.2556346	-0.2556346	-0.2556346	-0.2556346	-0.2556346	-0.2556346	-0.2556346	-0.2556346	-0.2556346	-0.2556346	1.4465017	5.0463195	2.5680676	-0.2556346	-0.2556346	-0.2556346	-0.2556346	-0.2556346	-0.2556346	-0.2556346	-0.2556346	-0.2556346	-0.2556346	-0.2556346	-0.2556346	2.953835	-0.2556346	-0.2556346	-0.2556346	-0.2556346	-0.2556346	-0.2556346	-0.2556346	-0.2556346	-0.2556346	-0.2556346	-0.2556346	2.3170884	3.0270035	-0.2556346	-0.2556346	-0.2556346	-0.2556346	-0.2556346	-0.2556346	1.1865145	1.361681	-0.2556346	-0.2556346
-0.2556346	0.8544595	0.24004209	-0.2556346	-0.2556346	-0.2556346	-0.2556346	-0.2556346	-0.2556346	-0.2556346	-0.2556346	3.062555	4.9834375	-0.2556346	-0.2556346	0.6771558	-0.2556346	1.1050622	-0.2556346	-0.2556346	-0.2556346	-0.2556346	-0.2556346	-0.2556346	-0.2556346	-0.2556346	-0.2556346	-0.2556346	-0.2556346	-0.2556346	-0.2556346	-0.2556346	-0.2556346	-0.2556346	-0.2556346	-0.2556346	-0.2556346	-0.2556346	0.6311672	-0.2556346	-0.2556346	0.33845404	-0.2556346	-0.2556346	-0.2556346	-0.2556346	0.45155668	-0.2556346	0.009745237	-0.2556346
-0.2556346	2.6292403	-0.2556346	-0.2556346	-0.2556346	-0.2556346	-0.2556346	-0.2556346	0.44351417	-0.2556346	-0.2556346	2.2157924	-0.22529213	-0.2556346	-0.2556346	-0.2556346	-0.2556346	-0.2556346	-0.2556346	-0.15314116	-0.2556346	-0.2556346	-0.2556346	-0.2556346	-0.2556346	-0.2556346	-0.2556346	-0.2556346	-0.2556346	0.8400255	-0.2556346	-0.2556346	-0.2556346	-0.2556346	0.29697394	-0.2556346	0.6846373	0.13093893	-0.2556346	-0.2556346	-0.2556346	-0.2556346	-0.2556346	-0.2556346	-0.2556346	-0.13034137	-0.2556346	1.3406434	0.06785536	3.538874
-0.2556346	-0.2556346	-0.2556346	-0.2556346	-0.2556346	-0.2556346	-0.2556346	-0.2556346	-0.2556346	-0.2556346	3.3460016	3.6566198	-0.2556346	-0.2556346	-0.2556346	-0.2556346	-0.2556346	-0.2556346	-0.2556346	-0.2556346	-0.2556346	-0.2556346	-0.2556346	-0.2556346	-0.2556346	-0.2556346	0.24397227	-0.2556346	-0.2556346	-0.2556346	-0.2556346	-0.2556346	1.8672057	-0.2556346	0.9368361	-0.2556346	0.9087865	-0.2556346	-0.22948502	-0.2556346	-0.14722155	-0.2556346	-0.2556346	-0.2556346	-0.2556346	-0.2556346	2.2666733	1.3128316	0.6860429	-0.2556346
-0.2556346	-0.2556346	-0.2556346	-0.2556346	-0.2556346	1.8819549	-0.2556346	-0.2556346	-0.2556346	-0.2556346	1.0730666	0.7322516	-0.2556346	-0.2556346	-0.2556346	-0.2556346	-0.2556346	-0.2556346	-0.2556346	-0.2556346	-0.2556346	-0.2556346	-0.2556346	-0.2556346	-0.2556346	-0.2556346	-0.2556346	-0.2556346	-0.2556346	-0.2556346	-0.2556346	-0.2556346	0.6910834	-0.2556346	2.0870652	-0.2556346	-0.2556346	-0.036381923	-0.2556346	-0.2556346	0.011588875	-0.2556346	-0.2556346	-0.2556346	-0.2556346	1.00086	3.0785177	-0.2556346	-0.2556346	0.25061393
-0.2556346	-0.2556346	-0.2556346	-0.2556346	-0.2556346	-0.2556346	-0.2556346	-0.2556346	-0.2556346	1.0626998	1.2952396	-0.2556346	-0.2556346	-0.2556346	-0.2556346	-0.2556346	-0.2556346	-0.2556346	-0.2556346	-0.2556346	-0.2556346	-0.2556346	-0.2556346	-0.2556346	-0.2556346	-0.2556346	-0.2556346	-0.2556346	-0.2556346	-0.2556346	-0.2556346	-0.2556346	-0.2556346	-0.07158459	4.0137186	-0.2556346	-0.2556346	-0.2556346	-0.2556346	-0.2556346	0.2036996	-0.2556346	-0.22800873	-0.2556346	-0.2556346	0.9195048	-0.2556346	-0.05213782	-0.2556346	-0.2556346
-0.2556346	-0.2556346	-0.2556346	-0.2556346	-0.2556346	-0.2556346	-0.2556346	0.02067651	-0.2556346	1.0475682	2.6102753	-0.2556346	-0.2556346	-0.2556346	0.903039	-0.2556346	-0.2556346	-0.2556346	-0.2556346	-0.2556346	-0.2556346	-0.2556346	-0.2556346	-0.2556346	-0.2556346	-0.2556346	-0.2556346	-0.2556346	-0.2556346	-0.2556346	-0.2556346	-0.2556346	-0.2556346	0.55897367	3.9726338	2.5071404	-0.2556346	-0.2556346	-0.2556346	-0.2556346	-0.2556346	-0.2556346	-0.2556346	0.3408517	0.579727	-0.2556346	-0.2556346	2.8734326	1.0561845	-0.2556346
-0.2556346	-0.2556346	-0.2556346	-0.2556346	0.10564633	-0.2556346	-0.2556346	-0.2556346	-0.2556346	-0.2556346	0.0433378	-0.2556346	-0.2556346	-0.2556346	-0.2556346	-0.2556346	-0.2556346	-0.2556346	-0.2556346	-0.2556346	-0.2556346	-0.2556346	-0.2556346	-0.2556346	-0.2556346	-0.2556346	-0.2556346	-0.2556346	-0.2556346	-0.2556346	-0.2556346	-0.2556346	-0.2556346	-0.2556346	2.5846672	2.7105408	-0.2556346	-0.2556346	-0.2556346	-0.2556346	-0.2556346	-0.2556346	1.6901157	2.0383968	-0.2556346	0.3902852	0.091623686	3.4311066	1.1829132	-0.2556346
-0.2556346	-0.2556346	-0.2556346	-0.2556346	-0.2556346	-0.2556346	-0.2556346	-0.2556346	-0.2556346	-0.2556346	-0.2556346	-0.2556346	-0.2556346	-0.2556346	-0.2556346	-0.2556346	-0.2556346	-0.2556346	-0.2556346	-0.2556346	-0.2556346	-0.2556346	-0.2556346	-0.2556346	-0.2556346	-0.2556346	-0.2556346	-0.2556346	-0.2556346	-0.2556346	-0.2556346	-0.2556346	-0.2556346	-0.2556346	0.6431772	0.6128206	0.32459116	-0.2556346	-0.2556346	-0.2556346	1.0215459	-0.0974921	2.463156	-0.2556346	-0.2556346	-0.2556346	0.58347696	2.3022358	-0.2556346	-0.2556346
-0.2556346	-0.2556346	-0.2556346	-0.2556346	-0.2556346	-0.2556346	-0.2556346	-0.2556346	-0.2556346	-0.2556346	-0.2556346	-0.2556346	-0.2556346	-0.2556346	-0.2556346	-0.2556346	-0.2556346	-0.2556346	-0.2556346	-0.2556346	-0.2556346	-0.2556346	-0.2556346	-0.2556346	-0.2556346	-0.2556346	-0.2556346	-0.2556346	-0.2556346	-0.2556346	-0.2556346	-0.2556346	-0.2556346	-0.2556346	0.71803606	0.13177772	-0.2556346	-0.2556346	1.5156212	-0.2556346	0.8936955	2.2587059	-0.2556346	-0.2556346	-0.2556346	-0.2556346	1.1791399	1.1443217	-0.2556346	-0.2556346
-0.2556346	-0.2556346	-0.2556346	-0.2556346	-0.2556346	-0.2556346	-0.21330538	-0.2556346	-0.2556346	-0.2556346	-0.2556346	-0.2556346	-0.2556346	-0.2556346	-0.2556346	-0.2556346	-0.2556346	-0.2556346	-0.2556346	-0.2556346	-0.2556346	-0.2556346	-0.17959875	-0.2556346	-0.2556346	-0.2556346	-0.2556346	-0.2556346	-0.2556346	-0.2556346	-0.2556346	-0.2556346	-0.2556346	-0.2556346	-0.05796979	-0.2556346	-0.2556346	-0.2556346	0.09902627	-0.2556346	2.3227339	-0.2556346	-0.2556346	-0.2556346	-0.2556346	-0.2556346	-0.2556346	-0.2556346	-0.2556346	-0.2556346
-0.2556346	-0.2556346	-0.2556346	-0.2556346	-0.2556346	0.6082565	-0.2556346	-0.2556346	-0.2556346	-0.2556346	-0.2556346	-0.2556346	-0.2556346	-0.2556346	-0.2556346	-0.2556346	-0.2556346	-0.2556346	-0.2556346	-0.2556346	-0.2556346	-0.2556346	-0.2556346	-0.2556346	-0.2556346	-0.2556346	-0.2556346	-0.2556346	1.7916651	-0.2556346	-0.2556346	-0.2556346	0.76010317	1.1172522	0.87694776	-0.2556346	-0.2556346	-0.2556346	-0.2556346	-0.2556346	-0.2556346	-0.2556346	-0.2556346	-0.2556346	-0.2556346	-0.2556346	-0.2556346	-0.2556346	-0.2556346	-0.2556346
-0.2556346	-0.2556346	1.8618345	-0.2556346	-0.2556346	-0.2556346	-0.2556346	-0.2556346	-0.2556346	-0.2556346	-0.2556346	-0.2556346	-0.2556346	-0.2556346	-0.2556346	-0.2556346	-0.2556346	-0.2556346	3.7326362	0.019817708	-0.2556346	-0.2556346	-0.2556346	-0.2556346	-0.2556346	-0.2556346	-0.2556346	1.2386006	-0.2556346	-0.0040708403	-0.2556346	-0.2556346	0.6767961	-0.2556346	-0.2556346	-0.2556346	0.3881815	-0.2556346	-0.2556346	-0.19240911	-0.2556346	-0.2556346	-0.2556346	-0.2556346	-0.2556346	-0.2556346	-0.2556346	-0.2556346	-0.2556346	-0.2556346
-0.2556346	-0.2556346	-0.2556346	-0.2556346	1.1048026	-0.2556346	-0.20664072	-0.2556346	-0.2556346	-0.2556346	-0.2556346	-0.2556346	-0.2556346	-0.2556346	-0.2556346	-0.2556346	-0.2556346	-0.2556346	2.546197	0.60461897	-0.09882489	-0.2556346	-0.2556346	-0.2556346	-0.2556346	-0.2556346	-0.2556346	-0.2556346	-0.2556346	-0.2556346	-0.2556346	-0.2556346	-0.2556346	-0.2556346	-0.2556346	-0.2556346	-0.2556346	-0.2556346	-0.2556346	-0.2556346	-0.2556346	-0.2556346	-0.2556346	-0.2556346	-0.2556346	-0.2556346	-0.2556346	-0.2556346	-0.2556346	-0.2556346
-0.2556346	-0.2556346	0.10238565	-0.2556346	-0.2556346	-0.2556346	-0.05389708	-0.2556346	-0.2556346	0.19714372	-0.2556346	-0.2556346	-0.2556346	-0.2556346	-0.2556346	-0.2556346	-0.2556346	-0.2556346	1.7895079	-0.17151302	-0.2556346	-0.2556346	-0.2556346	-0.2556346	-0.2556346	-0.2556346	-0.2556346	-0.2556346	-0.2556346	-0.2556346	-0.2556346	-0.2556346	-0.2556346	-0.2556346	-0.2556346	-0.2556346	-0.2556346	-0.2556346	-0.2556346	-0.2556346	-0.2556346	2.0275075	-0.2556346	-0.2556346	-0.2556346	-0.2556346	-0.2556346	-0.2556346	-0.2556346	-0.2556346
-0.2556346	-0.2556346	0.7455788	1.5748045	-0.2556346	-0.2556346	-0.2556346	-0.2556346	1.1328466	-0.2556346	-0.2556346	-0.2556346	-0.2556346	-0.2556346	-0.2556346	-0.2556346	-0.2556346	-0.2556346	-0.2556346	-0.2556346	-0.2556346	-0.2556346	-0.2556346	-0.2556346	-0.2556346	-0.2556346	-0.2556346	-0.2556346	0.1578584	-0.2556346	-0.2556346	-0.2556346	-0.2556346	-0.2556346	-0.2556346	-0.2556346	-0.2556346	-0.068524845	-0.2556346	-0.2556346	-0.2556346	-0.032735944	-0.2556346	-0.2556346	-0.2556346	-0.2556346	-0.2556346	-0.2556346	-0.2556346	-0.2556346
-0.2556346	-0.2556346	0.38385868	1.0504432	-0.2556346	-0.2556346	-0.2556346	-0.2556346	2.8445165	0.49087644	-0.2556346	-0.2556346	-0.2556346	-0.2556346	-0.2556346	-0.2556346	-0.2556346	-0.2556346	-0.2556346	-0.2556346	-0.2556346	-0.2556346	-0.2556346	0.19805829	-0.2556346	-0.2556346	-0.2556346	-0.2556346	-0.2556346	-0.2556346	-0.2556346	-0.2556346	-0.2556346	-0.2556346	-0.2556346	-0.2556346	-0.2556346	-0.2556346	-0.2556346	-0.2556346	-0.2556346	-0.2556346	-0.2556346	-0.2556346	-0.2556346	-0.2556346	-0.2556346	-0.2556346	-0.2556346	-0.2556346
-0.2556346	-0.2556346	0.07872174	1.5044997	1.5636126	-0.2556346	-0.2556346	-0.2556346	2.9274168	-0.2556346	-0.2556346	-0.2556346	-0.2556346	-0.2556346	-0.2556346	-0.2556346	-0.2556346	-0.2556346	-0.2556346	-0.2556346	-0.1053755	-0.2556346	-0.2556346	-0.2556346	-0.2556346	-0.2556346	-0.2556346	-0.2556346	-0.2556346	-0.2556346	-0.2556346	-0.2556346	-0.2556346	0.54571784	-0.2556346	-0.2556346	-0.2556346	-0.2556346	-0.2556346	-0.2556346	-0.2556346	-0.2556346	-0.2556346	-0.2556346	-0.2556346	-0.2556346	-0.2556346	-0.2556346	-0.2556346	-0.2556346
-0.2556346	-0.2556346	1.1841544	0.63123435	-0.2556346	-0.2556346	-0.2556346	-0.2556346	-0.2556346	-0.22845717	0.40010762	-0.2556346	-0.2556346	-0.2556346	-0.2556346	-0.2556346	-0.2556346	-0.2556346	-0.2556346	-0.2556346	-0.2556346	-0.2556346	-0.2556346	-0.2556346	-0.2556346	-0.2556346	-0.2556346	-0.2556346	-0.2556346	-0.2556346	-0.2556346	-0.2556346	-0.2556346	-0.2556346	-0.2556346	-0.2556346	-0.2556346	-0.2556346	-0.2556346	-0.2556346	-0.2556346	-0.2556346	-0.2556346	-0.2556346	-0.2556346	-0.2556346	-0.2556346	-0.2556346	-0.2556346	-0.2556346
-0.2556346	0.6938239	2.1536808	3.4820035	-0.2556346	0.70711905	-0.2556346	-0.2556346	0.6117617	0.82008016	0.543633	-0.2556346	-0.2556346	-0.2556346	0.48271108	-0.2556346	-0.2556346	-0.2556346	-0.2556346	-0.2556346	-0.2556346	-0.2556346	-0.2556346	-0.2556346	-0.2556346	-0.2556346	-0.2556346	-0.2556346	-0.2556346	-0.2556346	-0.2556346	-0.2556346	-0.2556346	-0.2556346	-0.2556346	-0.2556346	-0.2556346	-0.2556346	-0.2556346	-0.2556346	-0.2556346	-0.2556346	-0.2556346	-0.2556346	-0.2556346	-0.2556346	-0.2556346	-0.2556346	-0.2556346	-0.2556346
0.66052294	0.39336815	2.5192008	-0.2556346	-0.2556346	-0.2556346	-0.2556346	-0.2556346	-0.2556346	-0.2556346	-0.2556346	-0.2556346	-0.2556346	-0.2556346	-0.2556346	-0.2556346	-0.2556346	-0.2556346	-0.2556346	-0.2556346	-0.2556346	-0.2556346	-0.2556346	-0.2556346	-0.2556346	0.6006473	-0.2556346	-0.2556346	-0.2556346	-0.2556346	-0.2556346	-0.2556346	-0.2556346	-0.2556346	-0.2556346	-0.2556346	-0.2556346	-0.2556346	-0.2556346	-0.2556346	-0.2556346	-0.2556346	-0.2556346	-0.2556346	1.4416847	1.4456936	-0.2556346	-0.2556346	-0.2556346	-0.2556346
-0.2556346	-0.2556346	-0.19885987	-0.2556346	-0.2556346	-0.2556346	1.994717	-0.2556346	-0.2556346	1.2614169	-0.2556346	-0.2556346	-0.2556346	-0.2556346	-0.2556346	-0.2556346	0.29697943	-0.2556346	-0.2556346	-0.2556346	-0.045385506	-0.2556346	-0.2556346	-0.2556346	-0.2556346	-0.2556346	-0.2556346	-0.2556346	-0.2556346	-0.2556346	-0.2556346	-0.2556346	-0.2556346	-0.2556346	-0.2556346	-0.2556346	-0.2556346	0.46025476	-0.2556346	0.026082823	-0.2556346	1.3043479	-0.2556346	-0.2556346	3.5347989	0.4409284	-0.2556346	-0.2556346	-0.2556346	-0.2556346
0.68527293	-0.2556346	-0.2556346	-0.2556346	-0.2556346	-0.2556346	3.3569446	0.14043769	-0.2556346	0.10739811	-0.2556346	-0.2556346	-0.2556346	-0.2556346	-0.2556346	-0.2556346	3.6465735	-0.2556346	-0.2556346	-0.2556346	-0.2556346	-0.2556346	-0.2556346	-0.2556346	-0.2556346	-0.2556346	-0.2556346	-0.2556346	-0.2556346	-0.2556346	-0.2556346	-0.2556346	-0.2556346	-0.2556346	-0.2556346	-0.2556346	-0.053431287	-0.2556346	-0.2556346	-0.2556346	-0.2556346	-0.2556346	0.18894197	-0.2556346	0.8904056	-0.2556346	-0.2556346	-0.2556346	-0.2556346	-0.2556346
-0.2556346	-0.2556346	-0.2556346	-0.2556346	-0.2556346	-0.2556346	-0.2556346	1.2220728	-0.2556346	0.011015572	-0.2556346	-0.2556346	-0.2556346	-0.2556346	-0.2556346	-0.2556346	-0.2556346	1.0186547	-0.2556346	0.99315417	0.036836516	-0.2556346	-0.2556346	-0.2556346	-0.2556346	-0.2556346	-0.2556346	-0.2556346	-0.2556346	-0.2556346	-0.2556346	-0.2556346	-0.2556346	-0.2556346	-0.2556346	-0.2556346	-0.2556346	-0.2556346	-0.2556346	-0.2556346	-0.2556346	-0.2556346	-0.2556346	-0.2556346	-0.2556346	-0.2556346	-0.2556346	-0.2556346	-0.2556346	-0.2556346
1.662541	-0.2556346	-0.2556346	-0.2556346	-0.2556346	-0.2556346	-0.2556346	-0.115530804	-0.2556346	-0.2556346	2.8596103	-0.2556346	-0.2556346	-0.2556346	-0.2556346	-0.2556346	-0.2556346	-0.2556346	1.452456	-0.2556346	-0.22528045	-0.2556346	-0.2556346	-0.2556346	-0.2556346	-0.2556346	-0.2556346	-0.2556346	-0.2556346	-0.2556346	-0.2556346	-0.2556346	-0.2556346	-0.2556346	-0.2556346	-0.2556346	-0.2556346	0.70311177	-0.2556346	-0.2556346	-0.2556346	-0.2556346	-0.2556346	-0.2556346	-0.2556346	-0.2556346	-0.2556346	-0.2556346	-0.2556346	-0.2556346
-0.2556346	0.95159954	-0.2556346	-0.2556346	-0.2556346	0.122512095	-0.2556346	-0.2556346	-0.2556346	-0.2556346	3.6931663	1.0562034	-0.2556346	-0.2556346	-0.2556346	-0.2556346	-0.2556346	-0.2556346	-0.2556346	-0.2556346	1.1818811	0.7973838	-0.2556346	-0.2556346	-0.2556346	-0.2556346	-0.2556346	-0.2556346	-0.2556346	-0.2556346	0.38291916	-0.0057689236	-0.2556346	-0.2556346	-0.2556346	-0.2556346	0.9740692	-0.2556346	-0.2556346	-0.2556346	-0.2556346	-0.2556346	-0.2556346	-0.2556346	-0.2556346	-0.2556346	-0.2556346	-0.2556346	-0.2556346	-0.2556346
-0.2556346	-0.2556346	-0.2556346	-0.2556346	-0.2556346	-0.2556346	-0.10298751	-0.2556346	-0.2556346	-0.2556346	4.1047354	3.3119154	-0.2556346	-0.2556346	-0.2556346	-0.2556346	-0.2556346	-0.2556346	-0.2556346	0.11571677	-0.2556346	-0.24647741	-0.2556346	-0.2556346	-0.2556346	-0.2556346	-0.21552132	-0.2556346	-0.2556346	-0.2556346	4.213344	-0.2556346	-0.2556346	-0.2556346	-0.2556346	-0.2556346	-0.2556346	2.3395212	-0.2556346	-0.2556346	-0.2556346	-0.2556346	-0.2556346	-0.2556346	-0.2556346	-0.2556346	-0.2556346	-0.2556346	-0.2556346	-0.2556346
-0.2556346	-0.2556346	-0.2556346	-0.2556346	-0.2556346	-0.2556346	-0.2556346	-0.2556346	-0.2556346	-0.2556346	-0.2556346	2.7779312	-0.2556346	-0.2556346	-0.2556346	-0.2556346	-0.2556346	-0.2556346	-0.2556346	-0.2556346	-0.2556346	-0.2556346	-0.2556346	-0.2556346	-0.2556346	-0.2556346	-0.2556346	-0.2556346	-0.2556346	-0.2556346	-0.2556346	-0.2556346	2.1330914	-0.2556346	-0.2556346	-0.2556346	-0.2556346	-0.2556346	-0.2556346	-0.2556346	-0.2556346	-0.2556346	-0.2556346	-0.2556346	-0.2556346	0.22270669	-0.2556346	-0.2556346	-0.2556346	-0.2556346
-0.2556346	-0.2556346	-0.2556346	-0.2556346	-0.2556346	-0.2556346	-0.2556346	-0.2556346	-0.2556346	-0.2556346	-0.2556346	3.2249098	0.03887819	-0.2556346	-0.2556346	-0.2556346	-0.2556346	-0.2556346	-0.2556346	-0.2556346	1.1984005	-0.2556346	0.60534906	-0.2556346	-0.2556346	-0.2556346	-0.2556346	-0.2556346	-0.2556346	-0.2556346	-0.2556346	-0.2556346	-0.2556346	-0.2556346	-0.2556346	-0.2556346	-0.2556346	-0.2556346	-0.2556346	-0.2556346	-0.2556346	-0.2556346	-0.2556346	-0.2556346	-0.2556346	-0.2556346	-0.2556346	-0.2556346	-0.2556346	-0.2556346
-0.2556346	-0.2556346	-0.2556346	-0.2556346	-0.2556346	-0.2556346	1.164866	-0.2556346	-0.2556346	-0.2556346	-0.05904083	3.7198794	-0.2556346	-0.2556346	-0.2556346	-0.2556346	-0.2556346	-0.2556346	-0.2556346	-0.2556346	-0.2556346	-0.2556346	-0.2556346	-0.2556346	-0.2556346	0.74939907	-0.2556346	-0.2556346	-0.2556346	-0.2556346	-0.2556346	-0.2556346	-0.2556346	-0.2556346	-0.2556346	-0.2556346	1.2981348	-0.04773525	-0.2556346	-0.2556346	-0.2556346	-0.2556346	-0.2556346	-0.2556346	-0.2556346	-0.2556346	-0.2556346	-0.2556346	-0.2556346	-0.2556346
-0.2556346	-0.2556346	-0.2556346	-0.2556346	0.053985666	3.1706254	-0.2556346	-0.2556346	-0.2556346	-0.12580757	-0.2556346	0.23426858	2.0065827	-0.2556346	-0.2556346	-0.2556346	-0.2556346	-0.2556346	-0.2556346	-0.2556346	-0.2556346	-0.2556346	-0.2556346	-0.2556346	0.5460057	0.8486943	-0.2556346	-0.2556346	-0.2556346	-0.2556346	-0.2556346	-0.2556346	-0.2556346	-0.2556346	-0.2556346	-0.24793172	2.5057573	-0.2556346	-0.2556346	-0.2556346	-0.2556346	-0.2556346	-0.2556346	-0.2556346	-0.2556346	-0.2556346	-0.2556346	-0.2556346	-0.2556346	-0.2556346
-0.2556346	-0.2556346	-0.2556346	-0.2556346	-0.2556346	2.2979624	-0.2556346	-0.2556346	-0.2556346	0.34580338	-0.2556346	-0.2556346	1.5182511	-0.2556346	-0.2556346	-0.2556346	-0.2556346	-0.2556346	-0.2556346	-0.2556346	-0.2556346	0.9479023	-0.2556346	-0.2556346	-0.2556346	-0.2556346	1.9313352	-0.2556346	-0.2556346	-0.2556346	-0.2556346	-0.2556346	-0.2556346	-0.2556346	-0.2556346	-0.2556346	-0.2556346	-0.2556346	-0.2556346	-0.2556346	-0.2556346	-0.2556346	-0.2556346	-0.2556346	-0.2556346	-0.2556346	-0.2556346	-0.2556346	-0.2556346	-0.2556346
-0.2556346	-0.2556346	-0.2556346	-0.2556346	0.41366246	-0.25538078	-0.2556346	0.39997903	-0.2556346	-0.2556346	-0.2556346	-0.2556346	2.369169	-0.2556346	-0.2556346	-0.2556346	-0.2556346	-0.2556346	-0.2556346	-0.2556346	-0.2556346	1.2020537	-0.2556346	-0.2556346	-0.2556346	-0.2556346	1.6367862	-0.2556346	-0.2556346	-0.2556346	-0.2556346	-0.2556346	-0.2556346	-0.2556346	-0.2556346	-0.2556346	-0.2556346	-0.2556346	-0.2556346	-0.2556346	-0.2556346	-0.2556346	-0.2556346	-0.2556346	-0.2556346	-0.2556346	-0.2556346	-0.2556346	-0.2556346	-0.2556346
-0.2556346	-0.2556346	-0.2556346	-0.2556346	-0.2556346	-0.2556346	-0.2556346	-0.2556346	-0.2556346	-0.2556346	0.6688137	2.8638961	1.5581448	-0.2556346	-0.2556346	-0.2556346	-0.2556346	-0.2556346	-0.2556346	-0.2556346	-0.2556346	0.046203163	-0.2556346	-0.2556346	-0.2556346	-0.2556346	-0.2556346	-0.2556346	-0.2556346	-0.2556346	-0.2556346	-0.2556346	-0.2556346	-0.2556346	-0.2556346	-0.2556346	-0.2556346	-0.2556346	-0.2556346	-0.2556346	-0.2556346	-0.2556346	-0.2556346	0.99027896	0.3789977	0.60721225	-0.2556346	-0.2556346	-0.2556346	-0.2556346
-0.12194205	-0.2556346	-0.2556346	-0.2556346	-0.2556346	-0.2556346	-0.2556346	-0.2556346	-0.2556346	-0.2556346	-0.2556346	-0.2556346	1.1630881	1.4001126	-0.2556346	-0.2556346	-0.2556346	-0.2556346	-0.2556346	-0.2556346	-0.2556346	-0.2556346	-0.2556346	-0.2556346	-0.2556346	-0.2556346	-0.2556346	-0.2556346	2.6315768	-0.2556346	-0.2556346	-0.2556346	-0.2556346	-0.2556346	-0.2556346	-0.2556346	-0.09217121	-0.2556346	-0.2556346	4.0690436	-0.2526214	0.7708896	-0.2556346	-0.2556346	1.5553404	1.5779876	-0.2556346	-0.2556346	-0.2556346	-0.2556346
-0.13361117	-0.2556346	-0.2556346	-0.2556346	-0.2556346	-0.2556346	-0.2556346	-0.2556346	0.16171218	-0.2556346	-0.2556346	-0.2556346	0.22037154	-0.2556346	-0.2556346	-0.2556346	-0.2556346	-0.2556346	-0.2556346	1.4266378	-0.2556346	-0.2556346	-0.2556346	-0.2556346	-0.2556346	-0.2556346	-0.2556346	-0.2556346	-0.2556346	-0.2556346	-0.2556346	-0.2556346	-0.2556346	-0.2556346	-0.2556346	-0.2556346	-0.2556346	-0.2556346	-0.2556346	4.5482054	-0.2556346	3.4278045	-0.2556346	-0.2556346	-0.2556346	-0.2556346	-0.2556346	-0.2556346	-0.2556346	-0.2556346
-0.14655524	-0.2556346	-0.2556346	-0.2556346	-0.2556346	-0.2556346	-0.2556346	-0.2556346	1.9323617	-0.2556346	2.8083177	-0.16496558	-0.2556346	3.2386518	-0.2556346	-0.2556346	-0.2556346	-0.2556346	-0.2556346	-0.2556346	-0.2556346	-0.2556346	-0.2556346	-0.2556346	-0.2556346	-0.2556346	-0.2556346	-0.2556346	-0.2556346	-0.12025759	2.771474	-0.19090721	-0.2556346	-0.2556346	-0.2556346	-0.2556346	-0.2556346	-0.2556346	-0.2556346	0.22145213	0.6200985	0.5388605	-0.2556346	0.85654294	6.3626385	-0.2556346	0.92117786	-0.2556346	-0.2556346	-0.2556346
1.2693563	-0.2556346	-0.2556346	-0.2556346	-0.2556346	-0.2556346	-0.2556346	-0.2556346	-0.2556346	-0.2556346	5.7272205	-0.2556346	3.640464	3.773792	-0.2556346	-0.2556346	-0.2556346	-0.2556346	-0.2556346	-0.2556346	-0.2556346	-0.2556346	-0.2556346	-0.2556346	-0.2556346	-0.2556346	-0.2556346	-0.2556346	-0.2556346	-0.09031539	2.413413	1.1372787	1.3591558	-0.2556346	-0.2556346	-0.2556346	-0.2556346	-0.2556346	1.3113456	-0.2556346	-0.2556346	3.3184369	1.0029812	1.7151434	5.5852795	-0.2556346	-0.2556346	-0.2556346	-0.2556346	-0.2556346
0.92903376	-0.2556346	-0.2556346	-0.2556346	-0.2556346	-0.2556346	0.63378227	-0.2556346	-0.16460891	-0.2556346	-0.2556346	-0.2556346	-0.2556346	2.9593365	-0.2556346	-0.2556346	-0.2556346	-0.2556346	1.8252182	-0.2556346	-0.2556346	-0.2556346	-0.2556346	-0.2556346	-0.2556346	-0.2556346	-0.2556346	-0.2556346	-0.2556346	-0.2556346	-0.15755874	0.4765947	1.8136983	-0.2556346	-0.2556346	0.6215888	-0.2556346	-0.2556346	-0.2556346	-0.2556346	-0.2556346	0.14350387	-0.111918256	-0.2556346	-0.2556346	-0.2556346	-0.2556346	-0.2556346	-0.2556346	-0.2556346
-0.2556346	-0.2556346	-0.2556346	-0.2556346	-0.2556346	-0.2556346	-0.2556346	-0.2556346	-0.2556346	-0.2556346	-0.2556346	0.8456395	-0.2556346	-0.2556346	-0.2556346	-0.2556346	-0.2556346	-0.2556346	-0.2556346	1.2803358	1.2177231	-0.2556346	-0.2556346	-0.2556346	-0.2556346	-0.2556346	0.1813418	-0.2556346	-0.2556346	-0.2556346	-0.2556346	1.1915407	1.9837581	0.8809768	-0.2556346	-0.2556346	-0.2556346	-0.2556346	-0.2556346	-0.2556346	-0.2556346	-0.2556346	-0.2556346	-0.2556346	-0.2556346	-0.2556346	-0.2556346	-0.2556346	-0.2556346	2.104986
-0.2556346	-0.2556346	-0.2556346	-0.2556346	-0.2556346	-0.2556346	-0.2556346	-0.2556346	-0.2556346	-0.2556346	-0.2556346	-0.2556346	-0.2556346	-0.2556346	-0.2556346	-0.2556346	-0.2556346	-0.2556346	-0.2556346	-0.2556346	-0.2556346	-0.2556346	-0.2556346	-0.2556346	-0.2556346	-0.2556346	-0.044774145	-0.2556346	-0.2556346	-0.2556346	-0.2556346	-0.2556346	-0.03972946	-0.2556346	-0.2556346	-0.2556346	-0.2556346	-0.2556346	0.7817672	-0.2556346	-0.2556346	-0.2556346	-0.2556346	-0.2556346	-0.2556346	-0.2556346	-0.2556346	-0.2556346	-0.2556346	2.310183
-0.2556346	-0.2556346	-0.2556346	-0.2556346	-0.2556346	-0.2556346	-0.2556346	-0.2556346	-0.2556346	-0.2556346	-0.2556346	-0.2556346	-0.2556346	1.3561252	-0.2556346	-0.2556346	-0.2556346	-0.2556346	-0.2556346	-0.2556346	-0.2556346	1.7701384	-0.2556346	-0.2556346	-0.2556346	-0.2556346	-0.2556346	-0.2556346	-0.2556346	-0.2556346	-0.22905006	-0.2556346	2.0960126	-0.2556346	0.04798207	-0.2556346	-0.2556346	-0.2556346	-0.2556346	-0.2556346	-0.2556346	-0.2556346	-0.2556346	-0.2556346	-0.2556346	-0.2556346	-0.2556346	1.8763896	1.947327	2.1641252
-0.2556346	-0.2556346	-0.2556346	-0.2556346	-0.2556346	-0.2556346	-0.2556346	0.17364523	-0.2556346	-0.2556346	-0.2556346	-0.2556346	-0.2556346	0.44143608	-0.2556346	-0.2556346	-0.2556346	-0.2556346	-0.2556346	-0.2556346	-0.2556346	2.3343613	-0.2556346	-0.2556346	-0.2556346	-0.2556346	-0.2556346	-0.2556346	-0.2556346	-0.2556346	-0.2556346	-0.2556346	-0.20550825	-0.2556346	0.25801706	-0.2556346	-0.2556346	-0.2556346	-0.2556346	-0.2556346	-0.2556346	-0.2556346	-0.091122225	-0.2556346	-0.2556346	-0.2556346	-0.2556346	2.237883	1.6157304	-0.2556346
-0.2556346	-0.2556346	-0.2556346	-0.2556346	-0.2556346	-0.124233566	-0.2556346	-0.012574102	-0.2556346	-0.2556346	-0.2556346	-0.2556346	-0.2556346	0.4351043	-0.2556346	-0.2556346	-0.2556346	-0.012761862	-0.2556346	-0.2556346	-0.2556346	0.92271584	-0.17809422	0.64140433	-0.2556346	-0.2556346	1.3764501	2.094834	2.5562644	0.2692085	-0.2556346	-0.2556346	-0.2556346	-0.2556346	-0.2556346	-0.2556346	-0.2556346	-0.2556346	-0.2556346	-0.2556346	-0.2556346	-0.2556346	-0.05957709	-0.2556346	-0.2556346	-0.2556346	-0.2556346	3.1453304	0.3089999	-0.2556346
-0.2556346	-0.2556346	-0.2556346	-0.2556346	-0.2556346	0.09113835	0.05201593	-0.2556346	1.8922385	-0.2556346	-0.2556346	-0.2556346	-0.2556346	-0.2556346	-0.2556346	-0.2556346	2.2082415	-0.2556346	-0.2556346	-0.2556346	-0.2556346	-0.2556346	-0.2556346	-0.2556346	-0.2556346	-0.2556346	-0.2556346	-0.2556346	0.008326104	-0.2556346	-0.2556346	-0.2556346	-0.2556346	-0.2556346	-0.2556346	-0.2556346	-0.2556346	-0.2556346	-0.2556346	-0.2556346	-0.2556346	-0.2556346	-0.2556346	-0.2556346	-0.2556346	-0.2556346	1.7888923	3.057055	0.78778154	-0.2556346
-0.2556346	-0.2556346	-0.2556346	-0.2556346	-0.2556346	-0.2556346	0.063580744	-0.2556346	1.3035028	-0.2556346	-0.2556346	-0.2556346	-0.2556346	-0.2556346	-0.2556346	-0.2556346	4.626282	-0.2556346	-0.2556346	-0.2556346	-0.2556346	-0.2556346	-0.2556346	-0.2556346	-0.2556346	-0.2556346	-0.2556346	0.9050312	-0.2556346	-0.2556346	-0.2556346	0.14271578	-0.2556346	-0.2556346	0.6079533	-0.2556346	-0.2556346	-0.2556346	-0.2556346	-0.2556346	-0.2556346	-0.2556346	-0.2556346	-0.2556346	-0.2556346	-0.2556346	4.6382403	4.527747	-0.2556346	-0.2556346
-0.2556346	-0.2556346	-0.2556346	-0.2556346	-0.2556346	-0.2556346	-0.2556346	-0.2556346	-0.2556346	-0.2556346	-0.2556346	-0.2556346	-0.2556346	-0.2556346	-0.2556346	-0.2556346	-0.15480904	-0.2556346	-0.2556346	-0.2556346	1.3782595	-0.2556346	-0.2556346	0.24855034	-0.2556346	-0.2556346	-0.2556346	-0.2556346	-0.2556346	0.12622079	-0.2556346	-0.2556346	-0.2556346	-0.2556346	-0.2556346	-0.2556346	-0.2556346	0.011307337	-0.2556346	-0.2556346	-0.2556346	-0.2556346	-0.2556346	-0.2556346	-0.2556346	-0.2556346	3.7888954	-0.010968659	-0.2556346	-0.2556346
-0.2556346	-0.2556346	-0.2556346	-0.2556346	-0.2556346	-0.2556346	-0.2556346	-0.2556346	-0.2556346	-0.2556346	-0.2556346	-0.2556346	-0.2556346	-0.2556346	-0.2556346	-0.2556346	-0.2556346	-0.2556346	-0.2556346	-0.2556346	3.587043	-0.2556346	-0.2556346	-0.2556346	-0.2556346	-0.2556346	-0.2556346	-0.2556346	-0.2556346	-0.2556346	-0.2556346	-0.2556346	-0.2556346	-0.2556346	-0.2556346	-0.2556346	-0.2556346	-0.2556346	-0.2556346	-0.2556346	-0.2556346	-0.2556346	-0.2556346	-0.2556346	-0.2556346	2.8406365	3.0807226	-0.0992652	-0.2556346	-0.2556346
-0.2556346	-0.16389675	-0.2556346	-0.2556346	-0.2556346	-0.2556346	-0.2556346	-0.2556346	-0.2556346	-0.053036407	-0.2556346	-0.2556346	-0.2556346	0.1698278	-0.2556346	-0.2556346	-0.2556346	-0.2556346	-0.2556346	-0.2556346	3.1043642	-0.2556346	-0.2556346	-0.2556346	-0.2556346	-0.2556346	-0.2556346	-0.2556346	0.23940122	0.14743052	-0.2556346	-0.2556346	-0.2556346	-0.2556346	-0.2556346	-0.2556346	-0.2556346	-0.2556346	-0.2556346	-0.2556346	-0.2556346	-0.2556346	1.4169517	-0.2556346	-0.2556346	2.5686824	3.4000597	0.2055125	-0.2556346	-0.2556346
-0.2556346	-0.2556346	-0.2556346	-0.2556346	-0.2556346	-0.2556346	-0.2556346	-0.2556346	-0.2556346	-0.2556346	-0.2556346	-0.2556346	-0.2556346	-0.2556346	-0.2556346	-0.2556346	-0.2556346	-0.2556346	0.48378727	0.34196463	1.4826825	-0.2556346	-0.2556346	-0.2556346	-0.2556346	-0.2556346	-0.2556346	-0.2556346	0.28525	-0.2556346	-0.2556346	-0.2556346	-0.2556346	-0.2556346	-0.2556346	-0.2556346	-0.2556346	0.49899954	-0.2556346	-0.2556346	-0.2556346	-0.2556346	1.477428	-0.2556346	-0.2556346	1.1266049	0.6331454	-0.2556346	1.006118	0.1935912
-0.2556346	-0.2556346	-0.2556346	-0.2556346	-0.2556346	-0.2556346	-0.2556346	-0.2556346	-0.2556346	-0.2556346	-0.2556346	-0.2556346	-0.2556346	-0.2556346	-0.2556346	-0.2556346	-0.2556346	-0.2556346	3.2897441	-0.2556346	-0.2556346	-0.2556346	-0.2556346	-0.2556346	-0.2556346	-0.2556346	-0.2556346	-0.2556346	-0.2556346	-0.2556346	-0.2556346	-0.2556346	-0.2556346	-0.2556346	-0.2556346	-0.2556346	-0.2556346	-0.2556346	-0.2556346	-0.2556346	-0.2556346	-0.2556346	-0.2556346	-0.2556346	2.469481	-0.096631296	-0.2556346	-0.2556346	-0.2556346	-0.2556346
-0.2556346	-0.2556346	-0.2556346	-0.2556346	-0.2556346	-0.2556346	-0.2556346	-0.2556346	-0.2556346	-0.2556346	-0.2556346	-0.2556346	-0.2556346	-0.2556346	-0.2556346	0.68317485	-0.2556346	3.1846004	2.0200505	-0.2556346	-0.2556346	-0.2556346	-0.2556346	-0.2556346	-0.2556346	-0.2556346	-0.2556346	-0.2556346	-0.2556346	-0.2556346	-0.2556346	-0.2556346	-0.2556346	-0.2556346	-0.2556346	-0.2556346	-0.2556346	-0.2556346	-0.2556346	-0.2556346	-0.2556346	-0.2556346	-0.2556346	-0.2556346	0.35259953	-0.2556346	-0.2556346	-0.2556346	-0.2556346	-0.2556346
-0.2556346	-0.2556346	-0.2556346	-0.2556346	-0.2556346	-0.2556346	-0.2556346	-0.2556346	-0.2556346	-0.2556346	-0.2556346	-0.2556346	-0.2556346	-0.2556346	-0.2556346	3.3757708	-0.19243614	2.7394903	-0.2556346	-0.2556346	-0.2556346	-0.2556346	-0.2556346	-0.2556346	-0.2556346	-0.2556346	-0.2556346	-0.2556346	-0.2556346	-0.2556346	-0.2556346	-0.2556346	-0.2556346	1.8325315	-0.2556346	-0.2556346	-0.2556346	-0.2556346	-0.2556346	-0.2556346	-0.2556346	-0.2556346	-0.2556346	-0.2556346	0.5100934	-0.2556346	-0.2556346	-0.2556346	-0.2556346	-0.2556346
-0.2556346	-0.2556346	-0.2556346	-0.2556346	-0.2556346	-0.2556346	-0.2556346	-0.2556346	-0.2556346	-0.2556346	-0.2556346	-0.2556346	-0.2556346	-0.2556346	-0.2556346	0.3888438	1.12239	1.3016278	-0.2556346	-0.2556346	-0.2556346	-0.2556346	-0.2556346	-0.2556346	-0.2556346	-0.2556346	-0.2556346	-0.2556346	-0.2556346	-0.2556346	-0.2556346	-0.2556346	-0.2556346	-0.2556346	-0.2556346	-0.2556346	-0.2556346	-0.2556346	-0.2556346	4.927297	-0.2556346	-0.2556346	-0.2556346	-0.2556346	-0.2556346	-0.2556346	-0.2556346	0.5209256	-0.2556346	1.2762597
-0.2556346	-0.2556346	-0.2556346	0.8476279	-0.2556346	-0.2556346	-0.2556346	-0.2556346	-0.2556346	0.029653544	-0.2556346	-0.2556346	1.2364427	2.7370002	-0.2556346	-0.2556346	-0.2556346	-0.2556346	-0.2556346	-0.2556346	-0.2556346	-0.2556346	-0.2556346	-0.2556346	-0.2556346	-0.1368748	-0.2556346	-0.2556346	-0.2556346	-0.2556346	-0.2556346	-0.2556346	-0.17574821	-0.2556346	-0.2556346	-0.2556346	-0.2556346	-0.2556346	-0.2556346	0.7974062	-0.2556346	0.79956573	-0.2556346	-0.2556346	-0.2556346	-0.2556346	-0.2556346	-0.2556346	-0.2556346	-0.2556346
-0.2556346	-0.2556346	-0.2556346	0.31363502	-0.2556346	-0.2556346	-0.2556346	-0.2556346	-0.2556346	-0.2556346	-0.2556346	-0.2556346	3.6789594	0.86807686	-0.2556346	-0.2556346	-0.2556346	-0.2556346	-0.2556346	-0.2556346	-0.2556346	-0.2556346	-0.2556346	-0.2556346	-0.2556346	-0.2556346	-0.2556346	-0.2556346	2.5973177	0.23060216	-0.2556346	-0.044356655	-0.2556346	-0.2556346	-0.2556346	-0.2556346	-0.2556346	-0.2556346	-0.2556346	-0.2556346	-0.2556346	1.7757792	0.18008433	-0.2556346	-0.2556346	-0.2556346	-0.2556346	-0.2556346	-0.2556346	-0.2556346
-0.2556346	-0.2556346	-0.2556346	1.0555028	-0.2556346	0.23563546	-0.2556346	-0.2556346	-0.2556346	-0.2556346	-0.08377856	1.3480735	1.2015015	-0.2556346	-0.2556346	-0.2556346	-0.2556346	-0.2556346	-0.2556346	-0.2556346	-0.2556346	-0.2556346	-0.2556346	-0.2556346	-0.2556346	-0.2556346	-0.2556346	-0.2556346	-0.2556346	-0.2556346	-0.2556346	4.3851357	-0.2556346	-0.2556346	-0.2556346	-0.2556346	-0.2556346	-0.2556346	-0.2556346	-0.2556346	-0.2556346	-0.2556346	1.164837	1.990966	1.1323006	-0.2556346	-0.2556346	-0.2556346	-0.2556346	-0.2556346
-0.2556346	-0.2556346	-0.2556346	0.29241022	-0.2556346	-0.23377499	-0.2556346	-0.2556346	-0.2556346	-0.14769723	0.57362187	1.8492609	-0.2556346	-0.2556346	-0.2556346	-0.2556346	-0.2556346	-0.2556346	-0.2556346	-0.2556346	-0.2556346	-0.2556346	-0.2556346	-0.2556346	-0.2556346	-0.2556346	-0.2556346	-0.2556346	-0.2556346	-0.2556346	-0.2556346	3.8766036	0.29276586	-0.2556346	-0.2556346	-0.2556346	1.1925522	-0.2556346	-0.2556346	-0.2556346	-0.2556346	-0.2556346	0.6195417	-0.2556346	1.0336595	-0.2556346	-0.2556346	-0.2556346	-0.2556346	-0.2556346
-0.2556346	-0.13750038	-0.2556346	-0.2556346	-0.2556346	-0.2556346	-0.2556346	-0.2556346	-0.2556346	-0.2556346	-0.2556346	-0.2556346	-0.2556346	-0.2556346	-0.2556346	-0.2556346	-0.2556346	-0.2556346	-0.2556346	-0.2556346	-0.2556346	-0.2556346	-0.2556346	-0.2556346	-0.2556346	-0.2556346	-0.2556346	-0.2556346	-0.2556346	-0.2556346	-0.19426188	0.3756466	-0.14556539	-0.2556346	-0.2556346	-0.2556346	-0.2556346	-0.2556346	-0.2556346	-0.2556346	-0.2556346	-0.2556346	-0.2556346	-0.2556346	2.5551121	-0.2556346	-0.2556346	-0.2556346	-0.2556346	-0.2556346
-0.2556346	-0.2556346	-0.2556346	-0.2556346	-0.2556346	-0.2556346	-0.2556346	-0.2556346	-0.2556346	-0.2556346	-0.2556346	-0.2556346	-0.2556346	-0.2556346	-0.2556346	-0.2556346	-0.2556346	-0.2556346	-0.2556346	-0.2556346	-0.2556346	-0.2556346	-0.2556346	-0.2556346	-0.2556346	-0.2556346	-0.2556346	-0.2556346	-0.2556346	-0.2556346	1.7416013	0.31380492	2.393904	-0.2556346	-0.2556346	-0.2556346	-0.2556346	-0.2556346	-0.2556346	-0.2556346	-0.2556346	-0.2556346	-0.2556346	-0.2556346	-0.2556346	3.4794655	1.693476	-0.2556346	-0.2556346	-0.2556346
-0.2556346	-0.2556346	-0.2556346	1.37474	0.65219116	1.7056853	-0.2556346	-0.2556346	-0.2556346	-0.2556346	-0.2556346	-0.2556346	-0.2556346	-0.2556346	-0.2556346	-0.2556346	-0.2556346	-0.2556346	-0.2556346	-0.2556346	-0.2556346	-0.2556346	-0.2556346	-0.2556346	-0.2556346	-0.2556346	-0.2556346	-0.2556346	-0.2556346	-0.2556346	-0.2556346	-0.2556346	-0.2556346	-0.2556346	-0.2556346	-0.2556346	-0.2556346	-0.2556346	-0.2556346	-0.2556346	-0.2556346	-0.2556346	-0.2556346	-0.2556346	-0.2556346	2.1564338	-0.2556346	-0.2556346	-0.2556346	-0.2556346
-0.2556346	-0.2556346	-0.2556346	-0.2556346	-0.2556346	1.0751022	-0.2556346	-0.2556346	-0.2556346	-0.2556346	-0.2556346	-0.2556346	-0.2556346	-0.2556346	-0.2556346	-0.2556346	-0.2556346	-0.2556346	-0.2556346	-0.2556346	-0.2556346	-0.2556346	-0.2556346	-0.2556346	-0.2556346	-0.2556346	-0.2556346	-0.07226433	-0.2556346	-0.2556346	-0.2556346	-0.2556346	-0.2556346	-0.2556346	-0.2556346	-0.2556346	-0.2556346	-0.2556346	-0.2556346	1.06083	-0.2556346	-0.2556346	-0.2556346	-0.2556346	-0.2556346	-0.2556346	-0.2556346	-0.2556346	-0.2556346	-0.2556346
-0.2556346	-0.2556346	-0.2556346	-0.2556346	-0.2556346	-0.2556346	-0.2556346	-0.2556346	-0.2556346	-0.2556346	-0.2556346	-0.2556346	-0.2556346	-0.2556346	-0.2556346	-0.2556346	-0.2556346	-0.2556346	2.3327186	-0.2556346	-0.2556346	-0.2556346	-0.2556346	-0.2556346	-0.2556346	-0.2556346	-0.2556346	-0.2556346	-0.2556346	-0.2556346	-0.2556346	-0.2556346	-0.2556346	-0.18542996	0.4971425	-0.2556346	-0.2556346	-0.2556346	-0.2556346	-0.2556346	-0.2556346	-0.2556346	-0.2556346	-0.2556346	-0.2556346	-0.2556346	-0.2556346	0.10529447	0.9251763	-0.2556346
-0.2556346	-0.2556346	-0.2556346	-0.2556346	-0.2556346	-0.2556346	-0.2556346	-0.2556346	-0.2556346	-0.2556346	-0.2556346	-0.2556346	-0.2556346	-0.2556346	-0.2556346	-0.2556346	-0.2556346	-0.2556346	-0.2556346	-0.2556346	-0.2556346	-0.2556346	-0.2556346	-0.2556346	-0.2556346	-0.2556346	-0.2556346	-0.2556346	-0.2556346	-0.2556346	-0.2556346	2.6492782	-0.2556346	-0.2556346	0.0014317461	-0.2556346	-0.2556346	-0.2556346	-0.2556346	-0.2556346	-0.2556346	-0.2556346	-0.2556346	-0.2556346	-0.2556346	0.8457958	-0.2556346	-0.2556346	-0.2556346	-0.2556346
-0.2556346	-0.2556346	-0.2556346	-0.2556346	0.2852987	0.41172472	-0.2556346	-0.2556346	-0.2556346	-0.2556346	-0.2556346	-0.2556346	-0.2556346	-0.2556346	-0.2556346	-0.2556346	-0.2556346	-0.2556346	-0.2556346	-0.2556346	-0.2556346	-0.2556346	1.3446947	-0.2556346	-0.2556346	-0.2556346	-0.2556346	-0.2556346	-0.2556346	-0.2556346	-0.2556346	-0.2556346	-0.2556346	-0.2556346	0.14716688	-0.2556346	-0.2556346	-0.2556346	-0.2556346	-0.2556346	-0.2556346	-0.2556346	-0.2556346	-0.2556346	-0.2556346	-0.2556346	0.012565636	-0.2556346	-0.2556346	-0.2556346
-0.2556346	-0.2556346	-0.2556346	-0.2556346	-0.2556346	-0.2556346	-0.2556346	-0.2556346	-0.2556346	-0.2556346	-0.2556346	-0.2556346	-0.2556346	-0.2556346	-0.2556346	-0.2556346	-0.2556346	-0.2556346	-0.2556346	-0.2556346	-0.2556346	-0.2556346	-0.2556346	-0.2556346	-0.2556346	-0.2556346	-0.2556346	-0.2556346	-0.2556346	-0.2556346	-0.2556346	-0.2556346	-0.023351712	-0.2556346	-0.2556346	-0.2556346	-0.2556346	-0.2556346	-0.2556346	-0.2556346	-0.2556346	-0.2556346	-0.2556346	-0.2556346	-0.2556346	-0.2556346	3.1860483	0.5172568	0.6209624	-0.2556346
-0.2556346	-0.2556346	-0.2556346	-0.2556346	-0.2556346	-0.2556346	2.3224635	-0.2556346	-0.2556346	-0.2556346	-0.2556346	-0.2556346	-0.2556346	-0.2556346	-0.2556346	-0.2556346	-0.2556346	-0.2556346	-0.2556346	-0.2556346	-0.2556346	0.1739346	-0.2556346	-0.2556346	-0.2556346	-0.2556346	-0.2556346	-0.2556346	-0.2556346	-0.2556346	0.054360528	-0.2556346	-0.2556346	1.7796012	0.6210057	-0.2556346	-0.2556346	-0.2556346	-0.2556346	-0.2556346	-0.2556346	-0.2556346	-0.2556346	-0.2556346	-0.2556346	-0.2556346	-0.2556346	-0.2556346	-0.2556346	2.4153254
-0.2556346	-0.2556346	-0.2556346	-0.2556346	-0.25459304	-0.2556346	-0.2556346	0.5930555	-0.2556346	-0.2556346	-0.2556346	-0.2556346	-0.2556346	-0.2556346	0.12851273	-0.2556346	-0.2556346	-0.2556346	-0.2556346	-0.2556346	-0.24486004	1.4982803	-0.2556346	-0.2556346	-0.2556346	-0.2556346	-0.2556346	-0.2556346	-0.2556346	-0.2556346	-0.2556346	-0.2556346	-0.2556346	-0.2556346	-0.2556346	-0.2556346	-0.2556346	-0.2556346	-0.2556346	-0.2556346	-0.2556346	-0.2556346	-0.2556346	-0.2556346	-0.2556346	-0.057647746	-0.2556346	-0.2556346	-0.2556346	-0.2556346
-0.2556346	-0.2556346	-0.2556346	-0.2556346	-0.2556346	-0.2556346	0.7796556	2.1968982	-0.2556346	-0.2556346	-0.2556346	-0.2556346	-0.2556346	-0.2556346	-0.2556346	-0.2556346	-0.2556346	-0.2556346	-0.2556346	-0.2556346	-0.2556346	-0.2556346	-0.2556346	-0.2556346	-0.2556346	-0.2556346	-0.2556346	-0.2556346	-0.2556346	-0.2556346	-0.2556346	-0.2556346	-0.2556346	-0.2556346	-0.2556346	-0.2556346	-0.2556346	-0.2556346	-0.2556346	-0.2556346	-0.2556346	-0.2556346	0.6102419	-0.22239147	0.96030354	-0.2556346	-0.2556346	-0.2556346	-0.2556346	-0.2556346
-0.2556346	-0.2556346	-0.2556346	-0.2556346	-0.2556346	-0.2556346	1.3332756	2.6390362	0.9407308	-0.2556346	-0.2556346	-0.2556346	-0.2556346	-0.2556346	-0.2556346	-0.2556346	-0.2556346	-0.2556346	-0.2556346	-0.2556346	-0.2556346	-0.2556346	-0.2556346	-0.2556346	-0.2556346	-0.2556346	-0.2556346	-0.2556346	-0.2556346	-0.2556346	-0.2556346	-0.2556346	-0.2556346	-0.2556346	-0.2556346	-0.2556346	0.6861382	-0.2556346	-0.2556346	-0.2556346	-0.2556346	-0.2556346	1.0959191	0.12469543	-0.2556346	-0.2556346	-0.2556346	-0.015549333	-0.2556346	-0.2556346
-0.2556346	-0.2556346	-0.2556346	-0.2556346	-0.2556346	1.5940561	-0.2556346	-0.2556346	-0.2556346	-0.2556346	-0.2556346	-0.2556346	0.27875477	-0.2556346	-0.2556346	-0.2556346	-0.2556346	-0.2556346	-0.2556346	-0.2556346	-0.2556346	-0.2556346	-0.2556346	-0.2556346	-0.2556346	-0.2556346	-0.2556346	-0.2556346	-0.2556346	-0.2556346	-0.2556346	-0.2556346	0.25330704	-0.2556346	-0.2556346	-0.2556346	-0.2556346	-0.2556346	-0.2556346	-0.2556346	-0.2556346	-0.2556346	-0.2556346	-0.2556346	0.032578308	-0.2556346	2.5270557	-0.2556346	-0.2556346	-0.2556346
-0.002776106	-0.2556346	-0.2556346	-0.2556346	-0.2556346	-0.21379656	-0.09022326	0.3745233	-0.2556346	-0.2556346	-0.2556346	-0.2556346	-0.2556346	-0.2556346	-0.2556346	-0.2556346	-0.2556346	-0.2556346	-0.2556346	-0.2556346	-0.2556346	-0.2556346	-0.2556346	-0.2556346	-0.2556346	-0.2556346	0.034354	-0.2556346	-0.2556346	-0.2556346	-0.2556346	-0.2556346	-0.2556346	-0.2556346	-0.2556346	-0.2556346	-0.2556346	-0.2556346	-0.2556346	-0.2556346	-0.2556346	-0.2556346	-0.2556346	-0.2556346	-0.2556346	-0.2556346	3.478584	0.98734856	-0.2556346	-0.2556346
1.4459201	-0.2556346	-0.2556346	-0.2556346	-0.2556346	0.6412554	0.017370645	2.5698833	2.1846921	-0.2556346	0.37745437	-0.2556346	-0.2556346	-0.2556346	-0.2556346	-0.2556346	-0.2556346	3.8924024	0.31560802	-0.2556346	-0.2556346	-0.2556346	-0.2556346	-0.2556346	-0.2556346	-0.2556346	-0.047411714	-0.2556346	-0.2556346	-0.2556346	-0.2556346	-0.2556346	-0.2556346	-0.2556346	0.34496424	-0.2556346	-0.2556346	-0.2556346	-0.2556346	-0.2556346	-0.2556346	-0.2556346	-0.2556346	-0.2556346	-0.2556346	-0.2556346	-0.2556346	-0.2556346	-0.2556346	3.0458176
-0.2556346	-0.2556346	-0.2556346	-0.2556346	-0.2556346	-0.2556346	-0.2556346	0.87208796	2.0558155	-0.2556346	-0.2556346	-0.2556346	-0.2556346	-0.2556346	-0.2556346	-0.2556346	-0.2556346	-0.2556346	-0.2556346	-0.2556346	-0.2556346	-0.2556346	-0.2556346	-0.2556346	-0.2556346	-0.2556346	-0.2556346	-0.083017156	0.8983589	-0.2556346	-0.2556346	-0.2556346	-0.2556346	-0.2556346	-0.2556346	-0.2556346	-0.2556346	-0.2556346	-0.2556346	-0.2556346	-0.2556346	-0.2556346	-0.2556346	-0.2556346	-0.2556346	-0.2556346	-0.2556346	-0.2556346	-0.2556346	-0.2556346
-0.2556346	-0.2556346	-0.2556346	-0.2556346	-0.2556346	-0.2556346	-0.2556346	-0.2556346	0.48585346	-0.2556346	-0.2556346	-0.2556346	-0.2556346	-0.2556346	-0.2556346	-0.2556346	-0.2556346	-0.2556346	-0.2556346	-0.2556346	-0.2556346	-0.2556346	-0.2556346	0.0672891	-0.2556346	-0.2556346	-0.2556346	-0.2556346	-0.2556346	-0.2556346	-0.2556346	-0.2556346	-0.2556346	0.25977394	-0.2556346	-0.2556346	-0.2556346	-0.2556346	-0.2556346	-0.2556346	-0.2556346	-0.2556346	-0.2556346	-0.2556346	-0.2556346	-0.2556346	-0.2556346	-0.2556346	-0.2556346	-0.2556346
-0.2556346	-0.2556346	-0.2556346	-0.2556346	-0.2556346	0.55413246	1.6804944	-0.2556346	-0.2556346	1.0196563	-0.2556346	-0.2556346	-0.2556346	-0.2556346	-0.2556346	-0.2556346	-0.2556346	-0.2556346	-0.2556346	-0.2556346	-0.2556346	-0.2556346	-0.2556346	-0.2556346	-0.2556346	-0.2556346	-0.2556346	-0.2556346	-0.2556346	-0.2556346	-0.2556346	-0.06339873	-0.2556346	-0.2556346	1.0422974	-0.2556346	-0.2556346	-0.2556346	-0.2556346	-0.2556346	-0.2556346	-0.2556346	-0.2556346	-0.2556346	-0.2556346	-0.2556346	-0.2556346	-0.2556346	-0.2556346	-0.2556346
-0.2556346	-0.2556346	-0.2556346	-0.2556346	-0.2556346	1.5982554	2.195668	-0.2556346	-0.2556346	3.2310123	-0.2556346	-0.2556346	-0.2556346	-0.2556346	-0.2556346	-0.2556346	0.18838349	-0.2556346	-0.2556346	-0.2556346	-0.2556346	-0.2556346	-0.2556346	-0.2556346	-0.2556346	-0.2556346	-0.2556346	-0.2556346	-0.2556346	-0.2556346	-0.2556346	-0.2556346	-0.2556346	-0.2556346	-0.2556346	-0.2556346	-0.2556346	-0.2556346	-0.2556346	-0.2556346	-0.2556346	-0.2556346	-0.2556346	-0.2556346	-0.2556346	-0.2556346	-0.2556346	-0.2556346	-0.2556346	-0.2556346
-0.2556346	-0.2556346	-0.2556346	-0.2556346	-0.2556346	0.51023906	-0.2556346	-0.2556346	-0.2556346	1.9683326	-0.2556346	-0.2556346	-0.2556346	-0.2556346	-0.19445293	-0.2556346	-0.2556346	-0.2556346	-0.2556346	-0.2556346	-0.2556346	-0.2556346	-0.2556346	-0.2556346	-0.2556346	-0.2556346	-0.2556346	-0.2556346	-0.2556346	0.5997423	-0.2556346	-0.2556346	-0.2556346	-0.2556346	-0.2556346	-0.2556346	-0.2556346	-0.2556346	-0.2556346	-0.2556346	-0.2556346	-0.2556346	-0.2556346	-0.2556346	-0.2556346	-0.2556346	-0.2556346	-0.2556346	-0.2556346	-0.2556346
-0.2556346	-0.2556346	-0.2556346	-0.2556346	-0.2556346	0.4920573	-0.2556346	-0.2556346	-0.2556346	-0.2556346	-0.21267334	-0.2556346	-0.2556346	-0.2556346	-0.2556346	-0.2556346	-0.2556346	-0.2556346	-0.2556346	-0.2556346	-0.2556346	-0.2556346	-0.2556346	-0.2556346	-0.2556346	-0.2556346	-0.2556346	-0.2556346	-0.2556346	-0.2556346	-0.2556346	-0.2556346	-0.2556346	-0.2556346	-0.2556346	-0.2556346	-0.2556346	-0.2556346	-0.2556346	-0.2556346	-0.2556346	-0.2556346	-0.2556346	-0.2556346	-0.2556346	-0.2556346	-0.2556346	-0.2556346	0.100260936	-0.2556346
-0.2556346	-0.2556346	-0.2556346	-0.2556346	-0.2556346	-0.2556346	0.5155436	-0.2556346	-0.2556346	-0.2556346	0.31871215	-0.2556346	-0.2556346	-0.2556346	-0.2556346	-0.2556346	-0.2556346	-0.2556346	-0.2556346	-0.2556346	-0.2556346	-0.2556346	-0.2556346	-0.2556346	-0.2556346	-0.2556346	-0.2556346	-0.2556346	-0.2556346	-0.2556346	-0.2556346	-0.2556346	1.2394345	-0.2556346	-0.2556346	-0.2556346	-0.2556346	-0.2556346	-0.2556346	-0.2556346	-0.2556346	-0.2556346	-0.2556346	-0.2556346	-0.2556346	-0.2556346	-0.2556346	-0.2556346	-0.2556346	-0.2556346
-0.2556346	-0.2556346	1.0725286	-0.2556346	-0.2556346	1.4805204	-0.2556346	-0.2556346	-0.2556346	-0.2556346	0.6018288	-0.17477378	-0.2556346	-0.2556346	-0.2556346	-0.2556346	-0.2556346	-0.2556346	-0.2556346	-0.2556346	-0.23597375	-0.2556346	-0.2556346	-0.2556346	-0.2556346	-0.2556346	-0.2556346	-0.2556346	-0.2556346	-0.2556346	-0.2556346	-0.2556346	-0.2556346	-0.2556346	-0.2556346	-0.2556346	-0.2556346	-0.2556346	-0.2556346	-0.2556346	-0.2556346	-0.2556346	-0.2556346	-0.2556346	-0.2556346	-0.2556346	-0.2556346	-0.2556346	-0.2556346	-0.2556346
-0.2556346	-0.2556346	1.4087964	-0.2556346	-0.2556346	0.8357712	-0.2556346	-0.2556346	-0.2556346	-0.2556346	-0.2556346	-0.2556346	-0.2556346	-0.2556346	-0.2556346	-0.2556346	-0.2556346	-0.2556346	-0.2556346	-0.2556346	0.26335627	-0.2556346	-0.2556346	-0.2556346	-0.2556346	-0.2556346	-0.2556346	-0.2556346	-0.2556346	-0.2556346	-0.2556346	-0.2556346	-0.2556346	-0.2556346	-0.2556346	-0.2556346	-0.2556346	-0.2556346	-0.2556346	-0.2556346	-0.2556346	-0.2556346	-0.2556346	-0.2556346	-0.2556346	-0.2556346	-0.2556346	-0.2556346	-0.2556346	-0.2556346
-0.2556346	-0.2556346	-0.2556346	-0.2556346	-0.2556346	-0.2556346	0.61654526	-0.2556346	-0.2556346	-0.2556346	0.43560883	-0.2556346	-0.2556346	-0.2556346	-0.2556346	-0.2556346	-0.2556346	-0.2556346	-0.2556346	-0.2556346	-0.2556346	-0.2556346	-0.2556346	-0.2556346	-0.2556346	-0.2556346	-0.2556346	-0.2556346	-0.2556346	-0.2556346	-0.2556346	-0.2556346	-0.2556346	-0.2556346	-0.2556346	-0.2556346	-0.2556346	-0.2556346	-0.2556346	-0.2556346	0.7742532	-0.2556346	-0.2556346	-0.2556346	-0.2556346	-0.2556346	-0.2556346	-0.2556346	-0.2556346	-0.2556346
-0.2556346	-0.2556346	-0.2556346	-0.2556346	-0.2556346	-0.2556346	-0.2556346	-0.2556346	-0.2556346	-0.2556346	-0.2556346	-0.2556346	0.20098215	-0.2556346	-0.2556346	-0.2556346	-0.2556346	-0.2556346	-0.2556346	-0.2556346	-0.2556346	-0.2556346	-0.2556346	-0.2556346	-0.2556346	-0.2556346	-0.2556346	-0.2556346	-0.2556346	-0.2556346	-0.2556346	-0.2556346	-0.2556346	-0.2556346	-0.2556346	-0.2556346	-0.2556346	-0.2556346	0.7041405	-0.2556346	-0.14293791	-0.2556346	-0.2556346	-0.2556346	-0.2556346	-0.071693756	-0.2556346	-0.2556346	-0.2556346	-0.2556346
-0.2556346	-0.2556346	-0.2556346	-0.2556346	-0.2556346	-0.2556346	-0.2556346	-0.2556346	-0.2556346	-0.2556346	-0.2556346	-0.2556346	-0.2556346	-0.2556346	-0.2556346	-0.2556346	-0.2556346	-0.2556346	-0.2556346	-0.2556346	-0.2556346	-0.2556346	-0.2556346	-0.2556346	-0.2556346	-0.2556346	-0.2556346	-0.2556346	0.19651496	-0.2556346	-0.2556346	-0.2556346	-0.2556346	-0.2556346	-0.2556346	-0.2556346	-0.2556346	-0.2556346	1.8382207	-0.2556346	-0.2556346	-0.2556346	-0.2556346	-0.2556346	-0.2556346	0.99772364	1.1829674	-0.2556346	-0.2556346	-0.2556346
-0.2556346	-0.2556346	-0.2556346	-0.2556346	-0.2556346	-0.2556346	-0.2556346	-0.2556346	-0.2556346	-0.2556346	0.9798872	1.3073772	-0.2556346	-0.2556346	-0.2556346	-0.2556346	-0.2556346	-0.2556346	-0.2556346	-0.2556346	-0.2556346	-0.2556346	-0.2556346	-0.2556346	-0.2556346	-0.2556346	-0.2556346	0.7625744	-0.2556346	-0.2556346	-0.2556346	-0.2556346	-0.2556346	-0.2556346	-0.2556346	-0.2556346	-0.2556346	-0.2556346	-0.2556346	-0.2556346	-0.2556346	-0.2556346	-0.2556346	-0.023388319	0.8360431	0.9792165	-0.2556346	-0.2556346	-0.2556346	-0.2556346
-0.2556346	-0.2556346	1.1207213	-0.2556346	-0.2556346	-0.2556346	-0.2556346	-0.2556346	-0.2556346	-0.2556346	1.7450137	0.4593515	-0.2556346	-0.2556346	-0.2556346	-0.2556346	-0.2556346	1.1195091	-0.2556346	-0.2556346	-0.2556346	-0.2556346	-0.2556346	-0.2556346	-0.2556346	-0.2556346	-0.2556346	-0.2556346	-0.2556346	-0.2556346	-0.2556346	-0.2556346	-0.2556346	-0.2556346	-0.2556346	-0.2556346	-0.2556346	-0.2556346	-0.2556346	-0.2556346	-0.2556346	-0.2556346	-0.2556346	1.3583523	1.8947906	-0.2556346	-0.2556346	-0.2556346	-0.2556346	-0.2556346
-0.2556346	0.13387632	-0.2556346	-0.2556346	-0.2556346	-0.2556346	-0.2556346	-0.2556346	1.7690929	-0.2556346	-0.2556346	-0.2556346	-0.2556346	-0.2556346	-0.2556346	-0.2556346	1.9097586	-0.2556346	-0.2556346	-0.2556346	-0.2556346	-0.2556346	-0.2556346	-0.2556346	-0.2556346	-0.2556346	-0.2556346	-0.2556346	-0.2556346	-0.2556346	-0.2556346	-0.2556346	-0.2556346	-0.2556346	0.971979	-0.2556346	-0.2556346	-0.2556346	-0.2556346	-0.2556346	-0.2556346	-0.2556346	-0.2556346	1.0481706	-0.2556346	0.5722237	-0.2556346	-0.2556346	-0.2556346	-0.2556346
-0.2556346	1.4728217	-0.2556346	-0.2556346	-0.2556346	-0.2556346	-0.2556346	0.5810653	-0.13159414	-0.2556346	-0.2556346	-0.2556346	-0.2556346	-0.2556346	-0.0640113	-0.2556346	-0.040359095	-0.2556346	-0.2556346	-0.2556346	-0.2556346	-0.2556346	-0.2556346	0.96277404	-0.2556346	-0.2556346	-0.2556346	-0.2556346	-0.2556346	-0.2556346	-0.2556346	-0.2556346	-0.2556346	-0.2556346	-0.2556346	-0.2556346	-0.2556346	-0.2556346	-0.2556346	-0.2556346	-0.2556346	-0.2556346	-0.2556346	-0.2556346	0.11668761	1.5991035	-0.0069721867	-0.2556346	-0.2556346	-0.2556346
-0.2556346	-0.2556346	-0.2556346	-0.2556346	-0.2556346	-0.2556346	-0.2556346	-0.2556346	-0.2556346	-0.2556346	-0.2556346	-0.2556346	-0.2556346	2.4669673	0.9786553	-0.2556346	0.07347165	0.16404429	-0.2556346	-0.2556346	-0.2556346	-0.2556346	-0.2556346	-0.2556346	-0.2556346	-0.2556346	-0.2556346	-0.2556346	-0.2556346	-0.2556346	-0.2556346	-0.2556346	-0.2556346	-0.05481974	-0.2556346	-0.005973038	-0.2556346	-0.2556346	-0.2556346	-0.2556346	-0.2556346	-0.2556346	-0.2556346	-0.2556346	-0.2556346	-0.2556346	-0.2556346	-0.2556346	-0.2556346	-0.2556346
-0.2556346	-0.2556346	-0.2556346	-0.2556346	-0.2556346	-0.2556346	-0.2556346	-0.2556346	-0.2556346	-0.059907563	-0.2556346	-0.2556346	-0.2556346	-0.2556346	-0.2556346	-0.2556346	-0.2556346	-0.25409374	-0.2556346	-0.2556346	-0.2556346	-0.2556346	-0.2556346	-0.2556346	-0.2556346	-0.2556346	-0.2556346	-0.2556346	-0.2556346	-0.2556346	-0.2556346	-0.2556346	-0.2556346	-0.12401933	-0.2556346	-0.2556346	-0.2556346	-0.2556346	-0.2556346	-0.2556346	-0.2556346	-0.2556346	-0.2556346	1.3340889	-0.2556346	0.22918509	-0.023478404	-0.2556346	-0.2556346	-0.2556346
-0.2556346	-0.2556346	-0.2556346	-0.2556346	-0.2556346	-0.2556346	-0.2556346	-0.2556346	-0.2556346	-0.2556346	-0.2556346	-0.2556346	-0.2556346	-0.2556346	-0.2556346	-0.2556346	-0.2556346	-0.2556346	-0.2556346	-0.2556346	-0.2556346	-0.2556346	-0.2556346	-0.2556346	-0.2556346	-0.2556346	-0.2556346	-0.2556346	-0.2556346	3.486751	-0.2556346	-0.2556346	-0.2556346	0.49872696	-0.2556346	-0.2556346	-0.2556346	-0.2556346	-0.2556346	-0.2556346	-0.2556346	-0.2556346	-0.2556346	1.365598	0.12242526	-0.2556346	1.3115503	-0.2556346	-0.2556346	-0.2556346
-0.2556346	-0.2556346	-0.2556346	-0.2556346	-0.2556346	-0.2556346	-0.2556346	-0.2556346	-0.2556346	-0.2556346	-0.2556346	-0.2556346	-0.2556346	-0.2556346	-0.2556346	-0.2556346	-0.2111077	-0.2556346	-0.2556346	-0.2556346	-0.2556346	-0.2556346	-0.2556346	-0.2556346	-0.2556346	-0.2556346	-0.2556346	-0.2556346	-0.2556346	-0.2556346	-0.2556346	-0.2556346	-0.2556346	-0.2556346	-0.2556346	-0.2556346	-0.2556346	-0.2556346	-0.2556346	-0.2556346	-0.2556346	-0.2556346	-0.2556346	-0.2556346	1.8780993	0.0662752	-0.2556346	-0.042352557	-0.2556346	-0.2556346
-0.0072480496	-0.2556346	-0.2556346	-0.2556346	-0.2556346	-0.2556346	-0.2556346	-0.2556346	-0.2556346	-0.2556346	1.8438271	0.8139605	-0.2556346	-0.2556346	-0.2556346	-0.2556346	-0.2556346	-0.2556346	-0.2556346	-0.2556346	-0.2556346	-0.2556346	-0.2556346	-0.2556346	-0.2556346	-0.2556346	-0.2556346	-0.2556346	-0.2556346	-0.2556346	-0.2556346	-0.2556346	-0.2556346	-0.072681434	-0.2556346	-0.2556346	-0.2556346	-0.2556346	-0.2556346	-0.2556346	-0.2556346	-0.2556346	-0.2556346	-0.2556346	0.8134233	-0.20311616	-0.2556346	0.14781122	-0.2556346	1.2110995
-0.2556346	-0.2556346	-0.2556346	-0.2556346	-0.2556346	-0.2556346	-0.2556346	-0.2556346	-0.2556346	-0.2556346	-0.2556346	2.150672	-0.2556346	-0.2556346	-0.2556346	-0.2556346	-0.2556346	-0.2556346	-0.007303615	-0.2556346	-0.2556346	-0.2556346	-0.2556346	-0.2556346	-0.2556346	-0.2556346	-0.2556346	-0.2556346	-0.2556346	-0.2556346	-0.2556346	-0.2556346	-0.2556346	-0.2556346	-0.2556346	-0.2556346	-0.2556346	-0.2556346	-0.2556346	-0.2556346	-0.04238868	-0.2556346	-0.2556346	1.3664943	-0.016218442	-0.2556346	-0.2556346	-0.2556346	-0.2556346	-0.2556346
-0.2556346	-0.21631262	-0.2556346	-0.2556346	-0.2556346	-0.2556346	-0.2556346	-0.2556346	-0.2556346	-0.2556346	-0.2556346	3.228464	2.1300547	-0.2556346	-0.2556346	-0.2556346	-0.2556346	-0.2556346	-0.2556346	-0.2556346	-0.2556346	-0.2556346	-0.2556346	-0.2556346	-0.2556346	-0.2556346	-0.2556346	-0.2556346	-0.2556346	-0.2556346	-0.2556346	-0.2556346	-0.039531317	-0.2556346	-0.2556346	-0.08955258	-0.2556346	-0.2556346	-0.2556346	-0.2556346	-0.2556346	-0.2556346	-0.2556346	-0.2556346	-0.04139694	-0.2556346	-0.2556346	-0.2556346	-0.2556346	-0.2556346
-0.2556346	-0.2556346	-0.2556346	-0.2556346	-0.2556346	-0.2556346	-0.2556346	-0.011963989	-0.2556346	-0.2556346	-0.2556346	1.8661686	0.39045283	0.9631726	-0.2556346	-0.2556346	-0.2556346	-0.2556346	-0.2556346	-0.2556346	-0.2556346	-0.2556346	-0.2556346	-0.2556346	-0.2556346	-0.2556346	-0.2556346	-0.2556346	-0.2556346	-0.2556346	-0.2556346	-0.2556346	0.67427826	-0.2556346	-0.2556346	-0.14555967	-0.2556346	-0.2556346	-0.2556346	-0.2556346	-0.2556346	-0.2556346	-0.2556346	-0.2556346	1.2071292	-0.2556346	-0.2556346	-0.2556346	-0.2556346	-0.2556346
1.262114	-0.2556346	-0.2556346	-0.2556346	-0.2556346	-0.2556346	-0.2556346	-0.2556346	-0.2556346	-0.2556346	-0.2556346	-0.2556346	3.0840049	6.2484307	-0.2556346	1.1976502	0.8889028	-0.2556346	-0.2556346	-0.2556346	-0.2556346	-0.2556346	-0.2556346	-0.2556346	-0.2556346	-0.2556346	-0.2556346	-0.2556346	-0.2556346	-0.2556346	-0.2556346	-0.2556346	-0.2556346	-0.2556346	-0.2556346	0.7779419	-0.2556346	-0.2556346	-0.2556346	-0.2556346	-0.2556346	-0.2556346	-0.2556346	-0.2556346	-0.2556346	-0.2556346	-0.2556346	-0.2556346	-0.2556346	-0.2556346
-0.2556346	-0.2556346	-0.2556346	-0.2556346	-0.2556346	-0.2556346	-0.2556346	-0.2556346	-0.2556346	-0.2556346	-0.2556346	-0.2556346	-0.06232842	2.9016287	0.9026447	-0.2556346	-0.2556346	-0.2556346	-0.2556346	-0.2556346	-0.2556346	-0.2556346	1.6557258	-0.2556346	-0.2556346	-0.2556346	-0.2556346	-0.2556346	-0.2556346	-0.2556346	-0.2556346	-0.2556346	-0.2556346	-0.2556346	-0.124733314	0.9770912	-0.2556346	-0.2556346	-0.2556346	-0.2556346	-0.2556346	-0.2556346	-0.2556346	-0.2556346	-0.2556346	-0.2556346	-0.2556346	-0.2556346	-0.2556346	-0.2556346
-0.2556346	-0.2556346	-0.2556346	-0.2556346	-0.2556346	-0.2556346	-0.2556346	-0.2556346	-0.2556346	-0.2556346	-0.2556346	-0.2556346	0.057249185	-0.21925288	-0.2556346	-0.2556346	2.98305	-0.2556346	-0.2556346	-0.2556346	-0.2556346	-0.2556346	-0.2556346	-0.2556346	-0.2556346	-0.2556346	-0.2556346	-0.2556346	-0.2556346	-0.2556346	-0.2556346	-0.2556346	-0.2556346	0.33972692	-0.2556346	0.30014348	-0.2556346	-0.2556346	-0.2556346	-0.2556346	-0.2556346	-0.2556346	-0.2556346	-0.2556346	-0.2556346	-0.2556346	-0.2556346	-0.2556346	-0.2556346	-0.2556346
-0.2556346	-0.2556346	-0.2556346	-0.2556346	-0.2556346	-0.2556346	-0.2556346	-0.2556346	-0.2556346	-0.2556346	-0.13699009	-0.2556346	-0.2556346	-0.2556346	-0.2556346	1.60101	4.0835004	-0.2556346	-0.2556346	-0.2556346	-0.2556346	-0.2556346	-0.2556346	-0.2556346	-0.2556346	-0.2556346	-0.2556346	-0.2556346	-0.2556346	-0.2556346	-0.2556346	-0.2556346	2.2700422	-0.2556346	-0.2556346	-0.2556346	-0.2556346	-0.2556346	-0.2556346	-0.2556346	-0.2556346	-0.2556346	-0.2556346	-0.2556346	-0.2556346	-0.2556346	-0.2556346	-0.2556346	-0.2556346	-0.2556346
-0.2556346	-0.2556346	-0.2556346	1.7073594	0.7227047	-0.2556346	-0.2556346	-0.2556346	-0.2556346	-0.2556346	3.792692	-0.2556346	-0.2556346	-0.2556346	-0.2556346	-0.2556346	3.614003	-0.2556346	-0.2556346	-0.2556346	-0.2556346	-0.2556346	-0.2556346	-0.2556346	-0.2556346	-0.2556346	-0.2556346	-0.2556346	-0.2556346	-0.2556346	-0.2556346	-0.2556346	1.1281202	-0.2556346	-0.2556346	-0.2556346	-0.2556346	-0.2556346	-0.2556346	-0.2556346	-0.2556346	-0.2556346	-0.2556346	-0.2556346	-0.2556346	-0.2556346	-0.2556346	-0.2556346	-0.2556346	-0.2556346
-0.2556346	-0.2556346	-0.2556346	1.1991665	-0.2556346	-0.2556346	-0.2556346	-0.2556346	-0.2556346	-0.2556346	-0.2556346	-0.2556346	-0.2556346	-0.2556346	-0.2556346	0.52851933	2.4349556	0.39739543	-0.2556346	-0.2556346	-0.2556346	-0.2556346	-0.2556346	-0.2556346	-0.2556346	-0.2556346	-0.2556346	-0.2556346	-0.2556346	-0.2556346	-0.2556346	-0.2556346	-0.2556346	-0.2556346	-0.2556346	-0.2556346	1.6427414	-0.2556346	-0.2556346	-0.2556346	-0.2556346	0.8384023	-0.2556346	-0.2556346	-0.2556346	1.0609298	-0.2556346	-0.2556346	-0.2556346	-0.2556346
-0.2556346	0.92835486	-0.2556346	0.64742076	-0.2556346	-0.2556346	-0.2556346	-0.2556346	-0.2556346	-0.2556346	-0.2556346	-0.2556346	-0.2556346	1.4971204	-0.2556346	-0.2556346	2.3251858	-0.2556346	-0.2556346	-0.2556346	-0.2556346	-0.2556346	-0.2556346	-0.2556346	-0.2556346	-0.2556346	-0.2556346	-0.2556346	-0.2556346	-0.2556346	-0.2556346	-0.2556346	-0.2556346	-0.2556346	-0.2556346	-0.2556346	-0.2556346	-0.2556346	-0.2556346	-0.2556346	-0.2556346	-0.2556346	-0.2556346	-0.2556346	-0.2556346	-0.2556346	-0.2556346	-0.2556346	-0.2556346	-0.2556346
-0.2556346	-0.2556346	-0.2556346	0.51601624	0.36959156	-0.2556346	-0.2556346	-0.2556346	-0.2556346	-0.2556346	-0.2556346	-0.0042218994	-0.2556346	1.0763601	-0.2556346	1.7105612	1.6448302	-0.2556346	-0.2556346	-0.2556346	-0.2556346	1.864144	-0.2556346	-0.2556346	-0.2556346	-0.2556346	-0.2556346	-0.2556346	-0.2556346	-0.2556346	-0.2556346	-0.2556346	-0.2556346	-0.2556346	-0.2556346	-0.2556346	1.0583028	-0.2556346	-0.2556346	-0.2556346	-0.2556346	-0.2556346	-0.2556346	-0.2556346	-0.2556346	-0.2556346	-0.2556346	-0.2556346	-0.2556346	-0.2556346
-0.2556346	-0.2556346	-0.2556346	0.20999408	-0.2556346	-0.2556346	-0.2556346	-0.2556346	-0.2556346	-0.2556346	-0.2556346	-0.2556346	-0.2556346	-0.2556346	0.13711147	-0.2556346	-0.2556346	-0.2556346	-0.20675883	0.1521572	-0.2556346	0.0847013	-0.2556346	-0.2556346	1.3434803	-0.2556346	0.36001554	-0.2556346	-0.2556346	-0.2556346	-0.2556346	1.0769558	-0.2556346	-0.2556346	-0.2556346	-0.2556346	-0.12709256	-0.2556346	-0.2556346	-0.2556346	-0.2556346	-0.2556346	-0.2556346	-0.2556346	-0.2241797	-0.2556346	-0.2556346	-0.2556346	-0.2556346	-0.2556346
-0.2556346	-0.2556346	-0.2556346	-0.2556346	-0.2556346	0.5621225	-0.2556346	-0.2556346	-0.2556346	-0.2556346	0.21718651	-0.2556346	0.20446834	-0.2556346	-0.2556346	-0.2556346	-0.2556346	1.2159764	0.42782006	-0.2556346	1.1060293	1.0164838	-0.2556346	-0.2556346	-0.2556346	0.36806273	-0.2556346	-0.2556346	-0.2556346	-0.2556346	-0.2556346	-0.2556346	-0.2556346	-0.2556346	1.3139644	-0.2556346	-0.2556346	-0.2556346	-0.2556346	-0.2556346	-0.2556346	-0.2556346	-0.2556346	-0.2556346	-0.2556346	-0.2556346	-0.2556346	-0.2556346	-0.2556346	-0.2556346
-0.2556346	-0.2556346	-0.2556346	-0.2556346	-0.2556346	0.17753774	-0.2556346	-0.2556346	-0.2556346	-0.2556346	-0.2556346	-0.2556346	-0.2556346	-0.2556346	-0.2556346	-0.2556346	-0.2556346	-0.14092483	-0.2556346	-0.2556346	-0.2556346	-0.2556346	2.4956224	0.06990751	-0.2556346	-0.2556346	-0.2556346	-0.2556346	-0.2556346	-0.2556346	-0.2556346	-0.2556346	-0.2556346	-0.2556346	-0.2556346	-0.2556346	-0.2556346	-0.2556346	-0.2556346	-0.2556346	-0.2556346	-0.2556346	-0.2556346	-0.2556346	-0.2556346	-0.2556346	-0.2556346	-0.2556346	-0.2556346	-0.2556346
-0.2556346	-0.2556346	-0.2556346	0.08378615	-0.2556346	0.17435376	-0.2556346	-0.2556346	-0.2556346	-0.2556346	-0.2556346	-0.2556346	-0.2556346	-0.17860313	-0.2556346	-0.2556346	-0.2556346	-0.2556346	-0.2556346	-0.2556346	-0.2556346	-0.2556346	2.3989065	0.7950868	-0.2556346	-0.2556346	-0.2556346	-0.2556346	-0.2556346	-0.2556346	-0.2556346	-0.2556346	-0.2556346	-0.2556346	-0.2556346	-0.2556346	-0.2556346	-0.2556346	-0.036688108	-0.2556346	-0.2556346	-0.2556346	-0.2556346	-0.2556346	-0.2556346	-0.2556346	-0.2556346	-0.2556346	-0.2556346	-0.2556346
-0.2556346	-0.2556346	-0.2556346	-0.2556346	-0.2556346	-0.2556346	-0.2556346	-0.2556346	-0.18731992	-0.2556346	-0.2556346	0.35454443	-0.2556346	-0.2556346	-0.2556346	-0.2556346	-0.2556346	-0.2556346	-0.2556346	-0.2556346	-0.2556346	-0.2556346	-0.2556346	-0.2556346	-0.2556346	-0.2556346	-0.2556346	-0.2556346	-0.2556346	-0.2556346	-0.2556346	-0.2556346	-0.2556346	-0.2556346	-0.2556346	-0.2556346	-0.2556346	-0.2556346	0.37651673	-0.2556346	-0.2556346	-0.2556346	-0.2556346	-0.2556346	-0.2556346	-0.2556346	0.080465816	-0.2556346	-0.2556346	-0.2556346
-0.2556346	-0.2556346	-0.2556346	-0.2556346	-0.2556346	-0.2556346	-0.2556346	-0.2556346	-0.2556346	-0.2556346	-0.2556346	0.021126678	-0.2556346	-0.2556346	-0.2556346	0.3513843	-0.2556346	-0.2556346	-0.2556346	-0.2556346	-0.2556346	-0.2556346	-0.2556346	-0.2556346	-0.2556346	-0.2556346	-0.2556346	0.9223529	1.666239	-0.2556346	-0.2556346	-0.2556346	-0.2556346	-0.2556346	-0.2556346	-0.2556346	-0.2556346	-0.2556346	-0.2556346	-0.2556346	-0.2556346	-0.2556346	-0.2556346	-0.2556346	-0.2556346	-0.2556346	-0.2556346	-0.2556346	-0.2556346	-0.2556346
-0.2556346	-0.2556346	-0.2556346	-0.2556346	-0.2556346	-0.2556346	-0.2556346	0.21838132	-0.2556346	-0.2556346	-0.2556346	-0.2556346	-0.2556346	-0.2556346	-0.2556346	-0.2556346	-0.2556346	-0.2556346	-0.2556346	-0.2556346	-0.2556346	2.06615	-0.2556346	-0.2556346	-0.2556346	-0.2556346	-0.2556346	0.03826432	-0.2556346	2.0769217	-0.2556346	-0.2556346	0.13908024	-0.251884	-0.2556346	-0.2556346	-0.2556346	-0.2556346	-0.2556346	-0.2556346	-0.2556346	-0.2556346	-0.2556346	-0.2556346	-0.2556346	-0.2556346	-0.2556346	-0.2556346	-0.2556346	-0.2556346
-0.2556346	-0.2556346	0.009367099	-0.2556346	-0.2556346	-0.2556346	-0.2556346	-0.2556346	-0.2556346	-0.2556346	-0.2556346	-0.2556346	-0.2556346	-0.2556346	-0.2556346	-0.2556346	-0.2556346	-0.2556346	-0.2556346	-0.20859548	-0.14050211	3.5655015	-0.2556346	-0.2556346	-0.2556346	-0.2556346	-0.2556346	-0.17649238	-0.2556346	-0.2556346	-0.2556346	0.20778266	-0.2556346	-0.2556346	-0.2556346	-0.2556346	-0.2556346	-0.2556346	-0.2556346	-0.2556346	-0.2556346	-0.2556346	-0.2556346	-0.2556346	-0.2556346	-0.2556346	-0.2556346	-0.2556346	-0.2556346	-0.2556346
-0.2556346	-0.2556346	0.26281092	1.2897459	-0.2556346	-0.2556346	-0.2556346	-0.2556346	-0.2556346	-0.2556346	-0.2556346	-0.2556346	-0.2556346	-0.2556346	-0.2556346	-0.2556346	-0.2556346	-0.2556346	-0.2556346	0.18938328	1.5076033	-0.2556346	-0.2556346	-0.2556346	-0.2556346	2.0989983	-0.2556346	-0.2556346	-0.2556346	-0.2556346	-0.2556346	-0.2556346	1.5009735	-0.2556346	-0.2556346	-0.2556346	-0.2556346	-0.2556346	-0.2556346	-0.2556346	-0.2556346	-0.2556346	-0.2556346	-0.2556346	-0.2556346	-0.2556346	-0.2556346	-0.2556346	-0.2556346	-0.2556346
-0.2556346	-0.2556346	-0.2556346	-0.2556346	-0.2556346	-0.2556346	-0.2556346	-0.2556346	-0.0883276	-0.2556346	-0.2556346	-0.2556346	-0.036280178	-0.2556346	-0.2556346	-0.2556346	-0.2556346	-0.046072375	-0.2556346	1.5979834	-0.2556346	-0.2556346	-0.2556346	-0.2556346	-0.2556346	1.3342938	-0.2556346	-0.2556346	-0.2556346	-0.2556346	-0.2556346	-0.2556346	-0.2556346	-0.2556346	-0.2556346	-0.2556346	-0.2556346	-0.2556346	-0.2556346	-0.2556346	-0.2556346	-0.2556346	0.61279845	-0.2556346	-0.2556346	-0.2556346	-0.2556346	-0.2556346	-0.2556346	-0.2556346
-0.2556346	-0.2556346	-0.2556346	-0.2556346	-0.2556346	-0.089640945	-0.2556346	-0.2556346	1.4500109	0.1676558	-0.2556346	-0.2556346	0.68775064	-0.2556346	-0.2556346	-0.2556346	-0.2556346	2.750373	-0.2556346	1.0647707	-0.2556346	-0.2556346	-0.2556346	-0.2556346	0.7750178	1.6595805	-0.2556346	-0.2556346	-0.2556346	-0.2556346	-0.2556346	-0.16121757	-0.2556346	-0.2556346	-0.2556346	-0.2556346	-0.2556346	-0.2556346	0.105550036	-0.2556346	-0.2556346	-0.2556346	-0.2556346	-0.2556346	-0.2556346	-0.2556346	-0.2556346	-0.2556346	-0.2556346	-0.2556346
-0.2556346	-0.2556346	-0.2556346	-0.2556346	0.76164794	-0.2556346	-0.2556346	-0.2556346	-0.2556346	0.9846213	-0.2556346	-0.2556346	-0.2556346	-0.2556346	-0.2556346	-0.2556346	-0.2556346	1.3984976	-0.2556346	-0.2556346	-0.2556346	-0.2556346	-0.2556346	-0.2556346	-0.2556346	-0.2556346	-0.2556346	-0.2556346	-0.2556346	-0.2556346	-0.2556346	-0.2556346	-0.2556346	-0.2556346	-0.2556346	-0.2556346	-0.2556346	-0.2556346	-0.2556346	-0.2556346	-0.2556346	-0.2556346	-0.2556346	-0.2556346	-0.2556346	-0.2556346	0.2188059	-0.2556346	0.614661	-0.24664259
-0.2556346	-0.2556346	-0.2556346	-0.2556346	-0.2556346	-0.2556346	-0.2556346	0.2638644	0.4086094	-0.11222559	-0.2556346	-0.2556346	-0.2556346	-0.2556346	-0.2556346	-0.2556346	-0.2556346	-0.2556346	-0.2556346	-0.2556346	-0.2556346	-0.2556346	-0.2556346	-0.2556346	-0.2556346	-0.2556346	-0.2556346	-0.2556346	-0.2556346	0.910987	-0.2556346	-0.2556346	-0.2556346	-0.2556346	-0.2556346	-0.2556346	-0.2556346	-0.2556346	-0.2556346	-0.2556346	-0.2556346	-0.2556346	-0.2556346	-0.2556346	-0.2556346	-0.2556346	-0.2556346	-0.2556346	-0.08740316	-0.2556346
0.7720954	-0.2556346	-0.2556346	-0.2556346	-0.2556346	-0.2556346	-0.2556346	-0.2556346	-0.2556346	0.6908735	-0.2556346	-0.2556346	-0.2556346	-0.2556346	-0.2556346	-0.2556346	-0.2556346	-0.2556346	-0.2556346	-0.2556346	-0.2556346	-0.2556346	-0.2556346	-0.2556346	-0.2556346	-0.2556346	-0.2556346	-0.2556346	-0.2556346	1.2635322	-0.2556346	-0.2556346	-0.2556346	-0.2556346	-0.2556346	-0.2556346	-0.2556346	-0.2556346	-0.2556346	-0.2556346	-0.2556346	-0.2556346	-0.2556346	-0.2556346	-0.2556346	-0.2556346	-0.2556346	-0.2556346	-0.2556346	-0.2556346
-0.2556346	-0.2556346	-0.2556346	-0.2556346	-0.2556346	-0.2556346	-0.2556346	-0.2556346	-0.2556346	-0.2556346	0.2830252	-0.2556346	-0.2556346	-0.2556346	-0.2556346	-0.2556346	-0.2556346	-0.2556346	-0.2556346	-0.2556346	-0.2556346	-0.2556346	-0.2556346	-0.2556346	-0.2556346	-0.2556346	-0.2556346	-0.2556346	-0.2556346	-0.2556346	-0.2556346	-0.2556346	-0.2556346	-0.2556346	-0.2556346	-0.2556346	-0.2556346	-0.2556346	-0.2556346	-0.2556346	-0.2556346	-0.2556346	-0.2556346	-0.2556346	-0.2556346	-0.2556346	-0.2556346	-0.2556346	-0.2556346	-0.2556346
-0.2556346	-0.2556346	-0.2556346	-0.2556346	-0.2556346	-0.2556346	-0.2556346	-0.2556346	-0.2556346	-0.2556346	-0.2556346	-0.060241442	-0.2556346	-0.2556346	-0.2556346	-0.2556346	-0.2556346	-0.2556346	-0.2556346	-0.2556346	-0.2556346	0.5757993	-0.2556346	-0.2556346	-0.2556346	-0.2556346	-0.2556346	-0.2556346	-0.2556346	-0.2556346	-0.2556346	-0.2556346	-0.2556346	-0.2556346	-0.2556346	-0.2556346	-0.2556346	-0.2556346	0.18003073	-0.2556346	-0.2556346	-0.2556346	-0.2556346	-0.2556346	-0.2556346	-0.2556346	-0.2556346	-0.2556346	-0.2556346	-0.2556346
-0.2556346	-0.2556346	-0.2556346	-0.2556346	-0.2556346	-0.2556346	-0.2556346	-0.2556346	-0.2556346	-0.2556346	-0.2556346	-0.2556346	-0.2556346	-0.2556346	-0.2556346	-0.2556346	-0.2556346	1.6869708	3.9574952	-0.2556346	-0.2556346	-0.2556346	-0.2556346	-0.2556346	-0.2556346	-0.2556346	-0.2556346	-0.2556346	-0.2556346	-0.2556346	-0.2556346	-0.2556346	-0.2556346	-0.2556346	-0.2556346	-0.2556346	-0.2556346	-0.049171332	0.37865534	-0.2556346	-0.2556346	-0.2556346	-0.2556346	-0.2556346	-0.2556346	-0.2556346	-0.2556346	-0.2556346	-0.2556346	0.0717677
-0.2556346	-0.2556346	-0.2556346	-0.2556346	-0.2556346	0.22266111	-0.2556346	-0.2556346	-0.2556346	-0.2556346	1.4827133	-0.2556346	-0.2556346	-0.2556346	-0.2556346	-0.2556346	-0.2556346	0.103743196	-0.2556346	-0.2556346	-0.2556346	-0.2556346	-0.2556346	-0.2556346	0.38109973	-0.2556346	-0.105945356	-0.2556346	-0.2556346	-0.2556346	-0.2556346	-0.2556346	-0.2556346	-0.2556346	-0.2556346	-0.2556346	-0.2556346	-0.2556346	-0.2556346	-0.2556346	-0.2556346	-0.2556346	-0.2556346	-0.2556346	-0.2556346	-0.2556346	-0.2556346	-0.2556346	-0.2556346	-0.2556346
-0.2556346	-0.2556346	-0.2556346	-0.2556346	-0.2556346	-0.2556346	-0.2556346	-0.2556346	-0.2556346	-0.2556346	-0.2556346	-0.2556346	-0.2556346	-0.2556346	-0.2556346	-0.2556346	-0.2556346	-0.2556346	-0.2556346	-0.2556346	-0.2556346	-0.2556346	-0.2556346	-0.2556346	-0.2556346	-0.2556346	-0.2556346	-0.2556346	-0.2556346	-0.2556346	0.040558312	2.5276985	2.1715832	-0.2556346	-0.2556346	-0.2556346	-0.2556346	-0.2556346	-0.2556346	-0.2556346	-0.2556346	-0.2556346	-0.2556346	-0.2556346	-0.2556346	-0.2556346	-0.2556346	-0.2556346	-0.2556346	-0.2556346
-0.2556346	-0.2556346	-0.2556346	-0.2556346	-0.2556346	-0.2556346	-0.2556346	-0.23577604	-0.2556346	-0.2556346	-0.2556346	-0.2556346	-0.2556346	-0.2556346	-0.2556346	-0.2556346	-0.2556346	-0.2556346	-0.2556346	-0.2556346	-0.2556346	-0.2556346	-0.2556346	-0.2556346	-0.2556346	-0.2556346	-0.2556346	-0.2556346	-0.2556346	-0.2556346	-0.2556346	-0.2556346	-0.2556346	-0.2556346	-0.2556346	-0.2556346	-0.2556346	-0.2556346	-0.2556346	-0.2556346	-0.2556346	-0.2556346	-0.2556346	-0.2556346	-0.2556346	-0.2556346	-0.2556346	-0.2556346	-0.2556346	-0.2556346
-0.2556346	-0.2556346	-0.2556346	-0.2556346	-0.2556346	-0.2556346	-0.2556346	-0.2556346	-0.2556346	-0.2556346	-0.2556346	-0.2556346	-0.2556346	-0.2556346	-0.2556346	-0.2556346	-0.2556346	-0.25356472	-0.2556346	-0.2556346	-0.2556346	-0.2556346	-0.2556346	-0.2556346	-0.2556346	-0.2556346	-0.2556346	-0.2556346	-0.2556346	-0.2556346	-0.2556346	-0.2556346	-0.2556346	-0.2556346	-0.2556346	-0.2556346	-0.2556346	-0.2556346	-0.2556346	-0.2556346	-0.2556346	-0.2556346	-0.2556346	-0.2556346	-0.2556346	-0.2556346	-0.2556346	-0.2556346	-0.2556346	-0.2556346
-0.2556346	-0.2556346	-0.2556346	-0.2556346	-0.2556346	-0.2556346	-0.2556346	-0.2556346	-0.2556346	-0.2556346	-0.2556346	-0.2556346	-0.2556346	-0.2556346	-0.2556346	-0.2556346	-0.2556346	-0.2556346	-0.18055435	0.6232603	-0.2556346	-0.2556346	-0.2556346	-0.2556346	-0.2556346	-0.2556346	-0.2556346	-0.2556346	-0.2556346	-0.2556346	-0.2556346	-0.2556346	-0.2556346	-0.2556346	-0.2556346	-0.2556346	0.29246396	-0.2556346	-0.07389664	-0.2556346	-0.2556346	-0.2556346	-0.2556346	-0.2556346	-0.2556346	-0.2556346	-0.2556346	-0.2556346	-0.2556346	-0.2556346
-0.2556346	-0.2556346	-0.2556346	-0.2556346	-0.2556346	-0.2556346	-0.2556346	-0.2556346	-0.2556346	-0.2556346	-0.2556346	-0.2556346	-0.2556346	-0.2556346	-0.2556346	-0.2556346	-0.2556346	-0.21470466	-0.2556346	-0.2556346	-0.2556346	1.4984219	-0.2556346	-0.2556346	-0.2556346	-0.2556346	-0.2556346	-0.2556346	-0.2556346	-0.2556346	-0.2556346	-0.2556346	-0.2556346	-0.2556346	-0.2556346	-0.2556346	-0.2556346	-0.2556346	-0.2556346	0.98034567	0.070465595	-0.2556346	-0.2556346	-0.2556346	-0.2556346	-0.2556346	-0.2556346	-0.2556346	-0.2556346	-0.2556346
-0.2556346	-0.2556346	-0.2556346	-0.2556346	-0.2556346	-0.2556346	-0.2556346	-0.2556346	-0.2556346	-0.2556346	-0.2556346	-0.2556346	-0.2556346	-0.2556346	-0.2556346	-0.2556346	-0.2556346	-0.2556346	-0.2556346	-0.045498382	-0.2556346	-0.2556346	-0.2556346	-0.2556346	-0.2556346	-0.2556346	-0.2556346	-0.2556346	-0.2556346	-0.2556346	-0.2556346	-0.2556346	-0.2556346	-0.2556346	-0.2556346	-0.2556346	-0.2556346	-0.2556346	-0.2556346	2.7188666	-0.2556346	0.46390212	0.20132247	-0.2556346	-0.2556346	-0.2556346	0.39231983	0.38901952	-0.2556346	-0.2556346
-0.2556346	-0.2556346	-0.2556346	-0.2556346	-0.2556346	-0.2556346	-0.2556346	-0.2556346	-0.2556346	-0.2556346	-0.2556346	-0.2556346	-0.2556346	-0.2556346	-0.2556346	-0.2556346	-0.2556346	-0.2556346	1.79754	0.8996837	-0.2556346	-0.2556346	-0.2556346	-0.2556346	-0.2556346	-0.2556346	-0.2556346	1.5652481	-0.2556346	-0.2556346	-0.2556346	-0.2556346	-0.2556346	-0.2556346	-0.2556346	-0.2556346	-0.2556346	-0.2556346	-0.2556346	0.96388733	-0.2556346	-0.2556346	0.47411937	-0.2556346	-0.2556346	0.5223219	2.4730914	2.0560377	-0.2556346	-0.2556346
-0.2556346	-0.2556346	-0.2556346	-0.2556346	-0.2556346	-0.2556346	-0.2556346	-0.2556346	-0.2556346	-0.2556346	-0.2556346	-0.07199097	-0.2556346	-0.2556346	-0.2556346	-0.2556346	-0.2556346	-0.2556346	-0.2556346	-0.2556346	-0.2556346	-0.2556346	-0.2556346	-0.2556346	-0.2556346	-0.2556346	-0.2556346	1.3787256	-0.2556346	-0.2556346	-0.2556346	-0.2556346	-0.2556346	-0.2556346	-0.2556346	-0.2556346	-0.2556346	0.71956784	-0.2556346	0.38084	-0.2556346	-0.2556346	-0.2556346	0.092292964	-0.2556346	0.31820208	-0.23019433	-0.2556346	0.0625903	-0.2556346
-0.2556346	-0.2556346	-0.2556346	-0.2556346	-0.2556346	-0.2556346	-0.2556346	-0.2556346	-0.18827829	0.7888524	-0.2556346	-0.2556346	-0.05047104	-0.2556346	-0.2556346	-0.2556346	-0.2556346	-0.2556346	-0.2556346	-0.2556346	-0.2556346	-0.2556346	-0.2556346	-0.2556346	-0.2556346	-0.2556346	-0.2556346	-0.2556346	-0.2556346	-0.2556346	-0.2556346	-0.2556346	-0.2556346	-0.2556346	-0.2556346	-0.2556346	-0.2556346	-0.2556346	-0.2556346	-0.2556346	-0.2556346	-0.2556346	-0.2556346	1.0198296	-0.2556346	0.40326998	-0.2556346	-0.2556346	1.409174	-0.2556346
-0.2556346	-0.2556346	-0.2556346	-0.2556346	-0.2556346	0.053673133	-0.2556346	2.1048005	0.04826601	-0.2556346	-0.2556346	-0.2556346	-0.2556346	-0.2556346	-0.2556346	-0.2556346	-0.2556346	-0.2556346	-0.2556346	-0.2556346	-0.2556346	-0.2556346	2.6501513	-0.18488018	-0.2556346	-0.2556346	-0.2556346	-0.2556346	-0.2556346	-0.2556346	-0.2556346	-0.2556346	-0.2556346	-0.2556346	-0.2556346	-0.2556346	-0.2556346	-0.2556346	-0.2556346	-0.2556346	-0.2556346	-0.2556346	-0.2556346	-0.2556346	-0.2556346	-0.2556346	-0.2556346	-0.2556346	-0.2556346	-0.2556346
-0.2556346	-0.2556346	-0.2556346	-0.2556346	-0.2556346	-0.2556346	-0.2556346	0.4523581	-0.2556346	-0.2556346	-0.2556346	-0.2556346	-0.2556346	-0.2556346	-0.2556346	-0.2556346	-0.2556346	-0.2556346	-0.2556346	-0.2556346	-0.2556346	0.0545305	2.604002	-0.2556346	-0.2556346	-0.2556346	-0.2556346	-0.2556346	-0.2556346	0.591001	-0.2556346	-0.2556346	-0.2556346	-0.2556346	-0.2556346	-0.2556346	-0.2556346	-0.2556346	-0.2556346	-0.2556346	-0.2556346	-0.2556346	-0.2556346	-0.2556346	-0.2556346	-0.2556346	-0.2556346	-0.2556346	-0.2556346	0.5989391
-0.2556346	-0.2556346	-0.2556346	-0.2556346	-0.2556346	-0.2556346	-0.2556346	2.1191547	-0.2556346	-0.2556346	-0.2556346	-0.2556346	-0.2556346	-0.2556346	-0.2556346	-0.2556346	-0.2556346	-0.2556346	-0.2556346	-0.2556346	-0.2556346	-0.2556346	0.66729045	-0.2556346	-0.2556346	-0.2556346	-0.2556346	-0.2556346	-0.2556346	0.56801254	-0.2556346	-0.2556346	-0.2556346	-0.2556346	-0.2556346	-0.2556346	-0.2556346	-0.2556346	-0.2556346	-0.2556346	-0.2556346	-0.2556346	-0.2556346	0.07492162	-0.2556346	-0.2556346	-0.2556346	-0.2556346	-0.2556346	-0.14314038
1.3797151	-0.14134485	-0.2556346	-0.2556346	-0.2556346	-0.2556346	0.48367733	-0.2556346	-0.2556346	-0.2556346	0.34797338	-0.2556346	-0.2556346	-0.2556346	-0.2556346	-0.2556346	-0.0076849964	-0.2556346	-0.2556346	-0.2556346	-0.2556346	-0.2556346	-0.2556346	-0.2556346	0.20050265	-0.2556346	-0.2556346	-0.2556346	-0.2556346	-0.2556346	-0.2556346	0.07156611	1.1235461	-0.2556346	-0.2556346	-0.2556346	-0.2556346	-0.2556346	-0.2556346	-0.2556346	-0.2556346	-0.2556346	-0.2556346	-0.2556346	-0.2556346	-0.2556346	-0.2556346	-0.2556346	-0.21082085	-0.2556346
-0.2556346	-0.2556346	-0.2556346	-0.2556346	-0.2556346	0.32268852	-0.2556346	-0.2556346	-0.2556346	-0.2556346	-0.2556346	-0.2556346	-0.2556346	-0.2556346	-0.2556346	-0.2556346	-0.2556346	-0.2556346	-0.2556346	-0.2556346	-0.2556346	-0.2556346	-0.2556346	-0.2556346	0.13604328	-0.2556346	-0.2556346	-0.2556346	-0.2556346	-0.2556346	1.3874712	-0.2556346	1.3598744	-0.2556346	-0.2556346	-0.2556346	-0.2556346	-0.2556346	-0.2556346	-0.15985939	-0.2556346	-0.2556346	-0.2556346	-0.2556346	-0.2556346	-0.2556346	-0.2556346	-0.2556346	-0.2556346	-0.2556346
0.8060207	-0.2556346	-0.2556346	-0.2556346	-0.2556346	0.42985272	2.0514443	-0.2556346	-0.2556346	-0.2556346	-0.2556346	-0.2556346	-0.2556346	-0.2556346	-0.2556346	-0.2556346	-0.2556346	-0.15412831	-0.2556346	-0.2556346	-0.2556346	-0.2556346	-0.2556346	-0.2556346	-0.2556346	1.244982	-0.2556346	-0.2556346	-0.2556346	-0.2556346	-0.2556346	-0.2556346	-0.2556346	0.33712563	2.406384	-0.03719141	-0.2556346	-0.2556346	-0.2556346	-0.2556346	-0.2556346	-0.2556346	-0.2556346	-0.2556346	1.1512496	-0.2556346	-0.2556346	-0.2556346	-0.2556346	-0.2556346
-0.2556346	-0.2556346	-0.2556346	-0.2556346	-0.17713016	-0.2556346	1.2738299	1.5431173	-0.2556346	-0.2556346	-0.2556346	-0.2556346	-0.2556346	-0.2556346	-0.2556346	-0.2556346	-0.2556346	-0.2556346	-0.2556346	-0.2556346	-0.2556346	-0.2556346	-0.2556346	-0.2556346	-0.2556346	0.9429569	-0.2556346	-0.2556346	-0.2556346	-0.2556346	-0.2556346	-0.2556346	-0.2556346	-0.2556346	0.1328406	0.33233526	1.5725635	-0.2556346	-0.2556346	0.20301868	1.0507554	-0.2556346	-0.2556346	-0.2556346	-0.2556346	-0.2556346	-0.2556346	-0.2556346	-0.2556346	-0.2556346
-0.2556346	0.6988499	0.2430373	-0.2556346	2.8647654	-0.2556346	0.9385346	2.957548	-0.2556346	-0.2556346	-0.2556346	-0.2556346	-0.2556346	-0.2556346	-0.2556346	-0.2556346	-0.2556346	-0.2556346	-0.2556346	-0.2556346	-0.2556346	-0.2556346	-0.2556346	-0.2556346	-0.2556346	-0.2556346	-0.2556346	-0.2556346	-0.2556346	-0.2556346	-0.2556346	-0.2556346	-0.2556346	-0.2556346	-0.2556346	-0.2556346	3.1940625	1.3521392	-0.2556346	-0.2556346	0.33805186	1.1272331	-0.2556346	-0.2556346	-0.2556346	-0.2556346	-0.2556346	-0.2556346	-0.2556346	-0.2556346
-0.2556346	1.3711128	-0.15876244	1.3740743	0.59238535	-0.2556346	1.553545	-0.2556346	-0.2556346	-0.2556346	-0.2556346	-0.2556346	-0.2556346	-0.2556346	-0.2556346	-0.2556346	-0.2556346	-0.2556346	-0.2556346	1.1030096	-0.2556346	-0.2556346	-0.2556346	-0.2556346	-0.2556346	-0.2556346	-0.2556346	-0.2556346	-0.2556346	-0.2556346	-0.2556346	-0.2556346	-0.2556346	-0.2556346	-0.2556346	-0.2556346	1.7854538	-0.2533924	0.42261493	1.5685844	-0.2556346	-0.2556346	-0.2556346	-0.2556346	-0.2556346	-0.2556346	-0.2556346	-0.2556346	-0.2556346	-0.2556346
-0.2556346	-0.2556346	-0.2556346	0.7156159	-0.2556346	0.024535535	-0.2556346	-0.2556346	-0.2556346	-0.2556346	-0.2556346	-0.2556346	-0.2556346	-0.18546306	-0.2556346	-0.2556346	-0.2556346	-0.2556346	-0.2556346	0.014225304	-0.2556346	2.5473573	-0.2556346	-0.2556346	-0.2556346	-0.2556346	-0.2556346	-0.2556346	-0.2556346	-0.2556346	-0.2556346	-0.2556346	-0.2556346	-0.2556346	-0.2556346	-0.2556346	-0.2556346	-0.2556346	-0.2556346	0.09783966	-0.2556346	-0.2556346	-0.2556346	-0.2556346	-0.2556346	-0.2556346	-0.2556346	-0.2556346	-0.2556346	-0.2556346
-0.2556346	-0.2556346	-0.2556346	-0.2556346	-0.2556346	-0.2556346	-0.2556346	-0.2556346	-0.2556346	-0.2556346	-0.2556346	-0.2556346	-0.2556346	-0.13909405	-0.2556346	-0.2556346	-0.2556346	-0.2556346	-0.2556346	-0.2556346	3.1517026	0.35148472	-0.2556346	-0.2556346	-0.2556346	-0.2556346	-0.2556346	0.7114714	-0.2556346	-0.2556346	-0.2556346	-0.2556346	-0.2556346	-0.2556346	-0.2556346	-0.2556346	-0.2556346	-0.2556346	-0.2556346	-0.2556346	-0.2556346	2.7154815	1.4742904	-0.2556346	-0.2556346	-0.2556346	-0.2556346	-0.2556346	-0.2556346	-0.2556346
-0.2556346	-0.2556346	-0.2556346	-0.2556346	-0.2556346	-0.2556346	-0.2556346	-0.2556346	-0.2556346	-0.2556346	-0.2556346	-0.2556346	-0.2556346	-0.2556346	-0.2556346	-0.2556346	-0.2556346	-0.2556346	-0.2556346	-0.2556346	-0.2556346	-0.2556346	-0.2556346	-0.2556346	-0.2556346	-0.2556346	-0.2556346	-0.2556346	-0.2556346	-0.2556346	-0.2556346	-0.2556346	-0.2556346	-0.2556346	-0.2556346	-0.2556346	-0.2556346	-0.2556346	-0.2556346	-0.2556346	-0.2556346	1.9991795	0.85886836	0.79026705	0.9514696	-0.2556346	-0.2556346	-0.2556346	-0.2556346	-0.2556346
-0.2556346	-0.2556346	-0.2556346	-0.2556346	-0.2556346	-0.2556346	-0.2556346	-0.2556346	-0.2556346	-0.2556346	0.05731136	-0.2556346	-0.2556346	-0.2556346	-0.2556346	-0.2556346	-0.2556346	-0.2556346	-0.2556346	-0.2556346	-0.2556346	-0.2556346	2.4125626	-0.2556346	-0.2556346	-0.2556346	-0.2556346	-0.2556346	-0.2556346	-0.2556346	-0.2556346	-0.2556346	-0.2556346	-0.2556346	-0.2556346	-0.2556346	-0.2556346	-0.2556346	-0.2556346	-0.2556346	-0.2556346	-0.2556346	-0.2556346	2.3534076	-0.24133264	-0.2556346	0.47024837	-0.2556346	-0.2556346	-0.2556346
-0.2556346	0.4112293	-0.2556346	-0.2556346	-0.2556346	-0.08137501	-0.2556346	-0.2556346	0.006709966	-0.2556346	-0.12425346	-0.2556346	1.9520457	-0.2556346	-0.2556346	-0.2556346	-0.2556346	-0.2556346	-0.2556346	-0.2556346	-0.2556346	-0.2556346	-0.0976488	-0.2556346	-0.2556346	-0.2556346	-0.2556346	-0.2556346	-0.2556346	-0.2556346	-0.2556346	-0.2556346	-0.2556346	-0.12607543	-0.2556346	-0.2556346	-0.2556346	-0.2556346	1.4926771	-0.2556346	-0.2556346	-0.2556346	-0.2556346	-0.2556346	1.1024028	0.3697431	-0.06883209	0.95127827	-0.2556346	-0.2556346
9.872068e-05	0.12903318	-0.2556346	-0.2556346	-0.2556346	-0.2556346	1.2701545	0.9602776	-0.111788824	-0.2556346	-0.2556346	-0.2556346	-0.2556346	-0.2556346	-0.2556346	-0.2556346	-0.2556346	-0.2556346	-0.2556346	-0.2556346	-0.2556346	-0.2556346	-0.2556346	-0.2556346	-0.2556346	-0.2556346	-0.2556346	-0.2556346	-0.2556346	-0.2556346	-0.2556346	-0.2556346	-0.2556346	-0.2556346	-0.2556346	2.2760658	-0.2556346	-0.2556346	-0.17768233	-0.2556346	-0.2556346	-0.2556346	-0.2556346	-0.2556346	-0.2556346	-0.2556346	0.9224706	0.22592959	0.27384698	-0.2556346
-0.2556346	0.26198068	1.5986515	-0.2556346	-0.2556346	-0.2556346	-0.2556346	1.2323306	-0.2556346	-0.2556346	1.2302676	-0.2556346	-0.2556346	-0.2556346	-0.2556346	-0.2556346	-0.2556346	-0.2556346	-0.2556346	-0.2556346	-0.2556346	-0.2556346	-0.2556346	-0.2556346	-0.2556346	-0.2556346	-0.2556346	-0.2556346	-0.2556346	-0.2556346	-0.2556346	-0.2556346	-0.2556346	-0.2556346	-0.2556346	-0.2556346	-0.2556346	-0.2556346	-0.2556346	-0.2556346	-0.2556346	-0.2556346	-0.2556346	-0.2556346	-0.2556346	-0.2556346	-0.2556346	-0.2556346	1.0081304	-0.2556346
-0.2556346	-0.2556346	-0.2556346	1.8034449	-0.2556346	1.7967379	4.256577	1.4312764	0.18005818	0.3788481	-0.2556346	-0.2556346	-0.2556346	-0.2556346	1.4028788	-0.2556346	-0.2556346	0.13085283	-0.2556346	-0.2556346	-0.2556346	0.60989964	-0.2556346	-0.2556346	-0.2556346	-0.2556346	-0.2556346	-0.2556346	-0.2556346	-0.2556346	-0.2556346	-0.2556346	-0.2556346	-0.2556346	-0.2556346	-0.2556346	-0.2556346	-0.2556346	-0.2556346	-0.2556346	-0.2556346	-0.2556346	0.017393969	-0.2556346	-0.2556346	-0.2556346	-0.2556346	-0.16504444	-0.2556346	-0.2556346
-0.2556346	-0.2556346	-0.2556346	-0.2556346	-0.2556346	4.592901	4.0736704	0.6933842	0.39099044	-0.2556346	-0.2556346	-0.2556346	-0.2556346	-0.2556346	-0.2556346	-0.2556346	-0.2556346	0.46905407	-0.2556346	-0.2556346	-0.2556346	-0.2556346	-0.2556346	-0.2556346	-0.2556346	-0.2556346	-0.2556346	-0.2556346	-0.2556346	-0.2556346	-0.2556346	-0.2556346	-0.2556346	-0.2556346	-0.2556346	-0.2556346	-0.2556346	-0.2556346	-0.2556346	-0.2556346	-0.2556346	0.3797623	-0.2556346	-0.2556346	-0.2556346	-0.2556346	-0.2556346	0.9600244	-0.2556346	-0.2556346
-0.2556346	-0.2556346	-0.2556346	-0.2556346	0.61662644	2.513674	1.6928959	1.3791424	1.449514	-0.2556346	-0.2556346	-0.2556346	-0.2556346	-0.2556346	-0.2556346	-0.2556346	-0.2556346	0.5633171	-0.2556346	1.5487156	-0.2556346	-0.2556346	-0.2556346	-0.2556346	-0.2556346	-0.2556346	-0.2556346	-0.2556346	-0.2556346	-0.2556346	-0.2556346	-0.2556346	-0.2556346	-0.2556346	-0.2556346	-0.2556346	-0.2556346	-0.2556346	-0.2556346	-0.2556346	-0.2556346	-0.2556346	-0.2556346	-0.2556346	-0.2556346	-0.2556346	-0.2556346	1.6270562	-0.2556346	-0.2556346
-0.2556346	-0.2556346	0.3721299	2.0172927	1.0810275	3.833312	0.8230458	-0.2556346	0.08094972	1.4783801	-0.2556346	0.13573499	2.204574	-0.2556346	-0.2556346	-0.2556346	-0.2556346	0.84118557	-0.2556346	0.19944367	0.18295403	-0.2556346	-0.2556346	-0.2556346	-0.2556346	-0.2556346	-0.2556346	-0.2556346	-0.2556346	-0.2556346	-0.2556346	-0.2556346	-0.2556346	-0.2556346	-0.2556346	-0.2556346	-0.2556346	-0.2556346	0.3879396	-0.2556346	-0.2556346	-0.2556346	-0.08476583	-0.2556346	-0.2556346	-0.2556346	-0.2556346	-0.2556346	-0.2556346	-0.2556346
3.632831	-0.2556346	-0.2556346	-0.2556346	2.7210834	1.5209241	-0.2556346	-0.2556346	-0.2556346	3.0464027	-0.2556346	-0.2556346	-0.2556346	-0.2556346	-0.2556346	-0.2556346	-0.2556346	-0.2556346	-0.2556346	0.7608101	-0.2556346	-0.2556346	-0.2556346	-0.2556346	-0.2556346	-0.2556346	-0.2556346	-0.2556346	-0.22143562	-0.2556346	-0.2556346	-0.2556346	-0.2556346	-0.2556346	-0.2556346	-0.2556346	-0.2556346	-0.2556346	-0.2556346	-0.2556346	-0.2556346	-0.2556346	-0.2556346	-0.2556346	-0.2556346	-0.2556346	0.46992826	0.084951095	-0.2556346	-0.2556346
-0.2556346	-0.2556346	-0.2556346	-0.2556346	1.7135224	1.5255176	-0.2556346	-0.2556346	0.7538438	3.9488316	-0.2556346	-0.2556346	-0.2556346	-0.13832712	-0.2556346	-0.2556346	-0.2556346	-0.2556346	-0.2556346	0.55056727	-0.2556346	-0.2556346	-0.2556346	-0.2556346	-0.2556346	-0.2556346	-0.2556346	-0.2556346	-0.2556346	-0.2556346	-0.2556346	0.43267858	-0.2556346	-0.2556346	-0.2556346	-0.2556346	-0.2556346	-0.2556346	-0.2556346	-0.2556346	-0.2556346	-0.2556346	-0.2556346	-0.2556346	-0.15355307	-0.2556346	-0.2556346	-0.2556346	-0.2556346	-0.2556346
-0.2556346	0.44281587	0.46057338	1.4914412	3.674135	-0.2556346	-0.13721839	-0.2556346	1.7624462	1.4381188	1.2642863	-0.09054222	-0.2556346	-0.2556346	-0.2556346	0.124891154	-0.2556346	-0.2556346	-0.2556346	0.5153747	-0.2556346	-0.2556346	-0.2556346	-0.2556346	-0.2556346	-0.2556346	0.42168373	-0.2556346	-0.2556346	-0.2556346	-0.2556346	-0.2556346	-0.2556346	-0.2556346	-0.2556346	-0.2556346	-0.2556346	-0.2556346	-0.2556346	-0.2556346	-0.2556346	-0.2556346	-0.2556346	-0.2556346	-0.2556346	-0.2556346	-0.2556346	-0.111504525	-0.2556346	-0.2556346
-0.2556346	0.46974468	-0.12953734	-0.2556346	0.27400076	-0.2556346	-0.2556346	2.001333	1.9963671	0.61140877	3.4400928	0.2831481	-0.2556346	-0.2556346	-0.2556346	2.2715166	-0.2556346	-0.2556346	-0.2556346	-0.2556346	-0.2556346	-0.2556346	-0.2556346	0.26671198	-0.2556346	1.516229	-0.2556346	-0.2556346	0.33133528	-0.2556346	-0.06289661	-0.2556346	-0.2556346	-0.2556346	-0.2556346	-0.2556346	-0.2556346	-0.2556346	0.18246377	-0.2556346	-0.2556346	-0.2556346	-0.2556346	-0.2556346	-0.2556346	-0.2556346	-0.2556346	1.5345072	-0.2556346	-0.2556346
2.4620776	1.9878321	-0.2556346	2.2679849	-0.2556346	-0.2556346	-0.2556346	0.19487037	0.40797266	1.585046	3.1499631	0.017273609	-0.2556346	-0.2556346	-0.2556346	-0.2556346	-0.2556346	-0.2556346	-0.0876318	-0.2556346	-0.2556346	-0.2556346	-0.2556346	0.027291419	-0.2556346	-0.17941429	-0.2556346	-0.2556346	-0.2556346	-0.057881158	-0.034946013	-0.2556346	-0.2556346	-0.2556346	-0.2556346	-0.2556346	-0.2556346	-0.2556346	-0.2556346	-0.2556346	-0.2556346	-0.2556346	-0.2556346	-0.2556346	-0.2556346	-0.2556346	1.8596816	-0.2556346	-0.2556346	-0.2556346
2.2170134	-0.2556346	-0.2556346	0.7045239	-0.2556346	-0.2556346	-0.2556346	1.7557021	0.38790172	-0.2556346	0.79351985	-0.19579726	-0.2556346	1.7298769	-0.2556346	-0.2556346	-0.2556346	-0.2556346	-0.2556346	1.0175586	-0.2556346	-0.2556346	0.28954712	-0.2556346	-0.014803221	-0.024081375	-0.2556346	-0.2556346	-0.2556346	2.2471106	-0.2556346	-0.2556346	-0.2556346	-0.2556346	-0.2556346	-0.2556346	-0.2556346	-0.2556346	-0.2556346	-0.2556346	-0.2556346	-0.2556346	-0.2556346	-0.2556346	-0.2556346	1.8669584	1.65576	-0.2556346	-0.04791118	-0.2556346
2.8003006	-0.2556346	-0.2556346	-0.2556346	-0.2556346	-0.2556346	-0.2556346	-0.2556346	-0.2556346	-0.18880557	3.131678	1.4076377	-0.2556346	-0.2556346	-0.2556346	-0.2556346	-0.2556346	-0.2556346	-0.21665007	-0.2556346	-0.2556346	0.12426674	-0.2556346	-0.2556346	-0.2556346	-0.2556346	-0.1634312	-0.2556346	0.009252164	-0.2556346	-0.2556346	-0.2556346	-0.2556346	-0.2556346	-0.2556346	-0.2556346	-0.2556346	-0.2556346	-0.2556346	-0.2556346	-0.2556346	-0.2556346	-0.2556346	-0.2556346	-0.2556346	-0.2556346	-0.13546257	-0.2556346	0.80963707	-0.2556346
-0.2556346	2.6041746	2.562172	-0.2556346	-0.2556346	-0.2556346	-0.2556346	-0.2556346	-0.2556346	0.016966127	-0.2556346	5.352058	0.3462453	-0.2556346	-0.2556346	-0.2556346	-0.2556346	-0.2556346	-0.2556346	-0.2556346	2.1699884	-0.2556346	1.0323865	-0.2556346	-0.2556346	-0.2556346	-0.2556346	-0.2556346	-0.2556346	-0.2556346	1.2199641	-0.2556346	-0.2556346	-0.2556346	-0.2556346	-0.2556346	-0.2556346	-0.2556346	-0.2556346	-0.2556346	-0.2556346	1.7975456	0.1491359	-0.2556346	-0.2556346	1.4906275	2.115241	-0.2556346	-0.2556346	-0.2556346
-0.2556346	-0.2556346	1.5692612	-0.2556346	0.9255044	-0.2556346	-0.2556346	-0.2556346	-0.2556346	-0.2556346	-0.2556346	5.3912287	0.33123332	0.89760226	-0.2556346	-0.2556346	-0.2556346	-0.2556346	-0.2556346	-0.2556346	0.29244974	-0.2556346	0.700841	-0.2556346	-0.2556346	-0.2556346	-0.2556346	-0.2556346	3.241536	-0.2556346	1.2605765	-0.2556346	-0.2556346	-0.2556346	-0.2556346	-0.11859087	-0.2556346	-0.2556346	-0.2556346	-0.2556346	-0.2556346	-0.2556346	0.59629494	-0.2556346	-0.2556346	-0.2556346	-0.2556346	-0.2556346	-0.2556346	-0.2556346
1.7643216	-0.2556346	-0.2556346	-0.2556346	2.4464173	0.60278606	-0.2556346	-0.2556346	-0.2556346	-0.2556346	2.58353	3.946431	5.212968	-0.2556346	-0.2556346	-0.2556346	-0.2556346	-0.2556346	-0.2556346	-0.2556346	-0.2556346	1.0650244	-0.2556346	-0.2556346	-0.2556346	-0.2556346	-0.2556346	2.769555	0.33706638	-0.2556346	-0.2556346	-0.2556346	-0.2556346	-0.2556346	-0.2556346	-0.2556346	-0.2556346	-0.14004408	-0.2556346	-0.2556346	0.23908114	-0.2556346	0.35678607	0.7641422	-0.2556346	-0.2556346	-0.2556346	-0.2556346	-0.2556346	-0.2556346
5.4124575	-0.2556346	0.25222176	-0.2556346	2.79884	0.8215951	-0.2556346	2.2299318	-0.2556346	-0.2556346	4.4965124	4.1150866	4.194274	2.1606517	-0.2556346	-0.2556346	-0.2556346	-0.2556346	-0.2556346	-0.2556346	-0.2556346	1.5046916	-0.2556346	-0.2556346	-0.2556346	-0.2556346	-0.2556346	2.1365771	-0.2556346	-0.2556346	-0.2556346	-0.2556346	-0.2556346	-0.2556346	-0.2556346	-0.2556346	-0.2556346	-0.2556346	-0.0924395	-0.2556346	-0.2556346	-0.2556346	-0.2556346	-0.2556346	-0.2556346	-0.2556346	-0.2556346	-0.2556346	-0.2556346	-0.2556346
-0.2556346	-0.2556346	-0.2556346	-0.2556346	3.236493	-0.2556346	-0.2556346	-0.2556346	1.7371534	-0.2556346	1.1039202	3.6259778	4.875658	3.2791257	-0.2556346	-0.2556346	-0.2556346	-0.2556346	-0.2556346	-0.2556346	-0.2556346	-0.2556346	-0.2556346	-0.2556346	-0.2556346	-0.2556346	-0.2556346	-0.19566251	-0.043892022	-0.0004544394	-0.2556346	-0.15706918	-0.2556346	-0.2556346	-0.2556346	-0.2556346	-0.2556346	-0.2556346	-0.09484725	-0.2556346	1.075086	-0.2556346	0.7693999	-0.2556346	-0.2556346	-0.2556346	-0.2556346	-0.2556346	-0.2556346	-0.2556346
0.13331032	2.4313607	-0.2556346	-0.2556346	3.1856277	-0.2556346	-0.2556346	1.5080314	0.21780857	0.34581634	0.4814439	1.3389086	7.6081996	1.8942237	-0.2556346	-0.2556346	-0.2556346	-0.2556346	-0.15681577	-0.2556346	-0.2556346	2.097087	-0.2556346	-0.2556346	-0.2556346	-0.2556346	1.7779622	-0.2556346	1.0338436	-0.2556346	0.24347867	-0.2556346	-0.2556346	-0.2556346	-0.2556346	-0.2556346	-0.2556346	-0.2556346	-0.2556346	-0.2556346	-0.2556346	-0.2556346	-0.2556346	-0.2556346	-0.2556346	-0.2556346	-0.2556346	-0.2556346	-0.2556346	-0.2556346
-0.2556346	1.5285604	-0.2556346	-0.2556346	-0.0822252	3.086923	-0.2556346	-0.2556346	0.35526243	-0.2556346	2.1461928	-0.2556346	3.5056782	-0.2556346	-0.2556346	-0.2556346	-0.2556346	-0.2556346	-0.21617156	-0.019466713	-0.2556346	0.030185875	-0.2556346	-0.2556346	-0.2556346	-0.2556346	-0.2556346	-0.2556346	-0.2556346	1.6039684	-0.2556346	-0.2556346	-0.2556346	-0.2556346	1.4414831	-0.2556346	-0.2556346	-0.2556346	-0.2556346	-0.2556346	-0.2556346	-0.2556346	-0.2556346	-0.2556346	-0.2556346	-0.2556346	-0.2556346	0.69919986	-0.2556346	-0.2556346
0.54466754	1.7909724	-0.2556346	-0.2556346	-0.2556346	-0.2556346	-0.2556346	-0.2556346	-0.2556346	-0.2556346	0.24030071	2.4692554	1.5067848	1.0811418	-0.2556346	-0.2556346	-0.2556346	-0.2556346	-0.2556346	-0.2556346	-0.2556346	-0.2556346	-0.2556346	-0.2556346	-0.2556346	-0.2556346	-0.2556346	-0.2556346	-0.2556346	-0.2556346	0.54374826	-0.11746259	0.91311496	-0.2556346	-0.2556346	-0.2556346	-0.2556346	-0.2556346	-0.2556346	-0.2556346	-0.2556346	-0.2556346	-0.2556346	-0.2556346	-0.2556346	-0.2556346	-0.2556346	-0.2556346	-0.2556346	-0.2556346
0.16236249	1.9706032	-0.2556346	-0.2556346	-0.2556346	-0.2556346	-0.2556346	-0.2556346	-0.2556346	-0.2556346	-0.2556346	-0.2556346	1.2755462	0.6547024	2.9916916	3.1286633	-0.2556346	-0.2556346	-0.2556346	-0.2556346	-0.2556346	-0.2556346	-0.2556346	-0.2556346	-0.2556346	-0.2556346	-0.2556346	-0.2556346	-0.2556346	-0.2556346	-0.2556346	2.9762537	-0.2556346	0.04600114	-0.2556346	-0.2556346	-0.2556346	-0.2556346	-0.2556346	-0.2556346	-0.2556346	-0.2556346	-0.2556346	-0.2556346	-0.2556346	-0.2556346	-0.2556346	-0.2556346	-0.2556346	-0.2556346
-0.2556346	0.8920518	-0.2556346	-0.2556346	-0.2556346	-0.2556346	-0.2556346	-0.2556346	-0.2556346	-0.2556346	0.19871467	-0.2556346	-0.2556346	0.91228753	-0.2556346	0.23082474	-0.107442245	-0.2556346	-0.2556346	-0.2556346	-0.2556346	-0.2556346	-0.2556346	-0.2556346	-0.2556346	-0.2556346	-0.2556346	-0.2556346	-0.2556346	-0.2556346	-0.2556346	0.8834612	-0.2556346	0.28908893	-0.2556346	-0.2556346	-0.2556346	-0.2556346	-0.2556346	-0.2556346	-0.2556346	-0.2556346	-0.2556346	-0.2556346	-0.2556346	-0.2556346	-0.2556346	-0.2556346	-0.2556346	-0.2556346
0.63383853	0.5363662	1.114686	-0.2556346	-0.2556346	-0.2556346	-0.2556346	-0.2556346	-0.2556346	-0.2556346	2.3170395	-0.2556346	-0.2556346	1.6891196	1.7362195	-0.2556346	-0.2556346	0.43426365	-0.2556346	-0.2556346	-0.2556346	-0.2556346	-0.2556346	-0.2556346	-0.2556346	-0.2556346	-0.2556346	-0.2556346	0.103550464	-0.2556346	-0.2556346	0.45871663	-0.2556346	1.8714577	-0.2556346	-0.2556346	-0.2556346	-0.2556346	-0.2556346	-0.2556346	-0.2556346	-0.2556346	-0.2556346	-0.2556346	-0.2556346	-0.2556346	-0.2556346	-0.2556346	-0.2556346	-0.2556346
-0.2556346	1.4473208	-0.2556346	-0.2556346	-0.2556346	-0.2556346	-0.2556346	-0.2556346	-0.2556346	-0.2556346	-0.2556346	-0.2556346	-0.2556346	-0.2556346	1.9016776	1.2189862	-0.2556346	-0.2556346	-0.2556346	-0.2556346	-0.2556346	-0.2556346	-0.2556346	-0.2556346	-0.2556346	-0.2556346	-0.2556346	-0.2556346	-0.2556346	-0.2556346	-0.2556346	-0.2556346	-0.2556346	-0.2556346	-0.2556346	-0.2556346	-0.2556346	-0.2556346	-0.2556346	-0.2556346	-0.2556346	-0.024520364	-0.2556346	-0.2556346	-0.2556346	-0.2556346	-0.2556346	-0.2556346	0.016713401	1.996847
-0.13096173	-0.2556346	0.599532	3.440824	-0.2556346	-0.2556346	0.49598572	-0.2556346	-0.2556346	-0.2556346	-0.2556346	-0.2556346	0.10493504	-0.2556346	1.0569316	-0.2556346	-0.2556346	-0.2556346	-0.2556346	-0.2556346	-0.2556346	-0.2556346	-0.2556346	-0.2556346	-0.2556346	-0.2556346	-0.2556346	-0.2556346	-0.2556346	-0.2556346	-0.2556346	-0.2556346	-0.2556346	-0.2556346	3.475607	-0.2556346	-0.2556346	-0.2556346	-0.2556346	0.2074855	-0.2556346	-0.2556346	-0.23859254	-0.2556346	-0.2556346	-0.2556346	-0.2556346	-0.02208423	-0.2556346	2.0515165
0.25296667	-0.07826325	0.7051893	4.8171983	-0.22199324	-0.2556346	-0.2556346	-0.2556346	-0.2556346	-0.2556346	-0.2556346	-0.2556346	-0.17066745	-0.2556346	2.6455083	-0.2556346	-0.2556346	-0.2556346	-0.2556346	-0.2556346	-0.2556346	-0.2556346	-0.2556346	-0.2556346	-0.2556346	-0.2556346	-0.2556346	-0.2556346	0.7195788	-0.2556346	-0.2556346	-0.2556346	-0.2556346	-0.2556346	1.3326848	-0.2556346	-0.2556346	-0.2556346	-0.2556346	-0.2556346	-0.2556346	0.072903305	-0.2556346	-0.2556346	1.8974	-0.020778973	0.34408796	-0.2556346	-0.16320223	-0.2556346
1.9607985	1.2869691	-0.2556346	4.0402575	-0.2556346	-0.2556346	-0.2556346	-0.2556346	-0.2556346	-0.2556346	-0.2556346	-0.2556346	-0.2556346	1.3574535	3.0777938	-0.2556346	-0.2556346	0.31037882	-0.2556346	-0.2556346	0.44371396	-0.2556346	-0.2556346	-0.2556346	-0.2556346	-0.2556346	-0.2556346	-0.2556346	-0.2556346	-0.2556346	-0.2556346	-0.2556346	-0.2556346	-0.2556346	2.6654148	-0.2556346	-0.2556346	-0.2556346	-0.2556346	-0.2556346	-0.2556346	-0.2556346	0.61459345	0.5536895	1.9838237	-0.2556346	-0.2556346	-0.2556346	-0.2556346	-0.2556346
-0.2556346	-0.18122268	1.0496519	0.18511042	-0.2556346	-0.2556346	-0.2556346	-0.2556346	-0.2556346	-0.2556346	-0.2556346	-0.2556346	1.0790665	-0.2556346	2.1661248	-0.2556346	-0.2556346	-0.2556346	-0.2556346	-0.2556346	1.6383501	-0.2556346	-0.2556346	-0.2556346	-0.2556346	-0.2556346	-0.2556346	-0.2556346	-0.2556346	-0.2556346	-0.2556346	-0.2556346	-0.2556346	-0.2556346	-0.2556346	-0.2556346	-0.2556346	0.72442335	-0.2556346	-0.2556346	-0.2556346	1.5415078	0.08924766	2.1710436	1.786204	0.67934066	-0.2556346	-0.2556346	-0.2556346	-0.2556346
1.3214103	0.9393385	0.41978303	4.676917	-0.005399251	-0.2556346	-0.2556346	-0.2556346	-0.2556346	-0.2556346	-0.2556346	-0.2556346	3.893121	0.92861056	1.3958043	-0.2556346	-0.2556346	-0.2556346	-0.2556346	1.8078582	2.1746783	-0.2556346	-0.2556346	0.9143848	-0.2556346	-0.2556346	-0.2556346	-0.2556346	-0.2556346	-0.2556346	-0.2556346	-0.2556346	-0.2556346	-0.2556346	-0.2556346	-0.2556346	-0.2556346	-0.2556346	-0.2556346	0.39882904	1.3181288	3.134288	3.2217877	-0.2556346	2.043235	0.51513296	-0.2556346	0.040854912	-0.2556346	-0.2556346
-0.2556346	-0.2556346	-0.2556346	2.6539621	-0.2556346	-0.2556346	-0.2556346	-0.2556346	1.1929457	0.8678774	-0.2556346	-0.2556346	-0.2556346	2.7999005	1.5356647	-0.2556346	0.12765914	1.2971314	-0.2556346	0.36813316	1.7538443	0.6953151	-0.2556346	-0.2556346	-0.2556346	-0.2556346	-0.2556346	-0.2556346	-0.2556346	-0.2556346	-0.2556346	-0.2556346	-0.2556346	-0.2556346	-0.2556346	-0.10855843	0.6488703	-0.2556346	-0.2556346	1.4255184	0.8012737	0.4172492	2.9212945	-0.13781682	-0.2556346	0.5739881	-0.2556346	-0.2556346	-0.2556346	-0.2556346
1.2319806	-0.2556346	-0.2556346	-0.2556346	3.3547447	-0.2556346	-0.2556346	-0.2556346	-0.2556346	-0.2556346	-0.2556346	-0.2556346	-0.2556346	4.73362	2.0581644	-0.2556346	-0.2556346	-0.2556346	-0.2556346	2.4569488	0.9555054	-0.2556346	-0.2556346	-0.2556346	-0.2556346	-0.2556346	-0.2556346	-0.2556346	-0.2556346	-0.2556346	-0.2556346	-0.2556346	-0.2556346	-0.2556346	-0.2556346	-0.2556346	1.142761	2.71762	3.6148074	-0.2556346	-0.2556346	-0.2556346	4.104819	-0.2556346	-0.2556346	-0.2556346	-0.2556346	-0.2556346	-0.2556346	-0.2556346
3.555894	0.6529515	-0.2556346	-0.2556346	2.704323	-0.2556346	-0.2556346	-0.2556346	-0.2556346	-0.2556346	-0.2556346	0.3033364	0.46681604	3.977503	-0.2556346	-0.2556346	-0.1753592	-0.2556346	-0.2556346	1.2868503	1.4804604	-0.2556346	-0.2556346	1.6436367	-0.2556346	-0.2556346	-0.2556346	-0.2556346	-0.2556346	-0.2556346	-0.2556346	-0.2556346	-0.2556346	-0.2556346	0.22167343	-0.21570534	0.9779128	3.212442	-0.2556346	-0.2556346	-0.2556346	2.3252883	2.5728023	-0.08862451	-0.2556346	0.9409387	-0.2556346	-0.2556346	-0.2556346	-0.2556346
0.6673836	-0.2556346	-0.2556346	-0.2556346	2.619915	-0.2556346	-0.2556346	2.6945558	0.3975944	-0.2556346	0.08444788	0.90055466	-0.2556346	1.5941752	0.60554683	-0.2556346	-0.2556346	-0.2556346	-0.2556346	-0.2556346	2.8114738	0.77833915	-0.2556346	0.06075879	-0.2556346	-0.2556346	-0.2556346	-0.2556346	-0.2556346	-0.2556346	-0.2556346	-0.2556346	1.584775	-0.011424783	-0.2556346	-0.2556346	0.7591153	1.0792527	-0.2556346	-0.2556346	-0.08393359	4.632877	0.48581177	-0.2556346	-0.2556346	-0.2556346	-0.2556346	0.93860483	-0.2556346	-0.2556346
-0.2556346	-0.2556346	-0.2556346	-0.2556346	-0.2556346	-0.2556346	0.9548089	2.0240216	0.61102206	-0.2556346	1.1324073	-0.2556346	0.34726503	3.3248506	-0.2556346	-0.2556346	-0.2556346	-0.2556346	-0.2556346	0.19253406	2.6344097	3.1513617	-0.2556346	-0.2556346	-0.2556346	-0.2556346	-0.2556346	-0.2556346	-0.2556346	-0.2556346	-0.2556346	0.08927743	-0.04051812	-0.2556346	-0.2556346	-0.2556346	-0.2556346	3.6366768	-0.2556346	1.5349828	-0.2556346	-0.2556346	-0.2556346	-0.2556346	-0.2556346	-0.2556346	-0.2556346	-0.2556346	-0.2556346	-0.2556346
-0.2556346	-0.2556346	-0.2556346	-0.2556346	-0.2556346	-0.2556346	-0.2556346	0.042933002	3.5816865	-0.2556346	3.7036493	-0.2556346	-0.2556346	3.235489	-0.2556346	-0.2556346	-0.2556346	-0.2556346	-0.2556346	-0.2556346	-0.2556346	3.6265512	0.33996975	-0.2556346	-0.25025478	-0.2556346	-0.2556346	-0.2556346	-0.2556346	-0.2556346	-0.2556346	-0.2556346	-0.2556346	-0.2556346	-0.2556346	-0.2556346	-0.2556346	4.238731	-0.2556346	3.2398899	-0.2556346	-0.2556346	-0.2556346	-0.2556346	-0.2556346	-0.2556346	-0.2556346	-0.2556346	2.0732517	-0.2556346
-0.2556346	-0.2556346	-0.2556346	-0.2556346	-0.18749948	-0.2556346	-0.2556346	2.9903936	5.149022	0.85874	2.8222535	1.2667085	-0.2556346	-0.2556346	-0.2556346	-0.2556346	-0.2556346	-0.2556346	2.0158067	-0.2556346	-0.2556346	2.327199	4.528279	1.0020114	-0.2556346	-0.2556346	-0.2556346	-0.2556346	2.313826	-0.2556346	-0.2556346	-0.2556346	-0.2556346	-0.2556346	-0.2556346	-0.2556346	-0.2556346	-0.2556346	-0.2556346	-0.2556346	-0.2556346	-0.2556346	-0.2556346	-0.2556346	-0.2556346	0.6217464	-0.2556346	-0.2556346	-0.2556346	-0.2556346
-0.2556346	-0.2556346	-0.2556346	-0.2556346	2.6168375	-0.2556346	-0.2556346	0.97538966	0.9948942	3.176046	1.1599761	-0.2556346	-0.2556346	1.655743	-0.2556346	-0.2556346	-0.2556346	-0.2556346	0.7143653	-0.2556346	-0.2556346	-0.2556346	4.3472486	4.01589	-0.2556346	-0.2556346	-0.2556346	-0.2556346	-0.2556346	-0.2556346	-0.2556346	-0.2556346	-0.2556346	-0.2556346	-0.2556346	-0.2556346	-0.2556346	-0.2556346	-0.2556346	-0.2556346	-0.2556346	-0.2556346	-0.2556346	-0.2556346	-0.2556346	4.770569	-0.2556346	-0.2556346	-0.2556346	-0.2556346
-0.2556346	-0.2556346	-0.2556346	-0.2556346	-0.2556346	-0.2556346	-0.2556346	-0.2556346	1.0856103	3.4237633	0.88737386	-0.2556346	-0.2556346	-0.2556346	-0.2556346	-0.2556346	-0.2556346	-0.2556346	-0.2556346	-0.2556346	-0.2556346	-0.2556346	-0.2556346	0.026347399	3.4425292	0.52885157	-0.2556346	-0.2556346	-0.2556346	-0.2556346	-0.2556346	-0.2556346	-0.2556346	-0.2556346	-0.2556346	-0.2556346	0.61398834	-0.2556346	0.92861617	-0.2556346	-0.2556346	-0.2556346	-0.2556346	-0.2556346	-0.2556346	-0.2556346	-0.2556346	-0.2556346	-0.2556346	-0.2556346
-0.2556346	-0.2556346	-0.2556346	-0.2556346	-0.2556346	0.21825899	-0.2556346	0.3407736	1.3297491	4.0443473	4.5838327	-0.2556346	-0.2556346	-0.2556346	-0.2556346	-0.2556346	-0.2556346	-0.2556346	-0.2556346	-0.10471999	-0.2556346	-0.2556346	-0.16647999	-0.2556346	2.854431	0.98775417	-0.2556346	-0.2556346	-0.2556346	-0.2556346	-0.2556346	-0.2556346	-0.2556346	-0.2556346	-0.2556346	-0.2556346	-0.2556346	0.03219197	2.0007823	0.4387793	-0.2556346	0.4151663	-0.18677177	-0.2556346	-0.2556346	-0.2556346	-0.2556346	-0.2556346	-0.2556346	-0.2556346
-0.2556346	-0.2556346	-0.2556346	-0.2556346	-0.2556346	1.9047364	1.8014898	2.08116	2.0363615	2.8459232	1.5226166	0.3775574	3.4324415	-0.2556346	-0.2556346	-0.2556346	-0.2556346	-0.2556346	-0.2556346	0.081121005	-0.2556346	-0.2556346	-0.2556346	-0.2556346	-0.2556346	1.1112443	-0.2556346	-0.2556346	-0.2556346	-0.2556346	-0.2556346	-0.2556346	-0.2556346	-0.2556346	-0.2556346	-0.2556346	-0.2556346	-0.2556346	-0.2556346	-0.2556346	-0.2556346	1.3956597	-0.2556346	-0.2556346	-0.2556346	-0.2556346	-0.2556346	-0.2556346	-0.2556346	-0.2556346
-0.2556346	-0.2556346	0.74031425	-0.2556346	-0.2556346	3.1002483	3.2578907	1.8595755	1.8621471	-0.2556346	1.318128	2.8861427	3.9431677	-0.2556346	-0.2556346	-0.2556346	-0.2556346	-0.2556346	-0.18423809	-0.2556346	-0.2556346	-0.2556346	-0.2556346	-0.2556346	-0.2556346	2.325484	-0.2556346	-0.2556346	-0.2556346	-0.2556346	0.3399511	-0.2556346	-0.2556346	-0.2556346	-0.2556346	-0.2556346	-0.2556346	-0.2556346	-0.2556346	1.5547298	-0.2556346	-0.2556346	-0.2556346	-0.2556346	-0.2556346	-0.2556346	-0.2556346	-0.2556346	-0.2556346	-0.2556346
-0.2556346	-0.2556346	0.66728747	-0.2556346	-0.2556346	4.2261686	2.3082898	0.920497	1.841482	-0.2556346	2.1935399	4.406753	1.7013068	-0.2556346	1.4442906	-0.2556346	-0.2556346	-0.2556346	-0.2556346	-0.2556346	-0.2556346	-0.2556346	-0.2556346	-0.2556346	-0.2556346	-0.2556346	1.7374443	-0.2556346	-0.2556346	-0.2556346	-0.2556346	-0.2556346	-0.2556346	-0.2556346	-0.2556346	-0.2556346	-0.2556346	-0.2556346	-0.2556346	0.09574707	-0.2556346	-0.2556346	-0.2556346	-0.2556346	0.40028864	-0.2556346	-0.2556346	-0.2556346	-0.2556346	-0.2556346
-0.2556346	-0.2556346	-0.2556346	-0.2556346	4.3766193	4.4721694	-0.2556346	-0.2556346	0.26306754	-0.2556346	1.6949997	-0.17108442	3.2366087	0.17147388	3.5010853	-0.2129184	-0.2556346	-0.2556346	-0.2556346	-0.2556346	2.170807	-0.2556346	-0.2556346	-0.2556346	-0.2556346	-0.2556346	-0.2556346	-0.16127731	1.6959869	-0.2556346	-0.2556346	-0.2556346	-0.2556346	-0.2556346	-0.2556346	0.28462562	-0.2556346	-0.2556346	-0.2556346	-0.2556346	-0.2556346	-0.2556346	-0.2556346	-0.2556346	-0.2556346	-0.2556346	-0.2556346	-0.2556346	-0.2556346	-0.2556346
-0.2556346	-0.2556346	0.19101505	2.3538532	6.325276	3.4561534	-0.2556346	-0.2556346	0.52844125	-0.2556346	-0.2556346	0.68876034	-0.2556346	0.5865754	2.213828	0.7163799	-0.2556346	-0.2556346	-0.2556346	-0.2556346	2.5902252	-0.2556346	-0.2556346	-0.2556346	-0.2556346	-0.2556346	-0.2556346	-0.2556346	1.457357	-0.2556346	-0.2556346	-0.2556346	-0.2556346	-0.2556346	-0.2556346	-0.2556346	-0.2556346	-0.2556346	-0.2556346	-0.2556346	-0.2556346	-0.2556346	-0.2556346	-0.2556346	-0.2556346	-0.2556346	-0.2556346	-0.2556346	-0.2556346	-0.2556346
-0.2556346	-0.2556346	-0.2556346	0.9958642	1.4423647	-0.2556346	-0.2556346	0.9902302	2.823399	-0.2556346	0.57462645	-0.2556346	1.0154674	1.4772094	-0.2556346	-0.2556346	1.5831879	-0.2556346	-0.2556346	-0.2556346	1.5547363	-0.2556346	-0.2556346	-0.2556346	0.49708825	-0.2556346	-0.2556346	-0.2556346	-0.2556346	-0.2556346	-0.2556346	-0.2556346	-0.2556346	-0.2556346	-0.2556346	-0.2556346	-0.2556346	-0.2556346	-0.2556346	-0.2556346	-0.2556346	-0.2556346	-0.2556346	-0.2556346	-0.2556346	-0.2556346	-0.2556346	-0.2556346	-0.2556346	-0.2556346
-0.2556346	-0.2556346	0.7674919	-0.2556346	-0.2556346	-0.2556346	-0.2556346	-0.2556346	-0.2556346	-0.2556346	-0.2556346	-0.2556346	2.1326084	3.2475991	0.8340501	1.1423084	1.3003664	-0.2556346	-0.2556346	1.1622931	-0.2556346	-0.2556346	-0.2556346	-0.2556346	-0.2556346	-0.2556346	-0.2556346	-0.2556346	-0.2556346	-0.2556346	-0.002393649	-0.2556346	-0.2556346	-0.2556346	-0.2556346	0.12621003	-0.2556346	-0.2556346	-0.2556346	-0.2556346	-0.2556346	-0.2556346	-0.2556346	-0.2556346	-0.2556346	-0.2556346	-0.2556346	-0.2556346	-0.2556346	-0.2556346
-0.2556346	3.0048633	-0.2556346	-0.2556346	-0.2556346	-0.2556346	-0.2556346	-0.2556346	-0.2556346	-0.2556346	-0.2556346	-0.2556346	1.9701345	-0.2556346	1.4530748	0.96656805	-0.20538498	0.6914551	-0.20419724	0.9897958	-0.2556346	0.42172986	0.2116464	-0.2556346	-0.2556346	0.64151216	-0.2556346	-0.2556346	-0.2556346	-0.2556346	-0.2556346	-0.2556346	-0.2556346	-0.2556346	-0.2556346	-0.2556346	-0.2556346	-0.2556346	-0.2556346	-0.2556346	-0.2556346	-0.2556346	-0.2556346	-0.2556346	-0.2556346	-0.2556346	-0.2556346	-0.2556346	-0.2556346	0.876492
2.2495706	2.198425	-0.2556346	-0.2556346	-0.2556346	-0.2556346	0.752912	-0.2556346	-0.2556346	-0.2556346	-0.2556346	-0.2556346	1.8639891	0.30509928	-0.2556346	2.6137931	-0.2556346	-0.2556346	-0.2556346	-0.13920534	-0.2556346	-0.2556346	-0.2556346	-0.2556346	-0.2556346	-0.123134166	-0.2556346	-0.2556346	-0.2556346	-0.2556346	-0.2556346	1.3953048	-0.2556346	1.1394429	0.7738426	1.068701	-0.2556346	-0.2556346	-0.2556346	-0.2556346	-0.2556346	-0.2556346	-0.2556346	-0.2556346	-0.2556346	-0.2556346	-0.2556346	-0.2556346	-0.2556346	-0.2556346
-0.2556346	-0.2556346	0.14713505	0.73485345	-0.2556346	-0.2556346	-0.2556346	-0.2556346	-0.2556346	0.03169269	-0.2556346	-0.2556346	4.098407	-0.2556346	0.4788659	1.3971821	-0.2556346	0.6292355	-0.2556346	0.038865563	-0.2556346	-0.2556346	-0.2556346	0.30920082	-0.2556346	-0.0046342122	-0.2556346	-0.2556346	-0.2556346	-0.2556346	-0.2556346	-0.2556346	-0.2556346	-0.2556346	-0.2556346	0.20836413	1.576956	2.3548067	-0.2556346	-0.2556346	-0.2556346	-0.2556346	-0.2556346	-0.2556346	-0.2556346	-0.2556346	-0.2556346	-0.2556346	-0.2556346	-0.2556346
-0.2556346	2.0558953	2.2346785	-0.2556346	-0.2556346	-0.2556346	-0.2556346	-0.2556346	-0.2556346	-0.2556346	-0.2556346	1.423641	2.041456	-0.2556346	-0.2556346	-0.2556346	-0.2556346	2.4616394	0.7618737	-0.2556346	-0.2556346	-0.2556346	-0.2556346	-0.2556346	-0.2556346	-0.2556346	-0.2556346	-0.2556346	-0.2556346	-0.2556346	-0.2556346	-0.2556346	-0.2556346	-0.2556346	-0.2556346	-0.2556346	1.2447729	-0.2556346	-0.2556346	-0.2556346	-0.2556346	-0.2556346	-0.2556346	-0.2556346	-0.2556346	-0.2556346	-0.2556346	-0.2556346	-0.2556346	0.26751664
-0.2556346	-0.2556346	2.0641458	0.29768887	-0.2556346	-0.2556346	0.021884982	-0.2556346	-0.2556346	-0.2556346	-0.2556346	-0.2556346	-0.2556346	-0.2556346	-0.18603921	-0.2556346	-0.2556346	2.7488708	1.7207614	0.44346806	-0.2556346	-0.2556346	-0.1788654	0.6006105	-0.2556346	-0.2556346	-0.2556346	-0.2556346	-0.2556346	-0.2556346	0.09742011	-0.2556346	-0.2556346	-0.2556346	-0.2556346	-0.2556346	0.12620392	-0.2556346	-0.2556346	-0.2556346	-0.2556346	-0.2556346	-0.2556346	-0.2556346	-0.2556346	-0.2556346	-0.2556346	-0.2556346	-0.2556346	-0.16468675
-0.2556346	-0.2556346	2.9406059	3.2028236	-0.16723086	0.127356	-0.2556346	-0.2556346	-0.2556346	-0.2556346	-0.2556346	-0.2556346	-0.2556346	-0.2556346	-0.2556346	-0.2556346	4.9763937	0.9802073	-0.2556346	2.6107652	2.0687866	-0.2556346	-0.2556346	-0.2556346	-0.2556346	-0.2556346	-0.2556346	-0.2556346	-0.2556346	-0.2556346	-0.2556346	-0.2556346	-0.2556346	-0.2556346	-0.2556346	-0.2556346	-0.2556346	-0.2556346	-0.2556346	-0.2556346	-0.2556346	-0.2556346	-0.2556346	-0.2556346	-0.2556346	-0.2556346	-0.2556346	-0.2556346	0.27458388	-0.2556346
0.2686282	-0.2556346	-0.2556346	1.2983869	-0.2556346	-0.2556346	-0.2556346	0.3314685	-0.2556346	-0.2556346	-0.2556346	-0.012774194	1.9847152	-0.2556346	-0.2556346	3.2254848	3.033014	-0.2556346	0.85712266	2.1568763	3.5365772	-0.2556346	-0.011926712	-0.2556346	-0.2556346	-0.2556346	-0.2556346	-0.2556346	0.2913571	-0.2556346	-0.2556346	-0.2556346	-0.2556346	-0.2556346	-0.17526399	-0.2556346	-0.2556346	-0.2556346	0.07009307	-0.2556346	-0.2556346	-0.2556346	-0.2556346	-0.2556346	-0.2556346	-0.2556346	-0.2556346	-0.2556346	0.31326714	-0.2556346
-0.2556346	-0.2556346	0.2059731	-0.2556346	-0.2556346	0.4227727	-0.2556346	-0.2556346	0.15932101	-0.2556346	-0.2556346	0.64538985	1.410787	-0.2556346	-0.2556346	4.55288	5.1101885	-0.2556346	0.97082984	-0.2556346	0.51587814	0.37130824	-0.0291262	-0.2556346	-0.2556346	-0.2556346	-0.2556346	-0.2556346	-0.2556346	-0.2556346	-0.2556346	-0.2556346	-0.2556346	-0.2556346	-0.2556346	-0.2556346	-0.2556346	1.2448065	-0.2556346	-0.2556346	-0.2556346	-0.2556346	-0.2556346	-0.2556346	-0.2556346	-0.2556346	0.27781987	-0.2556346	-0.2556346	-0.2556346
[truncated: 450 more columns]
