# Supplementary material for: High-confidence 3D template matching for cryo-electron tomography
Source: Nat Commun. 2024 May 11;15:3992. doi: 10.1038/s41467-024-47839-8 (PMC11088655; doi:10.1038/s41467-024-47839-8)
Supplement: Supplementary file 6 — Source Data [file 41467_2024_47839_MOESM6_ESM.zip › Source_data_file/Figure4/Figure4_LargeSTA_angle10_scores.csv]

-0.43213302	-0.43213302	-0.43213302	-0.26745185	-0.43213302	-0.43213302	0.54866457	0.15917619	0.07818632	-0.07995147	-0.43213302	-0.43213302	0.43116686	0.4033924	-0.03207005	0.2571905	0.4880708	0.81836975	-0.019477429	-0.4127125	0.12602715	-0.24233375	-0.0661256	-0.43213302	-0.18587205	0.3508236	-0.2846437	-0.43213302	0.15212399	0.6373715	-0.14032502	-0.43213302	-0.43213302	0.07161533	0.7128924	-0.43213302	0.05303386	-0.43213302	-0.43213302	-0.43213302	-0.43213302	-0.43213302	-0.43213302	-0.43213302	-0.43213302	-0.43213302	-0.43213302	-0.43213302	-0.43213302	-0.43213302
-0.43213302	-0.43213302	-0.43213302	-0.43213302	-0.43213302	-0.43213302	0.044428304	0.009165212	0.090624034	-0.23137313	-0.43213302	-0.1957255	0.38937014	-0.35567698	-0.10714289	0.09364465	0.32357746	0.8651358	0.50709856	0.44317368	-0.2037304	-0.15972987	0.2754095	-0.345703	0.08263576	0.0654188	-0.43213302	-0.13264081	0.58980536	0.89849365	0.12182354	-0.43213302	-0.43213302	-0.12846904	0.7069571	-0.43213302	0.00888764	-0.43213302	-0.43213302	-0.43213302	-0.43213302	-0.43213302	-0.43213302	-0.43213302	-0.43213302	-0.43213302	-0.43213302	-0.43213302	-0.43213302	-0.43213302
-0.43213302	-0.43213302	-0.43213302	-0.43213302	-0.43213302	-0.43213302	-0.07530135	0.1969756	-0.19827919	-0.43213302	-0.39863166	-0.2976649	0.120241754	-0.23681056	0.1593628	-0.12339015	0.46825424	0.17135522	0.74164253	-0.43213302	0.02600909	-0.43213302	0.030196073	0.08183628	-0.03672489	-0.17577088	-0.43213302	0.38929966	0.45556983	0.42735404	0.15958619	-0.43213302	-0.43213302	-0.43213302	-0.4067875	-0.35826725	-0.010212526	-0.43213302	-0.43213302	-0.43213302	-0.43213302	-0.43213302	-0.43213302	-0.43213302	-0.43213302	-0.43213302	-0.43213302	-0.43213302	-0.43213302	-0.43213302
-0.42780966	-0.431892	-0.43213302	-0.43213302	-0.43213302	-0.43213302	0.13365678	-0.038408846	0.27971414	-0.15226947	-0.31209567	-0.43213302	-0.43213302	0.21807185	0.66749436	0.1128747	0.4094751	0.15392058	0.5210334	-0.43213302	-0.43213302	-0.27910367	-0.29439947	0.013964758	-0.43213302	-0.43213302	-0.31072134	0.41342196	0.22999103	0.38156304	-0.43213302	-0.43213302	-0.43213302	-0.43213302	-0.43213302	-0.43213302	0.30249292	-0.2294689	-0.36619174	-0.43213302	-0.43213302	-0.43213302	-0.43213302	-0.43213302	-0.43213302	-0.43213302	-0.43213302	-0.43213302	-0.43213302	-0.43213302
-0.43213302	-0.43213302	-0.43213302	-0.43213302	-0.43213302	-0.43213302	-0.43213302	-0.43213302	0.5634805	0.23871863	0.13482499	-0.43213302	-0.036778197	0.6332141	0.7252818	-0.18938452	0.37003243	0.56862336	0.2416455	-0.22526623	-0.43213302	-0.2444851	-0.43213302	-0.18797867	-0.43213302	-0.43213302	0.39211303	0.7062956	0.39267385	-0.0052502826	-0.43213302	-0.43213302	-0.43213302	-0.43213302	-0.21085292	-0.43213302	-0.029636582	-0.43213302	-0.38460398	-0.2338393	-0.43213302	-0.43213302	-0.43213302	-0.43213302	-0.43213302	-0.43213302	-0.43213302	-0.43213302	-0.43213302	-0.43213302
-0.43213302	-0.43213302	-0.43213302	-0.36253014	-0.43213302	-0.43213302	-0.43213302	-0.35433337	0.730304	0.021093365	-0.36513445	-0.43213302	0.7239498	1.1207206	0.2309715	-0.43213302	0.2939833	0.39959574	-0.014539131	-0.18655583	-0.43213302	-0.43213302	-0.43213302	-0.36058718	-0.43213302	-0.43213302	0.2505434	0.21550943	0.08130542	-0.43213302	-0.35886812	-0.43213302	-0.43213302	-0.43213302	-0.43213302	-0.43213302	-0.018102348	-0.3338666	-0.43213302	-0.15043394	-0.43213302	-0.43213302	-0.43213302	-0.43213302	-0.43213302	-0.43213302	-0.43213302	-0.43213302	-0.43213302	-0.43213302
-0.43213302	-0.43213302	-0.43213302	-0.43213302	-0.28429294	-0.43213302	-0.43213302	0.39659664	0.6263304	-0.3072023	-0.2778802	0.5766437	0.9881991	0.35263747	-0.2914686	-0.43213302	0.1124236	0.60641015	-0.12481506	-0.43213302	-0.43213302	-0.43213302	-0.43213302	-0.43213302	-0.43213302	-0.43213302	-0.23105884	0.18755496	-0.43213302	-0.43213302	-0.43213302	-0.43213302	-0.43213302	-0.43213302	-0.43213302	-0.43213302	0.26658982	-0.11569898	-0.43213302	0.1477201	-0.3854194	-0.43213302	-0.43213302	-0.43213302	-0.43213302	-0.43213302	-0.43213302	-0.43213302	-0.43213302	-0.43213302
-0.43213302	-0.2579337	-0.43213302	-0.43213302	-0.07234976	-0.43213302	-0.34377578	0.46504217	0.37544006	-0.19042255	-0.34411952	0.9663442	0.5234547	0.22216646	-0.31877333	-0.40707952	0.74101585	0.5871477	-0.2063209	-0.43213302	-0.43213302	-0.43213302	-0.43213302	-0.43213302	-0.43213302	-0.35793146	-0.43213302	-0.07321264	-0.43213302	-0.43213302	-0.40597177	-0.43213302	-0.43213302	-0.43213302	-0.35877365	-0.4190776	-0.004576051	-0.43213302	-0.17229615	0.58906764	-0.43213302	-0.43213302	-0.43213302	-0.43213302	-0.43213302	-0.43213302	-0.43213302	-0.43213302	-0.43213302	-0.43213302
-0.43213302	-0.43213302	-0.43213302	-0.43213302	-0.43213302	-0.4001244	-0.044797305	1.1203446	1.0288653	-0.05370277	-0.43213302	0.6250609	0.6852652	0.06450883	-0.10457023	0.019511474	0.10927541	0.32615948	-0.43213302	-0.43213302	-0.43213302	-0.43213302	-0.40758896	-0.43213302	-0.11199701	-0.43213302	-0.43213302	-0.43213302	-0.43213302	-0.43213302	-0.43213302	-0.43213302	-0.43213302	-0.37040016	-0.16024338	-0.39557308	-0.25251657	-0.43213302	0.37375352	0.42965522	-0.43213302	-0.43213302	-0.43213302	-0.43213302	-0.43213302	-0.43213302	-0.43213302	-0.43213302	-0.43213302	-0.43213302
-0.43213302	-0.26679817	-0.43213302	-0.43213302	-0.09745962	0.3089368	0.22301656	0.8694076	1.0142791	-0.43213302	-0.018237254	0.3252378	0.34217945	-0.38674995	-0.43213302	-0.15762113	0.5343975	0.15412967	-0.19226152	-0.43213302	-0.43213302	-0.39821875	-0.43213302	-0.100166544	0.013058538	0.17229047	-0.43213302	-0.43213302	-0.43213302	-0.43213302	-0.43213302	-0.43213302	-0.43213302	-0.43213302	-0.06646284	-0.43213302	-0.43213302	-0.12715258	0.3455121	0.48666546	-0.32004425	-0.43213302	-0.43213302	-0.43213302	-0.43213302	-0.43213302	-0.43213302	-0.43213302	-0.43213302	-0.43213302
-0.43213302	-0.43213302	-0.43213302	-0.43213302	0.07700313	0.4229153	0.25114313	0.636339	0.87367994	-0.43213302	0.34997365	0.36144385	0.22762178	-0.19323096	-0.3806096	-0.43213302	0.4756807	0.40288427	-0.3809644	-0.43213302	-0.43213302	-0.43213302	-0.38239503	0.42645887	0.0112546235	-0.43213302	-0.43213302	-0.43213302	-0.43213302	-0.43213302	-0.43213302	-0.43213302	-0.43213302	-0.43213302	-0.32881793	-0.4030585	-0.43213302	-0.003141508	0.43263853	-0.16261753	-0.43213302	-0.12115921	-0.43213302	-0.43213302	-0.43213302	-0.43213302	-0.43213302	-0.43213302	-0.43213302	-0.43213302
0.18174763	-0.35645506	-0.17416927	0.24949984	-0.21185	-0.1574768	0.30085552	0.6446752	0.049172904	-0.28552842	0.22217515	0.35196	0.22200413	0.0033454394	-0.43213302	-0.43213302	0.1283142	0.474991	-0.403674	-0.43213302	-0.43213302	-0.43213302	-0.43213302	0.45195678	-0.018232873	-0.43213302	-0.43213302	-0.43213302	-0.43213302	-0.43213302	-0.43213302	-0.4305758	-0.43213302	-0.43213302	-0.43213302	-0.43213302	-0.36980128	0.036238737	0.49984536	0.15495369	-0.43213302	-0.13276191	-0.43213302	-0.43213302	-0.43213302	-0.43213302	-0.43213302	-0.43213302	-0.43213302	-0.43213302
0.24292347	-0.29431313	0.1498645	0.40266535	-0.43213302	-0.43213302	-0.006113965	0.860572	-0.011819164	0.58858013	0.35094047	-0.05741581	0.081025206	-0.43213302	-0.35977408	-0.38534918	-0.08637458	-0.13886862	-0.11978838	-0.43213302	-0.43213302	-0.12080887	-0.13177228	-0.43213302	0.016849998	-0.33377397	-0.43213302	-0.43213302	-0.43213302	-0.43213302	-0.43213302	-0.43213302	-0.43213302	-0.43213302	-0.43213302	-0.43213302	-0.083735645	0.22828615	0.5700498	0.20440838	-0.43213302	-0.43213302	-0.43213302	-0.43213302	-0.43213302	-0.43213302	-0.43213302	-0.43213302	-0.43213302	-0.43213302
0.15499175	0.28520596	0.15963528	-0.06783705	-0.43213302	-0.43213302	0.12447375	0.5378509	0.03610052	1.0690682	0.5012369	-0.4239966	-0.20940048	-0.43213302	-0.43213302	-0.43213302	-0.43213302	-0.18818441	-0.30920455	-0.43213302	-0.43213302	-0.43213302	-0.4311493	-0.43213302	-0.20110302	-0.43213302	-0.43213302	-0.43213302	-0.43213302	-0.43213302	-0.43213302	-0.43213302	-0.24219167	0.0021321173	-0.43213302	-0.43213302	-0.2082128	-0.34531412	0.13799982	-0.0323724	0.26497748	-0.39477077	-0.43213302	-0.43213302	-0.43213302	-0.43213302	-0.43213302	-0.43213302	-0.1631078	0.07350994
0.62437505	0.90601707	0.34024587	-0.43213302	-0.43213302	-0.43213302	0.068343766	0.77057207	1.0461686	1.1863279	0.30100253	-0.43213302	-0.43213302	-0.43213302	-0.43213302	-0.43213302	-0.43213302	-0.12644345	-0.27852964	-0.43213302	-0.43213302	-0.43213302	-0.43213302	-0.43213302	-0.43213302	-0.43213302	-0.43213302	-0.43213302	-0.43213302	-0.43213302	-0.43213302	-0.43213302	0.02484222	-0.0019651398	-0.43213302	-0.43213302	-0.43213302	-0.30800673	0.54456687	-0.30327255	0.03551207	-0.43213302	-0.43213302	-0.43213302	-0.43213302	-0.43213302	-0.43213302	-0.43213302	-0.086919524	-0.43213302
0.64736664	0.32433867	-0.36517742	-0.12991673	-0.43213302	0.41763222	0.6046838	0.8633085	1.3142972	0.66389066	-0.32342255	-0.43213302	-0.43213302	-0.43213302	-0.43213302	-0.43213302	-0.43213302	-0.24587485	-0.43213302	-0.24837606	-0.43213302	-0.37862596	-0.43213302	-0.43213302	-0.43213302	-0.43213302	-0.43213302	-0.43213302	-0.43213302	-0.43213302	-0.43213302	-0.43213302	0.34194434	-0.43213302	-0.43213302	-0.43213302	-0.42603827	-0.20476097	-0.42766693	-0.43213302	-0.43213302	-0.43213302	-0.43213302	-0.43213302	-0.43213302	-0.43213302	-0.43213302	-0.43213302	-0.43213302	-0.43213302
0.2338022	-0.16550837	0.0031141522	0.04466327	-0.08808352	0.89279664	0.7541018	1.6055547	1.6128691	0.53725284	-0.43213302	-0.43213302	-0.43213302	-0.43213302	-0.43213302	-0.43213302	-0.43213302	-0.43213302	-0.43213302	0.3510303	0.041531593	-0.43213302	-0.43213302	-0.43213302	-0.43213302	-0.07855074	-0.43213302	-0.43213302	-0.43213302	-0.43213302	-0.43213302	-0.43213302	-0.43213302	-0.43213302	-0.43213302	-0.43213302	-0.43213302	-0.21091607	-0.43213302	-0.43213302	-0.43213302	-0.43213302	-0.43213302	-0.43213302	0.11472046	0.29560587	-0.43213302	-0.43213302	-0.43213302	-0.43213302
-0.022272842	-0.4119008	0.31923974	0.122594155	0.8501127	0.6884682	0.37769878	1.3966637	1.1381699	0.13438857	-0.43213302	-0.43213302	-0.43213302	-0.43213302	-0.43213302	-0.43213302	-0.3645748	-0.43213302	-0.43213302	0.46346825	-0.43213302	-0.43213302	-0.43213302	-0.43213302	-0.43213302	-0.43213302	-0.43213302	-0.43213302	-0.43213302	-0.43213302	-0.43213302	-0.049277846	-0.43213302	-0.43213302	-0.43213302	-0.43213302	0.3027319	-0.1254872	-0.43213302	-0.43213302	-0.43213302	-0.43213302	-0.43213302	-0.30257297	-0.34678176	-0.19031817	-0.43213302	-0.43213302	-0.43213302	-0.43213302
-0.17434381	-0.43213302	-0.43213302	-0.3260651	1.1103588	0.8566713	0.40197784	0.890756	0.40567818	0.015829973	-0.43213302	-0.43213302	-0.43213302	-0.43213302	-0.43213302	-0.43213302	-0.15641145	-0.43213302	0.4102329	-0.25078207	-0.43213302	-0.43213302	-0.43213302	-0.43213302	-0.43213302	-0.43213302	-0.43213302	-0.43213302	-0.43213302	-0.43213302	-0.15178315	-0.43213302	-0.43213302	-0.43213302	-0.43213302	-0.43213302	0.21348496	0.120507084	-0.08131542	-0.43213302	-0.43213302	-0.43213302	-0.43213302	0.35286707	-0.43213302	0.23464595	0.16111577	-0.23005177	-0.43213302	-0.43213302
-0.021269238	-0.21084596	0.0734555	0.27247494	0.564198	0.73042774	0.8652621	0.5332494	-0.13061754	-0.094417565	-0.43213302	-0.43213302	-0.43213302	-0.43213302	-0.43213302	-0.43213302	-0.43213302	0.5991316	-0.20549476	-0.28913853	-0.104297176	-0.43213302	-0.43213302	-0.43213302	-0.43213302	-0.43213302	-0.43213302	-0.43213302	-0.43213302	-0.4212883	-0.43213302	-0.43213302	-0.43213302	-0.43213302	-0.43213302	-0.43213302	0.27621567	0.3629732	-0.43213302	-0.43213302	-0.43213302	-0.43213302	-0.43213302	0.4560891	0.46392092	0.14516443	0.025387865	-0.43213302	-0.43213302	-0.43213302
0.34137884	-0.43213302	-0.3832864	0.4894821	0.5972776	0.51800454	0.5988676	0.18853429	-0.43213302	-0.43213302	-0.43213302	-0.43213302	-0.43213302	-0.43213302	-0.43213302	-0.43213302	-0.42311165	-0.014022781	0.17297757	-0.08218666	-0.43213302	-0.43213302	-0.43213302	-0.43213302	-0.38479	-0.43213302	-0.43213302	-0.43213302	-0.43213302	-0.43213302	-0.43213302	-0.43213302	-0.43213302	-0.43213302	-0.43213302	-0.43213302	-0.20767811	0.48190603	0.4034939	-0.43213302	-0.43213302	-0.43213302	-0.000958391	0.4304158	0.67386895	0.08226666	-0.33323318	-0.43213302	-0.43213302	-0.43213302
0.45375016	-0.32982445	0.08256473	0.24368976	0.350333	1.1912179	0.8630138	0.0051770103	-0.43213302	-0.43213302	-0.43213302	-0.43213302	-0.43213302	-0.43213302	-0.43213302	-0.43213302	0.21913564	0.025385356	0.41632903	-0.43213302	-0.43213302	-0.43213302	-0.43213302	-0.43213302	-0.43213302	-0.43213302	-0.43213302	-0.43213302	-0.43213302	-0.43213302	-0.43213302	0.15596344	-0.43213302	-0.43213302	-0.43213302	-0.43213302	0.14805847	0.27259976	0.046917282	-0.43213302	-0.43213302	-0.43213302	-0.43213302	-0.43213302	0.4927293	0.5012781	0.3363697	-0.43213302	-0.43213302	-0.43213302
-0.02251326	0.4134273	0.6480388	-0.29955783	0.9786579	0.6927335	0.47075373	-0.43213302	-0.43213302	-0.43213302	-0.43213302	-0.43213302	-0.43213302	-0.43213302	-0.43213302	0.012373906	0.2666725	-0.43213302	-0.26101455	-0.43213302	-0.43213302	-0.43213302	-0.43213302	-0.43213302	-0.43213302	-0.43213302	-0.43213302	-0.43213302	-0.43213302	-0.43213302	-0.35638416	0.34441003	-0.2274469	-0.19508588	-0.43213302	-0.43213302	-0.033394568	0.18893486	-0.43213302	-0.43213302	-0.43213302	-0.43213302	-0.43213302	-0.41200772	-0.23778687	0.27889934	0.54240626	-0.06731872	-0.43213302	-0.43213302
0.16760205	0.61350155	0.51911163	0.14253052	1.1158282	0.6031064	0.7209689	-0.43213302	-0.43213302	-0.43213302	-0.43213302	-0.43213302	-0.43213302	-0.43213302	-0.43213302	0.20020406	-0.085137345	-0.43213302	-0.43213302	-0.1233543	-0.43213302	-0.43213302	0.13287249	-0.27668867	-0.43213302	-0.43213302	-0.43213302	-0.43213302	-0.34608153	-0.040035717	-0.43213302	-0.30641565	0.41175032	0.28504726	-0.3822748	0.0032399623	-0.4296039	-0.43213302	-0.18455435	-0.43213302	-0.43213302	-0.43213302	-0.43213302	-0.43213302	-0.43213302	-0.43213302	-0.33375844	-0.43213302	-0.0044784667	0.06944506
0.6893681	0.2937731	0.25168335	1.1097918	1.2151823	0.9427767	0.46788424	-0.13628685	-0.43213302	-0.1411431	-0.43213302	-0.43213302	-0.43213302	-0.43213302	-0.43213302	0.38501957	0.18046953	0.038075157	-0.43213302	0.20952292	-0.098388046	-0.43213302	0.1300141	-0.37817466	-0.43213302	-0.43213302	-0.43213302	-0.43213302	-0.2772311	-0.43213302	-0.43213302	-0.18883553	0.5186209	0.83777636	-0.26601562	-0.43213302	-0.011407254	-0.418046	-0.17307599	-0.43213302	-0.3970389	-0.40868482	-0.43213302	-0.43213302	-0.43213302	-0.3685991	-0.43213302	-0.43213302	-0.43213302	-0.28465885
0.40360188	0.296031	-0.43213302	1.0542234	1.8419089	0.7669849	0.65033585	-0.11326163	0.20480199	-0.23627424	-0.43213302	-0.43213302	-0.43213302	-0.43213302	-0.12813729	0.30168068	-0.2682434	0.107516974	-0.2503329	-0.34943745	0.4074691	-0.43213302	0.099600196	-0.11857786	-0.43213302	-0.43213302	-0.33480793	-0.43213302	-0.43213302	-0.43213302	-0.43213302	-0.43213302	0.3169982	0.4407913	-0.2513924	-0.43213302	-0.43213302	-0.17455614	0.0712885	-0.18955043	-0.43213302	-0.43213302	-0.38794678	-0.43213302	-0.1635513	-0.43213302	-0.43213302	-0.43213302	-0.43213302	-0.43213302
0.45513794	0.29354343	-0.43213302	1.1741982	1.1676586	0.73089314	0.37777916	0.4251662	0.3173309	0.016600618	-0.09293062	-0.43213302	-0.43213302	-0.43213302	0.12949401	0.37122926	0.51502895	-0.111995034	-0.27518412	-0.14579687	-0.072138906	-0.41322774	0.20319702	-0.43213302	-0.43213302	-0.43213302	-0.23383905	-0.43213302	-0.43213302	-0.43213302	-0.43213302	-0.43213302	-0.3862613	0.008782765	-0.43213302	-0.09592622	-0.43213302	-0.43213302	0.00018754473	-0.43213302	-0.43213302	-0.43213302	-0.43213302	-0.43213302	-0.43213302	-0.43213302	-0.43213302	-0.34639713	-0.43213302	-0.43213302
0.7588643	-0.016221415	0.39598745	0.7228645	0.3648197	0.20891239	0.23207891	1.0356447	-0.23133859	-0.27275303	-0.06199243	-0.12918341	-0.18390167	-0.09275013	-0.25330266	-0.43213302	0.46540153	0.13788912	-0.43213302	-0.065539256	-0.43213302	-0.15061313	-0.27282268	-0.43213302	-0.43213302	-0.424156	-0.43213302	-0.43213302	-0.43213302	-0.43213302	-0.43213302	-0.43213302	-0.4306978	-0.43213302	-0.00062590715	0.59744704	-0.010129021	-0.40408087	-0.42133418	-0.43213302	-0.43213302	-0.43213302	-0.43213302	-0.43213302	-0.43213302	-0.43213302	0.15138331	-0.43213302	-0.43213302	-0.43213302
-0.059655644	0.5898393	1.1868037	1.2294962	0.09264121	-0.21823697	0.32287958	0.53429174	-0.31983465	-0.3582139	-0.43213302	-0.43213302	-0.43213302	-0.32153472	-0.101038985	-0.43213302	0.029505655	-0.08496529	-0.11328808	-0.25864303	-0.43213302	-0.43213302	-0.43213302	-0.43213302	-0.43213302	-0.43213302	-0.43213302	-0.43213302	-0.43213302	-0.43213302	-0.43213302	-0.43213302	-0.43213302	-0.3984468	0.19682987	0.82047325	-0.20270728	-0.43213302	-0.41502887	-0.43213302	-0.43213302	-0.43213302	-0.43213302	-0.43213302	-0.43213302	-0.43213302	0.11656146	-0.43213302	-0.43213302	-0.43213302
0.23707032	0.14699969	1.2292615	0.36907914	0.031113865	-0.43213302	0.636379	0.4427479	0.26847067	-0.38856095	-0.43213302	-0.43213302	-0.43213302	-0.43213302	-0.43213302	-0.22007109	0.10177161	0.12779428	0.06540997	-0.31587988	-0.43213302	-0.43213302	-0.43213302	-0.43213302	-0.43213302	-0.43213302	-0.43213302	-0.43213302	-0.43213302	-0.43213302	-0.43213302	-0.32608017	-0.43213302	-0.43213302	0.27853096	-0.09053725	0.1355701	-0.43213302	-0.43213302	-0.43213302	-0.43213302	-0.43213302	-0.43213302	-0.43213302	-0.43213302	-0.43213302	0.13345352	-0.43213302	-0.43213302	-0.43213302
0.52344275	0.036640313	0.9194316	0.21488814	0.28745985	-0.43213302	0.13086362	0.24477583	-0.17595212	-0.43213302	-0.43213302	-0.43213302	-0.43213302	-0.24134447	-0.09658527	0.004873989	0.36778867	0.6866146	0.28076142	-0.3056121	-0.43213302	-0.43213302	-0.43213302	-0.43213302	-0.43213302	-0.32471764	-0.43213302	-0.43213302	-0.29549727	-0.43213302	-0.43213302	-0.43213302	-0.43213302	0.14929971	0.05793052	-0.29875186	-0.37489906	-0.05379367	-0.43213302	-0.43213302	-0.43213302	-0.43213302	-0.43213302	-0.43213302	-0.43213302	-0.43213302	-0.20967484	-0.34426135	-0.43213302	-0.43213302
0.9560268	0.4433381	0.7877379	0.8256452	0.67754865	-0.14956579	-0.28056946	-0.43213302	0.1493557	-0.43213302	-0.43213302	-0.43213302	-0.362095	0.20447499	0.2157535	-0.10086903	0.30438256	-0.2071134	-0.16663226	-0.43213302	-0.43213302	-0.321048	-0.18504265	-0.43213302	-0.43213302	-0.43213302	-0.43213302	-0.43213302	0.0971276	-0.43213302	-0.43213302	-0.43213302	-0.43213302	0.12582453	-0.43213302	-0.3016087	-0.14130944	-0.37281203	-0.43213302	-0.43213302	-0.43213302	-0.43213302	-0.43213302	-0.43213302	-0.43213302	-0.43213302	-0.24060524	-0.22060919	-0.43213302	-0.43213302
1.293965	1.1855911	0.26690245	0.47373864	0.46011978	0.19708791	-0.43213302	-0.43213302	-0.2277463	0.09652908	-0.43213302	-0.24645738	-0.14815147	-0.43213302	-0.43213302	0.45673162	0.016513702	-0.43213302	-0.23230927	-0.43213302	-0.40375334	0.33143032	-0.16505072	-0.29381454	-0.11586121	-0.43213302	-0.43213302	-0.43213302	-0.43213302	-0.43213302	-0.43213302	-0.43213302	-0.16919374	-0.43213302	-0.43213302	-0.17795707	-0.35003534	-0.43213302	0.2371713	-0.43213302	-0.43213302	-0.43213302	-0.43213302	-0.43213302	-0.43213302	-0.43213302	-0.43213302	-0.39757982	-0.27700958	-0.15232348
1.0087585	0.74912924	0.43667355	0.64115363	0.39591122	-0.39211577	-0.43213302	-0.43213302	-0.43213302	-0.032131717	-0.43213302	0.32087246	-6.293851e-05	-0.43213302	-0.43213302	-0.033878643	-0.09763723	-0.27467275	0.33549672	-0.43213302	-0.19124849	0.24000977	0.020329608	0.29954827	0.64834756	0.60918236	0.010794289	-0.10437449	-0.2550646	-0.43213302	-0.43213302	-0.43213302	-0.43213302	-0.43213302	-0.43213302	-0.2302392	-0.43213302	-0.43213302	0.061569683	-0.3067182	0.055939797	-0.059411414	-0.43213302	-0.43213302	-0.43213302	-0.43213302	-0.43213302	0.24718529	-0.3481809	0.09607748
0.6318479	-0.42781174	0.7439486	0.30508944	0.18492171	-0.27743593	-0.43213302	-0.4203862	-0.43213302	-0.43213302	-0.43213302	-0.07750861	-0.43213302	-0.43213302	-0.43213302	-0.112761	-0.43213302	-0.05415468	-0.10289594	0.7691866	0.43008366	0.31720537	-0.30361357	0.36159647	0.8142253	0.541317	0.1365955	-0.021758432	0.083230965	-0.38728586	-0.43213302	-0.43213302	-0.43213302	-0.43213302	-0.43213302	-0.43213302	-0.43213302	-0.43213302	0.1843554	0.53863865	0.17241801	-0.006732816	-0.43213302	-0.2882448	-0.052503962	-0.077569745	0.17998295	0.13475952	0.19140077	0.0045578587
-0.3644669	-0.43213302	0.41653538	0.67476124	-0.20605032	-0.22860588	-0.43213302	-0.43213302	-0.43213302	-0.43213302	-0.3064921	-0.008511046	-0.287175	-0.3518364	-0.43213302	-0.43213302	-0.43213302	-0.26632157	-0.33894724	0.5691785	0.58915204	-0.1308661	-0.43213302	-0.285397	0.40818408	0.6412391	0.5498571	-0.43213302	-0.14425841	0.3721034	-0.057447378	-0.11067437	-0.38819906	-0.43213302	-0.43213302	-0.43213302	-0.43213302	-0.43213302	0.08730736	1.0258659	0.5513536	-0.17847015	-0.43213302	-0.24378188	0.039392486	0.0022594323	0.039708685	-0.23941994	-0.43213302	-0.28645197
-0.43213302	-0.06241758	0.39690492	0.1956244	0.14373465	-0.43213302	-0.43213302	-0.43213302	-0.43213302	-0.43213302	-0.43213302	-0.22754465	-0.25207537	-0.43213302	-0.12183762	-0.012446944	-0.43213302	-0.43213302	-0.43213302	0.52146834	0.5134164	0.38669455	0.29602364	-0.43213302	-0.18097897	-0.021610651	0.15406552	0.49038005	-0.43213302	-0.43213302	-0.43213302	0.3502557	0.381167	0.8833654	0.1425887	-0.43213302	-0.43213302	-0.43213302	-0.41025308	0.6771225	0.52499056	0.4895674	0.026111055	-0.0030879667	-0.2725969	-0.40590596	-0.29191706	0.34353217	-0.2297282	-0.4147378
-0.43213302	-0.031803112	0.44401938	-0.43213302	-0.43213302	-0.43213302	-0.43213302	-0.43213302	-0.43213302	-0.43213302	-0.17441794	-0.19678615	-0.2511562	-0.40727454	0.44517234	0.7956548	-0.43213302	-0.43213302	-0.20920725	-0.21698195	0.37665275	0.21337059	0.2523136	0.07728789	-0.093167596	-0.14496224	0.12435794	0.9893977	0.36016074	-0.43213302	-0.43213302	0.046273485	0.3707493	0.61743224	0.65192837	-0.43213302	-0.43213302	-0.43213302	-0.117454	0.2697952	0.9475235	0.39028427	-0.43213302	-0.43213302	-0.43213302	-0.20096865	0.19308224	0.31110433	-0.37005365	-0.40822044
-0.43213302	-0.43213302	-0.20868622	-0.43213302	-0.43213302	-0.43213302	-0.26513177	-0.43213302	-0.43213302	-0.43213302	-0.19598906	-0.3681816	-0.24002762	-0.02369732	0.2963382	0.58810633	-0.25064236	-0.43213302	-0.16689017	0.15772605	-0.028899914	-0.24599549	0.42046618	0.09514434	-0.30095887	0.6789042	-0.007928146	1.3398356	0.38339025	-0.16835685	-0.43213302	-0.422806	-0.43213302	-0.43213302	0.49850935	0.1342217	0.05430296	-0.22662611	0.4943185	0.4190826	0.5380816	0.5740681	-0.43213302	-0.43213302	-0.12248166	-0.31871605	0.10811348	0.20727398	-0.38006425	-0.43213302
-0.12308285	-0.121393576	-0.036852073	-0.43213302	-0.43213302	-0.32601306	-0.30872297	-0.43213302	-0.43213302	-0.43213302	-0.43213302	-0.39497757	0.2821438	0.0886086	0.60900784	0.5965628	-0.43213302	-0.43213302	-0.3523901	-0.20830655	0.11578402	0.23832548	-0.43213302	0.15933785	0.6743678	0.74926096	0.61059254	0.43003517	0.21967681	-0.43213302	0.6327968	-0.027216224	-0.16493686	0.29781207	0.5540798	0.8646922	0.3223005	-0.27932635	-0.073200196	0.081645064	0.6605763	0.4065585	-0.0058195717	-0.23550476	-0.38759193	-0.43213302	-0.43213302	-0.029107524	-0.3364129	-0.43213302
-0.39617753	-0.43213302	-0.43213302	-0.43213302	-0.24536887	-0.107961856	-0.36318284	-0.43213302	-0.17697603	-0.4277935	-0.43213302	-0.43213302	0.13085747	0.15135528	0.582396	0.3050423	-0.13743043	-0.42517132	-0.43213302	-0.43213302	0.24704932	0.300854	-0.08100952	0.44813326	0.62631994	0.3998731	0.4873041	0.6498273	0.12694478	-0.43213302	0.5842687	0.969875	0.96187663	1.180157	0.4929275	1.1774312	-0.18358101	-0.43213302	-0.43213302	-0.43213302	0.26799768	0.97243255	-0.39983144	-0.43213302	-0.43213302	-0.43213302	-0.43213302	-0.28133503	-0.2911593	-0.43213302
-0.33942044	-0.43213302	-0.43213302	-0.43213302	-0.43213302	-0.43213302	-0.3684155	-0.18991259	-0.08604621	-0.13270405	-0.43213302	-0.43213302	-0.41330972	0.2723817	0.3775945	-0.28751844	-0.43213302	-0.43213302	-0.43213302	-0.43213302	-0.43213302	-0.2623449	-0.43213302	0.092159875	0.676379	0.45043322	1.3632241	0.5645577	0.56994176	-0.3050916	-0.035410438	0.6504762	0.93964577	0.040302854	0.22890061	0.3848367	-0.3549451	-0.43213302	-0.43213302	-0.43213302	-0.34120485	0.4702325	-0.2383145	-0.1504918	-0.43213302	-0.43213302	-0.43213302	-0.43213302	-0.07185558	-0.30495766
-0.049432985	-0.43213302	-0.43213302	-0.43213302	-0.43213302	-0.43213302	-0.43213302	0.43171453	0.05312783	0.06846192	-0.43213302	-0.3027376	-0.43213302	0.1917081	0.24756834	-0.42364693	-0.3692623	-0.43213302	-0.43213302	-0.43213302	-0.43213302	-0.43213302	-0.43213302	-0.43213302	0.15467805	0.3510469	1.0311983	1.2765309	0.8831571	0.43772116	-0.14998592	1.136883	1.4182404	0.59464824	0.49719313	0.40895775	-0.43213302	-0.43213302	-0.43213302	-0.43213302	-0.43213302	0.31478888	0.46547946	0.75616205	-0.43213302	-0.43213302	-0.43213302	-0.43213302	-0.43213302	-0.43213302
0.6238136	-0.43213302	-0.43213302	-0.43213302	-0.43213302	-0.43213302	-0.43213302	0.21838494	0.17592625	-0.036502063	-0.43213302	0.06858047	-0.43213302	0.13614424	0.7764899	-0.26691383	-0.43213302	-0.43213302	-0.43213302	-0.43213302	-0.4012584	-0.33100063	-0.43213302	-0.43213302	-0.104766876	1.0950469	1.3146485	1.0130086	0.7139152	0.15449934	0.07802249	0.37302113	0.9533451	1.3083582	1.025706	0.25894368	-0.43213302	-0.43213302	-0.34577173	-0.43213302	-0.43213302	-0.0029760352	0.7202929	0.8928748	0.19889835	-0.43213302	-0.42999548	-0.43213302	-0.43213302	-0.43213302
0.6641606	-0.43213302	-0.43213302	-0.43213302	-0.43213302	-0.43213302	-0.26934567	-0.22139183	-0.18684265	-0.43213302	-0.120675035	-0.27384636	-0.43213302	-0.124896295	0.81658435	0.06701992	-0.43213302	-0.43213302	-0.43213302	-0.43213302	-0.43213302	-0.33548957	-0.4199604	-0.43213302	0.82771647	1.1556942	1.0661893	0.6260431	0.37236673	0.5065489	0.4549736	0.45757723	-0.070742086	1.0420768	0.9108075	0.9588643	-0.39528486	-0.43213302	-0.43213302	-0.43213302	-0.43213302	-0.20575123	0.2345063	0.80347973	0.23665296	-0.43213302	-0.43213302	-0.43213302	-0.43213302	-0.43213302
0.4442393	-0.43213302	-0.43213302	-0.43213302	-0.43213302	-0.43213302	0.8263443	-0.43213302	-0.09953398	-0.43213302	-0.02350506	-0.25674036	-0.43213302	0.27046925	0.6816989	-0.054843523	-0.43213302	-0.43213302	-0.43213302	-0.43213302	-0.43213302	0.18048444	0.20947108	-0.3585754	0.36365733	0.7192172	-0.1428307	-0.3606454	0.12334333	0.71741986	0.14071473	0.26714736	-0.06789942	0.21159694	1.3102717	1.3164506	0.6408947	-0.43213302	-0.43213302	-0.43213302	-0.43213302	-0.43213302	0.15144652	0.7419086	-0.33391696	-0.3989093	-0.31989518	-0.019017832	-0.43213302	-0.43213302
-0.09622476	-0.43213302	-0.43213302	-0.43213302	-0.43213302	0.07632358	1.1323987	0.38253304	0.15397562	-0.43213302	-0.43213302	-0.011956779	-0.050128218	1.041345	0.7733978	-0.20304525	-0.43213302	-0.43213302	-0.22465342	-0.36015055	0.70859027	0.15417126	0.22297215	-0.43213302	-0.43213302	-0.0486099	-0.43213302	-0.43213302	-0.3909276	0.14610296	0.07485265	-0.0030357298	-0.15473309	0.2527592	0.54135394	1.0189099	1.1739546	0.29336992	-0.43213302	-0.43213302	-0.43213302	-0.43213302	-0.20280817	0.49560094	0.6480486	0.15020715	-0.43213302	-0.43213302	-0.2935755	-0.43176565
-0.43213302	-0.43213302	-0.43213302	-0.43213302	-0.43213302	0.73662686	0.6006208	0.11434664	-0.43213302	-0.43213302	0.051654793	-0.072430655	0.39335114	1.1910938	0.9993662	0.05478149	-0.43213302	-0.43213302	0.007457645	0.30154383	0.7321064	-0.19520953	-0.43213302	-0.43213302	-0.34676066	-0.34851626	-0.34257245	-0.43213302	-0.43213302	-0.24886566	-0.2538289	-0.4258847	-0.43213302	-0.2806936	-0.38565722	0.3910535	1.0345538	1.2027091	0.561765	-0.43213302	-0.43213302	-0.43213302	-0.43213302	0.22536562	0.43253553	0.09933684	-0.0938042	-0.43213302	-0.43213302	0.08931728
-0.43213302	-0.43213302	-0.43213302	-0.43213302	-0.29026085	0.57171077	-0.05247226	0.09861592	-0.43213302	-0.054052543	0.24826247	0.4275367	-0.00623506	0.40411234	0.32908508	0.36164182	-0.43213302	-0.43213302	0.5018595	-0.015425788	-0.43213302	-0.43213302	-0.43213302	-0.43213302	0.14930339	-0.43213302	-0.43213302	-0.40923998	-0.25766903	-0.0735072	-0.43213302	-0.43213302	-0.43213302	-0.30949223	0.038046196	0.056313917	0.50017524	1.0196365	0.9644771	-0.3452179	-0.43213302	0.02627917	-0.43213302	-0.048932586	0.41378942	0.48872858	-0.00075904117	-0.43213302	-0.43213302	0.90141046
-0.43213302	-0.43213302	-0.43213302	-0.4057708	0.23377463	-0.13443226	-0.43213302	-0.35519242	-0.43213302	0.029255506	-0.4045348	0.636966	0.5770573	0.1670859	-0.43213302	0.6603507	-0.43213302	-0.43213302	-0.27504128	-0.43213302	-0.43213302	-0.43213302	-0.43213302	-0.43213302	-0.046694625	-0.43213302	-0.43213302	-0.43213302	-0.2266725	0.14235835	-0.43213302	-0.43213302	-0.43213302	-0.43213302	-0.010186742	0.30872664	0.37290314	0.63553536	0.40842593	-0.35224357	0.14415294	-0.43213302	-0.23011541	-0.43213302	-0.17680123	-0.16632341	-0.014871046	-0.43213302	-0.43213302	0.34046078
-0.43213302	-0.43213302	-0.43213302	-0.43213302	-0.37856588	-0.064489834	-0.43213302	-0.36578527	-0.43213302	-0.43213302	-0.43213302	0.58079475	0.56476915	0.22129054	-0.43213302	-0.43213302	-0.43213302	-0.43213302	-0.43213302	0.0775051	0.28329393	-0.43213302	-0.43213302	-0.43213302	-0.30852833	-0.43213302	-0.43213302	-0.43213302	-0.43213302	-0.43213302	-0.43213302	-0.43213302	-0.43213302	-0.29502022	-0.43213302	-0.43213302	0.013792731	0.51403517	0.15094815	-0.3691845	-0.043863427	0.07308024	-0.43213302	-0.0125000505	-0.43213302	-0.1464207	-0.43213302	-0.43213302	0.2646075	-0.43213302
-0.24875608	-0.43213302	-0.43213302	-0.2299454	-0.23425277	-0.25598466	-0.24141741	-0.25297594	0.23390527	-0.43213302	-0.293603	0.8028082	0.33951697	0.24422832	-0.43213302	-0.43213302	-0.43213302	-0.43213302	-0.43213302	-0.30752823	0.3677789	0.3308372	-0.06794834	-0.43213302	-0.43213302	-0.43213302	-0.43213302	-0.43213302	-0.43213302	-0.37147468	-0.13635528	-0.43213302	-0.43213302	-0.23078765	-0.43213302	-0.43213302	-0.43213302	-0.18701546	-0.015843216	-0.4071989	0.52832025	-0.23147118	0.14873381	-0.057103124	-0.43213302	-0.43213302	-0.43213302	-0.43213302	0.65750813	-0.15987386
0.6867625	-0.43213302	-0.2317661	0.14622082	-0.13265441	-0.43213302	0.10826183	-0.113747515	0.018801693	0.355439	0.33200875	0.64000785	0.33416417	-0.17813575	-0.2509286	-0.43213302	-0.43213302	-0.43213302	-0.43213302	-0.43213302	-0.43213302	0.40989077	0.7038053	0.32053795	-0.059123944	-0.43213302	-0.08619433	-0.1301605	-0.3534491	-0.12538944	-0.43213302	-0.43213302	0.2547353	-0.022726255	-0.43213302	0.14812542	-0.28790125	-0.43213302	0.13980818	-0.31144792	0.2683989	-0.43213302	0.6268264	0.0102903135	-0.43213302	-0.43213302	-0.43213302	-0.43213302	0.31694624	-0.35704434
0.9587835	0.23270081	-0.25066417	-0.1473997	-0.06449843	-0.43213302	-0.42688206	0.09913946	-0.43213302	0.30039796	0.6236209	0.2933833	0.5512844	-0.30745333	-0.12609825	-0.18138869	-0.43213302	-0.43213302	-0.43213302	-0.43213302	-0.43213302	-0.15233846	0.24320404	1.0702881	0.59531003	-0.101994	-0.43213302	0.19460836	-0.19503693	-0.11908836	-0.2560445	-0.43213302	-0.43213302	-0.25750148	-0.43213302	0.19777562	0.029942146	-0.43213302	-0.43213302	-0.43213302	-0.11977587	-0.43213302	0.46735778	1.3589387	0.5658152	-0.43213302	-0.43213302	-0.43213302	-0.22553036	-0.43213302
0.27311102	0.50855947	0.23026934	-0.14441556	0.43514204	-0.16840519	-0.43213302	-0.43213302	-0.21045235	0.7061018	0.35438216	0.0038835604	0.55329835	-0.16546054	0.44451237	-0.13716486	-0.43213302	-0.43213302	-0.43213302	-0.43213302	-0.43213302	-0.43213302	-0.19505286	0.3494387	0.40598512	0.5705205	-0.3638681	-0.0579453	-0.22983944	-0.15305385	-0.30931523	-0.43213302	-0.43213302	-0.38171938	-0.43213302	0.11595508	-0.11370635	-0.43213302	-0.43213302	-0.43213302	-0.43213302	-0.41249806	0.25072938	1.094858	1.491925	-0.22248366	-0.43213302	-0.29866084	-0.43213302	-0.43213302
-0.0680273	0.6060288	0.11931336	-0.019912213	-0.43213302	-0.43213302	-0.43213302	-0.43213302	-0.2613945	0.57753646	0.028991312	-0.43213302	0.34724128	-0.18568969	0.6069473	0.16641992	-0.43213302	-0.43213302	-0.20930803	-0.43213302	-0.43213302	-0.43213302	-0.13389476	0.29892763	-0.13968481	-0.088316314	0.47219864	-0.05490315	-0.43213302	-0.43213302	-0.43213302	-0.43213302	-0.43213302	-0.43213302	-0.1083132	-0.030966116	-0.122125395	-0.43213302	-0.43213302	-0.43213302	-0.43213302	-0.43213302	-0.24498849	0.1965002	1.5243993	0.7006758	-0.43213302	-0.43213302	-0.43213302	-0.43213302
-0.43062928	-0.43213302	-0.10246049	-0.2838234	-0.43213302	-0.05386627	0.272124	-0.43213302	-0.24853577	0.18798369	0.1759934	-0.43213302	0.055858765	-0.41331777	0.14579509	0.2745321	-0.43213302	-0.16026154	-0.36963972	-0.28924674	-0.43213302	-0.43213302	0.0069414624	0.31099924	-0.43213302	-0.16539095	-0.055523876	0.028122278	-0.43213302	-0.43213302	-0.43213302	-0.43213302	-0.43213302	-0.43213302	0.2627188	-0.1654089	-0.43213302	-0.43213302	-0.43213302	-0.43213302	-0.43213302	-0.43213302	-0.43213302	-0.43213302	0.37274924	1.121015	-0.20449235	-0.4173983	-0.43213302	-0.23255363
-0.43213302	-0.43213302	-0.06984931	-0.21031134	-0.43213302	-0.1569591	0.09944713	-0.16092144	-0.10720312	0.38077846	-0.43213302	-0.43213302	-0.31216326	-0.121992126	0.24163273	0.0040953173	-0.43213302	-0.43213302	-0.43213302	0.20626469	-0.43213302	-0.43213302	-0.4165759	-0.20466305	-0.43213302	-0.43213302	-0.29148585	0.23269585	-0.25368965	-0.029280487	-0.27505708	-0.43213302	-0.3011258	-0.43213302	-0.43213302	-0.43213302	-0.43213302	0.50178814	-0.23824768	-0.43213302	-0.43213302	0.027785882	-0.38679022	-0.073982045	0.6007131	0.29850104	-0.43213302	-0.07787922	-0.43213302	-0.43213302
-0.09633438	-0.43213302	-0.43213302	-0.43213302	-0.43213302	-0.43213302	-0.43213302	-0.09418645	0.008528035	0.57978946	-0.43213302	-0.43213302	-0.43213302	-0.43213302	-0.26090434	-0.3997342	-0.43213302	-0.43213302	-0.43213302	0.1553998	-0.116039455	-0.37607816	-0.43213302	-0.43213302	-0.43213302	-0.43213302	-0.34808356	0.24997807	-0.2865956	0.16149755	-0.012058645	0.21366882	-0.43213302	-0.19470471	-0.43213302	-0.034574546	0.0067056604	0.64978546	0.34725827	-0.25811464	-0.43213302	-0.43213302	-0.10086599	-0.05626285	0.83847195	-0.27868265	-0.43213302	0.7032439	0.28964317	-0.43213302
-0.43213302	-0.24764095	-0.43213302	-0.43213302	-0.43213302	-0.43213302	-0.43213302	-0.2594259	0.11978764	0.5659052	-0.40824595	-0.43213302	-0.43213302	-0.43213302	-0.43213302	-0.43213302	-0.43213302	-0.43213302	-0.43213302	-0.22667806	-0.43213302	-0.43213302	-0.43213302	-0.43213302	-0.43213302	-0.43213302	0.2555735	-0.13620035	0.6818479	0.12399586	0.16710348	-0.32677957	-0.43213302	0.052990917	-0.43213302	0.1358694	0.25308833	0.19735932	0.029458033	0.042235255	-0.36334383	-0.43213302	-0.43213302	0.13996829	0.7245879	-0.18571304	-0.43213302	0.30462688	0.6667938	0.6855999
-0.43213302	-0.1382787	0.054002415	-0.43213302	-0.43213302	-0.43213302	-0.18886733	-0.43213302	0.09028958	0.5341365	-0.22927105	-0.4277548	-0.13268301	-0.43213302	-0.26153037	-0.43213302	-0.43213302	-0.43213302	-0.43213302	-0.26270083	0.42721003	0.16304746	-0.43213302	-0.43213302	-0.43213302	0.11187518	-0.18400283	0.42075706	1.0801337	0.9003158	0.25045127	-0.09951208	-0.3614826	-0.29164597	-0.23872168	-0.24952295	-0.11054243	0.01430577	-0.32489043	-0.32834473	-0.43213302	-0.43213302	-0.43213302	0.276191	0.012594558	-0.065016255	-0.43213302	-0.43213302	0.29813024	0.89329815
-0.43213302	-0.43213302	-0.26753464	-0.43213302	-0.43213302	-0.43213302	-0.43213302	-0.43213302	0.08392419	0.2718577	0.18322237	-0.43213302	-0.17064427	-0.36258134	-0.43213302	-0.43213302	-0.43213302	-0.43213302	-0.43213302	-0.31570452	-0.028332364	0.35820943	-0.43213302	-0.43213302	-0.43213302	-0.25962165	0.4174838	0.24960539	1.0048842	0.35042965	0.747105	0.15789875	-0.38337627	-0.43213302	-0.43213302	-0.43213302	-0.43213302	-0.43213302	-0.43213302	-0.34030178	-0.43213302	-0.28603053	-0.14577214	0.344126	-0.43213302	-0.43213302	-0.43213302	-0.43213302	-0.13389677	-0.32720503
0.15032151	-0.43213302	-0.09090017	-0.41358593	-0.43213302	-0.43213302	-0.26666307	-0.43213302	0.068621576	0.09255413	-0.2707178	-0.13018647	0.018142711	-0.338418	-0.43213302	-0.43213302	-0.29591545	-0.43213302	-0.43213302	-0.16967075	-0.43213302	0.7732073	0.12601143	-0.43213302	-0.43213302	-0.2673727	0.23744407	0.40424135	0.5748083	-0.43213302	0.484664	-0.09827949	-0.43213302	-0.43213302	-0.43213302	-0.43213302	-0.43213302	-0.43213302	-0.43213302	-0.43213302	-0.43213302	0.3147367	-0.43213302	0.17381899	-0.43213302	-0.43213302	-0.43213302	-0.43213302	0.004718984	-0.43213302
-0.018203912	0.2578621	0.59820807	-0.24420482	-0.43213302	-0.43213302	-0.12665744	-0.43213302	0.25545278	0.40567958	-0.43213302	0.4821224	0.3436691	-0.22088332	-0.43213302	-0.43213302	-0.43213302	-0.12693223	0.12520203	-0.43213302	-0.43213302	0.20109202	0.21628061	-0.050436556	-0.43213302	-0.09927825	0.1385254	-0.4267685	-0.11477233	-0.43213302	-0.08242072	-0.43213302	-0.43213302	-0.43213302	-0.43213302	-0.43213302	-0.43213302	-0.43213302	-0.43213302	-0.43213302	0.090931706	0.50518316	0.27717593	0.039070703	-0.43213302	-0.43213302	-0.43213302	-0.43213302	-0.05088298	-0.35595027
-0.42409426	0.006181585	0.68697184	0.033241432	-0.43213302	-0.43213302	-0.43213302	-0.43213302	0.0029309548	0.36149955	-0.43213302	0.49205464	0.18761382	-0.43213302	-0.43213302	-0.43213302	-0.43213302	-0.06418849	-0.054062277	-0.20175038	-0.20610602	-0.14459294	0.38944405	-0.43213302	0.16367866	-0.049841885	-0.43213302	-0.43213302	-0.23583083	-0.10986312	-0.2953462	-0.43213302	-0.21846259	-0.43213302	-0.30135456	-0.21521707	-0.43213302	-0.43213302	-0.43213302	-0.43213302	-0.25629324	0.72175276	0.7370872	-0.008045595	-0.43213302	-0.43213302	-0.43213302	-0.43213302	-0.43213302	-0.43213302
-0.43213302	-0.013022754	0.4646859	0.32940888	0.041097175	-0.19331095	-0.13094434	-0.43213302	-0.43213302	0.033914763	-0.24663183	0.20057541	0.32277638	-0.43213302	-0.43213302	-0.43213302	-0.43213302	-0.43213302	0.1299675	-0.43213302	-0.43213302	-0.24467957	0.32389596	-0.39330518	0.03646919	-0.43213302	-0.43213302	-0.038342163	-0.23611146	-0.14079636	-0.26025298	-0.43213302	-0.08841881	-0.2576607	-0.3671879	-0.43213302	-0.43213302	-0.43213302	-0.43213302	-0.43213302	0.50688344	0.7687485	0.27174276	-0.43213302	-0.43213302	-0.43213302	-0.43213302	-0.43213302	-0.43213302	-0.43213302
-0.43213302	-0.36088622	-0.4274822	-0.43213302	-0.43213302	-0.43213302	0.05309653	0.06571928	-0.43213302	-0.43213302	0.29150268	0.5100008	0.44153908	0.17158009	-0.12099451	-0.43213302	-0.43213302	-0.43213302	-0.43213302	-0.43213302	-0.32810506	-0.2183473	-0.265802	0.21789366	-0.43213302	-0.43213302	-0.43213302	0.44634113	-0.43213302	-0.2279316	0.1372123	-0.43213302	-0.29913792	-0.43213302	-0.43213302	-0.43213302	-0.43213302	-0.43213302	-0.43213302	-0.43213302	0.1899275	0.8199683	-0.43213302	-0.43213302	-0.43213302	-0.43213302	-0.43213302	-0.43213302	-0.43213302	-0.43213302
-0.43213302	-0.43213302	-0.43213302	-0.43213302	-0.43213302	-0.43213302	0.0922096	-0.1410021	-0.15576875	-0.43213302	-0.0949588	0.7336952	0.7253438	0.033012822	-0.26614735	-0.41789687	-0.3654511	-0.43213302	-0.43213302	-0.43213302	-0.43213302	-0.43213302	-0.12636113	-0.4302372	-0.43213302	-0.43213302	0.27961448	0.7974731	-0.43213302	-0.2765825	0.17793334	-0.43213302	-0.4246733	-0.43213302	-0.43213302	-0.43213302	-0.43213302	-0.43213302	-0.43213302	-0.25698784	0.45437092	0.014450977	-0.43213302	-0.43213302	-0.36845216	-0.43213302	-0.43213302	-0.43213302	-0.43213302	-0.1730676
-0.28154215	-0.43213302	-0.43213302	-0.43213302	-0.43213302	-0.43213302	0.19406144	0.13184181	0.11840149	0.18609715	-0.054767042	0.33477148	0.45109603	-0.18826789	-0.43213302	-0.33226472	-0.20588347	-0.43213302	-0.43213302	-0.24491684	-0.43213302	-0.43213302	-0.43213302	-0.43213302	-0.009695039	-0.20376223	0.5226307	0.4153301	-0.34389508	-0.16484903	-0.28939945	-0.43213302	-0.43213302	-0.43213302	-0.43213302	-0.43213302	-0.43213302	-0.43213302	-0.30239296	-0.047052827	-0.09479021	-0.43213302	-0.43213302	-0.43213302	-0.43213302	-0.43213302	-0.43213302	-0.43213302	-0.43213302	-0.43213302
-0.3130998	-0.43213302	-0.43213302	-0.43213302	-0.046136104	-0.43213302	-0.30925235	0.16714938	-0.058200736	-0.28659123	-0.34283972	0.5804849	0.50053245	-0.43213302	-0.43213302	-0.43213302	-0.43213302	-0.43213302	-0.43213302	-0.06281923	-0.43213302	-0.43213302	-0.43213302	-0.43213302	0.274832	-0.43213302	0.43764338	-0.11863157	-5.6450695e-05	-0.34953812	-0.42219847	-0.43213302	-0.43213302	-0.43213302	-0.4254251	-0.42458355	-0.43213302	-0.43213302	0.13109738	0.22997378	-0.43213302	-0.43213302	-0.43213302	-0.43213302	-0.43213302	-0.17882836	-0.43213302	-0.43213302	-0.43213302	-0.43213302
-0.23292771	-0.43213302	-0.43213302	-0.43213302	-0.31479403	-0.43213302	-0.09704306	0.23520389	-0.43213302	-0.43213302	-0.10741812	0.56609666	0.43997124	-0.43213302	-0.43213302	-0.43213302	-0.43213302	-0.43213302	-0.16452876	-0.16348739	-0.43213302	-0.43213302	-0.43213302	-0.43213302	-0.38150376	-0.14175662	0.10844306	-0.1260915	-0.43213302	0.070506684	-0.43213302	-0.30760795	-0.052197263	-0.43213302	-0.43213302	-0.032755315	-0.43213302	-0.03511725	0.0668512	0.3962267	-0.43213302	-0.43213302	-0.34110725	-0.43213302	-0.43213302	-0.43213302	-0.43213302	-0.43213302	-0.43213302	-0.43213302
-0.34798577	-0.43213302	-0.43213302	-0.43213302	-0.43213302	-0.43213302	-0.19125034	0.041058585	-0.11759516	-0.43213302	-0.2560381	0.37833068	0.40995845	-0.0012244249	-0.43213302	-0.43213302	-0.43213302	-0.43213302	-0.003469845	-0.37970245	-0.43213302	-0.43213302	-0.43213302	-0.43213302	-0.2788361	0.24745062	0.3285741	-0.37464103	-0.4259139	-0.43213302	-0.38426033	-0.0748568	-0.43213302	-0.43213302	-0.43213302	-0.43213302	-0.43213302	0.055608653	0.23753603	-0.28900307	-0.43213302	-0.43213302	-0.43213302	-0.43213302	-0.43213302	-0.43213302	-0.3894451	-0.27393493	-0.43213302	-0.43213302
-0.36715642	-0.43213302	-0.2314065	-0.43213302	-0.43213302	-0.43213302	-0.16001508	0.042482093	-0.43213302	-0.43213302	0.5482485	1.0377641	0.7995892	-0.21685477	-0.43213302	-0.43213302	-0.43213302	-0.43213302	-0.43213302	-0.07730926	0.10548391	-0.43213302	-0.43213302	-0.43213302	-0.21718115	-0.057324376	0.45983177	-0.43213302	-0.3848424	-0.43213302	-0.14832824	0.27411094	-0.36288214	-0.43213302	-0.43213302	-0.25807908	-0.43213302	-0.19075009	-0.17716503	-0.33201367	-0.43213302	-0.43213302	-0.43213302	-0.43213302	-0.43213302	-0.43213302	-0.43213302	-0.43213302	-0.43213302	-0.43213302
-0.43213302	-0.43213302	-0.33634531	-0.4097448	-0.32373363	-0.43213302	-0.43213302	0.40528992	-0.43213302	-0.43213302	0.47369853	0.8045118	1.1671174	0.08538355	-0.43213302	-0.43213302	-0.43213302	-0.43213302	-0.43213302	-0.23700206	-0.26491076	-0.42906466	-0.2387244	-0.30252552	-0.10722402	-0.010554374	0.8602646	-0.43213302	-0.43213302	-0.43213302	-0.36597714	0.1348266	-0.38279498	-0.43213302	-0.43213302	-0.43213302	-0.43213302	-0.43213302	-0.06908518	-0.15556802	-0.019210258	-0.43213302	-0.43213302	-0.43213302	-0.32261616	-0.43213302	-0.43213302	-0.066529885	-0.43213302	-0.43213302
-0.43213302	-0.38443258	-0.32234684	-0.09308659	-0.3372393	-0.43213302	-0.37715098	-0.15728243	-0.3307499	-0.39177796	0.7853033	0.92025363	1.048158	-0.113506965	-0.43213302	-0.43213302	-0.43213302	-0.43213302	-0.43213302	-0.044696577	-0.43213302	-0.43213302	-0.10981543	0.12742895	-0.097401895	0.40914148	0.40575376	0.58244073	-0.43213302	-0.43213302	-0.43213302	0.12771963	0.089406	-0.43213302	-0.43213302	-0.43213302	-0.43213302	-0.43213302	-0.09976316	0.40890998	-0.034768946	-0.43213302	-0.43213302	-0.43213302	-0.43213302	-0.43213302	-0.43213302	-0.22124194	-0.43213302	-0.43213302
-0.43213302	-0.43213302	-0.07503602	-0.43213302	-0.43213302	-0.43213302	-0.43213302	-0.3989886	-0.43213302	-0.2780637	0.68983227	0.85424376	1.0838557	0.28635505	-0.43213302	-0.43213302	-0.43213302	-0.43213302	-0.43213302	-0.43213302	-0.43213302	-0.43213302	-0.43213302	0.020723058	-0.3019365	0.16367337	0.1796494	0.8245768	0.15758346	-0.25585407	-0.43213302	0.099900045	-0.14453916	-0.43213302	-0.43213302	-0.43213302	-0.43213302	-0.43213302	-0.43213302	0.45478934	0.17216994	-0.43213302	-0.43213302	-0.43213302	-0.43213302	-0.43213302	-0.43213302	0.035316065	-0.008806074	-0.259657
-0.43213302	-0.43213302	-0.21250403	-0.43213302	-0.43213302	-0.43213302	-0.18429962	-0.26133373	-0.43213302	-0.43213302	0.73429203	1.1849802	0.9054217	0.08798804	-0.32277352	-0.43213302	-0.3631737	-0.43213302	-0.43213302	-0.43213302	-0.43213302	-0.43213302	-0.42532912	-0.18827021	-0.43213302	-0.43213302	-0.43213302	0.274199	0.4813543	-0.43213302	-0.43213302	0.021648407	-0.43213302	-0.43213302	-0.43213302	-0.43213302	-0.381608	-0.43213302	-0.43213302	0.5022874	0.17653792	-0.42383057	-0.43213302	-0.43213302	-0.43213302	-0.43213302	0.08697821	0.06875314	-0.43213302	-0.43213302
-0.43213302	-0.43213302	-0.22480802	-0.31691912	-0.43213302	-0.43213302	-0.43213302	-0.010761382	-0.43213302	-0.43213302	1.048341	1.1542315	0.8697744	0.80191815	-0.43213302	-0.43213302	-0.10587816	-0.43213302	-0.43213302	-0.43213302	-0.43213302	-0.43213302	-0.43213302	-0.43213302	-0.43213302	-0.43213302	-0.43213302	0.42201805	0.34752956	-0.43213302	-0.43213302	-0.43213302	-0.43213302	-0.43213302	-0.43213302	-0.43213302	-0.029906528	-0.39297923	-0.43213302	0.22045924	-0.43213302	-0.43213302	-0.43213302	-0.43213302	-0.43213302	-0.43213302	0.20750554	-0.1819894	-0.43213302	-0.43213302
-0.41916722	-0.43213302	-0.43213302	-0.43213302	-0.43213302	-0.43213302	-0.43213302	-0.23306441	-0.25390992	-0.19120863	0.693873	1.5553274	0.6205308	0.45402506	-0.33870322	-0.43213302	-0.41780925	-0.43213302	-0.43213302	-0.43213302	-0.43213302	-0.43213302	-0.43213302	-0.43213302	-0.43213302	-0.43213302	0.11859472	0.66557086	0.14452843	-0.055819105	-0.43213302	-0.43213302	-0.33719948	-0.43213302	-0.43213302	-0.31738424	0.42410886	-0.17592882	-0.43213302	0.11234775	-0.43213302	-0.43213302	-0.43213302	-0.43213302	-0.43213302	-0.43213302	-0.0015526952	0.48684192	-0.22187482	-0.43213302
0.055618417	-0.43213302	-0.43213302	-0.43213302	-0.43213302	-0.43213302	-0.43213302	-0.12133415	-0.080238946	-0.36870992	0.47287384	1.2245251	1.149682	0.10043917	-0.43213302	-0.43213302	-0.43213302	-0.43213302	-0.43213302	-0.43213302	-0.43213302	-0.43213302	-0.43213302	-0.43213302	-0.43213302	-0.04698845	0.5979182	0.23760633	-0.30563948	0.11782812	-0.43213302	-0.43213302	-0.43213302	-0.19569376	-0.43213302	-0.3284496	0.38521793	-0.3251724	-0.43213302	-0.18454282	-0.43213302	-0.43213302	-0.43213302	-0.43213302	-0.41005546	-0.43213302	-0.2323738	-0.0712684	-0.08313438	-0.43213302
0.071277596	0.12685545	-0.43213302	-0.43213302	-0.43213302	-0.43213302	-0.43213302	-0.2911386	-0.1592945	-0.43213302	0.6581385	0.99076414	0.64969134	-0.2728232	-0.43213302	-0.43213302	-0.43213302	-0.43213302	-0.43213302	-0.26418263	-0.43213302	-0.35610905	-0.43213302	-0.07936436	-0.18292007	0.39891586	0.13975473	-0.25233233	-0.20691085	0.18628609	-0.43213302	-0.43213302	-0.43213302	-0.43213302	-0.43213302	-0.2257952	-0.12659015	-0.43213302	-0.43213302	-0.43213302	-0.43213302	-0.43213302	-0.2377345	-0.43213302	-0.2634694	-0.43213302	-0.43213302	-0.36822283	-0.17985533	-0.43213302
-0.31457725	-0.20993318	-0.43213302	-0.43213302	-0.43213302	-0.43213302	-0.43213302	-0.3807513	-0.014304031	0.04718228	-0.10595879	1.1504755	0.7231798	-0.43213302	-0.43213302	-0.43213302	-0.43213302	-0.43213302	-0.43213302	-0.43213302	-0.43213302	-0.39142802	-0.31748384	-0.43200633	0.55194855	0.6538555	-0.073283404	0.39823538	-0.43213302	-0.43213302	-0.43213302	-0.43213302	-0.42151627	-0.43213302	-0.43213302	-0.046430163	0.42766705	-0.43213302	-0.43213302	-0.43213302	-0.43213302	-0.43213302	-0.3216832	-0.25722784	-0.15022878	-0.43213302	-0.43213302	-0.08822214	-0.43213302	-0.43213302
-0.43213302	-0.43213302	-0.43213302	-0.43213302	-0.43213302	-0.43213302	-0.43213302	-0.43213302	0.0037797554	0.070304394	0.26535466	1.3765913	1.3777905	-0.38992742	-0.43213302	-0.43213302	-0.43213302	-0.262415	-0.43213302	-0.43213302	-0.43213302	-0.43213302	-0.43213302	0.021781942	0.5164247	0.20852627	-0.43213302	0.03821294	-0.43213302	-0.43213302	-0.43213302	-0.43213302	-0.43213302	-0.43213302	-0.43213302	0.42208788	0.15262201	-0.43213302	-0.43213302	-0.43213302	-0.43213302	-0.43213302	-0.43213302	-0.39879	-0.19518895	-0.43213302	-0.43213302	-0.18237951	-0.43213302	-0.43213302
-0.43213302	-0.43213302	-0.43213302	-0.43213302	-0.43213302	-0.42524192	-0.43213302	-0.43213302	-0.16866267	0.15543137	0.16467886	1.3353465	1.0478818	0.12068356	-0.43213302	-0.43213302	-0.43213302	-0.2127019	-0.43213302	-0.43213302	-0.43213302	-0.43213302	-0.044162802	0.017149976	0.42870972	0.15461852	-0.29726422	-0.397386	-0.43213302	-0.43213302	-0.3994757	-0.43213302	-0.43213302	-0.43213302	-0.04179395	0.41142184	-0.18845366	-0.43213302	-0.43213302	-0.43213302	-0.43213302	-0.2915256	-0.43213302	-0.43213302	-0.43213302	-0.40367135	-0.43213302	-0.02332942	-0.43213302	-0.43213302
-0.43213302	0.09456234	-0.43213302	-0.43213302	-0.43213302	-0.43213302	-0.43213302	-0.415492	-0.43213302	-0.09525132	0.60522175	0.76832485	1.3645102	-0.17264509	-0.43213302	-0.25827318	-0.43213302	-0.43213302	-0.43213302	-0.43213302	-0.43213302	-0.2330122	0.320618	-0.21871138	-0.43213302	0.2911414	-0.34382254	-0.43213302	-0.43213302	-0.22793095	-0.43213302	-0.43213302	-0.43213302	-0.43213302	0.15372568	0.021020293	-0.43213302	-0.43213302	-0.43213302	-0.43213302	-0.43213302	-0.43213302	-0.43213302	-0.43213302	-0.43213302	-0.38897267	-0.43213302	-0.06392981	-0.26308873	-0.42896724
-0.26291192	-0.16833372	-0.34456196	-0.43213302	-0.43213302	-0.43213302	-0.43213302	-0.43213302	-0.43213302	-0.43213302	0.49311548	0.55169404	1.3128095	-0.16711843	-0.43213302	-0.43213302	-0.43213302	-0.43213302	-0.43213302	-0.25467378	-0.43213302	-0.14835235	-0.21673748	-0.43213302	-0.43213302	-0.028621271	-0.15034369	-0.43213302	-0.15116999	-0.40402862	0.11002083	-0.43213302	-0.43213302	-0.43213302	-0.19912095	-0.43213302	-0.43213302	-0.43213302	-0.3805649	-0.43213302	-0.43213302	-0.43213302	-0.43213302	-0.43213302	-0.43213302	-0.43213302	-0.28706992	-0.014964451	-0.43213302	0.08838303
-0.43213302	-0.3260388	-0.3790586	-0.43213302	-0.43213302	-0.23853734	-0.43213302	-0.05358335	-0.43213302	-0.43213302	0.21048023	0.4069006	0.85297084	-0.35424697	-0.43213302	-0.43213302	-0.43213302	-0.43213302	-0.43213302	-0.12053514	-0.43213302	0.6956714	-0.39051232	-0.2473209	-0.43213302	0.20841256	-0.18479902	-0.43213302	-0.041959353	-0.43213302	0.058421187	-0.43213302	-0.43213302	-0.43213302	-0.43213302	-0.43213302	-0.43213302	-0.43213302	-0.43213302	-0.43213302	-0.43213302	-0.10520781	-0.32343942	-0.43213302	-0.43213302	-0.43213302	-0.43213302	-0.061956912	-0.0057459986	0.33289117
-0.43213302	-0.43213302	-0.39435825	-0.43213302	-0.43213302	-0.21737123	-0.3497483	-0.10564738	-0.3663899	-0.057001125	0.030553706	0.13875996	0.39594352	0.019581903	-0.10592863	-0.37232405	-0.43213302	-0.43213302	-0.43213302	-0.43213302	-0.43213302	-0.15638448	-0.4159304	-0.43213302	-0.43213302	-0.36104715	-0.0025768338	-0.22963762	0.140042	-0.206014	0.27977413	-0.39117837	-0.43213302	-0.43213302	-0.43213302	-0.43213302	-0.43213302	0.21892329	-0.43213302	-0.43213302	-0.43213302	-0.3820634	-0.28203255	-0.43213302	-0.43213302	-0.43213302	-0.18719344	-0.08613527	0.39674678	0.19815324
-0.43213302	-0.43213302	-0.43213302	-0.43213302	-0.43213302	-0.43213302	-0.4157495	-0.17882082	-0.2037146	-0.29603124	0.2525962	0.71809876	0.32489663	-0.43213302	-0.43213302	-0.11597715	-0.43213302	-0.43213302	-0.43213302	-0.43213302	-0.39476246	-0.43213302	-0.43213302	-0.43213302	-0.43213302	-0.43213302	0.1526758	-0.20438273	-0.119902045	0.41392478	-0.43213302	-0.30680886	-0.43213302	-0.43213302	-0.43213302	-0.43213302	-0.43213302	-0.27356377	-0.43213302	-0.43213302	-0.2419514	-0.43213302	-0.43213302	-0.43213302	-0.43213302	0.09323702	0.33432096	0.6546201	0.1379233	0.055836562
-0.43213302	-0.43213302	-0.43213302	-0.43213302	-0.43213302	-0.43213302	-0.104614444	-0.037811767	-0.36492416	-0.35602164	0.1188432	0.24264403	0.7334604	-0.11180211	-0.3594303	-0.15876625	-0.43213302	-0.43213302	-0.43213302	-0.43213302	-0.43213302	-0.43213302	-0.13130455	-0.43213302	-0.43213302	-0.43213302	-0.43213302	-0.4242381	0.11899516	-0.017121147	-0.43213302	-0.3104575	-0.43213302	-0.43213302	-0.37255082	-0.43213302	-0.43213302	-0.23843639	-0.43213302	-0.43213302	-0.023802161	-0.43213302	-0.43213302	-0.43213302	-0.14657584	-0.030284995	0.12644194	0.42497107	0.08053635	0.16516103
-0.43213302	-0.43213302	-0.43213302	-0.43213302	-0.43213302	-0.43213302	-0.43213302	-0.2751623	0.15938687	0.09713854	0.07633328	-0.43213302	-0.43213302	-0.43213302	0.23403475	0.18583275	0.17295155	-0.43213302	-0.43213302	-0.43213302	-0.43213302	-0.43213302	-0.43213302	-0.43213302	-0.43213302	-0.43213302	0.4148846	-0.43213302	0.6250352	-0.38276565	-0.43213302	-0.43213302	-0.43213302	-0.43213302	-0.43213302	-0.43213302	-0.29015625	-0.43213302	-0.43213302	-0.09570577	-0.15598302	-0.43213302	-0.066733584	-0.43213302	-0.43213302	-0.43213302	-0.33832735	0.6335819	0.4076573	-0.43213302
-0.43213302	-0.43213302	-0.43213302	-0.43213302	-0.43213302	-0.43213302	-0.43213302	-0.43213302	-0.43213302	-0.43213302	0.17436196	-0.43213302	-0.43213302	-0.1401049	0.57516325	0.15884009	0.11121446	-0.43213302	-0.43213302	-0.43213302	-0.43213302	-0.43213302	-0.43213302	-0.43213302	-0.43213302	-0.33831805	0.3352586	-0.43213302	0.11683813	0.26809853	-0.43213302	-0.43213302	-0.43213302	-0.43213302	-0.43213302	-0.43213302	-0.11018647	-0.43213302	-0.43213302	-0.43213302	-0.43213302	-0.43213302	-0.43213302	-0.43213302	-0.43213302	-0.43213302	-0.33322537	-0.1965886	-0.14457469	-0.43213302
-0.4202838	-0.43213302	-0.43213302	-0.26514444	-0.43213302	-0.43213302	-0.43213302	-0.43213302	-0.43213302	0.040420137	0.3556428	-0.43213302	-0.14728448	-0.14352722	-0.43213302	0.0009691929	-0.20247984	-0.43213302	-0.43213302	-0.43213302	-0.43213302	-0.43213302	-0.43213302	0.087935805	-0.43213302	-0.25876945	-0.07912622	-0.080858566	0.033474427	0.41403028	-0.43213302	-0.43213302	-0.43213302	-0.08205206	-0.3070328	-0.43213302	-0.07831434	-0.43213302	-0.43213302	-0.2997255	-0.43213302	-0.43213302	-0.43213302	-0.43213302	-0.43213302	-0.43213302	-0.15275262	-0.43213302	-0.32578593	-0.43213302
-0.01491636	-0.3584301	-0.34829977	-0.42924297	-0.43213302	-0.3324819	-0.43213302	-0.43213302	-0.24871095	0.058672976	-0.030709378	0.02777197	0.0033933623	-0.40018094	-0.43213302	-0.43213302	-0.35026017	-0.26684573	-0.43213302	-0.43213302	-0.1857479	0.11614797	0.01021694	0.23141696	-0.019358777	-0.06298901	0.040104575	-0.43213302	-0.30908737	-0.3581197	-0.43213302	-0.43213302	-0.43213302	-0.3352945	-0.43213302	-0.43213302	-0.21300457	-0.2103389	-0.41317153	-0.43213302	-0.43213302	-0.43213302	-0.43213302	-0.43213302	-0.43213302	-0.40996924	-0.43213302	-0.43213302	-0.43213302	-0.43213302
-0.43213302	-0.29092503	-0.066960424	-0.12884714	-0.43213302	-0.3435326	-0.43213302	-0.43213302	-0.038274642	-0.43213302	-0.291287	0.09918083	0.49756414	-0.43213302	-0.43213302	-0.36265215	-0.43213302	0.14140645	-0.43213302	-0.43213302	0.623569	0.17707339	0.39247802	0.35219783	-0.10149936	-0.14853264	-0.14403552	-0.27360857	-0.43213302	-0.3109097	-0.3833844	-0.43213302	-0.43213302	-0.43213302	-0.43213302	-0.43213302	-0.43213302	-0.43213302	-0.43213302	-0.43213302	-0.43213302	-0.26354197	-0.29866824	-0.008057066	-0.43213302	-0.2163704	-0.43213302	-0.21759105	-0.43213302	-0.43213302
-0.43213302	-0.30390948	-0.34515548	-0.43213302	-0.1850783	-0.43213302	-0.43213302	-0.43213302	-0.43213302	-0.43213302	-0.43213302	-0.33145595	0.24968845	-0.43213302	-0.43213302	-0.1651004	-0.43213302	0.36705172	0.0070355358	-0.43213302	0.39203236	0.107390895	0.12213108	-0.15109213	-0.101728335	0.2711197	0.20775181	0.2403274	-0.43213302	-0.35780084	-0.43213302	-0.43213302	-0.43213302	-0.43213302	-0.23705749	-0.43213302	-0.43213302	-0.43213302	-0.36389127	-0.43213302	-0.43213302	-0.43213302	-0.43213302	-0.11749895	-0.43213302	0.16043809	-0.43213302	-0.43213302	-0.43213302	-0.43213302
-0.16243452	-0.43213302	-0.35301155	-0.30768284	0.19223288	-0.43213302	-0.35633415	-0.2705713	-0.43213302	-0.43213302	-0.048648294	0.18110755	0.2521344	-0.34808218	-0.43213302	-0.36824775	-0.43213302	-0.013325876	0.13512999	-0.2395067	0.32258436	0.41295108	0.13883494	0.26614437	0.0287626	-0.34140733	-0.31269667	0.1969205	0.20514986	-0.14120129	-0.43213302	-0.43213302	-0.43213302	0.13741711	-0.18110478	-0.43213302	-0.43213302	-0.35713398	-0.28601575	-0.43213302	-0.43213302	0.016172422	-0.24112368	-0.38989475	-0.09716526	0.4772966	-0.43213302	-0.30244744	-0.35639694	-0.43213302
-0.43213302	-0.43213302	-0.11535713	-0.3334095	-0.43213302	-0.43213302	-0.3338002	-0.43213302	-0.43213302	-0.43213302	-0.002378019	0.32242283	0.44555256	-0.43213302	-0.4165335	-0.43213302	-0.43213302	-0.43213302	0.14527258	-0.10512223	-0.14462538	0.019808475	0.53268194	0.33052084	-0.43213302	-0.35488406	-0.43213302	0.64426416	0.31884402	-0.36864945	-0.43213302	-0.43213302	-0.43213302	-0.26407182	-0.20362264	-0.27603775	-0.046165936	-0.08937556	-0.43213302	-0.43213302	0.007832567	0.16336149	-0.294697	-0.19557245	-0.43213302	0.33510706	-0.43213302	0.29659376	-0.274527	-0.43213302
0.08141969	-0.21020345	-0.43213302	-0.43213302	-0.43213302	-0.43213302	-0.43213302	-0.43213302	-0.43213302	-0.43213302	-0.43213302	-0.43213302	0.2238339	-0.43213302	0.4252923	-0.43213302	-0.43213302	-0.4088195	-0.26328644	0.021590652	0.13454248	-0.43213302	0.2567793	-0.43213302	-0.14095575	-0.20317003	0.2742407	0.35248128	0.18145715	-0.06253921	-0.4154283	-0.43213302	-0.43213302	-0.43213302	-0.43213302	-0.36198366	0.22970538	0.39469048	-0.43213302	-0.43213302	0.16499488	-0.08540352	-0.43213302	-0.40144417	-0.43213302	-0.3923497	-0.43213302	-0.05707182	0.3189808	-0.43213302
-0.43213302	-0.053486567	-0.43213302	-0.43213302	-0.3707684	-0.027312974	0.09831009	-0.4068247	-0.43213302	-0.43213302	-0.41011223	-0.43213302	-0.1521047	0.06172108	0.403518	-0.10723107	-0.294823	0.0381289	-0.43213302	0.23337916	0.55287653	-0.3392238	-0.4007389	-0.36322248	-0.120194465	-0.43213302	0.40912962	0.06549495	-0.25553417	-0.30170265	-0.3806769	-0.43213302	-0.38742152	-0.43213302	-0.43213302	-0.43213302	-0.43213302	-0.07482379	-0.43213302	-0.43213302	0.32202956	-0.14794025	-0.38807616	0.5264616	-0.43213302	0.1819856	-0.16462407	0.05762606	-0.14357786	-0.05784504
-0.43213302	-0.43213302	-0.16661534	-0.43213302	-0.31637418	-0.09488135	0.082194485	-0.34538025	-0.43213302	-0.43213302	-0.43213302	-0.43213302	-0.43213302	0.27385324	0.41617873	0.29885522	0.02452435	0.07696066	-0.22308946	0.4570225	0.42660433	0.3411632	-0.17809536	-0.22273786	-0.43213302	-0.19864002	0.08240902	-0.18836354	-0.43213302	-0.43213302	0.0048400788	-0.43213302	-0.3941365	-0.43213302	-0.16995633	-0.43213302	-0.43213302	-0.37284097	-0.43213302	-0.43213302	-0.38825545	0.08073296	0.2300192	0.3996671	-0.11512283	-0.37747395	-0.1693249	0.18284969	-0.35002005	-0.33900645
-0.16738227	-0.43213302	-0.43213302	-0.43213302	-0.12628716	-0.017148202	-0.02671566	-0.43213302	-0.2562625	-0.43213302	-0.43213302	-0.43213302	-0.43213302	0.23142432	-0.09410963	0.48716214	0.19933155	-0.32271782	0.08431296	0.49830553	0.40344062	0.49290606	0.30035314	0.3876492	-0.43213302	0.12382376	-0.036674894	-0.09107915	-0.43213302	-0.43213302	-0.26611248	-0.43213302	-0.43213302	-0.018685983	0.5388695	-0.43213302	-0.26398093	-0.43213302	-0.43213302	-0.43213302	-0.37111914	0.633795	0.7982039	-0.12754242	-0.34677798	-0.43213302	-0.43213302	-0.43213302	0.10404284	0.579447
-0.43213302	-0.43213302	-0.43213302	-0.43213302	-0.25448576	-0.2674758	-0.110899396	-0.13363552	-0.22275764	-0.43213302	-0.43213302	-0.429045	-0.27072752	-0.13429613	0.41874263	0.62501484	-0.1747281	0.046249874	0.4348478	0.044973616	0.073517464	0.37801975	0.21816662	0.9677273	0.27649704	-0.058730796	0.07185378	0.047544595	-0.43213302	-0.37578917	-0.3627089	0.062369727	-0.43213302	-0.13675085	0.50578564	0.37297317	0.3707746	-0.43213302	-0.43213302	-0.39011183	-0.079978734	0.7617025	0.49880537	0.155175	0.0976703	-0.43213302	-0.43213302	-0.43213302	-0.2334316	-0.13693869
-0.43213302	-0.43213302	-0.43213302	-0.43213302	-0.39902785	-0.43213302	-0.43213302	-0.10965735	-0.43213302	-0.43213302	-0.43213302	-0.43213302	0.21685228	-0.43213302	0.46212953	0.57905126	0.13770686	0.6142761	0.556242	0.29791313	-0.43213302	0.19807693	0.688095	1.0199008	0.30504638	-0.1314392	0.18096621	-0.025467424	-0.43213302	0.2836905	-0.43213302	-0.0037159808	-0.43213302	0.10951365	0.12130412	0.87260723	0.8992902	0.533624	-0.43148085	0.22362569	0.087293744	0.5414865	-0.019459806	0.36203396	-0.2418726	-0.30045205	-0.19769756	-0.1802539	-0.43213302	-0.24485259
-0.43213302	-0.43213302	-0.43213302	-0.43213302	-0.3819843	-0.43213302	-0.43213302	-0.19884884	-0.43213302	-0.43213302	-0.43213302	-0.43213302	-0.18493295	-0.43213302	0.2637622	0.06525289	0.03284688	0.17052658	0.28983507	-0.43213302	-0.43213302	-0.43213302	0.8372787	0.27778912	0.27566794	-0.07252209	0.2477706	0.1324166	-0.18278293	0.32453433	0.25921866	-0.075324155	-0.079467796	0.15440536	0.1251653	0.44247413	0.8758866	1.0706352	0.10178646	0.4517404	0.5043583	-0.3002981	-0.27480847	-0.43213302	-0.43213302	0.38736904	0.3940268	-0.06350098	-0.06272097	0.34768057
-0.43213302	-0.43213302	-0.43213302	-0.43213302	-0.43213302	-0.43213302	-0.43213302	-0.43213302	-0.43213302	-0.43213302	-0.43213302	-0.43213302	-0.22919948	-0.11900753	0.013239461	-0.3274628	-0.13292812	0.2219293	0.3365531	-0.43213302	-0.18566696	-0.022822736	0.54712725	0.028490579	0.31819886	-0.43213302	-0.43213302	-0.22973372	0.09676539	-0.03718215	0.1716257	-0.3660833	-0.04351904	0.06603628	0.7067282	0.34302646	0.5513032	0.52595913	0.7971605	0.6571775	-0.26784036	-0.25391942	-0.43213302	-0.26177132	-0.43213302	0.10681104	0.5262507	-0.37372795	0.33499086	0.36267912
-0.43213302	-0.43213302	-0.43213302	-0.43213302	-0.43213302	-0.43213302	-0.43213302	-0.43213302	-0.43213302	-0.43129387	-0.36500016	-0.013055427	-0.43213302	0.35336196	-0.16633072	-0.43213302	0.015318472	0.5717951	0.40717614	-0.43213302	-0.43213302	-0.2985383	0.35169846	-0.22473183	0.03257078	0.056638677	0.15302265	0.19561183	0.07445646	0.20677221	-0.05447365	-0.04747393	0.27117288	0.19647577	0.6168432	-0.04240076	-0.1995393	1.1078029	0.22154677	1.0433526	0.97664493	-0.43213302	-0.43213302	-0.43213302	0.15745136	0.014484453	0.36240277	0.5270699	0.050632864	-0.19826539
-0.43213302	-0.43213302	-0.43213302	-0.43213302	-0.43213302	-0.43213302	-0.43213302	-0.43213302	-0.22600634	-0.29741132	-0.31784967	0.30819163	-0.25164303	-0.18518597	-0.14031602	-0.43213302	0.21147634	0.8581538	-0.1065452	0.1974624	0.30617225	-0.43213302	-0.43213302	-0.37583742	-0.2359268	-0.17732263	0.039733633	-0.13767679	-0.21936768	0.025003713	-0.43213302	-0.29673427	0.06743969	0.06381811	0.1049282	-0.43213302	0.4991875	1.5714563	0.631276	0.78703	1.3356622	0.26576993	-0.43213302	-0.43213302	-0.43213302	-0.23695606	0.19747277	0.42512885	-0.14850375	-0.43213302
-0.43213302	-0.43213302	-0.43213302	-0.43213302	-0.43213302	-0.43213302	-0.43213302	-0.43213302	-0.24824671	-0.2943034	-0.112977475	0.17678398	-0.23289081	-0.43213302	-0.43213302	-0.43213302	0.12487596	0.16099584	0.56657165	0.49324396	0.6366513	-0.43213302	-0.43213302	-0.43213302	-0.43213302	-0.17906857	-0.43213302	-0.065828465	0.16575517	-0.43213302	-0.38853028	0.2255852	0.104701124	-0.17985804	-0.14436059	-0.14746524	0.80339026	1.3511673	-0.43213302	0.51200163	1.2857647	1.1068194	-0.32253164	-0.43213302	-0.43213302	-0.43213302	0.65687186	-0.10221923	0.0339157	-0.37110057
-0.43213302	-0.43213302	-0.43213302	-0.43213302	-0.43213302	-0.43213302	-0.43213302	0.0727608	-0.4299641	-0.16183922	0.26675764	0.19510376	-0.2975876	-0.43213302	-0.43213302	-0.43213302	0.12053839	-0.43213302	1.0264777	0.62082684	0.31194267	-0.43213302	-0.38608465	-0.3437477	-0.43213302	0.088703275	-0.43213302	0.11846874	0.052928213	-0.18777464	-0.009132606	0.44755843	0.5543197	-0.06751139	-0.43213302	0.6655678	0.74747235	0.2314314	-0.09952806	0.12682655	0.49930507	1.098574	0.83797485	-0.43213302	-0.43213302	-0.43213302	0.16976991	0.6691327	0.09783872	-0.43213302
-0.43213302	-0.43213302	-0.43213302	-0.43213302	-0.3332476	-0.3411475	-0.43213302	-0.43213302	-0.43213302	-0.088173576	0.66988516	-0.43213302	-0.43213302	-0.43213302	-0.43213302	-0.43213302	0.0939153	-0.09910003	0.27302083	0.49070203	-0.39509508	-0.43213302	-0.3408691	-0.21263617	-0.43213302	-0.3519414	-0.10184702	-0.4176232	0.08197928	-0.1857088	0.1456474	0.40270823	0.3697338	-0.13387343	-0.2110097	0.031362843	-0.43213302	0.50258696	0.37306634	-0.41116863	0.2384553	0.32324833	1.1356915	1.1351418	0.59577334	-0.43213302	-0.37342304	0.45321015	-0.28817663	-0.06912983
-0.43213302	-0.43213302	-0.43213302	-0.43213302	-0.3520041	-0.29217237	-0.43213302	-0.43213302	-0.43213302	0.022753142	0.3250464	0.28935656	-0.25172368	-0.43213302	-0.43213302	0.28575584	-0.15583119	0.66908205	-0.054522578	-0.015918594	-0.43213302	-0.43213302	-0.43213302	-0.43213302	-0.43213302	-0.26082143	0.07956836	-0.31672186	0.045953207	-0.43213302	0.115948394	0.49110073	0.41996416	0.28427127	0.21937951	0.063048474	-0.10085736	0.49274233	0.53324014	0.07423641	0.350123	0.05140712	0.781504	0.80950457	1.1996194	-0.13757081	-0.19240655	0.01097752	-0.2587057	-0.24394923
-0.43213302	-0.43213302	-0.43213302	-0.43213302	-0.27683347	-0.43213302	-0.43213302	-0.43213302	-0.09612594	-0.20779924	-0.43213302	0.14172944	-0.43213302	-0.43213302	-0.43213302	0.69754815	0.12028021	0.49037978	-0.16566591	-0.43213302	-0.43213302	-0.43213302	-0.43213302	-0.43213302	-0.43213302	-0.053991947	-0.37030473	-0.35735336	-0.29557285	-0.43213302	0.46779045	0.4576286	0.56086195	0.4003914	-0.016667569	-0.16100386	0.18975908	0.47397617	0.3548232	0.5239464	-0.17127444	0.16309388	1.2812107	0.7731018	1.2131001	0.89143825	0.3573046	0.044969	-0.43213302	0.119301155
-0.43213302	-0.43213302	-0.43213302	-0.43213302	-0.32666528	-0.43213302	-0.43213302	-0.43213302	0.1795298	-0.33088776	-0.43213302	0.04366488	-0.43213302	-0.43213302	-0.38951272	0.6143097	0.24333125	0.4574357	-0.43213302	-0.43213302	-0.43213302	-0.1976881	-0.43213302	-0.43213302	-0.43213302	-0.43213302	-0.30221882	-0.23498112	-0.4069923	0.0869834	0.55434525	0.19481704	0.49650654	-0.43213302	-0.3103799	-0.120903246	-0.19309627	0.09099929	0.09975366	0.121556975	-0.17384805	0.578168	0.82183987	0.59941965	0.77060455	0.7507256	0.7210488	-0.30468693	-0.23351759	0.044901043
-0.43213302	-0.43213302	-0.43213302	-0.43213302	-0.43213302	-0.43213302	-0.43213302	-0.43213302	-0.10812438	0.19838387	-0.43213302	-0.32913733	-0.37919283	-0.43213302	-0.04150778	0.6252093	0.57449096	-0.43213302	-0.22915082	-0.43213302	-0.43213302	-0.19093616	-0.43213302	-0.33283624	-0.2517115	-0.35367396	0.44408673	-0.43213302	-0.28979588	0.057621077	0.14855783	0.16256803	0.31051716	-0.43213302	-0.11337052	0.2965436	-0.3180778	-0.05014337	0.07992566	-0.12031212	-0.43213302	0.46121457	0.7661589	-0.31003433	-0.43213302	-0.43213302	0.608768	0.3239023	-0.030892843	-0.43213302
-0.09280718	-0.43213302	-0.43213302	-0.43213302	-0.43213302	-0.39999294	0.026992027	-0.16551726	-0.43213302	-0.12779354	0.33556667	-0.0664712	0.21086422	0.34396866	0.6370127	0.5147564	0.20458435	-0.15092896	-0.31474546	-0.43213302	-0.43213302	-0.43213302	-0.3042245	-0.24544674	-0.33597326	-0.14281046	0.33246878	0.26657444	0.25792536	0.44368514	-0.05453779	-0.07707232	-0.41872585	-0.43213302	-0.43213302	-0.41683668	-0.43213302	0.12140715	-0.41344345	0.13026688	-0.08833621	0.6252777	0.54112273	-0.43213302	-0.43213302	-0.43213302	-0.16531876	0.3760085	0.39357466	0.23614603
-0.43213302	-0.43213302	-0.43213302	-0.43213302	-0.43213302	-0.17571703	0.2641312	0.02828454	-0.43213302	-0.10586542	0.1246916	-0.43213302	-0.4106502	0.8645506	0.5163978	0.1198572	0.027821498	-0.14717697	-0.43213302	-0.43213302	-0.43213302	-0.43213302	-0.43213302	-0.220107	0.097222246	-0.083151706	0.72821	-0.17185883	0.8134235	0.54232985	-0.43213302	-0.43213302	-0.43213302	-0.43213302	-0.43213302	-0.43213302	-0.43213302	-0.071196035	-0.18683106	-0.38617477	-0.0023093952	0.83554655	0.4300036	-0.07667319	-0.43213302	0.06107875	-0.43213302	0.06804613	0.078242436	0.56461376
-0.43213302	-0.43213302	-0.43213302	-0.43213302	-0.43213302	0.3449109	-0.27564266	0.11662818	-0.43213302	-0.19751452	0.07404432	-0.2799099	0.21888323	0.5787541	0.6084834	-0.43213302	-0.1760048	-0.43213302	-0.43213302	-0.43213302	-0.43213302	-0.16320679	-0.43213302	-0.43213302	-0.43213302	-0.43213302	0.8355041	-0.23869377	0.5116779	0.22058517	-0.4049897	-0.43213302	-0.43213302	-0.43213302	-0.43213302	-0.43213302	0.4205251	0.20547171	-0.018744908	-0.43213302	-0.082432166	0.73442435	-0.047092654	-0.28893572	-0.18280987	1.1592933	0.2462681	-0.43213302	-0.43213302	-0.27943403
-0.43213302	-0.43213302	-0.43213302	-0.43213302	-0.43213302	-0.40745166	-0.15717183	0.08937396	-0.43213302	0.13594377	-0.33680633	0.52239525	0.79212475	0.56045395	0.5245211	-0.43213302	-0.15576914	-0.25960365	-0.43213302	0.06341152	-0.33382863	-0.43213302	-0.43213302	-0.43213302	-0.43213302	-0.04634211	1.0033847	0.5097497	0.43592674	0.37157828	-0.017426377	-0.43213302	-0.43213302	-0.43213302	-0.43213302	-0.43213302	0.46118045	0.18045722	-0.157484	-0.43213302	0.47020468	0.83649457	-0.43213302	-0.43213302	-0.011755389	0.8862367	0.009284802	-0.43213302	-0.43213302	-0.43213302
-0.43213302	-0.43213302	-0.43213302	-0.3762001	-0.42202625	-0.39806688	-0.10351162	-0.32128954	-0.03653079	-0.008562179	-0.20289563	0.48464006	0.76728266	0.37784806	0.011125302	-0.43213302	-0.07576764	0.14921203	-0.1638691	-0.023414096	-0.16499291	-0.43213302	-0.43213302	-0.43213302	-0.43213302	0.08578111	1.4786123	0.5419287	0.6335056	1.0491443	-0.121016845	-0.43213302	-0.43213302	-0.43213302	-0.43213302	0.078682736	0.2654647	-0.41667938	0.20818348	-0.029851984	1.460686	0.57397014	-0.43213302	-0.43213302	0.36808857	0.58990103	-0.13762553	-0.43213302	-0.43213302	-0.29894754
-0.43213302	-0.2556961	-0.43213302	-0.17553926	-0.1695274	-0.2618428	-0.43213302	-0.43213302	0.60984683	0.17569844	0.6864814	0.5580423	0.24809125	0.32795635	-0.43213302	-0.43213302	-0.24540113	-0.30270442	-0.43213302	-0.1954717	-0.09124265	-0.43213302	-0.43213302	-0.43213302	-0.43213302	0.13754606	1.1934166	0.39277878	0.9471702	0.5347957	-0.05012678	-0.4139593	-0.43213302	-0.43213302	-0.43213302	0.33995345	-0.14340116	0.067131184	0.17077059	0.6556338	1.3457818	0.22813752	-0.43213302	-0.43213302	0.3276942	0.7591709	0.023724608	-0.17421603	-0.07156523	0.0030814456
-0.43213302	-0.43213302	-0.43213302	-0.10712008	-0.18280499	-0.43213302	0.3679378	0.08545438	1.2353586	0.5146427	0.9226386	0.2809123	0.081149116	-0.13811633	-0.43213302	-0.43213302	-0.42382044	-0.43213302	-0.43213302	-0.43213302	-0.3447788	-0.43213302	-0.43213302	-0.43213302	-0.43213302	0.677323	0.9406829	0.64151067	0.7151094	0.36171418	-0.31122097	-0.43213302	-0.43213302	-0.43213302	-0.43213302	0.13158925	-0.19474666	-0.36372072	0.6074625	1.364173	1.2580703	-0.43213302	-0.43213302	-0.43213302	0.14455378	0.79953367	0.036048517	-0.3342685	-0.22077735	-0.3266301
-0.43213302	-0.43213302	-0.093491614	-0.25928217	-0.43213302	-0.43213302	0.6869671	0.9366511	0.494045	0.80485797	0.5755197	-0.021520624	0.1634136	-0.3921066	-0.43213302	-0.43213302	-0.43213302	-0.43213302	-0.43213302	-0.43213302	-0.43213302	-0.43213302	-0.33814073	-0.43213302	-0.31404474	0.96760774	0.7543868	0.56976783	0.9207348	0.05916792	-0.1749521	-0.43213302	-0.43213302	-0.43213302	-0.43100575	0.0347759	-0.43213302	-0.2231721	1.1175423	1.7844359	1.0393181	-0.43213302	-0.43213302	-0.43213302	0.5726392	-0.035407092	-0.05773117	-0.10473885	-0.36817566	-0.43213302
-0.43213302	-0.25383776	-0.15835944	-0.43213302	-0.43213302	-0.2875823	0.8054227	0.45366734	0.62697804	0.50644267	-0.18300936	-0.2854002	-0.32048538	-0.43213302	-0.43213302	-0.43213302	-0.43213302	-0.43213302	-0.43213302	-0.43213302	-0.43213302	-0.43213302	-0.43213302	-0.43213302	-0.25218937	1.4455789	0.6001877	-0.19034111	0.75797635	-0.08413321	-0.3784211	0.15444061	-0.43213302	-0.43213302	-0.2852773	-0.3442837	-0.43213302	0.29364428	1.0193912	1.3006396	0.39413396	-0.20480183	-0.43213302	-0.26198164	1.0831305	-0.0804919	0.8344645	-0.023491817	-0.25455785	-0.43213302
-0.43213302	-0.35758793	-0.016324785	0.11765258	-0.124656044	-0.07377999	0.68340063	0.33050397	1.1051712	0.20145902	-0.43213302	-0.003948773	-0.43213302	-0.43213302	-0.43213302	-0.43213302	-0.43213302	-0.43213302	-0.43213302	-0.43213302	-0.43213302	-0.13340089	-0.43213302	-0.20860806	0.34689087	1.5769227	0.028096428	-0.43213302	-0.19567524	0.23430938	-0.43213302	-0.10730953	-0.43213302	-0.43213302	0.013395737	-0.43213302	-0.43213302	0.458562	1.1448921	0.42762178	-0.43213302	-0.2237698	-0.43213302	0.18567424	0.97717786	0.8643376	1.0829973	0.30905834	-0.030447392	-0.15379755
-0.33763635	-0.43213302	0.097532086	0.5366541	0.33713746	-0.43213302	0.29979077	0.5434338	0.52951854	-0.40204647	-0.32513505	-0.31165567	-0.43213302	-0.43213302	-0.27383232	-0.43213302	-0.30630448	-0.43213302	-0.43213302	-0.43213302	-0.43213302	-0.41610938	-0.43213302	-0.2463061	-0.43213302	1.6828133	0.12845728	-0.13156253	-0.27795777	0.24033195	-0.12067748	-0.43213302	-0.43213302	0.067247696	-0.43213302	-0.43213302	-0.1749382	1.0429957	1.0974766	-0.005217208	-0.38522092	-0.16695198	-0.42444122	0.19743638	1.279384	0.9516275	1.255706	0.22808148	-0.3722982	0.24251688
-0.43213302	-0.41917518	-0.2641195	0.3477456	0.11569677	-0.12493134	0.21742193	0.47144684	0.31022668	-0.34166592	-0.018372126	-0.43213302	-0.43213302	-0.43213302	-0.43213302	-0.43213302	-0.41758257	-0.34113067	-0.43213302	-0.43213302	-0.43213302	-0.43213302	-0.43213302	-0.33569428	-0.43213302	1.0482708	1.1112589	0.31161353	-0.13409565	-0.28974617	0.19284333	-0.43213302	-0.43213302	0.26696357	-0.43213302	-0.43213302	0.14920601	0.84066844	0.71978086	-0.43213302	-0.43213302	-0.43213302	0.16694531	-0.31544134	0.45125347	1.0925004	1.1556541	-0.028574452	0.6619359	0.9698896
0.041792776	0.37728268	-0.07865428	0.6715599	-0.13113788	-0.4224192	0.08672405	0.17158376	-0.33636454	-0.43213302	-0.031473104	-0.43213302	-0.43213302	-0.43213302	-0.43213302	-0.34351987	-0.37964985	-0.28015858	-0.43213302	-0.43213302	-0.43213302	-0.43213302	-0.43213302	-0.43213302	-0.29813913	1.0002	0.32254067	0.66545653	0.68342805	-0.16328402	0.20718923	-0.43213302	-0.43213302	-0.22903755	-0.43213302	-0.43213302	0.8234454	0.27088434	0.367199	-0.43213302	-0.43213302	-0.43213302	-0.43213302	-0.43213302	0.5819001	1.4840052	1.0995457	0.6332408	1.209569	0.98246294
-0.16951327	-0.08842169	0.7665171	0.017284013	-0.43213302	-0.43213302	-0.014207416	-0.06727736	0.036161955	-0.38027504	-0.07707497	-0.43213302	-0.43213302	-0.43213302	-0.43213302	-0.43213302	-0.43213302	-0.43213302	-0.43213302	-0.43213302	-0.43213302	-0.43213302	-0.43213302	-0.43213302	-0.43213302	0.5813289	0.059987325	0.6775425	0.31954163	0.8023993	-0.43213302	-0.43213302	-0.43213302	-0.29474732	-0.43213302	0.14248717	0.89801526	0.17673643	-0.43213302	-0.43213302	-0.43213302	-0.43213302	-0.43213302	0.3443784	1.2947284	1.0842001	1.0722945	1.0919623	1.0978141	0.5259626
0.036612656	-0.13230602	0.4953209	-0.17967619	-0.43213302	-0.32601956	-0.43213302	0.08916635	0.034744367	-0.008232237	-0.01887132	-0.43213302	-0.43213302	-0.43213302	-0.43213302	-0.43213302	-0.43213302	-0.43213302	-0.14405712	-0.43213302	-0.43213302	-0.43213302	-0.43213302	-0.43213302	0.08540943	0.73015726	0.7668015	0.7667583	0.5365585	1.2537279	-0.43213302	-0.29704955	-0.061343882	-0.42392835	-0.1614584	0.53483933	1.1883085	-0.07120329	-0.43213302	-0.43213302	-0.3939136	-0.43213302	-0.43213302	0.5809065	0.87302005	0.95792764	0.898749	1.4896566	0.4778431	-0.26893058
0.6157518	0.52266854	0.4487681	-0.28840968	-0.43213302	-0.25836238	-0.43213302	0.3367959	-0.43213302	0.16546041	-0.43213302	-0.43213302	-0.43213302	-0.43213302	-0.43213302	-0.43213302	-0.43213302	-0.43213302	-0.43213302	-0.43213302	-0.43213302	-0.43213302	-0.43213302	-0.43213302	0.5629581	0.90195453	0.9132417	0.39473504	1.0274864	1.3613036	-0.09325264	-0.43213302	-0.43213302	-0.43213302	0.12757806	0.88650936	0.9353575	-0.096613094	-0.43213302	-0.43213302	-0.22703679	-0.43213302	-0.43213302	0.4126273	0.9702656	1.059158	0.9097083	0.962277	-0.42762133	-0.43213302
0.28644723	-0.27507544	-0.32116932	-0.13124286	-0.09458053	-0.43213302	-0.43213302	-0.43213302	-0.13469109	0.19465846	-0.43213302	-0.43213302	-0.43213302	-0.43213302	-0.43213302	-0.43213302	-0.43213302	-0.43213302	-0.43213302	-0.43213302	-0.43213302	-0.43213302	-0.43213302	-0.43213302	1.4011765	0.9016994	1.0469394	0.19611688	0.8402207	1.5475205	0.8879562	-0.43213302	-0.43213302	-0.43213302	-0.4230329	1.2503445	0.8690356	-0.15796794	-0.43213302	-0.43213302	-0.43213302	-0.43213302	-0.32399276	0.39652586	1.2108239	0.61547714	0.07556457	-0.30552512	0.05840985	0.04016962
0.39500272	-0.43213302	-0.26403078	-0.082516536	-0.43213302	-0.43213302	-0.43213302	-0.43213302	-0.43213302	-0.09545846	-0.43213302	-0.43213302	-0.43213302	-0.43213302	-0.43213302	-0.43213302	-0.43213302	-0.43213302	-0.43213302	-0.43213302	-0.43213302	-0.43213302	-0.43213302	-0.43213302	1.4335693	1.1639243	1.1256733	0.48774403	0.8088831	1.712488	1.4192289	-0.43213302	-0.27412438	-0.0098438915	0.30128092	0.42598432	0.011166269	-0.43213302	-0.43213302	-0.43213302	-0.41082677	-0.17826355	-0.19774993	0.49387783	0.744052	0.8915831	-0.43213302	-0.43213302	0.2968896	0.42936632
-0.06324625	-0.43213302	-0.43213302	-0.43213302	-0.43213302	0.03951288	-0.33748907	-0.43213302	-0.43213302	-0.43213302	-0.43213302	-0.43213302	-0.43213302	-0.43213302	-0.43213302	-0.43213302	-0.43213302	-0.43213302	-0.43213302	-0.43213302	-0.43213302	-0.43213302	-0.32934213	-0.43213302	1.4977801	1.4498632	0.8209978	0.37814182	0.9925485	1.7358451	1.539724	0.07639816	-0.19812347	0.45266008	1.0788599	-0.14818501	-0.43213302	-0.43213302	-0.43213302	-0.43213302	-0.43213302	-0.22931516	-0.43213302	0.4577411	0.88850385	0.81909156	-0.43213302	-0.43213302	-0.36102015	0.36884865
0.059488166	-0.43213302	-0.43213302	-0.43213302	-0.43213302	-0.39993843	0.1562572	-0.43213302	-0.43213302	0.15374608	-0.2627465	-0.43213302	-0.43213302	-0.43213302	-0.43213302	-0.43213302	-0.43213302	-0.43213302	-0.43213302	-0.43213302	-0.43213302	-0.43213302	-0.43213302	0.28436738	1.1758859	1.7659706	1.0853742	-0.09894402	0.4409467	1.7704135	1.608284	0.62882423	-0.17769915	0.46350095	1.2932156	0.48029014	-0.43213302	-0.43213302	-0.43213302	-0.43213302	-0.43213302	-0.43213302	-0.4067896	0.3451502	0.9233115	1.1565058	-0.43213302	-0.43213302	-0.32108793	-0.0745705
-0.092537574	-0.43213302	-0.43213302	-0.43213302	-0.43213302	0.105395794	0.29242316	-0.08227295	-0.43213302	-0.22166765	0.046612658	-0.43213302	-0.43213302	-0.43213302	-0.3517027	-0.43213302	-0.43213302	-0.43213302	-0.16942137	-0.43213302	-0.43213302	-0.43213302	-0.43213302	0.97575307	1.1393397	1.8277855	0.5160395	-0.09928263	-0.40617654	0.470302	0.7971559	0.6942106	-0.05586114	0.90100235	0.56432843	0.41351286	-0.43213302	-0.43213302	-0.43213302	-0.43213302	-0.43213302	-0.43213302	-0.1611253	0.6368242	1.0262433	0.7904683	-0.43213302	-0.43213302	-0.026538817	-0.43213302
-0.09525537	-0.43213302	-0.43213302	-0.43213302	-0.43213302	0.23517868	0.19532081	0.12641639	-0.43213302	-0.43213302	-0.43213302	-0.43213302	-0.43213302	0.21054237	-0.0650523	-0.17863998	-0.43213302	-0.43213302	0.12437971	-0.43213302	-0.43213302	-0.43213302	-0.43213302	0.7838227	1.1944431	0.5676951	0.053074356	0.14359525	-0.25528926	-0.32862875	0.7655061	0.5514046	0.5127226	0.90720725	0.09306165	0.019103443	-0.43213302	-0.43213302	-0.43213302	-0.4231495	-0.29693395	-0.029788645	0.0031744821	0.07114497	0.5267586	0.62957287	-0.16167878	0.13388132	0.4788197	-0.26581085
-0.43213302	-0.41944358	-0.43213302	-0.382409	-0.43213302	0.47525686	0.26849496	-0.3352754	-0.43213302	-0.43213302	-0.43213302	-0.43213302	-0.43213302	-0.32413828	0.20897667	-0.39358854	-0.17739384	-0.43213302	-0.2956773	-0.20593505	-0.43213302	-0.43213302	-0.43213302	0.80893916	1.4990015	-0.05460384	0.018973319	0.10291577	0.031665362	-0.43213302	0.7364757	0.26762953	0.4647444	0.9596309	0.42098755	-0.43213302	-0.43213302	-0.43213302	-0.43213302	-0.42018208	0.53175336	-0.40188366	-0.43213302	-0.06440245	-0.034678787	-0.40454566	0.099418335	-0.36637184	0.16105612	-0.23933665
0.08141478	-0.43213302	-0.43213302	-0.43213302	-0.39197144	0.07283792	0.062189337	-0.43213302	-0.43213302	-0.43213302	-0.43213302	-0.3610767	-0.43213302	-0.42566875	-0.15557365	-0.41185504	-0.43213302	-0.43213302	-0.3195381	-0.43213302	-0.43213302	-0.43213302	0.24318399	0.47306058	0.9199149	0.14937289	0.1973537	0.32851195	-0.43213302	-0.43213302	0.6437085	0.7793765	-0.10581446	0.57847214	-0.096621886	-0.035095546	-0.43213302	-0.43213302	-0.43213302	0.07752717	0.5171664	-0.20125774	-0.25998038	0.4714112	0.41637158	-0.43213302	-0.20912924	-0.43213302	-0.2316295	-0.36462283
-0.43213302	-0.22910538	-0.43213302	-0.43213302	-0.43213302	-0.051113196	-0.018194715	0.123728424	-0.43213302	-0.43213302	-0.43213302	-0.43213302	-0.43213302	-0.43213302	-0.10997295	-0.43213302	-0.43213302	-0.43213302	-0.010248042	0.10478029	-0.30334106	-0.3563319	0.89206535	0.36430684	1.3066651	-0.2560965	0.30695587	0.121176936	-0.43213302	-0.26273522	0.36045468	0.84165967	0.5357652	0.023757549	-0.19692408	-0.43213302	-0.43213302	-0.43213302	-0.43213302	0.17550842	0.088425264	-0.43213302	-0.3773025	0.003990977	0.9260686	-0.35113558	-0.43213302	-0.43213302	-0.43213302	-0.43213302
-0.43213302	-0.43213302	-0.43213302	-0.43213302	-0.43213302	-0.43213302	-0.04693153	0.027904501	-0.43213302	-0.4285457	-0.36900687	-0.43213302	-0.43213302	-0.43213302	-0.43213302	-0.43213302	-0.43213302	-0.43213302	0.17235307	0.13257131	0.15781187	-0.431753	0.96995926	0.9616771	1.1130228	0.16671135	0.45105383	-0.3775464	-0.43213302	-0.18901457	0.5181435	0.9738479	0.19930387	-0.025550662	-0.37115997	-0.43213302	-0.43213302	-0.43213302	-0.069094345	-0.43213302	-0.005996783	-0.43213302	-0.43213302	-0.0755228	0.8951621	-0.43213302	-0.43213302	-0.43213302	-0.43213302	-0.43213302
-0.43213302	-0.43213302	-0.43213302	-0.43213302	-0.43213302	-0.43213302	0.062868185	-0.43213302	-0.43213302	-0.013205684	-0.43213302	-0.27577353	-0.3436022	-0.43213302	-0.43213302	-0.43213302	-0.43213302	-0.43213302	-0.019835563	0.5368705	0.017071787	-0.18937449	0.8050332	1.3688576	0.73106194	0.7459424	0.2876245	-0.43213302	-0.37831184	-0.255815	0.3397843	0.4604945	-0.07663065	-0.02782775	-0.43213302	-0.43213302	-0.43213302	-0.43213302	-0.43213302	-0.43213302	-0.042213015	-0.24760926	-0.43213302	-0.43213302	0.44254288	-0.43213302	-0.43213302	-0.43213302	-0.43213302	-0.43213302
-0.43213302	-0.43213302	-0.43213302	-0.43213302	-0.43213302	-0.43213302	-0.14133608	-0.43213302	-0.43213302	-0.03624235	0.088168465	0.19977547	-0.19206882	-0.43213302	-0.43213302	-0.43213302	-0.43213302	-0.43213302	-0.43213302	-0.09234882	-0.30518636	0.6151079	1.1809841	1.3428552	0.46493608	0.7458132	0.12431336	-0.33797598	0.07318194	0.24011056	0.41667816	0.082720704	-0.11001298	-0.43213302	-0.43213302	-0.43213302	-0.43213302	-0.43213302	-0.43213302	-0.43213302	-0.43213302	-0.1139975	-0.16973607	-0.43213302	-0.18960074	-0.43213302	-0.43213302	-0.43213302	-0.43213302	-0.43213302
0.32896397	-0.43213302	-0.43213302	-0.43213302	-0.32051355	-0.43213302	-0.3306826	-0.43213302	-0.43213302	-0.43213302	-0.32513294	0.11752667	-0.08026409	-0.43213302	-0.43213302	-0.43213302	-0.43213302	-0.43213302	-0.43213302	-0.43213302	-0.10404181	0.7461099	1.3576396	1.5501527	0.16168222	0.9533807	0.2143445	-0.43213302	-0.1366757	0.3316243	0.62443537	0.2933942	0.5892884	-0.43213302	-0.43213302	-0.43213302	-0.43213302	0.04761235	-0.41902903	-0.43213302	-0.43213302	-0.43213302	-0.25354928	-0.43213302	-0.43213302	-0.43213302	-0.43213302	-0.43213302	-0.43213302	-0.3521231
0.78034526	-0.43213302	-0.43213302	-0.43213302	-0.43213302	-0.43213302	-0.42163035	-0.43213302	-0.43213302	-0.43213302	-0.43213302	0.1987863	0.14709018	-0.43213302	-0.43213302	-0.43213302	-0.43213302	-0.0033911553	-0.43213302	-0.031263787	-0.37766296	1.033866	1.3133054	1.4502382	0.34809887	1.1720338	-0.43213302	-0.43213302	0.14075159	0.21189678	0.3976686	0.007779762	0.4136913	-0.43213302	-0.43213302	-0.43213302	0.1629549	-0.17285174	-0.0033479477	-0.43213302	-0.43213302	-0.43213302	-0.43213302	-0.43213302	-0.43213302	-0.43213302	-0.43213302	-0.42615938	-0.28459224	-0.43213302
1.2882094	0.47226524	-0.43213302	-0.43213302	-0.30549905	-0.3166451	-0.354263	-0.43213302	-0.43213302	-0.43213302	-0.43213302	-0.1649139	0.44538376	-0.28396532	-0.43213302	-0.23461807	-0.43213302	0.52014565	-0.43213302	0.2596144	-0.43213302	0.5617634	1.629749	1.3749875	0.6031551	0.62945634	-0.43213302	-0.43213302	0.16131702	-0.123018175	0.06504328	0.39247286	0.124048635	-0.39201176	-0.37769452	-0.1898566	0.2582982	-0.14095174	-0.04559671	-0.43213302	-0.43213302	-0.29056406	-0.43213302	-0.43213302	-0.43213302	-0.43213302	-0.43213302	-0.43213302	-0.43213302	-0.43213302
0.433478	0.39885634	-0.30520797	-0.31891125	-0.27459672	-0.07336557	-0.43213302	-0.43213302	-0.43213302	-0.43213302	-0.43213302	-0.035433915	0.3616099	-0.23927219	-0.43213302	-0.051681112	-0.2537954	0.16254757	0.34750968	0.58363336	-0.104132906	0.37011665	1.5467284	1.429638	0.93583137	0.5536936	-0.43213302	-0.102933295	0.24269886	-0.23964058	0.09046017	-0.43213302	0.37157533	-0.24846631	-0.2636402	0.16288587	0.030559724	-0.06967819	-0.43213302	-0.43213302	-0.43213302	-0.013724208	-0.43213302	-0.43213302	-0.43213302	-0.36643946	-0.43213302	0.0049674273	-0.17404236	-0.43213302
-0.43213302	0.23974764	-0.43213302	-0.43213302	-0.26596847	-0.16341189	-0.386785	-0.43213302	-0.43213302	-0.43213302	-0.43213302	-0.43213302	-0.18503982	-0.21119827	-0.43213302	-0.3801938	-0.0651316	-0.0031831104	0.5386733	0.5964318	0.9844231	0.42487383	1.3779473	0.44786665	0.5316177	0.091272384	-0.0062348926	0.123305574	-0.0027042825	-0.09687595	0.05616754	-0.43213302	-0.008696116	-0.43213302	-0.43213302	-0.43213302	-0.43213302	-0.43213302	-0.43213302	-0.43213302	-0.43213302	-0.43213302	-0.43213302	-0.43213302	-0.43213302	-0.43213302	-0.43213302	-0.22863106	-0.038407307	-0.43213302
-0.43213302	-0.06311051	-0.3534653	-0.43213302	-0.43213302	-0.039416097	-0.04269338	-0.43213302	-0.43213302	-0.43213302	-0.43213302	-0.43213302	-0.15126322	-0.43213302	-0.23203911	-0.29592758	-0.39981493	0.24200514	0.302762	0.7162142	0.9601279	0.8753448	1.143249	-0.13027667	0.3029662	0.025355225	-0.118387446	0.31865728	0.07269134	0.29614878	0.19378929	0.29638207	0.33807558	-0.37148142	-0.23132999	-0.43213302	-0.43213302	-0.43213302	-0.43213302	-0.43213302	-0.43213302	-0.43213302	-0.43213302	-0.43213302	-0.43213302	-0.43213302	-0.43213302	-0.16703744	0.13956419	-0.43213302
-0.43213302	-0.43213302	-0.23271918	-0.43213302	-0.43213302	-0.09786002	0.13218272	-0.43213302	-0.0022616396	-0.43213302	-0.43213302	-0.43213302	-0.43213302	-0.43213302	-0.43213302	-0.43213302	-0.2981	-0.11627683	-0.2713852	0.8876267	0.97203565	1.2755079	0.90030956	0.26100588	-0.14055628	-0.08308666	0.028237086	0.6435489	0.109460644	-0.1672766	0.4427208	-0.019117724	0.21470681	-0.22669384	-0.14094865	-0.43213302	-0.43213302	-0.40431297	-0.43213302	-0.43213302	-0.43213302	-0.43213302	-0.43213302	-0.43213302	-0.43213302	-0.43213302	-0.43213302	-0.22317944	0.20250128	-0.18173556
-0.43213302	-0.43213302	-0.43213302	-0.1529255	-0.43213302	-0.43213302	-0.13113958	-0.37002596	-0.06088231	-0.43213302	-0.43213302	-0.022415943	-0.43213302	-0.43213302	-0.19092655	-0.43213302	-0.32973963	-0.010618884	-0.43213302	0.52471745	0.8073287	1.0046014	0.7361993	0.2883935	-0.43213302	-0.41027743	0.28165165	-0.038227152	-0.3581616	0.3040651	-0.18445487	-0.14044659	-0.43213302	0.06334919	-0.3267829	-0.43213302	-0.43213302	-0.43213302	-0.43213302	-0.43213302	-0.43213302	-0.15847819	-0.29945388	-0.43213302	-0.43213302	-0.33900943	-0.43213302	0.058458943	-0.112714685	-0.08619878
-0.43213302	-0.34961718	-0.43213302	-0.32481122	-0.43213302	-0.43213302	-0.43213302	-0.43213302	0.12168964	-0.43213302	-0.43213302	-0.26136592	-0.30324277	-0.43213302	-0.06564567	-0.43213302	-0.38409778	0.0050141127	-0.28768712	0.44821292	0.8112666	0.45036954	0.71734816	-0.026992563	-0.43213302	-0.23580362	0.51740515	-0.15227662	-0.43213302	-0.20836955	0.22553177	-0.43213302	-0.43213302	0.14803606	-0.43213302	-0.43213302	-0.43213302	-0.43213302	-0.24127495	-0.43213302	-0.19435516	0.07686056	0.15572017	-0.43213302	-0.43213302	0.15452643	-0.29265305	0.15283678	-0.41718268	-0.30238885
-0.43213302	-0.28522152	-0.43213302	0.10998438	-0.43213302	-0.43213302	-0.43213302	-0.41722715	-0.43213302	-0.43213302	-0.43213302	-0.43213302	-0.14204356	-0.43213302	-0.43213302	-0.29334965	-0.43213302	0.17279638	-0.43213302	0.2589873	0.8216811	0.38100165	0.47810423	-0.0020839937	-0.14394258	0.48076	0.6118284	0.026731076	0.08849045	-0.43213302	0.47312373	-0.26254067	-0.43213302	0.17274107	-0.43213302	-0.43213302	-0.43213302	-0.3835677	-0.42928436	-0.43213302	-0.057984497	-0.36439487	-0.25397047	-0.43213302	-0.43213302	0.106511496	-0.43213302	-0.32627183	-0.43213302	-0.43213302
-0.43213302	-0.43213302	0.08224579	0.11836624	0.116516106	-0.43213302	-0.43213302	-0.43213302	-0.43213302	-0.3006526	-0.43213302	-0.43213302	-0.33310667	-0.43111616	-0.43213302	-0.43213302	-0.43213302	-0.18444009	-0.24258438	0.14051214	0.90061384	-0.06702055	0.15885808	-0.43213302	0.20722622	0.51270056	0.31159735	0.1535473	-0.034008935	-0.43213302	-0.34570357	0.1589483	-0.43213302	-0.43213302	-0.43213302	-0.43213302	-0.43213302	-0.43213302	-0.23295498	-0.43213302	0.34162116	-0.18128635	-0.268759	-0.43213302	-0.43213302	-0.43213302	-0.43213302	-0.43213302	-0.33142498	-0.43213302
-0.43213302	-0.14229424	0.23278147	-0.43213302	0.239674	-0.43213302	-0.43213302	-0.35855258	-0.43213302	-0.43213302	-0.43213302	-0.43213302	-0.43213302	-0.43213302	-0.16241756	-0.43213302	-0.43213302	-0.43213302	0.3460007	-0.4075591	0.8329053	-0.29755336	-0.020715734	-0.33212927	0.43845254	0.65862745	0.63043606	-0.053793333	-0.31923583	-0.43213302	-0.43213302	-0.14950843	0.0070722555	-0.43213302	-0.43213302	-0.00669944	-0.43213302	-0.43213302	-0.1466958	0.10200815	-0.113393895	-0.43213302	-0.23950665	-0.43213302	-0.43213302	-0.43213302	-0.43213302	-0.43213302	-0.3877133	-0.43213302
-0.26441017	-0.43213302	-0.28429902	-0.43213302	-0.17410071	-0.23897292	-0.43213302	-0.4082623	-0.43213302	-0.43213302	-0.43213302	-0.43213302	-0.43213302	-0.34060624	-0.277971	-0.43213302	-0.43213302	-0.43213302	0.6962867	0.64682835	-0.22141287	0.013523888	0.67038494	-0.0066803447	0.6108204	0.7973623	0.5544899	0.23912047	-0.061291978	-0.43213302	-0.43213302	-0.4210889	0.16162771	-0.4308818	-0.43213302	-0.43213302	-0.43213302	-0.43213302	-0.26646516	0.60422343	0.15013002	-0.43213302	-0.43213302	-0.43213302	-0.43213302	-0.43213302	-0.43213302	-0.43213302	-0.43213302	-0.43213302
-0.43213302	-0.43213302	-0.43213302	-0.43213302	-0.43213302	-0.10794808	-0.41909957	-0.43213302	-0.43213302	-0.41403705	-0.10735738	-0.43213302	0.13607106	-0.13890412	-0.43213302	-0.43213302	-0.43213302	-0.43213302	0.51744175	0.66673917	0.061842375	0.6466758	0.59266216	0.26621473	-0.14519604	0.20949489	0.34403735	0.07827782	0.10411756	-0.43213302	-0.43213302	-0.43213302	0.009315569	0.06260459	-0.19055721	-0.43213302	-0.43213302	-0.20716897	0.025032038	0.8394854	0.38657323	-0.43213302	-0.43213302	-0.43213302	-0.43213302	-0.43213302	-0.43213302	-0.16801949	-0.43213302	-0.22105278
-0.43213302	-0.43213302	-0.43213302	-0.4202791	0.09361783	-0.43213302	0.052080113	-0.43213302	-0.43213302	-0.43213302	-0.29848176	-0.43213302	0.2848171	-0.26969832	-0.06085897	-0.43213302	-0.43213302	-0.43213302	0.36066034	0.44268236	0.5098289	-0.018268188	0.08837386	0.56021136	0.15981486	0.56689215	0.45994428	-0.43213302	0.6095812	0.02018972	-0.43213302	-0.43213302	-0.43213302	-0.23988996	0.10056899	0.0111349	0.14385036	-0.43213302	0.23991893	0.534283	0.24039108	-0.3779672	-0.43213302	-0.43213302	-0.43213302	-0.43213302	-0.43213302	0.08228131	-0.43213302	-0.2577122
-0.43213302	-0.43213302	-0.43213302	-0.32353392	-0.039742026	-0.43213302	-0.33447346	-0.40276882	-0.43213302	-0.43213302	-0.1459287	-0.09160339	-0.43213302	-0.2695696	-0.00043150672	-0.43213302	-0.43213302	-0.16030794	0.15457618	0.33860618	0.46531895	-0.43213302	-0.43213302	0.75668985	0.79469067	0.2721735	-0.3919583	-0.3888612	0.4923231	0.009032579	-0.07563042	-0.36466616	-0.43213302	-0.3784289	0.15181845	0.12985432	-0.2275151	-0.12152775	0.5737114	0.8031846	-0.2606417	-0.43213302	-0.43213302	-0.43213302	-0.39589068	-0.43213302	-0.43213302	-0.10772308	-0.43213302	-0.43213302
-0.3722604	-0.34414712	-0.43213302	-0.39055166	-0.0027828054	0.004923651	-0.34649986	-0.43213302	-0.43213302	-0.4110105	-0.21851456	-0.3277959	-0.43213302	-0.16180019	0.13508298	-0.34708756	-0.43213302	-0.43213302	0.18777749	0.49418238	0.1815098	-0.43213302	0.160471	0.8745124	0.765108	0.043267988	-0.43213302	-0.35295314	0.33263606	-0.097729966	-0.29222658	0.19282159	-0.29928702	-0.43213302	-0.2733093	0.07016618	-0.059783496	-0.4038914	0.8062132	0.74619097	-0.21387863	-0.43213302	-0.43213302	-0.43213302	-0.43213302	-0.43213302	-0.43213302	0.16122647	-0.30135906	-0.22458127
-0.43213302	-0.43213302	-0.43213302	-0.42550817	-0.24350622	0.35909477	-0.041429494	-0.43213302	-0.43213302	-0.36957335	-0.43213302	-0.43213302	-0.27259114	-0.15569168	-0.13147166	-0.43213302	-0.43213302	-0.43213302	0.13525835	0.20668112	0.109510034	-0.43213302	0.6379135	0.8045966	0.81739	-0.43213302	-0.29571632	-0.1335982	0.1524829	-0.104551904	-0.07817508	-0.015173733	-0.32954377	-0.43213302	-0.43213302	-0.017675288	0.039944086	0.19823886	0.54826796	0.35162416	-0.04955565	-0.43213302	-0.43213302	-0.21939237	-0.43213302	-0.43213302	-0.43213302	0.008660634	0.06644267	-0.27199227
-0.43213302	-0.43213302	-0.32408392	-0.07445141	0.042739064	0.20916253	0.24534911	-0.43213302	0.11418089	0.03237775	-0.43213302	-0.43213302	-0.43213302	0.01860067	0.15000789	-0.4065628	-0.12327304	-0.21804304	-0.10406488	0.25206205	-0.42271137	0.31889486	0.591963	1.0220307	0.41566935	-0.33899972	-0.22188587	-0.10988489	-0.10158891	0.09809104	0.025262088	-0.13409996	0.043147795	-0.43213302	-0.43213302	-0.43213302	-0.43213302	0.4860361	-0.323855	0.08276328	-0.43213302	-0.318989	-0.43213302	-0.14970617	-0.43213302	-0.43213302	-0.4292956	-0.12328829	0.02936483	-0.33611915
-0.43213302	-0.43213302	0.06364736	0.15707606	0.22126493	-0.25554013	-0.014965387	-0.43213302	0.07459578	0.033244178	-0.43213302	-0.43213302	-0.43213302	-0.43213302	-0.43213302	-0.43213302	-0.43213302	-0.12938945	-0.13531968	-0.10543545	-0.43213302	0.58114314	0.4671037	0.7135067	0.41057268	0.5314218	-0.43213302	0.16119196	-0.13129656	0.15512933	0.24010836	-0.34131962	-0.43213302	-0.43213302	-0.43213302	-0.43213302	-0.43213302	0.16248745	-0.330519	0.10242116	-0.43213302	-0.43213302	-0.43213302	-0.43213302	-0.43213302	-0.43213302	-0.43213302	-0.28378054	0.36767113	-0.15729561
-0.43213302	-0.31956184	0.10023965	0.37267852	0.115318134	-0.43213302	-0.045688745	-0.11304409	-0.18009578	-0.43213302	-0.43213302	-0.43213302	-0.43213302	-0.43213302	-0.43213302	-0.339266	-0.43213302	0.23474641	0.23250176	0.22697079	-0.43213302	0.6592583	1.4197464	0.9183073	0.041757796	0.442327	-0.10933243	-0.29597306	-0.43213302	0.36516556	0.43597788	-0.2019822	-0.43213302	-0.43213302	-0.43213302	-0.43213302	-0.43213302	-0.04599414	0.038128667	-0.24318726	-0.43213302	-0.14249146	-0.43213302	-0.43213302	-0.43213302	-0.43213302	-0.43213302	-0.43213302	-0.08418156	-0.18303888
-0.43213302	-0.31988418	0.24719185	-0.10790192	0.24637304	-0.43213302	0.32165238	0.56824595	-0.43213302	-0.16277114	-0.43213302	-0.43213302	-0.43213302	-0.43213302	-0.43213302	-0.3761467	-0.43213302	-0.15975544	0.44069842	-0.049149293	0.31078738	1.0980533	1.0531688	-0.24440204	-0.0008592344	-0.43213302	-0.32729766	-0.36323535	-0.43213302	-0.37153575	0.38256615	0.52664375	0.048432257	-0.26849273	-0.080073275	-0.43213302	-0.32307675	-0.20422739	-0.09774418	-0.0474021	-0.12885992	-0.43213302	-0.43213302	-0.43213302	-0.43213302	-0.43213302	-0.43213302	-0.3627907	0.045369472	-0.43213302
-0.34507883	-0.16092269	-0.10705159	-0.0225052	-0.06871929	-0.12719369	-0.086595766	-0.19502534	-0.2902548	-0.43213302	-0.43213302	-0.43213302	-0.43213302	-0.43213302	-0.43213302	-0.43213302	-0.43213302	0.11442536	0.25166604	0.07767345	0.44871262	0.94995433	0.8066831	-0.43213302	-0.43213302	-0.43213302	-0.43213302	0.08564313	-0.42512196	-0.43213302	0.28227615	0.33916736	0.028935395	-0.43213302	-0.43213302	-0.43213302	0.05395426	-0.34169537	-0.43213302	-0.056242485	0.106157474	-0.43213302	-0.43213302	-0.43213302	-0.22880903	-0.43213302	-0.43213302	-0.43213302	-0.25951922	-0.43213302
0.44187933	-0.22875	-0.17359947	0.07362776	-0.15543845	-0.30479422	-0.43213302	-0.43213302	-0.17691702	-0.43213302	-0.06865726	-0.43213302	-0.43213302	-0.43213302	-0.43213302	-0.43213302	-0.43213302	-0.06959424	0.09257469	0.31035778	0.27704188	0.3497288	0.3576204	-0.43213302	-0.19082104	-0.43213302	-0.32598522	0.4272459	0.2792943	-0.43213302	0.47252765	0.16629446	-0.03994074	-0.23183176	-0.43213302	-0.43213302	-0.21545781	-0.36183992	-0.43213302	-0.27736092	0.3428737	-0.43213302	-0.43213302	-0.43213302	-0.43213302	-0.43213302	-0.43213302	-0.43213302	-0.43213302	-0.43213302
0.06281076	0.24494405	0.42192113	0.42871186	0.3418291	-0.43213302	-0.43213302	-0.43213302	-0.43213302	-0.43213302	-0.43213302	-0.43213302	-0.43213302	-0.43213302	-0.43213302	-0.43213302	-0.43213302	-0.28151113	0.4707562	1.1149871	0.6560898	0.69506526	-0.43213302	-0.43213302	-0.43213302	-0.43213302	-0.14454679	0.46367618	0.9406548	-0.06789323	0.7884894	0.66504055	0.30215287	-0.04028767	-0.43213302	-0.43213302	-0.25494537	-0.036729738	-0.42256597	-0.12882735	-0.43213302	-0.032783743	-0.43213302	-0.43213302	-0.40506917	-0.43213302	-0.43213302	-0.43213302	-0.43213302	-0.43213302
-0.2981386	-0.12831451	0.28816262	0.6697719	0.5138024	-0.43213302	-0.43213302	-0.43213302	-0.43213302	-0.35984105	-0.43213302	-0.43213302	-0.43213302	-0.43213302	-0.43213302	-0.43213302	-0.43213302	-0.43213302	-0.32563838	1.1958274	0.97555095	0.38171333	-0.43213302	-0.42904606	-0.43213302	-0.43213302	0.35322553	0.6512524	0.8467168	-0.037617702	0.5852116	0.54801023	0.21890162	-0.43213302	-0.43213302	-0.43213302	-0.24310002	-0.43213302	-0.43213302	-0.43213302	-0.43213302	-0.43213302	-0.43213302	-0.43213302	-0.43213302	-0.43213302	-0.43213302	-0.11236401	-0.43213302	-0.43213302
0.05707794	0.14251386	0.43838367	1.0690717	0.6585766	-0.43213302	-0.43213302	-0.43213302	-0.43213302	-0.089659125	-0.43213302	-0.43213302	-0.43213302	-0.43213302	-0.43213302	-0.43213302	-0.43213302	-0.43213302	-0.07720124	1.0076345	1.1358511	-0.10005213	-0.43213302	-0.011318599	-0.43213302	-0.43213302	0.10416251	0.23532537	0.65627015	0.035913948	-0.099424824	0.50616103	0.123730525	-0.43213302	-0.43213302	-0.19608551	0.15140726	-0.43213302	-0.43213302	-0.43213302	-0.3141089	-0.43213302	-0.43213302	-0.43213302	0.06446629	-0.21429414	-0.43213302	-0.330684	-0.43213302	-0.43213302
0.23422651	0.26560065	0.49983278	0.88419247	0.14722723	-0.43213302	-0.43213302	-0.43213302	-0.16732566	0.032169674	-0.43213302	-0.43213302	-0.43213302	-0.43213302	-0.43213302	-0.43213302	-0.43213302	-0.31755546	0.24983132	0.6047567	1.1788625	-0.41877294	-0.43213302	0.4449248	0.045380607	-0.43213302	0.24164857	0.15857215	0.44877288	0.25447732	-0.43213302	0.57440823	-0.16384646	-0.43213302	-0.43213302	-0.43213302	0.36079714	-0.3854236	-0.43213302	-0.43213302	-0.43213302	-0.43213302	-0.43213302	-0.09478744	-0.1590362	-0.43213302	-0.26664206	-0.43213302	-0.43213302	-0.43213302
-0.16961363	0.20566714	0.46796262	0.6816451	0.20080309	-0.43213302	-0.43213302	-0.43213302	-0.43213302	-0.19942819	-0.43213302	-0.43213302	-0.43213302	-0.43213302	-0.43213302	-0.43213302	-0.43213302	0.7267758	0.34449634	0.5215291	0.13074824	-0.43213302	-0.17384237	0.08163684	0.0529239	-0.43213302	0.30650508	0.39809003	0.40889212	-0.20485833	-0.018297918	0.7458381	-0.16372691	-0.081347995	-0.43213302	-0.012015604	0.11928116	-0.43213302	-0.43213302	-0.43213302	-0.31949484	-0.43213302	-0.43213302	-0.21524943	-0.43213302	-0.0678632	-0.43213302	-0.43213302	-0.43213302	-0.43213302
-0.15795276	-0.01838858	0.6192453	0.45205483	-0.036806323	-0.43213302	-0.43213302	-0.43213302	-0.43213302	-0.43213302	-0.43213302	-0.43213302	-0.43213302	-0.43213302	-0.43213302	-0.43213302	-0.43213302	0.87275666	0.6933789	0.9191761	-0.43213302	-0.43213302	0.2994112	-0.028951349	-0.43213302	0.012304446	-0.046601653	0.5083612	0.53765196	0.3131183	0.09038897	0.9254724	0.9490892	0.13792016	-0.43213302	-0.43213302	-0.17549218	-0.43213302	-0.43213302	-0.43213302	-0.34682265	-0.21059078	-0.43213302	-0.43213302	-0.070610754	-0.32179123	-0.43213302	-0.43213302	-0.43213302	-0.43213302
0.27168965	0.31771958	-0.43213302	0.15684672	-0.058846205	-0.43213302	-0.43213302	-0.43213302	-0.008349084	0.07372936	-0.43213302	-0.43213302	-0.43213302	-0.43213302	-0.43213302	-0.43213302	-0.018262535	0.5078457	0.08345493	0.32925457	-0.43213302	-0.39269766	0.31843337	0.26170984	-0.43213302	-0.057891093	-0.028208593	-0.14324397	0.47625625	0.18973039	0.5196819	0.42451966	1.4036611	0.13106333	-0.431485	-0.32295236	-0.13414675	-0.43213302	-0.43213302	-0.43213302	-0.06030011	-0.14485453	-0.43213302	-0.43213302	-0.42730394	0.10488235	-0.43213302	-0.43213302	-0.43213302	-0.18839222
0.42347875	0.63525987	-0.43213302	-0.43213302	-0.42040554	-0.43213302	-0.43213302	-0.43213302	-0.43213302	-0.122910656	-0.43213302	-0.43213302	-0.43213302	-0.43213302	-0.43213302	-0.43213302	0.60335535	0.071110584	0.107769966	-0.43213302	-0.43213302	-0.43213302	0.098070346	-0.43213302	-0.43213302	-0.3263804	-0.43213302	-0.43213302	0.329389	-0.28953576	0.028133549	-0.17717408	1.1807758	0.5894061	-0.43213302	-0.43213302	-0.4318159	-0.43213302	-0.43213302	-0.43213302	0.03773438	-0.4128963	-0.43213302	-0.18497229	-0.06877822	0.13701078	-0.43213302	-0.43213302	-0.40553525	-0.43213302
0.2309063	1.1654003	-0.43213302	-0.43213302	-0.43213302	-0.43213302	-0.43213302	-0.43213302	-0.31417072	0.2856598	-0.43213302	-0.43213302	-0.43213302	-0.43213302	-0.43213302	-0.3293262	0.85866576	0.79789245	0.4625875	-0.43213302	-0.43213302	-0.30671322	-0.29415765	-0.43213302	0.019563377	0.35150585	-0.43213302	-0.43213302	-0.3767624	0.08623857	-0.27891576	-0.43213302	1.056429	1.2289138	-0.43213302	-0.43213302	-0.43213302	-0.43213302	-0.43213302	-0.43213302	-0.09990358	-0.43213302	-0.43213302	-0.43213302	0.25787213	-0.22330813	-0.43213302	-0.43213302	-0.43213302	-0.43213302
0.14433374	1.1364897	-0.08736381	-0.43213302	-0.43213302	-0.43213302	-0.43213302	-0.43213302	0.22292092	0.032674152	-0.43213302	-0.43213302	-0.43213302	-0.43213302	-0.43213302	0.69651973	0.57773346	0.65571314	-0.23714201	-0.43213302	-0.43213302	0.36232677	-0.24402767	-0.22551972	-0.31065828	-0.43213302	-0.43213302	-0.43213302	-0.43213302	0.22477858	-0.43213302	-0.43213302	0.80353034	1.5415106	0.045394752	-0.43213302	-0.38983017	-0.43213302	-0.21646152	-0.43213302	-0.27862898	-0.43213302	-0.43213302	-0.43213302	-0.2031302	-0.18218535	-0.32311082	-0.17080228	-0.43213302	-0.3236862
0.5872874	1.2343875	0.7883791	-0.43213302	-0.43213302	-0.43213302	-0.43213302	-0.43213302	-0.09404923	0.0006642655	-0.43213302	-0.43213302	-0.43213302	-0.43213302	-0.09403713	0.99222344	0.8237609	0.051477283	-0.43213302	-0.27297407	-0.43213302	-0.21572196	-0.07156768	-0.43213302	-0.43213302	-0.20707239	-0.18619585	-0.14950489	-0.2889954	-0.43213302	-0.43213302	-0.43213302	0.6416662	1.4404364	0.6715172	-0.34466338	-0.38432735	-0.43213302	0.007738795	-0.43213302	-0.43213302	-0.43213302	-0.43213302	-0.43213302	-0.43213302	-0.17807995	0.044506557	-0.052890856	-0.43213302	-0.11348041
0.15975393	0.78044546	1.2260746	-0.3026677	-0.43213302	-0.43213302	-0.43213302	-0.43213302	-0.43210256	-0.0915762	-0.43213302	-0.43213302	-0.43213302	-0.43213302	-0.016672285	0.6939269	0.6513498	-0.09323163	-0.43213302	-0.43213302	-0.43213302	-0.43213302	-0.43213302	-0.30692744	-0.43213302	0.09818131	0.05381226	-0.17918089	-0.43213302	-0.43213302	-0.43213302	0.2775189	-0.22865412	1.3413813	0.80299056	-0.055372782	-0.43213302	-0.43213302	0.055174503	-0.25729334	-0.20971234	-0.43213302	-0.43213302	-0.43213302	-0.43213302	-0.27067572	0.22555257	0.02676753	0.15555136	-0.01540589
-0.13769275	0.91103464	1.2181294	0.41315535	-0.43213302	-0.43213302	-0.43213302	-0.43213302	-0.43213302	-0.2121829	-0.43213302	-0.43213302	-0.43213302	-0.43213302	-0.015460602	0.3866916	0.51545703	-0.43213302	-0.43213302	-0.43213302	-0.32302526	-0.43213302	-0.43213302	-0.36985046	0.20724401	0.35312286	-0.43213302	-0.43213302	-0.2839187	-0.43213302	-0.009863053	0.26892704	-0.43213302	1.0244018	0.84511024	0.21454254	-0.37251922	-0.43213302	-0.22410086	0.05785581	-0.02381788	-0.43213302	-0.43213302	-0.43213302	-0.43213302	-0.43213302	-0.22166295	-0.026470227	0.19213803	0.12692253
-0.43213302	1.0162374	1.1847485	0.21648768	-0.43213302	-0.43213302	-0.43213302	-0.43213302	-0.43213302	-0.43213302	-0.43213302	-0.43213302	-0.43213302	-0.43213302	0.022274313	0.21448007	-0.43213302	-0.43213302	-0.43213302	-0.43213302	-0.43213302	-0.13289563	-0.43213302	-0.43213302	-0.05689317	-0.43213302	-0.43213302	-0.43213302	-0.23687749	-0.3369793	0.1722278	-0.43213302	-0.43213302	0.1418915	0.8936279	0.2158351	-0.43213302	-0.43213302	-0.4287308	-0.15134735	-0.43213302	-0.43213302	-0.43213302	-0.43213302	-0.43213302	-0.43213302	-0.398235	-0.23617898	0.19152945	0.7227514
-0.43213302	0.28488868	0.69814944	-0.017406747	-0.26304394	-0.4086985	-0.43213302	-0.43213302	-0.43213302	-0.43213302	-0.38999712	-0.43213302	-0.43213302	-0.12533978	0.07912759	-0.32766122	-0.43213302	-0.43213302	-0.43213302	-0.43213302	-0.43213302	-0.43213302	-0.43213302	-0.3357295	-0.4077072	-0.43213302	-0.43213302	-0.3852743	0.21903794	-0.20434494	-0.18396726	-0.43213302	-0.43213302	-0.40978587	0.9751265	0.34514	-0.43213302	-0.43213302	-0.41650373	-0.43213302	-0.35623816	-0.43213302	-0.43213302	-0.43213302	-0.43213302	-0.43213302	-0.43213302	-0.43213302	0.1716774	0.6065308
-0.43213302	0.18219589	0.99721104	0.39590198	-0.16081102	-0.43213302	-0.43213302	-0.43213302	-0.43213302	-0.2168023	-0.43213302	-0.43213302	-0.43213302	0.10488282	-0.32156563	-0.43213302	-0.43213302	-0.43213302	-0.43213302	-0.43213302	-0.43213302	-0.11839242	-0.43213302	-0.43213302	-0.43213302	-0.42098638	-0.43213302	-0.23460747	-0.23945549	-0.43213302	-0.43213302	-0.43213302	-0.18660313	0.021170449	1.0518862	0.37319455	-0.43213302	-0.43213302	-0.43213302	-0.43213302	-0.43213302	-0.43213302	-0.43213302	-0.43213302	-0.43213302	-0.43213302	-0.43213302	0.08555203	0.17170362	-0.07735117
-0.08973223	0.16979948	0.787828	0.34405154	-0.26410508	-0.37309596	-0.12852998	-0.4084771	-0.43213302	-0.41470888	-0.43213302	-0.43213302	-0.26830494	0.17959033	-0.43213302	-0.43213302	-0.43213302	-0.43213302	-0.43213302	-0.43213302	-0.43213302	-0.43213302	-0.43213302	-0.43213302	-0.43213302	-0.11901884	-0.051501796	0.2640789	-0.1484228	-0.43213302	-0.43213302	-0.43213302	-0.42188323	0.42577216	0.6944733	0.39033288	-0.43213302	-0.43213302	-0.43213302	-0.43213302	-0.43213302	-0.43213302	-0.43213302	-0.43213302	-0.43213302	-0.43213302	-0.28379157	0.2275294	-0.32450628	-0.16866855
0.2344257	0.009166784	0.96082604	0.45686078	-0.43213302	0.2084601	-0.21873853	-0.34938636	-0.43213302	-0.05810703	-0.43213302	-0.20635495	-0.43213302	-0.43213302	-0.43213302	-0.43213302	-0.43213302	-0.43213302	-0.43213302	-0.43213302	-0.43213302	-0.43213302	-0.13995077	-0.43213302	-0.43213302	-0.05165078	0.34518892	0.107120514	-0.43213302	-0.43213302	-0.43213302	-0.43213302	-0.43213302	-0.40198985	-0.43213302	-0.118562214	-0.43213302	-0.43213302	-0.43213302	-0.43213302	-0.43213302	-0.43213302	-0.43213302	-0.43213302	-0.43213302	0.31056243	0.40999138	-0.34253252	-0.43213302	0.24329628
0.42557225	-0.2697359	0.77252936	0.7538418	-0.43213302	-0.43213302	0.08576536	-0.29015926	-0.43213302	-0.43213302	-0.33547023	0.33898643	-0.030108454	-0.43213302	-0.43213302	-0.43213302	0.14883065	-0.39264312	-0.4155948	-0.43213302	-0.4171457	-0.32582247	-0.3939108	-0.11253737	-0.3331844	-0.43213302	-0.12257881	-0.43213302	-0.43213302	-0.43213302	-0.43213302	-0.1838499	-0.43213302	-0.43213302	-0.43213302	-0.28719667	-0.43213302	-0.43213302	-0.43213302	-0.43213302	-0.43213302	-0.43213302	-0.43213302	-0.43213302	-0.1742857	-0.0123229725	-0.09314044	-0.43213302	0.16766673	0.3421328
0.153865	-0.109741256	0.81548196	0.7565346	-0.43213302	-0.43213302	-0.099148124	-0.43213302	-0.43213302	0.27445674	-0.26262817	-0.008171439	-0.15095304	-0.43213302	0.18810122	-0.43213302	-0.43213302	-0.43213302	-0.43213302	-0.43213302	-0.43213302	-0.43213302	-0.43213302	0.20657404	-0.09014464	-0.43213302	-0.43213302	-0.43213302	-0.43213302	-0.43213302	-0.43213302	-0.43213302	-0.43213302	-0.43213302	-0.43213302	-0.056861132	-0.21087487	-0.4142867	-0.35942432	-0.43213302	-0.43213302	-0.43213302	-0.43213302	0.037490353	-0.076374345	-0.43213302	-0.43213302	-0.43213302	0.27660385	0.36839932
0.36053225	-0.43213302	0.39248604	0.82123774	0.7076641	-0.43213302	-0.27347985	-0.43213302	-0.1257286	-0.39649945	0.43355137	-0.15704909	-0.43213302	-0.37684444	0.27902108	-0.43213302	-0.43213302	-0.43213302	-0.43213302	-0.43213302	-0.43213302	-0.23974663	-0.43213302	-0.16769345	-0.1809372	-0.43213302	-0.43213302	-0.43213302	-0.43213302	-0.43213302	-0.43213302	-0.43213302	-0.43213302	-0.43213302	-0.35460913	-0.36093244	-0.21076745	-0.34884116	-0.43213302	-0.43213302	-0.43213302	-0.43213302	-0.38645947	0.22472934	0.2609881	-0.43213302	-0.43213302	-0.43213302	-0.18822436	0.24413161
0.22866331	0.16210152	-0.02028951	0.6921499	0.535478	-0.23913926	-0.43213302	-0.23273516	-0.38094738	-0.43213302	0.315332	0.08079676	0.21224545	-0.10215326	0.4448589	-0.43213302	-0.43213302	-0.43213302	-0.43213302	-0.43213302	-0.43213302	-0.19387572	-0.43213302	-0.43213302	-0.43213302	-0.43213302	-0.43213302	-0.43213302	-0.43213302	-0.43213302	-0.43213302	-0.43213302	-0.41215733	-0.2718835	-0.12831567	-0.43213302	-0.43213302	-0.31877628	-0.43213302	-0.43213302	-0.43213302	-0.43213302	0.26574165	0.37361297	-0.43213302	-0.43213302	-0.43213302	-0.43213302	-0.43213302	0.19118172
0.27953976	-0.2686321	-0.21329221	-0.26204255	0.9987186	-0.1750121	-0.43213302	-0.03190036	-0.43213302	-0.43213302	0.14234805	0.62541527	0.08532359	-0.31798938	-0.37163112	-0.43213302	-0.43213302	-0.43213302	-0.43213302	-0.28123894	-0.43213302	-0.049738415	-0.43213302	-0.43213302	-0.43213302	-0.39984104	-0.20669933	-0.43213302	-0.43213302	-0.43213302	-0.43213302	-0.43213302	-0.43213302	-0.34201568	-0.29760438	-0.43213302	-0.43213302	-0.1507875	-0.43213302	-0.43213302	-0.43213302	-0.43213302	-0.032207698	-0.43213302	-0.43213302	-0.43213302	-0.43213302	-0.3274045	-0.06567196	0.46519253
0.27058077	-0.42748293	-0.43213302	0.62260616	1.1266086	-0.040468395	-0.43213302	-0.43213302	-0.38025022	0.058040913	0.4411787	0.64981306	-0.073372796	-0.2652557	-0.43213302	-0.43213302	-0.43213302	-0.43213302	-0.16279629	-0.43213302	-0.29761314	0.008687187	-0.43213302	-0.43213302	-0.43213302	-0.11036027	-0.11489248	-0.43213302	-0.43213302	-0.43213302	-0.40543535	-0.43213302	-0.43213302	-0.43213302	-0.36700135	-0.43213302	-0.43213302	-0.43213302	-0.43213302	-0.43213302	-0.43213302	-0.43213302	-0.43213302	-0.43213302	-0.43213302	-0.43213302	-0.43213302	-0.0779752	0.13328618	0.5868835
0.64307964	-0.24720389	-0.43213302	0.7560507	1.3411956	-0.057579845	-0.43213302	-0.43213302	0.62845063	0.46362242	0.5908498	-0.10048103	-0.43213302	-0.43213302	-0.43213302	-0.43213302	-0.43213302	-0.43213302	-0.13291076	-0.43213302	-0.43213302	-0.43213302	-0.43213302	-0.30694377	-0.43213302	0.2683767	0.3717653	-0.43213302	-0.43213302	-0.43213302	-0.43213302	-0.43213302	-0.43213302	-0.133066	-0.43213302	-0.43213302	-0.43213302	-0.43213302	-0.43213302	-0.43213302	-0.43213302	-0.43213302	-0.43213302	-0.43213302	-0.43213302	-0.32894662	-0.43213302	-0.43213302	0.1046732	-0.11212169
0.6552786	-0.42593437	-0.43213302	0.4483428	1.4217412	0.40462375	0.44001794	0.7659355	1.0642625	0.9637284	0.4918626	-0.43213302	-0.43213302	-0.43213302	-0.43213302	-0.43213302	-0.43213302	-0.43213302	-0.43213302	-0.43213302	-0.43213302	-0.43213302	-0.43213302	-0.1383048	-0.43213302	0.09530048	-0.43213302	-0.43213302	-0.43213302	-0.43213302	-0.43213302	-0.43213302	-0.43213302	-0.16933803	-0.43213302	-0.43213302	-0.43213302	-0.43213302	-0.43213302	-0.43213302	-0.21753639	-0.43213302	-0.43213302	-0.43213302	-0.43213302	-0.18118882	-0.43213302	-0.43213302	-0.17138861	-0.43213302
0.731382	-0.43213302	-0.43213302	-0.18287693	0.6416181	1.2092191	1.1000934	1.0403519	0.30258423	0.11294102	0.10669429	-0.43213302	-0.43213302	-0.43213302	-0.43213302	-0.43213302	-0.43213302	-0.31927732	-0.12105016	-0.39373994	-0.43213302	-0.43213302	0.026036311	-0.28651556	-0.057543326	-0.40057456	-0.43213302	-0.43213302	-0.43213302	-0.43213302	-0.43213302	-0.43213302	-0.43213302	-0.43213302	0.08147892	-0.43213302	-0.43213302	-0.43213302	-0.43213302	-0.43213302	-0.43213302	-0.43213302	-0.43213302	-0.43213302	-0.43213302	-0.17106187	-0.43213302	-0.41626525	-0.43213302	-0.43213302
0.05482125	-0.43213302	-0.43213302	-0.3926003	0.1747753	1.3051635	0.50501126	1.3019834	0.19556956	-0.3532401	-0.1999355	-0.43213302	-0.43213302	-0.43213302	-0.43213302	-0.43213302	-0.28915203	-0.25369188	-0.0114336405	-0.000561865	-0.43213302	-0.43213302	-0.24137078	-0.033546362	0.6362487	-0.43213302	-0.43213302	-0.43213302	-0.43213302	-0.43213302	-0.43213302	-0.43213302	-0.43213302	-0.43213302	0.47499743	-0.43213302	-0.43213302	-0.43213302	-0.43213302	-0.43213302	-0.43213302	-0.43213302	-0.24330999	-0.43213302	-0.43213302	-0.3265592	-0.10595398	-0.1241816	-0.43213302	-0.43213302
-0.38923287	-0.43213302	-0.35778788	0.17712489	0.4737262	0.88299525	0.48094475	1.0242076	0.24418698	-0.43213302	0.029800149	-0.43213302	-0.43213302	-0.43213302	-0.43213302	-0.15789086	-0.24217223	-0.31368896	-0.43213302	-0.43213302	-0.36381522	-0.43213302	-0.43213302	0.373663	-0.43213302	-0.43213302	-0.43213302	-0.43213302	-0.43213302	-0.43213302	-0.43213302	-0.43213302	-0.43213302	-0.43213302	0.13103952	-0.43213302	-0.43213302	-0.43213302	-0.43213302	-0.43213302	-0.43213302	-0.43213302	-0.43213302	-0.15581223	-0.43213302	-0.33146185	-0.05668844	0.06541114	-0.43213302	-0.43213302
-0.43213302	-0.43213302	-0.10283103	-0.15462393	0.011745022	0.25824228	0.87340343	-0.06707828	0.4336477	-0.3875668	-0.23203306	-0.43213302	-0.43213302	-0.19230266	-0.43213302	-0.43213302	-0.004700156	-0.36395007	-0.43213302	-0.22896057	-0.17110568	-0.43213302	-0.43213302	-0.37876037	-0.43213302	-0.43213302	-0.43213302	-0.43213302	-0.43213302	-0.09994696	-0.13918775	-0.43213302	-0.43213302	-0.43213302	0.024103578	-0.43213302	-0.43213302	-0.43213302	-0.43213302	-0.43213302	-0.43213302	-0.3847922	-0.43213302	-0.36302164	-0.43213302	-0.41614738	0.30549672	-0.43213302	-0.43213302	-0.13583402
-0.17718332	-0.27031142	0.10070249	-0.43213302	-0.4183334	0.496301	0.43749738	-0.43213302	0.030885354	-0.43213302	-0.43213302	-0.43213302	-0.43213302	-0.43213302	-0.25611702	-0.43213302	-0.35339046	-0.3004522	-0.43213302	-0.3951095	-0.43213302	-0.32968926	-0.43213302	-0.43213302	-0.43213302	-0.43213302	-0.43213302	-0.43213302	-0.43213302	0.1006759	-0.42551607	-0.43213302	-0.43213302	-0.43213302	-0.17049418	-0.43213302	-0.43213302	-0.43213302	-0.43213302	-0.43213302	-0.43213302	-0.38744864	-0.43213302	-0.43213302	-0.40209058	-0.43213302	0.38416144	-0.18020478	-0.40457007	-0.43213302
-0.029658854	0.33756566	0.20867942	-0.43213302	-0.43213302	0.031132024	-0.43213302	-0.43213302	-0.43213302	-0.43213302	-0.35637826	-0.42779467	-0.43213302	-0.43213302	-0.43213302	-0.43213302	-0.3336808	-0.16758017	-0.40315184	-0.43213302	-0.16114026	-0.3478731	-0.43213302	-0.43213302	-0.43213302	-0.43213302	-0.43213302	-0.43213302	-0.4233354	0.42093292	-0.43213302	-0.43213302	-0.43213302	-0.43213302	-0.18440582	-0.43213302	-0.43213302	-0.43213302	-0.07843677	-0.43213302	-0.43213302	-0.43213302	-0.43213302	-0.43213302	-0.43213302	-0.2070684	-0.0015607547	0.15469304	-0.43213302	-0.37010828
-0.17174621	-0.43213302	-0.09746246	-0.43213302	-0.313549	-0.43213302	-0.43213302	-0.43213302	-0.28001675	-0.055185303	-0.43213302	-0.43213302	-0.43213302	-0.43213302	-0.43213302	-0.43213302	0.67849135	-0.43213302	-0.43213302	-0.43213302	-0.12990804	-0.43213302	0.050167345	-0.04906328	-0.43213302	-0.43213302	-0.43213302	-0.43213302	-0.43213302	0.08515942	-0.26975316	-0.43213302	-0.43213302	-0.43213302	-0.16893193	-0.43213302	-0.43213302	-0.43213302	-0.43213302	-0.19374901	-0.43213302	-0.43213302	-0.43213302	-0.43213302	-0.43213302	0.14246303	-0.07645501	-0.35292414	-0.43213302	-0.43213302
-0.43213302	-0.31684646	0.2800128	0.07493111	-0.43213302	-0.43213302	-0.43213302	-0.43213302	-0.43213302	0.11964815	-0.21376587	-0.43213302	-0.43213302	-0.43213302	-0.43213302	0.4573171	0.4538402	-0.26444808	-0.43213302	-0.4185014	-0.43213302	-0.43213302	-0.43213302	-0.43213302	-0.43213302	-0.43213302	-0.43213302	-0.43213302	-0.43213302	-0.29303807	-0.06369398	-0.43213302	-0.43213302	-0.43213302	-0.28780437	-0.43213302	-0.43213302	-0.43213302	-0.43213302	-0.43213302	-0.43213302	-0.43213302	-0.43213302	-0.43213302	-0.0029138993	-0.21494259	-0.3113445	-0.43213302	-0.43213302	-0.40279517
-0.43213302	-0.28576526	-0.059624143	-0.22627077	-0.43213302	-0.43213302	-0.43213302	-0.43213302	-0.43213302	0.079608254	-0.41608635	-0.18325607	-0.43213302	-0.43213302	-0.014001311	0.47855347	-0.2560464	-0.221921	-0.17791322	-0.43213302	-0.43213302	-0.43213302	-0.35138485	0.2519054	-0.43213302	-0.43213302	-0.43213302	-0.43213302	-0.43213302	-0.43213302	-0.24183463	-0.43213302	-0.43213302	-0.43213302	-0.43213302	-0.43213302	-0.18024878	-0.43213302	-0.43213302	-0.43213302	-0.16301209	0.07411472	-0.43213302	-0.43213302	-0.43213302	-0.43213302	-0.43213302	-0.43213302	-0.43213302	-0.43213302
-0.40656534	-0.32301497	-0.43213302	-0.08970143	-0.43213302	-0.43213302	-0.43213302	-0.43213302	-0.32875735	0.033010315	-0.43213302	-0.43213302	-0.43213302	-0.43213302	0.1570538	0.76788986	-0.43213302	-0.15476929	-0.30180195	-0.23458035	-0.43213302	-0.43213302	-0.072778225	-0.16268972	-0.43213302	-0.43213302	-0.36130148	-0.27904096	-0.43213302	-0.43213302	-0.29731184	-0.43213302	-0.43213302	-0.43213302	-0.43213302	-0.43213302	-0.43213302	-0.43213302	-0.43213302	-0.43213302	-0.19530235	-0.43213302	-0.43213302	-0.1678139	-0.43213302	-0.43213302	-0.43213302	-0.43213302	-0.43213302	-0.43213302
-0.43213302	-0.086206764	-0.35659292	-0.43213302	-0.43213302	-0.43213302	-0.43213302	-0.40221187	-0.43213302	-0.41580525	-0.41175354	-0.43213302	-0.43213302	-0.43213302	0.22048016	1.0105963	0.23072141	-0.43213302	-0.43213302	-0.43213302	-0.43213302	-0.43213302	-0.43213302	-0.43213302	-0.42080203	-0.26188356	-0.14486285	-0.43213302	-0.43213302	-0.43213302	-0.43213302	-0.43213302	-0.43213302	-0.43213302	-0.43213302	-0.19789681	-0.43213302	-0.43213302	-0.43213302	-0.43213302	-0.43213302	-0.43213302	-0.43213302	-0.43213302	-0.39495745	-0.43213302	-0.43213302	-0.43213302	-0.43213302	-0.17997964
-0.3373737	-0.43213302	-0.3616976	-0.43213302	-0.43213302	-0.43213302	-0.43213302	-0.2618095	-0.43213302	-0.43213302	-0.43213302	-0.43213302	-0.43213302	-0.43213302	0.38974932	0.8669935	0.057942193	-0.43213302	-0.43213302	-0.43213302	-0.43213302	-0.43213302	-0.43213302	-0.43213302	-0.28588685	-0.43213302	-0.43213302	-0.048220698	-0.43213302	-0.43213302	-0.43213302	-0.19799876	-0.43213302	-0.43213302	0.33286613	0.636213	-0.2100906	-0.43213302	-0.43213302	-0.43213302	-0.12536448	-0.43213302	-0.4118277	-0.43213302	-0.32394877	-0.31910753	-0.43213302	-0.43213302	-0.43213302	0.10643722
-0.3164917	-0.43213302	-0.43213302	-0.06823635	-0.43213302	-0.43213302	-0.43213302	-0.43213302	-0.43213302	-0.43213302	-0.18424429	-0.43213302	-0.43213302	-0.43213302	0.31377497	-0.06139769	-0.43213302	-0.43213302	0.02631619	-0.43213302	-0.43213302	-0.43213302	-0.43213302	-0.43213302	-0.38002464	-0.43213302	-0.43213302	-0.017006107	-0.43213302	-0.43213302	0.023974523	-0.049737945	-0.43213302	-0.20442337	0.2928242	0.78664285	-0.43213302	-0.43213302	-0.43213302	-0.43213302	-0.2853473	-0.43213302	-0.32256925	-0.23523419	-0.237638	-0.27104294	-0.43213302	-0.43213302	-0.3497003	0.55707127
-0.43213302	-0.37181145	-0.43213302	-0.43213302	-0.43213302	-0.008903291	-0.43213302	-0.43213302	-0.43213302	-0.43213302	-0.43213302	-0.112931326	-0.43213302	-0.43213302	0.2672711	0.08376123	-0.43213302	-0.09529496	0.025604002	-0.43213302	-0.43213302	-0.43213302	-0.43213302	-0.43213302	-0.43213302	-0.43213302	-0.43213302	-0.20031998	-0.29894623	-0.30143598	0.385718	0.135583	-0.1710795	-0.43213302	0.0013578933	0.26257405	-0.43213302	-0.28255922	-0.43213302	-0.32583603	-0.43213302	-0.43213302	-0.43213302	-0.33583885	-0.43213302	-0.43213302	-0.43213302	-0.43213302	0.23651223	0.7798776
-0.43213302	-0.43213302	-0.43213302	-0.43213302	-0.43213302	-0.43213302	-0.43213302	-0.43213302	-0.43213302	-0.43213302	-0.43213302	-0.21139374	-0.38175583	-0.43213302	-0.11090863	-0.3141769	-0.43213302	-0.32358268	-0.061263885	-0.43213302	-0.43213302	-0.43213302	-0.43213302	-0.43213302	-0.43213302	-0.43213302	-0.32771784	-0.30520678	0.41894147	0.3979255	0.047018446	-0.43213302	-0.43213302	-0.43213302	-0.18101518	0.7515032	-0.13567962	-0.005994141	-0.43213302	-0.28769147	-0.39426073	-0.43213302	-0.43213302	-0.43213302	-0.41919455	-0.232	-0.43213302	-0.43213302	0.8927715	0.6928116
-0.43213302	-0.43213302	-0.43213302	-0.43213302	-0.43213302	-0.43213302	-0.43213302	-0.43213302	-0.43213302	-0.43213302	-0.43213302	-0.43213302	-0.2289883	-0.2863888	-0.07700246	-0.43213302	-0.43213302	-0.27397937	-0.17680052	-0.43213302	0.10576115	-0.43213302	-0.43213302	-0.43213302	-0.43213302	-0.43213302	0.21524088	-0.26996365	0.3417285	-0.31489694	-0.43213302	-0.43213302	-0.43213302	-0.43213302	-0.33534893	0.38811466	-0.43213302	-0.35910276	-0.43213302	-0.37559575	-0.2962682	-0.43213302	-0.43213302	-0.369513	-0.01974965	-0.38979846	-0.43213302	-0.10419257	0.71372193	0.41575328
-0.43213302	-0.43213302	-0.43213302	-0.43213302	-0.43213302	-0.43213302	0.16578539	-0.43213302	-0.43213302	-0.43213302	-0.43213302	-0.43213302	0.14992723	-0.3289837	0.20704028	-0.43213302	-0.13346888	-0.43213302	-0.43213302	-0.43213302	0.017712275	-0.43213302	-0.43213302	-0.43213302	-0.43213302	-0.01661627	0.32135507	0.1246425	0.01096324	-0.43213302	-0.43213302	-0.43213302	-0.43213302	-0.43213302	-0.3911577	0.19628502	-0.16629551	-0.43213302	-0.43213302	-0.43213302	-0.22710437	-0.43213302	-0.33647048	-0.43213302	-0.34502926	-0.43213302	-0.43213302	0.51510406	0.042522557	-0.14273997
-0.43213302	-0.43213302	-0.43213302	-0.43213302	-0.43213302	-0.43213302	-0.43213302	-0.43213302	-0.43213302	-0.43213302	-0.30040553	0.051015947	0.04172014	-0.43213302	-0.4247351	-0.43213302	-0.32111436	-0.43213302	-0.43213302	-0.43213302	0.07179238	-0.43213302	-0.43213302	-0.43213302	-0.43213302	-0.12706834	-0.12979674	-0.24522947	-0.0108955195	-0.43213302	-0.43213302	-0.43213302	-0.43213302	-0.43213302	-0.43213302	0.30314553	-0.43213302	-0.43213302	-0.43213302	-0.15502742	-0.10682612	-0.43213302	-0.26605487	-0.43213302	0.06770498	-0.43213302	0.0051368796	0.42822152	-0.43213302	-0.43213302
-0.43213302	-0.43213302	-0.43213302	-0.43213302	-0.43213302	-0.43213302	-0.43213302	-0.43213302	-0.43213302	-0.43213302	-0.061126772	0.13374574	-0.2505647	-0.14175789	-0.06700069	-0.43213302	-0.39528823	-0.43213302	-0.43213302	-0.23507266	0.053985525	-0.17086007	-0.43213302	-0.43213302	-0.43213302	-0.20520115	-0.43213302	-0.43213302	-0.1557724	-0.43213302	-0.43213302	-0.43213302	-0.43213302	-0.43213302	-0.43213302	-0.10015327	-0.43213302	-0.43213302	-0.43213302	0.17986202	-0.044681963	-0.36214232	-0.22002186	-0.071684524	-0.019119162	-0.41880584	0.37240043	0.44786617	-0.43213302	-0.43213302
-0.43213302	-0.43213302	-0.43213302	-0.43213302	-0.43213302	-0.43213302	-0.43213302	-0.43213302	-0.43213302	-0.43213302	0.20189378	-0.29259586	-0.23238525	0.20471203	-0.028196353	-0.23622382	-0.43213302	-0.43213302	-0.43213302	-0.23336041	-0.38551277	-0.43213302	-0.43213302	-0.32507873	-0.43213302	-0.43213302	-0.43213302	0.029549632	0.22610804	-0.32526904	-0.43213302	-0.43213302	-0.43213302	-0.43213302	-0.43213302	-0.43213302	-0.43213302	-0.43213302	-0.43213302	-0.01857171	-0.41957155	-0.43213302	-0.43213302	-0.43213302	0.28056926	-0.17721413	0.24680184	-0.25919032	-0.43213302	-0.43213302
-0.43213302	-0.43213302	-0.43213302	-0.43213302	-0.43213302	-0.43213302	-0.43213302	-0.43213302	-0.43213302	0.08005618	0.38283417	-0.43213302	-0.1810101	-0.028169064	0.07555661	-0.43213302	-0.43213302	-0.43213302	-0.43213302	-0.36338934	-0.43213302	-0.43213302	-0.19669396	-0.43213302	-0.43213302	-0.43213302	-0.06645551	-0.009828809	-0.18798576	0.14948913	-0.43213302	-0.43213302	-0.43213302	-0.43213302	-0.43213302	-0.43213302	-0.43213302	-0.43213302	-0.43213302	-0.43213302	-0.43213302	-0.20682737	-0.20031165	-0.14864248	0.40048993	-0.13343462	-0.25648743	-0.43213302	-0.43213302	-0.43213302
-0.43213302	-0.43213302	-0.3389909	-0.43213302	-0.43213302	-0.43213302	-0.43213302	-0.43213302	-0.43213302	-0.3296815	-0.43213302	-0.43213302	-0.15462221	-0.023458308	-0.43213302	-0.43213302	-0.43213302	-0.43213302	-0.43213302	-0.43213302	-0.43213302	-0.43213302	-0.2453222	-0.43213302	-0.41985577	0.09230418	0.20922521	0.154705	-0.43213302	0.19452803	-0.43213302	-0.43213302	-0.43213302	-0.43213302	-0.43213302	-0.43213302	-0.43213302	-0.43213302	-0.43213302	-0.43213302	-0.43213302	-0.43213302	-0.3525568	0.0990688	0.73930055	0.21336691	-0.3487921	-0.43213302	-0.43213302	-0.43213302
-0.14776213	-0.43213302	-0.43213302	-0.43213302	-0.43213302	-0.43213302	-0.43213302	-0.43213302	-0.43213302	-0.43213302	-0.41642326	-0.43213302	-0.087968744	0.22750326	-0.34608075	-0.4201776	-0.43213302	-0.43213302	-0.43213302	-0.43213302	-0.43213302	-0.43213302	-0.43213302	-0.43213302	-0.43213302	-0.17710215	0.044021577	0.0021682351	0.016783481	0.08745928	-0.43213302	-0.35547343	-0.43213302	-0.3688464	-0.43213302	-0.43213302	-0.43213302	-0.43213302	-0.43213302	-0.43213302	-0.43213302	0.1074554	-0.10566998	0.23810422	0.9827247	0.5087057	-0.43213302	-0.43213302	-0.43213302	-0.43213302
-0.144069	-0.43213302	-0.43213302	-0.37847224	-0.43213302	-0.43213302	-0.43213302	-0.43213302	-0.43213302	-0.43213302	-0.43213302	-0.43213302	-0.2866567	0.08489349	-0.43213302	-0.43213302	-0.027181946	-0.43213302	-0.43213302	-0.43213302	-0.43213302	-0.43213302	-0.43213302	-0.43213302	-0.12504378	-0.20633894	0.10898466	-0.0014299616	-0.35673136	-0.2878647	-0.43213302	-0.43213302	-0.43213302	-0.43213302	-0.13640381	-0.43213302	-0.015555277	-0.14081489	-0.16219367	-0.43213302	-0.16543128	0.6786411	0.40845725	0.40676847	0.24427941	-0.046159714	-0.43213302	-0.43213302	-0.43213302	-0.43213302
-0.43213302	-0.43213302	-0.43213302	-0.43213302	-0.43213302	-0.43213302	-0.43213302	-0.05763586	-0.43213302	-0.43213302	-0.37748456	-0.43213302	-0.2508471	-0.42409164	-0.43213302	-0.43213302	-0.18078277	-0.43213302	-0.43213302	-0.11756964	-0.43213302	-0.43213302	-0.43213302	-0.43213302	0.094378605	0.42042378	0.059210427	-0.20145324	-0.43213302	-0.39272782	-0.43213302	-0.43213302	-0.43213302	-0.43213302	-0.41167817	-0.3871362	-0.050629787	0.06769208	-0.43213302	-0.43213302	-0.43213302	0.7333982	0.10944773	0.5371163	0.55456924	0.41489896	-0.43213302	-0.43213302	-0.43213302	-0.43213302
-0.43213302	-0.43213302	-0.43213302	-0.43213302	-0.43213302	-0.43213302	-0.15802315	-0.43213302	-0.43213302	-0.43213302	-0.32638365	-0.41563815	-0.17082623	-0.43213302	-0.43213302	-0.4209223	-0.43213302	-0.43213302	-0.43213302	-0.045813084	-0.43213302	-0.3834164	-0.43213302	-0.43213302	-0.31004804	0.075209014	-0.3689083	-0.31775603	-0.17970961	-0.43213302	-0.43213302	-0.43213302	-0.43213302	-0.20164752	-0.43213302	-0.29504442	-0.018002087	-0.2314921	-0.43213302	-0.33919618	-0.43213302	0.26218092	-0.4245934	0.61522585	0.47550255	-0.43213302	-0.43213302	-0.43213302	-0.43213302	-0.43213302
-0.43213302	-0.43213302	-0.43213302	-0.43213302	-0.43213302	-0.43213302	-0.08951562	-0.41796008	-0.43213302	-0.43213302	-0.43213302	-0.42938754	-0.43213302	-0.43213302	-0.26583993	0.05513631	-0.36869162	-0.16150272	-0.27800167	-0.30758938	-0.43213302	-0.43213302	-0.43213302	-0.43213302	-0.15063046	0.093384266	-0.11031894	-0.18712446	-0.1631788	-0.24953519	-0.43213302	-0.43213302	-0.43213302	-0.18674679	-0.43213302	-0.43213302	0.041086443	-0.43213302	-0.43213302	0.14936948	0.008193811	-0.2616705	-0.26817995	0.8427642	0.51854545	-0.43213302	-0.43213302	-0.43213302	-0.43213302	-0.43213302
-0.18937197	-0.43213302	-0.43213302	-0.18911408	-0.1804466	-0.27809033	-0.43213302	-0.2772908	-0.43213302	-0.43213302	-0.43213302	-0.43213302	-0.43213302	-0.43213302	-0.17956987	0.067398556	0.070307806	-0.25512144	-0.43213302	-0.43213302	-0.43213302	-0.43213302	-0.43213302	-0.43213302	-0.3953986	-0.13067785	-0.43213302	-0.43213302	-0.43213302	-0.010237373	-0.3426268	-0.43213302	-0.43213302	-0.30927742	-0.43213302	-0.43213302	0.0009365197	-0.43213302	0.09349175	0.62596583	0.3686322	-0.43213302	-0.08784886	0.42225978	-0.1371381	-0.43213302	-0.43213302	-0.43213302	-0.43213302	-0.43213302
0.5678694	0.020971367	-0.29434866	-0.34896138	-0.2891854	-0.2813535	-0.43213302	-0.43213302	-0.3424853	-0.43213302	-0.43213302	-0.43213302	-0.43213302	-0.43213302	-0.016936311	0.042630844	-0.076950595	-0.34172478	-0.43213302	-0.43213302	-0.43213302	-0.43213302	-0.43213302	-0.43213302	-0.43213302	-0.43213302	-0.43213302	-0.43213302	-0.43213302	-0.43213302	0.015042639	-0.4085871	-0.14360428	-0.2565418	-0.43213302	-0.43213302	-0.14358602	0.4692814	0.9207187	-0.031235328	-0.032778893	0.1718741	0.5247315	-0.0042377817	-0.43213302	-0.43213302	-0.43213302	-0.43213302	-0.43213302	-0.43213302
0.53245026	-0.36533773	-0.43213302	-0.04135274	-0.11712573	0.14029677	-0.2792296	-0.43213302	-0.43213302	-0.43213302	-0.43213302	-0.43213302	-0.43213302	-0.36493942	-0.43213302	0.16266188	-0.07360696	-0.43213302	-0.43213302	-0.43213302	-0.43213302	-0.43213302	-0.43213302	-0.40104842	-0.43213302	-0.43213302	-0.43213302	-0.36139774	-0.43213302	-0.43213302	-0.17158592	0.1858298	0.018909913	-0.43213302	-0.19000289	-0.12564284	0.12449826	0.9580658	0.9918414	0.09823137	-0.43213302	0.8638417	0.820231	-0.43213302	-0.43213302	-0.43213302	-0.43213302	-0.43213302	-0.43213302	-0.43213302
-0.28903	-0.43213302	-0.43213302	-0.10668867	-0.113217086	-0.25218093	-0.14361997	-0.249599	-0.43213302	-0.43213302	-0.43213302	-0.43213302	-0.43213302	-0.31347114	-0.43213302	0.25958994	-0.43213302	-0.43213302	-0.43213302	-0.43213302	-0.43213302	-0.43213302	-0.16097786	-0.43213302	-0.43213302	-0.43213302	-0.43213302	-0.43213302	-0.43213302	-0.11984105	-0.43213302	-0.2765555	-0.21428429	-0.22617954	-0.3444273	-0.43213302	0.3768603	1.0069976	0.8959927	-0.43213302	0.30053475	0.46233073	0.63732636	-0.43213302	-0.38499302	-0.43213302	-0.43213302	-0.43213302	-0.43213302	-0.43213302
-0.28657177	-0.43213302	-0.43213302	-0.43213302	-0.43213302	0.116630115	-0.43213302	-0.040343117	-0.2579436	-0.43213302	-0.43213302	-0.43213302	-0.43213302	-0.43213302	-0.43213302	0.2965335	-0.43213302	-0.43213302	-0.43213302	-0.43213302	-0.43213302	-0.43213302	-0.32146016	-0.43213302	-0.43213302	-0.43213302	-0.43213302	-0.43213302	-0.43213302	0.011817893	-0.43213302	-0.28092563	-0.43213302	0.24044739	-0.43213302	-0.43213302	0.4112157	0.6408378	0.70521474	-0.43213302	0.23488298	0.8451345	0.31413803	-0.35999915	-0.2343028	-0.43213302	-0.43213302	-0.43213302	-0.43213302	-0.43213302
0.25265452	-0.43213302	-0.28099397	-0.43213302	-0.43213302	-0.42928106	-0.43213302	-0.43213302	-0.0073177223	0.1612072	-0.34809238	-0.28477222	-0.43213302	-0.43213302	-0.43213302	0.065133266	-0.014272695	-0.43213302	-0.43213302	-0.43213302	-0.29894015	-0.43213302	-0.34967694	-0.43213302	-0.43213302	-0.36461145	-0.43213302	-0.43213302	-0.43213302	-0.26619276	-0.2826378	-0.23163971	-0.36214262	-0.3908839	-0.43213302	0.043198727	0.86594015	0.9752438	0.19746299	-0.3532395	0.4068031	0.6280443	-0.12462829	-0.28939512	-0.41097966	-0.43213302	-0.43213302	-0.43213302	-0.43213302	-0.43213302
0.45635948	-0.35516882	-0.3661777	-0.43213302	-0.43213302	-0.43213302	-0.43213302	-0.43213302	-0.120339744	0.1560213	0.44438905	-0.042688563	-0.2791754	-0.43213302	-0.43213302	-0.11266947	-0.07717546	-0.43213302	-0.43213302	-0.43213302	-0.3555107	-0.43213302	-0.153706	-0.39378443	-0.15035304	0.09801158	-0.43213302	-0.43213302	-0.43213302	-0.43213302	-0.07988178	0.055290345	-0.41179377	-0.43213302	-0.43213302	0.8456797	0.7329414	0.26803735	-0.10654848	0.11090361	0.7058516	0.1676262	-0.29172888	0.050702725	-0.13688006	-0.43213302	-0.43213302	-0.43213302	-0.43213302	-0.43213302
0.22040679	-0.29002637	-0.43213302	-0.43213302	-0.43213302	-0.43213302	-0.43213302	-0.43213302	-0.07256242	0.16736507	0.43588558	-0.43213302	0.78196853	0.2170255	-0.18755244	-0.29164457	-0.43213302	-0.43213302	-0.43213302	-0.43213302	-0.43213302	-0.43213302	-0.43213302	-0.20820373	-0.015073406	-0.43213302	-0.43213302	-0.43213302	-0.43213302	-0.43213302	-0.12386129	-0.26841074	-0.14921494	0.19785929	-0.043075826	0.63596225	-0.13632257	-0.43213302	-0.43213302	-0.43213302	0.122021824	-0.2440748	-0.43213302	0.35376018	0.5718611	-0.12273418	-0.39196175	-0.43213302	-0.43213302	-0.43213302
0.044548463	-0.43213302	-0.43213302	-0.43213302	-0.43213302	-0.43213302	-0.43213302	-0.43213302	0.26049978	0.3350466	0.4145359	-0.43213302	0.3075676	0.016365284	-0.36831972	0.5518474	-0.2806964	-0.3928789	-0.43213302	-0.43213302	-0.43213302	-0.43213302	-0.29273877	-0.089708045	-0.43213302	-0.43213302	-0.43213302	-0.43213302	-0.43213302	-0.43213302	0.09313639	-0.1373043	0.37128246	0.86479294	0.77781326	0.82427007	0.009911445	-0.43213302	-0.43213302	-0.1582091	-0.012466441	-0.43213302	-0.43213302	0.11630204	0.71150976	0.49085078	-0.43213302	-0.43213302	-0.43213302	-0.43213302
-0.08182602	-0.43213302	-0.19199304	-0.43213302	-0.43213302	-0.43213302	-0.43213302	-0.43213302	-0.43213302	0.08070807	0.43390545	-0.43213302	-0.23275054	-0.36347258	-0.43213302	0.59859985	0.72136486	0.18019444	-0.046316426	-0.43213302	-0.43213302	-0.43213302	-0.43213302	-0.43213302	-0.43213302	-0.43213302	-0.43213302	-0.43213302	-0.43213302	-0.43213302	-0.24018385	-0.16016997	0.826033	0.62732005	0.74018073	0.040764224	-0.39564168	-0.43213302	-0.43213302	-0.15833674	-0.233323	-0.43213302	-0.43213302	-0.1871728	0.85342	0.27503362	-0.43213302	-0.43213302	-0.43213302	-0.43213302
-0.334744	-0.43213302	-0.43213302	-0.43213302	-0.43213302	-0.43213302	-0.43213302	-0.43213302	-0.43213302	0.052546535	-0.010858097	-0.43213302	-0.43213302	-0.43213302	0.19079453	0.23963562	0.63576585	0.83544785	0.3847028	0.0040643835	-0.32019514	-0.30678317	-0.43213302	-0.43213302	-0.43213302	-0.43213302	-0.43213302	-0.43213302	-0.43213302	-0.43213302	-0.28016874	0.5883124	0.4832244	0.40814307	-0.43213302	-0.41887772	-0.43213302	-0.3401668	-0.43213302	-0.069908336	-0.07537425	-0.43213302	-0.43213302	-0.43213302	0.6965842	-0.17836814	-0.3233043	-0.43213302	-0.43213302	-0.43213302
-0.43213302	-0.43213302	-0.43213302	-0.43213302	-0.43213302	-0.012320599	-0.43213302	-0.43213302	-0.43213302	-0.08711523	-0.31639478	-0.08961712	-0.3725552	-0.43213302	-0.43213302	-0.19668329	0.4931199	0.461081	-0.03771268	0.04181495	-0.29897776	-0.17869262	-0.43213302	-0.43213302	-0.06548097	-0.43213302	-0.43213302	-0.43213302	-0.43213302	-0.43213302	-0.04047739	0.75128704	0.41428375	0.1172593	-0.43213302	-0.43213302	-0.43213302	-0.43213302	-0.2424692	-0.28827274	-0.4073136	-0.43213302	-0.43213302	-0.43213302	0.17777823	-0.43213302	-0.06342818	-0.43213302	-0.43213302	-0.3970365
-0.43213302	-0.43213302	-0.43213302	-0.43213302	-0.43213302	-0.43213302	-0.43213302	-0.43213302	-0.43213302	-0.43213302	-0.15525877	-0.1806491	-0.010904616	-0.43213302	-0.43213302	-0.42897433	0.19379792	0.19517727	-0.35959822	-0.20279045	-0.22815934	-0.43213302	-0.43213302	-0.43213302	-0.1415042	0.25517267	-0.4106956	-0.43213302	-0.43213302	-0.43213302	-0.20568904	0.7795853	0.06597458	-0.047034163	-0.24047846	-0.43213302	-0.43213302	-0.43213302	-0.24559322	-0.43213302	-0.43213302	-0.3226432	-0.43213302	-0.43213302	-0.43213302	-0.43213302	-0.058960177	-0.38070977	-0.43213302	-0.2121519
-0.40393934	-0.39680696	-0.2906096	-0.43213302	-0.43213302	-0.43213302	-0.43213302	-0.43213302	-0.43213302	-0.43213302	-0.14706403	-0.06580489	0.14824387	-0.43213302	-0.43213302	-0.43213302	0.0014287578	-0.09183923	-0.20961526	-0.43213302	-0.43213302	-0.43213302	-0.43213302	-0.43213302	-0.34428844	0.011322545	-0.06625833	-0.11873638	-0.39243063	-0.36072463	-0.338547	0.41126806	-0.24472716	-0.43213302	-0.1989505	-0.22318241	-0.07485663	-0.43213302	-0.43213302	-0.43213302	-0.22850958	-0.43213302	-0.43213302	-0.43213302	-0.43213302	-0.43213302	0.03793229	-0.26533255	-0.43213302	-0.03734638
-0.43213302	-0.17981264	-0.101096906	-0.43213302	-0.43213302	-0.43213302	-0.43213302	-0.43213302	-0.43213302	-0.18474214	-0.43213302	-0.41636774	0.25712743	0.11220124	-0.43213302	-0.43213302	-0.22181363	-0.08887276	-0.3597868	-0.43213302	-0.43213302	-0.43213302	-0.18571627	-0.43213302	-0.07059801	-0.11814284	0.21976918	-0.28305086	-0.43213302	0.2977135	-0.43213302	-0.046256263	-0.43213302	-0.43213302	-0.19638781	-0.12091909	-0.04324177	-0.43213302	-0.43213302	-0.43213302	-0.43213302	-0.43213302	-0.34236664	-0.43213302	-0.43213302	-0.27523458	0.6284974	-0.11470534	-0.43161908	-0.43213302
-0.43213302	0.23981693	0.20661336	-0.43213302	-0.43213302	-0.43213302	-0.43213302	-0.43213302	-0.43213302	-0.43213302	-0.43213302	-0.35791022	0.17821477	-0.07396687	-0.37089154	-0.43213302	-0.43213302	-0.39481872	-0.40736833	-0.43213302	-0.43213302	-0.43213302	-0.43213302	-0.43213302	-0.29935035	-0.43213302	0.050195973	-0.43213302	-0.43213302	-0.023825973	-0.23645975	0.009856265	-0.1942889	-0.03348098	-0.43213302	-0.023261398	-0.43213302	0.17513226	-0.43213302	-0.43213302	-0.43213302	-0.43213302	-0.1907829	-0.43213302	-0.43213302	0.40641537	0.62360483	-0.002110915	-0.2529398	-0.15068553
-0.43213302	-0.43213302	0.28618884	-0.0048294775	-0.43213302	-0.43213302	-0.43213302	-0.43213302	-0.43213302	0.04452234	-0.37881142	-0.05710225	-0.10483563	0.31366327	0.14479028	-0.32900167	-0.43213302	-0.12018995	-0.32750046	-0.43213302	-0.43213302	-0.43213302	-0.43213302	-0.43213302	-0.43213302	-0.43213302	-0.18268386	-0.43213302	-0.43213302	0.3077896	-0.15913983	-0.43213302	-0.11883554	0.052556433	-0.43213302	-0.43213302	-0.43213302	0.0036673222	-0.43213302	-0.43213302	-0.43213302	-0.43213302	-0.43213302	-0.43213302	-0.43213302	0.04763081	0.8902272	0.23425086	-0.4227785	-0.25233316
-0.43213302	-0.40221313	-0.30123094	-0.2031426	-0.43213302	-0.43213302	-0.43213302	-0.43213302	-0.43213302	-0.0975154	-0.17462306	0.0021318498	0.17132345	-0.024709085	0.34942418	-0.28663832	-0.43213302	-0.43213302	-0.43213302	-0.20718516	-0.43213302	-0.43213302	-0.43213302	-0.43213302	-0.43213302	-0.43213302	-0.43213302	-0.43213302	-0.045351613	0.14061908	-0.43213302	-0.43213302	-0.43213302	-0.23243311	-0.43213302	-0.43213302	-0.43213302	-0.31805915	-0.43213302	-0.31417796	-0.3107639	-0.43213302	-0.43213302	-0.43213302	-0.43213302	-0.32753697	0.18273191	0.34696445	-0.43213302	0.19290869
-0.43213302	-0.43213302	-0.12262459	-0.10148467	-0.43213302	-0.43213302	-0.43213302	-0.43213302	-0.43213302	-0.33040094	-0.43213302	0.30189544	0.042395577	-0.37269264	0.3891576	0.032601345	-0.43213302	-0.2911458	-0.43213302	-0.43213302	-0.43213302	-0.43213302	-0.400562	-0.43213302	-0.43213302	-0.43213302	-0.43213302	-0.097404875	-0.14358613	-0.18264745	-0.43213302	-0.43213302	0.01812666	-0.2772511	-0.43213302	-0.43213302	-0.43213302	0.028741263	-0.43213302	-0.23097624	-0.28611252	-0.43213302	-0.35934874	-0.1397573	-0.43213302	-0.43213302	0.54477614	0.5336903	-0.06878307	-0.01958508
-0.43213302	-0.43213302	-0.18692777	-0.3380711	-0.22665593	-0.43213302	-0.43213302	-0.43213302	-0.43213302	0.28873757	-0.43213302	-0.43213302	0.09738227	-0.43213302	-0.23612635	0.31922293	-0.43213302	-0.43213302	-0.43213302	-0.43213302	-0.43213302	-0.43213302	-0.43213302	-0.43213302	-0.43213302	-0.43213302	-0.43213302	0.16552193	-0.09193471	-0.43213302	-0.43213302	-0.43213302	-0.43213302	-0.39676997	-0.43213302	-0.43213302	-0.43213302	-0.042888083	-0.43213302	-0.43213302	-0.43213302	-0.43213302	-0.23737624	-0.044015255	-0.43213302	-0.43213302	0.3312024	0.39224398	-0.03247761	-0.19535096
-0.43213302	-0.43213302	-0.3506377	-8.149902e-05	-0.043676652	-0.43213302	-0.43213302	-0.43213302	-0.12987566	0.30615827	-0.43213302	-0.43213302	-0.43213302	-0.43213302	-0.43213302	-0.4141313	-0.099801384	-0.43213302	-0.43213302	-0.43213302	-0.43213302	-0.43213302	-0.33350402	-0.43213302	-0.43213302	-0.43213302	0.06980232	-0.31896886	-0.43213302	-0.43213302	-0.43213302	-0.43213302	-0.43213302	-0.43213302	-0.43213302	-0.43213302	-0.43213302	-0.4092082	0.04595769	-0.2970986	-0.35629228	-0.43213302	-0.43213302	-0.23792247	-0.3987657	-0.43213302	0.3868183	-0.038446903	-0.43213302	-0.43213302
-0.43213302	-0.106149614	-0.43213302	0.10810325	0.26218393	-0.13693096	-0.43213302	-0.43213302	-0.18841356	0.23857957	0.4311713	-0.43213302	-0.43213302	-0.43213302	-0.43213302	-0.43213302	-0.43213302	-0.42254823	-0.43213302	-0.43213302	-0.43213302	-0.43213302	-0.43213302	-0.43213302	-0.43213302	0.16836654	-0.31161988	-0.41014427	-0.43213302	-0.43213302	-0.43213302	-0.43213302	-0.43213302	-0.43213302	-0.43213302	-0.17474894	-0.43213302	-0.3840365	-0.14194183	-0.12516992	-0.43213302	-0.38021442	-0.43213302	-0.43213302	-0.43213302	-0.41216284	-0.097352065	0.31487095	-0.43213302	-0.43213302
-0.43213302	-0.2759257	-0.43213302	0.20065787	0.21340804	0.4144723	-0.30557698	-0.43213302	-0.15989017	0.38001773	0.24188046	-0.43213302	-0.43213302	-0.43213302	-0.43213302	-0.43213302	-0.43213302	-0.43213302	-0.43213302	-0.43213302	-0.43213302	-0.43213302	-0.43213302	-0.43213302	-0.43213302	-0.122598805	-0.43213302	-0.43213302	-0.30527633	-0.43213302	-0.43213302	-0.43213302	-0.43213302	-0.43213302	-0.43213302	-0.43213302	-0.43213302	-0.21469118	-0.001591087	-0.43213302	-0.43213302	-0.43213302	-0.43213302	-0.43213302	-0.43213302	-0.43213302	-0.43213302	-0.04470273	-0.15500265	-0.43213302
-0.43213302	-0.43213302	-0.43213302	0.07033459	0.40660974	0.47863394	-0.43213302	-0.43213302	-0.26307356	-0.23804696	0.5628569	-0.23190899	-0.43213302	-0.43213302	-0.43213302	-0.25499392	-0.43213302	-0.43213302	-0.43213302	-0.43213302	-0.38290703	-0.43213302	-0.43213302	-0.30075523	-0.43213302	-0.4287046	-0.43213302	-0.43213302	-0.43213302	-0.43213302	-0.43213302	-0.43213302	-0.43213302	-0.43213302	-0.29632258	-0.43213302	-0.43213302	0.3187215	-0.1383209	-0.43213302	-0.43213302	-0.43213302	-0.43213302	-0.43213302	-0.37291706	-0.43213302	-0.43213302	-0.04618707	-0.04476159	-0.19665983
-0.43213302	-0.43213302	-0.43213302	-0.43213302	0.47625634	-0.14196363	-0.25681454	-0.43213302	-0.43213302	-0.010582466	0.32553986	-0.32777014	-0.43213302	-0.43213302	-0.43213302	-0.43213302	-0.06301583	-0.43213302	-0.43213302	-0.43213302	-0.37460172	-0.2867603	-0.047829557	-0.2791277	-0.43213302	-0.11193835	-0.43213302	-0.43213302	-0.43213302	-0.43213302	-0.43213302	-0.43213302	-0.43213302	-0.43213302	-0.43213302	-0.43213302	0.054881614	-0.34597087	-0.10399543	-0.43213302	-0.43213302	-0.38118488	-0.43213302	-0.43213302	-0.43213302	-0.43213302	-0.43213302	0.08514577	0.1076986	-0.43213302
-0.43213302	-0.32034117	-0.43213302	-0.43213302	-0.43213302	-0.38530743	-0.02701741	-0.43213302	-0.43213302	0.08231301	0.16330378	-0.43213302	-0.43213302	-0.43213302	-0.37911576	-0.43213302	-0.38946176	-0.43213302	-0.43213302	-0.43213302	-0.43213302	0.15771963	-0.08860616	-0.43213302	-0.43213302	-0.43213302	-0.43213302	-0.43213302	-0.43213302	-0.43213302	-0.43213302	-0.43213302	-0.43213302	-0.43213302	-0.43213302	-0.43213302	0.4512331	-0.28282616	-0.4283053	-0.43213302	-0.43213302	-0.43213302	-0.43213302	-0.39375862	-0.2985579	-0.3779246	-0.31788474	-0.26274157	-0.10214075	-0.43213302
-0.32397035	-0.43213302	-0.43213302	-0.43213302	-0.43213302	-0.38983938	-0.43213302	-0.43213302	-0.43213302	0.6089409	0.0025275731	-0.43213302	-0.43213302	-0.43213302	-0.23618346	-0.43213302	-0.43213302	-0.43213302	-0.43213302	-0.43213302	-0.17440578	0.49717432	0.05412261	0.016860064	-0.43213302	-0.43213302	-0.42455378	-0.43213302	-0.43213302	-0.43213302	-0.43213302	-0.43213302	-0.43213302	-0.43213302	-0.43213302	-0.3290453	0.45897225	-0.43213302	-0.43213302	-0.43213302	-0.43213302	-0.43213302	-0.43213302	-0.43213302	-0.307512	-0.06283721	-0.1554363	-0.43213302	-0.022302607	-0.396498
0.12848519	-0.375086	-0.43213302	-0.43213302	-0.390902	-0.24347658	-0.11361927	-0.24699406	-0.43213302	0.44478828	0.28613493	-0.43213302	-0.14811285	-0.0025400138	-0.43213302	0.010727472	-0.43213302	-0.43213302	-0.43213302	-0.43213302	-0.43213302	0.27447036	0.3723722	0.30346456	-0.43213302	-0.43213302	-0.12051354	-0.32365942	-0.43213302	-0.43213302	-0.43213302	-0.43213302	-0.43213302	-0.43213302	-0.43213302	0.25633317	0.15050298	-0.43213302	-0.43213302	-0.43213302	-0.43213302	-0.43213302	-0.43213302	-0.43213302	-0.42192534	-0.43213302	-0.43213302	-0.43213302	-0.010371076	0.3802434
-0.2925371	0.3146781	-0.23878099	-0.43213302	-0.43213302	-0.43213302	0.17097276	0.023165587	-0.11632696	0.18470038	-0.18044281	-0.43213302	-0.43213302	0.046402574	-0.43213302	-0.40690863	-0.43213302	-0.43213302	-0.43213302	-0.43213302	-0.43213302	0.0055430704	0.23992495	0.30079043	-0.43213302	-0.05502077	0.23896958	0.275099	-0.43213302	-0.08790597	-0.43213302	-0.43213302	-0.43213302	-0.11539957	0.11657112	0.2088641	-0.43213302	-0.43213302	-0.43213302	-0.43213302	-0.43213302	-0.43213302	-0.308704	-0.16396998	0.01966601	-0.24909674	-0.43213302	-0.43213302	0.37622738	0.18177746
-0.43213302	0.17478119	0.29376307	-0.22812164	-0.43213302	-0.43213302	0.23525058	-0.1670403	0.21262221	-0.29284856	0.036639076	-0.43213302	-0.43213302	-0.43213302	-0.43213302	-0.43201417	-0.43213302	-0.43213302	-0.42922887	-0.43213302	-0.35098657	-0.16967964	0.4950623	0.61134946	-0.43213302	-0.43213302	0.3384012	0.14095224	-0.23853146	-0.43213302	-0.43213302	-0.35159358	-0.43213302	-0.1420785	0.22938044	-0.43213302	-0.43213302	-0.43213302	-0.43213302	-0.43213302	-0.43213302	-0.17039733	0.30074194	0.41767147	0.19814321	-0.43213302	-0.43213302	-0.39635897	-0.10968965	-0.08497358
-0.43213302	-0.43213302	0.19133462	0.1988253	0.19623111	-0.43213302	-0.106945746	-0.43213302	-0.43213302	-0.43213302	-0.43213302	-0.43213302	-0.43213302	-0.43213302	-0.20472792	-0.43213302	-0.43213302	-0.43213302	-0.43213302	-0.43213302	-0.28829858	-0.07623325	0.3068304	0.11256884	-0.43213302	-0.43213302	0.3303426	0.18153179	-0.08768933	-0.43213302	-0.43213302	-0.43213302	-0.43213302	-0.400867	-0.0009916661	-0.43213302	-0.43213302	-0.43213302	-0.43213302	-0.43213302	-0.43213302	-0.13796236	0.5016216	-0.28285027	0.009937496	-0.43213302	-0.43213302	-0.2939993	0.041299604	0.08426832
-0.43213302	-0.43213302	-0.43213302	-0.43213302	0.51634187	-0.0074794497	-0.22776759	-0.06920059	-0.16188636	-0.34569964	-0.43213302	-0.43213302	-0.43213302	-0.43213302	-0.43213302	-0.43213302	-0.43213302	-0.43213302	-0.43213302	-0.16142388	-0.43213302	-0.43213302	-0.36163905	0.34041476	-0.18268327	-0.3112784	0.3066743	-0.30587107	-0.4006194	-0.43213302	-0.43213302	-0.43213302	-0.3962519	-0.37575015	-0.43213302	-0.43213302	-0.43213302	-0.21867892	-0.43213302	-0.43213302	-0.034707647	0.06697229	-0.09785377	-0.2751444	-0.43213302	-0.43213302	0.022098908	-0.10613169	-0.012046036	-0.080179185
0.2562384	-0.43213302	-0.43213302	-0.43213302	-0.037108876	0.3108211	0.21598391	-0.10020243	0.1961548	0.032242343	-0.43213302	-0.43213302	-0.43213302	-0.43213302	-0.43213302	-0.3516706	-0.43213302	-0.43213302	-0.43213302	-0.081922	0.047713414	-0.43213302	-0.43213302	0.04033088	0.07479246	-0.43213302	-0.43213302	-0.359999	-0.43213302	-0.26652932	-0.43213302	-0.43213302	-0.23101723	-0.37816617	-0.38619307	-0.43213302	-0.43213302	-0.001358395	0.075978056	0.05579429	0.67515373	0.057399757	-0.43213302	0.078288086	-0.33664164	-0.15480195	-0.100924715	0.059386667	-0.19742134	0.055059228
0.7770409	-0.22908735	-0.43213302	-0.43213302	-0.26837236	-0.13725977	0.08233819	0.033370957	0.14642414	-0.07000388	-0.30730033	-0.43213302	-0.43213302	-0.43213302	-0.43213302	-0.13639314	-0.20659016	-0.43213302	-0.43213302	-0.1528545	-0.17426032	-0.43213302	-0.0532827	-0.35174868	-0.105519526	-0.43213302	-0.3354622	-0.43213302	-0.43213302	-0.32291543	-0.3233423	-0.43213302	-0.41742703	-0.43213302	-0.12852786	0.604969	-0.43213302	-0.043760058	0.17975834	0.17910609	0.15510337	-0.089833856	-0.27744046	-0.10710118	-0.34781298	-0.43213302	0.16916448	0.3371102	0.23985378	0.27436364
0.5814566	0.24640682	-0.07856626	-0.43213302	-0.2752012	-0.43213302	0.00017547204	-0.284989	0.12908268	0.15760426	-0.43213302	-0.43213302	-0.42406344	-0.43213302	-0.31391734	-0.16645475	-0.43213302	-0.43213302	-0.43213302	-0.32681185	-0.23238185	-0.43213302	-0.19677928	-0.33251888	-0.20816463	0.0056750006	-0.43213302	-0.43213302	0.07109862	0.17622396	-0.22563304	-0.43213302	-0.43213302	-0.43213302	0.92369527	0.7438261	-0.43213302	-0.11706326	-0.09361167	-0.43213302	0.104270056	-0.18192478	-0.0064480873	-0.37469405	-0.39932057	-0.43213302	0.09236023	-0.009160998	0.2448918	-0.32054234
0.5891791	0.54256344	0.36207417	0.67136157	0.35082784	-0.24059932	-0.43213302	-0.43213302	-0.26405248	-0.299308	-0.24107641	-0.43213302	-0.43213302	-0.43213302	-0.12507103	-0.43213302	-0.43213302	-0.2482975	-0.43213302	-0.43213302	-0.43213302	-0.43213302	-0.43213302	-0.43213302	0.33628643	-0.10859947	-0.43213302	-0.43213302	-0.424137	0.29116425	0.16207737	-0.43213302	-0.43213302	-0.43213302	0.5742315	0.042072657	-0.43213302	0.48312533	-0.35019627	-0.43213302	-0.1272782	-0.24395725	-0.057093993	-0.25421578	-0.17472243	-0.1608295	0.05625857	-0.098814	-0.43213302	-0.3488905
0.6553342	1.4809872	0.87589437	1.586654	0.9698769	0.9039885	-0.16622944	-0.43213302	-0.11194457	-0.1982327	-0.36095318	-0.43213302	-0.43213302	-0.15596274	-0.43213302	-0.43213302	-0.43213302	-0.0018794604	-0.43213302	-0.43213302	-0.43213302	-0.43213302	0.07123192	-0.43213302	0.3116596	0.055317402	-0.13379343	-0.29002818	0.22125195	-0.3859019	-0.20355701	-0.3402858	-0.43213302	-0.43213302	0.5654392	-0.15605001	-0.0334665	0.23858003	-0.43213302	-0.38905057	-0.26238257	0.38142398	0.39502892	-0.43213302	-0.28268877	-0.1835368	0.41108513	-0.083883196	-0.35471785	0.14771114
-0.42222425	0.36804003	0.4255806	0.8826295	0.40386653	0.6755475	0.64683783	0.90442055	0.31404325	0.12148899	-0.39613813	-0.03767967	0.16321956	0.06005839	-0.43213302	-0.43213302	-0.43213302	0.10647046	-0.43213302	-0.43213302	-0.43213302	-0.43213302	-0.0822615	-0.43213302	0.49706537	0.04499261	-0.29826823	-0.39767927	0.49187002	-0.04871548	-0.086922966	-0.43213302	-0.43213302	-0.43213302	0.5390385	0.37889272	-0.13521981	0.17341071	-0.43213302	-0.43213302	-0.372808	0.20047154	0.21064377	0.12821631	-0.3561132	0.018342027	0.41271338	-0.09189003	0.1611236	0.00074720255
-0.43213302	0.08080379	0.19194855	0.3930492	0.5470595	1.5178635	0.8371894	-0.22828844	0.61554813	0.12872903	0.20472413	0.5382841	0.76834667	0.72105104	0.09278996	-0.018686853	-0.43213302	-0.43213302	-0.43213302	-0.43213302	-0.43213302	-0.43213302	-0.32213205	-0.43213302	-0.43213302	0.18467009	0.11531827	0.1432237	0.29279062	0.1865543	-0.43213302	-0.43213302	-0.43213302	0.040143702	0.68254167	0.033829518	-0.3615148	-0.43213302	-0.43213302	-0.43213302	0.34597814	0.2695387	-0.18175404	0.27589035	-0.43213302	0.71000206	0.4656216	-0.14098538	-0.070245065	-0.111149244
-0.43213302	0.01832835	-0.20791462	0.1531696	0.608122	1.4225274	1.2815093	0.7796226	0.061683822	-0.020923443	0.018896537	0.0005231722	0.66921926	1.0968324	1.2244289	0.83129734	-0.047287926	-0.03169412	-0.097096935	-0.047971554	0.2987011	0.07438155	-0.41737464	-0.43213302	-0.43213302	-0.33601016	-0.21312502	0.24002308	0.11555337	0.08406967	-0.043349687	-0.09526042	0.41707233	0.039001144	0.65651375	0.13360114	-0.43213302	0.1016871	-0.43213302	-0.43213302	0.20451646	-0.009128994	-0.43213302	0.027253881	0.41999707	0.6746058	0.16374247	-0.43213302	-0.24702556	0.22994061
-0.43213302	-0.43213302	0.05753349	-0.33413234	-0.43213302	0.5147879	0.84046674	1.2179979	0.747642	-0.37333292	-0.43213302	-0.03984473	-0.15408814	0.43114287	-0.05743785	0.16652466	-0.31606895	0.47119522	0.7126876	1.0527508	1.4235631	1.1779069	0.5330789	0.28837878	-0.14358936	-0.43213302	-0.2514684	0.21315107	0.24591434	0.51061803	0.46172568	0.8895633	1.1850675	-0.075155504	0.4429204	0.05858251	-0.43213302	-0.20740741	-0.43213302	-0.0018057869	0.17353733	-0.07424444	-0.43213302	-0.39234346	0.7484968	-0.07197872	-0.43213302	0.008656721	0.022710135	0.21110353
-0.43213302	-0.43213302	-0.2916071	0.18138511	-0.43213302	-0.37280035	0.812358	0.7053112	0.71613073	0.28090957	-0.43213302	-0.43213302	0.43715772	-0.43213302	-0.43213302	-0.43213302	-0.43213302	-0.088666216	0.40466025	0.992485	1.1204119	1.7003534	1.364504	0.5647572	0.51962763	0.13571738	0.16633257	0.10408375	0.7263875	0.4032496	1.0510063	0.7340399	0.4973022	0.25021255	0.21041964	-0.43213302	-0.43213302	-0.38296562	-0.43213302	0.12963127	-0.09242631	-0.43213302	-0.43213302	-0.39372808	0.009114246	-0.43213302	-0.43213302	-0.1406242	0.21970919	0.59462655
-0.43213302	-0.43213302	-0.43213302	0.4352123	0.25939724	0.16256042	0.13923998	0.03097722	0.14078161	0.542466	-0.071258366	-0.43213302	0.21010046	-0.43213302	-0.43213302	-0.43213302	-0.43213302	-0.43213302	-0.43213302	0.39020848	-0.1046124	0.5447659	0.36401415	0.69745314	0.7064659	1.0149592	1.09538	0.8979444	1.0217328	0.73515993	0.67070276	0.5259135	-0.16939077	-0.066887856	0.7777697	0.2237113	-0.43213302	-0.43213302	-0.36111388	0.3457208	-0.43213302	-0.43213302	-0.43213302	-0.37241328	-0.43213302	-0.43213302	-0.36171764	-0.07846951	0.10282782	0.16115744
-0.3443015	-0.26275188	-0.08901589	0.670765	-0.010236973	0.03943877	0.06365705	-0.32849702	0.04900024	0.5300735	0.60172915	0.41080582	0.7465167	0.0007428216	-0.32454422	-0.43213302	-0.43213302	-0.43213302	-0.43213302	-0.27180132	-0.21061157	0.43748492	-0.23462144	-0.06896844	-0.18543746	0.06898372	0.83040243	1.202528	0.6883714	0.9032594	1.1632819	0.84581065	0.41694096	0.37779167	0.6656356	0.37408265	0.44390973	-0.35147414	-0.41623682	-0.43213302	-0.43213302	0.24948546	0.25462294	-0.12801944	-0.43213302	-0.16308895	-0.43213302	-0.056807894	-0.43213302	-0.28978956
-0.43213302	-0.3886213	0.06071921	0.4209497	-0.43213302	-0.23910081	-0.43213302	0.47559598	0.2459686	0.066743046	0.7260438	0.7259181	0.7563893	0.16234143	-0.43213302	-0.43213302	-0.43213302	-0.43213302	-0.43213302	-0.43213302	-0.056176737	0.63680476	0.23740113	-0.0748168	0.09949385	-0.37381583	0.5547955	0.84134704	0.6533064	0.24355452	-0.28152075	0.47047636	0.61958975	0.56185776	0.8005292	-0.032675523	0.4266683	0.1919125	-0.4305679	-0.43213302	-0.20289224	0.4159177	-0.30663872	-0.1994845	-0.11595498	-0.43213302	-0.43213302	-0.42017603	-0.43213302	0.08012324
-0.43213302	-0.43213302	0.25829148	0.40702704	-0.43213302	-0.43213302	-0.43213302	0.059064284	0.20860252	0.333152	0.6490694	1.0076777	1.2305523	0.44850734	-0.43213302	-0.43213302	-0.43213302	-0.43213302	-0.43213302	-0.43213302	-0.39216813	-0.43213302	0.405599	-0.22090259	0.08586251	-0.37244272	0.42315876	1.0037868	0.67288345	0.03254396	-0.43213302	-0.3601852	0.27770117	-0.43213302	0.06997839	0.24309503	0.36958104	0.20524256	0.029757878	0.25524965	0.2947214	0.56530464	-0.13446078	-0.015929898	-0.31611985	-0.43213302	-0.2020992	-0.43213302	-0.1257475	-0.43213302
-0.43213302	-0.43213302	0.48148412	0.2554858	-0.3080424	-0.43213302	-0.43213302	-0.43213302	-0.14828096	0.29160067	0.15255386	0.030023342	1.0648371	0.94560826	0.055774156	-0.43213302	-0.43213302	-0.43213302	-0.43213302	-0.43213302	-0.43213302	-0.43213302	-0.18078174	-0.43213302	0.25341132	0.32004842	-0.040634938	0.62072927	0.90821034	0.4467189	-0.43213302	-0.43213302	0.045772586	-0.43213302	0.16318364	-0.37448218	-0.43213302	-0.43213302	-0.30909693	0.74141943	0.13638669	0.36112648	0.1483735	-0.16674511	0.16255279	-0.43213302	-0.43213302	-0.43213302	-0.23183672	-0.43213302
-0.4080307	-0.43213302	0.47683823	-0.09170967	-0.43213302	-0.43213302	-0.43213302	-0.43213302	-0.43213302	0.16341245	0.34201464	0.016721511	1.0449274	1.3072687	0.7414974	0.3673923	-0.24476719	-0.43213302	-0.43213302	-0.43213302	-0.43213302	-0.43213302	-0.43213302	-0.43213302	0.23706122	0.122358955	-0.23988962	-0.15339528	0.49153882	0.3701095	-0.12174646	-0.43213302	-0.43213302	-0.0846128	0.32930186	0.311572	-0.1975282	-0.43213302	-0.43213302	-0.23896727	-0.43213302	-0.43213302	-0.26478457	0.22849923	0.16255072	-0.3139088	-0.43213302	-0.43213302	-0.14835949	-0.43213302
-0.43213302	-0.43213302	0.33062223	0.06527376	-0.43213302	-0.43213302	-0.43213302	-0.38313556	-0.0593356	0.1568157	-0.07211891	-0.306904	0.221433	0.81924033	1.0375714	1.2287068	0.13915665	-0.19629686	-0.43213302	-0.2717147	-0.19270328	-0.43213302	-0.43213302	-0.08118814	-0.31658122	-0.36724886	0.48840427	0.43691373	0.41877836	0.25113449	0.40764686	-0.43213302	-0.43213302	-0.3058866	0.023953823	0.08652985	0.03165021	-0.43213302	-0.009354495	-0.43213302	-0.43213302	-0.3962675	0.048761327	-0.1448149	-0.43213302	-0.43213302	-0.43213302	-0.43213302	-0.43213302	-0.43213302
-0.43213302	-0.43213302	0.27125877	0.08726067	-0.43213302	-0.43213302	-0.43213302	-0.43213302	-0.15071881	0.07813709	-0.038335774	0.094573714	-0.43213302	-0.09529316	0.57872224	1.3816059	-0.04358034	-0.35196292	-0.43213302	-0.036670044	-0.43213302	-0.43213302	-0.011123229	-0.40562057	-0.07462257	-0.43213302	0.33180976	0.6734526	0.89471424	0.056243084	0.48839784	-0.43213302	-0.43213302	0.13586926	-0.33514357	-0.39613938	-0.17186055	-0.43213302	-0.43213302	-0.27757815	-0.43213302	-0.43213302	-0.090001	-0.43213302	-0.43213302	-0.43213302	-0.43213302	-0.41294873	-0.43213302	-0.43213302
-0.43213302	-0.26118505	0.3065254	-0.3069079	-0.43213302	-0.43213302	-0.43213302	-0.43213302	-0.30933857	-0.23994356	-0.40169144	0.16322358	-0.26139498	-0.43213302	-0.10375598	1.049731	0.23716904	-0.07268218	-0.43213302	-0.11186692	-0.43213302	-0.033016667	0.13910882	-0.43213302	-0.43213302	-0.43213302	-0.09084546	0.18830614	0.9087297	0.10331912	0.8263083	-0.13992195	-0.43213302	0.31477398	-0.29211178	-0.43213302	-0.41018015	-0.43213302	-0.43213302	-0.43213302	-0.3963492	-0.43213302	-0.3614022	-0.43213302	-0.43213302	-0.43213302	-0.3905737	-0.43213302	-0.43213302	-0.43213302
-0.32085755	-0.19374451	-0.22674243	-0.23405808	-0.43213302	-0.30687362	-0.43213302	-0.43213302	0.285989	-0.14208637	-0.43213302	-0.43213302	-0.09061163	-0.43213302	-0.43213302	-0.08375287	0.62350214	0.8996842	0.6812822	0.06208553	-0.23937556	-0.14796607	-0.39927274	-0.43213302	-0.3819779	-0.43213302	-0.2867842	0.024502546	0.5135463	0.53394264	0.5163685	0.25591868	0.087099075	0.5073857	0.10724228	-0.27854738	-0.43213302	-0.43213302	-0.43213302	-0.43213302	-0.43213302	-0.33222306	-0.41707638	-0.046935376	-0.43213302	-0.17723978	-0.43213302	-0.41071978	-0.43213302	-0.43213302
0.10310439	-0.43213302	0.06201945	-0.43213302	-0.43213302	-0.43213302	-0.43213302	0.19079392	0.3477425	0.12718937	-0.43213302	-0.43213302	0.2941551	0.02131696	-0.43213302	-0.2868783	-0.42138752	0.71640015	1.2440342	0.6633429	-0.07073031	-0.43213302	-0.43213302	-0.43213302	-0.07440566	-0.43213302	-0.26285714	0.45826426	0.15168422	0.46491823	0.45167652	0.30546775	-0.43213302	0.6100715	0.65799487	0.17867668	-0.43213302	-0.43213302	-0.43213302	-0.43213302	-0.43213302	-0.43213302	-0.13866772	-0.12617084	-0.43213302	-0.43213302	-0.064722896	-0.12068611	-0.43213302	-0.43213302
-0.16437392	-0.41765222	-0.43213302	-0.43213302	-0.43213302	-0.2303113	-0.43213302	0.0087921955	0.55548483	-0.35954928	-0.43213302	-0.43213302	-0.078759626	0.096598476	-0.43213302	-0.43213302	-0.43213302	0.5460586	1.1428913	1.2544174	0.32978475	-0.43213302	-0.43213302	-0.3976959	-0.3306952	-0.43213302	0.09488549	0.12254396	0.39953882	0.4090047	-0.09111343	0.066250876	-0.25821444	0.08472845	0.63609326	0.007973159	-0.28792337	-0.43213302	-0.43213302	-0.43213302	-0.43213302	-0.43213302	-0.43213302	-0.43213302	-0.43213302	-0.43213302	-0.09303195	-0.30312958	-0.34726143	-0.43213302
-0.43213302	-0.43213302	-0.43213302	-0.43213302	-0.43213302	-0.13415487	-0.43213302	0.0056981426	-0.07544572	-0.43213302	-0.43213302	-0.36158475	-0.43213302	-0.10973123	-0.43213302	-0.43213302	-0.43213302	-0.28795633	0.37576345	0.8632618	1.0004743	0.22204734	-0.43213302	-0.43213302	-0.43213302	-0.29753512	0.26058203	0.30504116	0.40568653	0.3106623	-0.22730891	-0.20088565	0.07625212	-0.15762898	0.87256324	0.07380109	-0.43213302	-0.24552304	-0.18937302	-0.4160016	-0.43213302	-0.43213302	-0.43213302	-0.43213302	-0.43213302	-0.2151866	-0.09240825	0.16881949	-0.43213302	-0.43213302
-0.43213302	-0.43213302	-0.43213302	-0.43213302	-0.43213302	-0.43213302	0.005843249	-0.43213302	-0.19492267	-0.26931477	-0.43213302	-0.43213302	-0.43213302	-0.43213302	0.405482	-0.43213302	-0.43213302	0.12754232	0.017342905	0.67086333	0.7438888	0.70614445	-0.0572388	-0.43213302	-0.43213302	-0.43213302	-0.43213302	0.37460414	-0.03692471	0.3062069	0.42320853	0.35404372	-0.43213302	0.18341467	1.0760009	0.15805325	-0.41830862	-0.16464067	-0.23996621	0.1023309	-0.43213302	-0.43213302	-0.43213302	-0.43213302	-0.43213302	-0.43213302	-0.10326578	0.13374421	-0.43213302	-0.38817936
-0.43213302	-0.43213302	0.05970708	-0.43213302	-0.43213302	-0.43213302	-0.43213302	0.046122324	-0.43213302	-0.43213302	-0.43213302	-0.43213302	-0.43213302	0.031956714	0.2071154	0.033698693	-0.43213302	0.10445372	0.51107645	0.21981634	0.3578748	0.9478717	1.0198692	-0.09272702	-0.43213302	-0.43213302	-0.06922056	0.33931953	0.2113084	0.29747117	0.46397743	0.5578386	-0.43213302	-0.17090635	0.93910855	0.41284502	-0.20459881	-0.43213302	0.39198688	-0.3692373	-0.43213302	-0.43213302	-0.43213302	-0.43213302	-0.43213302	-0.43213302	-0.43213302	-0.43213302	-0.4013689	-0.31483415
-0.43213302	-0.22729594	0.013250965	-0.43213302	-0.43213302	-0.040194098	-0.42036313	0.15737003	0.072327085	-0.43213302	-0.43213302	-0.43213302	-0.43213302	-0.20737499	-0.43213302	-0.05964511	0.45742247	0.45617247	-0.1633878	-0.43213302	-0.12752062	0.55476093	0.9337351	0.8542933	0.17556895	-0.43213302	-0.08417097	-0.21876542	0.1498703	-0.013200199	0.44654673	0.9570797	-0.22337738	0.058142543	0.6532617	0.29344964	-0.2599593	-0.43213302	0.1841922	-0.43213302	-0.13268806	-0.43213302	-0.43213302	-0.43213302	-0.43213302	-0.43213302	-0.32174745	-0.43213302	-0.43213302	-0.3179016
-0.43213302	-0.43213302	-0.43213302	-0.39337838	-0.43213302	-0.087044165	0.114173636	-0.1511155	0.11273331	-0.43213302	-0.43213302	0.05872655	-0.43213302	-0.43213302	-0.43213302	-0.43213302	0.6353779	0.34144738	-0.43213302	-0.24197681	-0.09325414	0.14040184	0.8932176	1.4238504	0.88148457	0.03762479	-0.31719184	-0.03643518	0.39007282	-0.100598216	-0.13255861	0.965774	0.63786525	0.39068812	1.0109043	0.7153891	-0.43213302	-0.43213302	-0.14380437	-0.43213302	-0.10276699	-0.107959814	-0.07950863	-0.40323555	-0.43213302	-0.43213302	-0.43213302	-0.43213302	-0.42384663	-0.3171384
-0.43213302	-0.43213302	-0.43213302	-0.43213302	-0.33683705	0.24892403	0.15570031	-0.43213302	0.11632141	-0.1544415	-0.43213302	-0.41444805	-0.1290275	-0.43213302	-0.10541281	-0.37151238	0.79299355	-0.33160675	-0.43213302	0.0025489095	-0.43213302	-0.41760474	0.46462816	0.94858253	1.0707308	0.9444497	-0.3509275	0.0756545	0.1789691	-0.029646581	0.4159973	0.96152526	0.79917276	0.6705071	1.4262509	0.58927304	-0.43213302	-0.33522236	-0.18482605	-0.43213302	-0.43213302	0.23973012	0.35468292	-0.12486637	-0.43213302	-0.43213302	0.06869906	-0.33951268	-0.27810103	-0.43213302
-0.43213302	-0.43213302	-0.43213302	-0.43213302	-0.09091733	0.35592705	0.10720335	-0.43213302	0.04202072	0.25178394	-0.37440664	-0.43213302	-0.43213302	-0.43213302	0.27968785	0.4730121	0.20821926	-0.43213302	-0.43213302	-0.11160303	-0.43213302	-0.43213302	-0.29320297	0.13687254	0.6408957	1.0381217	0.7124686	-0.23163347	0.24654454	0.13110681	0.55127996	0.73862886	0.61407447	0.68352497	1.0837021	0.23694637	0.3875569	0.2596088	-0.27651936	-0.43213302	-0.43213302	0.923497	0.3333885	0.27027977	-0.43213302	-0.43213302	-0.3604835	-0.36862728	-0.43213302	-0.43213302
-0.43213302	-0.43213302	-0.43213302	-0.43213302	-0.43213302	-0.17223032	-0.43213302	-0.43213302	0.035509326	0.27753857	-0.27674553	-0.43213302	-0.43213302	-0.25230458	0.59912944	0.6537292	0.47775835	-0.34908536	-0.43213302	-0.43213302	-0.31994635	-0.43213302	-0.43213302	-0.43213302	0.08888122	1.034196	1.3241593	0.76563597	-0.09418033	-0.43213302	-0.43213302	0.7859482	0.31288192	0.08866655	1.0852305	0.8135262	0.23888342	0.3602	-0.43213302	-0.43213302	-0.43213302	-0.26925033	0.1501656	-0.079610296	0.31869462	-0.43213302	-0.43213302	-0.43213302	-0.43213302	-0.43213302
-0.43213302	-0.43213302	-0.43213302	-0.43213302	-0.43213302	-0.43213302	-0.43213302	-0.43213302	0.31523046	-0.007942794	-0.23350954	0.27293223	-0.09983393	0.08715526	1.1145732	0.8151985	0.088656954	0.014919204	-0.43213302	-0.35764667	-0.39238396	-0.43213302	-0.43213302	-0.43213302	-0.16008331	0.52965564	1.1471528	0.90940094	0.2601285	-0.43213302	-0.43213302	0.8512064	0.3219799	0.06723763	1.2906958	0.40843582	0.24605928	0.034931142	-0.43086225	-0.43213302	-0.43213302	-0.43213302	0.10890807	-0.07373434	0.45231923	-0.31549576	-0.43213302	-0.43213302	-0.29650763	-0.43213302
-0.10742039	-0.23682256	-0.43213302	-0.27025437	-0.33809525	-0.43213302	-0.43213302	-0.14990051	-0.126766	-0.24288017	-0.43213302	-0.14972156	0.8365854	1.2999611	0.40848574	0.8209767	0.20953809	-0.21949561	-0.43213302	-0.43213302	-0.43213302	-0.43213302	-0.43213302	-0.43213302	-0.21484952	0.09314271	0.74586433	0.6614713	0.48899293	-0.07461173	0.15341982	0.42363143	0.46969688	0.32509145	1.7531534	0.5089588	0.17732307	0.010552802	-0.43213302	-0.43213302	-0.43213302	-0.43213302	-0.43213302	0.19878866	0.5916597	0.35410973	0.24033101	-0.31839216	-0.2717917	-0.43213302
0.26234075	-0.1938065	-0.43213302	-0.43213302	-0.24270271	-0.3113376	0.27089223	0.3647424	-0.054871447	-0.43213302	-0.43213302	-0.2895956	1.1336458	1.0061991	0.9017029	0.942105	-0.107012495	-0.43213302	-0.43213302	-0.43213302	-0.43213302	-0.43213302	-0.43213302	-0.43213302	-0.43213302	-0.2824372	0.4869617	0.22947074	-0.07994114	0.5184183	0.07639114	0.6523133	0.45892122	0.21540362	1.700506	0.81525856	0.38212553	0.2749086	0.044147152	-0.43213302	-0.43213302	-0.43213302	0.12443907	-0.43213302	0.6617306	0.86672926	0.51308894	0.011720575	-0.43213302	0.20110513
0.7646011	0.33434737	-0.43213302	-0.43213302	-0.43213302	0.28938073	0.36757383	0.028960746	-0.030104607	-0.43213302	-0.23844369	0.1589128	0.25742868	0.48028266	0.6019367	0.4869798	-0.10009822	-0.43213302	-0.43213302	-0.32907668	-0.43213302	-0.43213302	-0.43213302	-0.43213302	-0.43213302	-0.43213302	-0.09721646	0.13364281	-0.40291	0.7379243	0.47056565	0.15049702	0.7388897	0.6190314	1.1389904	0.79678273	0.49103338	-0.15027542	-0.43213302	-0.43213302	-0.43213302	-0.43213302	0.24515294	-0.41966555	-0.028378079	0.8716773	0.7243927	0.33551946	-0.43213302	0.4403246
0.7007439	-0.13251396	-0.09251978	-0.43213302	-0.34178883	-0.0023561476	-0.23814002	-0.31423032	-0.21352082	-0.43213302	0.0938759	0.47970584	-0.43213302	0.8243415	0.73125243	0.31227788	-0.43213302	-0.43213302	-0.43213302	-0.13867484	-0.43213302	-0.43213302	-0.43213302	-0.43213302	-0.022538943	-0.43213302	-0.43213302	-0.33674744	-0.28693417	0.7203327	0.9004262	0.826235	0.9739511	1.0420974	0.5143823	0.9372147	-0.4110234	-0.43213302	-0.43213302	-0.43213302	-0.43213302	-0.43213302	-0.10486894	-0.43213302	-0.43213302	0.28914025	0.38787755	0.6456954	-0.43213302	-0.19231914
0.8235242	-0.17435315	-0.43213302	-0.43213302	0.20380333	0.09644548	-0.16632873	0.019726409	-0.23215565	0.14933336	0.45727023	0.013730662	-0.43213302	0.32172236	0.855319	-0.14571089	-0.43213302	-0.43213302	-0.43213302	-0.43213302	-0.43213302	-0.4049598	-0.43213302	-0.43213302	-0.046327695	-0.43213302	-0.43213302	-0.43213302	0.0060713594	0.47942507	0.7818076	1.5067784	1.2970192	0.8948452	1.2295316	0.89887565	-0.3843478	-0.43213302	-0.43213302	-0.3306234	-0.43213302	-0.43213302	-0.30001768	-0.43213302	-0.43213302	-0.43213302	0.37969038	0.6995121	-0.30327106	-0.31350562
0.78805053	-0.3429979	-0.43213302	-0.39691067	-0.43213302	-0.19800201	-0.30671296	-0.077880025	-0.375026	0.2727436	0.084692165	-0.13608955	-0.43213302	-0.035918962	0.7965031	0.3004906	-0.043825038	-0.43213302	-0.43213302	-0.43213302	-0.23786008	-0.43213302	-0.43213302	-0.43213302	-0.05207667	-0.35700688	-0.43213302	-0.43213302	-0.43213302	-0.27526477	-0.13455391	1.0703119	1.269654	0.5525188	0.6157876	0.97744167	-0.3743318	-0.43213302	-0.43213302	-0.35929674	-0.43213302	-0.42629382	-0.07933369	-0.43213302	-0.37687787	-0.16781296	0.51472735	0.83239883	-0.38274175	-0.057445105
0.842836	0.20366126	-0.43213302	-0.43213302	-0.43213302	-0.20740277	-0.43213302	-0.0036660847	0.19441526	0.056702584	-0.43213302	-0.43213302	-0.43213302	0.019554948	0.38466007	0.4642867	0.41622663	-0.43213302	-0.43213302	-0.43213302	-0.3316198	-0.43213302	-0.30965126	-0.05597645	0.045336194	0.065939695	-0.26372597	-0.43213302	-0.43213302	-0.13067661	-0.3992345	0.3690547	0.9729186	0.7782099	1.0460707	0.6916322	-0.27165404	-0.43213302	-0.27542716	-0.112615764	-0.43213302	-0.41955966	-0.26134482	-0.30350402	0.05814221	-0.25121346	0.46425667	0.54249424	-0.43213302	-0.075820744
0.5804491	0.34070262	0.17980838	-0.43213302	-0.43213302	-0.43213302	-0.43213302	-0.09855452	0.07798356	-0.43213302	-0.18404795	-0.43213302	-0.39882407	0.36318332	-0.13845667	0.14705105	0.8131739	-0.43213302	-0.43213302	-0.43213302	-0.43213302	-0.43213302	-0.43213302	-0.014182802	-0.2427929	-0.2687942	-0.43213302	-0.43213302	-0.43213302	-0.23600885	-0.26770326	-0.20819075	0.45728996	0.36791956	1.4154876	0.86174303	-0.43213302	-0.43213302	-0.12860201	-0.34073466	-0.41555935	-0.3208814	-0.43213302	-0.037630845	-0.3068661	0.10932928	0.3578154	0.061316226	-0.43213302	0.0017741504
0.08095531	0.68278456	0.551764	-0.43213302	-0.43213302	-0.43213302	-0.43213302	-0.43213302	0.029655108	-0.43213302	-0.43213302	-0.3101764	-0.43213302	0.21585722	-0.43213302	0.09732735	-0.051705226	-0.28723457	-0.17412588	-0.43213302	-0.43213302	-0.43213302	-0.43213302	-0.36343557	0.094022416	-0.2838214	0.37263486	0.19534127	-0.43213302	-0.27038103	-0.43213302	-0.116926245	0.1880748	0.9166792	1.3752701	0.6678569	-0.43213302	-0.43213302	0.42818	-0.0046439394	-0.09569754	-0.38421366	-0.10445185	-0.43213302	-0.43213302	-0.002698263	0.0957054	-0.43213302	-0.43213302	0.2551459
0.18073031	0.79948646	0.917723	-0.38310492	-0.43213302	-0.43213302	-0.42108297	-0.29093024	0.11727605	-0.43213302	-0.43213302	-0.43213302	-0.43213302	-0.26536995	0.18225141	-0.029395897	-0.12776507	0.34941858	0.407381	-0.43213302	-0.43213302	-0.43213302	-0.08200413	-0.17435649	0.24403208	0.06609945	0.4481874	0.23290206	-0.16983065	-0.20280898	-0.43213302	-0.15341696	-0.3349258	1.3928214	1.6713775	1.0547335	0.48730266	-0.43213302	0.5043499	0.076908655	0.1308172	-0.22094585	-0.031197103	-0.43213302	-0.43213302	-0.06651591	-0.43213302	-0.43213302	-0.43213302	0.631669
-0.20985976	1.0423906	1.0764792	-0.43213302	-0.39032313	-0.43213302	-0.18554862	-0.43213302	-0.43213302	-0.16436644	-0.37640715	-0.43213302	-0.43213302	-0.19747098	-0.43213302	-0.3583233	-0.2612122	0.52581507	0.41389966	-0.43213302	-0.43213302	-0.43213302	-0.39077675	-0.43213302	0.18101405	-0.15280792	0.27096188	0.5049965	-0.18382965	-0.43213302	-0.43213302	-0.43213302	-0.26378217	1.2647194	1.8134674	1.340633	0.7852317	0.5137078	0.52434933	-0.17145863	0.18916588	-0.401628	-0.20677537	-0.43213302	-0.43213302	0.22409448	-0.43213302	-0.31505552	0.45281872	0.67919904
-0.25183344	0.87778544	0.417604	-0.43213302	-0.43213302	-0.43213302	-0.43213302	-0.43213302	-0.43213302	-0.33418998	-0.43213302	-0.43213302	-0.41351718	0.036973465	-0.43213302	-0.43213302	-0.43213302	0.1206946	-0.1416496	-0.11681094	-0.30885994	-0.43213302	-0.29826942	-0.43213302	-0.2755828	0.22918214	-0.2188129	0.043770693	-0.43213302	-0.43213302	-0.43213302	-0.43213302	-0.008488506	1.6811416	1.7386243	0.40058947	0.45342672	1.2166313	1.0800244	0.2582539	-0.27757022	-0.43213302	-0.24849053	0.501793	0.12636401	-0.3827185	-0.43213302	-0.14413999	0.12619403	0.13916294
-0.3373975	-0.17803743	-0.43213302	-0.43213302	-0.43213302	-0.43213302	-0.43213302	-0.37585133	-0.43213302	-0.43213302	-0.43213302	-0.42092916	-0.05624098	-0.3871882	-0.43213302	-0.43213302	-0.43213302	-0.30083382	-0.40032127	-0.0796735	-0.19933802	-0.29124254	-0.43213302	-0.43213302	-0.25853315	0.19081232	-0.20838946	-0.43213302	-0.43213302	-0.34871882	-0.045538053	-0.43213302	-0.16878282	1.269475	1.7383264	0.8502722	-0.43213302	0.2619103	1.2001994	0.11464143	-0.43213302	-0.43213302	-0.43213302	0.3188443	0.039431714	-0.43213302	0.042644788	0.2625197	0.258728	0.38071907
-0.43213302	-0.011953067	-0.43213302	-0.43213302	-0.43213302	-0.43213302	-0.43213302	-0.43213302	-0.43213302	-0.43213302	-0.43213302	-0.3034189	0.23394164	-0.13812324	-0.43213302	-0.43213302	-0.33192295	-0.43213302	-0.34480613	0.0076925107	0.4470439	-0.08217857	-0.09154524	-0.2309301	-0.30745766	0.01719519	-0.43213302	-0.43213302	-0.43213302	-0.43213302	0.052924067	-0.39318827	-0.022925971	1.1448809	1.8892338	1.0281605	0.08025252	0.46197826	0.7282075	0.51140213	-0.43213302	-0.43213302	0.4211724	0.32666707	-0.43213302	-0.3330126	0.074422754	0.781945	0.51653785	0.066615
-0.43213302	-0.32762104	-0.43213302	-0.16988479	-0.43213302	-0.43213302	-0.43213302	-0.43213302	-0.43213302	-0.43213302	-0.43213302	0.05315425	-0.07189645	-0.049309216	-0.43213302	-0.43213302	-0.43213302	-0.43213302	-0.43213302	-0.43213302	0.21801734	-0.41026434	-0.27313313	-0.16212031	-0.43213302	-0.43213302	-0.43213302	-0.43213302	-0.16296373	-0.25880337	0.43714663	-0.29797265	-0.43213302	1.1098164	1.8991432	1.270215	-0.10328745	0.607596	0.1393567	-0.018413896	-0.39374587	0.14459424	0.76426953	-0.43213302	-0.43213302	0.025462642	0.72838175	1.0051464	-0.2093267	-0.18111487
-0.43213302	-0.43213302	-0.30344293	0.30217403	-0.31812564	-0.43213302	-0.32493457	-0.43213302	-0.43213302	-0.33822578	-0.43213302	0.1849977	0.10313716	-0.18491352	0.39264843	-0.25324553	-0.43213302	-0.43213302	-0.43213302	-0.43213302	-0.08253289	-0.11757817	0.06414046	0.09347429	-0.43213302	-0.43213302	-0.43213302	-0.34203938	-0.32219863	-0.13495107	-0.100597985	-0.17779653	-0.43213302	0.70231944	1.5038339	1.2169726	0.30107316	0.84119004	0.09665102	-0.13243999	0.06624897	0.13491268	-0.22063851	-0.43213302	-0.43213302	-0.43213302	1.2519237	0.7515198	-0.2550255	-0.43213302
-0.43213302	-0.43213302	-0.34268722	0.24723646	-0.08325397	-0.43213302	-0.43213302	-0.43213302	-0.43213302	-0.43213302	-0.15147679	0.3473711	-0.30385756	-0.43213302	0.17989366	0.6001424	-0.43213302	-0.43213302	-0.43213302	-0.30894858	-0.43213302	0.20722342	0.3155517	0.4238333	-0.43213302	-0.43213302	-0.43213302	-0.11992893	-0.43213302	-0.43213302	-0.17291366	0.2068312	-0.25293627	0.49425486	0.8664002	1.0608907	0.5843366	1.45621	0.7594634	-0.43213302	0.24998535	0.38476333	-0.43213302	-0.43213302	-0.17803256	0.31595314	0.8995076	0.50531834	-0.22758564	-0.43213302
-0.43213302	-0.43213302	-0.43213302	-0.034514282	-0.05021831	-0.43213302	-0.43213302	-0.43213302	-0.43213302	-0.43213302	0.14771362	0.45627627	-0.29606915	-0.43213302	-0.24696498	0.048288353	0.14401837	-0.43213302	-0.36598575	-0.3821193	-0.43213302	-0.43213302	0.32012588	0.268057	-0.2999279	-0.43213302	-0.34204462	0.7964342	-0.057117805	-0.43213302	-0.4046525	-0.36503702	-0.23501249	-0.095401004	0.45675817	1.1691371	0.6492314	1.2578007	0.584904	-0.34465364	0.015029663	0.05718422	-0.43213302	0.06205918	-0.43213302	0.98691	1.7834615	0.0061175767	-0.09272976	-0.43213302
-0.43213302	-0.43213302	-0.43213302	-0.20788781	-0.42477825	-0.43213302	-0.43213302	-0.43213302	-0.43213302	-0.43213302	0.5634198	0.58210975	-0.17554772	-0.43213302	-0.20779672	-0.43213302	-0.40856615	0.511748	-0.00808178	0.3005976	-0.43213302	-0.43213302	-0.407948	0.37743202	-0.11366558	-0.43213302	-0.22493275	0.23091699	-0.18451539	-0.40990862	-0.43213302	-0.43213302	0.17546141	-0.083433025	0.7169364	1.1514524	0.9543691	1.093795	0.26620167	-0.0137977805	-0.38013157	-0.43213302	0.21901271	0.11389219	-0.38836396	1.2599642	1.3747197	-0.21103619	-0.28603154	-0.1890282
-0.43213302	-0.43213302	-0.43213302	-0.3738784	-0.30673486	-0.43213302	-0.36182562	-0.43213302	-0.43213302	-0.43213302	-0.17997305	0.40971273	-0.29925314	-0.43213302	-0.43213302	-0.43213302	-0.43213302	0.41603342	0.2064016	-0.1592703	-0.086562194	-0.43213302	-0.43213302	-0.4248556	-0.43213302	-0.03306305	0.071305156	-0.17746057	0.3328858	-0.43213302	-0.43213302	0.2391634	-0.26015985	0.41383308	0.91884667	0.4810036	0.9118132	0.736913	-0.11707901	-0.43213302	-0.2731982	0.00023891218	-0.4123589	-0.42625004	0.034272663	1.0364743	0.56699026	-0.43213302	0.09765569	0.017333709
-0.43213302	-0.43213302	-0.43213302	-0.2665891	0.05341998	-0.43213302	-0.43213302	-0.43213302	-0.43213302	-0.43213302	-0.30508766	-0.15540117	-0.39137787	-0.43213302	-0.43213302	-0.43213302	-0.43213302	0.34120882	-0.11031322	-0.3180564	0.47429052	-0.43213302	-0.43213302	-0.43213302	-0.43213302	0.6654061	0.08903061	-0.24662092	-0.43213302	-0.43213302	-0.022582117	-0.045877494	-0.43213302	0.5487004	0.8313331	0.20400184	0.5968093	-0.21631418	-0.43213302	-0.43213302	0.21990448	0.48494592	-0.42454112	0.2972832	0.5288519	0.607147	-0.43213302	-0.43213302	-0.43213302	0.04495047
-0.43024066	-0.43213302	-0.43213302	-0.43213302	-0.2535724	-0.43213302	-0.43213302	-0.43213302	-0.43213302	0.40808684	0.48090455	-0.43213302	-0.43213302	-0.43213302	-0.43213302	-0.43213302	-0.013846172	0.79389477	0.6105422	0.40108514	0.5687682	-0.26076126	-0.43213302	-0.43213302	-0.43213302	0.61498517	0.3568759	-0.33892268	-0.37669075	-0.43213302	-0.15121552	-0.43213302	-0.43213302	0.50020164	0.93828094	0.8771191	-0.046875916	-0.3029541	-0.43213302	-0.43213302	-0.31732622	1.1320133	-0.0023662138	0.09650156	0.48382774	0.40652528	-0.3977498	-0.43213302	-0.43213302	-0.43213302
-0.43213302	-0.43213302	-0.43213302	-0.43213302	-0.43213302	-0.43213302	-0.43213302	-0.43213302	-0.43213302	0.49653003	0.55299425	-0.14442292	-0.43213302	-0.43213302	-0.43213302	-0.43213302	0.51345366	0.9489587	0.10798543	0.16735913	0.03696621	0.342394	-0.43213302	-0.43213302	-0.43213302	-0.36717775	-0.12519898	-0.43213302	0.394116	-0.43213302	-0.43213302	-0.24408954	-0.43213302	0.4846107	0.933324	0.47174636	-0.43213302	-0.25096613	-0.43213302	-0.43213302	-0.33182317	1.0277169	0.49220145	0.13793486	0.031286594	-0.009916194	-0.43213302	-0.43213302	-0.2951642	-0.43213302
-0.43213302	-0.43213302	-0.43213302	-0.43213302	-0.35728374	-0.43213302	-0.43213302	-0.43213302	-0.43213302	0.35343298	-0.3202608	-0.43213302	-0.43213302	-0.43213302	-0.43213302	-0.43213302	0.6584901	0.9162753	0.08544656	0.2690162	0.18214393	-0.43213302	-0.43213302	-0.43213302	-0.43213302	-0.17169788	0.16357137	-0.41791412	0.34283498	-0.3304219	-0.43213302	-0.41722947	-0.12917484	0.9622892	0.6320658	0.35836947	-0.32871807	-0.43213302	-0.43213302	-0.43213302	-0.2411567	0.77010185	0.5564116	-0.43213302	-0.43213302	-0.43213302	-0.43213302	-0.26366755	-0.09980717	-0.43213302
-0.43213302	-0.43213302	-0.36112118	-0.19923133	-0.23881266	-0.2938098	-0.43213302	-0.43213302	-0.43213302	0.3034766	-0.43213302	-0.43213302	-0.43213302	-0.43213302	-0.38362935	0.20778304	0.74265707	0.7678651	-0.36775857	-0.052616496	-0.43213302	-0.43213302	-0.43213302	-0.087664455	-0.07567771	-0.12892537	0.4787546	-0.2512887	0.25855562	-0.43213302	-0.15284148	-0.40579566	-0.43213302	0.6357093	0.91212714	0.5516149	-0.43213302	-0.43213302	-0.19404216	-0.04403171	-0.20381561	-0.04519664	0.14134017	-0.091964304	-0.42805067	-0.43213302	-0.43213302	-0.43213302	-0.43213302	-0.43213302
-0.43213302	-0.43213302	0.05946449	-0.22910558	-0.43213302	-0.40443808	-0.43213302	-0.43213302	-0.43213302	0.35596004	-0.21315785	-0.43213302	-0.43213302	-0.43213302	-0.41622174	0.4297113	0.48584244	-0.21964304	-0.43213302	-0.43213302	-0.43213302	-0.43213302	-0.43213302	-0.43213302	0.5573777	0.11447699	-0.19881405	0.5491467	0.47801045	-0.43213302	-0.36551076	-0.43213302	-0.2093707	0.4225394	0.6821487	0.47508538	-0.43213302	-0.43213302	-0.02064226	-0.077673815	-0.4188795	-0.43213302	-0.43213302	-0.333959	-0.16283248	-0.0908895	-0.43213302	-0.43213302	-0.28422228	0.45177472
-0.43213302	-0.43213302	0.1263391	-0.36572954	-0.37027082	-0.24609724	-0.43213302	-0.43213302	0.13034326	-0.3292593	-0.43213302	-0.43213302	-0.43213302	-0.36792305	-0.3091444	0.11006043	-0.072110415	-0.43213302	-0.43213302	-0.43213302	-0.43213302	-0.43213302	-0.43213302	-0.2829317	0.4540064	0.4712129	-0.0818303	0.9192073	0.44313034	-0.43213302	-0.3155582	-0.43213302	-0.31500864	0.15801112	0.5977209	0.5842067	-0.43213302	-0.43213302	-0.43213302	-0.43213302	-0.43213302	-0.2128769	-0.43213302	-0.43213302	0.07325364	-0.09430417	-0.43213302	-0.43213302	0.0998669	0.46465907
-0.43213302	-0.43213302	-0.43213302	-0.18332164	-0.2961346	-0.13241324	-0.43213302	-0.43213302	0.19656949	-0.43213302	-0.43213302	-0.43213302	-0.43213302	0.24220172	-0.31431666	0.16587327	-0.43213302	-0.43213302	-0.43213302	-0.43213302	-0.43213302	-0.43213302	0.33161426	0.40740535	-0.19655712	0.25514886	-0.18335803	0.9356157	-0.18188535	-0.43213302	-0.43213302	-0.43213302	0.027919518	0.34326017	0.5759405	0.501566	-0.42359796	-0.43213302	-0.43213302	-0.43213302	-0.43213302	-0.43213302	-0.43213302	-0.43213302	-0.43213302	0.06487101	-0.43213302	-0.26552436	0.058182742	-0.06910512
-0.43213302	-0.43213302	-0.43213302	-0.123590805	0.06613647	-0.43213302	-0.1769724	-0.43213302	-0.34097156	-0.43213302	-0.43213302	-0.43213302	-0.43213302	-0.09970226	0.3241896	-0.037684083	-0.43213302	-0.43213302	-0.43213302	-0.43213302	-0.43213302	-0.3863854	0.8473635	0.27088782	0.23196802	-0.18822955	-0.22315463	0.5823436	-0.43213302	-0.43213302	-0.43213302	-0.43213302	-0.05099792	0.30950564	0.41974536	0.04457953	-0.43213302	-0.43213302	-0.43213302	-0.43213302	-0.43213302	-0.43213302	-0.43213302	-0.43213302	-0.43213302	-0.37156978	-0.43213302	-0.3883375	-0.15804777	-0.43213302
-0.43213302	-0.41021234	-0.43213302	-0.39860687	-0.08504829	-0.43213302	-0.43213302	0.39998776	-0.042222947	-0.43213302	-0.43213302	-0.43213302	0.38283604	0.4786793	0.404341	0.1728747	-0.43213302	-0.33612922	-0.23993967	-0.43213302	-0.43213302	0.08551702	0.37877074	0.04080613	0.39081606	-0.04953572	-0.43213302	-0.0867285	-0.43213302	-0.43213302	-0.43213302	-0.43213302	-0.43213302	0.3427572	0.38392666	-0.43213302	-0.43213302	-0.41832703	-0.43213302	-0.43213302	-0.43213302	-0.43213302	-0.43213302	-0.43213302	-0.43213302	-0.43213302	0.43762237	0.3966543	-0.30687347	-0.43213302
-0.43213302	0.13023925	-0.43213302	-0.43213302	-0.43213302	-0.43213302	-0.43213302	0.71849334	0.017462594	-0.43213302	-0.43213302	-0.43213302	0.10572711	0.1467189	-0.4208977	0.18270797	-0.43213302	-0.43213302	-0.43213302	-0.43213302	-0.43213302	-0.43213302	0.17697246	-0.33915183	0.637946	-0.43213302	-0.43213302	-0.016666131	-0.43213302	-0.40154704	-0.43213302	-0.3370997	0.10982061	0.286358	0.36333734	-0.32727733	-0.43213302	-0.4257644	-0.43213302	-0.43213302	-0.43213302	-0.43213302	-0.43213302	-0.43213302	-0.43213302	-0.3610349	0.26615942	0.81141746	-0.43213302	-0.43213302
0.15612416	0.497582	-0.43213302	-0.43213302	-0.43213302	-0.43213302	-0.43213302	0.88357794	0.082458384	-0.43213302	-0.43213302	-0.18943048	0.07517765	-0.43213302	-0.26822463	0.143092	-0.43213302	-0.43213302	-0.43213302	-0.43213302	-0.19317548	-0.08307231	-0.3371299	-0.42058438	0.40135148	0.011538884	-0.43213302	-0.43213302	-0.43213302	-0.43213302	-0.2794916	-0.43213302	-0.3445039	-0.31289414	0.054374628	-0.06022199	-0.43213302	-0.43213302	-0.43213302	-0.43213302	-0.43213302	-0.43213302	-0.43213302	-0.43213302	-0.43213302	-0.16508868	0.76164526	0.5361909	-0.43213302	-0.43213302
0.13732648	0.61274725	-0.43213302	-0.43213302	-0.43213302	-0.43213302	-0.12828374	0.60439926	-0.2473011	-0.43213302	-0.43213302	0.34750867	-0.0444268	-0.43213302	-0.43213302	-0.08353088	-0.43213302	-0.14285739	-0.43213302	-0.17124294	0.046417486	0.01762148	-0.43213302	0.22374594	-0.15488902	-0.43213302	-0.43213302	-0.43213302	-0.43213302	-0.20876564	0.0064148456	-0.33089885	-0.43213302	-0.43213302	-0.41114485	-0.40782058	-0.43213302	-0.43213302	-0.43213302	-0.43213302	-0.43213302	-0.43213302	-0.43213302	-0.43213302	-0.13947599	0.15003178	0.91078115	0.0022562554	0.2598075	-0.31761348
0.03588923	0.3951986	-0.43213302	-0.39177543	-0.43213302	-0.43213302	-0.17307484	0.046894442	-0.3886888	-0.43213302	0.014455157	0.3055753	-0.31864116	-0.43213302	-0.43213302	-0.27111295	0.07074921	-0.43213302	-0.43213302	0.05956642	-0.21852325	-0.16998917	-0.017395442	0.39254823	-0.19438656	-0.43213302	-0.43213302	-0.43213302	0.09766111	-0.058895	-0.43213302	-0.43213302	-0.43213302	-0.43213302	-0.43213302	-0.3367609	-0.43213302	-0.43213302	0.18534824	-0.43213302	-0.15105437	-0.43213302	-0.43213302	-0.30941945	0.03249336	0.7098239	0.82679456	-0.43213302	-0.060977988	-0.4318438
-0.15505946	0.26604792	-0.4300648	-0.43213302	-0.43213302	-0.43213302	-0.3021437	-0.24003367	-0.43213302	-0.43213302	0.03846804	-0.2695482	-0.43213302	-0.06668707	-0.43213302	0.19086228	-0.43213302	-0.43213302	-0.17046677	-0.015791113	0.312208	-0.43213302	-0.23253287	0.49535197	-0.2847371	-0.43213302	-0.43213302	-0.43213302	0.07658871	0.06489526	-0.43213302	-0.43213302	-0.43213302	-0.43213302	-0.43213302	-0.352359	-0.43213302	-0.12736277	0.54165	0.40513963	0.000951435	-0.43213302	-0.43213302	-0.14872769	-0.3189436	1.1988238	-0.3898501	-0.43213302	-0.20100142	-0.22817717
-0.11183806	-0.19353744	-0.15220071	-0.30086955	-0.43213302	-0.43213302	0.37561578	-0.43213302	-0.43213302	-0.43213302	-0.2881641	-0.43213302	-0.43213302	-0.15073426	-0.2257187	-0.34436604	-0.39939353	0.22294286	-0.38063562	-0.015042371	-0.31143096	-0.43213302	-0.3626749	0.36104286	-0.35378948	-0.43213302	-0.43213302	-0.43213302	-0.11570778	-0.43213302	-0.43213302	-0.43213302	-0.43213302	-0.43213302	-0.43213302	-0.43213302	-0.43213302	-0.19154318	0.19014367	0.1811034	-0.42374912	-0.43213302	-0.43213302	-0.43213302	0.3965622	0.6664323	-0.23278646	0.41042292	-0.06468333	-0.43213302
-0.18694046	0.05361475	-0.050698545	-0.40379122	-0.43213302	-0.43213302	0.4807768	-0.3424766	-0.43213302	-0.42409816	-0.43213302	-0.43213302	-0.43213302	0.0020939931	-0.15926538	0.16627172	-0.43213302	0.019446563	-0.38691705	-0.43213302	-0.43213302	-0.43213302	-0.43213302	-0.13987489	-0.43213302	-0.43213302	-0.43213302	-0.37802264	-0.22633512	-0.03041639	-0.43213302	-0.43213302	-0.43213302	-0.43213302	-0.43213302	-0.26874584	-0.28112778	-0.10280223	-0.4152014	0.059496224	-0.13654888	-0.43213302	-0.43213302	-0.43213302	0.71162695	0.25154817	0.24080837	0.0075321547	-0.43213302	-0.43213302
-0.43213302	-0.43213302	-0.43213302	-0.43213302	-0.43213302	-0.43213302	-0.056508787	-0.21035427	-0.43213302	-0.35319853	-0.43213302	-0.43213302	-0.43213302	-0.036391404	-0.13293861	-0.24990205	-0.33007866	-0.2693729	-0.43213302	-0.43213302	-0.43213302	-0.43213302	-0.17242566	-0.43213302	-0.43213302	-0.43213302	-0.35560492	-0.43213302	-0.43213302	-0.43213302	-0.0766963	-0.43213302	-0.43213302	0.31400105	-0.19909495	0.1505817	-0.25246632	0.037802402	-0.31195387	-0.15371801	-0.12931868	-0.43213302	-0.43213302	-0.43213302	0.67438114	-0.022367518	-0.15125312	-0.43213302	-0.43213302	-0.43213302
-0.38686684	-0.43213302	-0.43213302	-0.43213302	-0.43213302	0.07804349	0.39068222	-0.43213302	-0.43213302	-0.3503772	-0.31207442	-0.036513936	-0.045611527	-0.43213302	-0.43213302	-0.40289646	-0.41948688	-0.40010524	-0.43213302	-0.43213302	-0.43213302	-0.43213302	0.1629113	-0.43213302	-0.43213302	-0.43213302	-0.2897284	-0.20693952	-0.37912586	-0.43213302	-0.43213302	-0.43213302	-0.21130411	0.3609325	0.11690203	0.3657145	0.20158008	0.13593957	-0.43213302	-0.43213302	-0.43213302	0.1637519	-0.43213302	-0.43213302	0.20007905	-0.43213302	-0.43213302	-0.43213302	-0.43213302	-0.43213302
-0.20632786	-0.43213302	-0.43213302	-0.31081817	-0.43213302	-0.43213302	0.11365949	-0.22702055	-0.43213302	0.04322712	-0.43213302	-0.40425718	-0.38253248	-0.43213302	-0.43213302	-0.43213302	-0.43213302	-0.3861542	-0.43213302	-0.43213302	-0.43213302	-0.43213302	0.07759175	-0.04884995	-0.43213302	-0.43213302	-0.43213302	-0.055042908	-0.43213302	-0.43213302	-0.43213302	-0.43213302	0.32505983	0.13387543	0.2326297	0.41037858	0.43304887	-0.21675645	-0.43213302	-0.43213302	-0.43213302	0.6116266	-0.090903476	0.11867448	0.13083565	-0.15797222	-0.43213302	-0.43213302	-0.43213302	-0.43213302
0.016528014	0.19200547	-0.37573698	-0.09959067	-0.43213302	-0.349159	-0.43213302	0.014150798	-0.3739638	-0.43213302	-0.4012675	-0.43213302	-0.43213302	-0.43213302	-0.43213302	-0.43213302	-0.04758225	0.32990697	-0.43213302	-0.2686196	-0.40431005	-0.43213302	-0.43213302	-0.16457385	0.2746701	-0.35332677	-0.43213302	-0.43213302	-0.43213302	-0.43213302	-0.40555683	-0.43213302	0.18670714	-0.10904091	-0.25535464	-0.18607064	-0.046635296	-0.43213302	-0.43213302	-0.43213302	-0.15884738	0.72998255	0.43920735	0.2952791	-0.43213302	-0.43213302	-0.43213302	-0.43213302	-0.43213302	-0.43213302
0.05176666	-0.30843055	-0.38210824	-0.43213302	-0.43213302	-0.43213302	-0.39294538	-0.25747478	-0.43213302	-0.43213302	-0.43213302	-0.43213302	-0.20971736	-0.43213302	-0.43213302	-0.43213302	-0.43213302	-0.2964244	-0.43213302	-0.1938178	-0.41520655	0.11522734	-0.43213302	-0.20608175	0.32625833	-0.43213302	-0.05103999	-0.43213302	-0.43213302	-0.43213302	-0.43213302	-0.43213302	-0.058590773	-0.30392566	-0.22871251	-0.23977683	0.00025014882	-0.43213302	-0.43213302	0.21510471	0.069644004	0.8083143	0.96050763	0.27231354	-0.43213302	-0.43213302	-0.43213302	-0.43213302	-0.43213302	-0.31380713
-0.1959309	-0.43213302	-0.43213302	-0.43213302	-0.3986969	-0.43213302	-0.1176693	-0.43213302	-0.43213302	-0.230644	-0.08224679	-0.3913789	-0.0667469	-0.43213302	-0.21064278	-0.26917246	-0.43213302	-0.43213302	-0.43213302	-0.14100122	-0.37896362	0.2705033	-0.43213302	-0.43213302	-0.02261556	0.022846112	-0.0247856	-0.31314284	-0.43213302	0.15627144	-0.43213302	-0.030287337	-0.24045233	-0.43213302	-0.43213302	-0.43213302	-0.25936028	-0.10927397	-0.15735751	0.008526831	0.7706985	1.1226549	0.81163716	0.64957696	0.13079092	-0.43213302	-0.43213302	-0.43213302	-0.43213302	-0.43213302
0.70342314	-0.13308178	-0.29641256	-0.06559387	0.9222677	0.18057066	0.39515528	-0.02490111	-0.42385224	-0.43213302	-0.43213302	-0.14616048	-0.08520795	-0.43213302	-0.29131937	-0.13562146	-0.43213302	-0.43213302	-0.43213302	-0.43213302	-0.16482683	0.90000147	-0.43213302	-0.43213302	-0.17791708	-0.43213302	-0.38968453	-0.31012002	0.17692833	-0.23194468	-0.3209505	-0.15922706	-0.28070772	-0.43213302	-0.43213302	-0.24972264	0.160304	0.6548489	0.45682296	0.1968199	1.1719109	1.1530902	0.44705346	0.5397729	-0.13919047	-0.41797623	-0.43213302	-0.43213302	-0.43213302	-0.05325053
0.22378854	0.35442522	0.20168522	0.27923524	0.6321767	0.16295798	0.34715828	0.0006854011	-0.32169354	-0.43213302	-0.43213302	-0.43213302	-0.05748059	-0.31117654	-0.35845596	-0.43213302	-0.123968504	-0.43213302	-0.43213302	-0.14102621	0.12680134	0.84374017	-0.43213302	-0.43213302	-0.43213302	-0.29851195	-0.43213302	0.09536375	0.778438	-0.2717547	-0.43213302	-0.07992505	-0.41470867	-0.43213302	-0.30522683	-0.3305842	-0.08128877	0.1788364	0.95659274	0.32099465	0.7600784	0.95412296	0.41661188	0.4667409	0.055542737	-0.43213302	-0.20403838	-0.43213302	-0.43213302	0.04837089
-0.43213302	-0.0372593	0.042013098	0.49690008	0.3556615	-0.43213302	0.026974771	-0.23648453	-0.09970745	-0.43213302	-0.3010975	-0.26884586	-0.43213302	-0.34684893	-0.43213302	-0.43213302	-0.043581143	-0.43213302	-0.43213302	0.1552885	0.33979374	0.7082886	-0.43213302	0.18700136	-0.43213302	0.15476085	-0.43213302	-0.43213302	0.6935276	-0.43213302	-0.43213302	-0.43213302	-0.2939682	-0.338671	0.31127	-0.4205724	0.2572745	-0.008235949	0.504647	0.6602456	-0.034049768	0.10942158	0.10653668	0.19416565	-0.051063735	-0.43213302	0.19142324	-0.43213302	-0.43213302	0.55093
-0.43213302	-0.30180547	-0.3134957	0.08572794	0.1735584	0.05638642	0.24289243	0.06734448	0.4487936	-0.28853342	0.044183638	-0.43213302	-0.43213302	-0.43213302	-0.43213302	-0.43213302	-0.32017535	-0.43213302	0.12740494	0.31553563	-0.21449518	-0.13715252	-0.43213302	0.549418	-0.085848235	-0.08428604	-0.42341745	-0.43213302	-0.22590537	-0.43213302	-0.43213302	-0.43213302	-0.34615278	0.2344075	-0.06457625	0.13882798	0.32407877	0.24079406	0.06058514	0.26283598	-0.041904207	0.12750995	-0.36274782	0.10412648	0.41767395	0.38086396	0.037380796	-0.43213302	-0.43213302	0.68469083
-0.43213302	-0.43213302	-0.30248713	0.25762433	0.69525	0.115554504	0.07339256	0.65550894	0.60902464	0.5447135	0.8417894	-0.43213302	-0.43213302	-0.43213302	-0.43213302	-0.3857817	-0.30702397	-0.18950398	-0.15366325	0.74668044	-0.43213302	-0.43213302	-0.43213302	0.6356626	-0.20422393	-0.43213302	-0.43213302	-0.43213302	-0.43213302	-0.43213302	0.16217194	-0.27976242	-0.20730747	-0.43213302	0.32997727	0.02847981	-0.02910913	0.10861646	-0.25913003	0.58019865	0.32936835	0.09754212	-0.4008058	0.4372723	0.3073529	0.8122549	0.15250008	-0.43213302	-0.43213302	0.32271838
-0.43213302	-0.43213302	-0.21438304	0.96752024	0.64366955	0.3603743	0.52399087	0.45879045	0.38663283	0.64610744	0.9889351	0.2887427	-0.27340153	-0.43213302	-0.41065043	-0.14546171	0.09940242	0.21611734	0.089516126	0.12729144	-0.43213302	-0.2067355	0.07728605	-0.17620632	-0.43213302	-0.43213302	-0.43213302	-0.43213302	-0.43213302	-0.32862198	0.1434851	0.061992127	-0.43213302	-0.43213302	0.39466956	0.11210587	0.2655832	-0.024475222	-0.35124	0.5576802	0.7116452	-0.43213302	-0.43213302	0.58377784	-0.045633096	0.9768437	0.59193486	0.39336932	0.62290144	0.33972946
-0.1555258	-0.43213302	-0.37212914	0.6848448	0.74973655	-0.22314525	-0.17425087	0.31341922	0.5199731	0.4593828	0.5657474	0.95198894	0.71859664	0.43209183	-0.17643785	0.0702447	-0.43213302	0.26494867	0.38851777	0.22418979	-0.43213302	-0.43213302	-0.05599277	-0.43213302	-0.43213302	-0.43213302	-0.43213302	-0.43213302	-0.43213302	-0.43213302	0.23626904	0.08515882	-0.43213302	-0.43213302	0.19182763	-0.43213302	0.1059522	0.25307494	-0.3042558	-0.4066724	1.1359422	-0.43213302	-0.43213302	-0.32842788	0.77641565	0.95816725	1.1093119	0.65901446	0.68392795	-0.43213302
-0.34755087	-0.43213302	0.38733143	0.4851595	0.8134647	0.50079125	0.28975922	0.35040453	-0.13304563	0.34839764	0.33534062	-0.124947794	0.18412425	0.542424	0.40533566	0.0068567195	-0.43213302	-0.4194915	0.24937944	-0.07806616	-0.43213302	-0.43213302	-0.43213302	-0.43213302	-0.43213302	-0.43213302	-0.43213302	-0.43213302	-0.43213302	-0.15689494	-0.42031103	-0.43213302	-0.34680024	0.039439574	-0.43213302	-0.43213302	-0.43213302	0.30624998	-0.43213302	-0.036562696	0.63927776	-0.2578064	-0.43213302	-0.43213302	0.4364624	1.0777217	0.705148	0.042912997	0.654707	-0.23685089
-0.43213302	-0.43213302	0.85482675	1.0340105	0.2609353	-0.12396971	0.26667723	0.548014	-0.108768955	0.15549779	0.4102769	-0.19737676	0.23198573	-0.43213302	0.10142444	0.6851792	-0.05030078	-0.36842725	0.265045	0.1321266	-0.43213302	-0.43213302	-0.43213302	-0.43213302	-0.43213302	-0.43213302	-0.43213302	-0.43213302	-0.43213302	-0.038012754	-0.35592183	-0.43213302	-0.25532153	-0.43213302	-0.43213302	-0.43213302	-0.43213302	-0.1127912	-0.43213302	0.42119455	0.0018421387	0.85425955	-0.408815	-0.43213302	-0.10557196	0.69190335	0.58849937	0.3498249	0.90941083	0.7340427
-0.43213302	0.3123148	1.0747379	1.2472744	0.65527546	-0.28811613	0.20303483	0.17643337	0.12968992	-0.37413645	-0.13566922	0.04298744	0.43138024	-0.43213302	-0.43213302	-0.36223027	-0.19705068	-0.2739612	0.74853	-0.14386901	-0.43213302	-0.05016377	-0.43213302	-0.43213302	0.26706296	-0.099058464	-0.43213302	-0.43213302	-0.43213302	-0.43213302	-0.11047729	-0.16512345	-0.43213302	-0.43213302	-0.43213302	-0.43213302	-0.43213302	-0.15850118	-0.43213302	0.092616394	0.7607086	0.8195349	0.17087385	-0.43213302	-0.43213302	0.20181605	-0.25467324	0.5780519	1.0363767	0.56028455
-0.43213302	0.61160004	0.9467243	0.62749666	0.13326564	-0.086656466	-0.42692304	0.15387443	0.243312	-0.1806975	0.28756344	0.2040094	-0.058220666	-0.43213302	-0.43213302	-0.43213302	-0.43213302	-0.43213302	0.29000387	0.087435775	0.25830856	0.33539164	-0.07298577	0.003804369	-0.43213302	-0.12079094	-0.43213302	-0.43213302	-0.112618834	-0.43213302	-0.43213302	0.3791834	-0.43213302	-0.43213302	-0.21980359	-0.22455516	-0.29794613	0.1809174	-0.061751377	-0.110821776	0.47921765	0.8390402	-0.28140685	-0.43213302	0.7014431	0.37315583	0.18295725	1.3242406	0.84947985	0.80525714
-0.43213302	0.45411113	0.49582338	0.3942819	0.22616462	0.062491857	-0.43213302	0.35785714	0.4705235	0.377141	0.49662802	0.06797888	0.3298521	-0.43213302	-0.43213302	-0.43213302	-0.35373154	0.06616356	0.3058035	-0.43213302	-0.1693993	-0.39689615	0.45040303	0.31583655	0.81258553	-0.10039144	-0.43213302	-0.026380433	-0.2710727	-0.3047734	-0.43213302	0.08310479	-0.43213302	-0.3941516	-0.42934686	-0.43213302	-0.43213302	0.13563664	0.027011959	-0.43213302	0.083973385	0.7133154	0.7185388	-0.12362572	1.4795357	0.5619679	1.1118964	0.97138923	1.1384884	0.7658772
-0.17015503	0.9334803	0.6945013	0.45155755	1.0342252	-0.15040305	-0.1566519	0.069362625	-0.43213302	-0.17332412	0.4815619	0.21099102	-0.06295801	-0.43213302	-0.43213302	-0.43213302	-0.43213302	-0.3371744	-0.36046654	-0.43213302	-0.37320757	-0.43213302	-0.43213302	0.17455257	0.43273905	-0.053646788	-0.43213302	0.512605	0.5154472	-0.3246042	-0.090704665	-0.43213302	-0.43213302	-0.40533566	-0.43213302	-0.43213302	-0.43213302	0.123997465	0.44453654	0.422089	0.72683346	0.45834172	1.0261601	-0.12650841	0.70032626	0.49334222	1.4204034	0.770395	0.40792283	1.2144029
0.6514522	0.9227151	0.99548954	0.14547572	0.6320709	-0.06377922	0.18530971	-0.43213302	-0.43213302	-0.43213302	0.1580162	0.22588652	0.027518243	-0.43213302	-0.43213302	-0.43213302	-0.43213302	-0.43213302	-0.43213302	-0.43213302	0.033787515	0.6795981	-0.43213302	-0.31155938	0.11287451	-0.0794162	0.14225489	0.8925731	0.60069746	0.03841199	-0.25094223	-0.43213302	-0.43213302	-0.3349609	-0.43213302	-0.43213302	0.7159021	0.8098889	0.9099654	0.62907046	0.4282242	0.30903178	0.20803285	-0.4128947	0.31970438	0.462989	0.98251957	0.62743896	0.19400707	0.9688863
0.03656497	1.0731522	0.47378963	0.074131906	0.6025631	-0.06962464	0.073224746	-0.43213302	-0.19473861	-0.43213302	-0.42830297	-0.20217317	0.46404353	-0.17764129	-0.43213302	-0.43213302	-0.43213302	0.07838627	-0.43213302	-0.43213302	-0.18654694	0.03318301	-0.43213302	-0.3183798	0.58520526	0.067279294	-0.43213302	-0.26371458	0.5724906	0.6638373	0.44263318	-0.267908	-0.380404	0.09246761	0.22292748	0.5058169	0.88631886	1.1668996	0.2277795	-0.15719838	0.081551425	0.46512663	0.12061056	0.06820896	0.7744632	1.069786	0.7973416	-0.2442719	0.012431861	-0.43213302
0.46761504	1.2895077	0.47266027	-0.3572101	0.07188655	-0.16909114	-0.42012566	-0.43213302	-0.43213302	-0.43213302	-0.43213302	-0.3381491	0.4759298	0.4323215	-0.43213302	-0.35370088	-0.19842455	0.07941924	-0.36726353	-0.37869796	-0.43213302	0.22791915	-0.30475548	-0.22622305	0.16273585	0.1600612	-0.43213302	-0.43213302	-0.24541254	0.2015138	0.18805058	0.010251554	0.5435393	1.081184	0.43692806	0.648611	0.5851216	0.37020278	-0.43213302	-0.30227724	0.15647183	0.3608316	-0.16342336	0.1874153	0.9330353	1.3853819	0.595579	-0.06409231	-0.43213302	-0.43213302
1.0771184	0.825692	0.78186727	0.111568846	-0.13334541	0.20075855	-0.43213302	-0.43213302	-0.43213302	-0.43213302	-0.43213302	0.31630188	-0.27888075	0.22850452	0.030621057	0.12449091	-0.22626615	-0.37925333	-0.43213302	-0.43213302	-0.43213302	0.06435088	0.24191919	-0.06880179	-0.11182087	0.06428788	-0.22146973	-0.43213302	0.11811446	0.09123121	0.69562817	0.5539962	0.6773106	0.48203596	0.031019457	0.0077484935	0.14344724	-0.014727444	-0.24987802	-0.0977195	0.34914166	0.091498785	0.15587488	0.3906633	0.74643683	1.1266986	0.12460882	-0.40698516	-0.1792434	-0.3001579
0.9850602	0.6205113	-0.13025132	0.728487	-0.027424002	-0.43213302	-0.43213302	-0.43213302	-0.43213302	-0.43213302	-0.43213302	-0.43213302	-0.18044908	0.7759093	0.36193624	0.24345459	0.37597513	-0.26614925	-0.43213302	-0.43213302	-0.43213302	-0.43213302	-0.43213302	-0.053031884	0.019774063	-0.0408281	-0.16383396	0.30324838	1.5173253	0.53589743	0.6816313	0.6217849	0.21066363	-0.2593183	-0.26217768	0.042807285	0.1146511	0.33024272	0.047673047	0.011216633	0.13945475	-0.22095683	-0.18637808	0.7933902	1.2107707	1.2239853	-0.057172414	0.12610336	-0.10173914	0.014408004
0.4789627	1.3097619	0.38485202	0.48774365	-0.40742758	-0.43213302	-0.43213302	-0.43213302	-0.43213302	-0.43213302	-0.43213302	-0.43213302	-0.14857857	0.11413966	0.6328333	-0.030908529	0.032784846	0.18146077	-0.43213302	-0.43213302	-0.43213302	-0.43213302	-0.43213302	0.47607654	0.13227434	0.29777005	0.8929307	1.545408	1.2171046	0.92853487	0.028472286	-0.30300683	-0.23645759	-0.02804797	-0.025395188	-0.43213302	-0.017615091	-0.17054401	0.28935966	0.6434576	-0.43213302	0.2523665	0.041670714	0.52590907	0.5466662	1.1881607	0.60411704	-0.06689879	0.023277853	-0.24865772
0.96060073	0.9768806	-0.3143281	0.03592729	0.56367004	-0.43213302	-0.43213302	-0.43213302	-0.43213302	-0.43213302	-0.43213302	-0.43213302	-0.43213302	-0.43213302	-0.23475513	0.5247388	0.28108293	-0.05893078	-0.43213302	-0.43213302	-0.43213302	0.069462985	-0.32420912	0.84801865	1.0192256	0.83595306	1.261908	1.1765735	0.95771426	-0.36742523	-0.43213302	-0.43213302	-0.27068126	-0.27540457	-0.41617283	-0.23478264	-0.43213302	-0.19211993	-0.31421652	0.14571957	-0.38994834	0.3665428	0.5557953	-0.1724927	0.9780023	0.8508661	0.58721197	0.21687013	-0.2992093	-0.43213302
0.80049443	0.26452214	-0.43213302	-0.42021263	0.32822254	0.17802523	-0.43213302	-0.43213302	-0.27769193	-0.43213302	-0.43213302	-0.43213302	-0.43213302	-0.43213302	-0.059618257	0.7662262	-0.43213302	-0.19994594	-0.36165854	0.018892422	0.3400881	0.48559117	1.1549398	1.4801313	0.36340898	0.7898655	0.8897201	-0.29820833	-0.4034308	-0.43213302	-0.43213302	-0.43213302	-0.43213302	-0.1259078	-0.43213302	-0.21960862	-0.20065086	-0.3475778	-0.43213302	-0.43213302	-0.34617236	-0.13563016	0.45214158	0.8946336	0.9083012	0.84785724	1.051779	0.4117942	0.26686597	-0.21308023
1.2611454	0.35287443	-0.43213302	-0.43213302	-0.13294677	0.3658329	0.7018674	-0.43213302	-0.28742325	-0.4273267	-0.43213302	-0.43213302	-0.43213302	-0.43213302	0.17426851	0.7001693	-0.43213302	-0.28988183	0.29242966	0.7030141	0.922736	0.7499693	1.2876284	1.3284773	-0.43213302	-0.43213302	-0.36856338	-0.35475242	-0.43213302	-0.43213302	-0.43213302	-0.43213302	-0.43213302	-0.3426545	-0.43213302	-0.24645558	-0.43213302	-0.36145255	-0.31927007	-0.06415347	0.1491174	-0.009392219	0.55050117	1.2259449	0.39322203	0.3431987	0.97220606	1.1207743	0.9327872	0.29388806
1.1769329	0.671938	-0.43213302	-0.43213302	-0.43213302	0.007237829	0.94374806	-0.43213302	-0.43213302	-0.43213302	-0.43213302	-0.43213302	-0.43213302	-0.43213302	0.37275693	0.56837624	-0.020339508	0.6161464	0.8297562	0.8657066	-0.08574981	0.09569021	0.32887968	0.30122057	-0.43213302	-0.43213302	-0.43213302	-0.12478226	-0.43213302	-0.43213302	-0.43213302	-0.43213302	-0.43213302	-0.43213302	-0.032256257	-0.21078275	-0.43213302	-0.21980098	-0.43213302	-0.172758	0.30327255	-0.43213302	0.113543786	0.61330646	-0.3682806	-0.004565751	0.3005116	0.74461347	1.19097	0.5547538
0.6995187	0.5078528	-0.43213302	-0.43213302	-0.43213302	-0.43213302	0.18485723	-0.37157583	-0.37306458	-0.43213302	-0.43213302	-0.43213302	-0.43213302	-0.43213302	0.45798016	0.40519586	0.7747794	0.34709132	0.85070103	-0.4291472	-0.43213302	-0.42138788	-0.43213302	-0.43213302	-0.43213302	-0.35890344	-0.43213302	-0.43213302	-0.43213302	-0.43213302	-0.35866868	-0.43213302	-0.43213302	-0.43213302	-0.39495057	-0.43213302	-0.43213302	-0.18021142	-0.43213302	-0.43213302	-0.17479372	-0.08366883	0.029849276	0.75281245	0.27781302	0.70932055	0.21913773	-0.04893847	-0.19918162	-0.43213302
-0.15039977	0.43926856	-0.43213302	-0.43213302	-0.43213302	-0.43213302	0.014379677	-0.082771234	0.30439526	-0.43213302	-0.43213302	-0.43213302	-0.43213302	-0.33943442	0.6002377	0.64409494	-0.3360685	0.2703658	-0.022902127	-0.2606772	-0.43213302	-0.43213302	-0.43213302	-0.43213302	-0.40910774	-0.0972193	-0.19996154	-0.43213302	-0.43213302	-0.31780162	-0.13817465	-0.22534215	-0.43213302	-0.43213302	-0.11185608	-0.2789659	-0.00036000696	-0.43213302	-0.43213302	-0.4087016	0.13326257	0.6213746	0.84446806	0.48573276	-0.13379426	0.081891835	-0.2281034	-0.43213302	-0.18803295	0.15411755
-0.43213302	0.3908467	-0.43213302	-0.43213302	-0.43213302	-0.43213302	-0.43213302	0.3562829	0.7069467	0.29950672	-0.43213302	-0.43213302	-0.25194883	0.5216515	0.5164321	-0.13513146	-0.1451845	0.23661289	-0.43213302	0.3327374	-0.43213302	-0.14678419	-0.40922758	-0.43213302	0.485076	-0.37488994	-0.43213302	-0.112881765	0.20140317	-0.08936711	-0.3842626	0.07610985	-0.43213302	-0.43213302	-0.25136665	-0.28635317	-0.35132614	-0.059909873	0.544723	0.34646192	0.49920568	0.59304655	0.6035073	0.40624776	-0.43213302	-0.43213302	-0.43213302	-0.43213302	-0.16658303	0.43594256
-0.41385305	-0.02337975	0.14577883	-0.43213302	-0.43213302	-0.43213302	-0.43213302	0.09845607	0.29175204	0.23167132	-0.43213302	-0.43213302	0.05094605	0.8681697	0.38649765	0.1289526	0.18281986	0.42595828	0.13509755	0.085589856	-0.43213302	-0.41263276	-0.25042024	-0.43213302	0.2725259	-0.43213302	-0.43213302	-0.43213302	0.30710557	0.2329446	-0.1222792	0.12030202	-0.43213302	-0.43213302	-0.43213302	-0.12131037	0.63517857	0.8716659	0.7682712	0.2839731	0.026009826	0.45229447	0.5197562	0.28599134	-0.43213302	-0.43213302	-0.4095366	-0.19703238	0.021865081	0.30886418
-0.3094242	-0.43213302	0.21149848	-0.43213302	-0.43213302	-0.43213302	-0.42730793	-0.43213302	-0.43213302	0.16319889	0.058028672	-0.43213302	-0.28611863	0.9866308	0.3572216	0.0790884	-0.43213302	-0.07576891	-0.008043154	-0.24347381	-0.056592222	-0.43213302	-0.43213302	0.3743645	-0.25137973	-0.43213302	-0.24045172	-0.43213302	0.22615325	0.017452763	-0.43213302	0.0123437075	-0.43213302	-0.43213302	-0.19736286	0.8147042	1.0291861	1.0198574	-0.43213302	-0.43213302	0.8611441	0.36781126	-0.43213302	0.05806934	-0.43213302	-0.43213302	-0.33850363	-0.28430697	-0.17261012	-0.37576154
-0.02386383	-0.43213302	-0.43213302	-0.43213302	-0.43213302	-0.43213302	-0.33797294	-0.43213302	-0.43213302	-0.1445784	0.39782766	-0.18777408	0.32156545	0.9615877	0.45028487	-0.37426394	-0.43213302	0.037862867	0.34770566	-0.11400171	-0.072818324	-0.43213302	-0.43213302	-0.12414294	-0.27348787	-0.43213302	-0.15795203	-0.43213302	-0.33510545	-0.13240056	-0.12319067	0.2865455	0.56800157	0.6705261	0.5579781	0.7501198	0.5666727	0.014943482	-0.43213302	0.0024444356	0.6214793	0.8715855	-0.11451559	0.0595804	-0.43213302	-0.43213302	-0.43213302	-0.41405803	-0.43213302	-0.43213302
0.20501354	-0.43213302	-0.43213302	-0.43213302	-0.43213302	-0.43213302	-0.43213302	-0.43213302	-0.43213302	-0.43213302	0.32281196	0.6586072	0.5514038	1.0449711	0.13442864	-0.37852684	-0.0800507	0.5508431	1.12284	0.31781748	0.12908034	-0.43213302	-0.43213302	-0.29230478	-0.43213302	-0.43213302	-0.21973345	-0.2774536	-0.43213302	-0.43213302	0.20470373	0.8751713	0.5423692	0.5492962	0.10828414	-0.29300147	-0.2909652	-0.24254201	-0.43213302	0.54377246	0.62793833	1.3607522	0.54980636	0.40264904	-0.4205856	-0.43213302	-0.43213302	-0.43213302	-0.43213302	-0.43213302
0.17879754	-0.2279215	-0.43213302	-0.43213302	-0.43213302	-0.43213302	-0.43213302	-0.43213302	-0.43213302	-0.43213302	0.22287771	0.26589334	0.55902165	0.7561707	-0.29903492	-0.2941972	-0.43213302	0.25976944	0.70500994	0.6952385	-0.43213302	-0.18692994	-0.41348183	-0.43213302	-0.43213302	-0.43213302	-0.2012616	0.13966879	-0.10227492	0.33621913	0.5654725	0.17908093	-0.42870966	-0.340183	0.17195772	-0.43213302	-0.43213302	-0.016265158	-0.43213302	0.41573724	1.1530924	1.1086452	0.35833344	-0.1847539	-0.43213302	-0.43213302	-0.43213302	-0.43213302	-0.43213302	-0.43213302
0.53635806	0.24132097	-0.062548175	-0.43213302	-0.43213302	-0.43213302	-0.43213302	-0.43213302	-0.43213302	0.099624746	0.16218479	0.0015850674	0.07397118	0.5408132	-0.43213302	-0.43213302	-0.2858503	0.07335758	0.37782985	1.0110592	-0.22597302	-0.089998566	-0.43213302	-0.43213302	-0.43213302	-0.43213302	-0.04586773	0.66458094	0.6921963	0.5618144	0.34740272	0.20639284	-0.43213302	-0.10348576	-0.43213302	-0.24075513	-0.3523366	0.13694015	0.1929062	0.5391452	1.2214247	0.94976693	0.16702731	-0.4236064	-0.37444907	-0.43213302	-0.43213302	-0.43213302	-0.43213302	-0.43213302
0.34736502	-0.028431052	0.08192317	-0.43213302	-0.43213302	-0.43213302	-0.43213302	-0.43213302	-0.43213302	0.11610119	-0.012856077	-0.039740287	0.012114025	-0.43213302	-0.32434055	-0.43213302	-0.34811452	-0.43213302	0.47184774	0.72019047	-0.112920254	-0.011647371	-0.27432546	-0.43213302	-0.43213302	-0.43213302	0.5132649	0.61873144	0.70394593	0.0101028355	-0.3427323	-0.36381084	-0.11251155	0.35927296	-0.37368253	-0.32386506	-0.1616487	0.21794623	1.1611084	0.7092911	1.0150516	-0.3267132	0.31508222	0.33644348	-0.2849716	-0.43213302	-0.43213302	-0.43213302	-0.43213302	-0.43213302
-0.43213302	0.7323418	-0.2664922	-0.43213302	-0.43213302	-0.43213302	-0.43213302	-0.43213302	-0.43213302	0.112969816	-0.38731256	0.110008426	0.5061857	-0.098009646	0.16591956	-0.18211462	-0.43213302	-0.43213302	0.13791554	0.80238056	0.10205714	-0.29540232	0.14365304	-0.3087625	-0.2895207	-0.04268562	-0.43213302	-0.03043154	0.7877518	0.4087956	-0.08663968	-0.03592398	0.2709751	0.32921752	-0.03267355	-0.20587394	-0.33417216	0.1345818	0.6853498	0.88303524	0.5166521	-0.43213302	0.4607079	-0.23853596	-0.2839595	-0.43213302	-0.43213302	-0.14646341	-0.43213302	-0.43213302
-0.40186217	0.2592285	0.03941081	-0.074892245	-0.43213302	-0.43213302	-0.39942914	-0.43213302	-0.33256274	-0.43213302	-0.04350028	0.0129883755	0.5710887	-0.06530516	0.06778655	0.3602567	-0.43213302	-0.43213302	0.4498855	0.38667843	0.7317359	-0.24153471	0.5839551	-0.43213302	-0.41164222	-0.43213302	-0.43213302	0.26073292	0.7531039	0.42444143	-0.009079566	0.5909872	0.41013566	-0.43213302	0.2596399	-0.43213302	-0.16331002	0.3161324	0.9189745	0.7396575	0.04762024	-0.43213302	-0.010027055	-0.29634625	-0.43213302	0.023629732	-0.43213302	-0.27549425	-0.43213302	-0.046976443
-0.43213302	0.11897369	0.25342536	0.14176896	-0.43213302	-0.43213302	-0.43213302	0.0023938373	0.0038408546	-0.43213302	-0.43213302	-0.18718717	-0.115047954	-0.43213302	0.44419038	-0.13475223	0.12814014	-0.43213302	-0.15167272	0.15001385	0.09518905	-0.10368929	0.4285993	-0.43213302	-0.43213302	-0.43213302	-0.43213302	0.5330911	0.43823934	0.35679737	0.06265064	0.3004916	0.12400573	-0.43213302	0.33730066	0.035541564	0.048984457	0.175356	0.64820254	0.85699606	0.13594659	-0.43213302	-0.43213302	-0.43213302	-0.37808627	-0.40067938	-0.43213302	-0.1092225	0.4115239	-0.43213302
-0.43213302	-0.43213302	-0.07028827	0.17008281	-0.18084425	-0.43213302	-0.38719243	0.31640622	0.01932082	-0.43213302	-0.43213302	0.041522764	-0.2581659	-0.43213302	-0.42615798	-0.43213302	0.44464722	0.09684301	-0.43213302	-0.29263148	0.25591356	-0.18024467	-0.11474193	-0.43213302	-0.43213302	-0.43213302	-0.43213302	0.6383307	-0.07398894	0.06188849	-0.43213302	0.20416418	-0.14024536	-0.40803096	-0.15927252	0.14181733	-0.16825366	0.9851933	1.3835537	0.62975913	-0.030929865	-0.43213302	-0.43213302	-0.43213302	-0.43213302	-0.43213302	-0.43213302	-0.3314518	0.028545491	-0.43213302
-0.43213302	-0.43213302	-0.26346865	-0.028624214	-0.14563353	0.224297	0.36231488	-0.36870545	-0.43213302	-0.43213302	0.5542619	0.93451494	-0.43213302	-0.43213302	-0.43213302	-0.2807637	-0.0055210986	0.30808115	-0.43213302	-0.43213302	0.2290184	0.07361853	-0.053825337	0.1602062	-0.22343539	-0.43213302	-0.26073903	0.81184286	-0.43213302	0.14849222	-0.43213302	-0.43213302	-0.43213302	-0.43213302	-0.43213302	-0.24156539	0.09832096	1.3580023	1.7151779	0.7046802	0.3116689	-0.4301751	-0.43213302	-0.43213302	-0.43213302	-0.43213302	-0.43213302	0.12465618	-0.43213302	-0.43213302
-0.43213302	-0.43213302	-0.43213302	0.4101104	0.060258377	-0.42623827	-0.41636384	-0.43213302	-0.43213302	-0.07025901	0.75669587	0.893982	-0.3551601	-0.43213302	-0.43213302	-0.19056015	-0.0065345694	-0.43213302	-0.43213302	-0.43213302	-0.43213302	-0.28161284	0.097855374	0.37466842	0.15379825	0.38287017	-0.14267458	0.0967599	-0.43213302	-0.43213302	-0.43213302	-0.43213302	-0.43213302	-0.43213302	-0.43213302	-0.43213302	-0.43213302	1.0322601	1.1038398	0.69865936	-0.11772789	0.11068259	-0.2940913	-0.35428995	-0.43213302	-0.43213302	-0.12648952	-0.43213302	-0.43213302	-0.43213302
-0.43213302	-0.43213302	-0.43213302	-0.113822326	-0.36760962	-0.43213302	-0.43213302	-0.43213302	-0.35445556	-0.077820994	0.7694738	0.38640717	-0.43213302	-0.2892398	-0.43213302	0.19337775	-0.029249955	-0.39033967	0.04708443	-0.43213302	-0.43213302	-0.43213302	-0.19680664	0.37088782	0.028663643	-0.016498318	0.13426216	-0.22104824	-0.17811531	-0.43213302	-0.43213302	-0.43213302	-0.20953862	-0.42212376	-0.43213302	-0.43213302	-0.22952871	0.96640676	0.9004675	0.3333037	-0.118207425	0.08841159	-0.004298112	-0.43213302	-0.43213302	-0.43213302	-0.3790389	-0.43213302	-0.3211747	-0.43213302
-0.30349672	-0.43213302	-0.07044441	-0.22860377	0.15723452	0.19274448	-0.43213302	-0.43213302	-0.28119978	0.19814168	1.1529593	-0.14730334	-0.12708586	-0.04217051	-0.43213302	0.5273391	-0.28824395	-0.43213302	-0.22576454	-0.34825557	-0.1412799	-0.40318474	-0.43213302	0.22501402	-0.38945273	-0.43213302	0.034543112	-0.08308873	-0.43213302	-0.43213302	-0.43213302	-0.43213302	-0.27509457	0.08312151	-0.36827314	-0.39606103	-0.024432082	0.6580284	0.007853235	-0.018583482	0.11670412	-0.30100754	-0.33994985	-0.3830534	-0.43213302	-0.25638285	-0.37576687	-0.15488571	-0.18307535	-0.43213302
-0.3992198	-0.43213302	-0.21924104	0.25700068	0.21735351	0.2681052	-0.43213302	-0.43213302	0.4175846	0.5760963	0.8128405	-0.43213302	-0.43213302	-0.43213302	0.028239796	-0.43213302	-0.43213302	-0.43213302	-0.43213302	-0.43213302	0.025818402	0.10069992	-0.39970192	-0.43213302	-0.43213302	-0.43213302	0.13523994	-0.33012387	-0.43213302	-0.43213302	-0.43213302	-0.43213302	0.22971661	0.6418061	-0.43213302	0.1224949	0.35044125	-0.029595515	0.19159366	-0.43213302	0.1297849	-0.119105384	-0.43213302	-0.43213302	0.06838694	0.0034285772	-0.13806058	0.24214686	0.15421394	-0.43213302
0.14204647	-0.43213302	-0.43213302	-0.43213302	-0.43213302	-0.025002308	-0.4070826	-0.43213302	0.40776834	1.046685	0.56132984	-0.033892725	-0.43213302	-0.43213302	-0.37729856	0.013483389	-0.23774336	-0.43213302	-0.43213302	-0.28909573	0.53307086	0.06485192	-0.43213302	-0.43213302	-0.07766853	-0.43213302	0.0057396446	-0.33038634	-0.43213302	-0.43213302	-0.43213302	-0.43213302	0.54663277	0.71994716	0.7504085	0.2810719	0.28973728	0.18749303	-0.097370125	-0.43213302	-0.43213302	-0.42048866	-0.43213302	-0.43213302	-0.2894247	0.059738982	0.39574465	0.10748166	0.49076322	-0.43213302
0.26937324	0.02822625	-0.43213302	-0.43213302	-0.43213302	-0.13575824	0.062413268	-0.052347753	0.74758446	1.2533617	-0.32499534	-0.025831109	-0.43213302	-0.43213302	-0.43213302	-0.034522813	0.1295827	0.056974873	-0.33187506	0.2912975	0.29491222	-0.27020305	-0.43213302	-0.43213302	-0.2001457	-0.122381866	0.55155885	-0.43213302	-0.43213302	-0.43213302	-0.43213302	-0.41318297	0.7264475	0.3639196	0.20626295	0.14325882	0.20915818	0.58617747	-0.43213302	-0.1451644	-0.43213302	-0.43213302	-0.06150922	-0.39295003	-0.43213302	-0.43213302	-0.26132604	-0.29324275	-0.22099768	0.16272816
-0.17803244	-0.43213302	-0.18676296	-0.43213302	-0.43213302	-0.43213302	-0.3094377	0.33000302	0.8755437	1.1507089	-0.1619823	-0.43213302	-0.43213302	-0.43213302	-0.43213302	-0.20816082	0.052352503	0.13282005	0.18306519	0.6233094	0.4141787	-0.43213302	-0.43213302	-0.43213302	-0.29367632	0.34288138	0.22440515	-0.43213302	-0.43213302	-0.43213302	-0.43213302	-0.43213302	0.60387796	0.23185244	0.16687608	0.11697781	0.38125837	0.67642486	-0.284232	0.22473912	-0.43213302	-0.43213302	0.10635659	-0.43213302	-0.43213302	-0.43213302	-0.43213302	0.21393074	-0.05737133	-0.06850493
-0.43213302	-0.43213302	-0.23515166	-0.21546218	-0.36667514	-0.43213302	-0.43213302	0.42664713	1.2835321	1.2401434	0.49685803	-0.33164933	-0.43213302	-0.43213302	-0.06507638	-0.29881674	-0.11307258	-0.32505223	0.14682773	0.5641567	0.18437146	-0.43213302	-0.43213302	-0.43213302	-0.43213302	0.5284651	0.28696296	-0.024891915	-0.43213302	-0.43213302	-0.43213302	-0.43213302	-0.030620221	-0.040908527	0.35413796	0.7548394	0.51286244	-0.10929771	-0.033769254	0.3924906	-0.43213302	0.05738026	-0.09192949	-0.43213302	-0.43213302	-0.43213302	-0.43213302	0.14607681	-0.43213302	0.028746782
-0.43213302	-0.43213302	-0.118568905	-0.43213302	-0.43213302	-0.43213302	-0.43213302	-0.14687869	1.0882508	0.76301473	0.24908274	-0.2665924	-0.43213302	-0.39430398	-0.21673837	-0.29799008	0.034022044	-0.43213302	-0.010205203	0.60744596	-0.0745508	-0.43213302	-0.43213302	-0.43213302	-0.02935406	1.0871346	0.26315776	-0.43213302	-0.43213302	-0.43213302	-0.43213302	-0.43213302	-0.11170907	-0.2382026	0.25074437	0.79976565	-0.24573468	-0.43213302	-0.045200787	0.6552754	-0.20477794	-0.37091428	-0.19976945	-0.43213302	-0.43213302	-0.3752531	0.26683366	0.096281946	-0.43213302	0.0714606
0.06571366	-0.43213302	-0.43213302	-0.43213302	-0.43213302	-0.43213302	-0.43213302	0.115124375	0.68952405	0.04242902	0.44808334	-0.43213302	-0.43213302	-0.43213302	-0.43213302	-0.43213302	-0.43213302	-0.43213302	0.55287266	1.0071741	-0.23782456	-0.43213302	-0.43213302	-0.43213302	-0.43213302	0.84392977	0.057715587	-0.43213302	-0.43213302	-0.43213302	-0.40007266	-0.43213302	-0.43213302	-0.21349269	0.12611614	0.3491024	-0.38390136	-0.43213302	0.056657337	0.6403827	0.5346909	-0.22269808	-0.11622021	-0.43213302	-0.43213302	-0.35589477	0.27980417	0.21815939	-0.43213302	-0.43213302
-0.3326216	-0.43213302	-0.43213302	-0.43213302	-0.34596112	-0.18967652	0.2005144	0.6842612	0.47877347	-0.35545817	0.44816804	0.049787942	-0.02919648	-0.118812695	-0.43213302	-0.43213302	-0.43213302	-0.43213302	0.77099854	0.208692	-0.43213302	0.016990555	-0.43213302	-0.43213302	-0.43213302	-0.40322298	0.27159205	-0.43213302	-0.43213302	-0.43213302	-0.43213302	-0.43213302	-0.43213302	0.32287905	0.6109502	0.30730742	-0.3555024	-0.43213302	0.40483227	0.6324027	0.022848854	0.28116512	0.4179612	-0.28171533	-0.43213302	-0.3429284	0.27799612	-0.43213302	-0.43213302	-0.43213302
-0.43213302	-0.43213302	-0.19140679	-0.43213302	-0.43213302	-0.41841647	0.51313645	0.5273571	-0.119712025	-0.43213302	0.19624509	-0.064443216	0.23759215	-0.266592	-0.43213302	-0.43213302	-0.43213302	-0.43213302	0.34339046	-0.43213302	-0.43213302	0.05674706	-0.43213302	-0.43213302	-0.43213302	-0.43213302	0.21334724	-0.43213302	-0.43213302	-0.43213302	-0.43213302	-0.37394074	0.22643885	0.41047394	0.36789387	0.4582935	-0.43213302	-0.43213302	-0.24938735	-0.43213302	-0.24733588	-0.43213302	0.3708877	0.19375075	-0.14662199	-0.43213302	-0.43213302	-0.43213302	-0.067547135	0.06302232
-0.43213302	-0.41054705	-0.43213302	-0.42093152	-0.13082342	-0.43213302	0.1384749	0.7226287	-0.20079106	-0.19053143	-0.27632546	-0.43213302	-0.43213302	-0.00795704	-0.43213302	-0.43213302	-0.43213302	-0.43213302	-0.43213302	-0.43213302	0.08422999	0.14173125	-0.43213302	-0.43213302	-0.43213302	-0.43213302	-0.3318669	-0.43213302	-0.28944787	-0.43213302	-0.43213302	-0.07660507	0.035500463	-0.22441469	0.5424213	0.015495616	-0.43213302	-0.3604721	0.19658118	-0.43213302	-0.43213302	-0.43213302	-0.3833518	-0.06426945	-0.12223442	-0.43213302	-0.43213302	-0.2087858	0.022373304	-0.29842895
-0.042257193	-0.43213302	-0.43213302	-0.43213302	-0.23360045	-0.21130462	0.44097316	0.8994003	-0.13171326	0.33958116	-0.43213302	-0.43213302	-0.43213302	-0.43213302	-0.43213302	-0.43213302	-0.43213302	-0.43213302	-0.43213302	-0.43213302	0.2556838	-0.22430527	-0.43213302	-0.43213302	-0.25951338	-0.43213302	-0.43213302	-0.43213302	0.1548549	-0.43213302	-0.43213302	0.16539158	0.34961027	0.1543356	0.26490533	-0.43213302	-0.43213302	-0.33426857	-0.30717418	-0.1523581	-0.43213302	-0.41956207	-0.43213302	-0.43213302	-0.32983166	-0.43213302	-0.43213302	-0.43213302	-0.40385443	-0.43213302
-0.25063103	-0.43213302	-0.43213302	-0.43213302	-0.24206966	0.034682497	0.4187138	0.65659356	-0.2090295	0.20989974	-0.43213302	-0.35272267	-0.43213302	-0.43213302	-0.43213302	-0.4235675	-0.43213302	-0.29268003	-0.40562934	-0.2847868	0.32158777	-0.3662679	-0.10739802	-0.43213302	-0.43213302	-0.43213302	-0.43213302	-0.43213302	0.28969246	-0.26149386	-0.43213302	-0.0951428	-0.23304048	0.21591856	-0.2480073	-0.43213302	-0.43213302	-0.43213302	-0.2403782	-0.43213302	-0.43213302	-0.43213302	-0.43213302	-0.43213302	-0.43213302	-0.43213302	-0.43213302	-0.41129014	-0.43213302	-0.43213302
-0.43213302	-0.43213302	-0.43213302	-0.19548953	0.01168496	0.06349228	0.2302757	0.3584545	0.061187405	0.019924687	-0.35708466	-0.37046036	-0.43213302	-0.43213302	-0.43213302	-0.11997806	-0.38074112	-0.15034035	-0.10072587	-0.28885186	-0.12467905	-0.43213302	-0.43213302	-0.41685146	-0.43213302	-0.23924461	-0.43213302	-0.21416876	0.35480225	-0.39143923	-0.06345139	-0.25220874	-0.21013723	0.004857469	-0.43213302	-0.43213302	-0.43213302	-0.43213302	-0.3621377	-0.43213302	-0.43213302	-0.43213302	-0.43213302	-0.43213302	-0.43213302	-0.43213302	-0.43213302	0.17361946	-0.43213302	-0.43213302
0.6431105	-0.43213302	-0.43213302	-0.43213302	-0.21266611	0.04834243	0.22141628	-0.23781683	-0.43213302	-0.21638267	0.0016082763	-0.22511312	-0.43213302	-0.43213302	-0.43213302	-0.43213302	-0.43213302	0.20868464	-0.43213302	-0.43213302	-0.43213302	-0.43213302	-0.40360284	-0.43213302	-0.43213302	-0.2731807	-0.43213302	-0.2224189	0.31719312	-0.28428322	0.2382	-0.43213302	-0.24698348	-0.43213302	-0.43213302	-0.12063945	-0.43213302	-0.07252376	-0.2674511	-0.097276084	-0.43213302	-0.43213302	0.043812193	-0.06491375	-0.43213302	-0.43213302	-0.43213302	-0.43213302	-0.2534136	-0.16453227
0.66512144	0.0043630567	-0.43213302	-0.32271633	-0.43213302	-0.43213302	-0.008626556	-0.43213302	-0.43213302	-0.36622235	-0.14310108	-0.43213302	-0.43213302	-0.43213302	-0.43213302	-0.43213302	-0.43213302	0.42519292	-0.43213302	-0.43213302	-0.38018733	-0.43213302	-0.43213302	-0.43213302	-0.43213302	-0.4144649	-0.18177655	0.10855636	0.46273464	-0.43213302	-0.39883068	-0.22439004	-0.10709118	-0.43213302	-0.43213302	-0.40388197	-0.43213302	0.22815539	-0.04152089	-0.43213302	-0.25375614	-0.43213302	0.022255318	-0.43213302	-0.43213302	-0.43213302	-0.43213302	-0.43213302	-0.43213302	0.051647738
0.45874643	0.19276208	0.8036324	0.10099645	-0.03935192	-0.43213302	-0.43213302	-0.43213302	-0.43213302	-0.29486987	-0.027215322	-0.43213302	-0.43213302	-0.43213302	-0.43213302	-0.43213302	-0.26776937	0.2574458	-0.43213302	-0.43213302	-0.21849173	-0.43213302	-0.43213302	-0.43213302	-0.43213302	-0.43213302	-0.21589768	0.1651152	0.46366608	-0.136309	-0.43213302	-0.43213302	-0.43213302	-0.3434266	0.28030205	-0.31721792	-0.43213302	0.08467323	0.26122525	-0.36937082	-0.43213302	-0.43213302	-0.43213302	-0.43213302	-0.43213302	-0.43213302	-0.43213302	-0.43213302	-0.26644325	-0.12340644
-0.43213302	0.26888016	0.7565306	0.65385175	-0.11926614	-0.43213302	-0.43213302	-0.43213302	-0.30177546	-0.20628163	-0.15360947	-0.058909647	-0.43213302	-0.43213302	-0.43213302	-0.43213302	-0.43213302	0.20885694	-0.43213302	-0.38347188	-0.13826467	-0.43213302	-0.43213302	-0.43213302	-0.43213302	-0.43213302	-0.43213302	0.34953	-0.13387978	0.18398868	-0.43213302	-0.43213302	-0.43213302	-0.2652194	0.14206125	0.21092549	-0.3052759	0.16752574	0.4110691	-0.43213302	-0.43213302	-0.43213302	-0.43213302	-0.43213302	-0.43213302	-0.43213302	-0.43213302	-0.43213302	-0.13855833	-0.43213302
-0.10122091	-0.11232742	0.10608093	0.8447495	-0.026699841	0.08928661	-0.43213302	-0.43213302	-0.43213302	-0.24553795	-0.38255474	-0.43213302	-0.43213302	-0.43213302	-0.43213302	-0.43213302	-0.18927509	-0.25869408	-0.43213302	0.07148658	-0.27312523	-0.43213302	-0.43213302	-0.43213302	-0.28796566	-0.43213302	-0.43213302	0.2307865	-0.43213302	-0.09770174	-0.43213302	-0.43213302	-0.43213302	-0.43213302	-0.43213302	0.23285925	0.8694865	0.03996184	0.09688525	-0.43213302	-0.43213302	-0.43213302	-0.43213302	-0.43213302	-0.43213302	-0.43213302	-0.43213302	-0.43213302	-0.43213302	-0.43213302
-0.013371324	-0.43213302	-0.43213302	0.049130064	-0.13825786	0.07651015	-0.19242029	-0.43213302	-0.43213302	-0.43213302	-0.43213302	-0.43213302	-0.43213302	-0.34799004	-0.43213302	-0.38660026	-0.2753581	-0.30482158	-0.2061151	0.5069198	-0.43213302	-0.43213302	-0.43213302	-0.26091823	-0.412269	-0.39742526	-0.43213302	-0.43213302	-0.07709476	-0.36011565	-0.43213302	-0.43213302	-0.43213302	-0.43213302	-0.38684335	0.06573369	0.76481557	-0.18686374	-0.22093928	-0.09643735	-0.43213302	-0.43213302	-0.43213302	-0.43213302	-0.43213302	-0.43213302	-0.11428457	-0.43213302	-0.43213302	-0.43213302
-0.4087104	-0.43213302	-0.43213302	-0.43213302	-0.43213302	0.31194514	0.008207222	-0.43213302	-0.43213302	-0.21634091	-0.43213302	-0.43213302	-0.14547676	-0.21722156	-0.24302143	-0.19644028	-0.43213302	-0.43213302	-0.018440282	0.38859764	-0.39544997	-0.12479513	-0.29963952	-0.08350489	-0.11721525	-0.43213302	-0.0659405	-0.19600457	-0.22716662	-0.43213302	-0.43213302	-0.43213302	0.11321127	-0.28078175	-0.06989322	-0.3139751	-0.12681271	-0.43213302	-0.24006334	0.22315153	-0.40908027	-0.43213302	-0.43213302	-0.43213302	-0.43213302	-0.43213302	-0.43213302	-0.43213302	-0.43213302	-0.43213302
-0.43213302	-0.43213302	-0.43213302	-0.43213302	-0.43213302	-0.43213302	0.37955415	-0.43213302	-0.43213302	0.15359867	-0.11738096	-0.43213302	-0.43213302	-0.43213302	0.06317328	-0.05245524	-0.40455392	-0.43213302	-0.053777214	0.015606878	-0.43213302	-0.20895275	0.030512739	-0.41193116	-0.2254675	-0.36699426	0.11968019	-0.1582195	-0.41626272	-0.43213302	-0.43213302	-0.13716757	1.0461407	-0.13823785	-0.19927762	-0.43213302	-0.43213302	-0.43213302	-0.40117657	-0.04080382	0.3788186	-0.43213302	-0.43213302	-0.1904857	-0.400209	-0.43213302	-0.43213302	-0.43213302	-0.43213302	-0.43213302
0.013112915	-0.43213302	-0.43213302	-0.43213302	-0.43213302	-0.43213302	0.043178394	0.029455123	0.21018828	0.3797415	0.051924974	-0.11707045	-0.43213302	-0.43213302	-0.14009996	0.032911323	-0.25992668	-0.43213302	-0.01938242	-0.22149582	-0.43213302	-0.43213302	-0.19803917	-0.43213302	-0.43213302	-0.43213302	0.1706429	-0.43213302	-0.28810072	-0.13239604	0.37306592	0.26790297	0.28198314	-0.2475587	-0.43213302	-0.43213302	-0.43213302	-0.43213302	-0.43213302	-0.39356178	0.17223595	0.34811145	-0.30251282	-0.43213302	-0.18354541	-0.16483857	-0.43213302	-0.43213302	-0.43213302	-0.43213302
0.886862	-0.43213302	-0.43213302	-0.43213302	-0.43213302	-0.43213302	-0.38279983	0.42430764	0.1814615	-0.43213302	0.026842574	0.32289356	-0.29077518	-0.43213302	0.31210902	0.3157951	-0.17596754	-0.13754942	-0.26286006	-0.24352874	-0.43213302	-0.43213302	-0.43213302	-0.43213302	-0.43213302	0.030503944	-0.03726689	-0.020201825	0.18980871	0.49306032	0.8871283	0.5721493	-0.43213302	-0.43213302	-0.43213302	-0.43213302	-0.43213302	-0.43213302	-0.43213302	-0.43213302	-0.12009996	0.574227	-0.3630169	-0.43213302	-0.20885395	-0.3822613	-0.43213302	-0.43213302	-0.43213302	-0.43213302
0.66890156	0.06779464	-0.43213302	-0.43213302	-0.43213302	-0.43213302	-0.43213302	-0.1158681	0.3937333	0.5155719	0.23213731	0.07094358	0.016558949	-0.25099725	0.17131361	0.30157948	-0.032759696	0.26218116	-0.43213302	-0.15306942	-0.43213302	-0.43213302	-0.43213302	-0.43213302	-0.43213302	0.24258114	0.37234443	0.45767856	0.6503701	0.46344063	0.16211228	-0.43213302	0.11851526	-0.22331144	-0.2519891	-0.43213302	-0.43213302	-0.43213302	-0.43213302	-0.43213302	-0.13571596	0.368935	-0.43213302	-0.42070106	-0.0027537774	-0.33288002	-0.20734376	-0.43213302	-0.43213302	-0.43213302
0.45069715	0.0054967194	-0.43213302	-0.43213302	-0.43213302	-0.43213302	-0.43213302	-0.43213302	0.410656	0.5507339	0.61456597	-0.29841644	-0.43213302	-0.43213302	-0.08176124	0.09387594	0.5377856	0.4636075	0.017929282	-0.43213302	-0.43213302	-0.43213302	-0.43213302	-0.43213302	-0.43213302	0.52913964	0.57576597	-0.04795848	-0.043274175	-0.43213302	-0.43213302	-0.43213302	0.041953433	0.46845523	-0.1957837	-0.43213302	-0.43213302	-0.43213302	-0.43213302	0.20964605	0.11426551	-0.43213302	-0.06208861	0.03822826	0.45517755	0.5316895	0.49739718	-0.43213302	-0.43213302	-0.43213302
0.29318625	0.3839357	-0.43213302	-0.3946419	-0.43213302	-0.43213302	-0.43213302	-0.26770473	0.07188688	0.50457513	0.57093155	-0.105449066	-0.15593576	-0.43213302	-0.05587171	0.516778	0.9046902	0.8061987	-0.18644562	-0.028559605	-0.43213302	-0.43213302	-0.31925344	-0.08736584	0.60341525	0.7226972	0.27329814	-0.43213302	-0.43160844	-0.43213302	-0.43213302	-0.43213302	0.39991224	0.2079869	-0.25715747	-0.38969383	-0.21094057	-0.43213302	0.20779721	0.0587534	-0.43213302	-0.43213302	-0.43213302	0.37420744	0.18060899	0.81302685	0.5000985	-0.43213302	-0.43213302	-0.43213302
-0.43213302	0.059260156	-0.43213302	-0.26093253	-0.43213302	-0.43213302	-0.43213302	-0.4013513	-0.12492479	0.062412698	0.660033	0.22489208	-0.23842171	-0.2899655	0.10597257	0.52529424	1.042893	0.5233751	-0.43213302	-0.351614	0.0034183771	0.103461415	0.35583243	0.8192386	0.608586	0.22290741	-0.43213302	-0.23164113	-0.2984384	-0.19399773	0.050298907	0.48498452	0.44313642	-0.23983538	-0.18387236	-0.08996863	0.053205583	0.549215	-0.19054548	-0.022913331	-0.43213302	-0.43213302	-0.43213302	0.3625172	0.36944237	0.35351005	0.6252443	-0.43213302	-0.43213302	-0.43213302
-0.43213302	0.22972845	-0.40990144	-0.35762784	-0.3577149	-0.43213302	-0.43213302	-0.20907316	-0.43213302	-0.43213302	0.6868514	0.40626168	-0.16876361	-0.06865147	-0.43213302	0.12387309	0.63692945	0.09567376	-0.30435956	-0.40702128	-0.31272	0.40962893	0.5133935	0.5494386	-0.099037364	-0.24917565	-0.23641224	-0.041407354	-0.41638023	-0.39787784	-0.13228093	-0.04827374	0.13714823	-0.43213302	-0.43213302	-0.43213302	0.583056	0.39752078	-0.43213302	-0.43213302	-0.43213302	-0.43213302	-0.43213302	-0.34287727	0.14598912	0.8039206	0.45582914	-0.43213302	-0.33586967	-0.43213302
-0.43213302	-0.07037543	0.43805814	-0.41257793	-0.37061313	-0.43213302	-0.07885878	-0.43213302	-0.2679814	-0.43213302	-0.12978178	0.58401823	0.45409617	-0.351255	-0.25067845	0.11433797	0.33505034	0.20829417	0.5992757	0.28095418	-0.26828724	-0.14114383	0.25213656	0.258531	0.5316036	0.04698982	0.02006578	-0.43213302	-0.43213302	-0.30661362	-0.43213302	-0.22290713	0.3872495	-0.20905885	-0.43213302	0.40905693	0.7736572	0.106118344	-0.43213302	-0.43213302	-0.43213302	-0.43213302	-0.43213302	-0.43213302	-0.43213302	0.9958454	-0.10453977	-0.43213302	-0.05740056	-0.43213302
-0.26198676	-0.297072	0.17271572	-0.16345102	-0.43213302	-0.43213302	-0.43213302	-0.43213302	0.2246115	-0.25269315	0.10904485	0.18165125	0.51547325	-0.119289614	0.1258801	0.55079633	0.34982297	0.22201805	0.68796784	0.5998952	0.2094272	-0.43213302	-0.43213302	0.5878914	0.13931558	-0.14944221	-0.21522689	-0.43213302	-0.35766232	-0.43213302	-0.43213302	-0.13509019	0.63153225	0.0010041067	0.095079094	0.49701974	-0.071285225	-0.43213302	-0.43213302	-0.43213302	-0.43213302	-0.43213302	-0.43213302	-0.36135602	-0.4296172	0.39064485	-0.10166891	-0.35906807	0.21187377	-0.27240288
-0.12082823	-0.43213302	-0.042852666	-0.43213302	-0.43213302	-0.43213302	-0.43213302	-0.07217445	0.16811158	-0.17018075	0.042524096	-0.43213302	0.31304935	0.5914721	0.5361649	0.25203022	0.53078896	0.7092896	0.840593	0.35934058	0.80143416	-0.36649266	-0.43213302	-0.09284079	-0.18904896	-0.3987321	-0.33084288	-0.24503237	0.33985472	0.28335816	-0.29350275	0.23879513	0.65046144	-0.002583957	0.13631491	-0.121350735	-0.43213302	-0.43213302	-0.43213302	-0.43213302	-0.43213302	-0.43213302	-0.43213302	-0.43213302	-0.06663533	0.23386058	0.21605648	0.1715235	0.2702931	0.38766223
-0.40527272	-0.43213302	-0.43213302	-0.2551742	-0.3103708	-0.43213302	-0.43213302	0.19555578	0.0013655183	-0.2871794	-0.16662179	-0.43213302	-0.27611178	0.45587415	0.7514141	0.44467852	0.40141568	-0.085145675	-0.32985803	0.5289906	1.0449148	0.31888416	-0.25673276	-0.07998562	-0.43213302	0.070210785	0.4579134	-0.33915815	-0.14129496	0.2082299	-0.36860552	-0.43213302	0.35954705	-0.02344784	-0.2658927	-0.43213302	-0.43213302	-0.43213302	-0.43213302	-0.43213302	-0.43213302	-0.43213302	-0.43213302	-0.092303306	-0.09974651	-0.115165174	0.39323562	0.30418944	0.14362782	-0.26625234
-0.19757804	-0.43213302	-0.29575163	0.19008996	-0.021833744	0.1876466	0.4286953	-0.43213302	-0.43213302	-0.43213302	-0.43213302	-0.18299256	-0.43213302	0.08782307	1.0009619	1.0850967	0.44455707	0.097697794	-0.43213302	0.035318103	0.33159313	0.7338699	-0.09705744	-0.2962102	-0.43213302	-0.22874568	0.36510664	0.2668607	-0.37114438	-0.43213302	-0.43213302	-0.43213302	0.2594611	0.10897673	0.35676438	-0.43213302	-0.31601754	-0.43213302	-0.43213302	-0.43213302	-0.43213302	-0.43213302	-0.43213302	-0.18512699	-0.43213302	-0.43213302	-0.43213302	0.08650561	0.39795727	-0.04560036
-0.29919246	-0.43213302	-0.43213302	0.47687426	0.30994296	0.27538583	0.39878544	-0.41317225	-0.43213302	-0.43213302	-0.43213302	-0.3917912	-0.43213302	0.21726194	-0.12582187	0.69140345	0.2320036	0.16855596	-0.349408	-0.43213302	0.29974416	0.5577897	0.20813699	0.0027931724	0.004983747	-0.43213302	0.08148297	0.14923564	-0.43213302	-0.43213302	-0.43213302	-0.06647073	0.012899151	0.40299997	0.22967929	0.13081847	-0.43213302	-0.43213302	-0.43213302	-0.43213302	-0.43213302	-0.43213302	-0.43213302	0.17996007	-0.43213302	-0.43213302	-0.43213302	-0.43213302	0.2863394	0.40727907
-0.43213302	-0.43213302	-0.112209804	0.4507469	0.057013027	-0.08926681	-0.060460035	-0.077787824	-0.43213302	-0.18829681	-0.43213302	-0.2932844	-0.43213302	0.18825477	0.034562808	0.46299484	0.7531106	0.262522	-0.29947332	-0.43213302	-0.43213302	-0.1446211	-0.00743156	0.71200365	0.51416665	-0.14489087	0.12607905	-0.18774109	-0.43213302	-0.3129354	-0.14979881	-0.11640501	-0.025178783	0.044659425	0.28709045	0.702702	0.012736087	-0.43213302	0.036913272	-0.43213302	-0.43213302	-0.43213302	-0.31657577	-0.16852947	-0.43213302	-0.43213302	-0.43213302	-0.43213302	-0.27130613	0.03552963
-0.43213302	-0.43213302	0.2631778	0.40157333	-0.1269336	-0.43213302	-0.43213302	-0.43213302	-0.43213302	-0.35559395	-0.41260237	-0.43213302	-0.43213302	0.07729141	0.7004853	0.27729473	0.22853422	0.69981045	-0.0848167	-0.43213302	-0.43213302	-0.43213302	0.36684912	0.5601233	0.59791756	0.76453346	0.29388875	-0.43213302	-0.43213302	-0.010596879	-0.17288592	0.004658821	0.20841978	0.11940302	-0.43213302	0.51659036	-0.43213302	-0.43213302	-0.069116086	-0.43213302	-0.43213302	-0.43213302	-0.10102073	0.14847817	-0.3290847	-0.43213302	-0.43213302	-0.43213302	-0.43213302	-0.43213302
-0.43213302	-0.14350292	-0.027721973	0.22796556	-0.43213302	-0.43213302	-0.43213302	0.00037498912	-0.25695127	-0.43213302	0.20796484	-0.43213302	-0.43213302	-0.29441038	-0.31874397	-0.3401342	0.014350383	0.5748267	0.4974397	-0.43213302	-0.43213302	-0.43213302	0.18439212	0.19118153	0.5086805	0.3465398	0.5884738	-0.43213302	-0.43213302	-0.33885407	-0.11603631	0.27321637	-0.2997411	-0.09696514	-0.43213302	-0.43213302	-0.43213302	-0.43213302	0.603463	-0.43213302	-0.43213302	-0.43213302	0.17388667	-0.43213302	-0.43213302	-0.43213302	-0.43213302	-0.43213302	-0.43213302	-0.43213302
-0.31607464	0.20066999	-0.30223882	-0.3311056	-0.43213302	-0.43213302	-0.43213302	0.03983553	0.16565952	0.660855	0.5126733	-0.43213302	-0.065299876	-0.43213302	-0.43213302	-0.43213302	-0.43213302	0.5712523	0.54571813	0.17506652	-0.13870722	-0.43213302	-0.43213302	0.11794671	0.47056672	0.3932908	0.43765983	-0.43213302	-0.32885092	-0.43213302	-0.43213302	0.34255585	-0.16231865	-0.11634883	-0.43213302	-0.43213302	-0.43213302	-0.041717466	0.09973383	-0.20441647	-0.43213302	-0.2673721	-0.43213302	-0.43213302	-0.43213302	-0.43213302	-0.31532222	-0.43213302	-0.43213302	-0.43213302
0.14011136	-0.14690624	-0.4223514	-0.2372097	-0.43213302	-0.43213302	-0.43213302	-0.21795216	0.23415768	-0.43213302	0.067646325	0.018931584	-0.09192641	-0.43213302	-0.43213302	-0.43213302	-0.43213302	0.24663912	0.5263257	0.6165119	0.25109565	-0.43213302	-0.43213302	0.5478796	0.19263694	0.31761992	0.17724709	0.16762312	-0.1971399	-0.43213302	-0.43213302	-0.27565876	-0.15733327	0.25966102	-0.41019782	-0.43213302	-0.43213302	-0.38396612	-0.20240594	-0.424941	-0.43213302	-0.43213302	-0.43213302	-0.43213302	-0.43213302	-0.19310887	-0.43213302	-0.43213302	-0.43213302	-0.43213302
-0.044400312	-0.31339633	-0.36013377	-0.06625211	-0.43213302	-0.26891816	-0.43213302	-0.43213302	-0.43213302	-0.43213302	0.06611196	0.12082402	-0.2654609	-0.43213302	-0.43213302	-0.43213302	-0.43213302	-0.024880443	0.154932	0.6289865	0.54864806	-0.43213302	-0.43213302	0.66831225	-0.12294005	-0.15616173	0.08226545	0.21380192	0.26071587	-0.43213302	-0.05668526	-0.26833245	-0.43213302	0.38929322	0.1393212	-0.43213302	-0.43213302	-0.43213302	-0.43213302	-0.43213302	-0.43213302	-0.43213302	-0.43213302	-0.43213302	-0.43213302	-0.24830583	-0.43213302	-0.43213302	-0.43213302	-0.43213302
-0.11889787	-0.4101908	-0.11262422	0.29474908	-0.43213302	-0.43213302	-0.36972675	-0.43213302	-0.43213302	-0.43213302	-0.21477665	-0.21956441	-0.096806556	-0.43213302	-0.43213302	-0.43213302	-0.1863409	-0.43213302	0.40883982	0.20472346	0.8061919	0.31013042	0.08618847	0.5941247	-0.18678208	-0.43213302	-0.3509011	0.06327394	0.30728582	-0.16845019	0.1911872	-0.43213302	-0.43213302	0.22125281	0.13241568	-0.1604055	-0.41990617	-0.43213302	-0.29239714	-0.43213302	-0.43213302	-0.43213302	-0.43213302	-0.43213302	-0.43213302	-0.28344658	-0.43213302	-0.43213302	-0.43213302	-0.43213302
0.007999445	-0.14895198	0.03450201	-0.12528922	-0.43213302	-0.43213302	-0.43213302	-0.43213302	-0.43213302	-0.26368946	-0.43213302	0.049843624	-0.43213302	-0.43213302	-0.43213302	-0.42634138	-0.43213302	-0.43213302	0.5342059	0.03118814	0.47068837	0.083241865	-0.13971516	1.1423032	-0.211819	-0.43213302	-0.26991662	-0.07997	-0.14347607	-0.04425089	0.2415043	-0.43213302	-0.43213302	-0.43213302	0.01394563	0.3877041	-0.43213302	0.16842279	-0.2720982	-0.29918796	-0.43213302	-0.43213302	-0.43213302	-0.43213302	-0.043422323	-0.43213302	-0.43213302	0.04990997	-0.43213302	-0.43213302
-0.19574204	0.1159812	-0.053098332	-0.43213302	-0.43213302	-0.43213302	-0.43213302	-0.43213302	-0.43213302	0.22204995	0.04645675	0.09459765	-0.43213302	-0.43213302	-0.43213302	-0.43213302	-0.43213302	-0.43213302	0.10041602	-0.4300668	-0.3366877	0.10326321	0.30402192	1.2112184	0.09087843	-0.43213302	-0.43213302	-0.43213302	-0.43213302	0.030219816	0.37617207	-0.43213302	-0.43213302	-0.43213302	-0.43213302	-0.050043106	0.71032983	0.030936386	-0.43213302	-0.43213302	-0.43213302	-0.43213302	-0.43213302	-0.43213302	-0.23940307	-0.43213302	-0.14780584	-0.08370926	-0.3336453	-0.43213302
0.012837684	-0.43213302	-0.412293	-0.43213302	-0.43213302	-0.2979989	-0.43213302	-0.43213302	-0.43213302	0.0956324	0.06831123	0.14182489	-0.2589479	-0.43213302	-0.43213302	-0.43213302	-0.43213302	-0.43213302	-0.30308804	-0.35983655	-0.35375977	-0.43213302	0.7671157	0.8018812	-0.13597795	-0.43213302	-0.43213302	-0.43213302	-0.43213302	-0.2799094	0.38622838	-0.43213302	-0.43213302	-0.43213302	-0.43213302	-0.43213302	0.9116441	0.29623753	-0.23146094	-0.43213302	-0.43213302	-0.43213302	-0.42640612	-0.43213302	-0.43213302	-0.43213302	0.16517246	0.24547023	-0.21908535	-0.43213302
0.28890878	-0.43213302	-0.43213302	-0.24041618	-0.43213302	-0.2632501	-0.26295778	-0.0039308146	-0.30665094	0.40062717	0.3285163	-0.43213302	-0.21695036	-0.43213302	-0.43213302	-0.43213302	-0.43213302	-0.43213302	-0.43213302	-0.12728833	-0.07035472	-0.43213302	0.7733292	0.8197048	-0.25142542	-0.43213302	-0.43213302	-0.43213302	-0.43213302	-0.2763997	-0.047376446	-0.43213302	-0.43213302	-0.43213302	-0.43213302	-0.43213302	-0.39547792	-0.014571469	0.4894105	-0.43213302	-0.43213302	-0.021179779	-0.12213583	-0.43213302	-0.43213302	-0.43213302	-0.43213302	0.25511634	-0.43213302	-0.43213302
-0.091613896	-0.43213302	-0.2384412	-0.091289304	-0.15271516	-0.43213302	-0.3579425	0.22703868	-0.28281263	0.3156312	0.25956732	0.33509374	0.24533252	-0.36576763	-0.43213302	-0.43213302	-0.43213302	-0.43213302	-0.43213302	-0.24089949	-0.43213302	-0.41612536	0.71972203	0.4773468	-0.43213302	-0.28850424	-0.43213302	-0.43213302	-0.43213302	-0.09359649	-0.32533574	-0.43213302	-0.43213302	-0.43213302	-0.43213302	-0.43213302	-0.43213302	-0.43213302	-0.17076671	-0.26262417	-0.43213302	-0.17995271	-0.04305081	-0.43213302	-0.43213302	-0.27202055	-0.43213302	-0.43213302	-0.43213302	-0.43213302
-0.25131205	-0.40110737	-0.42683786	-0.27835312	-0.43213302	-0.39934355	-0.29202816	-0.43213302	-0.43213302	-0.026197672	-0.36670908	-0.11855937	0.6569533	0.7922264	0.32061988	-0.19674094	-0.40314412	-0.43213302	-0.112999246	-0.43213302	-0.43213302	-0.43213302	0.34106138	0.6094816	-0.43213302	0.38695166	-0.2269765	-0.43213302	-0.43213302	0.06866946	-0.43213302	-0.43213302	-0.43213302	-0.43213302	-0.43213302	-0.27499086	-0.43213302	-0.43213302	-0.43213302	-0.43213302	-0.43213302	0.010156276	0.11809462	-0.43213302	-0.43213302	-0.20189522	-0.26551026	-0.43213302	-0.43213302	-0.43213302
-0.04299299	-0.16749704	-0.33466566	-0.43213302	-0.43213302	-0.43213302	-0.43213302	-0.43213302	-0.43213302	-0.15255032	-0.19618358	0.15404746	0.23758526	-0.21540785	0.37443566	0.852916	0.017022794	-0.19789702	0.20236069	-0.43213302	-0.43213302	-0.43213302	0.2876096	1.0002064	-0.43213302	0.0054323426	0.038071077	-0.19878475	-0.43213302	-0.2951196	-0.39409456	-0.43213302	-0.43213302	-0.43213302	-0.025898462	-0.2961683	-0.43213302	-0.43213302	-0.43213302	-0.43213302	-0.4156835	0.5347497	-0.3810784	-0.43213302	0.041486446	-0.38680056	-0.43213302	-0.271055	-0.43213302	-0.43213302
-0.05926119	-0.25857747	-0.29090402	-0.43213302	-0.41385573	-0.12534827	-0.018556193	-0.16883862	-0.3923106	-0.43213302	-0.43213302	-0.43213302	0.31123334	-0.1875362	0.8527652	0.06389323	0.31257427	0.20407462	-0.43213302	-0.0043223575	-0.24343812	-0.43213302	0.59279835	0.5595163	-0.23023205	-0.024214305	0.46162683	0.48829576	-0.43213302	-0.09638134	-0.35252172	-0.43213302	-0.43213302	-0.43213302	-0.43213302	-0.09867187	-0.1612006	-0.43213302	-0.43213302	-0.43213302	-0.18951099	0.5334015	-0.35491848	-0.43213302	-0.40301797	-0.43213302	-0.43213302	0.05509073	-0.43213302	-0.43213302
-0.43213302	-0.43213302	-0.12716703	-0.43213302	-0.2615354	0.25244763	-0.43213302	0.23167893	-0.43213302	-0.43213302	-0.43213302	-0.43213302	-0.43213302	-0.13682294	-0.23582973	-0.43213302	-0.0073224045	0.51472986	0.10823568	0.33671856	-0.43213302	-0.43213302	0.75965434	0.37475076	-0.14921267	-0.3534354	-0.17999005	0.88392985	-0.33611184	-0.43213302	-0.43213302	-0.43213302	-0.43213302	-0.43213302	0.4104032	0.13581677	0.11799058	-0.43213302	-0.43213302	-0.43213302	-0.40678123	-0.43213302	-0.43213302	-0.43213302	-0.43213302	-0.124556184	-0.43213302	-0.18143944	-0.43213302	-0.43213302
-0.39863288	-0.43213302	-0.30721626	-0.36839265	-0.2732496	0.25620797	-0.43213302	-0.1765137	-0.43213302	-0.43213302	-0.43213302	-0.43213302	-0.43213302	-0.43213302	-0.43213302	-0.19268462	-0.43213302	-0.33434695	0.29133743	0.033695348	-0.32793364	-0.43213302	0.73463935	0.1773592	-0.43213302	-0.43213302	-0.24256268	1.0300676	0.5829442	-0.31509772	-0.43213302	-0.43213302	-0.39408413	-0.18829486	0.5141132	0.4469453	0.09762937	0.11386022	-0.41996264	-0.43213302	-0.017842399	-0.43213302	-0.43213302	-0.31712496	-0.29150897	-0.43213302	-0.43213302	-0.17601864	-0.43213302	-0.28973702
-0.43213302	-0.43213302	0.05502458	-0.37604067	-0.43213302	0.36701828	0.11723067	-0.29939744	-0.43213302	-0.43213302	-0.43213302	-0.43213302	-0.43213302	-0.14302209	-0.43213302	-0.43213302	-0.39157337	-0.43213302	0.6597907	-0.13664708	0.09680368	-0.10961374	1.1966892	0.77671045	-0.43213302	-0.43213302	-0.43213302	0.31348008	0.78987485	-0.33627808	-0.10232581	-0.24474122	0.56766295	0.24928881	0.31591174	0.578637	0.47659743	0.013322365	-0.35211045	-0.43213302	-0.2095057	-0.43213302	-0.43213302	-0.23042575	-0.43213302	-0.24473101	-0.43213302	-0.3706329	-0.30326462	-0.21072985
-0.43213302	-0.43213302	-0.082758896	-0.33430043	-0.31455302	0.19302607	0.21616891	-0.28968313	-0.32036465	-0.43213302	-0.43213302	-0.43213302	-0.43213302	-0.43213302	-0.43213302	-0.43213302	-0.43213302	-0.43213302	0.5634684	-0.43213302	0.03680873	0.41556743	0.8027273	0.48349532	-0.43213302	-0.43213302	-0.43213302	0.29155278	0.029880678	-0.24115102	0.27476153	-0.43213302	0.27861363	0.3355959	-0.18788259	-0.03217947	0.24096401	-0.38673726	-0.43213302	-0.43213302	0.13850312	-0.43213302	-0.43213302	-0.43213302	0.05494288	-0.43213302	-0.43213302	-0.43213302	-0.43213302	-0.43213302
-0.43213302	-0.35734063	-0.32308382	-0.3123649	-0.43213302	0.22955087	0.6388639	-0.2855065	-0.32853866	-0.43213302	-0.43213302	-0.43213302	-0.43213302	-0.43213302	-0.43213302	-0.43213302	-0.43213302	0.22656466	0.29588532	-0.43213302	-0.23226002	0.26825878	0.53878105	0.22618623	-0.43213302	-0.43213302	-0.43213302	-0.20488173	-0.41542414	0.43626443	0.4108596	-0.2459942	0.1827897	-0.033754405	-0.2866169	-0.34241202	0.20941235	-0.43213302	-0.43213302	-0.43213302	0.33445144	-0.051380165	-0.43213302	-0.43213302	-0.43213302	-0.43213302	-0.43213302	0.13282868	0.41037938	0.39670572
-0.43213302	-0.2856933	-0.43213302	-0.13396154	-0.049070437	0.15995024	-0.0074404227	0.2189081	-0.43213302	-0.43213302	-0.42714494	-0.22438514	-0.43213302	-0.43213302	-0.43213302	-0.43213302	-0.43213302	0.13148464	0.033439748	0.025693962	-0.43213302	0.52225935	0.5495822	-0.242643	-0.43213302	-0.43213302	-0.15952057	-0.3150781	-0.43213302	1.2247186	0.13302125	-0.43213302	-0.43213302	0.02542211	-0.43213302	0.06968471	-0.14321963	-0.26972327	-0.21698825	-0.43213302	0.16137195	0.5625017	0.6787948	-0.43213302	-0.43213302	-0.43213302	-0.43213302	0.33390802	0.38415635	0.0042875106
-0.36509755	-0.43213302	-0.43213302	-0.39293918	0.07489282	0.10788116	0.215133	0.0443051	-0.43213302	-0.43213302	-0.27828786	-0.15012838	-0.43213302	-0.43213302	-0.2726106	-0.43213302	-0.12384691	-0.34434325	-0.43213302	0.12999056	-0.35229462	0.5249268	0.5850888	-0.19170995	-0.43213302	-0.43213302	-0.43213302	-0.43213302	0.02348205	0.75054747	0.5708587	-0.43213302	-0.43213302	-0.33470795	-0.43213302	0.604527	-0.32669455	-0.038053155	-0.28886724	-0.21109334	-0.1854748	0.49347854	0.5853745	0.30891332	-0.43213302	-0.43213302	-0.43213302	0.50147504	0.666503	-0.43213302
-0.43213302	-0.43213302	-0.43213302	-0.43213302	-0.37501147	0.04647939	-0.3715705	-0.26486167	-0.43213302	-0.43213302	-0.43213302	-0.43213302	-0.3051896	0.3442996	0.11264623	-0.43213302	-0.20095685	-0.43213302	-0.2964023	-0.09656774	-0.43213302	0.43311596	0.80116206	-0.43213302	-0.43213302	-0.43213302	-0.43213302	-0.43213302	-0.43213302	-0.35791326	-0.43213302	-0.43213302	-0.43213302	0.026214961	-0.43213302	0.3288914	-0.38492185	0.29756767	0.028169634	-0.221856	-0.43213302	-0.43213302	-0.1491209	-0.43213302	-0.43213302	-0.43213302	-0.21301113	0.6242128	0.1586801	-0.43213302
-0.37132707	-0.43213302	-0.43213302	-0.43213302	-0.3386165	-0.10069329	-0.17209587	0.22211015	-0.43213302	-0.43213302	-0.43213302	-0.43213302	-0.43213302	0.23285691	0.086061426	-0.43213302	-0.43213302	-0.43213302	-0.36671108	0.16889714	-0.43213302	0.08738551	0.4084392	-0.43213302	-0.43213302	-0.43213302	-0.43213302	-0.43213302	-0.43213302	-0.43213302	-0.43213302	-0.43213302	0.43223816	0.5413866	-0.19327556	0.3519813	0.518418	0.314233	0.07497502	0.029504819	-0.32350302	-0.3054387	-0.43213302	-0.43213302	-0.43213302	-0.12100698	-0.43213302	0.03624854	0.059281424	-0.43213302
-0.23575062	-0.43213302	-0.43213302	-0.43213302	-0.28263384	-0.16593228	-0.10595779	-0.08208714	-0.43213302	-0.43213302	-0.43213302	-0.43213302	0.1243145	0.09430577	-0.43213302	-0.43213302	-0.43213302	-0.43213302	-0.43213302	-0.006127141	-0.33904347	0.41848546	-0.43213302	-0.43213302	-0.43213302	-0.22071669	-0.43213302	-0.43213302	-0.43213302	-0.43213302	-0.43213302	-0.42901757	0.50382674	0.8429476	-0.024105383	-0.10337918	0.47224712	0.20071942	0.40619934	-0.43213302	-0.43213302	0.008951716	-0.43213302	-0.43213302	-0.43213302	-0.43213302	-0.43213302	-0.26488435	-0.020983338	-0.3853362
-0.29162958	-0.43213302	-0.43213302	-0.43213302	-0.43213302	-0.43213302	-0.43213302	-0.43213302	-0.43213302	-0.43213302	-0.43213302	-0.43213302	0.4341031	0.024734234	-0.43213302	-0.43213302	-0.43213302	-0.43213302	-0.43213302	-0.43213302	0.1820541	-0.43213302	-0.3914519	-0.02039074	-0.30218184	-0.28884047	-0.19576788	-0.43213302	-0.43213302	-0.43213302	-0.43213302	-0.2630119	0.5163166	0.8416558	0.22902443	-0.009517727	-0.14090285	0.13353787	0.2505217	-0.43213302	-0.43213302	-0.11625021	-0.19388662	0.16588171	0.21897104	-0.43213302	-0.43213302	0.0134634245	0.41113603	-0.43213302
0.09914572	-0.43213302	-0.43213302	-0.43213302	-0.43213302	-0.43213302	-0.43213302	-0.43213302	-0.43213302	-0.43213302	-0.43213302	-0.43213302	0.28322792	0.12144521	-0.43213302	-0.43213302	-0.3227867	-0.43213302	-0.43213302	-0.43213302	-0.14132328	-0.43213302	0.590698	-0.43213302	0.5629302	-0.26123077	-0.43213302	-0.43213302	-0.43213302	-0.43213302	-0.43213302	-0.41125944	-0.22093801	0.33831912	0.6364375	-0.13487154	-0.43213302	-0.43213302	0.33580297	-0.43213302	-0.43213302	-0.354823	0.29710087	0.16455184	-0.07806603	-0.035576914	0.18413548	0.17201544	0.71076	-0.43213302
0.40981606	-0.39235714	-0.3360156	-0.43213302	-0.43213302	-0.25549072	-0.30479625	-0.25175053	-0.32125425	-0.43213302	-0.43213302	-0.24527992	-0.25654474	-0.43213302	-0.43213302	-0.43213302	-0.26338887	-0.14521804	-0.43213302	-0.43213302	-0.16406155	0.65708584	0.54927725	-0.43213302	-0.14738758	0.3145671	-0.43213302	-0.43213302	-0.43213302	-0.43213302	-0.43213302	-0.43213302	-0.43213302	-0.2574911	0.17267305	-0.42231902	-0.35692245	-0.43213302	0.036256094	-0.23672423	-0.20696327	-0.43213302	-0.2802902	0.30259305	0.03951184	0.10147852	0.11489148	1.0317177	0.3937472	-0.3900963
0.2519266	0.07454525	-0.3329668	-0.43213302	-0.43213302	-0.43213302	-0.14405575	0.23583195	-0.35628387	-0.43213302	-0.43213302	-0.43213302	-0.43213302	-0.061517112	-0.43213302	-0.43213302	-0.43213302	-0.43213302	-0.43213302	0.06964411	0.025431039	1.0849003	0.29242298	-0.43213302	0.06088074	0.46636528	0.041677102	-0.43213302	-0.43213302	-0.43213302	-0.43213302	-0.2171042	-0.43213302	-0.27121267	-0.31333178	-0.34451893	-0.09002378	-0.43213302	0.15536088	-0.1712313	-0.43213302	-0.05770676	0.33389276	-0.18695104	-0.1617681	-0.01600812	0.30162543	0.61527103	1.0427017	0.30660766
0.5127143	0.62009096	-0.112621546	-0.3114856	-0.43213302	-0.43213302	-0.31478438	0.14350837	-0.030111931	-0.43213302	-0.43213302	-0.43213302	-0.43213302	-0.43213302	-0.43213302	-0.43213302	-0.43213302	-0.43213302	-0.43213302	0.20760493	0.73170763	0.9601637	0.2604161	-0.43213302	-0.3194283	-0.09340871	0.5025936	0.14964177	-0.43213302	-0.43213302	-0.38192677	-0.43213302	-0.43213302	-0.39534748	-0.43213302	-0.17527857	-0.14754727	-0.31918648	-0.05706734	-0.16498592	-0.43213302	-0.43213302	0.69560766	-0.047920655	-0.15230253	-0.31368992	0.0006709874	0.7188021	1.2030356	0.51579285
0.4472285	0.564061	-0.18024217	0.25542623	-0.43213302	-0.43213302	-0.28503028	0.0819726	-0.24158266	-0.43213302	0.15512578	-0.21026514	-0.42947266	-0.43213302	-0.43213302	-0.43213302	-0.38670877	-0.43213302	-0.33995157	0.59297645	0.91392714	1.0597684	0.34324825	-0.43213302	-0.3987335	-0.031120185	-0.0499599	0.23816957	0.08852452	-0.43213302	-0.43213302	-0.43213302	-0.43213302	-0.43213302	-0.43213302	-0.3484978	-0.24695362	0.258705	-0.08141946	-0.43213302	-0.43213302	-0.43213302	0.4855658	-0.24879691	-0.40867367	-0.43213302	0.09612142	0.609768	1.0941054	0.9162365
0.4170188	0.24187866	-0.08729388	0.28257707	-0.43213302	-0.43213302	-0.280381	0.32251465	-0.43213302	-0.28025547	-0.0007071386	0.11195949	-0.00043495127	-0.43213302	-0.43213302	-0.43213302	-0.34087345	-0.43213302	-0.03173549	0.673253	1.2651476	0.6553414	-0.1818577	-0.43213302	-0.076947615	-0.43213302	-0.43213302	-0.2872736	0.06433326	0.0017389356	-0.43213302	-0.43213302	-0.15673831	-0.43213302	-0.43213302	-0.43213302	0.270473	0.3144821	-0.43213302	-0.43213302	0.5360547	0.46172878	0.42652225	-0.41190788	-0.43213302	-0.43213302	-0.43213302	0.1366739	0.78625745	0.55673146
0.37499115	0.24964464	0.57320786	-0.43213302	-0.24066344	0.07354519	-0.43213302	0.11633217	-0.4192636	-0.14448044	-0.43213302	-0.007915939	-0.18007572	-0.43213302	-0.43213302	-0.43213302	-0.43213302	-0.43213302	0.16226384	1.237182	1.4741517	0.5198876	0.031739168	-0.16629876	-0.039536823	-0.43213302	-0.43213302	-0.28179514	-0.36136183	-0.23817402	0.03535479	-0.13652243	-0.24707536	-0.43213302	-0.43213302	-0.43213302	0.070924014	0.40569744	-0.4063541	-0.43213302	0.24792817	0.35085064	0.54784155	-0.43213302	-0.43213302	-0.43213302	-0.43213302	-0.417881	0.05103972	0.76959795
0.44700283	0.80532056	0.107021324	-0.3562376	-0.43213302	-0.43213302	-0.43213302	-0.43213302	0.04811472	0.070607215	0.16650501	-0.3261927	-0.31502232	-0.43213302	-0.43213302	-0.43213302	-0.43213302	-0.43213302	0.6225816	0.9064778	1.7881626	1.0914601	0.11205286	0.08052381	-0.43213302	-0.43213302	-0.43213302	-0.43213302	-0.3844984	-0.43213302	-0.43213302	-0.43213302	-0.43213302	-0.43213302	-0.43213302	-0.28882036	-0.43213302	0.3621811	0.48544487	-0.08931182	0.18985379	0.6911051	0.687148	-0.26943776	-0.3161935	-0.10440145	0.26856968	-0.24881831	-0.07438958	0.7776421
0.10358088	-0.005964143	0.79849255	0.46596217	-0.41920903	-0.008759355	0.1597255	-0.43213302	-0.43213302	0.45684102	0.09964919	0.18300746	-0.30029607	-0.43213302	-0.43213302	-0.43213302	-0.35782596	-0.43213302	0.02706112	0.6513468	1.8358163	1.7743285	0.93872344	0.5397103	-0.43213302	-0.43213302	-0.01623001	-0.043521147	-0.43213302	-0.43213302	-0.43213302	-0.43213302	-0.11388309	-0.2629903	0.03024597	-0.43213302	-0.43213302	0.18620048	0.56455153	-0.43213302	-0.02810432	0.36044732	0.71967345	-0.43213302	-0.39642668	0.29613867	0.22580498	0.18936828	1.3173356	0.954766
-0.29808494	0.11033235	0.85999316	1.0342133	0.018330423	0.29176468	0.5822388	-0.26767367	-0.43213302	-0.13074276	-0.39701778	-0.43213302	-0.43213302	-0.43213302	-0.43213302	-0.43213302	-0.43213302	-0.43213302	-0.2269036	-0.43213302	1.7417994	1.359779	0.70685565	-0.07125713	-0.43213302	-0.23480979	0.047457878	-0.43213302	-0.43213302	-0.43213302	-0.43213302	-0.43213302	-0.4019348	-0.11668506	-0.41813475	-0.42267233	-0.32082766	-0.43213302	-0.15744881	-0.43213302	-0.07808757	-0.41875583	0.8842905	-0.028145889	-0.2132541	-0.43213302	0.25514907	0.5177636	1.4105905	0.3373707
0.024092942	0.047962256	0.63036853	0.7586876	0.9084878	-0.20282052	0.79321975	-0.09441299	-0.43213302	0.28768966	-0.43213302	-0.16087295	-0.3361056	-0.26034296	-0.37942392	-0.43213302	-0.43213302	-0.06530392	-0.43213302	-0.43213302	0.07013421	1.852982	0.68345493	-0.43213302	-0.43213302	0.18365237	-0.022129608	-0.43213302	-0.43213302	-0.43213302	-0.43213302	-0.43213302	0.13444121	-0.10386888	-0.43213302	-0.03096819	-0.393195	-0.43213302	-0.43213302	-0.31263712	0.4024734	-0.43213302	0.6098322	-0.029875126	-0.010186776	-0.21553318	0.16594157	0.39034313	0.25827116	-0.06282966
0.40422845	-0.43213302	0.356378	0.8153483	0.9556728	0.047591515	1.0316489	0.15986115	-0.35460237	0.5438947	0.09369859	-0.033955928	0.23229241	-0.43213302	-0.23512948	-0.43213302	-0.43213302	0.2640048	-0.027954932	-0.17911868	-0.3361196	1.3285468	0.29349458	-0.43213302	-0.43213302	-0.22396193	-0.43213302	-0.43213302	-0.43213302	-0.43213302	-0.43213302	-0.43213302	0.17228986	-0.25185418	-0.43213302	-0.055208914	0.35121784	0.21407676	0.07811563	-0.43213302	-0.36842492	0.29528296	-0.107160844	0.111666165	0.6398194	0.95956606	-0.07819625	-0.213571	-0.43213302	-0.0390795
0.6865444	-0.43213302	0.64137936	1.4619877	1.1767498	0.61222404	1.1035879	0.4836311	-0.19830741	-0.24367714	-0.26026362	-0.01887821	0.095506854	-0.18150915	-0.43213302	-0.12749691	-0.115729146	0.41353232	0.06691284	0.8589792	0.83223975	0.9231124	0.1837725	-0.43213302	-0.43213302	-0.43213302	-0.43213302	-0.43213302	-0.2922811	-0.43213302	-0.43213302	-0.43213302	-0.3827734	-0.30120108	-0.43213302	-0.055238277	0.44574046	0.01581897	0.050729346	-0.43213302	-0.34457323	0.4619595	-0.43213302	0.40645224	1.0456564	0.9419161	-0.3684347	-0.43213302	-0.43213302	-0.21397837
0.18140511	0.30343226	-0.43213302	1.128844	0.7426248	0.6806053	1.3071052	0.7079836	-0.43213302	-0.050665203	-0.10060604	0.019566821	0.4055731	-0.025407897	-0.43213302	-0.11965775	-0.04979249	0.19980717	-0.15435101	0.42875728	1.5859299	1.0089995	-0.37625614	-0.1895767	-0.43213302	-0.43213302	-0.43213302	-0.43213302	-0.39921036	-0.43213302	-0.43213302	-0.43213302	-0.0767693	0.2624326	0.11403596	-0.43213302	-0.07465601	-0.24711782	-0.2949787	-0.43213302	-0.07123005	0.22292593	0.27180842	1.2387749	1.0138208	0.52564794	-0.43213302	-0.43213302	-0.43213302	-0.43213302
0.418244	-0.0025665336	-0.43213302	0.62917036	1.243452	1.4374068	1.1443728	0.7317399	-0.11846272	0.5752081	0.037885174	-0.3279173	-0.32081112	-0.39491376	-0.36033162	-0.11415043	-0.31712705	0.37655786	0.22403288	0.89573985	1.5034971	1.5779194	-0.36388385	-0.43213302	-0.43213302	-0.43213302	-0.43213302	-0.43213302	-0.43213302	-0.43213302	-0.09046284	0.02957866	-0.2190015	-0.13814141	-0.43213302	-0.43213302	0.12229137	-0.18486266	-0.0807258	-0.43213302	0.2059502	0.6645677	1.6348295	1.1536378	0.4869074	-0.43213302	-0.43213302	-0.43213302	-0.43213302	-0.43213302
0.43527707	0.48810944	-0.43213302	0.20617674	0.38596907	1.3939496	0.783838	0.72490907	-0.20761827	0.17277966	0.4440932	-0.19076772	-0.43213302	-0.43213302	-0.39529282	-0.0966473	-0.37946358	0.29151702	-0.10470798	1.5400578	1.9963219	1.4557751	0.4465733	-0.43213302	-0.43213302	-0.43213302	-0.2833548	-0.29060844	-0.174893	0.33132872	-0.29937226	-0.36383593	-0.43213302	-0.43213302	-0.43213302	-0.43213302	0.30597094	-0.08394031	-0.43213302	-0.39790252	0.08982985	1.1510035	1.0358382	0.49823812	-0.43213302	-0.43213302	-0.43213302	-0.43213302	-0.43213302	-0.43213302
-0.43213302	0.5341612	0.28528115	0.17157614	0.47802657	0.49456736	0.63883585	0.5268253	-0.43213302	0.7227243	0.8292567	0.23888476	-0.43213302	-0.43213302	-0.43213302	-0.34964684	-0.06016039	0.2321456	-0.25061068	1.2733693	1.6879485	0.619798	-0.43213302	-0.43213302	-0.43213302	-0.43213302	0.36860424	0.31788203	0.66683537	0.29517293	-0.43213302	-0.43213302	-0.43213302	-0.43213302	-0.43213302	0.3844521	-0.07574005	-0.43213302	-0.43213302	-0.2051905	0.711204	0.4908854	0.073890984	-0.36467347	-0.43213302	-0.43213302	-0.43213302	-0.08999585	-0.13471952	-0.43213302
-0.43213302	0.044751655	0.4716471	0.45592925	0.6167823	0.31937736	-0.060836226	0.4470936	-0.43213302	0.59658426	0.83361024	0.46213308	-0.43213302	-0.43213302	-0.43213302	-0.17075764	0.2680501	0.34540528	0.33842173	1.0864722	1.2321312	0.15485403	-0.41936868	-0.43213302	-0.43213302	-0.43213302	-0.002043796	0.15256737	-0.067561954	0.5337089	-0.43213302	-0.43213302	-0.43213302	-0.43213302	-0.43213302	0.29369673	-0.43213302	-0.43213302	-0.43213302	0.46507582	0.6561671	-0.38133788	-0.43213302	-0.26344317	-0.43213302	-0.43213302	-0.43213302	-0.22908166	0.05111858	0.6715794
-0.43213302	-0.43213302	0.3022351	0.25015557	0.8217985	0.45941007	-0.43213302	0.20493047	-0.06274645	0.88111013	0.89624655	0.4277631	-0.43213302	-0.43213302	-0.43213302	0.68918264	0.75528264	-0.11023704	0.49687976	1.1849908	1.3652573	0.816997	-0.23801324	0.24369605	-0.43213302	-0.43213302	-0.43213302	-0.010348403	0.4040862	0.16970263	-0.31655425	-0.43213302	-0.43213302	-0.19629249	-0.43213302	0.24720128	-0.11224856	-0.43213302	0.04929664	0.11083579	-0.14937477	-0.42336386	-0.43213302	-0.43213302	-0.43213302	-0.43213302	-0.30300844	0.24896549	-0.12714754	0.497815
-0.43213302	-0.43213302	-0.27440962	1.1440305	0.49570012	0.77344275	0.6031189	0.36099684	0.666137	0.8753605	0.84236264	0.7576489	0.23619941	-0.25415388	-0.36868107	0.6214236	0.6829293	-0.43213302	-0.43213302	1.3723595	1.5934887	0.38286927	0.17124854	-0.43213302	-0.43213302	-0.43213302	-0.43213302	-0.43213302	-0.17429596	-0.3423403	-0.43213302	-0.43213302	-0.43213302	-0.43213302	-0.43213302	-0.43213302	0.06811897	0.45736194	-0.25127313	-0.43213302	-0.43213302	-0.43213302	-0.43213302	-0.41200402	0.0051150084	0.03297115	0.27219114	0.2615201	-0.43213302	0.05579623
-0.43213302	-0.43213302	-0.43213302	0.7371456	0.834492	1.4537935	0.9444378	0.73383003	0.26826903	0.2817103	-0.0021836855	0.49963108	0.27918702	-0.15306234	-0.016921464	1.0202515	0.6765661	-0.10648578	-0.43213302	0.46755564	0.89857805	0.15951481	-0.43213302	-0.43213302	-0.43213302	-0.4277262	-0.37962797	-0.43213302	-0.43213302	-0.43213302	-0.43213302	-0.43213302	-0.20512253	-0.43213302	-0.25955978	-0.32472193	0.6853364	-0.24029484	-0.43213302	-0.43213302	-0.3368716	-0.11310686	-0.4300241	0.14158985	0.8026996	0.08398623	-0.36861196	-0.18522103	-0.43213302	-0.43213302
-0.43213302	-0.43213302	-0.43213302	0.5621662	1.0241897	0.95677763	1.0374086	0.35054028	0.810079	0.81611	-0.43213302	1.0739233	0.61409724	0.044535384	0.24483308	1.3828994	1.1732095	0.3949042	-0.43213302	-0.26277256	0.935527	-0.043909647	-0.43213302	-0.12970631	-0.386048	-0.29672515	-0.43213302	-0.36023128	-0.43213302	-0.43213302	-0.43213302	-0.43213302	-0.13648447	-0.2841425	-0.43213302	-0.025912942	-0.21652244	-0.43213302	-0.43213302	-0.43213302	-0.43213302	-0.43213302	0.14066537	-0.06425233	-0.04483991	-0.39326954	-0.164965	0.23774832	-0.31681374	-0.43213302
-0.43213302	-0.43213302	-0.43213302	0.07149664	0.7050107	0.45423448	1.2883314	0.39702007	0.84271646	0.5967448	-0.032547604	0.8524316	0.40528068	0.0474652	1.0830712	1.8203509	1.5904706	0.51575154	-0.41184103	-0.43213302	0.096271746	-0.067741975	-0.43213302	-0.15203904	-0.19448373	-0.43213302	-0.31941804	0.077490486	-0.43213302	-0.43213302	-0.43213302	-0.43213302	-0.43213302	-0.43213302	-0.06421551	-0.21991345	-0.43213302	-0.43213302	-0.43213302	-0.43213302	0.02522393	-0.43213302	0.02159607	-0.20677617	-0.43213302	-0.43213302	-0.43213302	0.13524015	-0.096992426	-0.43213302
0.3552419	-0.43213302	-0.43213302	-0.43213302	-0.43213302	0.57363826	1.3452735	1.5719476	1.1303645	0.5348918	0.19793707	0.46403402	0.8420516	0.25192606	0.9563762	1.7112353	1.0518355	-0.07722308	0.56862336	-0.05640809	-0.30093348	-0.43213302	-0.43213302	-0.098066166	-0.17209268	-0.43213302	-0.43213302	-0.11721733	-0.43213302	-0.21929112	-0.43213302	-0.43213302	-0.43213302	-0.43213302	-0.43213302	-0.43213302	-0.43213302	-0.43213302	-0.43213302	-0.14039864	-0.02580984	-0.03783939	0.005336731	0.28134266	-0.43213302	-0.43213302	-0.43213302	-0.19258276	-0.20873538	-0.3745416
-0.3172654	0.4126427	-0.0069198585	-0.43213302	-0.43213302	0.71067107	1.3137106	1.4395808	1.665106	1.0253868	-0.02897409	0.41605654	-0.16167058	0.23149154	0.9938501	1.2292141	0.84583706	-0.069287375	-0.04928109	0.2148345	0.40350154	-0.43213302	-0.43213302	-0.43213302	-0.43213302	-0.43213302	-0.43213302	-0.43213302	-0.43213302	-0.3989787	-0.43213302	-0.22562082	-0.43213302	-0.43213302	-0.43213302	-0.43213302	-0.28919408	-0.27552444	-0.43213302	-0.26975575	-0.050520096	0.40001002	0.23205115	-0.2310325	-0.091177	-0.43213302	-0.43213302	-0.4110795	0.07862773	-0.12982015
-0.30002403	-0.43213302	0.23446542	-0.43213302	0.12811998	0.052335113	0.901108	0.8489078	1.3308156	1.343228	0.5198025	0.06705443	0.5226617	-0.23022601	0.8709073	0.76811004	0.4670447	-0.2618558	-0.09491191	-0.24049018	0.9703451	-0.43213302	-0.43213302	-0.43213302	-0.43213302	-0.43213302	-0.43213302	-0.43213302	-0.24232002	-0.10461126	-0.43213302	-0.20742163	-0.43213302	-0.43213302	-0.43213302	-0.2264525	-0.43213302	-0.43213302	-0.43213302	-0.07863047	-0.2306158	0.21472815	-0.18976504	-0.34259215	-0.29887062	-0.43213302	-0.43213302	-0.43213302	0.20699354	-0.43213302
-0.43213302	-0.43213302	0.020603033	-0.38049635	-0.36115858	0.49171674	0.84101516	1.2331214	0.64133596	1.2766348	0.4055723	0.4007417	0.44752118	-0.43213302	0.7408897	0.7482993	0.5872097	0.43278596	0.08821592	1.0462185	0.26788476	-0.43213302	-0.43213302	-0.43213302	-0.43213302	-0.43213302	-0.43213302	-0.43213302	-0.17147426	-0.33017334	-0.32780552	-0.43213302	-0.43213302	-0.43213302	-0.19677636	-0.43213302	-0.43213302	-0.35339305	-0.43213302	-0.39994714	-0.37894475	-0.19163065	0.09354389	-0.43213302	-0.43213302	-0.43213302	-0.43213302	-0.4270614	0.24860151	-0.41526243
-0.43213302	-0.43213302	0.18243507	-0.43213302	-0.43213302	-0.43213302	-0.2229067	0.9957	0.6292884	1.1150471	1.4308906	0.83678794	1.2642655	-0.16941288	-0.16338181	1.071581	0.64213794	0.5328154	0.73561877	1.472138	1.2203846	-0.43213302	-0.43213302	-0.43213302	-0.43213302	-0.43213302	-0.43213302	-0.43213302	-0.09989051	-0.43213302	-0.4202679	-0.43213302	0.6626182	0.027410425	-0.08441864	-0.43213302	-0.43213302	-0.43213302	-0.43213302	-0.43213302	-0.43213302	-0.43213302	0.05949218	-0.43213302	-0.43213302	-0.43213302	-0.43213302	-0.43213302	0.15049662	-0.04695912
-0.43213302	-0.30285844	-0.057245586	-0.43213302	-0.33948728	0.38891265	0.7526429	0.6552621	0.7848552	1.0323586	1.4878591	0.6683192	0.750811	0.468636	-0.15649486	0.5066991	0.8790864	0.80526906	0.660401	1.6520227	1.3453571	-0.43213302	-0.43213302	-0.43213302	-0.2915395	-0.43213302	-0.43213302	-0.43213302	-0.43213302	-0.43213302	-0.43213302	0.3072699	0.4457769	-0.34252834	-0.40642104	-0.43213302	-0.43213302	-0.43213302	-0.24898198	-0.43213302	-0.43213302	-0.43213302	0.311805	-0.43213302	-0.43213302	-0.43213302	-0.43213302	-0.43213302	-0.43213302	-0.25403422
-0.042496707	-0.04436416	-0.43213302	-0.43213302	0.4073446	0.6119516	0.053154115	-0.2651701	0.48733377	1.1125197	1.1101372	0.53143495	0.62910783	0.324402	-0.24391592	0.1429971	0.058537364	0.67824686	1.3428996	1.3161566	1.025392	-0.43213302	-0.43213302	-0.43213302	-0.43213302	-0.43213302	-0.37687802	-0.43213302	-0.43213302	-0.43213302	-0.18246828	0.54673505	0.41648868	-0.43213302	-0.43213302	-0.43213302	-0.43213302	-0.43213302	-0.119561434	-0.43213302	-0.43213302	-0.12992401	0.11872411	-0.43213302	-0.43213302	-0.43213302	-0.43213302	-0.37439492	-0.39500314	-0.43213302
-0.13089171	0.70082027	0.2605045	0.45228624	0.54586077	-0.14960906	0.18216693	-0.43213302	0.44005606	0.9266154	1.2896318	0.9132892	1.1027412	0.28763288	-5.8156256e-05	0.2205439	-0.09726582	-0.21484913	1.511122	1.983266	0.84808785	-0.43213302	-0.43213302	-0.15698524	-0.43213302	-0.43213302	-0.43213302	-0.43213302	-0.43213302	-0.43213302	-0.3306621	-0.15548563	-0.42674765	-0.43213302	-0.43213302	-0.43213302	-0.43213302	-0.43213302	-0.24566348	-0.4313564	-0.15503058	-0.22268535	0.18827043	-0.43213302	-0.43213302	-0.43213302	-0.43213302	-0.43213302	-0.40196028	-0.43213302
-0.43213302	0.13955882	0.4856507	0.35742566	0.33313796	-0.37894288	0.6400873	0.7105226	-0.05858562	0.71178854	1.4532135	1.3031552	0.95019406	-0.43213302	0.4826559	0.9661981	0.29633003	-0.43213302	1.2117306	1.5794624	0.06880149	-0.43213302	0.2890465	-0.12561831	-0.43213302	-0.43213302	-0.43213302	-0.43213302	-0.43213302	-0.43213302	-0.43213302	-0.43213302	-0.43213302	-0.43213302	-0.43213302	-0.43213302	-0.43213302	-0.43213302	-0.43213302	-0.15042739	-0.43213302	-0.05597187	-0.012736655	-0.43213302	-0.43213302	-0.43213302	-0.43213302	-0.43213302	-0.43213302	-0.43213302
-0.43213302	0.32742408	0.062635355	-0.015553371	0.018710162	-0.2895536	0.109382786	1.183155	0.38586298	0.67378354	0.88502574	1.3489246	-0.43213302	-0.056637872	1.1397327	1.4621975	0.6348292	-0.3431244	1.0963115	1.5094734	-0.2241628	-0.43213302	0.08086409	-0.25188944	-0.43213302	-0.43213302	-0.43213302	-0.34515813	-0.028173178	-0.43213302	-0.43213302	-0.43213302	-0.43213302	-0.43213302	-0.43213302	-0.43213302	-0.43213302	-0.43213302	-0.43213302	-0.43213302	-0.2515136	0.29407233	-0.32139024	-0.4166163	-0.43213302	-0.43213302	-0.43213302	-0.43213302	-0.43213302	-0.43213302
-0.2902531	0.23208788	0.14898756	-0.425292	0.11036382	-0.43213302	-0.41595206	0.79672384	1.1018494	0.53702116	0.39357886	0.94551677	-0.40653202	1.1294552	0.9373769	1.3337116	0.77561504	-0.20790863	1.8769137	1.3872176	0.0032698263	-0.43213302	-0.43213302	-0.43213302	-0.29188776	-0.43213302	0.033954725	-0.091622256	-0.3729924	-0.39781803	-0.43213302	-0.43213302	-0.43213302	-0.43213302	-0.43213302	-0.43213302	-0.43213302	-0.43213302	-0.43213302	-0.43213302	0.2062578	0.41102087	-0.3173394	-0.43213302	-0.42332774	-0.43213302	-0.43213302	-0.43213302	-0.43213302	-0.26138112
-0.055645503	-0.24502774	0.36552408	0.31865174	-0.43213302	-0.37056398	-0.43213302	-0.27144432	1.2562146	1.6047481	0.13313743	0.9585713	1.1191379	0.91424567	0.79373115	0.68375003	0.27012682	0.42929938	2.030128	1.5669115	-0.3528908	-0.43213302	-0.43213302	-0.43213302	-0.055890705	-0.43213302	0.07486007	0.29786557	-0.17353298	-0.43213302	-0.43213302	-0.43213302	-0.43213302	-0.33231935	-0.37314767	-0.43213302	-0.43213302	-0.43213302	-0.2879812	-0.43213302	-0.05706861	0.5589934	0.24113122	-0.43213302	-0.43213302	-0.43213302	-0.43213302	-0.43213302	-0.43213302	-0.43213302
0.06090214	-0.051856786	0.029992443	0.23033148	-0.1653614	0.0023840722	-0.38043994	-0.43213302	0.90189564	1.9916552	1.2550666	0.6552181	1.1704675	0.734232	0.6778032	1.296898	0.5048517	0.8926759	2.0130367	1.9627281	0.004295336	-0.43213302	-0.43213302	-0.43213302	-0.43213302	-0.17044415	0.10616149	0.29239392	-0.3683211	-0.43213302	-0.43213302	-0.43213302	-0.43213302	-0.43213302	-0.43213302	-0.43213302	-0.43213302	-0.32126218	-0.21451554	-0.43213302	-0.43213302	0.380757	0.38551998	-0.16546722	-0.26963967	-0.43213302	-0.43213302	-0.43213302	-0.43213302	-0.4291263
0.36442548	0.44359386	0.39158377	0.63511443	-0.24134794	-0.43213302	-0.43213302	-0.43213302	-0.28683552	1.1439692	0.72335416	0.6799711	0.8176978	1.1704031	0.79233193	1.3177075	0.39333013	1.2605597	2.3523195	2.0772512	0.39233235	-0.43213302	-0.43213302	-0.43213302	-0.43213302	-0.28650185	0.5530108	-0.081058815	-0.39730176	-0.14778388	-0.43213302	-0.43213302	-0.43213302	-0.43213302	-0.43213302	-0.43213302	-0.43213302	-0.43213302	-0.3336618	-0.43213302	-0.43213302	0.34261996	0.34331474	-0.43213302	-0.052939214	-0.43213302	-0.43213302	-0.43213302	-0.43213302	-0.43213302
0.3314811	0.5039545	0.59431505	-0.11926126	-0.2578637	-0.43213302	-0.43213302	-0.43213302	-0.38630962	0.47897813	1.0700699	1.1483017	0.318266	0.54626536	1.0808436	1.0806258	0.4379938	1.6071702	2.441183	1.3721701	-0.43213302	-0.43213302	-0.43213302	-0.43213302	-0.029905526	0.12621516	0.3817794	-0.092636324	-0.25150582	-0.43213302	-0.43213302	-0.43213302	-0.43213302	-0.43213302	-0.43213302	-0.33725652	-0.06769442	-0.43213302	-0.43213302	-0.43213302	-0.43213302	0.38932052	0.38490835	-0.43213302	-0.21666992	-0.43213302	-0.43213302	-0.43213302	-0.1777582	-0.43213302
0.44435132	0.6759819	0.8517514	0.26839906	-0.21688542	-0.43213302	-0.43213302	-0.2536721	-0.43213302	-0.036114767	0.46797198	1.1890528	0.9007708	0.7489827	1.2240382	0.8862206	-0.16558865	1.3640022	2.2044473	1.3085032	-0.43213302	-0.43213302	-0.43213302	0.087592214	-0.43213302	0.02464404	-0.19599552	-0.43213302	-0.43213302	-0.43213302	-0.43213302	-0.43213302	-0.43213302	-0.43213302	-0.43213302	-0.122201145	-0.12521657	-0.43213302	-0.43213302	-0.43213302	-0.3424215	0.461724	0.39598617	-0.43213302	-0.43213302	-0.3956006	0.3330981	-0.42268127	-0.43213302	-0.43213302
0.33355594	0.57687724	0.74074847	0.011344416	-0.43213302	-0.43213302	-0.38850057	-0.07767248	-0.43213302	-0.43213302	-0.43213302	0.36186126	1.1283622	0.61262214	1.4661335	0.9220333	-0.43213302	0.9632942	1.4879919	0.5815904	-0.43213302	-0.43213302	0.008795105	0.057914335	-0.03933751	-0.38940457	-0.43213302	-0.43213302	-0.29946047	-0.43213302	-0.43213302	-0.43213302	-0.43213302	-0.43213302	-0.43213302	-0.43213302	-0.43213302	-0.43213302	-0.43213302	-0.43213302	-0.43213302	0.15254168	0.26987594	-0.34952766	-0.21345302	-0.08890105	-0.13113697	-0.43213302	-0.43213302	-0.43213302
0.13908361	0.91394067	0.48896858	-0.043914594	-0.043331794	-0.43213302	-0.06626974	-0.20557818	-0.43213302	-0.43213302	-0.43213302	-0.43213302	1.0297006	1.9096398	1.6622642	0.78835565	0.25173065	1.018165	1.1169742	-0.050161127	-0.43213302	-0.019065855	0.56506014	0.13864645	0.10526707	-0.18029754	-0.43213302	-0.43213302	-0.43213302	-0.43213302	-0.12361459	-0.43213302	0.34191772	-0.20872867	-0.43213302	-0.43213302	-0.43213302	-0.43213302	-0.43213302	-0.3023171	-0.43213302	-0.2456109	-0.006154865	-0.43213302	-0.43213302	-0.39685676	-0.43213302	-0.43213302	-0.43213302	-0.21789296
0.7679241	0.5097987	0.7566465	0.24307863	-0.3964148	-0.43213302	-0.19155592	-0.0177604	-0.43213302	-0.09316104	-0.43213302	-0.43213302	0.65660733	2.338098	1.6748658	1.4955415	-0.20318207	0.91285616	1.0056074	-0.11405215	-0.43213302	-0.13953157	0.18478854	-0.09531783	-0.20730858	-0.38539279	-0.43213302	-0.43213302	-0.43213302	-0.115265936	-0.00066791073	-0.43213302	-0.05344951	-0.16873896	-0.43213302	-0.43213302	-0.4062811	-0.43213302	-0.43213302	-0.39473388	-0.43213302	-0.06846647	-0.1620987	-0.43213302	-0.43213302	-0.43213302	-0.25011083	-0.43213302	-0.3840989	-0.43213302
1.4106464	1.1891065	1.2754658	0.24651143	0.24726161	0.2696845	0.23382086	-0.13123445	-0.43213302	-0.43213302	-0.43213302	-0.43213302	0.79145145	1.3147972	1.7587272	1.5249007	0.28168783	1.2846913	0.70315963	0.3971732	0.5122737	-0.14307322	0.05897994	-0.43213302	-0.43213302	-0.43213302	-0.43213302	-0.43213302	-0.43213302	0.02627539	0.26793018	-0.23734377	-0.43213302	-0.26918346	-0.43213302	-0.43213302	-0.43213302	-0.43213302	-0.43213302	-0.43213302	-0.43213302	0.5597231	0.33746588	-0.43213302	-0.43213302	-0.43213302	-0.43213302	-0.015817465	0.5119724	-0.43213302
1.4041549	0.9079998	0.8577738	-0.046800103	0.61178654	0.3113139	0.44052765	-0.09696313	-0.43213302	-0.36280906	-0.43213302	-0.120780006	0.41891652	0.96728283	1.5911169	2.0169492	0.92382807	1.4173384	1.1481658	0.031508185	0.14538261	0.9012605	-0.32788384	-0.32774612	-0.43213302	-0.35989934	-0.25035024	-0.43213302	-0.43213302	-0.03778635	0.6032516	-0.028175987	-0.36204562	-0.43213302	-0.43213302	-0.43213302	-0.43213302	-0.43213302	-0.18956107	-0.43213302	-0.43213302	0.55383337	1.0423528	0.095022306	-0.43213302	-0.43213302	-0.43213302	0.29082167	0.26677695	0.5247381
0.7178958	1.1258936	0.49147388	0.6948841	0.5736529	0.93363327	0.18910061	-0.23237984	-0.43213302	-0.43213302	-0.43213302	-0.43213302	0.594596	0.5060176	1.3723195	2.1112244	1.6580032	1.5019562	1.5113851	0.6671949	-0.18735804	0.7435766	0.2813175	-0.43213302	-0.05516855	0.1246619	0.14512758	-0.43213302	-0.43213302	-0.0072267926	0.4540341	-0.018822093	-0.43213302	-0.43213302	-0.43213302	-0.43213302	-0.43213302	-0.43213302	-0.43213302	-0.43213302	-0.36860764	0.6084141	-0.43213302	-0.43213302	-0.07986299	-0.43213302	-0.43213302	0.23762733	0.28287202	-0.2860127
0.42747262	0.030283457	1.241015	0.93727005	0.22017631	0.6881531	0.17527406	-0.43213302	-0.17514974	-0.36201125	-0.43213302	-0.43213302	0.05603581	0.276871	1.2735178	1.9957827	1.7529552	1.358494	1.1519412	0.6197367	-0.24642143	-0.15070306	0.53767234	-0.03324578	-0.43213302	-0.08711015	-0.14862274	0.26526377	-0.41010103	-0.43213302	-0.050560895	-0.167817	-0.43213302	-0.43213302	-0.43213302	-0.11700276	-0.29848436	-0.43213302	-0.43213302	-0.43213302	-0.43213302	0.047080014	-0.43213302	-0.43213302	0.3417808	0.47136512	0.033686284	0.09898021	-0.43213302	-0.43213302
-0.38088596	0.15350449	0.3857381	0.5135229	0.22145802	0.034625478	0.8992672	-0.43213302	-0.43213302	-0.43213302	-0.43213302	-0.43213302	0.1053472	0.624346	1.4588513	1.8584516	1.3054888	1.8136469	1.0051597	0.95254153	-0.43213302	-0.43213302	0.08056832	0.026590083	-0.43213302	-0.20765683	-0.40109256	0.3027503	-0.30697227	-0.43213302	-0.43213302	-0.24448226	-0.43213302	-0.43213302	-0.16687854	0.020446222	0.14213002	-0.43213302	-0.43213302	-0.43213302	-0.43213302	-0.18694893	-0.089734636	-0.43213302	0.46612403	-0.43213302	0.31701085	-0.43213302	-0.43213302	-0.43213302
-0.06067714	0.85419345	0.96216744	0.49220768	0.6644448	-0.053335406	0.24927397	0.035587315	-0.43213302	-0.43213302	-0.118885934	-0.3065266	0.46579883	0.48988944	0.61850286	1.4146899	0.82660043	1.482987	1.3815664	0.60783464	0.020973407	-0.43213302	0.091401234	-0.036391	-0.43213302	-0.03735471	-0.43213302	-0.19459832	-0.43213302	-0.43213302	-0.43213302	-0.25090304	-0.43213302	-0.43213302	-0.37745428	-0.43213302	-0.12903078	-0.43213302	-0.21575132	-0.43213302	-0.43213302	-0.43213302	-0.40420568	-0.16444604	-0.4159694	-0.3755948	-0.24732555	-0.43213302	-0.43213302	-0.43213302
0.40008667	0.68466187	1.1373929	0.7842622	0.47560716	-0.1627183	0.34565517	0.24049509	-0.2446942	-0.36750647	-0.43213302	0.15465277	0.51365817	0.8756629	0.38838568	1.1178794	0.7355449	1.0900303	2.10503	1.3230146	0.6533023	-0.43213302	-0.43213302	-0.43213302	-0.041805018	-0.43213302	-0.06656965	0.326279	-0.113399915	-0.14464243	-0.43213302	-0.29403618	-0.43213302	-0.43213302	-0.43213302	-0.3333516	0.42022648	0.44316265	0.6451211	-0.17052247	-0.43213302	-0.43213302	-0.11689043	-0.41279203	-0.43213302	0.1919523	-0.43213302	-0.43213302	-0.43213302	-0.34642902
1.1094588	0.8986833	0.5947705	0.73270434	0.101612955	0.3346485	0.35839745	-0.013893359	0.196912	-0.10309151	-0.25732785	0.7763322	0.027228298	0.805753	-0.001716663	0.9694516	1.0195005	1.2817345	1.6965232	2.0109742	1.2136569	-0.31745455	-0.43213302	-0.43213302	-0.053364035	-0.43213302	-0.43213302	-0.43213302	0.79296696	-0.29764944	-0.43213302	0.02607283	-0.43213302	-0.43213302	-0.43213302	0.21032606	0.3480313	0.6279405	-0.30565923	-0.3619189	-0.43213302	-0.43213302	-0.23114814	-0.43213302	-0.08849322	0.2508164	-0.43213302	-0.43213302	-0.1735979	0.074856535
1.0188104	0.5422992	-0.43213302	0.62782085	0.42021444	0.94469935	0.66761374	-0.050474614	-0.094742626	-0.43213302	0.029998396	1.0985694	-0.18383923	0.91332036	0.3868441	1.1370738	1.1537175	1.2873563	0.8806714	1.7908041	1.1129899	0.6956189	-0.08810054	-0.43213302	-0.43213302	-0.43213302	-0.43213302	-0.43213302	0.30590767	-0.42726853	0.27593723	0.00019409943	-0.43213302	-0.43213302	-0.43213302	0.5641306	-0.43213302	-0.43213302	-0.43213302	-0.43213302	-0.15979038	-0.2917894	-0.4293453	-0.28235373	-0.38530746	-0.43213302	-0.43213302	-0.43213302	-0.43213302	-0.35662246
1.0454968	0.19505869	-0.0035621126	0.14826113	1.2401421	0.79245955	0.62427807	-0.05359746	-0.0325967	-0.43213302	0.2215839	0.082940854	-0.23126835	0.98412544	1.124878	0.8545442	1.196181	1.18125	0.5096192	0.38148403	1.2056527	1.8903672	0.7403606	0.22620884	-0.1863575	-0.43213302	-0.43213302	-0.43213302	-0.43213302	-0.43213302	-0.27852073	0.3945546	-0.15578532	-0.43213302	-0.19278099	-0.04416207	-0.43213302	-0.43213302	-0.43213302	-0.43213302	-0.061892334	-0.25077298	-0.38142878	-0.3449474	-0.43213302	-0.43213302	-0.43213302	-0.43213302	-0.43213302	-0.43213302
0.82595044	-0.43213302	-0.33201823	0.0066462667	0.46407762	1.0556065	0.49781862	0.5153396	-0.43213302	-0.074063815	-0.26175135	-0.23436014	-0.14684455	0.81094795	1.2323824	0.634893	0.94043183	1.4420632	0.74704844	-0.43213302	1.043591	1.967753	1.4697334	0.5608801	-0.15141468	-0.26521695	-0.43213302	-0.43213302	-0.43213302	-0.43213302	0.66396546	0.80429655	0.22472079	-0.43213302	-0.34277236	-0.43213302	-0.43213302	-0.43213302	-0.43213302	-0.31738165	-0.43213302	-0.34813318	0.19430041	-0.3454194	-0.43213302	-0.43213302	-0.43213302	-0.43213302	-0.43213302	-0.43213302
0.32589754	-0.43213302	-0.43213302	-0.2659874	0.22338417	0.49646875	0.97173744	0.5239895	-0.43213302	-0.43213302	-0.10541789	0.07659055	0.13667998	0.92748547	0.6724595	0.9675648	1.022063	1.1050467	0.73966074	-0.43213302	0.28102827	1.6668496	1.9813726	0.6388026	-0.1359613	-0.079041205	-0.43213302	-0.43213302	-0.43213302	-0.43213302	0.525274	0.55886173	0.5402203	-0.43213302	-0.06912953	-0.063302465	-0.43213302	-0.43213302	-0.43213302	-0.43213302	-0.43213302	-0.43213302	0.31183752	-0.43213302	-0.43213302	-0.43213302	-0.43213302	-0.43213302	-0.43213302	-0.43213302
-0.04401569	-0.43213302	-0.28771973	-0.1657973	0.5444212	-0.26632667	0.6415016	0.61317426	0.52289194	0.44452167	0.09765134	-0.16486005	0.42677188	0.80060613	0.4172826	0.10560166	0.91776204	1.4988612	0.29826435	-0.26778007	-0.2264684	0.8610649	1.1656272	1.3792835	0.3290166	0.38872164	-0.029202132	-0.21699046	0.0057265684	-0.43213302	-0.43213302	0.55149394	0.64232576	-0.43213302	-0.43213302	-0.24480939	0.10232538	-0.43213302	-0.43213302	-0.43213302	-0.43213302	-0.43213302	0.11702226	-0.43213302	-0.43213302	-0.38308015	-0.43213302	-0.43213302	-0.43213302	-0.43213302
-0.43213302	-0.43213302	-0.43213302	0.5270444	0.34500545	-0.43213302	-0.22953206	0.494826	0.70185417	1.2131032	0.41232437	0.27962953	0.74707544	0.76298267	0.74023706	0.13703687	0.7583221	0.98401535	0.27133214	-0.2924117	0.13129629	-0.25848624	0.29168496	2.122304	1.8416901	0.052334342	-0.40974993	-0.43213302	-0.43213302	-0.43213302	-0.43213302	-0.096118376	0.3953897	-0.21295418	-0.43213302	-0.43213302	-0.09142505	-0.4277802	-0.43213302	-0.43213302	-0.43213302	-0.43213302	0.048515663	-0.42238572	-0.43213302	-0.43213302	-0.43213302	-0.43213302	-0.43213302	0.275846
0.0015943977	-0.43213302	-0.43213302	-0.25357455	0.2203036	-0.43213302	-0.43213302	0.023663042	0.2999388	0.89988106	0.9294092	0.09141307	0.7803834	0.9758696	0.1612577	0.31194875	0.6334508	0.99623156	0.36086208	-0.17072755	0.09267034	0.30524737	-0.43213302	0.59473675	2.0964916	1.1576353	-0.28884277	-0.43213302	-0.43213302	-0.43213302	-0.43213302	-0.43213302	0.28961903	-0.43213302	-0.43213302	-0.43213302	-0.07386821	-0.37361142	-0.43213302	-0.43213302	-0.17810598	-0.43213302	-0.2120117	-0.27903903	-0.43213302	-0.43213302	-0.39081722	-0.43213302	0.13044432	0.13683876
-0.43213302	-0.43213302	-0.43213302	-0.43213302	-0.11434891	-0.43213302	-0.43213302	-0.43213302	0.057151012	0.4928527	0.6647797	0.5168257	0.7386509	1.0833954	-0.36183912	0.14224833	0.64244455	1.2768465	0.5110054	0.09687923	0.36960813	-0.0036919024	-0.43213302	-0.43213302	1.5763555	1.6413338	0.28878075	-0.43213302	-0.11231879	-0.43213302	-0.43213302	-0.43213302	-0.37735412	-0.43213302	-0.43213302	-0.43213302	-0.43213302	-0.43213302	-0.0874435	-0.16526046	-0.3374126	-0.43213302	-0.43213302	-0.15477629	-0.42836404	-0.21042655	-0.35577303	-0.43213302	-0.2268538	-0.37100896
-0.43213302	-0.43213302	-0.30918837	-0.43213302	-0.43213302	-0.43213302	-0.43213302	-0.43213302	0.40886456	1.2329904	0.27175212	0.67012423	0.9532602	0.8661531	-0.14509906	0.17436616	0.91847503	1.0584495	0.76358193	-0.18993881	0.012393302	0.1590671	-0.43213302	-0.154141	0.8874182	2.23974	1.51519	-0.27982673	-0.43213302	-0.43213302	-0.43213302	-0.43213302	-0.43213302	-0.43213302	-0.43213302	-0.43213302	-0.43213302	-0.43213302	0.04453398	-0.43213302	-0.43213302	-0.12538268	0.31828997	-0.43213302	-0.23179625	-0.43213302	-0.43213302	-0.43213302	-0.43213302	0.02052217
-0.013766813	-0.43213302	-0.30754694	-0.43213302	-0.43213302	-0.08341637	-0.0407876	-0.43213302	0.49104252	0.422819	1.0172069	0.5940401	0.9474927	0.1353984	-0.43213302	-0.43213302	0.45540762	0.52412504	0.67996395	-0.3011084	-0.21278685	0.04887938	-0.027147902	-0.30604178	-0.43213302	1.5783579	2.2848375	1.4325736	-0.049501643	-0.3434295	-0.26935863	-0.043180335	-0.14017022	-0.43213302	-0.43213302	-0.43213302	0.11630251	-0.43213302	-0.43213302	-0.43213302	-0.43213302	0.14896536	-0.43213302	-0.40467906	-0.43213302	-0.43213302	-0.43213302	-0.43213302	-0.43213302	-0.09959421
-0.43213302	0.048551477	0.48893645	0.11224067	-0.43213302	-0.10824511	-0.3334388	-0.43213302	-0.0323107	0.043652974	0.62749696	0.41466033	0.66406035	0.36093178	-0.43213302	-0.43213302	0.29413468	0.89421153	0.5170203	-0.2978204	-0.19817212	-0.1597874	-0.3393705	-0.43213302	-0.43213302	0.23906234	2.01413	2.3097556	0.72137046	-0.39258844	0.18064383	-0.43213302	0.11150815	-0.43213302	-0.43213302	-0.43213302	-0.43213302	-0.11031496	-0.43213302	-0.43213302	-0.36027285	0.038271397	-0.30824926	-0.43213302	-0.43213302	-0.43213302	-0.43213302	-0.43213302	-0.43213302	-0.43213302
0.35687065	0.11669362	0.27052262	0.34250155	-0.43213302	-0.43213302	-0.43213302	-0.43213302	-0.2359838	-0.43213302	-0.16058415	0.92725015	0.74392825	0.5954443	0.3676767	-0.43213302	0.17282207	0.8250134	0.45829064	-0.43213302	-0.43213302	0.01473925	-0.43213302	-0.43213302	-0.08531583	0.032820795	0.5531656	2.3840876	1.7943037	0.8281606	-0.35738957	-0.16619076	-0.2516116	-0.43213302	-0.43213302	-0.43213302	-0.30148637	-0.43213302	-0.43213302	-0.43213302	-0.43213302	-0.43213302	-0.43213302	-0.43213302	-0.43213302	-0.43213302	-0.43213302	-0.43213302	-0.43213302	-0.43213302
-0.43213302	-0.43213302	0.22345139	0.73912984	-0.43213302	-0.43213302	-0.43213302	-0.43213302	-0.43213302	-0.43213302	-0.021094168	0.5059531	1.2119349	0.5325042	0.6081801	-0.43213302	0.27301255	0.5280333	0.5526702	-0.33262584	-0.43213302	-0.43213302	-0.43213302	0.2442047	0.32885742	0.33323908	-0.36757514	1.0581998	1.7779609	0.92107564	-0.14878166	-0.24729088	-0.20532195	-0.23403884	-0.43213302	-0.43213302	-0.0530168	-0.43213302	-0.43213302	-0.12554578	-0.43213302	-0.43213302	-0.43213302	-0.43213302	-0.20450059	-0.2099939	-0.43213302	-0.43213302	-0.43213302	-0.43213302
-0.12355422	0.45762995	0.78472435	0.5894181	-0.3436957	-0.43213302	-0.43213302	-0.43213302	-0.43213302	-0.43213302	-0.43213302	0.22116974	0.71429837	0.48149654	0.6984943	0.54183537	0.41553292	0.609759	0.6364552	0.70872927	-0.13962711	-0.43213302	-0.062338524	0.17588064	0.3379312	0.5685769	-0.43213302	-0.43213302	1.0413713	1.8471332	0.54392505	-0.18397662	0.10607741	-0.1588164	-0.43213302	-0.08911418	-0.0063099037	-0.43213302	-0.43213302	-0.09563052	-0.43213302	-0.43213302	-0.43213302	-0.43213302	-0.2728469	0.024498833	-0.43213302	-0.43213302	-0.43213302	-0.21184169
0.74985	0.84838563	0.7022575	0.46966887	-0.40189153	-0.43213302	-0.43213302	-0.43213302	-0.43213302	-0.43213302	-0.43213302	0.10144294	0.54555416	0.34682164	0.8001013	0.87166375	0.9472886	0.91441125	0.74458253	0.18378662	0.47030059	0.15978858	0.2750081	0.19613962	0.6143465	-0.009695909	-0.43213302	-0.43213302	0.09650902	1.8817393	1.905243	0.4152511	0.389943	-0.43213302	-0.43213302	-0.27979958	-0.43213302	-0.43213302	-0.43213302	-0.06643932	-0.32710892	-0.43213302	-0.43213302	-0.43213302	-0.43213302	-0.43213302	-0.20534427	-0.43213302	-0.43213302	-0.43213302
0.8000087	1.0968946	0.80208254	-0.43213302	-0.43213302	-0.43213302	-0.43213302	-0.43213302	-0.43213302	-0.43213302	-0.43213302	-0.43213302	0.25595462	0.3152974	0.4472581	0.44659457	0.8737713	0.8843178	1.186346	-0.026547812	0.34370014	0.1253284	0.6997396	-0.086277194	-0.1910098	0.055357765	-0.4183835	-0.43213302	-0.43213302	0.7698279	1.6504656	0.8762071	0.7402778	-0.23684378	-0.43213302	0.08471801	-0.43213302	-0.43213302	-0.43213302	-0.123479076	0.15961842	-0.1790945	-0.43213302	-0.43213302	-0.43213302	-0.43213302	-0.15937626	-0.23905286	-0.43213302	-0.43213302
-0.43213302	0.9340835	0.96845037	-0.43213302	-0.43213302	-0.43213302	-0.43213302	-0.43213302	-0.43213302	-0.43213302	-0.43213302	-0.43213302	-0.21616079	0.4604916	0.98172617	0.27767757	0.99663985	0.95420873	0.7629542	0.40697226	0.49066678	0.1274847	0.31766868	-0.19966878	-0.11675124	-0.35592452	-0.15646884	-0.43213302	-0.43213302	-0.43213302	0.85486794	1.252906	0.65321475	-0.096049756	-0.43213302	-0.43213302	-0.43213302	-0.43213302	-0.43213302	0.16025758	0.33231413	-0.43213302	-0.43213302	-0.43213302	-0.43213302	-0.43213302	-0.43213302	-0.43213302	-0.43213302	-0.22904545
-0.43213302	0.30430523	1.3545836	0.546282	-0.43213302	-0.43213302	-0.43213302	-0.43213302	-0.43213302	-0.43213302	-0.43213302	-0.43213302	-0.3333586	0.52357453	0.9056069	0.0031947147	0.48596945	1.1141056	0.8554762	1.1479009	0.08136849	-0.42876136	-0.25607193	-0.43213302	-0.29125196	-0.18352057	0.08794845	-0.43213302	-0.43213302	-0.43213302	-0.43213302	0.93386906	1.1746426	-0.15432622	-0.15543291	-0.43213302	-0.43213302	-0.43213302	-0.43213302	-0.17611519	0.22077714	-0.43213302	-0.43213302	-0.43213302	-0.43213302	-0.43213302	-0.43213302	-0.43213302	-0.43213302	-0.16071643
-0.43213302	-0.27869514	1.2444401	1.1381164	-0.36049095	-0.43213302	-0.43213302	-0.43213302	-0.43213302	-0.43213302	-0.43213302	-0.43213302	-0.43213302	0.13176355	0.67746353	0.52435035	0.8086818	1.2360646	1.122465	1.0785373	0.20178068	-0.3494065	-0.43213302	-0.43213302	-0.40820682	-0.2397396	-0.43213302	-0.43213302	-0.43213302	-0.43213302	-0.43213302	0.52240926	1.0971426	-0.076272614	-0.43213302	-0.43213302	-0.43213302	-0.43213302	-0.41035184	-0.43213302	-0.06260225	-0.43213302	-0.43213302	-0.43213302	-0.37223175	-0.43213302	-0.43213302	-0.15159373	-0.2982589	-0.11309154
-0.43213302	-0.26370662	0.5145911	1.1631202	0.61034244	-0.43213302	-0.43213302	-0.3711574	-0.085933045	-0.43213302	-0.08131813	-0.05478804	0.0068574552	-0.43213302	0.3164638	1.4270988	0.95289856	0.76257426	0.86727744	1.400053	0.79936874	-0.18363152	-0.43213302	-0.43213302	-0.43213302	-0.43213302	-0.43213302	-0.43213302	-0.43213302	-0.43213302	-0.43213302	-0.43213302	0.5798441	0.8837256	0.097211406	-0.43213302	-0.26875505	-0.43213302	-0.43213302	-0.43213302	-0.39760044	-0.007921993	-0.35407808	-0.43213302	-0.43213302	-0.43213302	-0.43213302	-0.43213302	0.04369886	0.32045233
0.041201517	0.015597982	0.3573846	0.46546924	1.1299274	-0.32277575	0.37021723	0.58432704	0.17924708	-0.43213302	-0.43213302	-0.2901027	-0.43213302	-0.43213302	-0.058416706	0.89119947	0.9440468	0.86732	-0.18319799	0.5779463	0.9049333	-0.035146277	-0.43213302	-0.43213302	-0.43213302	-0.43213302	-0.43213302	-0.15694208	-0.13232337	-0.43213302	-0.43213302	-0.26230663	0.21717532	0.7396835	0.8634551	0.2605205	-0.42463243	-0.43213302	-0.43213302	-0.30320475	-0.43213302	0.31400734	-0.43213302	-0.43213302	-0.43213302	-0.43213302	-0.43213302	-0.43213302	0.1760015	-0.08562932
0.25121737	0.5039838	0.23935978	0.5145989	0.46729103	1.1269674	0.1283462	-0.43213302	-0.43213302	-0.43213302	-0.43213302	-0.43213302	-0.43213302	-0.43213302	-0.39417794	0.5064237	0.9028486	1.4024913	0.34349304	0.7542934	0.38138872	0.47274166	-0.43213302	-0.43213302	-0.43213302	-0.43213302	-0.43213302	-0.06644451	-0.43213302	-0.43213302	-0.43213302	-0.37597448	0.09456197	-0.019633371	0.5177902	1.0396589	-0.43213302	-0.43213302	-0.38878423	-0.43213302	-0.43213302	-0.3383009	-0.43213302	-0.43213302	-0.43213302	-0.43213302	-0.43213302	-0.43213302	-0.43213302	-0.43213302
-0.2054285	0.17938185	0.04775217	-0.04193026	-0.16586174	0.8501162	0.6705717	-0.43213302	-0.43213302	-0.43213302	-0.43213302	-0.43213302	-0.43213302	-0.43213302	-0.43213302	0.5132224	0.5950794	1.3200155	-0.26544183	0.11942867	0.18681736	1.17742	-0.43213302	-0.43213302	-0.3679558	-0.43213302	-0.13143831	-0.34652108	-0.43213302	-0.43213302	-0.43213302	-0.12762251	-0.3854676	-0.20400031	-0.13271154	1.2847712	0.52779937	-0.40239346	-0.43213302	-0.43213302	-0.43213302	-0.43213302	-0.30509454	-0.43213302	-0.43213302	-0.273089	-0.43213302	-0.43213302	-0.43213302	-0.43213302
[truncated: 450 more columns]
