# Supplementary material for: High-confidence 3D template matching for cryo-electron tomography
Source: Nat Commun. 2024 May 11;15:3992. doi: 10.1038/s41467-024-47839-8 (PMC11088655; doi:10.1038/s41467-024-47839-8)
Supplement: Supplementary file 6 — Source Data [file 41467_2024_47839_MOESM6_ESM.zip › Source_data_file/Figure4/Figure4_SmallSTA_angle2_scores.csv]

-0.17185684	-0.17185684	-0.17185684	-0.17185684	-0.17185684	-0.17185684	-0.17185684	-0.17185684	0.5909965	-0.17185684	-0.17185684	-0.17185684	-0.17185684	-0.17185684	-0.17185684	-0.17185684	-0.17185684	-0.17185684	-0.17185684	-0.17185684	-0.17185684	-0.17185684	-0.17185684	-0.17185684	-0.17185684	-0.17185684	-0.17185684	-0.17185684	-0.17185684	-0.17185684	-0.17185684	-0.17185684	-0.17185684	-0.17185684	-0.17185684	-0.17185684	-0.17185684	-0.17185684	-0.17185684	-0.17185684	-0.17185684	-0.17185684	-0.17185684	-0.17185684	-0.17185684	-0.17185684	-0.17185684	-0.17185684	-0.17185684	-0.17185684
-0.17185684	-0.17185684	-0.17185684	-0.17185684	-0.17185684	-0.17185684	-0.17185684	0.9817094	-0.0017451337	-0.17185684	-0.17185684	-0.17185684	-0.17185684	-0.17185684	-0.17185684	-0.17185684	-0.17185684	0.68755454	0.16397059	-0.17185684	-0.17185684	-0.17185684	-0.17185684	-0.17185684	-0.17185684	-0.17185684	-0.17185684	-0.17185684	-0.17185684	-0.17185684	-0.17185684	-0.17185684	-0.17185684	-0.17185684	-0.17185684	-0.17185684	-0.17185684	-0.17185684	-0.17185684	-0.17185684	-0.17185684	-0.17185684	-0.17185684	-0.17185684	-0.17185684	-0.17185684	-0.17185684	-0.17185684	-0.17185684	-0.17185684
-0.17185684	-0.17185684	-0.17185684	-0.17185684	-0.17185684	-0.17185684	-0.17185684	0.085106835	1.0041077	1.2095283	-0.17185684	-0.17185684	-0.17185684	-0.17185684	-0.17185684	-0.17185684	-0.17185684	0.2742418	-0.17185684	-0.15436302	-0.17185684	-0.17185684	-0.17185684	-0.17185684	-0.17185684	-0.17185684	-0.17185684	-0.17185684	-0.17185684	-0.17185684	-0.17185684	-0.17185684	-0.17185684	-0.17185684	-0.17185684	-0.17185684	-0.17185684	-0.17185684	-0.17185684	-0.17185684	-0.17185684	-0.17185684	-0.17185684	-0.17185684	-0.17185684	-0.17185684	-0.17185684	-0.17185684	-0.17185684	-0.17185684
-0.17185684	-0.17185684	-0.17185684	-0.17185684	-0.17185684	-0.17185684	-0.17185684	0.021394562	-0.15675825	-0.17185684	-0.17185684	-0.17185684	-0.17185684	-0.17185684	-0.17185684	-0.17185684	-0.17185684	-0.17185684	1.0360739	-0.17185684	-0.17185684	-0.17185684	-0.17185684	-0.17185684	-0.17185684	-0.17185684	-0.17185684	-0.17185684	-0.17185684	-0.17185684	-0.17185684	-0.17185684	-0.17185684	-0.17185684	-0.17185684	-0.17185684	-0.17185684	-0.17185684	-0.17185684	-0.17185684	-0.17185684	-0.17185684	-0.17185684	-0.17185684	-0.17185684	-0.17185684	-0.17185684	-0.17185684	-0.17185684	-0.17185684
-0.17185684	-0.17185684	-0.17185684	-0.17185684	-0.17185684	-0.17185684	-0.17185684	0.5271709	-0.17185684	0.65803266	-0.17185684	-0.17185684	-0.17185684	-0.17185684	-0.17185684	-0.17185684	-0.17185684	0.1307799	0.21932587	0.3789591	-0.17185684	-0.17185684	-0.17185684	-0.17185684	-0.17185684	-0.17185684	-0.17185684	-0.17185684	-0.17185684	-0.17185684	-0.17185684	-0.17185684	-0.17185684	-0.17185684	-0.17185684	-0.17185684	-0.17185684	-0.17185684	-0.17185684	-0.17185684	-0.17185684	-0.17185684	-0.17185684	-0.17185684	-0.17185684	-0.17185684	-0.17185684	-0.17185684	-0.17185684	-0.17185684
-0.17185684	-0.17185684	-0.17185684	-0.17185684	-0.17185684	-0.17185684	-0.17185684	0.43110147	1.7244565	0.77730167	-0.17185684	-0.17185684	-0.17185684	-0.17185684	-0.17185684	-0.17185684	-0.17185684	-0.17185684	1.1479014	1.319009	-0.17185684	-0.17185684	-0.17185684	-0.17185684	-0.17185684	-0.17185684	-0.17185684	-0.17185684	-0.17185684	-0.17185684	-0.17185684	-0.17185684	-0.17185684	-0.17185684	-0.17185684	0.22297406	-0.17185684	-0.17185684	-0.17185684	-0.17185684	-0.17185684	-0.17185684	-0.17185684	-0.17185684	-0.17185684	-0.17185684	-0.17185684	-0.17185684	-0.17185684	-0.17185684
-0.17185684	-0.17185684	-0.17185684	-0.17185684	-0.17185684	-0.17185684	-0.17185684	0.6091732	1.953607	-0.17185684	0.097856574	-0.17185684	-0.17185684	-0.17185684	-0.17185684	-0.17185684	-0.17185684	-0.17185684	-0.17185684	0.448018	-0.12758678	-0.17185684	-0.17185684	-0.17185684	-0.17185684	-0.17185684	-0.17185684	-0.17185684	-0.17185684	-0.17185684	-0.17185684	-0.17185684	-0.17185684	-0.17185684	-0.17185684	-0.17185684	-0.17185684	-0.17185684	-0.17185684	-0.17185684	-0.17185684	-0.17185684	-0.17185684	-0.17185684	-0.17185684	-0.17185684	-0.17185684	-0.17185684	-0.17185684	-0.17185684
-0.17185684	-0.17185684	-0.17185684	-0.17185684	-0.17185684	-0.17185684	-0.17185684	2.1776528	2.4252365	1.2557204	-0.0012857391	-0.17185684	-0.17185684	-0.17185684	-0.17185684	-0.17185684	-0.17185684	-0.17185684	-0.17185684	0.5648299	-0.17106315	-0.17185684	-0.17185684	-0.17185684	-0.17185684	-0.17185684	-0.17185684	-0.17185684	-0.17185684	-0.17185684	-0.17185684	-0.17185684	-0.17185684	-0.17185684	-0.17185684	-0.17185684	-0.17185684	-0.17185684	-0.17185684	-0.17185684	-0.17185684	-0.17185684	-0.17185684	-0.17185684	-0.17185684	-0.17185684	-0.17185684	-0.17185684	-0.17185684	-0.17185684
-0.17185684	-0.17185684	-0.17185684	-0.17185684	-0.17185684	-0.17185684	-0.17185684	2.8526552	0.9271854	0.67900187	-0.020981798	-0.17185684	-0.17185684	-0.17185684	-0.17185684	-0.17185684	-0.17185684	-0.17185684	-0.17185684	0.9294977	0.21854196	-0.17185684	-0.17185684	-0.17185684	-0.17185684	-0.17185684	-0.17185684	-0.17185684	-0.17185684	-0.17185684	-0.17185684	-0.17185684	-0.17185684	-0.17185684	-0.17185684	-0.17185684	-0.17185684	-0.17185684	-0.17185684	-0.17185684	-0.17185684	-0.17185684	-0.17185684	-0.17185684	-0.17185684	-0.17185684	-0.17185684	-0.17185684	-0.17185684	-0.17185684
-0.17185684	-0.17185684	-0.17185684	-0.17185684	-0.17185684	-0.17185684	-0.17185684	0.66949815	1.9269494	0.50081176	-0.17185684	-0.17185684	-0.17185684	-0.17185684	-0.17185684	-0.17185684	-0.17185684	-0.17185684	-0.17185684	-0.17185684	1.3568122	-0.010586935	0.6334968	-0.17185684	-0.17185684	-0.17185684	-0.17185684	-0.17185684	-0.17185684	-0.17185684	-0.17185684	-0.17185684	-0.17185684	-0.17185684	-0.17185684	-0.17185684	-0.17185684	-0.17185684	-0.17185684	-0.17185684	-0.17185684	-0.17185684	-0.17185684	-0.17185684	-0.17185684	-0.17185684	-0.17185684	-0.17185684	-0.17185684	-0.17185684
-0.17185684	-0.17185684	-0.17185684	-0.17185684	-0.17185684	-0.17185684	-0.17185684	1.8907102	1.8084722	0.05143521	-0.17185684	-0.17185684	-0.17185684	-0.17185684	-0.17185684	-0.17185684	-0.17185684	-0.17185684	-0.17185684	-0.17185684	-0.17185684	2.3030093	-0.17185684	-0.17185684	-0.17185684	-0.17185684	-0.17185684	-0.17185684	-0.17185684	-0.17185684	-0.17185684	-0.17185684	-0.17185684	-0.17185684	-0.17185684	-0.17185684	-0.17185684	-0.17185684	-0.17185684	-0.17185684	-0.17185684	-0.17185684	-0.17185684	-0.17185684	-0.17185684	-0.17185684	-0.17185684	-0.17185684	-0.17185684	-0.17185684
-0.069009826	-0.17185684	-0.17185684	-0.17185684	-0.17185684	-0.17185684	-0.17185684	0.79167575	1.9605422	-0.12575975	-0.17185684	-0.17185684	-0.17185684	-0.17185684	-0.17185684	-0.17185684	-0.17185684	-0.17185684	-0.17185684	-0.17185684	-0.17185684	1.3853353	0.42325315	-0.17185684	-0.17185684	-0.17185684	-0.17185684	-0.17185684	-0.17185684	-0.17185684	-0.17185684	-0.17185684	-0.17185684	-0.17185684	-0.17185684	-0.17185684	-0.17185684	-0.17185684	-0.17185684	-0.17185684	-0.17185684	-0.17185684	-0.17185684	-0.17185684	-0.17185684	-0.17185684	-0.17185684	-0.17185684	-0.17185684	-0.17185684
1.203463	-0.17185684	-0.17185684	-0.17185684	-0.17185684	-0.17185684	-0.17185684	1.8472291	1.5896821	-0.17185684	-0.17185684	-0.17185684	-0.17185684	-0.17185684	-0.17185684	-0.17185684	-0.17185684	-0.17185684	-0.17185684	-0.17185684	-0.14689611	0.78903913	0.93868834	-0.17185684	-0.17185684	-0.17185684	-0.17185684	-0.17185684	-0.17185684	-0.17185684	-0.17185684	-0.17185684	-0.17185684	-0.17185684	-0.17185684	-0.17185684	-0.17185684	-0.17185684	-0.17185684	-0.17185684	-0.17185684	-0.17185684	-0.17185684	-0.17185684	-0.17185684	-0.17185684	-0.17185684	-0.17185684	-0.17185684	-0.17185684
1.2403749	-0.17185684	-0.17185684	-0.17185684	-0.17185684	-0.17185684	-0.17185684	0.01094648	1.8750852	-0.17185684	-0.17185684	-0.17185684	-0.17185684	-0.17185684	-0.17185684	-0.17185684	-0.17185684	-0.17185684	-0.17185684	-0.17185684	0.4766486	-0.17185684	2.280845	-0.17185684	-0.17185684	-0.17185684	-0.17185684	-0.17185684	-0.17185684	-0.17185684	-0.17185684	-0.17185684	-0.17185684	-0.17185684	-0.17185684	-0.17185684	-0.17185684	-0.17185684	-0.17185684	-0.17185684	-0.17185684	-0.17185684	-0.17185684	-0.17185684	-0.17185684	-0.17185684	-0.17185684	-0.17185684	-0.17185684	-0.17185684
-0.17185684	-0.17185684	-0.17185684	-0.17185684	-0.17185684	-0.17185684	-0.17185684	0.04011449	-0.17185684	-0.17185684	-0.17185684	-0.17185684	-0.17185684	-0.17185684	-0.17185684	-0.17185684	-0.17185684	-0.17185684	-0.17185684	-0.17185684	-0.17185684	-0.17185684	1.4179989	-0.17185684	-0.17185684	-0.17185684	-0.17185684	-0.17185684	-0.17185684	-0.17185684	-0.17185684	-0.17185684	-0.17185684	-0.17185684	-0.17185684	-0.17185684	-0.17185684	-0.17185684	-0.17185684	-0.17185684	-0.17185684	-0.17185684	-0.17185684	-0.17185684	-0.17185684	-0.17185684	-0.17185684	-0.17185684	-0.13215344	-0.17185684
-0.17185684	0.8184153	-0.17185684	-0.17185684	-0.17185684	-0.17185684	-0.17185684	0.98266816	-0.17185684	-0.17185684	-0.17185684	-0.17185684	-0.17185684	-0.17185684	-0.17185684	-0.17185684	-0.17185684	-0.17185684	-0.17185684	-0.17185684	-0.17185684	-0.0053294804	-0.17185684	-0.17185684	-0.17185684	-0.17185684	-0.17185684	-0.17185684	-0.17185684	-0.17185684	-0.17185684	-0.17185684	-0.17185684	-0.17185684	-0.17185684	-0.17185684	-0.17185684	-0.17185684	-0.17185684	-0.17185684	-0.17185684	-0.17185684	-0.17185684	-0.17185684	-0.17185684	-0.17185684	-0.17185684	0.0024060973	0.64563394	-0.17185684
-0.17185684	0.98390454	0.0070105316	-0.17185684	-0.17185684	-0.17185684	0.7005514	0.5329215	-0.17185684	0.37585303	-0.17185684	-0.17185684	-0.17185684	-0.17185684	-0.17185684	-0.17185684	-0.17185684	-0.17185684	0.4273909	1.612506	-0.17185684	-0.17185684	-0.17185684	-0.17185684	-0.17185684	-0.17185684	-0.17185684	0.47048086	-0.17185684	-0.17185684	-0.17185684	-0.17185684	-0.17185684	-0.17185684	-0.17185684	-0.17185684	-0.17185684	-0.17185684	-0.17185684	-0.17185684	-0.17185684	-0.17185684	-0.17185684	-0.17185684	-0.17185684	-0.17185684	-0.17185684	-0.17185684	0.5073748	-0.17185684
-0.17185684	-0.17185684	1.1158768	-0.17185684	-0.17185684	-0.17185684	-0.17185684	0.13913658	-0.17185684	0.09483408	-0.17185684	-0.17185684	-0.17185684	-0.17185684	-0.17185684	-0.17185684	-0.17185684	-0.17185684	2.0664647	0.35146192	-0.17185684	-0.17185684	-0.17185684	0.149615	-0.17185684	-0.17185684	-0.17185684	-0.17185684	-0.17185684	-0.17185684	-0.17185684	-0.17185684	-0.17185684	-0.17185684	-0.17185684	-0.17185684	-0.17185684	-0.17185684	-0.17185684	-0.17185684	-0.17185684	-0.17185684	-0.17185684	-0.17185684	-0.17185684	-0.17185684	-0.17185684	-0.17185684	-0.07692623	-0.17185684
-0.17185684	-0.17185684	2.1804128	1.268812	-0.17185684	-0.17185684	-0.17185684	0.3933745	-0.17185684	0.40100694	-0.17185684	-0.17185684	-0.17185684	-0.17185684	-0.17185684	-0.17185684	-0.17185684	1.5728347	0.7196325	-0.17185684	-0.17185684	-0.17185684	-0.17185684	-0.17185684	-0.17185684	-0.17185684	-0.17185684	-0.17185684	-0.17185684	-0.17185684	-0.12502535	-0.17185684	-0.17185684	-0.17185684	-0.17185684	-0.17185684	-0.17185684	-0.17185684	-0.17185684	-0.17185684	-0.17185684	-0.17185684	-0.17185684	-0.17185684	-0.17185684	-0.17185684	-0.17185684	-0.17185684	-0.08868628	-0.17185684
-0.17185684	-0.17185684	0.9678087	2.0971794	-0.17185684	-0.17185684	-0.17185684	-0.17185684	1.2687597	0.3869623	-0.17185684	-0.17185684	-0.17185684	-0.17185684	-0.17185684	-0.17185684	0.8753085	1.7177068	-0.17185684	-0.17185684	-0.17185684	-0.17185684	-0.17185684	-0.17185684	-0.17185684	-0.17185684	-0.17185684	-0.17185684	-0.17185684	-0.17185684	0.57967603	-0.1387901	-0.17185684	-0.17185684	-0.17185684	-0.17185684	-0.17185684	-0.17185684	-0.17185684	-0.17185684	-0.17185684	-0.17185684	-0.17185684	-0.17185684	-0.17185684	-0.17185684	-0.17185684	-0.17185684	-0.17185684	-0.17185684
-0.17185684	-0.17185684	-0.17185684	3.0923688	1.601435	-0.17185684	-0.17185684	-0.17185684	1.2975404	-0.17185684	-0.17185684	-0.17185684	-0.17185684	-0.17185684	-0.17185684	-0.17185684	-0.17185684	0.92273146	-0.17185684	-0.17185684	-0.17185684	-0.17185684	-0.17185684	-0.17185684	-0.17185684	-0.17185684	-0.17185684	-0.17185684	-0.17185684	-0.17185684	-0.17185684	0.711109	-0.17185684	-0.17185684	-0.17185684	-0.17185684	-0.17185684	-0.17185684	-0.17185684	-0.17185684	-0.17185684	-0.17185684	-0.17185684	-0.17185684	-0.17185684	-0.17185684	-0.17185684	-0.17185684	-0.17185684	-0.17185684
-0.17185684	-0.17185684	-0.17185684	2.6172252	1.2116188	-0.17185684	-0.17185684	-0.17185684	-0.17185684	-0.17185684	-0.17185684	-0.17185684	-0.17185684	-0.17185684	-0.17185684	-0.17185684	0.29596648	-0.17185684	-0.17185684	-0.17185684	-0.17185684	-0.17185684	-0.17185684	-0.17185684	-0.17185684	-0.17185684	-0.17185684	-0.17185684	-0.17185684	-0.17185684	-0.17185684	-0.17185684	0.049565624	-0.17185684	-0.17185684	-0.17185684	0.083616674	-0.17185684	-0.17185684	-0.17185684	-0.17185684	-0.17185684	-0.17185684	-0.17185684	-0.17185684	-0.17185684	-0.17185684	-0.17185684	-0.17185684	-0.17185684
-0.17185684	-0.17185684	-0.17185684	1.6924554	0.9250689	-0.17185684	-0.17185684	-0.17185684	-0.17185684	-0.17185684	-0.17185684	-0.17185684	-0.17185684	-0.17185684	-0.17185684	-0.17185684	1.4294579	-0.17185684	-0.17185684	-0.17185684	-0.17185684	-0.17185684	0.6292924	-0.17185684	-0.17185684	-0.17185684	-0.17185684	-0.17185684	-0.17185684	-0.17185684	-0.17185684	-0.17185684	-0.17185684	-0.17185684	-0.17185684	-0.17185684	0.5879717	-0.17185684	-0.17185684	-0.17185684	-0.17185684	-0.17185684	-0.17185684	-0.17185684	-0.17185684	-0.17185684	-0.17185684	-0.17185684	-0.17185684	-0.17185684
-0.17185684	-0.17185684	-0.17185684	-0.17185684	-0.17185684	2.6965868	-0.17185684	-0.17185684	0.94420916	-0.17185684	-0.17185684	-0.17185684	-0.17185684	0.3126791	-0.16933164	-0.17185684	-0.17185684	-0.17185684	-0.17185684	-0.17185684	-0.17185684	-0.17185684	0.8325431	-0.17185684	-0.17185684	-0.17185684	0.21497737	-0.17185684	-0.17185684	-0.17185684	-0.17185684	-0.17185684	-0.17185684	-0.17185684	-0.17185684	-0.17185684	1.0919751	0.016081529	-0.17185684	-0.17185684	-0.17185684	-0.17185684	-0.17185684	-0.17185684	-0.17185684	-0.17185684	-0.17185684	-0.17185684	-0.17185684	-0.17185684
-0.17185684	-0.17185684	-0.17185684	-0.17185684	1.8038541	2.3352582	1.8208823	0.34518898	-0.17185684	0.0005613822	-0.17185684	-0.17185684	-0.17185684	1.1327459	-0.17185684	-0.17185684	-0.07029604	-0.17185684	-0.17185684	-0.17185684	-0.17185684	-0.17185684	0.92673975	1.083843	-0.17185684	-0.17185684	-0.17185684	-0.17185684	-0.17185684	-0.17185684	-0.17185684	-0.17185684	-0.17185684	-0.17185684	-0.17185684	-0.17185684	0.6458568	0.44517964	-0.097644	-0.17185684	-0.17185684	-0.17185684	-0.17185684	-0.17185684	-0.17185684	-0.17185684	-0.17185684	-0.17185684	-0.17185684	-0.17185684
-0.17185684	-0.17185684	-0.17185684	0.2144061	-0.17185684	0.6233054	2.7260575	-0.17185684	-0.17185684	-0.17185684	0.9707839	-0.17185684	0.19398089	0.07352205	0.22099057	0.40080172	-0.17185684	-0.17185684	-0.17185684	-0.17185684	-0.17185684	-0.17185684	0.47357002	1.3054954	-0.17185684	-0.17185684	-0.17185684	-0.17185684	-0.17185684	-0.17185684	-0.17185684	-0.17185684	-0.17185684	-0.17185684	-0.17185684	-0.17185684	0.5378637	-0.17185684	-0.17185684	-0.17185684	-0.17185684	-0.17185684	-0.17185684	-0.17185684	-0.17185684	-0.17185684	-0.17185684	-0.17185684	-0.17185684	-0.17185684
-0.17185684	-0.17185684	-0.17185684	0.67882556	-0.17185684	1.4156722	1.6659601	-0.17185684	-0.17185684	-0.17185684	1.5425032	-0.17185684	1.4592822	1.379028	-0.17185684	-0.17185684	-0.17185684	-0.17185684	-0.17185684	-0.17185684	-0.17185684	-0.17185684	0.54739475	1.0301465	-0.17185684	-0.17185684	-0.17185684	-0.17185684	-0.17185684	-0.17185684	-0.17185684	-0.17185684	-0.17185684	-0.17185684	-0.17185684	-0.17185684	-0.17185684	-0.17185684	-0.17185684	-0.17185684	-0.17185684	-0.17185684	-0.17185684	-0.17185684	-0.17185684	-0.17185684	-0.17185684	-0.17185684	-0.17185684	-0.17185684
-0.17185684	-0.17185684	-0.17185684	-0.17185684	-0.17185684	0.5531043	0.5427335	0.751872	-0.17185684	0.48605016	3.2153358	-0.17185684	1.1484268	-0.17185684	-0.17185684	-0.17185684	-0.17185684	-0.17185684	-0.17185684	-0.17185684	-0.17185684	-0.17185684	-0.17185684	0.45195115	-0.17185684	-0.17185684	-0.17185684	-0.17185684	-0.17185684	-0.17185684	-0.17185684	-0.17185684	-0.17185684	-0.17185684	-0.17185684	-0.17185684	1.1199366	-0.17185684	-0.17185684	-0.17185684	-0.17185684	-0.17185684	-0.17185684	-0.17185684	-0.17185684	-0.17185684	-0.17185684	-0.17185684	-0.17185684	-0.17185684
-0.17185684	-0.17185684	-0.17185684	-0.17185684	0.79522896	-0.17185684	1.2117325	0.3052284	-0.17185684	-0.17185684	1.9568814	-0.17185684	-0.17185684	-0.17185684	-0.17185684	-0.17185684	-0.17185684	-0.17185684	-0.17185684	-0.17185684	-0.17185684	-0.17185684	-0.17185684	-0.17185684	-0.17185684	-0.17185684	-0.17185684	-0.17185684	-0.17185684	-0.17185684	-0.17185684	-0.17185684	-0.17185684	-0.17185684	-0.17185684	-0.17185684	0.10960199	-0.17185684	-0.17185684	-0.17185684	-0.17185684	-0.17185684	-0.17185684	-0.17185684	-0.17185684	-0.17185684	-0.17185684	-0.17185684	-0.17185684	-0.17185684
-0.17185684	-0.17185684	-0.17185684	-0.17185684	0.2538309	-0.17185684	2.2302406	-0.17185684	-0.17185684	-0.17185684	1.7527454	-0.17185684	-0.17185684	-0.17185684	-0.17185684	-0.17185684	-0.17185684	-0.17185684	-0.17185684	-0.17185684	-0.17185684	-0.17185684	-0.17185684	1.5073823	-0.17185684	-0.17185684	-0.17185684	-0.17185684	-0.17185684	-0.17185684	-0.17185684	-0.17185684	-0.17185684	-0.17185684	-0.17185684	-0.17185684	2.0826054	-0.17185684	-0.17185684	-0.17185684	-0.17185684	-0.17185684	-0.17185684	-0.17185684	-0.17185684	-0.17185684	-0.17185684	-0.17185684	-0.17185684	-0.08616465
-0.17185684	-0.17185684	-0.17185684	-0.17185684	-0.022645958	-0.17185684	0.6196718	0.7426009	-0.17185684	-0.17185684	1.4542171	-0.17185684	-0.17185684	-0.17185684	-0.17185684	-0.11510833	-0.17185684	-0.17185684	-0.17185684	-0.17185684	-0.17185684	-0.17185684	-0.17185684	-0.17185684	-0.17185684	-0.17185684	-0.17185684	-0.17185684	-0.17185684	-0.17185684	-0.17185684	-0.17185684	-0.17185684	-0.17185684	-0.17185684	-0.17185684	0.77405554	-0.1379012	-0.17185684	-0.17185684	-0.17185684	-0.17185684	-0.17185684	-0.17185684	-0.17185684	-0.17185684	-0.17185684	-0.17185684	-0.17185684	-0.17185684
-0.17185684	-0.17185684	-0.12711482	-0.17185684	-0.17185684	-0.17185684	-0.17185684	1.4170758	-0.17185684	-0.17185684	-0.17185684	-0.17185684	-0.17185684	-0.17185684	-0.17185684	-0.17185684	-0.17185684	-0.17185684	-0.17185684	-0.17185684	-0.17185684	-0.17185684	-0.17185684	0.9052978	-0.17185684	-0.17185684	-0.17185684	-0.17185684	-0.17185684	-0.17185684	-0.17185684	-0.17185684	-0.17185684	-0.17185684	-0.17185684	-0.17185684	-0.17185684	-0.17185684	-0.17185684	-0.17185684	-0.17185684	-0.17185684	-0.17185684	-0.17185684	-0.17185684	-0.17185684	-0.17185684	-0.17185684	-0.17185684	-0.17185684
-0.17185684	-0.17185684	-0.17185684	-0.17185684	-0.17185684	-0.17185684	-0.17185684	0.12785871	-0.17185684	-0.17185684	-0.17185684	-0.17185684	-0.17185684	-0.17185684	-0.17185684	-0.17185684	-0.17185684	-0.17185684	-0.17185684	-0.17185684	-0.17185684	-0.17185684	-0.17185684	0.8658902	-0.17185684	-0.17185684	-0.17185684	-0.17185684	-0.17185684	-0.17185684	-0.17185684	-0.17185684	-0.17185684	-0.17185684	-0.17185684	-0.17185684	1.1320357	0.38039774	-0.17185684	-0.17185684	-0.17185684	-0.17185684	-0.17185684	-0.17185684	-0.17185684	-0.17185684	-0.17185684	-0.17185684	-0.17185684	-0.17185684
-0.17185684	-0.17185684	-0.17185684	-0.17185684	-0.17185684	-0.17185684	-0.17185684	-0.17185684	-0.17185684	-0.17185684	-0.17185684	-0.17185684	-0.17185684	-0.17185684	-0.17185684	-0.17185684	-0.17185684	-0.17185684	-0.17185684	-0.17185684	-0.17185684	-0.17185684	-0.17185684	-0.17185684	-0.17185684	-0.17185684	-0.17185684	-0.17185684	-0.17185684	-0.17185684	-0.17185684	-0.17185684	-0.17185684	-0.17185684	-0.17185684	-0.17185684	0.4270001	-0.17185684	-0.17185684	-0.17185684	-0.17185684	-0.17185684	-0.17185684	-0.17185684	-0.17185684	-0.17185684	-0.17185684	-0.17185684	-0.17185684	-0.17185684
-0.17185684	-0.17185684	-0.17185684	-0.17185684	-0.17185684	-0.17185684	-0.17185684	-0.17185684	0.9732471	-0.17185684	-0.17185684	-0.17185684	-0.17185684	-0.17185684	-0.17185684	-0.17185684	-0.17185684	-0.17185684	-0.17185684	-0.17185684	-0.17185684	-0.17185684	-0.17185684	-0.17185684	-0.17185684	-0.17185684	-0.17185684	-0.17185684	-0.17185684	-0.17185684	-0.17185684	-0.17185684	-0.17185684	-0.17185684	-0.17185684	-0.17185684	-0.17185684	0.157906	-0.17185684	-0.17185684	-0.17185684	-0.17185684	-0.17185684	-0.17185684	-0.17185684	-0.17185684	-0.17185684	-0.17185684	-0.17185684	-0.17185684
-0.17185684	-0.17185684	-0.17185684	-0.17185684	-0.17185684	-0.17185684	-0.17185684	-0.17185684	-0.17185684	-0.17185684	-0.17185684	-0.17185684	-0.17185684	-0.17185684	-0.17185684	-0.17185684	-0.17185684	-0.17185684	-0.17185684	-0.17185684	-0.17185684	-0.17185684	-0.17185684	-0.17185684	-0.17185684	-0.17185684	-0.17185684	-0.17185684	-0.17185684	-0.17185684	-0.17185684	-0.17185684	-0.17185684	-0.17185684	-0.17185684	-0.17185684	-0.17185684	-0.17185684	-0.17185684	-0.17185684	-0.17185684	-0.17185684	-0.17185684	-0.17185684	-0.17185684	-0.17185684	-0.17185684	-0.17185684	-0.17185684	-0.17185684
-0.17185684	-0.17185684	-0.17185684	-0.17185684	-0.17185684	-0.17185684	-0.17185684	-0.17185684	-0.17185684	-0.17185684	-0.17185684	-0.17185684	-0.17185684	-0.17185684	-0.17185684	-0.17185684	-0.17185684	-0.17185684	-0.17185684	-0.17185684	-0.17185684	-0.17185684	-0.17185684	-0.17185684	0.13535042	-0.17185684	-0.17185684	-0.17185684	-0.17185684	-0.17185684	-0.17185684	-0.17185684	-0.17185684	-0.17185684	-0.17185684	-0.17185684	-0.17185684	-0.17185684	-0.17185684	-0.17185684	-0.17185684	-0.17185684	-0.17185684	-0.17185684	-0.17185684	-0.17185684	-0.17185684	-0.17185684	-0.17185684	-0.17185684
-0.17185684	-0.17185684	-0.17185684	-0.17185684	-0.17185684	-0.17185684	-0.17185684	-0.17185684	-0.14613536	-0.17185684	-0.17185684	-0.17185684	-0.17185684	-0.17185684	-0.17185684	-0.17185684	-0.17185684	-0.17185684	-0.17185684	-0.17185684	-0.17185684	-0.17185684	-0.17185684	-0.17185684	-0.17185684	-0.17185684	-0.17185684	-0.17185684	-0.17185684	-0.17185684	-0.17185684	-0.17185684	-0.17185684	-0.17185684	-0.17185684	-0.17185684	-0.17185684	-0.17185684	-0.17185684	-0.17185684	-0.17185684	-0.17185684	-0.17185684	-0.17185684	-0.17185684	-0.17185684	-0.17185684	-0.17185684	-0.17185684	-0.17185684
-0.17185684	-0.17185684	-0.17185684	-0.17185684	-0.17185684	-0.17185684	-0.17185684	-0.17185684	-0.17185684	-0.17185684	-0.17185684	-0.17185684	-0.17185684	-0.17185684	-0.17185684	-0.17185684	-0.17185684	-0.17185684	-0.17185684	0.01357599	-0.17185684	-0.17185684	-0.17185684	-0.17185684	-0.17185684	-0.17185684	-0.17185684	-0.17185684	-0.17185684	-0.17185684	-0.17185684	-0.17185684	-0.17185684	-0.17185684	-0.17185684	-0.17185684	-0.17185684	-0.17185684	-0.17185684	-0.17185684	-0.17185684	-0.17185684	-0.17185684	-0.17185684	-0.17185684	-0.17185684	-0.17185684	-0.17185684	-0.17185684	-0.17185684
-0.17185684	-0.17185684	-0.17185684	-0.17185684	-0.17185684	-0.17185684	-0.17185684	-0.17185684	-0.122222826	-0.17185684	-0.17185684	-0.17185684	-0.17185684	-0.17185684	-0.17185684	-0.17185684	-0.17185684	-0.17185684	-0.17185684	-0.17185684	-0.17185684	-0.17185684	-0.17185684	-0.17185684	-0.17185684	-0.17185684	-0.17185684	-0.17185684	-0.17185684	-0.17185684	-0.17185684	-0.17185684	-0.17185684	-0.17185684	-0.17185684	-0.17185684	-0.17185684	-0.17185684	-0.17185684	-0.17185684	-0.17185684	-0.17185684	-0.17185684	-0.17185684	-0.17185684	-0.17185684	-0.17185684	-0.17185684	-0.17185684	-0.17185684
-0.17185684	-0.17185684	-0.17185684	-0.17185684	-0.17185684	-0.17185684	-0.17185684	-0.17185684	-0.17185684	-0.17185684	-0.17185684	0.24722876	-0.17185684	-0.17185684	-0.17185684	-0.17185684	-0.17185684	-0.17185684	-0.17185684	-0.17185684	-0.17185684	-0.17185684	-0.17185684	-0.17185684	-0.17185684	-0.17185684	-0.17185684	-0.17185684	-0.17185684	-0.17185684	-0.17185684	-0.17185684	-0.17185684	-0.17185684	-0.17185684	-0.17185684	-0.17185684	-0.17185684	-0.17185684	-0.17185684	-0.17185684	-0.17185684	-0.17185684	-0.17185684	-0.17185684	-0.17185684	-0.17185684	-0.17185684	-0.17185684	-0.17185684
-0.17185684	-0.17185684	-0.17185684	-0.17185684	-0.17185684	-0.17185684	-0.17185684	-0.17185684	-0.17185684	-0.17185684	-0.17185684	-0.17185684	-0.17185684	-0.17185684	-0.17185684	-0.17185684	-0.17185684	-0.17185684	-0.17185684	-0.17185684	-0.17185684	-0.17185684	-0.17185684	-0.17185684	-0.17185684	-0.17185684	-0.17185684	-0.17185684	-0.17185684	-0.17185684	-0.17185684	-0.17185684	-0.17185684	-0.17185684	-0.17185684	-0.17185684	-0.17185684	-0.17185684	-0.17185684	-0.17185684	0.24346623	-0.17185684	-0.17185684	-0.17185684	-0.17185684	-0.17185684	-0.17185684	-0.17185684	-0.17185684	-0.17185684
-0.17185684	-0.17185684	-0.17185684	-0.17185684	-0.17185684	-0.17185684	-0.17185684	0.13920628	-0.17185684	-0.17185684	-0.17185684	0.0939416	-0.17185684	-0.17185684	-0.17185684	-0.1439493	-0.17185684	-0.17185684	-0.17185684	-0.17185684	-0.17185684	-0.17185684	-0.17185684	-0.17185684	-0.17185684	-0.17185684	-0.17185684	-0.17185684	-0.17185684	-0.17185684	-0.17185684	-0.17185684	-0.17185684	-0.17185684	-0.17185684	-0.17185684	-0.17185684	-0.17185684	-0.17185684	-0.17185684	-0.17185684	0.15047838	-0.17185684	-0.17185684	-0.17185684	-0.17185684	-0.17185684	-0.17185684	-0.17185684	-0.17185684
-0.17185684	-0.17185684	-0.17185684	-0.17185684	-0.17185684	-0.17185684	-0.17185684	-0.17185684	-0.17185684	-0.17185684	-0.17185684	-0.17185684	-0.17185684	-0.17185684	-0.17185684	-0.17185684	-0.17185684	-0.17185684	-0.17185684	-0.17185684	-0.17185684	-0.17185684	-0.17185684	-0.17185684	-0.17185684	-0.17185684	-0.17185684	-0.17185684	-0.17185684	-0.17185684	-0.17185684	-0.17185684	-0.17185684	-0.17185684	-0.17185684	0.71525174	-0.17185684	0.85391563	-0.17185684	-0.17185684	-0.17185684	0.5745344	-0.17185684	-0.17185684	-0.17185684	-0.17185684	-0.17185684	-0.17185684	-0.17185684	-0.17185684
-0.17185684	-0.17185684	-0.17185684	-0.17185684	-0.17185684	-0.17185684	-0.17185684	1.2414347	-0.17185684	-0.17185684	-0.17185684	-0.17185684	-0.17185684	-0.17185684	-0.17185684	-0.17185684	-0.17185684	-0.17185684	-0.17185684	-0.17185684	-0.17185684	-0.17185684	-0.17185684	-0.17185684	-0.17185684	-0.17185684	-0.17185684	-0.17185684	-0.17185684	-0.17185684	-0.17185684	-0.17185684	-0.17185684	-0.17185684	-0.17185684	-0.17185684	-0.17185684	-0.17185684	-0.17185684	-0.17185684	-0.17185684	-0.17185684	0.36201775	-0.17185684	-0.17185684	-0.17185684	-0.17185684	-0.17185684	-0.17185684	-0.17185684
-0.17185684	-0.17185684	-0.17185684	-0.17185684	-0.17185684	-0.17185684	-0.17185684	-0.0106971115	-0.17185684	-0.17185684	-0.17185684	-0.17185684	-0.17185684	-0.17185684	-0.17185684	-0.17185684	-0.17185684	-0.17185684	-0.17185684	-0.17185684	-0.17185684	-0.17185684	-0.17185684	-0.17185684	-0.17185684	-0.17185684	-0.17185684	-0.17185684	-0.17185684	-0.17185684	-0.17185684	-0.17185684	-0.17185684	0.7035126	-0.17185684	-0.17185684	-0.17185684	0.17562717	-0.17185684	-0.17185684	-0.17185684	-0.17185684	0.9900057	-0.17185684	-0.17185684	-0.17185684	-0.17185684	-0.17185684	-0.17185684	-0.17185684
-0.17185684	-0.17185684	-0.17185684	-0.17185684	-0.17185684	-0.17185684	-0.17185684	-0.17185684	-0.17185684	-0.17185684	-0.17185684	-0.17185684	-0.17185684	-0.17185684	-0.17185684	-0.17185684	-0.17185684	-0.17185684	-0.17185684	-0.17185684	-0.17185684	-0.17185684	-0.17185684	-0.17185684	-0.17185684	-0.17185684	-0.17185684	-0.17185684	-0.17185684	-0.17185684	-0.17185684	0.14416511	1.8801332	-0.17185684	-0.17185684	-0.17185684	-0.17185684	-0.17185684	-0.17185684	-0.17185684	-0.17185684	-0.17185684	-0.17185684	-0.17185684	-0.17185684	-0.17185684	-0.17185684	-0.17185684	-0.17185684	-0.17185684
-0.17185684	-0.17185684	-0.17185684	-0.17185684	-0.17185684	-0.17185684	-0.100684896	-0.17185684	-0.17185684	-0.17185684	-0.17185684	-0.17185684	-0.17185684	-0.17185684	-0.17185684	-0.17185684	-0.17185684	-0.17185684	-0.17185684	-0.17185684	-0.17185684	-0.17185684	-0.17185684	-0.17185684	-0.17185684	-0.17185684	-0.17185684	0.21921915	-0.17185684	-0.17185684	-0.17185684	0.6171109	-0.17185684	-0.17185684	0.6339988	0.08072892	-0.17185684	-0.17185684	-0.17185684	-0.17185684	-0.17185684	-0.17185684	-0.17185684	-0.17185684	-0.17185684	-0.17185684	-0.17185684	-0.17185684	-0.17185684	-0.17185684
-0.17185684	-0.17185684	-0.17185684	-0.17185684	-0.17185684	-0.17185684	-0.17185684	-0.17185684	-0.17185684	-0.17185684	-0.17185684	-0.17185684	-0.17185684	-0.17185684	-0.17185684	-0.17185684	-0.17185684	-0.17185684	-0.17185684	-0.17185684	-0.17185684	-0.17185684	-0.17185684	-0.17185684	-0.17185684	-0.17185684	-0.17185684	-0.17185684	-0.17185684	0.53281426	-0.17185684	0.98971224	-0.17185684	-0.17185684	-0.17185684	2.715072	-0.17185684	-0.17185684	-0.17185684	-0.17185684	-0.17185684	-0.17185684	-0.17185684	-0.17185684	-0.11883739	-0.17185684	-0.17185684	-0.17185684	-0.17185684	-0.17185684
-0.17185684	-0.17185684	-0.17185684	-0.17185684	-0.17185684	-0.17185684	0.09733433	-0.17185684	-0.17185684	-0.17185684	-0.17185684	-0.17185684	-0.17185684	-0.17185684	0.0963234	-0.17185684	-0.17185684	-0.17185684	-0.17185684	-0.17185684	-0.17185684	-0.17185684	-0.17185684	-0.17185684	-0.17185684	-0.17185684	-0.17185684	-0.17185684	1.0702702	-0.17185684	-0.17185684	0.062040437	-0.17185684	-0.17185684	-0.17185684	-0.17185684	2.9604106	2.9130692	-0.17185684	-0.17185684	-0.17185684	-0.17185684	-0.17185684	-0.17185684	-0.17185684	-0.17185684	-0.17185684	-0.17185684	-0.17185684	-0.17185684
-0.17185684	-0.17185684	-0.17185684	-0.17185684	-0.17185684	-0.17185684	-0.17185684	-0.17185684	-0.17185684	-0.17185684	-0.17185684	-0.17185684	-0.17185684	-0.17185684	-0.17185684	-0.17185684	-0.17185684	-0.17185684	-0.17185684	-0.17185684	-0.17185684	-0.17185684	-0.17185684	-0.17185684	-0.17185684	-0.17185684	-0.17185684	0.36755922	0.08624331	-0.17185684	-0.17185684	-0.17185684	-0.17185684	-0.17185684	1.0745126	-0.17185684	-0.1373274	2.228039	2.0918784	-0.17185684	-0.17185684	-0.17185684	-0.17185684	-0.17185684	-0.17185684	-0.17185684	-0.17185684	-0.17185684	-0.17185684	-0.17185684
-0.17185684	-0.17185684	-0.17185684	-0.17185684	-0.17185684	-0.17185684	-0.17185684	-0.17185684	-0.17185684	-0.17185684	-0.17185684	-0.17185684	-0.17185684	-0.17185684	-0.17185684	-0.17185684	-0.17185684	-0.17185684	-0.17185684	-0.17185684	-0.17185684	-0.17185684	-0.12202944	-0.17185684	-0.17185684	-0.17185684	0.25849107	-0.17185684	0.105651796	-0.17185684	-0.17185684	-0.17185684	-0.17185684	0.31219447	-0.17185684	-0.029582513	-0.17185684	-0.17185684	0.5021109	1.164379	1.9591569	-0.17185684	-0.17185684	-0.17185684	-0.17185684	-0.17185684	-0.17185684	-0.17185684	-0.17185684	-0.17185684
-0.17185684	-0.17185684	-0.17185684	-0.17185684	-0.17185684	-0.17185684	-0.17185684	-0.17185684	-0.17185684	-0.17185684	-0.17185684	-0.17185684	-0.17185684	-0.17185684	-0.17185684	-0.17185684	-0.17185684	-0.17185684	-0.17185684	-0.17185684	-0.17185684	-0.17185684	-0.14690682	-0.17185684	-0.17185684	-0.17185684	-0.17185684	-0.17185684	-0.17185684	-0.17185684	-0.17185684	-0.17185684	-0.17185684	-0.17185684	-0.17185684	-0.17185684	-0.17185684	-0.17185684	-0.17185684	-0.12500116	0.48655266	0.22719514	-0.17185684	-0.17185684	-0.17185684	-0.17185684	-0.17185684	-0.17185684	-0.17185684	-0.17185684
-0.17185684	-0.17185684	-0.17185684	-0.17185684	-0.17185684	-0.17185684	-0.17185684	-0.17185684	-0.17185684	-0.17185684	-0.17185684	-0.17185684	-0.17185684	-0.17185684	-0.17185684	-0.17185684	-0.17185684	-0.17185684	-0.17185684	-0.17185684	-0.17185684	-0.17185684	-0.17185684	-0.16561505	-0.17185684	-0.17185684	-0.17185684	-0.17185684	-0.17185684	-0.17185684	-0.17185684	-0.17185684	-0.17185684	-0.17185684	-0.17185684	-0.17185684	-0.17185684	-0.17185684	-0.17185684	-0.17185684	0.09177915	1.0075396	0.46642625	1.7937622	-0.17185684	-0.17185684	-0.17185684	-0.17185684	-0.17185684	-0.17185684
-0.17185684	-0.17185684	-0.17185684	-0.17185684	-0.17185684	-0.17185684	-0.17185684	-0.17185684	-0.17185684	-0.17185684	-0.17185684	-0.17185684	-0.17185684	-0.17185684	-0.17185684	-0.17185684	-0.17185684	-0.17185684	-0.17185684	-0.17185684	-0.17185684	-0.17185684	-0.17185684	-0.17185684	-0.17185684	-0.17185684	-0.17185684	-0.17185684	-0.17185684	-0.17185684	-0.17185684	-0.17185684	-0.17185684	-0.17185684	-0.17185684	-0.17185684	-0.17185684	-0.17185684	-0.17185684	-0.17185684	-0.17185684	-0.17185684	-0.17185684	0.22253148	0.7071957	0.4189274	-0.17185684	-0.17185684	-0.17185684	-0.17185684
-0.17185684	-0.17185684	-0.17185684	-0.17185684	-0.17185684	-0.17185684	-0.17185684	-0.17185684	-0.17185684	-0.17185684	-0.17185684	-0.17185684	-0.17185684	-0.17185684	-0.17185684	-0.17185684	-0.17185684	-0.17185684	-0.17185684	-0.17185684	-0.17185684	-0.17185684	-0.17185684	-0.17185684	-0.17185684	-0.17185684	-0.17185684	-0.17185684	-0.17185684	-0.17185684	-0.17185684	-0.17185684	1.0756209	-0.17185684	-0.17185684	-0.17185684	-0.17185684	-0.17185684	-0.17185684	-0.17185684	-0.17185684	-0.17185684	-0.17185684	-0.17185684	-0.17185684	0.74699754	-0.008706395	-0.07181848	-0.17185684	-0.17185684
-0.17185684	-0.17185684	-0.17185684	-0.17185684	-0.17185684	-0.17185684	-0.17185684	-0.17185684	-0.17185684	-0.17185684	-0.17185684	-0.17185684	-0.17185684	-0.17185684	-0.17185684	-0.17185684	-0.17185684	-0.17185684	-0.17185684	-0.17185684	-0.17185684	-0.17185684	-0.17185684	-0.17185684	-0.17185684	-0.17185684	-0.17185684	-0.17185684	-0.17185684	-0.17185684	-0.17185684	-0.17185684	0.9636873	-0.17185684	-0.17185684	-0.17185684	-0.17185684	-0.17185684	-0.17185684	-0.17185684	-0.17185684	-0.17185684	-0.17185684	-0.17185684	-0.17185684	-0.17185684	-0.17185684	1.2394997	1.1500256	-0.17185684
-0.17185684	-0.17185684	-0.17185684	-0.17185684	-0.17185684	-0.17185684	-0.17185684	-0.17185684	-0.17185684	-0.17185684	-0.17185684	-0.17185684	-0.17185684	-0.17185684	-0.17185684	-0.17185684	-0.17185684	-0.17185684	-0.17185684	-0.17185684	-0.17185684	-0.17185684	-0.17185684	-0.17185684	-0.17185684	-0.17185684	-0.17185684	-0.17185684	-0.17185684	-0.17185684	-0.17185684	-0.17185684	1.3440129	-0.17185684	-0.17185684	-0.17185684	-0.17185684	-0.17185684	-0.17185684	-0.17185684	-0.17185684	-0.17185684	-0.17185684	-0.17185684	-0.17185684	-0.17185684	-0.17185684	-0.17185684	1.4572026	2.4429665
-0.17185684	-0.17185684	-0.17185684	-0.17185684	-0.17185684	-0.17185684	-0.17185684	-0.17185684	-0.17185684	-0.17185684	-0.17185684	-0.17185684	-0.17185684	-0.17185684	-0.17185684	-0.17185684	-0.17185684	-0.17185684	-0.17185684	-0.17185684	-0.17185684	-0.17185684	-0.17185684	-0.17185684	-0.17185684	-0.17185684	-0.17185684	-0.17185684	-0.17185684	-0.17185684	-0.17185684	-0.096170895	-0.17185684	-0.17185684	-0.17185684	-0.17185684	-0.17185684	-0.17185684	-0.17185684	-0.17185684	-0.17185684	-0.17185684	-0.17185684	-0.17185684	-0.17185684	-0.17185684	-0.17185684	-0.17185684	-0.17185684	1.189964
-0.17185684	-0.17185684	-0.17185684	-0.17185684	-0.17185684	-0.17185684	-0.17185684	-0.17185684	-0.17185684	-0.17185684	-0.17185684	-0.17185684	-0.17185684	-0.17185684	-0.17185684	-0.17185684	-0.17185684	-0.17185684	-0.17185684	-0.17185684	-0.17185684	-0.17185684	-0.17185684	-0.17185684	-0.17185684	-0.17185684	-0.17185684	-0.17185684	-0.17185684	-0.17185684	-0.17185684	1.6345971	-0.17185684	-0.17185684	-0.17185684	-0.17185684	-0.17185684	-0.17185684	-0.17185684	-0.17185684	-0.17185684	-0.17185684	-0.17185684	-0.17185684	-0.17185684	-0.17185684	-0.17185684	-0.17185684	-0.17185684	-0.17185684
-0.17185684	-0.17185684	-0.17185684	-0.17185684	-0.17185684	-0.17185684	-0.17185684	-0.17185684	-0.17185684	-0.17185684	-0.17185684	-0.17185684	-0.17185684	-0.17185684	-0.17185684	-0.17185684	-0.17185684	-0.17185684	-0.17185684	-0.17185684	-0.17185684	-0.17185684	-0.17185684	-0.17185684	-0.17185684	-0.17185684	-0.17185684	-0.17185684	-0.17185684	-0.17185684	-0.17185684	-0.17185684	-0.17185684	-0.17185684	-0.17185684	-0.17185684	-0.17185684	-0.17185684	-0.17185684	-0.17185684	-0.17185684	-0.17185684	-0.17185684	-0.17185684	-0.17185684	-0.17185684	-0.17185684	-0.17185684	-0.17185684	-0.17185684
-0.17185684	-0.17185684	-0.17185684	-0.17185684	-0.17185684	-0.17185684	-0.17185684	-0.17185684	-0.17185684	-0.17185684	-0.17185684	-0.17185684	-0.17185684	-0.17185684	-0.17185684	-0.17185684	-0.17185684	-0.17185684	-0.17185684	-0.17185684	-0.17185684	-0.17185684	-0.17185684	-0.17185684	-0.17185684	-0.17185684	-0.17185684	-0.17185684	-0.17185684	-0.17185684	-0.17185684	-0.17185684	-0.17185684	-0.17185684	-0.17185684	-0.17185684	-0.17185684	-0.17185684	-0.17185684	-0.17185684	-0.17185684	-0.17185684	-0.17185684	-0.17185684	-0.17185684	-0.17185684	-0.17185684	-0.17185684	-0.17185684	-0.17185684
-0.17185684	-0.17185684	-0.17185684	-0.17185684	-0.17185684	-0.17185684	-0.17185684	-0.17185684	-0.17185684	-0.17185684	-0.17185684	-0.17185684	-0.17185684	-0.17185684	-0.17185684	-0.17185684	-0.17185684	-0.17185684	0.056206822	-0.17185684	-0.17185684	-0.17185684	-0.17185684	-0.17185684	-0.17185684	-0.17185684	-0.17185684	-0.17185684	-0.17185684	-0.17185684	-0.17185684	-0.17185684	-0.17185684	-0.17185684	-0.17185684	-0.17185684	-0.17185684	-0.17185684	-0.17185684	-0.17185684	-0.17185684	-0.17185684	-0.17185684	-0.17185684	-0.17185684	-0.17185684	-0.17185684	-0.17185684	-0.17185684	-0.17185684
-0.17185684	-0.17185684	-0.17185684	-0.17185684	-0.17185684	-0.17185684	-0.17185684	-0.17185684	-0.17185684	-0.17185684	-0.17185684	-0.17185684	-0.17185684	-0.17185684	-0.17185684	-0.17185684	-0.17185684	-0.17185684	-0.17185684	-0.17185684	-0.17185684	-0.17185684	-0.17185684	-0.17185684	-0.17185684	-0.17185684	-0.17185684	-0.17185684	-0.17185684	-0.17185684	-0.17185684	-0.17185684	-0.17185684	-0.17185684	-0.17185684	-0.17185684	-0.17185684	-0.17185684	-0.17185684	-0.17185684	-0.17185684	-0.17185684	-0.17185684	-0.17185684	-0.17185684	-0.17185684	-0.17185684	-0.17185684	-0.17185684	-0.17185684
-0.17185684	-0.17185684	-0.17185684	-0.17185684	-0.17185684	-0.17185684	-0.17185684	-0.17185684	-0.17185684	-0.17185684	-0.17185684	-0.17185684	-0.17185684	-0.17185684	-0.17185684	-0.17185684	-0.17185684	-0.17185684	-0.17185684	-0.17185684	-0.17185684	-0.17185684	-0.17185684	-0.17185684	-0.17185684	-0.17185684	-0.17185684	-0.17185684	-0.17185684	-0.17185684	-0.17185684	-0.17185684	-0.17185684	-0.17185684	-0.17185684	-0.17185684	-0.17185684	-0.17185684	-0.17185684	-0.17185684	-0.17185684	-0.17185684	-0.17185684	-0.17185684	-0.17185684	-0.17185684	-0.17185684	-0.17185684	-0.17185684	-0.17185684
-0.17185684	-0.17185684	0.49495506	-0.17185684	-0.17185684	-0.17185684	-0.17185684	-0.17185684	-0.17185684	-0.17185684	-0.17185684	-0.17185684	-0.17185684	-0.17185684	-0.17185684	-0.17185684	-0.17185684	-0.17185684	-0.17185684	-0.17185684	-0.17185684	-0.17185684	-0.17185684	-0.17185684	-0.17185684	-0.17185684	-0.17185684	-0.17185684	-0.17185684	-0.17185684	-0.17185684	-0.17185684	-0.17185684	-0.17185684	-0.17185684	-0.17185684	-0.17185684	-0.17185684	-0.17185684	-0.17185684	-0.17185684	-0.17185684	-0.17185684	-0.17185684	-0.17185684	-0.17185684	-0.17185684	-0.17185684	-0.17185684	-0.17185684
-0.17185684	-0.17185684	-0.17185684	-0.17185684	-0.17185684	-0.17185684	-0.17185684	-0.17185684	-0.17185684	-0.17185684	-0.17185684	-0.17185684	-0.17185684	-0.17185684	-0.17185684	-0.17185684	-0.17185684	-0.17185684	-0.17185684	-0.17185684	-0.17185684	-0.17185684	-0.17185684	-0.17185684	-0.17185684	-0.17185684	-0.17185684	-0.17185684	-0.17185684	-0.17185684	-0.17185684	-0.17185684	-0.17185684	-0.17185684	-0.17185684	-0.17185684	-0.17185684	-0.17185684	-0.17185684	-0.17185684	-0.17185684	-0.17185684	-0.17185684	-0.17185684	-0.17185684	-0.17185684	-0.17185684	-0.17185684	-0.17185684	-0.17185684
-0.17185684	-0.17185684	-0.17185684	-0.17185684	-0.17185684	-0.17185684	-0.17185684	-0.17185684	-0.17185684	-0.17185684	-0.17185684	-0.17185684	-0.17185684	-0.17185684	-0.17185684	-0.17185684	-0.17185684	-0.17185684	-0.17185684	-0.17185684	-0.17185684	-0.17185684	-0.17185684	-0.17185684	-0.17185684	-0.17185684	-0.17185684	-0.17185684	-0.17185684	-0.17185684	-0.17185684	-0.17185684	-0.17185684	-0.17185684	-0.17185684	-0.17185684	-0.17185684	-0.17185684	-0.17185684	-0.17185684	-0.17185684	-0.17185684	-0.17185684	-0.17185684	-0.17185684	-0.17185684	-0.17185684	-0.17185684	-0.17185684	-0.17185684
-0.17185684	-0.17185684	-0.17185684	-0.17185684	-0.17185684	-0.17185684	-0.17185684	-0.17185684	-0.17185684	-0.17185684	-0.17185684	-0.17185684	-0.17185684	-0.17185684	-0.17185684	-0.17185684	-0.17185684	-0.17185684	-0.17185684	-0.17185684	-0.17185684	-0.17185684	-0.17185684	-0.17185684	-0.17185684	-0.17185684	-0.17185684	-0.17185684	-0.17185684	-0.17185684	-0.17185684	-0.17185684	-0.17185684	-0.17185684	-0.17185684	-0.17185684	-0.17185684	-0.17185684	-0.17185684	-0.17185684	-0.17185684	-0.17185684	-0.17185684	-0.17185684	-0.17185684	-0.17185684	-0.17185684	-0.17185684	-0.17185684	-0.17185684
-0.17185684	-0.17185684	-0.17185684	-0.17185684	-0.17185684	-0.17185684	-0.17185684	-0.17185684	-0.17185684	-0.17185684	-0.17185684	-0.17185684	-0.17185684	0.29889217	-0.17185684	-0.17185684	-0.17185684	-0.17185684	-0.17185684	-0.17185684	-0.17185684	-0.17185684	-0.17185684	-0.17185684	-0.17185684	-0.17185684	-0.17185684	-0.17185684	-0.17185684	-0.17185684	-0.17185684	-0.17185684	-0.17185684	-0.17185684	-0.17185684	-0.17185684	-0.17185684	-0.17185684	-0.17185684	-0.17185684	-0.17185684	-0.17185684	-0.17185684	-0.17185684	-0.17185684	-0.17185684	-0.17185684	-0.17185684	-0.17185684	-0.17185684
-0.17185684	-0.17185684	-0.17185684	-0.17185684	-0.17185684	-0.17185684	-0.17185684	-0.17185684	-0.17185684	-0.17185684	-0.17185684	-0.17185684	-0.17185684	-0.14069284	-0.17185684	-0.17185684	-0.17185684	-0.17185684	-0.17185684	-0.17185684	-0.17185684	-0.17185684	-0.17185684	-0.17185684	-0.17185684	-0.17185684	-0.17185684	-0.17185684	-0.17185684	-0.17185684	-0.17185684	-0.17185684	-0.17185684	-0.17185684	-0.17185684	-0.17185684	-0.17185684	-0.17185684	-0.17185684	-0.17185684	-0.17185684	-0.17185684	-0.17185684	-0.17185684	-0.17185684	-0.17185684	-0.17185684	-0.17185684	-0.17185684	-0.17185684
-0.17185684	-0.17185684	-0.17185684	-0.17185684	-0.17185684	-0.17185684	-0.17185684	-0.17185684	-0.17185684	-0.17185684	-0.17185684	-0.17185684	0.18857987	-0.17185684	-0.17185684	-0.17185684	-0.17185684	-0.17185684	-0.17185684	-0.17185684	-0.17185684	-0.17185684	-0.17185684	-0.17185684	-0.17185684	0.9635428	-0.17185684	-0.17185684	-0.17185684	-0.17185684	-0.17185684	-0.17185684	-0.17185684	-0.17185684	-0.17185684	-0.17185684	-0.17185684	-0.17185684	-0.17185684	-0.17185684	-0.17185684	-0.17185684	-0.17185684	-0.17185684	-0.17185684	-0.17185684	-0.17185684	-0.17185684	-0.17185684	-0.17185684
-0.17185684	-0.17185684	-0.17185684	-0.17185684	-0.17185684	-0.17185684	-0.17185684	-0.17185684	-0.17185684	-0.17185684	-0.17185684	-0.17185684	-0.17185684	-0.17185684	0.22156215	-0.17185684	-0.17185684	-0.17185684	-0.17185684	-0.17185684	-0.17185684	-0.17185684	-0.17185684	-0.17185684	-0.17185684	1.2866976	-0.17185684	-0.17185684	-0.17185684	-0.17185684	-0.17185684	-0.17185684	-0.17185684	-0.17185684	-0.17185684	-0.17185684	-0.17185684	-0.17185684	-0.17185684	-0.17185684	-0.17185684	-0.17185684	-0.17185684	-0.17185684	-0.17185684	-0.17185684	-0.17185684	-0.17185684	-0.17185684	-0.17185684
-0.17185684	-0.17185684	-0.17185684	-0.17185684	-0.17185684	-0.17185684	-0.17185684	-0.17185684	-0.17185684	-0.17185684	-0.17185684	0.8382327	-0.17185684	-0.17185684	-0.17185684	-0.17185684	-0.17185684	-0.17185684	-0.17185684	-0.17185684	-0.17185684	-0.17185684	-0.17185684	-0.17185684	-0.17185684	0.30735335	-0.17185684	-0.17185684	-0.17185684	-0.17185684	-0.17185684	-0.17185684	-0.17185684	-0.17185684	-0.17185684	-0.17185684	-0.17185684	-0.17185684	-0.17185684	-0.17185684	-0.17185684	-0.17185684	-0.17185684	-0.17185684	-0.17185684	-0.17185684	-0.17185684	-0.17185684	-0.17185684	-0.17185684
-0.17185684	-0.17185684	-0.17185684	-0.17185684	-0.17185684	-0.17185684	-0.17185684	-0.17185684	-0.17185684	-0.17185684	-0.17185684	0.29410854	-0.17185684	-0.17185684	-0.17185684	-0.17185684	-0.17185684	-0.17185684	-0.17185684	-0.17185684	-0.17185684	-0.17185684	-0.17185684	-0.17185684	-0.17185684	-0.17185684	1.0386708	-0.17185684	-0.17185684	-0.17185684	-0.17185684	-0.17185684	-0.17185684	-0.17185684	-0.17185684	-0.17185684	-0.17185684	-0.17185684	-0.17185684	-0.17185684	-0.17185684	-0.17185684	-0.17185684	-0.17185684	-0.17185684	-0.17185684	-0.17185684	-0.17185684	-0.17185684	-0.17185684
-0.17185684	-0.17185684	-0.17185684	-0.17185684	-0.17185684	-0.17185684	-0.17185684	-0.17185684	-0.17185684	-0.17185684	-0.17185684	-0.17185684	-0.17185684	-0.17185684	-0.17185684	-0.17185684	-0.17185684	-0.17185684	-0.17185684	-0.17185684	-0.17185684	-0.17185684	-0.17185684	-0.17185684	-0.17185684	-0.17185684	0.9916637	-0.17185684	-0.17185684	-0.17185684	-0.17185684	-0.17185684	-0.17185684	-0.17185684	-0.17185684	-0.17185684	-0.17185684	-0.17185684	-0.17185684	-0.17185684	-0.17185684	-0.17185684	-0.17185684	-0.17185684	-0.17185684	-0.17185684	-0.17185684	-0.17185684	-0.17185684	-0.17185684
-0.17185684	-0.17185684	-0.17185684	-0.17185684	-0.17185684	-0.17185684	-0.17185684	-0.17185684	-0.17185684	-0.17185684	-0.17185684	-0.17185684	-0.17185684	-0.17185684	-0.17185684	-0.17185684	-0.17185684	-0.17185684	-0.17185684	-0.17185684	-0.17185684	-0.17185684	-0.17185684	-0.17185684	-0.17185684	-0.17185684	-0.17185684	1.5182756	-0.17185684	-0.17185684	-0.17185684	-0.17185684	-0.17185684	-0.17185684	-0.17185684	-0.17185684	-0.17185684	-0.17185684	-0.17185684	-0.17185684	-0.17185684	-0.17185684	-0.17185684	-0.17185684	-0.17185684	-0.17185684	-0.17185684	-0.17185684	-0.17185684	-0.17185684
-0.17185684	-0.17185684	-0.17185684	-0.17185684	-0.17185684	-0.17185684	-0.17185684	-0.17185684	-0.17185684	-0.17185684	-0.17185684	-0.17185684	-0.17185684	-0.17185684	-0.17185684	-0.17185684	-0.17185684	-0.17185684	-0.17185684	-0.17185684	-0.17185684	-0.17185684	-0.17185684	-0.17185684	-0.17185684	-0.17185684	-0.17185684	-0.17185684	-0.17185684	-0.17185684	-0.17185684	-0.17185684	-0.17185684	-0.17185684	-0.17185684	-0.17185684	-0.17185684	-0.17185684	-0.17185684	-0.17185684	-0.17185684	-0.17185684	-0.17185684	-0.17185684	-0.17185684	-0.17185684	-0.17185684	-0.17185684	-0.17185684	-0.17185684
-0.17185684	-0.17185684	-0.17185684	-0.17185684	-0.17185684	-0.17185684	-0.17185684	-0.17185684	-0.17185684	-0.17185684	-0.17185684	-0.17185684	-0.17185684	-0.17185684	-0.17185684	-0.17185684	-0.17185684	-0.17185684	-0.17185684	-0.17185684	-0.17185684	-0.17185684	-0.17185684	-0.17185684	-0.17185684	-0.17185684	0.81796306	-0.17185684	0.9568529	-0.17185684	-0.17185684	-0.17185684	-0.17185684	-0.17185684	-0.17185684	-0.17185684	-0.17185684	-0.17185684	-0.17185684	-0.17185684	-0.17185684	-0.17185684	0.17466852	-0.17185684	-0.17185684	-0.17185684	-0.17185684	-0.17185684	-0.17185684	-0.17185684
-0.17185684	-0.17185684	-0.17185684	-0.17185684	-0.17185684	-0.17185684	-0.17185684	-0.17185684	-0.17185684	-0.17185684	-0.17185684	-0.17185684	-0.17185684	-0.17185684	-0.17185684	-0.17185684	-0.17185684	0.11192997	-0.17185684	-0.17185684	-0.17185684	-0.17185684	-0.17185684	-0.17185684	-0.17185684	-0.17185684	-0.17185684	-0.17185684	-0.17185684	-0.17185684	-0.17185684	-0.17185684	-0.17185684	-0.17185684	-0.17185684	-0.17185684	-0.17185684	-0.17185684	-0.17185684	-0.17185684	-0.17185684	-0.17185684	-0.16875064	-0.17185684	-0.17185684	-0.17185684	-0.17185684	-0.17185684	-0.17185684	-0.17185684
0.23074391	-0.17185684	-0.17185684	-0.17185684	-0.17185684	-0.17185684	-0.17185684	-0.17185684	-0.17185684	-0.17185684	-0.17185684	-0.17185684	-0.17185684	-0.17185684	-0.17185684	-0.17185684	-0.17185684	-0.17185684	-0.17185684	-0.17185684	-0.17185684	-0.17185684	-0.17185684	-0.17185684	-0.17185684	-0.17185684	-0.17185684	-0.17185684	-0.17185684	-0.17185684	-0.17185684	-0.17185684	-0.17185684	-0.17185684	-0.17185684	-0.17185684	-0.17185684	-0.17185684	-0.17185684	-0.17185684	-0.17185684	-0.17185684	-0.17185684	-0.17185684	-0.17185684	-0.17185684	-0.17185684	-0.17185684	-0.17185684	-0.17185684
-0.17185684	-0.17185684	-0.17185684	-0.17185684	-0.17185684	-0.17185684	-0.17185684	-0.17185684	-0.17185684	-0.17185684	-0.17185684	-0.17185684	-0.17185684	-0.17185684	-0.17185684	-0.17185684	-0.17185684	-0.17185684	-0.17185684	-0.17185684	-0.17185684	-0.17185684	-0.17185684	-0.17185684	-0.17185684	-0.17185684	-0.17185684	-0.17185684	-0.17185684	-0.17185684	-0.17185684	-0.17185684	-0.17185684	-0.17185684	-0.17185684	-0.17185684	-0.17185684	-0.17185684	-0.17185684	-0.17185684	-0.17185684	-0.17185684	-0.17185684	-0.17185684	-0.17185684	-0.17185684	-0.17185684	-0.17185684	-0.17185684	-0.17185684
-0.17185684	-0.17185684	-0.17185684	-0.17185684	-0.17185684	-0.17185684	-0.17185684	-0.17185684	-0.17185684	-0.17185684	-0.17185684	-0.17185684	-0.17185684	-0.17185684	-0.17185684	-0.17185684	-0.17185684	-0.17185684	-0.17185684	-0.17185684	-0.17185684	-0.17185684	-0.17185684	-0.17185684	-0.17185684	-0.17185684	-0.17185684	-0.17185684	-0.17185684	-0.17185684	-0.17185684	-0.17185684	-0.17185684	-0.17185684	-0.17185684	-0.17185684	-0.17185684	-0.17185684	-0.17185684	-0.17185684	-0.17185684	-0.17185684	-0.17185684	-0.04349723	-0.17185684	-0.17185684	-0.17185684	-0.17185684	-0.17185684	-0.17185684
-0.17185684	-0.17185684	-0.17185684	-0.17185684	-0.17185684	-0.17185684	-0.17185684	-0.17185684	-0.17185684	-0.17185684	-0.17185684	-0.17185684	-0.17185684	-0.17185684	-0.17185684	-0.17185684	-0.17185684	-0.17185684	-0.17185684	-0.17185684	-0.17185684	-0.17185684	-0.17185684	-0.17185684	-0.17185684	-0.17185684	-0.17185684	0.28572032	-0.17185684	-0.17185684	-0.17185684	-0.17185684	-0.17185684	-0.17185684	-0.17185684	-0.17185684	-0.17185684	-0.17185684	-0.17185684	-0.17185684	-0.17185684	-0.17185684	-0.17185684	0.6410525	-0.17185684	-0.17185684	-0.17185684	-0.17185684	-0.17185684	-0.17185684
-0.17185684	-0.17185684	-0.17185684	-0.17185684	-0.17185684	-0.17185684	-0.17185684	-0.17185684	-0.17185684	-0.17185684	-0.17185684	-0.17185684	-0.17185684	-0.17185684	-0.17185684	-0.17185684	-0.17185684	-0.17185684	-0.17185684	-0.17185684	-0.17185684	-0.17185684	-0.17185684	-0.17185684	-0.17185684	-0.17185684	-0.17185684	-0.17185684	-0.17185684	-0.17185684	-0.17185684	-0.17185684	-0.17185684	-0.17185684	-0.17185684	-0.17185684	-0.17185684	-0.17185684	-0.17185684	-0.17185684	-0.17185684	-0.17185684	-0.17185684	-0.074531935	-0.17185684	-0.17185684	-0.17185684	-0.17185684	-0.17185684	-0.17185684
-0.17185684	-0.17185684	-0.17185684	-0.17185684	-0.17185684	-0.17185684	-0.17185684	-0.17185684	-0.17185684	-0.17185684	-0.17185684	-0.17185684	-0.17185684	-0.17185684	-0.17185684	-0.17185684	-0.17185684	-0.17185684	-0.17185684	-0.17185684	-0.17185684	-0.17185684	-0.17185684	-0.17185684	-0.17185684	-0.17185684	-0.17185684	-0.17185684	-0.17185684	-0.17185684	-0.17185684	-0.17185684	-0.17185684	-0.17185684	-0.17185684	-0.17185684	-0.17185684	-0.17185684	-0.17185684	-0.17185684	-0.17185684	-0.17185684	-0.17185684	-0.17185684	-0.17185684	-0.17185684	-0.17185684	-0.17185684	-0.17185684	-0.17185684
-0.17185684	-0.17185684	-0.17185684	-0.17185684	-0.17185684	-0.17185684	-0.17185684	-0.17185684	-0.17185684	-0.17185684	-0.17185684	-0.17185684	-0.17185684	-0.17185684	-0.17185684	-0.17185684	-0.17185684	-0.17185684	-0.17185684	-0.17185684	-0.17185684	-0.17185684	-0.17185684	-0.17185684	-0.17185684	-0.17185684	-0.17185684	-0.17185684	-0.17185684	-0.17185684	-0.17185684	-0.17185684	-0.17185684	-0.17185684	-0.17185684	-0.17185684	-0.17185684	-0.17185684	-0.17185684	-0.17185684	-0.17185684	-0.17185684	-0.17185684	-0.17185684	-0.17185684	-0.17185684	-0.17185684	-0.17185684	-0.17185684	-0.17185684
-0.17185684	-0.17185684	-0.17185684	-0.17185684	-0.17185684	-0.17185684	-0.17185684	-0.17185684	-0.17185684	-0.17185684	-0.17185684	-0.17185684	-0.17185684	-0.17185684	-0.17185684	-0.17185684	-0.17185684	-0.17185684	-0.17185684	-0.17185684	-0.17185684	-0.17185684	-0.17185684	-0.17185684	-0.17185684	-0.17185684	-0.17185684	-0.17185684	-0.17185684	-0.17185684	-0.17185684	-0.17185684	-0.17185684	-0.17185684	-0.17185684	-0.17185684	-0.17185684	-0.17185684	-0.17185684	-0.17185684	-0.17185684	-0.17185684	-0.17185684	-0.17185684	-0.17185684	-0.17185684	-0.17185684	-0.17185684	-0.17185684	-0.17185684
-0.17185684	-0.17185684	-0.17185684	-0.17185684	-0.17185684	-0.17185684	-0.17185684	-0.17185684	-0.17185684	-0.17185684	-0.17185684	-0.17185684	-0.17185684	-0.17185684	-0.17185684	-0.17185684	-0.17185684	-0.17185684	-0.17185684	-0.17185684	-0.17185684	-0.17185684	-0.17185684	-0.17185684	-0.17185684	-0.17185684	-0.17185684	-0.17185684	-0.17185684	-0.17185684	-0.17185684	-0.17185684	-0.17185684	-0.17185684	-0.17185684	-0.17185684	-0.17185684	-0.17185684	-0.17185684	-0.17185684	-0.17185684	-0.17185684	-0.17185684	-0.17185684	-0.17185684	-0.17185684	-0.17185684	-0.17185684	-0.17185684	-0.17185684
-0.17185684	-0.17185684	-0.17185684	-0.17185684	-0.17185684	-0.17185684	-0.17185684	-0.17185684	-0.17185684	-0.17185684	-0.17185684	-0.17185684	-0.17185684	-0.17185684	-0.17185684	-0.17185684	-0.17185684	-0.17185684	-0.17185684	-0.17185684	-0.17185684	-0.17185684	-0.17185684	-0.17185684	-0.17185684	-0.17185684	-0.17185684	-0.17185684	-0.17185684	-0.17185684	-0.17185684	-0.17185684	-0.17185684	-0.17185684	-0.17185684	-0.17185684	-0.17185684	-0.17185684	-0.17185684	-0.17185684	-0.17185684	-0.17185684	-0.17185684	-0.17185684	-0.17185684	-0.17185684	-0.17185684	-0.17185684	-0.17185684	-0.17185684
-0.17185684	-0.11832834	-0.17185684	-0.17185684	-0.17185684	-0.17185684	-0.17185684	-0.17185684	-0.17185684	-0.17185684	-0.17185684	-0.17185684	-0.17185684	-0.17185684	-0.17185684	-0.17185684	-0.17185684	-0.17185684	-0.17185684	-0.17185684	-0.17185684	-0.17185684	-0.17185684	-0.17185684	-0.17185684	-0.17185684	-0.17185684	-0.17185684	-0.17185684	-0.17185684	-0.17185684	-0.17185684	-0.17185684	-0.17185684	-0.17185684	-0.17185684	-0.17185684	-0.17185684	-0.17185684	-0.17185684	-0.17185684	-0.17185684	-0.17185684	-0.17185684	-0.17185684	-0.17185684	-0.17185684	-0.17185684	-0.17185684	-0.17185684
-0.17185684	-0.17185684	-0.17185684	-0.17185684	-0.17185684	-0.17185684	-0.17185684	-0.17185684	-0.17185684	-0.17185684	-0.17185684	-0.17185684	-0.17185684	-0.17185684	-0.17185684	-0.17185684	-0.17185684	-0.17185684	-0.17185684	-0.17185684	-0.17185684	-0.17185684	-0.17185684	-0.17185684	-0.17185684	-0.17185684	-0.17185684	-0.17185684	-0.17185684	-0.17185684	-0.17185684	-0.17185684	-0.17185684	-0.17185684	-0.17185684	-0.17185684	-0.17185684	0.115854	-0.17185684	-0.17185684	-0.17185684	-0.17185684	-0.17185684	-0.17185684	-0.17185684	-0.17185684	-0.17185684	-0.17185684	-0.17185684	-0.17185684
-0.17185684	-0.17185684	-0.17185684	-0.17185684	-0.17185684	-0.17185684	-0.17185684	-0.17185684	-0.17185684	-0.17185684	-0.17185684	-0.17185684	-0.17185684	-0.17185684	-0.17185684	-0.17185684	-0.17185684	-0.17185684	-0.17185684	-0.17185684	-0.17185684	-0.17185684	-0.17185684	-0.17185684	-0.17185684	-0.17185684	-0.17185684	-0.17185684	-0.17185684	-0.17185684	-0.17185684	-0.17185684	-0.17185684	-0.17185684	-0.17185684	-0.17185684	-0.17185684	-0.17185684	-0.17185684	-0.17185684	-0.17185684	-0.17185684	-0.17185684	-0.17185684	-0.17185684	-0.17185684	-0.17185684	-0.17185684	-0.17185684	-0.17185684
-0.17185684	-0.17185684	-0.17185684	-0.17185684	-0.17185684	-0.17185684	-0.17185684	-0.17185684	-0.17185684	-0.17185684	-0.17185684	-0.17185684	-0.17185684	-0.17185684	-0.17185684	-0.17185684	-0.17185684	-0.17185684	-0.17185684	-0.17185684	-0.17185684	-0.17185684	-0.17185684	-0.17185684	-0.17185684	-0.17185684	-0.17185684	-0.17185684	0.39362374	-0.17185684	-0.17185684	-0.17185684	-0.17185684	-0.17185684	-0.17185684	-0.17185684	-0.17185684	-0.17185684	-0.17185684	-0.17185684	-0.17185684	-0.17185684	-0.17185684	-0.17185684	-0.17185684	-0.17185684	-0.17185684	-0.17185684	-0.17185684	-0.17185684
-0.17185684	-0.17185684	-0.17185684	-0.17185684	-0.17185684	-0.17185684	-0.17185684	-0.17185684	-0.17185684	-0.17185684	-0.17185684	-0.17185684	-0.17185684	-0.17185684	-0.17185684	-0.17185684	-0.17185684	-0.17185684	-0.17185684	-0.17185684	-0.17185684	-0.17185684	-0.17185684	-0.17185684	-0.17185684	-0.17185684	-0.17185684	-0.17185684	-0.17185684	-0.17185684	-0.17185684	-0.17185684	-0.17185684	-0.17185684	-0.17185684	-0.17185684	-0.17185684	-0.17185684	-0.17185684	-0.17185684	-0.17185684	-0.17185684	-0.17185684	-0.17185684	-0.17185684	-0.17185684	-0.17185684	-0.17185684	-0.17185684	-0.17185684
-0.17185684	-0.17185684	-0.17185684	-0.17185684	-0.17185684	-0.17185684	-0.17185684	-0.17185684	-0.17185684	-0.17185684	-0.17185684	-0.17185684	-0.17185684	-0.17185684	-0.17185684	-0.17185684	-0.17185684	-0.17185684	-0.17185684	-0.17185684	-0.17185684	-0.17185684	-0.17185684	-0.17185684	-0.17185684	-0.17185684	-0.17185684	-0.17185684	-0.17185684	-0.17185684	-0.17185684	-0.17185684	-0.17185684	-0.17185684	-0.17185684	-0.17185684	-0.17185684	-0.17185684	-0.17185684	-0.17185684	-0.17185684	-0.17185684	-0.17185684	-0.17185684	-0.17185684	-0.17185684	-0.17185684	-0.17185684	-0.17185684	-0.17185684
-0.17185684	-0.17185684	-0.17185684	-0.17185684	-0.17185684	-0.17185684	-0.17185684	-0.17185684	-0.17185684	-0.17185684	-0.17185684	-0.17185684	-0.17185684	-0.17185684	-0.17185684	-0.17185684	-0.17185684	-0.17185684	-0.17185684	-0.17185684	-0.17185684	-0.17185684	-0.17185684	-0.17185684	-0.17185684	-0.17185684	-0.17185684	-0.17185684	-0.17185684	-0.17185684	-0.17185684	-0.17185684	-0.17185684	-0.17185684	-0.17185684	-0.17185684	-0.17185684	-0.17185684	-0.17185684	-0.17185684	-0.17185684	-0.17185684	-0.05867538	0.004016314	-0.17185684	-0.17185684	-0.17185684	-0.17185684	-0.17185684	-0.17185684
-0.17185684	-0.17185684	-0.17185684	-0.17185684	-0.17185684	-0.17185684	-0.17185684	-0.17185684	-0.17185684	-0.17185684	-0.17185684	-0.17185684	-0.17185684	-0.17185684	-0.17185684	-0.17185684	-0.17185684	-0.17185684	-0.17185684	-0.17185684	-0.17185684	-0.17185684	-0.17185684	-0.17185684	-0.17185684	-0.17185684	-0.17185684	-0.17185684	-0.17185684	-0.17185684	-0.17185684	-0.17185684	-0.17185684	-0.17185684	-0.17185684	-0.17185684	-0.17185684	-0.17185684	-0.17185684	-0.17185684	-0.17185684	-0.17185684	-0.17185684	-0.17185684	-0.079688735	-0.17185684	-0.17185684	-0.17185684	-0.17185684	-0.17185684
-0.17185684	-0.17185684	-0.17185684	-0.17185684	-0.17185684	-0.17185684	-0.17185684	-0.17185684	-0.17185684	-0.17185684	-0.17185684	-0.17185684	-0.17185684	-0.17185684	-0.17185684	-0.17185684	-0.17185684	-0.17185684	-0.17185684	-0.17185684	-0.17185684	-0.17185684	-0.17185684	-0.17185684	-0.17185684	-0.17185684	-0.17185684	0.10249229	-0.17185684	-0.17185684	-0.17185684	-0.17185684	-0.17185684	-0.17185684	-0.17185684	-0.17185684	-0.17185684	-0.17185684	-0.17185684	-0.17185684	-0.17185684	-0.17185684	-0.17185684	-0.17185684	-0.17185684	-0.17185684	-0.17185684	-0.17185684	-0.17185684	-0.17185684
-0.17185684	-0.17185684	-0.17185684	-0.17185684	-0.13280286	-0.17185684	-0.17185684	-0.17185684	-0.17185684	-0.17185684	-0.17185684	-0.17185684	-0.17185684	-0.17185684	-0.17185684	-0.17185684	-0.17185684	-0.17185684	-0.17185684	-0.17185684	-0.17185684	-0.17185684	-0.17185684	-0.17185684	-0.17185684	-0.17185684	-0.17185684	-0.17185684	-0.17185684	-0.17185684	-0.17185684	-0.17185684	-0.17185684	-0.17185684	-0.17185684	-0.17185684	-0.17185684	-0.17185684	-0.17185684	-0.17185684	-0.17185684	-0.17185684	-0.17185684	-0.17185684	-0.17185684	-0.17185684	-0.17185684	-0.17185684	-0.17185684	-0.17185684
-0.17185684	-0.17185684	-0.17185684	-0.17185684	-0.17185684	-0.17185684	-0.17185684	-0.17185684	-0.17185684	-0.17185684	-0.17185684	-0.17185684	-0.17185684	-0.17185684	-0.17185684	-0.17185684	-0.17185684	-0.17185684	-0.17185684	-0.17185684	-0.17185684	-0.17185684	-0.17185684	-0.17185684	-0.17185684	-0.17185684	-0.17185684	-0.020357467	-0.17185684	-0.17185684	-0.17185684	-0.17185684	-0.17185684	-0.17185684	-0.17185684	-0.17185684	-0.17185684	-0.17185684	-0.17185684	-0.17185684	-0.17185684	-0.17185684	-0.17185684	-0.17185684	-0.17185684	-0.17185684	-0.17185684	-0.17185684	-0.17185684	-0.17185684
-0.17185684	-0.17185684	-0.17185684	-0.17185684	-0.17185684	-0.17185684	-0.17185684	-0.17185684	-0.17185684	-0.17185684	-0.17185684	-0.17185684	-0.17185684	-0.17185684	-0.17185684	-0.17185684	-0.17185684	-0.17185684	-0.17185684	-0.17185684	-0.17185684	-0.17185684	-0.17185684	-0.17185684	-0.17185684	-0.17185684	-0.17185684	-0.17185684	-0.17185684	-0.17185684	-0.17185684	-0.17185684	-0.17185684	-0.17185684	-0.17185684	-0.17185684	-0.17185684	-0.17185684	-0.17185684	-0.17185684	-0.17185684	-0.17185684	-0.17185684	-0.17185684	-0.17185684	-0.17185684	-0.17185684	-0.17185684	-0.17185684	-0.17185684
-0.17185684	-0.17185684	-0.17185684	-0.17185684	-0.17185684	-0.17185684	-0.17185684	-0.17185684	-0.17185684	-0.17185684	-0.17185684	-0.17185684	-0.17185684	-0.17185684	-0.17185684	-0.17185684	-0.17185684	-0.17185684	-0.17185684	-0.17185684	-0.17185684	-0.17185684	-0.17185684	-0.17185684	-0.17185684	-0.17185684	-0.17185684	-0.17185684	-0.17185684	-0.17185684	-0.17185684	-0.17185684	-0.17185684	-0.17185684	-0.17185684	-0.17185684	-0.17185684	-0.17185684	-0.17185684	-0.17185684	-0.17185684	-0.17185684	-0.17185684	-0.17185684	-0.17185684	-0.17185684	-0.17185684	-0.17185684	-0.17185684	-0.17185684
-0.17185684	-0.17185684	-0.17185684	-0.17185684	-0.17185684	-0.17185684	-0.17185684	-0.17185684	-0.17185684	-0.17185684	-0.17185684	-0.17185684	-0.17185684	-0.17185684	-0.17185684	-0.17185684	-0.17185684	-0.17185684	-0.17185684	-0.17185684	-0.17185684	-0.17185684	-0.17185684	-0.17185684	-0.17185684	-0.17185684	-0.17185684	-0.17185684	-0.17185684	-0.17185684	-0.17185684	-0.17185684	-0.17185684	-0.17185684	-0.17185684	-0.17185684	-0.17185684	-0.17185684	-0.17185684	-0.17185684	-0.17185684	-0.17185684	-0.17185684	-0.17185684	-0.17185684	-0.17185684	-0.17185684	-0.17185684	-0.17185684	-0.17185684
-0.17185684	-0.17185684	-0.17185684	-0.17185684	-0.17185684	-0.17185684	-0.17185684	-0.17185684	-0.17185684	-0.17185684	-0.17185684	-0.17185684	-0.17185684	-0.17185684	-0.17185684	-0.17185684	-0.17185684	-0.17185684	-0.17185684	-0.17185684	-0.17185684	-0.17185684	-0.17185684	-0.17185684	-0.17185684	0.9346332	0.22144403	-0.17185684	-0.17185684	0.10286347	-0.17185684	-0.17185684	-0.17185684	-0.17185684	-0.17185684	-0.17185684	-0.17185684	-0.17185684	-0.17185684	-0.17185684	-0.17185684	-0.17185684	-0.17185684	-0.17185684	-0.17185684	-0.17185684	-0.17185684	-0.17185684	-0.17185684	-0.08627012
-0.17185684	-0.17185684	-0.17185684	-0.17185684	-0.17185684	-0.17185684	-0.17185684	-0.17185684	-0.17185684	-0.17185684	-0.17185684	-0.17185684	-0.17185684	-0.17185684	-0.17185684	-0.17185684	-0.17185684	-0.17185684	-0.17185684	-0.17185684	-0.17185684	-0.17185684	-0.17185684	-0.17185684	-0.17185684	1.2928525	-0.08492807	0.91395605	-0.17185684	-0.17185684	-0.17185684	-0.17185684	-0.17185684	-0.17185684	-0.17185684	-0.17185684	-0.17185684	-0.17185684	-0.17185684	-0.17185684	-0.17185684	-0.17185684	-0.17185684	-0.17185684	-0.17185684	-0.17185684	-0.17185684	-0.17185684	-0.17185684	0.7688936
-0.17185684	-0.17185684	-0.17185684	-0.17185684	-0.17185684	-0.17185684	-0.17185684	-0.17185684	-0.17185684	-0.17185684	-0.17185684	-0.17185684	-0.17185684	0.1522305	-0.17185684	-0.17185684	-0.17185684	-0.17185684	-0.17185684	-0.17185684	-0.17185684	-0.17185684	-0.17185684	-0.17185684	-0.17185684	2.348208	-0.17185684	1.0650789	-0.17185684	0.97564733	1.3101797	-0.17185684	-0.17185684	-0.17185684	-0.17185684	-0.17185684	-0.17185684	-0.17185684	-0.17185684	-0.17185684	-0.17185684	-0.17185684	-0.17185684	-0.17185684	-0.17185684	-0.17185684	-0.17185684	-0.17185684	-0.17185684	-0.17185684
-0.17185684	-0.17185684	-0.17185684	-0.17185684	-0.17185684	-0.17185684	-0.17185684	-0.17185684	-0.17185684	-0.17185684	-0.17185684	-0.17185684	-0.17185684	-0.17185684	-0.17185684	-0.17185684	-0.17185684	-0.17185684	-0.17185684	-0.17185684	-0.17185684	-0.17185684	-0.17185684	-0.17185684	-0.17185684	0.6766971	-0.17185684	1.3514913	-0.17185684	0.06138057	-0.17185684	-0.17185684	-0.17185684	-0.17185684	-0.17185684	-0.17185684	-0.17185684	-0.17185684	-0.17185684	-0.17185684	-0.17185684	-0.17185684	-0.17185684	-0.17185684	-0.17185684	-0.17185684	-0.17185684	-0.17185684	-0.17185684	-0.17185684
-0.17185684	-0.17185684	-0.17185684	-0.17185684	-0.17185684	-0.17185684	-0.17185684	-0.17185684	-0.17185684	-0.17185684	-0.17185684	-0.17185684	-0.17185684	-0.17185684	-0.17185684	-0.17185684	-0.17185684	-0.17185684	-0.17185684	-0.17185684	-0.17185684	-0.17185684	-0.17185684	-0.17185684	-0.17185684	1.3276323	-0.17185684	1.0034606	-0.14450249	1.19871	0.51000726	-0.17185684	-0.17185684	-0.17185684	-0.17185684	-0.17185684	-0.17185684	-0.17185684	-0.17185684	-0.17185684	-0.17185684	-0.17185684	-0.17185684	-0.17185684	-0.17185684	-0.17185684	-0.17185684	-0.17185684	-0.17185684	-0.17185684
-0.17185684	-0.17185684	-0.17185684	-0.17185684	-0.17185684	-0.17185684	-0.17185684	-0.17185684	-0.17185684	-0.17185684	-0.17185684	-0.17185684	0.46141854	0.23147094	-0.17185684	-0.17185684	-0.17185684	-0.17185684	-0.17185684	-0.17185684	-0.17185684	-0.17185684	-0.17185684	-0.17185684	-0.17185684	1.2138674	1.4292097	1.9547132	-0.0093815625	-0.17185684	0.7008799	-0.17185684	-0.17185684	-0.17185684	-0.17185684	-0.17185684	-0.17185684	-0.17185684	-0.17185684	-0.17185684	-0.17185684	-0.17185684	-0.17185684	-0.17185684	-0.17185684	-0.17185684	-0.17185684	-0.17185684	-0.17185684	-0.17185684
-0.17185684	-0.17185684	-0.17185684	-0.17185684	-0.17185684	-0.17185684	-0.17185684	-0.17185684	-0.17185684	-0.17185684	-0.17185684	-0.17185684	0.14505704	-0.17185684	-0.17185684	-0.17185684	-0.17185684	-0.17185684	-0.17185684	-0.17185684	-0.17185684	-0.17185684	-0.17185684	-0.17185684	-0.17185684	1.4189693	1.4112161	1.3574092	-0.17185684	-0.17185684	-0.17185684	-0.17185684	-0.17185684	-0.17185684	-0.17185684	-0.17185684	-0.17185684	-0.17185684	-0.17185684	-0.17185684	-0.17185684	-0.17185684	-0.17185684	-0.17185684	-0.17185684	-0.17185684	-0.17185684	-0.17185684	-0.17185684	-0.17185684
-0.17185684	-0.17185684	-0.17185684	-0.17185684	-0.17185684	-0.17185684	-0.17185684	-0.17185684	-0.17185684	-0.17185684	-0.17185684	-0.17185684	0.99670416	-0.17185684	-0.17185684	-0.17185684	-0.17185684	-0.17185684	-0.17185684	-0.17185684	-0.17185684	-0.17185684	-0.17185684	-0.17185684	-0.17185684	-0.16570556	1.78024	0.49023998	-0.17185684	-0.17185684	-0.17185684	-0.17185684	-0.17185684	-0.17185684	-0.17185684	-0.17185684	-0.17185684	-0.17185684	-0.17185684	-0.17185684	-0.17185684	-0.17185684	-0.17185684	-0.17185684	-0.17185684	-0.17185684	-0.17185684	-0.17185684	-0.17185684	-0.17185684
-0.17185684	-0.17185684	-0.17185684	-0.17185684	-0.17185684	-0.17185684	-0.17185684	-0.17185684	-0.17185684	-0.17185684	-0.17185684	-0.17185684	-0.17185684	-0.17185684	-0.17185684	-0.17185684	-0.17185684	-0.17185684	-0.17185684	-0.17185684	-0.17185684	-0.17185684	-0.17185684	-0.17185684	-0.17185684	0.22274585	0.79070675	-0.17185684	0.15493155	-0.17185684	-0.17185684	-0.17185684	-0.17185684	-0.17185684	-0.17185684	-0.17185684	-0.17185684	-0.17185684	-0.17185684	-0.17185684	-0.17185684	-0.17185684	-0.17185684	-0.17185684	-0.17185684	-0.17185684	-0.17185684	-0.17185684	-0.17185684	-0.17185684
-0.17185684	-0.17185684	-0.17185684	-0.17185684	-0.17185684	-0.17185684	-0.17185684	-0.17185684	-0.17185684	-0.17185684	-0.17185684	-0.17185684	-0.17185684	-0.17185684	-0.17185684	-0.17185684	-0.17185684	-0.17185684	-0.17185684	-0.17185684	-0.17185684	-0.17185684	-0.17185684	-0.17185684	-0.17185684	1.2985747	0.7271795	-0.015690304	0.42368808	-0.17185684	-0.17185684	-0.17185684	-0.17185684	-0.17185684	-0.17185684	-0.17185684	-0.17185684	-0.17185684	-0.17185684	-0.17185684	-0.17185684	-0.17185684	-0.17185684	-0.17185684	-0.17185684	-0.17185684	-0.17185684	-0.17185684	-0.17185684	-0.17185684
-0.17185684	-0.17185684	-0.17185684	-0.17185684	-0.17185684	-0.17185684	-0.17185684	-0.17185684	-0.17185684	-0.17185684	-0.17185684	-0.17185684	-0.17185684	-0.17185684	-0.17185684	-0.17185684	-0.17185684	-0.17185684	-0.17185684	-0.17185684	-0.17185684	-0.17185684	-0.17185684	-0.17185684	-0.17185684	0.8234122	0.91715395	0.75239766	-0.17185684	-0.17185684	-0.17185684	-0.17185684	-0.17185684	-0.17185684	-0.17185684	-0.17185684	-0.17185684	-0.17185684	-0.17185684	-0.17185684	-0.17185684	-0.17185684	-0.17185684	-0.17185684	-0.17185684	-0.17185684	-0.17185684	-0.17185684	-0.17185684	-0.17185684
-0.17185684	-0.17185684	-0.17185684	-0.17185684	-0.17185684	-0.17185684	-0.17185684	-0.17185684	-0.17185684	-0.17185684	-0.17185684	-0.17185684	-0.17185684	-0.17185684	-0.17185684	-0.17185684	-0.17185684	-0.17185684	-0.17185684	-0.17185684	-0.17185684	-0.17185684	-0.17185684	-0.17185684	-0.17185684	0.27419347	1.6511784	0.4863782	-0.17185684	-0.17185684	-0.17185684	-0.17185684	-0.17185684	-0.17185684	-0.17185684	-0.17185684	-0.17185684	-0.17185684	-0.17185684	-0.17185684	-0.17185684	-0.17185684	-0.17185684	-0.17185684	-0.17185684	-0.17185684	-0.17185684	-0.17185684	-0.17185684	-0.17185684
-0.17185684	-0.17185684	-0.17185684	-0.17185684	-0.17185684	-0.17185684	-0.17185684	-0.17185684	-0.17185684	-0.17185684	-0.17185684	-0.17185684	-0.17185684	-0.17185684	-0.17185684	-0.17185684	-0.17185684	-0.17185684	-0.17185684	-0.17185684	-0.17185684	-0.17185684	-0.17185684	-0.17185684	-0.17185684	0.36186883	1.5002017	-0.17185684	-0.17185684	-0.17185684	-0.17185684	-0.17185684	-0.17185684	-0.17185684	-0.17185684	-0.17185684	-0.17185684	-0.17185684	-0.17185684	-0.17185684	-0.17185684	-0.17185684	-0.17185684	-0.17185684	-0.17185684	-0.17185684	-0.17185684	-0.17185684	-0.17185684	-0.17185684
-0.17185684	-0.17185684	-0.17185684	-0.17185684	-0.17185684	-0.17185684	-0.17185684	-0.17185684	-0.17185684	-0.17185684	-0.17185684	-0.17185684	-0.17185684	-0.17185684	-0.17185684	-0.17185684	-0.17185684	-0.17185684	-0.17185684	-0.17185684	-0.17185684	-0.17185684	-0.17185684	-0.17185684	-0.17185684	1.8311657	2.1542273	1.6235373	-0.17185684	-0.17185684	-0.17185684	-0.17185684	-0.17185684	-0.17185684	-0.17185684	-0.17185684	-0.17185684	-0.17185684	-0.17185684	-0.17185684	-0.17185684	-0.17185684	-0.17185684	-0.17185684	-0.17185684	-0.17185684	-0.17185684	-0.17185684	-0.17185684	-0.17185684
-0.17185684	-0.17185684	-0.17185684	-0.17185684	-0.17185684	-0.17185684	-0.17185684	-0.17185684	-0.17185684	-0.17185684	-0.17185684	-0.17185684	0.20939735	-0.17185684	-0.17185684	-0.17185684	-0.17185684	-0.17185684	-0.17185684	-0.17185684	-0.17185684	-0.17185684	-0.17185684	-0.17185684	-0.17185684	-0.17185684	-0.0141334	-0.17185684	-0.17185684	-0.17185684	-0.17185684	-0.17185684	-0.17185684	-0.17185684	-0.17185684	-0.17185684	-0.17185684	-0.17185684	-0.17185684	-0.17185684	-0.17185684	-0.17185684	-0.17185684	-0.17185684	-0.17185684	-0.17185684	-0.17185684	-0.17185684	-0.17185684	-0.17185684
-0.17185684	-0.17185684	-0.17185684	-0.17185684	-0.17185684	-0.17185684	-0.17185684	-0.17185684	-0.17185684	-0.17185684	-0.17185684	-0.17185684	-0.06253762	-0.17185684	-0.17185684	-0.17185684	-0.17185684	-0.17185684	-0.17185684	-0.17185684	-0.17185684	-0.17185684	-0.17185684	-0.17185684	-0.17185684	-0.17185684	0.7773413	-0.11301149	-0.17185684	-0.17185684	-0.17185684	-0.17185684	-0.17185684	-0.17185684	-0.17185684	-0.17185684	-0.17185684	-0.17185684	-0.17185684	-0.17185684	-0.17185684	-0.17185684	-0.17185684	-0.17185684	-0.17185684	-0.17185684	-0.17185684	-0.17185684	-0.17185684	-0.17185684
-0.17185684	-0.17185684	-0.17185684	-0.17185684	-0.17185684	-0.17185684	-0.17185684	-0.17185684	-0.17185684	-0.17185684	-0.17185684	-0.17185684	-0.09670395	-0.17185684	-0.17185684	-0.17185684	-0.17185684	-0.17185684	-0.17185684	-0.17185684	-0.17185684	-0.17185684	-0.17185684	-0.17185684	-0.17185684	1.2867967	1.2982953	-0.17185684	-0.17185684	-0.17185684	-0.17185684	-0.17185684	-0.17185684	-0.17185684	-0.17185684	-0.17185684	-0.17185684	-0.17185684	-0.17185684	-0.17185684	-0.17185684	-0.17185684	-0.17185684	-0.17185684	-0.17185684	-0.17185684	-0.17185684	-0.17185684	-0.17185684	-0.17185684
-0.17185684	-0.17185684	-0.17185684	-0.17185684	-0.17185684	-0.17185684	-0.17185684	-0.17185684	-0.17185684	-0.17185684	-0.17185684	-0.17185684	-0.17185684	-0.10820219	-0.17185684	-0.17185684	-0.17185684	-0.17185684	-0.17185684	-0.17185684	-0.17185684	-0.17185684	-0.17185684	-0.17185684	-0.17185684	0.9735053	2.665806	-0.17185684	-0.17185684	0.20548156	-0.17185684	-0.17185684	-0.17185684	-0.17185684	-0.17185684	-0.17185684	-0.17185684	-0.17185684	-0.17185684	-0.17185684	-0.17185684	-0.17185684	-0.17185684	-0.17185684	-0.17185684	-0.17185684	-0.17185684	-0.17185684	-0.17185684	-0.17185684
-0.17185684	-0.17185684	-0.17185684	-0.17185684	-0.17185684	-0.17185684	-0.17185684	-0.17185684	-0.17185684	0.5021509	-0.17185684	-0.17185684	-0.17185684	0.095244676	-0.17185684	-0.17185684	-0.17185684	-0.17185684	-0.17185684	-0.17185684	-0.17185684	-0.17185684	-0.17185684	-0.17185684	-0.17185684	1.0778416	1.384945	-0.17185684	-0.17185684	-0.17185684	-0.17185684	-0.17185684	-0.17185684	-0.17185684	-0.17185684	-0.17185684	-0.17185684	-0.17185684	-0.17185684	-0.17185684	-0.17185684	-0.17185684	-0.17185684	-0.17185684	-0.17185684	-0.17185684	-0.17185684	-0.17185684	-0.17185684	-0.17185684
-0.17185684	-0.17185684	-0.17185684	-0.17185684	-0.17185684	-0.17185684	-0.17185684	-0.17185684	-0.17185684	-0.17185684	-0.17185684	-0.17185684	-0.041849017	-0.17185684	-0.17185684	-0.17185684	-0.17185684	-0.17185684	-0.17185684	-0.17185684	-0.17185684	-0.17185684	-0.17185684	-0.17185684	-0.17185684	1.8355491	1.5326606	-0.17185684	-0.17185684	-0.17185684	-0.17185684	-0.17185684	-0.17185684	-0.17185684	-0.17185684	-0.17185684	-0.17185684	-0.17185684	-0.17185684	-0.17185684	-0.17185684	-0.17185684	-0.17185684	-0.17185684	-0.17185684	-0.17185684	-0.17185684	-0.17185684	-0.17185684	-0.17185684
-0.17185684	-0.17185684	-0.17185684	-0.17185684	-0.17185684	-0.17185684	-0.17185684	-0.17185684	-0.17185684	-0.17185684	-0.17185684	-0.17185684	-0.08503139	-0.17185684	-0.17185684	-0.17185684	-0.17185684	-0.17185684	-0.17185684	-0.17185684	-0.17185684	-0.17185684	-0.17185684	-0.17185684	-0.17185684	1.4420239	0.68148464	-0.17185684	-0.17185684	-0.17185684	-0.17185684	-0.17185684	-0.17185684	-0.17185684	-0.17185684	-0.17185684	-0.17185684	-0.17185684	-0.17185684	-0.17185684	-0.17185684	-0.17185684	-0.17185684	-0.17185684	-0.17185684	-0.17185684	-0.17185684	-0.17185684	-0.17185684	-0.17185684
-0.17185684	-0.17185684	-0.17185684	-0.17185684	-0.17185684	-0.17185684	-0.17185684	-0.17185684	-0.17185684	-0.17185684	-0.17185684	-0.17185684	-0.17185684	-0.17185684	-0.17185684	-0.17185684	-0.17185684	-0.17185684	-0.17185684	-0.17185684	-0.17185684	-0.17185684	-0.17185684	-0.17185684	-0.17185684	0.34120348	1.4511706	-0.17185684	-0.17185684	-0.17185684	-0.17185684	-0.17185684	-0.17185684	-0.17185684	-0.17185684	-0.17185684	-0.17185684	-0.17185684	-0.17185684	-0.17185684	-0.17185684	-0.17185684	-0.17185684	-0.17185684	-0.17185684	-0.17185684	-0.17185684	-0.17185684	-0.17185684	-0.17185684
-0.17185684	-0.17185684	-0.17185684	-0.17185684	-0.17185684	-0.17185684	0.059605114	-0.17185684	-0.17185684	-0.17185684	-0.17185684	-0.17185684	-0.17185684	-0.17185684	-0.17185684	-0.17185684	-0.17185684	-0.17185684	-0.17185684	-0.17185684	-0.17185684	-0.17185684	-0.17185684	-0.17185684	-0.17185684	-0.17185684	0.9012217	-0.17185684	-0.17185684	-0.17185684	-0.17185684	-0.17185684	-0.17185684	-0.17185684	-0.17185684	-0.17185684	-0.17185684	-0.17185684	-0.17185684	-0.17185684	-0.17185684	-0.17185684	-0.17185684	-0.17185684	-0.17185684	-0.17185684	-0.17185684	-0.17185684	-0.17185684	-0.17185684
-0.17185684	-0.17185684	-0.17185684	-0.17185684	-0.17185684	-0.17185684	-0.17185684	-0.17185684	-0.17185684	-0.17185684	-0.17185684	-0.17185684	-0.17185684	-0.17185684	-0.17185684	-0.17185684	-0.17185684	-0.17185684	-0.17185684	-0.17185684	-0.17185684	-0.17185684	-0.17185684	-0.17185684	-0.17185684	-0.17185684	0.3901746	-0.17185684	-0.17185684	-0.17185684	-0.17185684	-0.17185684	-0.17185684	-0.17185684	-0.17185684	-0.17185684	-0.17185684	-0.17185684	-0.17185684	-0.17185684	-0.17185684	-0.17185684	-0.17185684	-0.17185684	-0.17185684	-0.17185684	-0.17185684	-0.17185684	-0.17185684	-0.17185684
-0.17185684	-0.17185684	-0.17185684	-0.17185684	-0.0051922975	-0.17185684	-0.17185684	-0.17185684	0.2075124	-0.17185684	-0.17185684	-0.17185684	-0.17185684	-0.17185684	-0.17185684	-0.17185684	-0.17185684	-0.17185684	-0.17185684	-0.17185684	-0.17185684	-0.17185684	-0.17185684	-0.17185684	-0.17185684	0.2291107	-0.17185684	-0.17185684	-0.17185684	-0.17185684	-0.17185684	-0.17185684	-0.17185684	-0.17185684	-0.17185684	-0.17185684	-0.17185684	-0.17185684	-0.17185684	-0.17185684	-0.17185684	-0.17185684	-0.17185684	-0.17185684	-0.17185684	-0.17185684	-0.17185684	-0.17185684	-0.17185684	-0.17185684
-0.17185684	-0.17185684	-0.17185684	-0.17185684	-0.17185684	-0.17185684	-0.17185684	-0.17185684	0.054843523	-0.17185684	-0.17185684	-0.17185684	-0.10050051	-0.17185684	-0.17185684	-0.17185684	-0.17185684	-0.17185684	-0.17185684	-0.17185684	-0.17185684	-0.17185684	-0.17185684	-0.17185684	-0.17185684	-0.17185684	-0.17185684	-0.17185684	-0.17185684	-0.17185684	-0.17185684	-0.17185684	-0.17185684	-0.17185684	-0.17185684	-0.17185684	-0.17185684	-0.17185684	-0.17185684	-0.17185684	-0.17185684	-0.17185684	-0.17185684	-0.17185684	-0.17185684	-0.17185684	-0.17185684	-0.17185684	-0.17185684	-0.17185684
-0.17185684	-0.17185684	0.28890193	1.1114254	-0.17185684	-0.17185684	-0.17185684	-0.17185684	-0.02788671	-0.17185684	-0.17185684	-0.17185684	-0.17185684	-0.17185684	-0.17185684	-0.17185684	-0.17185684	-0.17185684	-0.17185684	-0.17185684	-0.17185684	-0.17185684	-0.17185684	-0.17185684	-0.17185684	0.45275548	0.33255795	-0.17185684	-0.17185684	-0.17185684	-0.17185684	-0.17185684	-0.17185684	-0.17185684	-0.17185684	-0.17185684	-0.17185684	-0.17185684	-0.17185684	-0.17185684	-0.17185684	-0.17185684	-0.17185684	-0.17185684	-0.17185684	-0.17185684	-0.17185684	-0.17185684	-0.17185684	-0.17185684
-0.17185684	-0.17185684	1.182578	-0.17185684	-0.17185684	-0.17185684	-0.17185684	-0.17185684	0.7604778	-0.17185684	-0.17185684	-0.17185684	0.426314	-0.17185684	-0.17185684	-0.17185684	-0.17185684	-0.17185684	-0.17185684	-0.17185684	-0.17185684	-0.17185684	-0.17185684	-0.17185684	-0.17185684	0.072712645	-0.17185684	-0.17185684	-0.17185684	-0.17185684	-0.17185684	-0.17185684	-0.17185684	-0.17185684	-0.17185684	-0.17185684	-0.17185684	-0.17185684	-0.17185684	-0.17185684	-0.17185684	-0.17185684	-0.17185684	-0.17185684	-0.17185684	-0.17185684	-0.17185684	-0.17185684	-0.17185684	-0.17185684
-0.17185684	-0.17185684	-0.17185684	-0.17185684	-0.17185684	-0.17185684	-0.17185684	0.9194876	-0.17185684	-0.17185684	-0.17185684	-0.17185684	0.981962	-0.17185684	-0.17185684	-0.17185684	-0.17185684	-0.17185684	-0.17185684	-0.17185684	-0.17185684	-0.17185684	-0.17185684	-0.17185684	-0.17185684	0.70688266	-0.17185684	0.38643783	-0.17185684	-0.17185684	-0.17185684	-0.17185684	-0.17185684	-0.17185684	-0.17185684	-0.17185684	-0.17185684	-0.17185684	-0.17185684	-0.17185684	-0.17185684	-0.17185684	-0.17185684	-0.17185684	-0.17185684	-0.17185684	-0.17185684	-0.17185684	-0.17185684	-0.17185684
0.35335216	-0.17185684	-0.17185684	-0.17185684	-0.17185684	-0.17185684	-0.17185684	-0.06435771	-0.17185684	-0.17185684	-0.17185684	-0.17185684	0.9738319	-0.17185684	-0.17185684	-0.17185684	-0.17185684	-0.17185684	-0.17185684	-0.17185684	-0.17185684	-0.17185684	-0.17185684	-0.17185684	-0.17185684	0.37125078	-0.17185684	0.048690874	-0.17185684	-0.17185684	-0.17185684	-0.17185684	-0.17185684	-0.17185684	-0.17185684	-0.17185684	-0.17185684	-0.17185684	-0.17185684	-0.17185684	-0.17185684	-0.17185684	-0.17185684	-0.17185684	-0.17185684	-0.17185684	-0.17185684	-0.17185684	-0.17185684	-0.17185684
1.4779766	-0.17185684	-0.17185684	-0.17185684	-0.17185684	-0.17185684	-0.17185684	0.15817669	-0.17185684	-0.17185684	-0.17185684	-0.17185684	-0.17185684	1.3277526	-0.17185684	-0.17185684	-0.17185684	-0.17185684	-0.17185684	-0.17185684	-0.17185684	-0.17185684	-0.17185684	-0.17185684	0.29785946	0.7058322	-0.17185684	-0.17185684	-0.17185684	-0.17185684	-0.17185684	-0.17185684	-0.17185684	-0.17185684	-0.17185684	-0.17185684	-0.17185684	-0.17185684	-0.17185684	-0.17185684	-0.17185684	-0.17185684	-0.17185684	-0.17185684	-0.17185684	-0.17185684	-0.17185684	-0.17185684	-0.17185684	-0.17185684
-0.17185684	-0.17185684	-0.17185684	-0.17185684	-0.17185684	-0.17185684	1.3539046	-0.17185684	-0.17185684	-0.17185684	-0.17185684	-0.17185684	-0.17185684	-0.17185684	0.013236233	-0.17185684	-0.17185684	-0.17185684	-0.17185684	-0.17185684	-0.17185684	-0.17185684	-0.17185684	-0.17185684	0.02605698	-0.17185684	-0.17185684	0.538445	-0.17185684	-0.17185684	-0.17185684	-0.17185684	-0.17185684	-0.17185684	-0.17185684	-0.17185684	-0.17185684	-0.17185684	-0.17185684	-0.17185684	-0.17185684	-0.17185684	-0.17185684	-0.17185684	-0.17185684	-0.17185684	-0.17185684	-0.17185684	-0.17185684	-0.17185684
-0.17185684	-0.17185684	-0.17185684	-0.17185684	-0.17185684	-0.17185684	-0.17185684	-0.17185684	-0.17185684	-0.17185684	-0.17185684	-0.17185684	-0.17185684	-0.17185684	0.30146626	-0.17185684	-0.17185684	-0.17185684	-0.17185684	-0.17185684	-0.17185684	-0.17185684	-0.17185684	-0.17185684	-0.10121219	-0.17185684	-0.17185684	-0.17185684	-0.11108446	-0.17185684	-0.17185684	-0.17185684	-0.17185684	-0.17185684	-0.17185684	-0.17185684	-0.17185684	-0.17185684	-0.17185684	-0.17185684	-0.17185684	-0.17185684	-0.17185684	-0.17185684	-0.17185684	-0.17185684	-0.17185684	-0.17185684	-0.17185684	-0.17185684
-0.17185684	-0.17185684	-0.17185684	-0.17185684	-0.17185684	-0.17185684	-0.17185684	-0.17185684	-0.17185684	-0.17185684	-0.17185684	-0.17185684	-0.17185684	-0.17185684	-0.17185684	-0.17185684	-0.17185684	-0.17185684	-0.17185684	-0.17185684	-0.17185684	-0.17185684	-0.17185684	-0.17185684	-0.17185684	-0.17185684	-0.17185684	0.5648033	-0.17185684	-0.17185684	-0.17185684	-0.17185684	-0.17185684	-0.17185684	-0.17185684	-0.17185684	-0.17185684	-0.17185684	-0.17185684	-0.17185684	-0.17185684	-0.17185684	-0.17185684	-0.17185684	-0.17185684	-0.17185684	-0.17185684	-0.17185684	-0.17185684	-0.17185684
-0.17185684	-0.17185684	-0.17185684	-0.17185684	-0.17185684	0.2866198	0.41319132	-0.17185684	-0.17185684	-0.17185684	-0.17185684	-0.17185684	-0.17185684	-0.17185684	-0.17185684	2.2781537	-0.17185684	-0.17185684	-0.17185684	-0.17185684	-0.17185684	-0.17185684	-0.17185684	-0.17185684	-0.17185684	-0.17185684	-0.17185684	-0.17185684	-0.17185684	-0.17185684	-0.17185684	-0.17185684	-0.17185684	-0.17185684	-0.17185684	-0.17185684	-0.17185684	-0.17185684	-0.17185684	-0.17185684	-0.17185684	-0.17185684	-0.17185684	-0.17185684	-0.17185684	-0.17185684	-0.17185684	-0.17185684	-0.17185684	-0.17185684
-0.17185684	-0.17185684	-0.17185684	-0.17185684	-0.17185684	-0.17185684	-0.17185684	-0.17185684	-0.17185684	-0.17185684	-0.17185684	-0.17185684	-0.17185684	-0.17185684	-0.17185684	0.7595596	-0.17185684	-0.17185684	-0.17185684	-0.17185684	-0.17185684	-0.17185684	-0.17185684	-0.17185684	-0.17185684	-0.17185684	-0.17185684	-0.17185684	-0.17185684	-0.17185684	-0.17185684	-0.17185684	-0.17185684	-0.17185684	-0.17185684	-0.08100713	-0.17185684	-0.17185684	-0.17185684	-0.17185684	-0.17185684	-0.17185684	-0.17185684	-0.17185684	-0.17185684	-0.17185684	-0.17185684	-0.17185684	-0.17185684	-0.17185684
-0.17185684	-0.17185684	-0.17185684	-0.17185684	-0.17185684	1.7275174	-0.17185684	-0.17185684	-0.17185684	-0.17185684	-0.17185684	-0.17185684	-0.17185684	-0.17185684	-0.17185684	-0.17185684	-0.17185684	-0.17185684	-0.17185684	-0.17185684	-0.17185684	-0.17185684	-0.17185684	-0.17185684	-0.17185684	-0.17185684	-0.17185684	-0.17185684	-0.17185684	-0.17185684	-0.17185684	-0.17185684	-0.17185684	-0.17185684	-0.17185684	-0.17185684	-0.17185684	-0.17185684	-0.17185684	-0.17185684	-0.17185684	-0.17185684	-0.17185684	-0.17185684	-0.17185684	-0.17185684	-0.17185684	-0.17185684	-0.17185684	-0.17185684
-0.17185684	-0.17185684	-0.17185684	-0.17185684	-0.17185684	0.15633045	-0.17185684	-0.17185684	-0.17185684	-0.17185684	-0.17185684	-0.17185684	-0.17185684	-0.17185684	-0.17185684	-0.17185684	0.6899864	-0.17185684	-0.17185684	-0.17185684	-0.17185684	-0.17185684	-0.17185684	-0.17185684	-0.17185684	-0.17185684	-0.17185684	-0.17185684	-0.17185684	-0.17185684	-0.17185684	-0.17185684	-0.17185684	-0.17185684	-0.17185684	-0.17185684	-0.17185684	-0.17185684	-0.17185684	-0.17185684	-0.17185684	-0.17185684	-0.17185684	-0.17185684	-0.17185684	-0.17185684	-0.17185684	-0.17185684	-0.17185684	-0.17185684
-0.17185684	-0.17185684	-0.17185684	-0.17185684	-0.17185684	-0.17185684	-0.17185684	-0.17185684	-0.17185684	-0.17185684	-0.17185684	-0.17185684	-0.17185684	-0.17185684	-0.17185684	-0.17185684	-0.17185684	0.9759227	-0.17185684	-0.17185684	-0.17185684	-0.17185684	-0.17185684	-0.17185684	-0.17185684	-0.17185684	-0.17185684	-0.17185684	-0.17185684	-0.17185684	-0.17185684	-0.17185684	-0.17185684	-0.17185684	-0.17185684	-0.17185684	-0.17185684	-0.17185684	-0.17185684	-0.17185684	-0.17185684	-0.17185684	-0.17185684	-0.17185684	-0.17185684	-0.17185684	-0.17185684	-0.17185684	-0.17185684	-0.17185684
-0.17185684	-0.17185684	-0.17185684	-0.17185684	-0.17185684	-0.17185684	-0.17185684	-0.17185684	-0.17185684	-0.17185684	-0.17185684	-0.17185684	-0.17185684	-0.17185684	-0.17185684	-0.17185684	-0.17185684	0.054100554	-0.17185684	-0.17185684	-0.17185684	-0.17185684	-0.17185684	0.2754017	0.3427577	-0.17185684	-0.17185684	-0.17185684	-0.17185684	-0.17185684	-0.17185684	-0.17185684	-0.17185684	-0.17185684	-0.17185684	-0.17185684	-0.17185684	-0.17185684	-0.17185684	-0.17185684	-0.17185684	-0.17185684	-0.17185684	-0.17185684	-0.17185684	-0.17185684	-0.17185684	-0.17185684	-0.17185684	-0.17185684
-0.17185684	-0.17185684	-0.17185684	-0.17185684	-0.17185684	-0.17185684	-0.17185684	-0.17185684	-0.17185684	-0.17185684	-0.17185684	-0.17185684	-0.17185684	-0.17185684	-0.17185684	-0.17185684	-0.17185684	-0.17185684	-0.17185684	-0.17185684	-0.17185684	-0.17185684	-0.17185684	-0.17185684	1.0057476	0.63943034	-0.17185684	-0.17185684	-0.17185684	-0.17185684	-0.17185684	-0.17185684	-0.17185684	-0.17185684	-0.17185684	-0.17185684	-0.17185684	-0.17185684	-0.17185684	-0.17185684	-0.17185684	-0.17185684	-0.17185684	-0.17185684	-0.17185684	-0.17185684	-0.17185684	-0.17185684	-0.17185684	-0.17185684
-0.17185684	-0.17185684	-0.17185684	-0.17185684	-0.17185684	-0.17185684	-0.17185684	-0.17185684	-0.17185684	-0.17185684	-0.17185684	-0.17185684	-0.17185684	-0.17185684	-0.17185684	-0.17185684	-0.17185684	-0.17185684	0.6409708	-0.17185684	-0.17185684	-0.17185684	-0.17185684	-0.17185684	0.01840657	2.8585303	-0.17185684	-0.17185684	-0.17185684	-0.17185684	-0.17185684	-0.17185684	-0.17185684	-0.17185684	-0.17185684	-0.17185684	-0.17185684	-0.17185684	-0.17185684	-0.17185684	-0.17185684	-0.17185684	-0.17185684	-0.17185684	-0.17185684	-0.17185684	-0.17185684	-0.17185684	-0.17185684	0.2502864
-0.17185684	-0.17185684	-0.17185684	-0.17185684	-0.17185684	-0.17185684	-0.17185684	-0.17185684	-0.17185684	-0.17185684	-0.17185684	-0.17185684	-0.17185684	-0.17185684	-0.17185684	-0.17185684	-0.17185684	-0.17185684	-0.17185684	0.20308109	0.14335579	-0.17185684	-0.17185684	-0.17185684	-0.17185684	0.5134262	-0.17185684	-0.17185684	-0.17185684	-0.17185684	-0.17185684	-0.17185684	-0.17185684	-0.17185684	-0.17185684	-0.17185684	-0.17185684	-0.17185684	-0.17185684	-0.17185684	-0.17185684	-0.17185684	-0.17185684	-0.17185684	-0.17185684	-0.17185684	-0.17185684	-0.17185684	-0.17185684	-0.17185684
-0.17185684	-0.17185684	-0.17185684	-0.17185684	-0.17185684	-0.17185684	-0.17185684	-0.17185684	-0.17185684	-0.17185684	-0.17185684	-0.17185684	-0.17185684	-0.17185684	-0.17185684	-0.17185684	-0.17185684	-0.17185684	-0.17185684	0.53382117	-0.17185684	-0.17185684	-0.17185684	-0.17185684	-0.17185684	-0.17185684	-0.17185684	0.9702026	-0.17185684	-0.17185684	-0.17185684	-0.17185684	-0.17185684	-0.17185684	-0.17185684	-0.17185684	-0.17185684	-0.17185684	-0.17185684	-0.17185684	-0.17185684	-0.17185684	-0.17185684	-0.17185684	-0.17185684	-0.17185684	-0.17185684	-0.17185684	-0.17185684	-0.010800325
-0.17185684	-0.17185684	-0.17185684	-0.17185684	-0.17185684	-0.17185684	-0.17185684	-0.17185684	-0.17185684	-0.17185684	-0.17185684	-0.17185684	-0.17185684	-0.17185684	-0.17185684	-0.17185684	-0.17185684	-0.17185684	-0.17185684	0.4899692	0.27351812	-0.17185684	-0.17185684	-0.17185684	-0.17185684	-0.17185684	-0.17185684	0.80166394	0.26049593	-0.17185684	-0.17185684	-0.17185684	-0.17185684	-0.17185684	-0.17185684	-0.17185684	-0.17185684	-0.17185684	-0.17185684	-0.17185684	-0.17185684	-0.17185684	-0.17185684	-0.17185684	-0.17185684	-0.17185684	-0.17185684	-0.17185684	-0.17185684	-0.17185684
-0.17185684	-0.17185684	-0.17185684	-0.17185684	-0.17185684	-0.17185684	-0.17185684	-0.17185684	-0.17185684	-0.17185684	-0.17185684	-0.17185684	-0.17185684	-0.17185684	-0.17185684	-0.17185684	-0.17185684	0.04424439	-0.17185684	-0.17185684	1.3973544	-0.17185684	-0.17185684	-0.17185684	-0.17185684	-0.17185684	-0.17185684	-0.17185684	1.7518042	-0.17185684	-0.17185684	-0.17185684	-0.17185684	-0.17185684	-0.17185684	-0.17185684	-0.17185684	-0.17185684	-0.17185684	-0.17185684	-0.17185684	-0.17185684	-0.17185684	-0.17185684	-0.17185684	-0.17185684	-0.17185684	-0.17185684	-0.17185684	-0.17185684
-0.17185684	-0.17185684	-0.17185684	-0.17185684	-0.17185684	-0.17185684	-0.17185684	-0.17185684	-0.17185684	-0.17185684	-0.17185684	-0.17185684	-0.17185684	-0.17185684	-0.17185684	-0.17185684	-0.17185684	-0.17185684	-0.17185684	-0.17185684	0.44842714	-0.17185684	-0.17185684	-0.17185684	-0.17185684	-0.17185684	-0.17185684	-0.17185684	-0.17185684	1.4437401	-0.17185684	-0.17185684	-0.17185684	-0.17185684	-0.17185684	-0.17185684	-0.17185684	-0.17185684	-0.17185684	-0.17185684	-0.17185684	-0.17185684	-0.17185684	-0.17185684	-0.17185684	-0.17185684	-0.17185684	-0.17185684	-0.17185684	-0.17185684
-0.17185684	-0.17185684	-0.17185684	-0.17185684	-0.17185684	-0.17185684	-0.17185684	-0.17185684	-0.17185684	-0.17185684	-0.17185684	-0.17185684	-0.17185684	-0.17185684	-0.17185684	-0.17185684	0.4459422	-0.17185684	-0.17185684	-0.17185684	-0.17185684	-0.17185684	-0.17185684	-0.17185684	-0.17185684	-0.17185684	-0.17185684	-0.17185684	-0.17185684	-0.17185684	-0.17185684	-0.17185684	-0.17185684	-0.17185684	-0.17185684	-0.17185684	-0.17185684	-0.17185684	-0.17185684	-0.17185684	-0.17185684	-0.17185684	-0.17185684	-0.17185684	-0.17185684	-0.17185684	-0.17185684	-0.17185684	-0.17185684	-0.17185684
-0.17185684	-0.17185684	-0.17185684	-0.17185684	-0.17185684	-0.17185684	-0.17185684	-0.17185684	-0.17185684	-0.17185684	-0.17185684	-0.17185684	-0.17185684	-0.17185684	-0.17185684	-0.17185684	-0.17185684	-0.17185684	-0.17185684	-0.17185684	-0.17185684	-0.17185684	-0.17185684	-0.17185684	-0.17185684	-0.17185684	-0.17185684	-0.17185684	-0.17185684	-0.17185684	-0.17185684	-0.17185684	-0.17185684	-0.17185684	-0.17185684	-0.17185684	-0.17185684	-0.17185684	-0.17185684	-0.17185684	-0.17185684	-0.17185684	-0.17185684	-0.17185684	-0.17185684	-0.17185684	-0.17185684	-0.17185684	-0.17185684	-0.17185684
-0.17185684	-0.17185684	-0.17185684	-0.17185684	-0.17185684	-0.17185684	-0.17185684	-0.17185684	-0.17185684	-0.17185684	-0.17185684	-0.17185684	-0.17185684	-0.17185684	-0.17185684	-0.17185684	-0.17185684	-0.17185684	-0.17185684	-0.17185684	-0.17185684	-0.17185684	-0.17185684	-0.17185684	-0.17185684	0.635963	-0.17185684	-0.17185684	-0.17185684	-0.17185684	-0.17185684	-0.17185684	0.20297956	-0.17185684	-0.17185684	-0.17185684	-0.17185684	-0.17185684	-0.17185684	-0.17185684	-0.17185684	-0.17185684	-0.17185684	-0.17185684	-0.17185684	-0.17185684	-0.17185684	-0.17185684	-0.17185684	-0.17185684
-0.17185684	-0.17185684	-0.17185684	-0.17185684	-0.17185684	-0.17185684	-0.17185684	-0.17185684	-0.17185684	-0.17185684	-0.17185684	-0.17185684	-0.17185684	-0.17185684	-0.17185684	-0.17185684	-0.17185684	-0.17185684	-0.17185684	-0.17185684	-0.17185684	-0.17185684	-0.17185684	-0.08709459	-0.17185684	-0.17185684	-0.17185684	-0.17185684	-0.17185684	-0.17185684	-0.17185684	0.59450513	-0.17185684	-0.17185684	-0.17185684	-0.17185684	-0.17185684	-0.17185684	-0.17185684	-0.17185684	-0.17185684	-0.17185684	-0.17185684	-0.17185684	-0.17185684	-0.17185684	-0.17185684	-0.17185684	-0.17185684	-0.17185684
-0.17185684	-0.17185684	-0.17185684	-0.17185684	-0.17185684	-0.17185684	-0.17185684	-0.17185684	-0.17185684	-0.17185684	-0.17185684	-0.17185684	-0.17185684	-0.17185684	-0.048766486	-0.17185684	-0.17185684	-0.17185684	-0.17185684	-0.17185684	-0.17185684	-0.17185684	-0.17185684	-0.06682119	-0.17185684	-0.17185684	-0.17185684	-0.17185684	-0.17185684	-0.17185684	-0.17185684	-0.17185684	-0.17185684	-0.17185684	-0.17185684	-0.17185684	-0.17185684	-0.17185684	-0.17185684	-0.17185684	-0.17185684	-0.17185684	-0.17185684	-0.17185684	-0.17185684	-0.17185684	-0.17185684	-0.17185684	-0.17185684	-0.17185684
-0.17185684	-0.17185684	-0.17185684	-0.17185684	-0.17185684	-0.17185684	-0.17185684	-0.17185684	-0.17185684	-0.17185684	-0.17185684	-0.17185684	-0.17185684	-0.17185684	-0.17185684	-0.17185684	-0.17185684	-0.17185684	-0.17185684	-0.17185684	-0.17185684	-0.17185684	-0.17185684	1.079772	0.1831473	-0.17185684	-0.17185684	-0.17185684	-0.17185684	-0.17185684	-0.17185684	-0.17185684	-0.17185684	0.019405795	-0.17185684	-0.17185684	-0.17185684	-0.17185684	-0.17185684	-0.17185684	-0.17185684	-0.17185684	-0.17185684	-0.17185684	-0.17185684	-0.17185684	-0.17185684	-0.17185684	-0.17185684	-0.17185684
-0.17185684	-0.17185684	-0.17185684	-0.17185684	-0.17185684	-0.17185684	-0.17185684	-0.17185684	-0.17185684	-0.17185684	-0.17185684	-0.17185684	-0.17185684	-0.17185684	-0.17185684	-0.17185684	-0.17185684	-0.17185684	-0.17185684	-0.17185684	-0.17185684	-0.17185684	-0.17185684	1.1627895	0.06067772	-0.17185684	-0.17185684	-0.17185684	-0.17185684	-0.17185684	-0.17185684	-0.17185684	-0.17185684	-0.17185684	-0.17185684	0.9706458	-0.17185684	-0.17185684	-0.17185684	-0.17185684	-0.17185684	-0.17185684	-0.17185684	-0.17185684	-0.17185684	-0.17185684	-0.17185684	-0.17185684	-0.17185684	-0.17185684
-0.17185684	-0.17185684	-0.17185684	-0.17185684	-0.17185684	-0.17185684	-0.17185684	-0.17185684	-0.17185684	-0.17185684	-0.17185684	-0.17185684	-0.17185684	-0.17185684	-0.17185684	-0.17185684	-0.17185684	-0.17185684	-0.17185684	-0.17185684	-0.17185684	-0.17185684	-0.17185684	0.8960668	-0.17185684	-0.17185684	-0.17185684	-0.17185684	-0.17185684	-0.17185684	-0.17185684	-0.17185684	-0.17185684	-0.17185684	-0.17185684	-0.17185684	-0.17185684	-0.17185684	-0.17185684	-0.17185684	-0.17185684	-0.17185684	-0.17185684	-0.17185684	-0.17185684	-0.17185684	-0.17185684	-0.17185684	-0.17185684	-0.17185684
-0.17185684	-0.17185684	-0.17185684	-0.17185684	-0.17185684	-0.17185684	-0.17185684	-0.17185684	-0.17185684	-0.17185684	-0.17185684	-0.17185684	-0.17185684	-0.17185684	-0.17185684	-0.17185684	-0.17185684	-0.17185684	-0.17185684	-0.17185684	-0.17185684	-0.17185684	0.6781177	-0.17185684	-0.17185684	-0.17185684	-0.17185684	-0.17185684	-0.17185684	-0.17185684	-0.17185684	-0.17185684	-0.17185684	-0.17185684	-0.17185684	-0.17185684	-0.17185684	-0.17185684	-0.17185684	-0.17185684	-0.17185684	-0.17185684	-0.17185684	-0.17185684	-0.17185684	-0.17185684	-0.17185684	-0.17185684	-0.17185684	-0.17185684
-0.17185684	-0.17185684	-0.17185684	-0.17185684	-0.17185684	-0.17185684	-0.17185684	-0.17185684	-0.17185684	-0.17185684	-0.17185684	-0.17185684	-0.17185684	-0.17185684	-0.17185684	-0.17185684	-0.17185684	-0.17185684	-0.17185684	-0.17185684	-0.17185684	-0.17185684	1.3554971	-0.17185684	-0.17185684	-0.17185684	-0.17185684	-0.17185684	-0.17185684	-0.17185684	-0.17185684	-0.17185684	-0.17185684	-0.17185684	-0.17185684	-0.17185684	0.46384582	-0.05666311	-0.17185684	-0.17185684	-0.17185684	-0.17185684	-0.17185684	-0.17185684	-0.17185684	-0.17185684	-0.17185684	-0.17185684	-0.17185684	-0.17185684
-0.17185684	-0.17185684	-0.17185684	-0.17185684	-0.17185684	-0.17185684	-0.17185684	-0.17185684	-0.17185684	-0.17185684	0.18832645	-0.17185684	-0.17185684	-0.17185684	-0.17185684	-0.17185684	-0.17185684	-0.17185684	-0.17185684	-0.17185684	-0.17185684	-0.17185684	1.4894687	-0.17185684	-0.17185684	-0.17185684	-0.17185684	-0.17185684	-0.17185684	-0.17185684	-0.17185684	-0.17185684	-0.17185684	-0.17185684	-0.17185684	-0.17185684	0.45425442	0.12706101	-0.17185684	-0.17185684	-0.17185684	-0.17185684	-0.17185684	-0.17185684	-0.17185684	-0.17185684	-0.17185684	-0.17185684	-0.17185684	-0.17185684
-0.17185684	-0.17185684	-0.17185684	-0.17185684	-0.17185684	-0.17185684	-0.17185684	-0.17185684	-0.17185684	-0.17185684	-0.17185684	-0.17185684	-0.17185684	-0.17185684	-0.17185684	-0.17185684	-0.17185684	-0.17185684	-0.17185684	-0.17185684	-0.17185684	-0.17185684	1.1450304	-0.17185684	-0.17185684	-0.17185684	-0.17185684	-0.17185684	-0.17185684	-0.17185684	-0.17185684	-0.17185684	-0.17185684	-0.17185684	-0.17185684	-0.17185684	-0.17185684	-0.17185684	-0.17185684	-0.17185684	-0.17185684	-0.17185684	-0.17185684	-0.17185684	-0.17185684	-0.17185684	-0.17185684	-0.17185684	-0.17185684	-0.17185684
-0.17185684	-0.17185684	-0.17185684	-0.17185684	-0.17185684	-0.17185684	-0.17185684	-0.17185684	-0.17185684	-0.17185684	-0.17185684	-0.17185684	-0.17185684	-0.17185684	-0.17185684	-0.17185684	-0.17185684	-0.17185684	-0.17185684	-0.17185684	-0.17185684	-0.17185684	0.9931463	-0.17185684	-0.17185684	-0.17185684	-0.17185684	-0.17185684	-0.17185684	-0.17185684	-0.17185684	-0.17185684	-0.17185684	-0.17185684	-0.17185684	-0.17185684	-0.17185684	-0.16349927	-0.17185684	-0.17185684	-0.17185684	-0.17185684	-0.17185684	-0.17185684	-0.17185684	-0.17185684	-0.17185684	-0.17185684	-0.17185684	-0.17185684
-0.17185684	-0.17185684	-0.17185684	-0.17185684	-0.17185684	-0.17185684	-0.17185684	-0.17185684	-0.17185684	-0.17185684	-0.17185684	-0.17185684	-0.17185684	-0.17185684	-0.17185684	-0.17185684	-0.17185684	-0.17185684	-0.17185684	-0.17185684	-0.17185684	-0.17185684	-0.17185684	-0.17185684	-0.17185684	-0.17185684	-0.17185684	-0.17185684	-0.17185684	-0.17185684	-0.17185684	-0.17185684	-0.17185684	-0.17185684	-0.17185684	-0.17185684	-0.17185684	-0.17185684	-0.17185684	-0.17185684	-0.17185684	-0.17185684	-0.17185684	-0.17185684	-0.17185684	-0.17185684	-0.17185684	-0.17185684	-0.17185684	-0.17185684
-0.17185684	-0.17185684	-0.17185684	-0.17185684	-0.17185684	-0.17185684	-0.17185684	-0.17185684	0.105861045	-0.17185684	-0.17185684	-0.17185684	-0.17185684	-0.17185684	-0.17185684	-0.17185684	-0.17185684	2.0520446	-0.17185684	-0.17185684	0.06942598	-0.17185684	-0.16654606	-0.17185684	-0.17185684	-0.17185684	-0.17185684	-0.17185684	-0.17185684	-0.17185684	-0.17185684	-0.17185684	-0.17185684	-0.17185684	-0.17185684	-0.17185684	-0.17185684	-0.17185684	-0.17185684	-0.17185684	0.3434081	-0.17185684	-0.17185684	-0.17185684	-0.17185684	-0.17185684	-0.17185684	-0.17185684	-0.17185684	-0.17185684
-0.17185684	-0.17185684	-0.17185684	-0.17185684	-0.17185684	-0.17185684	-0.17185684	0.16115558	-0.17185684	-0.17185684	-0.17185684	-0.17185684	-0.17185684	-0.17185684	-0.17185684	-0.17185684	-0.17185684	1.3143612	-0.17185684	7.0927665e-05	-0.17185684	0.16307212	-0.17185684	-0.17185684	-0.17185684	-0.17185684	-0.17185684	-0.17185684	-0.17185684	-0.17185684	-0.17185684	-0.17185684	-0.17185684	-0.17185684	-0.17185684	-0.17185684	-0.17185684	-0.17185684	-0.17185684	-0.17185684	-0.17185684	-0.17185684	-0.17185684	-0.17185684	-0.17185684	-0.17185684	-0.17185684	-0.17185684	-0.17185684	-0.17185684
-0.17185684	-0.17185684	-0.17185684	-0.17185684	-0.17185684	-0.17185684	-0.17185684	-0.17185684	-0.17185684	-0.17185684	-0.17185684	-0.17185684	-0.17185684	-0.17185684	-0.17185684	-0.17185684	-0.17185684	0.5796575	-0.17185684	-0.17185684	-0.17185684	0.86266637	-0.17185684	-0.17185684	-0.17185684	-0.17185684	-0.17185684	-0.17185684	-0.17185684	-0.17185684	-0.17185684	-0.17185684	0.34251806	-0.17185684	-0.17185684	-0.17185684	-0.17185684	-0.17185684	-0.17185684	-0.17185684	-0.17185684	-0.17185684	-0.17185684	-0.17185684	-0.17185684	-0.17185684	-0.17185684	-0.17185684	-0.17185684	-0.17185684
-0.17185684	-0.17185684	-0.17185684	-0.17185684	-0.17185684	-0.17185684	0.05648469	-0.17185684	-0.17185684	-0.17185684	-0.17185684	-0.17185684	-0.17185684	-0.17185684	-0.17185684	-0.17185684	-0.17185684	0.908305	-0.17185684	-0.17185684	-0.17185684	1.346189	0.90284145	-0.17185684	-0.17185684	-0.17185684	-0.17185684	-0.17185684	-0.17185684	-0.17185684	-0.17185684	-0.17185684	0.27039522	-0.17185684	-0.17185684	-0.17185684	-0.17185684	-0.17185684	-0.17185684	-0.17185684	-0.17185684	-0.17185684	-0.17185684	-0.17185684	-0.17185684	-0.17185684	-0.17185684	-0.17185684	-0.17185684	-0.17185684
-0.17185684	-0.17185684	-0.17185684	-0.17185684	-0.17185684	-0.17185684	-0.17185684	-0.17185684	-0.17185684	-0.17185684	-0.17185684	-0.17185684	-0.17185684	-0.17185684	-0.17185684	-0.17185684	-0.17185684	0.70417607	0.77179676	-0.17185684	-0.17185684	1.8193249	-0.17185684	-0.17185684	-0.17185684	-0.17185684	-0.17185684	-0.17185684	-0.17185684	-0.17185684	-0.17185684	-0.17185684	0.38931766	-0.17185684	-0.17185684	-0.17185684	-0.051708803	-0.17185684	-0.17185684	-0.17185684	-0.11399675	-0.17185684	-0.17185684	-0.17185684	-0.17185684	-0.17185684	-0.17185684	-0.17185684	-0.17185684	-0.17185684
-0.17185684	-0.17185684	-0.17185684	-0.17185684	-0.17185684	-0.17185684	-0.17185684	-0.17185684	-0.17185684	-0.17185684	-0.17185684	-0.17185684	-0.17185684	-0.17185684	-0.17185684	-0.17185684	-0.17185684	-0.17185684	-0.17185684	-0.17185684	-0.17185684	0.36780813	-0.17185684	-0.17185684	-0.17185684	-0.17185684	-0.17185684	-0.17185684	-0.17185684	-0.17185684	-0.17185684	-0.17185684	-0.17185684	-0.17185684	-0.17185684	-0.17185684	-0.17185684	-0.17185684	-0.17185684	-0.17185684	0.79150844	-0.17185684	-0.17185684	-0.17185684	-0.17185684	-0.17185684	-0.17185684	-0.17185684	-0.17185684	-0.17185684
-0.17185684	-0.17185684	-0.17185684	-0.17185684	-0.17185684	-0.17185684	0.5394851	-0.17185684	-0.17185684	-0.17185684	-0.17185684	0.12149411	-0.17185684	-0.17185684	-0.17185684	-0.17185684	-0.17185684	-0.17185684	-0.17185684	-0.17185684	-0.17185684	2.7475286	-0.17185684	-0.17185684	-0.17185684	-0.17185684	-0.17185684	-0.17185684	-0.17185684	-0.17185684	-0.17185684	-0.17185684	2.1434286	-0.17185684	-0.17185684	-0.17185684	-0.17185684	-0.17185684	-0.17185684	-0.17185684	1.0379045	-0.17185684	-0.17185684	-0.17185684	-0.17185684	-0.17185684	-0.17185684	-0.17185684	-0.17185684	-0.17185684
-0.17185684	-0.17185684	-0.17185684	-0.17185684	-0.17185684	-0.17185684	-0.17185684	-0.17185684	-0.17185684	-0.17185684	-0.17185684	0.13549007	-0.17185684	-0.17185684	-0.17185684	-0.17185684	-0.17185684	-0.17185684	-0.17185684	-0.17185684	-0.17185684	1.4959701	-0.17185684	-0.17185684	-0.17185684	-0.17185684	-0.17185684	-0.17185684	-0.17185684	-0.17185684	-0.17185684	-0.17185684	1.2233083	-0.17185684	-0.17185684	-0.12543224	-0.17185684	-0.17185684	-0.17185684	-0.17185684	-0.0055560824	-0.17185684	-0.17185684	-0.17185684	-0.17185684	-0.17185684	-0.17185684	-0.17185684	-0.17185684	-0.17185684
-0.17185684	-0.17185684	-0.10234435	-0.17185684	-0.17185684	-0.17185684	-0.17185684	-0.17185684	-0.17185684	-0.17185684	-0.17185684	-0.0846958	-0.17185684	-0.17185684	-0.17185684	-0.17185684	0.44373167	-0.17185684	-0.17185684	-0.17185684	-0.17185684	0.34229144	-0.17185684	-0.17185684	-0.17185684	-0.17185684	-0.17185684	-0.17185684	-0.17185684	-0.17185684	-0.17185684	-0.17185684	-0.17185684	-0.17185684	-0.17185684	0.41793084	-0.17185684	-0.17185684	-0.17185684	0.41994599	-0.17185684	-0.17185684	-0.17185684	-0.17185684	-0.17185684	-0.17185684	-0.17185684	-0.17185684	-0.17185684	-0.17185684
-0.17185684	-0.17185684	-0.17185684	-0.17185684	-0.17185684	-0.17185684	-0.17185684	-0.17185684	-0.17185684	-0.17185684	-0.17185684	-0.17185684	-0.17185684	-0.17185684	-0.17185684	-0.17185684	1.5549296	-0.17185684	-0.17185684	-0.17185684	0.0247843	1.3223296	-0.17185684	-0.17185684	-0.17185684	-0.17185684	-0.17185684	-0.17185684	-0.17185684	-0.17185684	-0.17185684	-0.17185684	0.057949666	-0.17185684	-0.026536934	0.104910366	-0.17185684	-0.17185684	-0.17185684	0.549243	-0.17185684	-0.17185684	-0.17185684	-0.17185684	-0.17185684	-0.17185684	-0.17185684	-0.17185684	-0.17185684	-0.17185684
-0.17185684	-0.17185684	-0.17185684	-0.17185684	-0.17185684	-0.17185684	-0.17185684	-0.17185684	-0.17185684	-0.17185684	-0.17185684	-0.17185684	-0.17185684	-0.17185684	-0.17185684	-0.17185684	0.9672947	-0.17185684	-0.17185684	-0.17185684	0.9149624	0.023650546	-0.17185684	-0.17185684	-0.17185684	-0.17185684	-0.17185684	-0.17185684	-0.17185684	-0.17185684	-0.17185684	-0.17185684	-0.17185684	0.14485982	-0.17185684	0.9142115	-0.17185684	-0.17185684	-0.17185684	0.14651594	-0.17185684	-0.17185684	-0.17185684	-0.17185684	-0.17185684	-0.17185684	-0.17185684	-0.17185684	-0.17185684	-0.17185684
-0.17185684	-0.17185684	-0.17185684	-0.17185684	-0.17185684	-0.17185684	-0.17185684	-0.17185684	-0.17185684	-0.17185684	-0.17185684	-0.17185684	-0.17185684	-0.17185684	-0.17185684	-0.17185684	-0.17185684	-0.17185684	-0.17185684	-0.17185684	1.5787822	-0.17185684	-0.17185684	-0.17185684	-0.17185684	-0.17185684	-0.17185684	-0.17185684	-0.17185684	-0.17185684	-0.17185684	-0.17185684	-0.17185684	-0.17185684	-0.17185684	-0.17185684	-0.17185684	-0.17185684	-0.17185684	-0.17185684	-0.17185684	-0.17185684	-0.17185684	-0.17185684	-0.05611398	-0.17185684	-0.17185684	-0.17185684	-0.17185684	-0.17185684
-0.17185684	-0.17185684	-0.17185684	-0.17185684	-0.17185684	-0.17185684	-0.17185684	-0.17185684	-0.17185684	-0.17185684	-0.17185684	-0.17185684	-0.17185684	-0.17185684	-0.16360907	-0.17185684	0.33389124	-0.17185684	-0.17185684	-0.17185684	-0.17185684	-0.17185684	-0.17185684	-0.17185684	-0.17185684	-0.17185684	-0.17185684	-0.17185684	-0.17185684	-0.17185684	-0.17185684	-0.17185684	-0.17185684	-0.17185684	-0.17185684	-0.17185684	-0.17185684	-0.17185684	0.6643727	-0.17185684	-0.17185684	-0.17185684	-0.17185684	-0.17185684	-0.17185684	-0.17185684	-0.17185684	-0.17185684	-0.17185684	-0.17185684
-0.17185684	-0.17185684	-0.17185684	-0.17185684	-0.17185684	-0.17185684	-0.17185684	-0.17185684	-0.17185684	-0.17185684	-0.17185684	-0.17185684	-0.17185684	-0.17185684	-0.17185684	-0.17185684	-0.17185684	-0.17185684	-0.17185684	-0.17185684	-0.17185684	-0.17185684	-0.17185684	-0.17185684	-0.17185684	-0.17185684	-0.17185684	-0.17185684	-0.17185684	-0.17185684	-0.17185684	-0.17185684	-0.17185684	-0.17185684	-0.17185684	0.1371876	-0.17185684	-0.17185684	0.7165487	-0.17185684	-0.17185684	-0.17185684	-0.17185684	-0.17185684	-0.17185684	-0.17185684	-0.17185684	-0.17185684	-0.17185684	-0.17185684
-0.17185684	-0.17185684	-0.17185684	-0.17185684	-0.17185684	-0.17185684	-0.17185684	-0.17185684	-0.17185684	-0.17185684	-0.17185684	-0.17185684	-0.17185684	-0.17185684	-0.17185684	-0.17185684	-0.17185684	-0.17185684	-0.17185684	-0.17185684	-0.17185684	-0.17185684	-0.17185684	-0.17185684	-0.17185684	-0.17185684	-0.17185684	-0.17185684	-0.17185684	-0.17185684	-0.17185684	-0.17185684	-0.17185684	-0.07227702	-0.17185684	-0.17185684	-0.17185684	-0.17185684	-0.17185684	-0.17185684	-0.17185684	-0.17185684	-0.17185684	-0.17185684	-0.17185684	-0.17185684	-0.17185684	-0.17185684	-0.17185684	-0.17185684
-0.17185684	-0.17185684	-0.17185684	-0.17185684	-0.17185684	-0.17185684	-0.17185684	-0.17185684	-0.17185684	-0.17185684	-0.17185684	-0.17185684	-0.17185684	-0.17185684	-0.17185684	-0.17185684	-0.17185684	-0.17185684	-0.17185684	-0.17185684	0.11679874	-0.17185684	-0.17185684	-0.17185684	-0.17185684	-0.17185684	-0.17185684	-0.17185684	-0.17185684	-0.17185684	-0.17185684	-0.17185684	-0.17185684	-0.17185684	-0.17185684	0.85701793	-0.17185684	-0.17185684	-0.17185684	-0.17185684	-0.17185684	-0.17185684	-0.17185684	-0.17185684	-0.17185684	-0.17185684	-0.17185684	-0.17185684	-0.17185684	-0.17185684
-0.17185684	-0.17185684	-0.17185684	-0.17185684	-0.17185684	-0.17185684	-0.17185684	-0.17185684	-0.17185684	-0.17185684	-0.17185684	-0.17185684	-0.17185684	-0.17185684	-0.17185684	-0.17185684	-0.17185684	-0.17185684	-0.17185684	-0.17185684	0.39361188	-0.17185684	-0.17185684	-0.17185684	-0.17185684	-0.17185684	0.28396156	-0.17185684	-0.17185684	-0.17185684	-0.17185684	-0.17185684	-0.1578758	0.8708283	0.7631182	-0.17185684	0.4451876	-0.17185684	-0.17185684	-0.17185684	-0.17185684	-0.17185684	-0.17185684	-0.17185684	-0.17185684	-0.17185684	-0.17185684	-0.17185684	-0.17185684	-0.17185684
-0.17185684	-0.17185684	-0.17185684	-0.17185684	-0.17185684	-0.17185684	-0.17185684	-0.17185684	-0.17185684	-0.17185684	-0.17185684	-0.17185684	-0.17185684	-0.17185684	-0.17185684	-0.17185684	-0.17185684	-0.17185684	-0.17185684	-0.17185684	-0.17185684	-0.17185684	-0.17185684	-0.17185684	-0.17185684	-0.17185684	-0.17185684	-0.17185684	-0.17185684	-0.17185684	-0.17185684	-0.17185684	0.3932787	0.32892695	0.068942845	-0.03873683	0.8983006	-0.17185684	-0.17185684	-0.17185684	-0.17185684	-0.17185684	-0.17185684	-0.17185684	-0.17185684	-0.17185684	-0.17185684	-0.17185684	-0.17185684	-0.17185684
-0.17185684	-0.17185684	-0.17185684	-0.17185684	-0.17185684	-0.17185684	-0.17185684	-0.17185684	-0.17185684	-0.17185684	-0.17185684	-0.17185684	-0.17185684	-0.17185684	-0.17185684	0.7560322	-0.17185684	-0.17185684	-0.17185684	-0.17185684	-0.17185684	-0.17185684	-0.17185684	-0.17185684	-0.17185684	-0.17185684	-0.17185684	-0.17185684	-0.17185684	-0.17185684	-0.17185684	-0.17185684	-0.17185684	-0.17185684	-0.17185684	-0.17185684	-0.17185684	-0.17185684	-0.17185684	-0.17185684	-0.17185684	-0.17185684	-0.17185684	-0.17185684	-0.17185684	-0.17185684	-0.17185684	-0.17185684	-0.17185684	-0.17185684
-0.17185684	-0.17185684	-0.17185684	-0.17185684	-0.17185684	-0.17185684	-0.17185684	-0.17185684	-0.17185684	-0.17185684	-0.17185684	-0.17185684	-0.17185684	-0.17185684	-0.17185684	0.04756374	-0.17185684	-0.17185684	-0.17185684	-0.17185684	-0.17185684	-0.17185684	-0.17185684	-0.17185684	-0.17185684	-0.17185684	-0.17185684	-0.17185684	-0.17185684	-0.17185684	-0.17185684	0.25463644	-0.17185684	-0.17185684	0.79620284	-0.17185684	-0.17185684	-0.17185684	-0.17185684	-0.17185684	-0.17185684	-0.17185684	-0.17185684	-0.17185684	-0.17185684	-0.17185684	-0.17185684	-0.17185684	-0.17185684	-0.17185684
-0.17185684	-0.17185684	-0.17185684	-0.17185684	-0.17185684	-0.17185684	-0.17185684	-0.17185684	-0.17185684	-0.17185684	-0.17185684	-0.17185684	-0.17185684	-0.17185684	-0.17185684	1.5191778	-0.17185684	-0.17185684	-0.17185684	-0.17185684	-0.17185684	-0.17185684	-0.17185684	-0.17185684	-0.17185684	-0.17185684	-0.17185684	-0.17185684	-0.17185684	-0.17185684	-0.17185684	-0.17185684	-0.17185684	0.59189534	-0.17185684	-0.17185684	-0.17185684	-0.17185684	-0.17185684	-0.17185684	-0.17185684	-0.17185684	-0.17185684	-0.17185684	-0.17185684	-0.17185684	-0.17185684	-0.17185684	-0.17185684	-0.17185684
-0.17185684	-0.17185684	-0.17185684	-0.17185684	-0.17185684	-0.17185684	-0.17185684	-0.17185684	-0.17185684	-0.17185684	-0.17185684	-0.17185684	-0.17185684	-0.17185684	-0.17185684	1.7355206	-0.17185684	-0.17185684	-0.17185684	-0.17185684	-0.17185684	-0.17185684	-0.17185684	-0.17185684	-0.17185684	-0.17185684	-0.17185684	-0.17185684	-0.17185684	-0.17185684	-0.17185684	-0.17185684	-0.17185684	1.6864516	-0.17185684	-0.17185684	-0.17185684	-0.17185684	-0.17185684	-0.17185684	-0.17185684	-0.17185684	-0.17185684	-0.17185684	-0.17185684	-0.17185684	-0.17185684	-0.17185684	-0.17185684	-0.17185684
-0.17185684	-0.17185684	-0.17185684	-0.17185684	-0.17185684	0.1766232	-0.17185684	-0.17185684	-0.17185684	-0.17185684	-0.17185684	-0.17185684	-0.17185684	-0.17185684	-0.17185684	2.0820782	-0.17185684	-0.17185684	-0.17185684	-0.17185684	-0.17185684	-0.17185684	-0.17185684	-0.17185684	-0.17185684	-0.17185684	-0.17185684	-0.17185684	-0.17185684	-0.17185684	-0.17185684	-0.17185684	-0.17185684	1.3304951	-0.17185684	-0.17185684	-0.17185684	-0.17185684	-0.17185684	-0.17185684	-0.17185684	-0.17185684	-0.17185684	-0.17185684	-0.17185684	-0.17185684	-0.17185684	-0.17185684	-0.17185684	0.5036239
-0.17185684	-0.17185684	-0.17185684	-0.17185684	-0.17185684	1.6208781	-0.17185684	0.7321627	-0.17185684	-0.17185684	-0.17185684	-0.17185684	-0.17185684	-0.17185684	-0.17185684	0.6345584	-0.17185684	-0.17185684	-0.17185684	-0.17185684	-0.17185684	-0.17185684	-0.17185684	-0.17185684	-0.17185684	-0.17185684	-0.17185684	-0.17185684	-0.17185684	-0.17185684	-0.17185684	-0.17185684	-0.17185684	0.5403451	-0.17185684	-0.17185684	-0.17185684	-0.17185684	-0.17185684	-0.17185684	-0.17185684	-0.17185684	-0.17185684	-0.17185684	-0.17185684	-0.17185684	-0.17185684	-0.17185684	-0.17185684	0.20675415
-0.17185684	-0.17185684	-0.17185684	-0.17185684	-0.17185684	-0.09651698	-0.17185684	-0.17185684	-0.17185684	-0.17185684	-0.17185684	-0.17185684	-0.17185684	-0.17185684	-0.17185684	0.11234829	-0.17185684	-0.17185684	-0.17185684	-0.17185684	-0.17185684	-0.17185684	-0.17185684	-0.17185684	-0.17185684	-0.17185684	-0.17185684	-0.17185684	-0.17185684	-0.17185684	-0.17185684	-0.17185684	-0.13205479	0.6214684	-0.17185684	1.2676939	0.29233295	-0.17185684	-0.17185684	-0.17185684	-0.17185684	-0.17185684	-0.17185684	-0.17185684	-0.17185684	-0.17185684	-0.17185684	-0.17185684	-0.17185684	0.4425231
-0.17185684	-0.17185684	-0.17185684	-0.17185684	-0.17185684	0.8923492	-0.17185684	-0.17185684	-0.17185684	-0.17185684	-0.17185684	-0.17185684	-0.17185684	-0.17185684	-0.17185684	-0.17185684	-0.17185684	0.722377	-0.17185684	-0.17185684	-0.17185684	-0.17185684	-0.17185684	-0.17185684	-0.17185684	-0.17185684	-0.17185684	-0.17185684	-0.17185684	-0.17185684	-0.17185684	-0.17185684	-0.17185684	-0.17185684	-0.17185684	1.6742752	0.5361503	-0.17185684	-0.17185684	-0.17185684	0.7095617	-0.17185684	-0.17185684	-0.17185684	-0.17185684	-0.17185684	-0.17185684	-0.17185684	-0.17185684	0.6894636
1.8341651	-0.17185684	-0.17185684	-0.17185684	-0.17185684	-0.17185684	-0.17185684	-0.17185684	-0.17185684	-0.17185684	-0.17185684	-0.17185684	-0.17185684	-0.17185684	-0.17185684	-0.17185684	-0.17185684	-0.17185684	-0.17185684	-0.17185684	-0.17185684	-0.17185684	-0.17185684	-0.17185684	-0.17185684	-0.17185684	-0.17185684	-0.17185684	-0.17185684	-0.17185684	-0.17185684	-0.17185684	0.695126	-0.17185684	-0.17185684	1.9290386	0.6910357	-0.17185684	-0.17185684	-0.17185684	-0.17185684	-0.17185684	-0.17185684	-0.17185684	-0.17185684	-0.17185684	-0.17185684	-0.17185684	-0.17185684	1.2246428
-0.17185684	-0.17185684	-0.17185684	-0.17185684	-0.17185684	-0.17185684	-0.17185684	-0.17185684	-0.17185684	-0.17185684	-0.17185684	-0.17185684	-0.17185684	-0.17185684	0.0071733193	-0.17185684	-0.17185684	-0.07227864	-0.17185684	-0.17185684	-0.17185684	-0.17185684	-0.17185684	-0.17185684	-0.17185684	-0.17185684	-0.17185684	-0.17185684	-0.17185684	-0.17185684	-0.17185684	-0.17185684	0.2688988	-0.17185684	-0.17185684	0.7113106	1.3815737	-0.17185684	-0.17185684	-0.17185684	-0.17185684	-0.17185684	-0.17185684	-0.17185684	-0.17185684	-0.17185684	-0.17185684	-0.17185684	0.8718728	-0.10849592
-0.17185684	-0.17185684	-0.17185684	-0.17185684	-0.17185684	-0.17185684	-0.17185684	-0.16236189	-0.17185684	-0.17185684	-0.17185684	-0.17185684	-0.17185684	-0.17185684	-0.14244747	-0.17185684	-0.17185684	-0.17185684	-0.17185684	-0.17185684	-0.17185684	-0.17185684	-0.17185684	-0.17185684	-0.17185684	-0.17185684	-0.17185684	-0.17185684	-0.17185684	-0.17185684	-0.17185684	-0.17185684	-0.17185684	-0.17185684	-0.17185684	-0.17185684	2.5467505	1.7449102	-0.17185684	-0.17185684	-0.17185684	-0.17185684	-0.17185684	-0.17185684	-0.17185684	-0.17185684	-0.17185684	0.2939243	1.4386866	-0.17185684
-0.17185684	-0.17185684	-0.17185684	-0.17185684	-0.17185684	-0.17185684	-0.17185684	1.0133733	-0.17185684	-0.17185684	-0.17185684	-0.17185684	-0.17185684	-0.17185684	-0.024788285	-0.17185684	-0.17185684	-0.17185684	-0.17185684	-0.17185684	0.3623832	-0.17185684	-0.17185684	-0.17185684	-0.17185684	-0.17185684	-0.17185684	-0.17185684	-0.17185684	-0.17185684	-0.17185684	-0.17185684	-0.17185684	-0.17185684	-0.17185684	-0.17185684	1.8971685	1.653897	-0.17185684	-0.17185684	-0.17185684	-0.17185684	-0.17185684	-0.17185684	-0.17185684	-0.17185684	-0.13201213	-0.04888472	1.1728842	-0.17185684
-0.17185684	-0.17185684	-0.17185684	-0.17185684	-0.17185684	-0.17185684	-0.17185684	0.7050088	-0.17185684	-0.17185684	-0.17185684	-0.17185684	-0.17185684	-0.17185684	0.26094764	-0.17185684	-0.17185684	-0.17185684	-0.17185684	-0.17185684	-0.17185684	-0.17185684	-0.17185684	-0.17185684	-0.17185684	-0.17185684	-0.17185684	-0.17185684	-0.17185684	-0.17185684	-0.17185684	-0.17185684	-0.17185684	-0.17185684	-0.17185684	-0.17185684	1.2042849	1.9891758	1.2463647	-0.17185684	-0.17185684	-0.17185684	-0.17185684	-0.17185684	-0.17185684	-0.17185684	-0.17185684	0.6006633	0.41396016	-0.17185684
-0.17185684	-0.17185684	-0.17185684	-0.17185684	-0.17185684	-0.17185684	-0.17185684	0.33480316	2.0014117	-0.17185684	-0.17185684	-0.17185684	-0.17185684	-0.17185684	0.9004436	-0.17185684	-0.17185684	-0.17185684	0.22265717	-0.17185684	-0.17185684	-0.17185684	-0.17185684	-0.17185684	-0.17185684	-0.17185684	-0.17185684	-0.17185684	-0.17185684	-0.17185684	-0.17185684	-0.17185684	-0.17185684	-0.17185684	-0.17185684	-0.17185684	0.19935076	2.3456414	2.1235058	-0.17185684	-0.17185684	-0.17185684	-0.17185684	-0.17185684	-0.17185684	-0.17185684	-0.17185684	1.2905993	1.6724764	-0.17185684
-0.17185684	-0.17185684	-0.17185684	-0.17185684	-0.17185684	-0.17185684	-0.17185684	-0.17185684	2.3282979	-0.17185684	-0.17185684	-0.17185684	-0.17185684	-0.17185684	0.72154015	-0.17185684	-0.17185684	-0.17185684	-0.17185684	-0.0071274596	-0.17185684	-0.17185684	-0.17185684	-0.17185684	-0.17185684	-0.17185684	-0.17185684	-0.17185684	-0.17185684	-0.17185684	-0.17185684	-0.17185684	-0.17185684	-0.17185684	-0.17185684	-0.17185684	-0.17185684	1.7200938	0.3350075	-0.17185684	-0.17185684	-0.17185684	-0.17185684	-0.17185684	-0.17185684	-0.17185684	1.2893728	1.3990579	1.1988001	-0.17185684
-0.17185684	-0.17185684	-0.17185684	-0.17185684	-0.17185684	-0.17185684	-0.17185684	-0.17185684	1.7428043	-0.17185684	-0.17185684	-0.17185684	-0.17185684	-0.17185684	-0.17185684	-0.17185684	-0.17185684	-0.17185684	-0.17185684	-0.17185684	-0.17185684	-0.17185684	-0.17185684	-0.17185684	-0.17185684	-0.17185684	-0.17185684	-0.17185684	-0.17185684	-0.17185684	-0.17185684	-0.17185684	-0.17185684	-0.17185684	-0.17185684	-0.17185684	-0.17185684	0.42826375	3.5352917	-0.17185684	-0.17185684	-0.17185684	-0.17185684	-0.17185684	-0.17185684	-0.17185684	1.5016283	-0.17185684	0.6132252	-0.17185684
-0.17185684	-0.17185684	-0.17185684	-0.17185684	-0.17185684	-0.17185684	-0.17185684	-0.17185684	0.711192	-0.17185684	-0.17185684	-0.17185684	-0.17185684	-0.17185684	-0.17185684	-0.17185684	-0.17185684	-0.17185684	-0.17185684	-0.17185684	-0.17185684	-0.17185684	-0.17185684	-0.17185684	-0.17185684	-0.17185684	-0.17185684	-0.17185684	-0.17185684	-0.17185684	-0.17185684	-0.17185684	-0.17185684	-0.17185684	-0.17185684	-0.17185684	-0.17185684	-0.17185684	4.1198745	-0.17185684	-0.17185684	-0.17185684	-0.17185684	-0.17185684	-0.17185684	-0.007238839	1.736785	-0.17185684	-0.17185684	0.0436972
-0.17185684	-0.17185684	-0.17185684	-0.17185684	-0.17185684	-0.17185684	-0.17185684	-0.17185684	-0.17185684	-0.17185684	-0.17185684	-0.17185684	-0.17185684	-0.17185684	-0.17185684	-0.17185684	-0.17185684	-0.17185684	0.92540276	-0.17185684	-0.17185684	-0.17185684	-0.17185684	-0.17185684	-0.17185684	-0.17185684	-0.17185684	-0.17185684	-0.17185684	-0.07902699	-0.17185684	-0.17185684	-0.17185684	-0.17185684	-0.17185684	-0.17185684	-0.17185684	-0.17185684	1.9373586	1.1821537	-0.17185684	-0.17185684	-0.17185684	-0.17185684	-0.17185684	-0.17185684	0.3420153	-0.17185684	-0.17185684	0.29270166
-0.17185684	-0.17185684	-0.17185684	-0.17185684	-0.17185684	-0.17185684	-0.17185684	-0.17185684	-0.17185684	-0.17185684	-0.17185684	-0.17185684	-0.17185684	-0.17185684	-0.17185684	-0.17185684	-0.17185684	-0.17185684	-0.17185684	-0.17185684	-0.17185684	-0.17185684	-0.17185684	-0.17185684	-0.17185684	-0.17185684	-0.17185684	-0.17185684	-0.17185684	-0.17185684	-0.17185684	-0.17185684	-0.17185684	-0.17185684	-0.17185684	-0.17185684	-0.17185684	-0.17185684	2.0788584	3.3120427	-0.17185684	-0.17185684	-0.17185684	-0.17185684	-0.17185684	-0.17185684	-0.17185684	-0.17185684	-0.17185684	-0.17185684
-0.17185684	-0.17185684	-0.17185684	-0.17185684	-0.17185684	-0.17185684	-0.17185684	-0.17185684	-0.17185684	-0.17185684	-0.17185684	-0.17185684	-0.17185684	-0.17185684	-0.17185684	-0.17185684	-0.17185684	-0.17185684	-0.17185684	-0.17185684	-0.17185684	-0.17185684	-0.17185684	-0.17185684	-0.17185684	-0.17185684	-0.17185684	-0.17185684	-0.17185684	-0.17185684	-0.061859414	-0.17185684	-0.17185684	-0.17185684	-0.17185684	-0.17185684	-0.17185684	-0.17185684	0.1490939	4.0629706	-0.17185684	-0.17185684	-0.17185684	-0.17185684	-0.17185684	0.052019987	-0.17185684	-0.17185684	-0.17185684	-0.17185684
-0.17185684	-0.17185684	-0.17185684	-0.17185684	-0.17185684	-0.17185684	-0.17185684	-0.17185684	-0.17185684	-0.17185684	-0.17185684	-0.17185684	-0.17185684	-0.17185684	-0.17185684	-0.17185684	-0.17185684	-0.17185684	-0.17185684	-0.17185684	-0.17185684	-0.17185684	-0.17185684	-0.17185684	-0.17185684	-0.17185684	-0.17185684	-0.17185684	-0.17185684	-0.17185684	-0.17185684	-0.17185684	-0.17185684	-0.17185684	-0.17185684	-0.17185684	-0.17185684	-0.17185684	-0.17185684	3.0002148	1.3322166	-0.17185684	-0.17185684	-0.17185684	-0.17185684	-0.17185684	-0.17185684	-0.17185684	-0.17185684	0.05785096
-0.17185684	-0.17185684	-0.17185684	-0.17185684	-0.17185684	-0.17185684	-0.17185684	-0.17185684	-0.17185684	-0.17185684	-0.17185684	-0.17185684	-0.17185684	-0.17185684	-0.17185684	-0.17185684	-0.17185684	-0.17185684	-0.17185684	-0.17185684	-0.17185684	-0.17185684	-0.17185684	-0.17185684	-0.17185684	-0.17185684	-0.17185684	-0.17185684	-0.17185684	-0.17185684	-0.17185684	-0.17185684	-0.17185684	-0.17185684	-0.17185684	-0.17185684	-0.17185684	-0.17185684	-0.17185684	2.0625112	2.3333511	-0.17185684	-0.17185684	-0.17185684	0.065592565	-0.17185684	-0.17185684	-0.17185684	-0.17185684	-0.17185684
-0.17185684	-0.17185684	-0.17185684	-0.17185684	-0.17185684	-0.17185684	-0.17185684	-0.17185684	-0.17185684	-0.17185684	-0.17185684	-0.17185684	-0.17185684	-0.17185684	-0.17185684	-0.17185684	-0.17185684	-0.17185684	-0.17185684	-0.17185684	-0.17185684	-0.17185684	-0.17185684	-0.17185684	-0.17185684	-0.17185684	-0.17185684	-0.17185684	-0.17185684	-0.17185684	-0.17185684	-0.17185684	-0.17185684	-0.17185684	-0.17185684	-0.17185684	-0.17185684	-0.17185684	-0.17185684	-0.17185684	2.8954442	-0.17185684	-0.17185684	-0.17185684	-0.17185684	-0.17185684	-0.17185684	-0.17185684	-0.17185684	0.19932333
-0.17185684	-0.17185684	-0.17185684	-0.17185684	-0.17185684	-0.17185684	-0.17185684	-0.17185684	-0.17185684	-0.17185684	-0.17185684	-0.17185684	-0.17185684	-0.17185684	-0.17185684	-0.17185684	-0.17185684	-0.17185684	-0.17185684	-0.17185684	-0.17185684	0.36897442	-0.17185684	-0.17185684	-0.17185684	-0.17185684	0.018537294	-0.17185684	-0.17185684	-0.17185684	0.044010136	-0.17185684	-0.17185684	-0.17185684	-0.17185684	-0.17185684	-0.17185684	-0.17185684	-0.17185684	-0.17185684	1.9937501	-0.17185684	-0.17185684	0.9929903	-0.17185684	-0.17185684	-0.17185684	-0.17185684	-0.17185684	1.3910545
-0.17185684	-0.17185684	-0.17185684	-0.17185684	-0.17185684	-0.17185684	-0.17185684	-0.17185684	-0.17185684	-0.17185684	-0.17185684	-0.17185684	0.19809756	-0.17185684	-0.17185684	-0.17185684	-0.17185684	-0.17185684	-0.17185684	-0.17185684	-0.17185684	-0.17185684	-0.17185684	-0.17185684	-0.17185684	-0.17185684	-0.17185684	-0.17185684	-0.17185684	-0.17185684	-0.17185684	-0.17185684	-0.17185684	-0.17185684	-0.17185684	-0.17185684	-0.17185684	-0.17185684	-0.17185684	-0.17185684	0.24141356	1.0197816	-0.17185684	0.33073318	-0.17185684	-0.17185684	-0.17185684	-0.17185684	-0.17185684	-0.17185684
-0.17185684	-0.17185684	-0.17185684	-0.17185684	-0.17185684	-0.17185684	-0.17185684	-0.17185684	-0.17185684	-0.17185684	-0.17185684	-0.17185684	0.17089686	-0.17185684	-0.17185684	-0.17185684	-0.17185684	-0.17185684	-0.17185684	0.67398846	-0.17185684	-0.17185684	-0.17185684	-0.17185684	-0.17185684	-0.17185684	-0.17185684	-0.17185684	-0.17185684	-0.17185684	-0.17185684	-0.17185684	-0.17185684	-0.17185684	-0.17185684	-0.17185684	-0.17185684	-0.17185684	-0.17185684	-0.17185684	-0.17185684	1.5435665	-0.17185684	-0.17185684	-0.17185684	-0.17185684	-0.17185684	-0.17185684	-0.17185684	0.028655326
-0.17185684	-0.17185684	-0.17185684	-0.17185684	-0.17185684	-0.17185684	-0.17185684	-0.17185684	-0.17185684	-0.17185684	-0.17185684	-0.17185684	-0.17185684	-0.17185684	-0.17185684	-0.17185684	-0.17185684	-0.17185684	0.35023692	-0.17185684	-0.17185684	-0.17185684	-0.17185684	-0.17185684	-0.17185684	0.14740896	-0.17185684	-0.17185684	-0.17185684	-0.17185684	-0.17185684	-0.17185684	-0.17185684	-0.17185684	-0.17185684	-0.17185684	-0.17185684	-0.17185684	-0.17185684	-0.17185684	-0.17185684	0.52881336	-0.17185684	-0.17185684	-0.17185684	-0.17185684	-0.17185684	-0.17185684	-0.05974981	-0.17185684
-0.17185684	-0.17185684	-0.17185684	-0.17185684	-0.17185684	-0.17185684	-0.17185684	-0.17185684	-0.17185684	-0.17185684	-0.17185684	-0.17185684	-0.17185684	-0.17185684	-0.17185684	-0.17185684	-0.03839224	-0.17185684	-0.17185684	-0.17185684	-0.17185684	-0.17185684	-0.17185684	-0.17185684	-0.17185684	-0.17185684	-0.17185684	-0.17185684	-0.17185684	-0.17185684	0.24137414	-0.17185684	-0.17185684	-0.17185684	-0.17185684	-0.17185684	-0.17185684	-0.17185684	-0.17185684	-0.17185684	-0.17185684	-0.008539553	0.113546394	-0.17185684	-0.17185684	-0.17185684	-0.17185684	-0.17185684	0.2664515	-0.17185684
-0.17185684	-0.17185684	-0.17185684	-0.17185684	-0.17185684	-0.17185684	-0.17185684	-0.17185684	-0.17185684	-0.17185684	-0.17185684	0.45113283	-0.17185684	-0.17185684	-0.17185684	-0.17185684	-0.17185684	-0.17185684	-0.17185684	-0.17185684	-0.17185684	-0.17185684	-0.17185684	-0.17185684	-0.17185684	-0.17185684	-0.17185684	-0.17185684	-0.17185684	-0.17185684	-0.17185684	0.09234853	-0.17185684	-0.17185684	-0.17185684	-0.17185684	-0.17185684	-0.17185684	-0.17185684	-0.17185684	-0.17185684	0.26426595	-0.17185684	-0.17185684	-0.17185684	-0.17185684	-0.17185684	-0.17185684	-0.17185684	-0.17185684
-0.17185684	-0.17185684	-0.17185684	-0.17185684	-0.17185684	-0.17185684	-0.17185684	-0.17185684	0.45173264	-0.17185684	0.6640099	0.5448925	-0.17185684	-0.17185684	-0.17185684	-0.17185684	-0.17185684	-0.17185684	-0.17185684	-0.17185684	-0.17185684	-0.17185684	-0.17185684	-0.17185684	-0.17185684	-0.17185684	-0.17185684	-0.17185684	-0.17185684	-0.17185684	-0.11272027	-0.17185684	-0.17185684	-0.17185684	-0.17185684	-0.17185684	-0.17185684	-0.17185684	-0.17185684	-0.17185684	-0.17185684	-0.17185684	-0.17185684	-0.17185684	-0.17185684	-0.17185684	-0.17185684	-0.17185684	-0.17185684	-0.17185684
-0.17185684	-0.17185684	-0.17185684	-0.17185684	-0.17185684	-0.17185684	-0.17185684	-0.17185684	-0.17185684	-0.17185684	0.7372619	-0.17185684	-0.17185684	-0.17185684	-0.17185684	-0.17185684	-0.17185684	-0.17185684	-0.17185684	-0.17185684	-0.17185684	-0.17185684	-0.17185684	-0.17185684	-0.17185684	-0.17185684	-0.17185684	-0.17185684	-0.17185684	-0.17185684	-0.17185684	-0.17185684	-0.17185684	-0.17185684	-0.17185684	-0.17185684	-0.17185684	-0.17185684	-0.17185684	-0.17185684	-0.17185684	-0.17185684	-0.17185684	0.4455451	-0.17185684	-0.17185684	-0.17185684	-0.17185684	-0.17185684	-0.17185684
-0.17185684	-0.17185684	-0.17185684	-0.17185684	-0.17185684	-0.17185684	-0.17185684	-0.17185684	-0.17185684	0.08820674	-0.11939832	-0.17185684	0.3780625	-0.17185684	-0.17185684	-0.17185684	-0.17185684	-0.17185684	-0.17185684	-0.17185684	-0.17185684	-0.17185684	-0.17185684	-0.17185684	-0.17185684	-0.17185684	-0.17185684	-0.17185684	-0.17185684	-0.17185684	-0.17185684	-0.049745876	-0.17185684	-0.17185684	-0.17185684	-0.17185684	-0.17185684	-0.17185684	-0.17185684	-0.17185684	-0.17185684	-0.17185684	-0.17185684	-0.08350029	-0.17185684	-0.17185684	-0.17185684	-0.17185684	-0.17185684	0.24779505
-0.17185684	-0.17185684	-0.17185684	-0.17185684	-0.17185684	-0.17185684	-0.17185684	-0.17185684	0.09324013	-0.17185684	-0.17185684	-0.17185684	-0.17185684	-0.17185684	-0.17185684	-0.17185684	-0.17185684	-0.17185684	-0.17185684	-0.17185684	-0.17185684	-0.17185684	-0.17185684	-0.17185684	-0.17185684	-0.17185684	-0.17185684	-0.17185684	-0.17185684	-0.17185684	-0.17185684	-0.17185684	-0.17185684	-0.17185684	-0.17185684	-0.17185684	-0.17185684	-0.17185684	-0.17185684	-0.17185684	-0.17185684	-0.17185684	-0.17185684	-0.17185684	1.0817974	-0.17185684	-0.17185684	-0.17185684	-0.106609724	-0.17185684
-0.17185684	-0.17185684	-0.17185684	-0.17185684	-0.17185684	-0.17185684	-0.17185684	0.10359884	-0.17185684	-0.17185684	-0.17185684	-0.17185684	-0.17185684	-0.17185684	-0.17185684	-0.17185684	-0.17185684	-0.17185684	-0.17185684	-0.17185684	-0.17185684	-0.17185684	-0.17185684	-0.17185684	-0.17185684	-0.17185684	-0.17185684	-0.17185684	-0.17185684	-0.17185684	-0.17185684	-0.17185684	-0.17185684	-0.17185684	-0.17185684	-0.17185684	-0.17185684	-0.17185684	-0.17185684	-0.17185684	-0.17185684	-0.17185684	-0.17185684	-0.17185684	1.1202453	-0.17185684	-0.17185684	0.0057253763	-0.17185684	-0.17185684
-0.17185684	-0.17185684	-0.17185684	-0.17185684	-0.17185684	-0.17185684	-0.17185684	-0.17185684	-0.17185684	-0.17185684	-0.17185684	-0.17185684	-0.17185684	-0.17185684	-0.17185684	-0.17185684	-0.17185684	-0.17185684	-0.17185684	-0.17185684	-0.17185684	-0.17185684	-0.17185684	-0.17185684	-0.17185684	-0.17185684	-0.17185684	-0.17185684	-0.17185684	-0.17185684	-0.17185684	-0.17185684	-0.17185684	-0.17185684	-0.17185684	-0.17185684	-0.17185684	-0.17185684	-0.17185684	-0.17185684	-0.17185684	-0.17185684	-0.17185684	-0.17185684	-0.17185684	0.029955082	-0.17185684	-0.17185684	-0.17185684	-0.17185684
-0.17185684	-0.17185684	-0.17185684	-0.17185684	-0.17185684	1.3398733	1.1726208	-0.17185684	-0.17185684	-0.17185684	-0.17185684	-0.17185684	-0.17185684	-0.17185684	-0.17185684	-0.17185684	-0.17185684	-0.17185684	-0.17185684	-0.17185684	-0.17185684	-0.17185684	-0.17185684	-0.17185684	-0.17185684	-0.17185684	-0.17185684	-0.17185684	-0.17185684	-0.17185684	-0.17185684	-0.17185684	-0.17185684	-0.17185684	-0.17185684	-0.17185684	-0.17185684	-0.17185684	-0.17185684	-0.17185684	-0.17185684	-0.17185684	-0.17185684	-0.17185684	-0.17185684	-0.17185684	-0.17185684	-0.17185684	-0.17185684	-0.17185684
-0.17185684	-0.17185684	-0.17185684	-0.17185684	-0.17185684	0.82145345	-0.17185684	-0.17185684	-0.17185684	-0.17185684	-0.17185684	-0.17185684	-0.17185684	-0.17185684	-0.17185684	-0.17185684	-0.17185684	-0.17185684	-0.17185684	-0.17185684	-0.17185684	-0.17185684	-0.17185684	-0.17185684	-0.17185684	-0.17185684	-0.17185684	-0.17185684	-0.17185684	-0.17185684	-0.17185684	-0.17185684	-0.17185684	-0.17185684	-0.17185684	-0.17185684	-0.17185684	-0.17185684	-0.17185684	-0.17185684	-0.17185684	-0.17185684	-0.17185684	-0.17185684	-0.17185684	0.2882591	-0.17185684	-0.17185684	-0.17185684	-0.17185684
-0.17185684	-0.17185684	-0.17185684	-0.17185684	0.8737541	0.18112534	-0.17185684	-0.17185684	-0.17185684	-0.17185684	-0.17185684	-0.17185684	-0.17185684	-0.17185684	-0.17185684	-0.17185684	-0.17185684	-0.17185684	-0.17185684	-0.17185684	-0.17185684	-0.17185684	-0.17185684	-0.17185684	-0.17185684	-0.17185684	-0.17185684	-0.17185684	-0.17185684	-0.17185684	-0.17185684	-0.17185684	-0.17185684	-0.17185684	-0.17185684	-0.17185684	-0.17185684	-0.17185684	-0.17185684	-0.17185684	-0.17185684	-0.17185684	-0.17185684	-0.17185684	0.27483568	-0.17185684	-0.17185684	-0.17185684	-0.17185684	-0.17185684
-0.17185684	-0.17185684	-0.17185684	2.5086591	-0.17185684	0.46254477	-0.17185684	-0.17185684	-0.17185684	-0.17185684	-0.17185684	-0.17185684	-0.17185684	-0.17185684	-0.17185684	-0.17185684	-0.17185684	-0.17185684	-0.17185684	-0.17185684	-0.17185684	-0.17185684	-0.17185684	-0.17185684	-0.17185684	-0.17185684	-0.17185684	-0.17185684	-0.17185684	-0.17185684	-0.17185684	-0.17185684	-0.17185684	-0.17185684	-0.17185684	-0.17185684	-0.17185684	-0.17185684	-0.17185684	-0.17185684	-0.17185684	-0.17185684	-0.17185684	-0.17185684	-0.17185684	-0.17185684	-0.17185684	-0.17185684	-0.17185684	-0.17185684
-0.17185684	-0.17185684	-0.17185684	0.11240305	-0.17185684	-0.17185684	-0.17185684	-0.17185684	-0.17185684	-0.17185684	-0.17185684	-0.17185684	0.056284994	-0.17185684	-0.17185684	-0.17185684	-0.17185684	-0.17185684	-0.17185684	-0.17185684	-0.17185684	-0.17185684	-0.17185684	-0.17185684	-0.17185684	-0.17185684	-0.17185684	-0.17185684	-0.17185684	-0.17185684	-0.17185684	-0.17185684	-0.17185684	-0.17185684	-0.17185684	-0.17185684	-0.17185684	-0.17185684	-0.17185684	-0.17185684	-0.17185684	-0.17185684	0.4959398	-0.17185684	-0.17185684	-0.17185684	-0.17185684	-0.17185684	-0.17185684	-0.17185684
-0.17185684	-0.17185684	-0.17185684	-0.09821169	-0.17185684	-0.17185684	-0.17185684	-0.17185684	-0.17185684	-0.17185684	-0.17185684	-0.17185684	-0.17185684	-0.17185684	-0.17185684	-0.17185684	-0.17185684	-0.17185684	-0.17185684	-0.17185684	-0.17185684	-0.17185684	-0.17185684	-0.17185684	-0.17185684	-0.17185684	-0.17185684	-0.17185684	-0.17185684	-0.17185684	-0.17185684	-0.17185684	-0.17185684	-0.17185684	-0.17185684	-0.17185684	-0.17185684	-0.17185684	-0.17185684	-0.17185684	-0.17185684	-0.17185684	-0.17185684	-0.17185684	-0.17185684	-0.17185684	-0.17185684	-0.17185684	-0.17185684	-0.17185684
-0.1334911	0.888369	-0.17185684	0.56871533	-0.17185684	-0.17185684	-0.17185684	-0.17185684	-0.17185684	-0.17185684	-0.17185684	-0.17185684	-0.17185684	-0.17185684	-0.17185684	-0.17185684	-0.17185684	-0.17185684	-0.17185684	-0.17185684	-0.17185684	-0.17185684	-0.17185684	-0.17185684	-0.17185684	-0.17185684	-0.17185684	-0.17185684	-0.17185684	-0.17185684	-0.17185684	-0.17185684	-0.17185684	-0.17185684	-0.17185684	-0.17185684	-0.17185684	-0.17185684	-0.17185684	-0.17185684	-0.17185684	-0.17185684	-0.17185684	-0.17185684	-0.17185684	-0.17185684	-0.17185684	-0.17185684	-0.17185684	-0.17185684
1.1630203	-0.17185684	-0.17185684	-0.13633332	-0.17185684	-0.17185684	-0.17185684	-0.17185684	-0.17185684	-0.17185684	-0.17185684	-0.17185684	-0.17185684	-0.17185684	-0.17185684	-0.17185684	-0.17185684	-0.17185684	-0.17185684	-0.17185684	-0.17185684	-0.17185684	-0.17185684	-0.17185684	-0.17185684	-0.17185684	-0.17185684	-0.17185684	-0.17185684	-0.17185684	-0.17185684	-0.17185684	-0.17185684	-0.17185684	-0.17185684	-0.17185684	-0.17185684	-0.17185684	-0.17185684	-0.17185684	-0.17185684	-0.17185684	-0.17185684	-0.17185684	-0.17185684	-0.17185684	-0.17185684	-0.17185684	-0.17185684	-0.17185684
-0.17185684	-0.17185684	-0.17185684	-0.17185684	-0.17185684	-0.17185684	-0.17185684	-0.17185684	-0.17185684	-0.17185684	-0.17185684	-0.17185684	-0.17185684	-0.17185684	-0.17185684	-0.17185684	-0.17185684	-0.17185684	-0.17185684	-0.17185684	-0.17185684	-0.17185684	-0.17185684	-0.17185684	-0.17185684	-0.17185684	-0.17185684	-0.17185684	-0.17185684	-0.17185684	-0.17185684	-0.17185684	-0.17185684	-0.17185684	-0.17185684	-0.17185684	-0.17185684	-0.17185684	-0.17185684	-0.17185684	-0.17185684	-0.17185684	-0.17185684	-0.17185684	-0.17185684	-0.17185684	-0.17185684	-0.17185684	-0.17185684	-0.17185684
-0.07943877	-0.17185684	-0.17185684	-0.17185684	-0.17185684	-0.17185684	-0.17185684	-0.17185684	-0.17185684	-0.17185684	-0.17185684	-0.17185684	-0.17185684	-0.17185684	-0.17185684	-0.17185684	-0.17185684	-0.17185684	-0.17185684	-0.17185684	-0.17185684	-0.17185684	-0.17185684	-0.17185684	-0.17185684	-0.17185684	-0.17185684	-0.17185684	-0.17185684	-0.17185684	-0.17185684	-0.17185684	-0.17185684	-0.17185684	-0.17185684	-0.17185684	-0.17185684	-0.17185684	-0.17185684	-0.17185684	-0.17185684	-0.17185684	-0.17185684	-0.17185684	-0.17185684	-0.17185684	-0.17185684	-0.17185684	-0.17185684	-0.17185684
-0.17185684	-0.17185684	-0.17185684	-0.17185684	-0.17185684	-0.17185684	-0.17185684	-0.17185684	-0.17185684	-0.17185684	-0.17185684	-0.17185684	-0.17185684	-0.17185684	-0.17185684	-0.17185684	-0.17185684	-0.17185684	-0.17185684	-0.17185684	-0.17185684	-0.17185684	-0.17185684	-0.17185684	-0.17185684	-0.17185684	-0.17185684	-0.17185684	-0.17185684	-0.17185684	-0.17185684	-0.17185684	-0.17185684	-0.17185684	-0.17185684	-0.17185684	-0.17185684	-0.17185684	-0.17185684	-0.17185684	-0.17185684	-0.17185684	-0.17185684	-0.17185684	-0.17185684	-0.17185684	-0.17185684	-0.17185684	-0.17185684	-0.17185684
-0.17185684	-0.17185684	-0.17185684	-0.17185684	-0.17185684	-0.17185684	-0.17185684	-0.17185684	-0.17185684	-0.17185684	-0.17185684	-0.17185684	-0.17185684	-0.17185684	-0.17185684	-0.17185684	-0.17185684	-0.17185684	-0.17185684	-0.17185684	-0.17185684	-0.17185684	-0.17185684	-0.17185684	-0.17185684	-0.17185684	-0.17185684	-0.17185684	-0.17185684	-0.17185684	-0.17185684	-0.17185684	-0.17185684	-0.17185684	-0.17185684	-0.17185684	-0.17185684	-0.17185684	-0.17185684	-0.17185684	-0.17185684	-0.17185684	-0.17185684	-0.17185684	-0.17185684	-0.17185684	-0.17185684	-0.17185684	-0.17185684	-0.17185684
-0.17185684	-0.17185684	-0.17185684	-0.17185684	-0.17185684	-0.17185684	-0.17185684	-0.17185684	-0.17185684	-0.17185684	-0.17185684	-0.17185684	-0.17185684	-0.17185684	-0.17185684	-0.17185684	-0.17185684	-0.17185684	-0.17185684	-0.17185684	-0.17185684	-0.17185684	-0.17185684	-0.17185684	-0.17185684	-0.17185684	-0.17185684	-0.17185684	-0.17185684	-0.17185684	-0.17185684	-0.17185684	-0.17185684	-0.17185684	-0.17185684	-0.17185684	-0.17185684	-0.17185684	-0.17185684	-0.17185684	-0.17185684	-0.17185684	-0.17185684	-0.17185684	-0.17185684	-0.17185684	-0.17185684	-0.17185684	-0.17185684	-0.17185684
-0.17185684	-0.17185684	-0.17185684	-0.17185684	-0.17185684	-0.17185684	-0.17185684	-0.17185684	-0.17185684	-0.17185684	-0.17185684	-0.17185684	-0.17185684	-0.17185684	-0.17185684	-0.17185684	-0.17185684	-0.17185684	-0.17185684	-0.17185684	-0.17185684	-0.17185684	-0.17185684	-0.17185684	-0.17185684	-0.17185684	-0.17185684	-0.17185684	-0.17185684	-0.17185684	-0.17185684	-0.17185684	-0.17185684	-0.17185684	-0.17185684	-0.17185684	-0.17185684	-0.17185684	-0.17185684	-0.17185684	0.0326558	-0.17185684	-0.17185684	-0.17185684	-0.17185684	-0.17185684	-0.17185684	-0.17185684	-0.17185684	-0.17185684
-0.17185684	-0.17185684	-0.17185684	-0.17185684	-0.17185684	-0.17185684	-0.17185684	-0.17185684	-0.17185684	-0.17185684	-0.17185684	-0.17185684	-0.17185684	-0.17185684	-0.17185684	-0.17185684	-0.17185684	-0.17185684	-0.17185684	-0.17185684	-0.17185684	-0.17185684	-0.17185684	-0.17185684	-0.17185684	-0.17185684	-0.17185684	-0.17185684	-0.17185684	-0.17185684	-0.17185684	-0.17185684	-0.17185684	-0.17185684	-0.17185684	-0.17185684	-0.17185684	-0.17185684	-0.17185684	-0.17185684	-0.17185684	-0.12932804	-0.17185684	-0.17185684	-0.17185684	-0.17185684	-0.17185684	-0.17185684	-0.17185684	-0.17185684
-0.17185684	-0.17185684	-0.17185684	-0.17185684	-0.17185684	-0.17185684	-0.17185684	-0.17185684	-0.17185684	-0.17185684	-0.17185684	-0.17185684	-0.17185684	-0.17185684	-0.17185684	-0.17185684	-0.17185684	-0.17185684	-0.17185684	-0.17185684	-0.17185684	-0.17185684	-0.17185684	-0.17185684	-0.17185684	-0.17185684	-0.17185684	-0.17185684	-0.17185684	-0.17185684	-0.17185684	-0.17185684	-0.17185684	-0.17185684	-0.17185684	-0.17185684	-0.17185684	-0.17185684	-0.17185684	-0.17185684	-0.17185684	0.53278625	-0.17185684	-0.17185684	-0.17185684	-0.17185684	-0.17185684	-0.17185684	-0.17185684	-0.17185684
-0.17185684	-0.17185684	-0.17185684	-0.17185684	-0.17185684	-0.17185684	-0.17185684	-0.17185684	-0.17185684	-0.17185684	-0.17185684	-0.17185684	-0.17185684	-0.17185684	-0.17185684	-0.17185684	-0.17185684	-0.17185684	-0.17185684	-0.17185684	-0.17185684	-0.17185684	-0.17185684	-0.17185684	-0.17185684	-0.17185684	-0.17185684	-0.17185684	-0.17185684	-0.17185684	-0.17185684	0.4783333	-0.17185684	-0.17185684	-0.17185684	-0.17185684	-0.17185684	-0.17185684	-0.17185684	-0.17185684	-0.17185684	-0.17185684	-0.17185684	-0.17185684	-0.17185684	-0.17185684	-0.17185684	-0.17185684	-0.17185684	-0.17185684
-0.17185684	-0.17185684	-0.17185684	-0.17185684	-0.17185684	-0.17185684	0.5612766	-0.17185684	-0.17185684	-0.17185684	-0.17185684	-0.17185684	-0.17185684	-0.17185684	-0.17185684	-0.17185684	-0.17185684	-0.17185684	-0.17185684	-0.17185684	-0.17185684	-0.17185684	-0.17185684	-0.17185684	-0.17185684	-0.17185684	-0.17185684	-0.17185684	-0.17185684	-0.17185684	0.56959087	-0.17185684	-0.17185684	-0.17185684	-0.17185684	-0.17185684	-0.17185684	-0.17185684	-0.17185684	-0.17185684	-0.17185684	-0.17185684	-0.17185684	-0.17185684	-0.17185684	-0.17185684	-0.17185684	-0.17185684	-0.17185684	-0.17185684
-0.17185684	-0.17185684	-0.17185684	-0.17185684	-0.17185684	-0.17185684	1.0268757	-0.17185684	-0.17185684	-0.17185684	-0.17185684	-0.17185684	-0.17185684	-0.17185684	-0.17185684	-0.17185684	-0.17185684	-0.17185684	-0.17185684	-0.17185684	-0.17185684	-0.17185684	-0.17185684	-0.17185684	-0.17185684	-0.17185684	-0.17185684	-0.17185684	-0.17185684	-0.17185684	-0.17185684	-0.17185684	-0.17185684	-0.17185684	-0.17185684	-0.17185684	-0.17185684	-0.17185684	-0.17185684	-0.17185684	-0.17185684	-0.17185684	-0.17185684	-0.17185684	-0.17185684	-0.17185684	-0.17185684	-0.17185684	-0.17185684	-0.17185684
-0.17185684	-0.17185684	-0.17185684	-0.17185684	-0.17185684	-0.17185684	-0.17185684	-0.17185684	-0.17185684	-0.17185684	-0.17185684	-0.17185684	-0.17185684	-0.17185684	-0.17185684	-0.17185684	-0.17185684	-0.17185684	-0.17185684	-0.17185684	-0.17185684	-0.17185684	-0.17185684	-0.17185684	-0.17185684	-0.17185684	-0.17185684	-0.17185684	-0.17185684	-0.17185684	-0.17185684	-0.17185684	-0.17185684	-0.17185684	-0.17185684	-0.17185684	-0.17185684	-0.17185684	-0.17185684	-0.17185684	-0.17185684	-0.17185684	-0.17185684	-0.17185684	-0.17185684	-0.17185684	-0.17185684	-0.17185684	-0.17185684	-0.17185684
-0.17185684	-0.17185684	-0.17185684	-0.17185684	-0.17185684	-0.17185684	-0.17185684	-0.17185684	-0.17185684	-0.17185684	-0.17185684	-0.17185684	-0.17185684	-0.17185684	-0.17185684	-0.17185684	-0.17185684	-0.17185684	-0.17185684	-0.17185684	-0.17185684	-0.17185684	-0.17185684	-0.17185684	-0.17185684	-0.17185684	-0.17185684	-0.17185684	-0.17185684	-0.17185684	-0.17185684	-0.17185684	-0.17185684	-0.17185684	-0.17185684	-0.17185684	-0.17185684	-0.17185684	-0.17185684	-0.17185684	-0.17185684	-0.17185684	-0.17185684	-0.17185684	-0.17185684	-0.17185684	-0.17185684	-0.17185684	-0.17185684	-0.17185684
-0.17185684	-0.17185684	-0.17185684	-0.17185684	-0.17185684	-0.17185684	-0.17185684	-0.17185684	-0.17185684	-0.17185684	-0.17185684	-0.17185684	-0.17185684	-0.17185684	-0.17185684	-0.17185684	-0.17185684	-0.17185684	-0.17185684	-0.17185684	-0.17185684	-0.17185684	-0.17185684	-0.17185684	-0.17185684	-0.17185684	-0.17185684	-0.17185684	-0.17185684	-0.17185684	-0.17185684	-0.17185684	-0.17185684	-0.17185684	-0.17185684	-0.17185684	-0.17185684	-0.17185684	-0.17185684	-0.17185684	-0.17185684	-0.17185684	-0.17185684	-0.17185684	-0.17185684	-0.17185684	-0.17185684	-0.17185684	-0.17185684	-0.17185684
-0.17185684	-0.17185684	-0.17185684	-0.17185684	-0.17185684	-0.17185684	-0.17185684	-0.17185684	-0.17185684	-0.17185684	-0.17185684	-0.17185684	-0.17185684	-0.17185684	-0.17185684	-0.17185684	-0.17185684	-0.17185684	-0.17185684	-0.17185684	-0.17185684	-0.17185684	-0.17185684	-0.17185684	-0.17185684	-0.17185684	-0.17185684	-0.17185684	-0.17185684	-0.17185684	-0.17185684	-0.17185684	-0.17185684	-0.17185684	-0.17185684	-0.17185684	-0.17185684	-0.17185684	-0.17185684	-0.17185684	-0.17185684	-0.17185684	-0.17185684	-0.17185684	-0.17185684	-0.17185684	-0.17185684	-0.17185684	-0.17185684	-0.17185684
-0.17185684	-0.17185684	-0.17185684	-0.17185684	-0.17185684	-0.17185684	-0.17185684	-0.17185684	-0.17185684	-0.17185684	-0.17185684	-0.17185684	-0.17185684	-0.17185684	-0.17185684	-0.17185684	-0.17185684	-0.17185684	-0.17185684	-0.17185684	-0.17185684	-0.17185684	-0.17185684	-0.17185684	-0.17185684	-0.17185684	-0.17185684	-0.17185684	-0.17185684	-0.17185684	-0.17185684	-0.17185684	-0.17185684	-0.17185684	-0.17185684	-0.17185684	-0.17185684	-0.17185684	-0.17185684	-0.17185684	-0.17185684	-0.17185684	-0.17185684	-0.17185684	-0.17185684	-0.17185684	-0.17185684	-0.17185684	-0.17185684	-0.17185684
-0.17185684	-0.17185684	-0.17185684	-0.17185684	-0.17185684	-0.17185684	-0.17185684	-0.17185684	-0.17185684	-0.17185684	-0.17185684	-0.17185684	-0.17185684	-0.17185684	-0.17185684	-0.17185684	-0.17185684	-0.17185684	-0.17185684	-0.17185684	-0.17185684	-0.17185684	-0.17185684	-0.17185684	-0.17185684	-0.17185684	-0.17185684	-0.17185684	-0.17185684	-0.17185684	-0.17185684	-0.17185684	-0.17185684	-0.17185684	-0.17185684	-0.17185684	-0.17185684	-0.17185684	-0.17185684	-0.17185684	-0.17185684	-0.17185684	-0.17185684	-0.17185684	-0.17185684	-0.17185684	-0.17185684	-0.17185684	-0.17185684	-0.17185684
-0.17185684	-0.17185684	-0.17185684	-0.17185684	-0.17185684	-0.17185684	-0.17185684	-0.17185684	-0.17185684	-0.17185684	-0.17185684	-0.17185684	-0.17185684	-0.041591123	-0.17185684	-0.17185684	-0.17185684	-0.17185684	-0.17185684	-0.17185684	-0.17185684	-0.17185684	-0.17185684	-0.17185684	-0.17185684	-0.17185684	-0.17185684	-0.17185684	-0.17185684	-0.17185684	-0.17185684	-0.17185684	-0.17185684	-0.17185684	-0.17185684	-0.17185684	-0.17185684	-0.17185684	-0.17185684	-0.17185684	-0.17185684	-0.17185684	-0.17185684	-0.17185684	-0.17185684	-0.17185684	-0.17185684	-0.17185684	-0.17185684	-0.17185684
-0.17185684	-0.17185684	-0.17185684	-0.17185684	-0.17185684	-0.17185684	-0.17185684	-0.17185684	-0.17185684	-0.17185684	-0.17185684	-0.17185684	-0.17185684	-0.17185684	-0.17185684	-0.17185684	-0.17185684	-0.17185684	-0.17185684	-0.17185684	-0.17185684	-0.17185684	-0.17185684	-0.17185684	-0.17185684	-0.17185684	-0.17185684	-0.17185684	-0.17185684	-0.17185684	-0.17185684	-0.17185684	-0.17185684	-0.17185684	-0.17185684	-0.17185684	-0.17185684	-0.17185684	-0.17185684	-0.17185684	-0.17185684	-0.17185684	-0.17185684	-0.17185684	-0.17185684	-0.17185684	-0.17185684	-0.17185684	-0.17185684	-0.17185684
-0.17185684	-0.17185684	-0.17185684	-0.17185684	-0.17185684	-0.17185684	-0.17185684	-0.17185684	-0.17185684	-0.17185684	-0.17185684	-0.17185684	-0.17185684	-0.17185684	-0.17185684	-0.17185684	-0.17185684	-0.17185684	-0.17185684	-0.17185684	-0.17185684	-0.17185684	-0.17185684	-0.17185684	-0.17185684	-0.17185684	-0.17185684	-0.17185684	-0.17185684	-0.17185684	-0.17185684	-0.17185684	-0.17185684	-0.17185684	-0.17185684	-0.17185684	-0.17185684	-0.17185684	-0.17185684	-0.17185684	-0.17185684	-0.17185684	-0.17185684	-0.17185684	-0.17185684	-0.17185684	-0.17185684	-0.17185684	-0.17185684	-0.17185684
-0.17185684	-0.17185684	-0.17185684	-0.17185684	-0.17185684	-0.17185684	-0.17185684	-0.17185684	-0.17185684	-0.17185684	-0.17185684	-0.17185684	-0.17185684	-0.17185684	-0.17185684	-0.17185684	-0.17185684	-0.17185684	-0.17185684	-0.17185684	-0.17185684	-0.17185684	-0.17185684	-0.17185684	-0.17185684	-0.17185684	-0.17185684	-0.17185684	-0.17185684	-0.17185684	-0.17185684	-0.17185684	-0.17185684	-0.17185684	-0.17185684	-0.17185684	-0.17185684	-0.17185684	-0.17185684	-0.17185684	-0.17185684	-0.17185684	-0.17185684	-0.17185684	-0.17185684	-0.17185684	-0.17185684	-0.17185684	-0.17185684	-0.17185684
-0.17185684	-0.17185684	-0.17185684	-0.17185684	-0.17185684	-0.17185684	-0.17185684	-0.17185684	-0.17185684	-0.17185684	-0.17185684	-0.17185684	-0.17185684	-0.17185684	-0.17185684	-0.17185684	-0.17185684	-0.17185684	-0.17185684	-0.17185684	-0.17185684	-0.17185684	-0.17185684	-0.17185684	-0.17185684	-0.17185684	-0.17185684	-0.17185684	-0.17185684	-0.17185684	-0.17185684	-0.17185684	-0.17185684	-0.17185684	-0.17185684	-0.17185684	-0.17185684	-0.17185684	-0.17185684	-0.17185684	-0.17185684	-0.17185684	-0.17185684	-0.17185684	-0.17185684	-0.17185684	-0.17185684	-0.17185684	-0.17185684	-0.17185684
-0.17185684	-0.17185684	-0.17185684	-0.17185684	-0.17185684	0.37064102	-0.17185684	-0.17185684	-0.17185684	-0.17185684	-0.17185684	-0.17185684	-0.17185684	-0.17185684	-0.17185684	-0.17185684	-0.17185684	-0.17185684	-0.17185684	-0.17185684	-0.17185684	-0.17185684	-0.17185684	-0.17185684	-0.17185684	-0.17185684	-0.17185684	-0.17185684	-0.17185684	-0.17185684	-0.17185684	-0.17185684	-0.17185684	-0.17185684	-0.17185684	-0.17185684	-0.17185684	-0.17185684	-0.17185684	-0.17185684	-0.17185684	-0.17185684	-0.17185684	-0.17185684	-0.17185684	-0.17185684	-0.17185684	-0.17185684	-0.17185684	-0.17185684
-0.17185684	-0.17185684	-0.17185684	-0.17185684	-0.17185684	-0.17185684	-0.17185684	-0.17185684	-0.17185684	-0.17185684	-0.17185684	-0.17185684	-0.17185684	-0.17185684	-0.17185684	-0.17185684	-0.17185684	-0.17185684	-0.17185684	-0.17185684	-0.17185684	-0.17185684	-0.17185684	-0.17185684	-0.17185684	-0.17185684	-0.17185684	-0.17185684	-0.17185684	-0.17185684	-0.17185684	-0.17185684	-0.17185684	-0.17185684	-0.17185684	-0.17185684	-0.17185684	-0.17185684	-0.17185684	-0.17185684	-0.17185684	-0.17185684	-0.17185684	-0.17185684	-0.17185684	-0.17185684	-0.17185684	-0.17185684	-0.17185684	-0.17185684
-0.17185684	-0.17185684	-0.17185684	-0.17185684	-0.17185684	-0.15286471	-0.17185684	-0.17185684	-0.17185684	-0.17185684	-0.17185684	-0.17185684	-0.17185684	-0.17185684	-0.17185684	-0.17185684	-0.17185684	-0.17185684	-0.17185684	-0.17185684	-0.17185684	-0.17185684	-0.17185684	-0.17185684	-0.17185684	-0.17185684	-0.17185684	-0.17185684	-0.17185684	-0.17185684	-0.17185684	-0.17185684	-0.17185684	-0.17185684	-0.17185684	-0.17185684	-0.17185684	-0.17185684	-0.17185684	-0.17185684	-0.17185684	-0.17185684	-0.17185684	-0.17185684	-0.17185684	-0.17185684	-0.17185684	-0.17185684	-0.17185684	-0.028297907
-0.17185684	-0.17185684	-0.17185684	-0.17185684	-0.1255776	-0.17185684	-0.17185684	-0.17185684	-0.17185684	-0.17185684	-0.17185684	-0.17185684	-0.17185684	-0.17185684	-0.17185684	-0.17185684	-0.17185684	-0.17185684	-0.17185684	-0.17185684	-0.17185684	-0.17185684	-0.17185684	-0.17185684	-0.17185684	-0.17185684	-0.17185684	-0.17185684	-0.17185684	-0.17185684	-0.17185684	-0.17185684	-0.17185684	-0.17185684	-0.17185684	-0.17185684	-0.17185684	-0.17185684	-0.17185684	-0.17185684	-0.17185684	-0.17185684	-0.17185684	-0.17185684	-0.17185684	-0.17185684	-0.17185684	-0.17185684	-0.17185684	-0.17185684
-0.17185684	-0.17185684	-0.17185684	-0.17185684	-0.17185684	-0.17185684	-0.17185684	-0.17185684	-0.17185684	-0.17185684	-0.17185684	-0.17185684	-0.17185684	-0.17185684	-0.17185684	-0.17185684	-0.17185684	-0.17185684	-0.17185684	-0.17185684	-0.17185684	-0.17185684	-0.17185684	-0.17185684	-0.17185684	-0.17185684	-0.17185684	-0.17185684	-0.17185684	-0.17185684	-0.17185684	-0.17185684	-0.17185684	-0.17185684	-0.17185684	-0.17185684	-0.17185684	-0.17185684	-0.17185684	-0.17185684	-0.17185684	-0.17185684	-0.17185684	-0.17185684	-0.17185684	-0.17185684	-0.17185684	-0.17185684	-0.17185684	-0.17185684
-0.17185684	-0.17185684	-0.17185684	-0.17185684	0.195603	-0.17185684	-0.17185684	-0.17185684	-0.17185684	-0.17185684	-0.17185684	-0.17185684	-0.17185684	-0.17185684	-0.17185684	-0.17185684	-0.17185684	-0.17185684	-0.17185684	-0.17185684	-0.17185684	-0.17185684	-0.17185684	-0.17185684	-0.17185684	-0.17185684	-0.17185684	-0.17185684	-0.17185684	-0.17185684	-0.17185684	-0.17185684	-0.17185684	-0.17185684	-0.17185684	-0.17185684	-0.17185684	-0.17185684	-0.17185684	-0.17185684	-0.17185684	-0.17185684	-0.17185684	-0.17185684	-0.17185684	0.09296987	-0.17185684	-0.17185684	-0.17185684	-0.17185684
-0.17185684	-0.17185684	-0.17185684	-0.17185684	-0.17185684	-0.17185684	-0.17185684	-0.17185684	-0.17185684	-0.17185684	-0.17185684	-0.17185684	-0.17185684	-0.17185684	-0.17185684	-0.17185684	-0.17185684	-0.17185684	0.058842335	-0.17185684	-0.17185684	-0.17185684	-0.17185684	-0.17185684	-0.17185684	-0.17185684	-0.17185684	-0.17185684	-0.17185684	-0.17185684	-0.17185684	-0.17185684	-0.17185684	-0.17185684	-0.17185684	-0.17185684	-0.17185684	-0.17185684	-0.17185684	-0.17185684	-0.17185684	-0.17185684	-0.17185684	-0.17185684	-0.17185684	-0.17185684	-0.17185684	-0.17185684	-0.17185684	-0.17185684
-0.17185684	-0.17185684	-0.17185684	-0.17185684	-0.17185684	-0.17185684	-0.17185684	-0.17185684	-0.17185684	-0.17185684	-0.17185684	-0.17185684	-0.17185684	-0.17185684	-0.17185684	-0.17185684	-0.17185684	-0.17185684	-0.17185684	-0.17185684	-0.17185684	-0.17185684	-0.17185684	-0.17185684	-0.17185684	-0.17185684	-0.17185684	-0.17185684	-0.17185684	-0.17185684	-0.17185684	-0.17185684	-0.17185684	-0.17185684	-0.17185684	-0.17185684	-0.17185684	-0.17185684	-0.17185684	-0.17185684	-0.17185684	-0.17185684	-0.17185684	-0.17185684	-0.17185684	-0.17185684	-0.17185684	-0.17185684	-0.17185684	-0.17185684
-0.17185684	-0.17185684	-0.17185684	-0.17185684	-0.17185684	-0.17185684	-0.17185684	-0.17185684	-0.17185684	-0.17185684	-0.17185684	-0.17185684	-0.17185684	-0.17185684	-0.17185684	-0.17185684	-0.17185684	-0.17185684	-0.17185684	-0.17185684	-0.17185684	-0.17185684	-0.17185684	-0.17185684	-0.17185684	-0.17185684	-0.17185684	-0.17185684	-0.17185684	-0.17185684	-0.17185684	-0.17185684	-0.17185684	-0.17185684	-0.17185684	-0.17185684	-0.17185684	-0.17185684	-0.17185684	-0.17185684	-0.17185684	-0.17185684	-0.17185684	-0.17185684	-0.17185684	-0.17185684	-0.17185684	-0.17185684	-0.17185684	-0.17185684
-0.17185684	-0.17185684	-0.17185684	-0.17185684	-0.17185684	-0.17185684	-0.17185684	-0.17185684	-0.17185684	-0.17185684	-0.17185684	-0.17185684	-0.17185684	-0.17185684	-0.17185684	-0.17185684	-0.17185684	-0.17185684	-0.17185684	-0.17185684	-0.17185684	-0.17185684	-0.17185684	-0.17185684	-0.17185684	-0.17185684	-0.17185684	-0.17185684	-0.17185684	-0.17185684	-0.17185684	-0.17185684	-0.17185684	-0.17185684	-0.17185684	-0.17185684	-0.17185684	-0.17185684	-0.17185684	-0.17185684	-0.17185684	-0.17185684	-0.17185684	-0.17185684	-0.17185684	-0.17185684	-0.17185684	-0.17185684	-0.17185684	-0.17185684
-0.17185684	-0.17185684	-0.17185684	-0.17185684	-0.17185684	-0.17185684	-0.17185684	-0.17185684	-0.17185684	-0.17185684	-0.17185684	-0.17185684	-0.17185684	-0.17185684	-0.17185684	-0.17185684	-0.17185684	-0.17185684	-0.17185684	-0.17185684	-0.17185684	-0.17185684	-0.17185684	-0.17185684	-0.17185684	-0.17185684	-0.17185684	-0.17185684	-0.17185684	-0.17185684	-0.17185684	-0.17185684	-0.17185684	-0.17185684	-0.17185684	-0.17185684	-0.17185684	-0.17185684	-0.17185684	-0.17185684	-0.17185684	-0.17185684	-0.17185684	-0.17185684	-0.17185684	-0.17185684	-0.17185684	-0.17185684	-0.17185684	-0.17185684
-0.17185684	-0.17185684	0.47561714	-0.17185684	-0.17185684	-0.17185684	-0.17185684	-0.17185684	-0.17185684	-0.17185684	-0.17185684	-0.17185684	-0.17185684	-0.17185684	-0.17185684	-0.17185684	-0.17185684	-0.17185684	-0.17185684	-0.17185684	-0.17185684	-0.17185684	-0.17185684	-0.17185684	-0.17185684	-0.17185684	-0.17185684	-0.17185684	-0.17185684	-0.17185684	-0.17185684	-0.17185684	-0.17185684	-0.17185684	-0.17185684	-0.17185684	-0.17185684	-0.17185684	-0.17185684	-0.17185684	-0.17185684	-0.17185684	-0.17185684	-0.17185684	-0.17185684	-0.17185684	-0.17185684	-0.17185684	-0.17185684	-0.17185684
-0.17185684	-0.17185684	-0.17185684	1.2844398	-0.17185684	-0.17185684	-0.17185684	-0.16936462	-0.17185684	-0.17185684	0.25862142	-0.17185684	-0.17185684	-0.17185684	-0.17185684	-0.17185684	-0.17185684	-0.17185684	-0.17185684	-0.17185684	-0.17185684	-0.17185684	-0.17185684	-0.17185684	-0.17185684	-0.17185684	-0.17185684	-0.17185684	-0.17185684	-0.17185684	-0.17185684	-0.17185684	-0.17185684	-0.17185684	-0.17185684	-0.17185684	-0.17185684	-0.17185684	-0.17185684	-0.17185684	-0.0964028	-0.17185684	-0.17185684	-0.17185684	-0.17185684	-0.17185684	-0.17185684	-0.17185684	-0.17185684	-0.17185684
-0.17185684	-0.17185684	-0.17185684	-0.17185684	-0.17185684	-0.17185684	-0.17185684	0.05777251	-0.17185684	-0.17185684	-0.17185684	-0.17185684	-0.17185684	-0.17185684	-0.17185684	-0.17185684	-0.17185684	-0.17185684	-0.17185684	-0.17185684	-0.17185684	-0.17185684	-0.17185684	-0.17185684	-0.17185684	-0.17185684	-0.17185684	-0.17185684	-0.17185684	-0.17185684	-0.17185684	-0.17185684	-0.17185684	-0.17185684	-0.17185684	-0.17185684	-0.17185684	-0.17185684	-0.17185684	-0.17185684	-0.08239092	-0.17185684	-0.17185684	-0.17185684	-0.17185684	-0.17185684	-0.17185684	-0.17185684	-0.17185684	-0.17185684
-0.17185684	-0.17185684	-0.17185684	-0.17185684	-0.17185684	-0.13591334	-0.17185684	-0.17185684	-0.17185684	-0.17185684	-0.17185684	-0.17185684	-0.17185684	-0.17185684	-0.17185684	-0.17185684	-0.17185684	-0.17185684	-0.17185684	-0.17185684	-0.17185684	-0.17185684	-0.17185684	-0.17185684	-0.17185684	-0.17185684	-0.17185684	-0.17185684	-0.17185684	-0.17185684	-0.17185684	-0.17185684	-0.17185684	-0.17185684	-0.17185684	-0.17185684	-0.17185684	-0.17185684	-0.17185684	-0.17185684	0.62684387	-0.037428863	-0.17185684	-0.17185684	-0.17185684	-0.17185684	-0.17185684	-0.17185684	-0.17185684	-0.17185684
-0.17185684	-0.17185684	-0.17185684	-0.17185684	-0.17185684	-0.17185684	-0.17185684	-0.17185684	-0.17185684	-0.17185684	-0.17185684	-0.17185684	-0.17185684	-0.17185684	-0.17185684	-0.17185684	-0.17185684	-0.17185684	-0.17185684	-0.17185684	-0.17185684	-0.17185684	-0.17185684	-0.17185684	-0.17185684	-0.17185684	-0.17185684	-0.17185684	-0.17185684	-0.17185684	-0.17185684	-0.17185684	-0.17185684	-0.17185684	-0.17185684	-0.17185684	-0.17185684	-0.17185684	-0.17185684	0.17256473	1.4195901	0.3404304	-0.17185684	-0.17185684	-0.17185684	-0.17185684	-0.17185684	-0.17185684	-0.17185684	-0.17185684
-0.17185684	-0.17185684	-0.17185684	-0.17185684	-0.17185684	-0.17185684	-0.17185684	-0.17185684	-0.17185684	-0.17185684	2.0752518	-0.17185684	-0.17185684	-0.17185684	-0.17185684	-0.17185684	-0.17185684	-0.17185684	-0.17185684	-0.17185684	-0.17185684	-0.17185684	-0.17185684	-0.17185684	-0.17185684	-0.17185684	-0.17185684	-0.17185684	0.6847033	-0.17185684	-0.17185684	-0.17185684	-0.17185684	-0.17185684	-0.17185684	-0.17185684	-0.17185684	-0.17185684	-0.17185684	-0.17185684	2.1893241	0.6395332	-0.17185684	-0.17185684	-0.17185684	-0.17185684	-0.17185684	-0.17185684	-0.17185684	-0.17185684
-0.17185684	-0.17185684	-0.17185684	-0.17185684	-0.17185684	-0.17185684	-0.17185684	-0.17185684	-0.17185684	-0.17185684	-0.17185684	-0.17185684	-0.17185684	-0.17185684	-0.17185684	-0.17185684	-0.17185684	-0.17185684	-0.17185684	-0.17185684	-0.17185684	-0.17185684	-0.17185684	-0.17185684	-0.17185684	-0.17185684	-0.17185684	-0.17185684	1.0299798	-0.17185684	-0.17185684	-0.17185684	-0.17185684	-0.17185684	-0.17185684	-0.17185684	-0.17185684	-0.17185684	-0.17185684	-0.17185684	0.29337627	0.79430264	-0.17185684	-0.17185684	-0.17185684	-0.17185684	-0.17185684	-0.17185684	-0.17185684	-0.17185684
-0.17185684	-0.17185684	-0.17185684	-0.17185684	-0.17185684	-0.17185684	-0.17185684	-0.17185684	-0.17185684	-0.17185684	0.03231728	-0.077443	-0.17185684	-0.17185684	-0.17185684	-0.17185684	-0.17185684	-0.17185684	-0.17185684	-0.17185684	-0.17185684	-0.17185684	-0.17185684	-0.17185684	-0.17185684	-0.17185684	-0.17185684	-0.17185684	1.7286164	-0.005539962	-0.17185684	-0.17185684	-0.17185684	-0.17185684	-0.17185684	-0.17185684	-0.17185684	-0.17185684	-0.17185684	-0.17185684	-0.17185684	1.7457683	-0.17185684	-0.17185684	-0.17185684	-0.17185684	-0.17185684	-0.17185684	-0.17185684	-0.17185684
-0.17185684	-0.17185684	-0.17185684	-0.17185684	-0.17185684	-0.17185684	-0.17185684	-0.17185684	-0.17185684	0.09818028	-0.06663861	3.1110246	-0.17185684	-0.17185684	-0.17185684	-0.17185684	-0.17185684	-0.17185684	-0.17185684	-0.17185684	-0.17185684	-0.17185684	-0.17185684	-0.17185684	-0.17185684	-0.17185684	-0.17185684	-0.17185684	-0.17185684	-0.021689242	-0.17185684	-0.17185684	-0.17185684	-0.17185684	-0.17185684	-0.17185684	-0.17185684	-0.17185684	-0.17185684	-0.17185684	-0.17185684	2.3623784	-0.17185684	-0.17185684	-0.17185684	-0.17185684	-0.17185684	-0.17185684	-0.17185684	-0.17185684
-0.17185684	-0.17185684	-0.17185684	-0.17185684	-0.17185684	-0.17185684	-0.17185684	-0.17185684	-0.17185684	-0.17185684	-0.17185684	1.5476266	-0.17185684	-0.17185684	-0.17185684	-0.17185684	-0.17185684	-0.17185684	-0.17185684	-0.17185684	-0.17185684	-0.17185684	-0.17185684	-0.17185684	-0.17185684	-0.17185684	-0.17185684	-0.17185684	0.2472707	0.5085623	1.5640172	-0.17185684	-0.17185684	-0.17185684	-0.17185684	-0.17185684	-0.17185684	-0.17185684	-0.17185684	-0.17185684	-0.17185684	0.69126314	-0.17185684	-0.17185684	-0.17185684	-0.17185684	-0.17185684	-0.17185684	-0.17185684	-0.17185684
-0.17185684	-0.17185684	-0.17185684	-0.17185684	-0.17185684	-0.17185684	-0.17185684	-0.17185684	-0.17185684	-0.17185684	-0.17185684	-0.17185684	1.6544365	-0.1363924	-0.17185684	-0.17185684	-0.17185684	-0.17185684	-0.17185684	-0.17185684	-0.17185684	-0.17185684	-0.17185684	-0.17185684	-0.17185684	-0.17185684	-0.17185684	-0.17185684	0.36204103	2.379167	1.8418376	-0.17185684	-0.17185684	-0.17185684	-0.17185684	-0.17185684	-0.17185684	-0.17185684	-0.17185684	-0.17185684	-0.17185684	0.69159293	-0.17185684	-0.17185684	-0.17185684	-0.17185684	-0.17185684	-0.17185684	-0.17185684	-0.17185684
-0.17185684	-0.17185684	-0.17185684	-0.17185684	-0.17185684	-0.17185684	-0.17185684	-0.17185684	-0.17185684	-0.17185684	-0.17185684	-0.17185684	2.02704	0.72213024	-0.17185684	-0.17185684	-0.17185684	-0.17185684	-0.17185684	-0.17185684	-0.17185684	-0.17185684	-0.17185684	-0.17185684	-0.17185684	-0.17185684	-0.17185684	-0.17185684	0.13036785	3.0294318	1.8787487	-0.17185684	-0.17185684	-0.17185684	-0.17185684	-0.17185684	-0.17185684	-0.17185684	-0.17185684	-0.17185684	-0.17185684	1.3749971	-0.17185684	-0.17185684	-0.17185684	-0.17185684	-0.17185684	-0.17185684	-0.17185684	-0.17185684
-0.17185684	-0.17185684	-0.17185684	-0.17185684	-0.17185684	-0.17185684	-0.17185684	-0.17185684	-0.17185684	-0.17185684	-0.17185684	-0.17185684	1.412146	0.7350027	-0.17185684	-0.17185684	-0.17185684	-0.17185684	-0.17185684	-0.17185684	-0.17185684	-0.17185684	-0.17185684	-0.17185684	-0.17185684	-0.17185684	-0.17185684	-0.17185684	-0.17185684	1.6937263	0.80455655	0.31017807	-0.17185684	-0.17185684	-0.17185684	-0.17185684	-0.17185684	-0.17185684	-0.17185684	-0.17185684	-0.17185684	0.09246978	-0.17185684	-0.17185684	-0.17185684	-0.17185684	-0.17185684	-0.17185684	-0.17185684	-0.17185684
-0.17185684	-0.17185684	-0.17185684	-0.17185684	-0.17185684	-0.17185684	-0.17185684	-0.17185684	-0.17185684	-0.17185684	-0.17185684	-0.17185684	-0.17185684	1.196116	1.0848248	-0.17185684	-0.17185684	-0.17185684	-0.17185684	-0.17185684	-0.17185684	-0.17185684	-0.17185684	-0.17185684	-0.17185684	-0.17185684	-0.17185684	-0.17185684	-0.17185684	1.1629686	0.91396886	-0.05483759	-0.17185684	-0.17185684	-0.17185684	-0.17185684	-0.17185684	-0.17185684	-0.17185684	-0.17185684	-0.17185684	-0.17185684	-0.17185684	-0.17185684	-0.17185684	-0.17185684	-0.17185684	-0.17185684	-0.17185684	-0.17185684
-0.17185684	-0.17185684	-0.17185684	-0.17185684	-0.17185684	-0.17185684	-0.17185684	-0.17185684	-0.17185684	-0.17185684	-0.17185684	-0.17185684	-0.17185684	-0.17185684	-0.17185684	-0.17185684	-0.17185684	-0.17185684	-0.17185684	-0.17185684	-0.17185684	-0.17185684	-0.17185684	-0.17185684	-0.17185684	-0.17185684	-0.17185684	-0.17185684	-0.17185684	0.9211012	-0.08340477	-0.17185684	-0.17185684	-0.17185684	-0.17185684	-0.17185684	-0.17185684	-0.17185684	-0.17185684	-0.17185684	-0.17185684	0.58796114	-0.17185684	-0.17185684	-0.17185684	-0.17185684	-0.17185684	-0.17185684	-0.17185684	-0.17185684
-0.17185684	-0.17185684	-0.17185684	-0.17185684	-0.17185684	-0.17185684	-0.17185684	-0.17185684	-0.17185684	-0.17185684	-0.17185684	-0.17185684	-0.17185684	-0.17185684	1.2789489	-0.17185684	-0.17185684	0.33934262	-0.17185684	-0.17185684	-0.17185684	-0.17185684	-0.17185684	-0.17185684	-0.17185684	-0.17185684	-0.17185684	-0.17185684	-0.17185684	-0.17185684	0.0026349768	-0.17185684	-0.17185684	-0.17185684	-0.17185684	-0.17185684	-0.17185684	-0.17185684	-0.17185684	-0.17185684	-0.17185684	0.07628673	-0.17185684	-0.17185684	-0.17185684	-0.17185684	-0.17185684	-0.17185684	-0.17185684	-0.17185684
-0.17185684	-0.17185684	-0.17185684	-0.17185684	-0.17185684	-0.17185684	-0.17185684	-0.17185684	-0.17185684	-0.17185684	-0.17185684	-0.17185684	-0.17185684	-0.17185684	-0.06468148	-0.17185684	-0.17185684	-0.17185684	-0.17185684	-0.17185684	-0.17185684	-0.17185684	-0.17185684	-0.17185684	-0.17185684	-0.17185684	-0.17185684	-0.17185684	-0.17185684	-0.17185684	0.46618614	-0.17185684	-0.17185684	-0.17185684	-0.17185684	-0.17185684	-0.17185684	-0.17185684	-0.17185684	-0.17185684	-0.17185684	-0.17185684	-0.17185684	-0.17185684	-0.17185684	-0.17185684	-0.17185684	-0.17185684	-0.17185684	-0.17185684
-0.17185684	-0.17185684	-0.17185684	-0.17185684	-0.17185684	-0.17185684	-0.17185684	-0.17185684	-0.17185684	-0.17185684	-0.17185684	-0.17185684	-0.17185684	-0.17185684	0.2683879	-0.067250386	-0.17185684	0.019180665	0.68929416	-0.17185684	-0.17185684	-0.17185684	-0.17185684	-0.17185684	-0.17185684	-0.17185684	-0.17185684	-0.17185684	-0.17185684	-0.17185684	1.5754055	-0.17185684	-0.17185684	-0.17185684	-0.17185684	-0.17185684	-0.17185684	-0.17185684	-0.17185684	-0.17185684	-0.17185684	1.8971175	-0.17185684	-0.17185684	-0.17185684	-0.17185684	-0.17185684	-0.17185684	-0.17185684	0.23383062
-0.17185684	-0.17185684	-0.17185684	0.82950896	-0.17185684	-0.17185684	-0.17185684	-0.17185684	-0.17185684	-0.17185684	-0.17185684	-0.17185684	-0.17185684	-0.17185684	-0.17185684	-0.17185684	-0.17185684	-0.17185684	-0.17185684	-0.17185684	-0.17185684	-0.17185684	-0.17185684	-0.17185684	-0.17185684	-0.17185684	-0.17185684	-0.17185684	-0.17185684	-0.17185684	0.6446903	-0.17185684	-0.17185684	-0.17185684	-0.17185684	-0.17185684	-0.17185684	-0.17185684	-0.17185684	-0.17185684	-0.17185684	1.0478004	-0.17185684	-0.17185684	-0.17185684	-0.17185684	-0.17185684	-0.17185684	-0.17185684	-0.17185684
-0.17185684	-0.17185684	-0.17185684	0.2656558	-0.17185684	-0.17185684	-0.17185684	-0.17185684	-0.17185684	-0.17185684	-0.17185684	-0.17185684	-0.17185684	-0.17185684	-0.17185684	-0.17185684	-0.17185684	-0.17185684	-0.17185684	-0.17185684	-0.17185684	-0.17185684	-0.17185684	-0.17185684	-0.17185684	-0.17185684	-0.17185684	-0.17185684	-0.17185684	-0.027295213	1.2638963	-0.17185684	-0.17185684	-0.17185684	-0.17185684	-0.17185684	-0.17185684	-0.17185684	-0.17185684	-0.17185684	-0.17185684	2.017415	-0.17185684	-0.17185684	-0.17185684	-0.17185684	-0.17185684	-0.17185684	-0.17185684	-0.17185684
-0.17185684	-0.17185684	-0.17185684	0.7370571	-0.17185684	-0.17185684	-0.17185684	-0.17185684	-0.17185684	-0.17185684	-0.17185684	-0.17185684	-0.17185684	-0.17185684	-0.17185684	-0.17185684	-0.17185684	-0.17185684	-0.17185684	-0.17185684	0.11132201	-0.17185684	-0.17185684	-0.17185684	-0.17185684	-0.17185684	-0.17185684	-0.17185684	-0.17185684	-0.17185684	0.40114927	-0.17185684	-0.17185684	-0.17185684	-0.17185684	-0.17185684	-0.17185684	-0.17185684	-0.17185684	-0.17185684	-0.17185684	0.6663521	-0.17185684	-0.17185684	-0.17185684	-0.17185684	-0.17185684	-0.17185684	-0.17185684	-0.17185684
-0.17185684	-0.17185684	-0.17185684	-0.17185684	-0.17185684	-0.17185684	-0.17185684	-0.17185684	-0.17185684	-0.17185684	-0.17185684	-0.17185684	-0.17185684	-0.17185684	-0.17185684	-0.17185684	-0.17185684	-0.17185684	-0.17185684	-0.17185684	-0.17185684	-0.17185684	-0.17185684	-0.17185684	-0.17185684	-0.17185684	-0.17185684	-0.17185684	-0.17185684	-0.17185684	0.4709545	-0.17185684	-0.17185684	-0.17185684	-0.17185684	-0.17185684	-0.17185684	-0.17185684	-0.17185684	-0.17185684	-0.17185684	-0.17185684	-0.17185684	-0.17185684	-0.17185684	-0.17185684	-0.17185684	-0.17185684	-0.17185684	-0.17185684
-0.17185684	-0.17185684	-0.17185684	-0.17185684	-0.17185684	-0.17185684	-0.17185684	-0.17185684	-0.17185684	-0.17185684	-0.17185684	-0.17185684	-0.17185684	-0.17185684	-0.17185684	-0.17185684	-0.17185684	-0.17185684	-0.17185684	-0.17185684	-0.17185684	-0.17185684	-0.17185684	-0.17185684	-0.17185684	-0.17185684	-0.17185684	-0.17185684	-0.17185684	-0.17185684	0.7188009	-0.17185684	-0.17185684	-0.17185684	-0.17185684	-0.17185684	-0.17185684	-0.17185684	-0.17185684	-0.17185684	-0.17185684	-0.17185684	-0.17185684	-0.17185684	-0.17185684	-0.17185684	-0.17185684	-0.17185684	-0.17185684	-0.17185684
-0.17185684	-0.17185684	-0.17185684	-0.17185684	-0.17185684	-0.17185684	-0.17185684	-0.17185684	-0.17185684	-0.17185684	-0.17185684	-0.17185684	-0.17185684	-0.17185684	-0.17185684	-0.17185684	-0.17185684	0.28669327	-0.17185684	-0.17185684	-0.17185684	-0.17185684	-0.17185684	-0.17185684	-0.17185684	-0.17185684	-0.17185684	-0.17185684	-0.17185684	-0.17185684	-0.17185684	0.20015301	-0.17185684	-0.17185684	-0.17185684	-0.17185684	-0.17185684	-0.17185684	-0.17185684	-0.17185684	-0.17185684	-0.17185684	-0.17185684	-0.17185684	-0.17185684	-0.17185684	-0.17185684	-0.17185684	-0.17185684	-0.17185684
0.2871877	-0.17185684	-0.17185684	-0.17185684	-0.17185684	-0.17185684	-0.17185684	-0.17185684	-0.17185684	-0.17185684	-0.17185684	-0.17185684	0.52711564	-0.17185684	-0.17185684	-0.17185684	-0.17185684	-0.01831818	-0.17185684	-0.17185684	-0.17185684	-0.17185684	-0.17185684	-0.17185684	-0.17185684	-0.17185684	-0.17185684	-0.17185684	-0.17185684	-0.17185684	1.041534	-0.1683271	-0.17185684	-0.17185684	-0.17185684	-0.17185684	-0.17185684	-0.17185684	-0.17185684	-0.17185684	-0.17185684	-0.17185684	-0.17185684	-0.17185684	-0.17185684	-0.17185684	-0.17185684	-0.17185684	-0.17185684	-0.17185684
1.939267	-0.17185684	-0.17185684	-0.17185684	-0.17185684	-0.17185684	-0.17185684	-0.17185684	-0.17185684	-0.17185684	-0.17185684	-0.17185684	-0.17185684	-0.17185684	-0.17185684	-0.17185684	-0.17185684	-0.17185684	-0.13438447	-0.17185684	-0.17185684	-0.17185684	-0.17185684	-0.17185684	-0.17185684	-0.17185684	-0.17185684	-0.17185684	-0.17185684	-0.17185684	1.1062982	-0.17185684	-0.17185684	-0.17185684	-0.17185684	-0.17185684	-0.17185684	-0.17185684	-0.17185684	-0.17185684	-0.17185684	-0.17185684	-0.17185684	-0.17185684	-0.17185684	-0.17185684	-0.17185684	-0.17185684	-0.17185684	-0.17185684
2.473104	-0.17185684	-0.17185684	-0.17185684	-0.17185684	-0.17185684	-0.17185684	-0.17185684	-0.17185684	-0.17185684	-0.17185684	-0.17185684	-0.17185684	-0.17185684	-0.17185684	-0.17185684	-0.17185684	0.048931856	-0.17185684	-0.17185684	-0.17185684	-0.17185684	-0.17185684	-0.17185684	-0.17185684	-0.17185684	-0.17185684	-0.17185684	-0.17185684	-0.17185684	-0.17185684	-0.17185684	-0.17185684	-0.17185684	-0.17185684	-0.17185684	-0.17185684	-0.17185684	-0.17185684	-0.17185684	-0.17185684	-0.17185684	-0.17185684	-0.17185684	-0.17185684	-0.17185684	-0.17185684	-0.17185684	-0.17185684	-0.17185684
2.2233622	-0.17185684	-0.17185684	0.024790937	0.09921377	-0.027326927	-0.17185684	-0.17185684	-0.17185684	-0.17185684	-0.17185684	-0.17185684	-0.17185684	-0.17185684	-0.17185684	-0.17185684	-0.17185684	-0.17185684	-0.17185684	-0.17185684	-0.17185684	-0.17185684	-0.17185684	-0.17185684	-0.17185684	-0.17185684	-0.17185684	-0.17185684	-0.17185684	-0.17185684	0.5116947	-0.17185684	-0.17185684	-0.17185684	-0.17185684	-0.17185684	-0.17185684	-0.17185684	-0.17185684	-0.17185684	-0.17185684	-0.17185684	-0.17185684	-0.17185684	-0.17185684	-0.17185684	-0.17185684	-0.17185684	-0.17185684	-0.17185684
0.9081188	-0.17185684	-0.17185684	-0.0024616176	-0.17185684	-0.17185684	-0.17185684	-0.17185684	-0.17185684	-0.17185684	-0.17185684	-0.17185684	-0.17185684	-0.17185684	-0.17185684	-0.17185684	-0.17185684	-0.17185684	-0.17185684	-0.17185684	-0.17185684	-0.17185684	-0.17185684	-0.17185684	-0.17185684	-0.17185684	-0.17185684	-0.17185684	-0.17185684	-0.010950556	1.45877	0.16864528	-0.17185684	-0.17185684	-0.17185684	-0.17185684	-0.17185684	-0.17185684	-0.17185684	-0.17185684	-0.17185684	-0.17185684	-0.17185684	-0.17185684	-0.17185684	-0.17185684	-0.17185684	-0.17185684	-0.17185684	-0.17185684
1.3684291	-0.17185684	-0.17185684	0.28452492	0.1690804	-0.17185684	-0.17185684	-0.17185684	-0.17185684	-0.17185684	-0.17185684	-0.17185684	-0.17185684	-0.17185684	-0.17185684	-0.17185684	-0.17185684	-0.17185684	-0.17185684	-0.17185684	-0.17185684	-0.17185684	-0.17185684	-0.17185684	-0.17185684	-0.17185684	-0.17185684	-0.17185684	-0.17185684	-0.17185684	1.6429154	0.58908844	-0.17185684	-0.17185684	-0.17185684	-0.17185684	-0.17185684	-0.17185684	-0.17185684	-0.17185684	-0.17185684	-0.17185684	-0.17185684	-0.17185684	-0.17185684	-0.17185684	-0.17185684	0.31483775	0.48727894	-0.17185684
1.573126	-0.17185684	-0.17185684	-0.17185684	0.9685526	-0.17185684	-0.17185684	-0.17185684	-0.17185684	-0.17185684	-0.17185684	-0.17185684	-0.17185684	-0.17185684	-0.17185684	-0.17185684	-0.17185684	-0.17185684	-0.17185684	-0.17185684	-0.17185684	-0.17185684	-0.17185684	-0.17185684	-0.17185684	-0.17185684	-0.17185684	-0.17185684	-0.17185684	-0.17185684	1.0792822	-0.17110255	-0.17185684	-0.17185684	-0.17185684	-0.17185684	-0.17185684	-0.17185684	-0.17185684	-0.17185684	-0.17185684	-0.17185684	-0.17185684	-0.17185684	-0.17185684	-0.17185684	-0.17185684	-0.17185684	-0.17185684	-0.17185684
1.1480439	-0.17185684	-0.17185684	-0.17185684	-0.17185684	-0.17185684	-0.17185684	-0.17185684	-0.17185684	-0.17185684	-0.17185684	-0.17185684	-0.17185684	-0.17185684	-0.17185684	-0.17185684	-0.17185684	-0.17185684	-0.17185684	-0.17185684	-0.17185684	-0.17185684	-0.17185684	-0.17185684	-0.17185684	-0.17185684	-0.17185684	-0.17185684	-0.17185684	-0.17185684	-0.17185684	-0.17185684	-0.17185684	-0.17185684	-0.17185684	-0.17185684	-0.17185684	-0.17185684	-0.17185684	-0.17185684	-0.17185684	-0.17185684	-0.17185684	-0.17185684	-0.17185684	-0.17185684	-0.17185684	-0.17185684	-0.17185684	0.9966336
-0.124642685	-0.17185684	-0.17185684	-0.17185684	-0.17185684	-0.17185684	-0.17185684	-0.17185684	-0.17185684	-0.17185684	-0.17185684	-0.17185684	-0.17185684	-0.17185684	-0.17185684	-0.17185684	-0.17185684	-0.17185684	-0.17185684	-0.17185684	-0.17185684	-0.17185684	-0.17185684	-0.17185684	-0.17185684	-0.17185684	-0.17185684	-0.17185684	-0.17185684	-0.17185684	0.95957124	-0.17185684	-0.17185684	-0.17185684	-0.17185684	-0.17185684	-0.17185684	-0.17185684	-0.17185684	-0.17185684	-0.17185684	-0.17185684	-0.17185684	-0.17185684	-0.17185684	-0.17185684	-0.17185684	-0.17185684	-0.17185684	0.1347519
1.1565883	-0.17185684	-0.17185684	-0.17185684	-0.17185684	-0.17185684	-0.17185684	-0.17185684	-0.17185684	-0.17185684	-0.17185684	-0.17185684	-0.17185684	-0.17185684	-0.17185684	-0.17185684	-0.17185684	-0.17185684	-0.17185684	-0.17185684	-0.17185684	-0.17185684	-0.17185684	-0.17185684	-0.17185684	-0.17185684	-0.17185684	-0.17185684	-0.17185684	-0.17185684	0.32918984	-0.17185684	-0.17185684	-0.17185684	-0.17185684	-0.17185684	-0.17185684	-0.17185684	-0.17185684	-0.17185684	-0.17185684	-0.17185684	-0.17185684	-0.17185684	-0.17185684	-0.17185684	-0.17185684	-0.17185684	-0.17185684	-0.17185684
-0.17185684	-0.17185684	-0.17185684	-0.17185684	-0.17185684	-0.17185684	-0.17185684	-0.17185684	-0.17185684	-0.17185684	-0.17185684	-0.17185684	-0.17185684	-0.17185684	-0.17185684	-0.17185684	-0.17185684	-0.17185684	-0.17185684	-0.17185684	-0.17185684	-0.17185684	-0.17185684	-0.17185684	-0.17185684	-0.17185684	-0.17185684	-0.17185684	-0.17185684	-0.17185684	-0.17185684	-0.17185684	-0.17185684	-0.17185684	-0.17185684	-0.17185684	-0.17185684	-0.17185684	-0.17185684	-0.17185684	-0.17185684	-0.17185684	-0.17185684	-0.17185684	-0.17185684	-0.17185684	-0.17185684	-0.17185684	-0.17185684	-0.17185684
-0.17185684	-0.17185684	-0.17185684	-0.17185684	-0.17185684	-0.17185684	-0.17185684	-0.17185684	-0.17185684	-0.17185684	-0.17185684	-0.17185684	-0.17185684	-0.17185684	-0.17185684	-0.17185684	-0.17185684	-0.17185684	-0.17185684	-0.17185684	-0.17185684	-0.17185684	-0.17185684	-0.17185684	-0.17185684	-0.17185684	-0.17185684	-0.17185684	-0.17185684	-0.17185684	-0.028349083	-0.17185684	-0.17185684	-0.17185684	-0.17185684	-0.17185684	-0.17185684	-0.17185684	-0.17185684	-0.17185684	-0.17185684	-0.17185684	-0.17185684	-0.17185684	-0.17185684	-0.17185684	-0.17185684	-0.17185684	-0.17185684	-0.17185684
-0.17185684	-0.17185684	-0.17185684	-0.17185684	-0.17185684	-0.17185684	-0.17185684	-0.17185684	-0.17185684	-0.17185684	-0.17185684	-0.17185684	-0.17185684	-0.17185684	-0.17185684	-0.17185684	-0.17185684	-0.17185684	-0.17185684	-0.17185684	-0.17185684	-0.17185684	-0.17185684	-0.17185684	-0.17185684	-0.17185684	-0.17185684	-0.17185684	-0.17185684	-0.17185684	1.1093681	-0.17185684	-0.17185684	-0.17185684	-0.17185684	-0.17185684	-0.13827191	-0.17185684	-0.17185684	-0.17185684	-0.17185684	-0.17185684	-0.17185684	-0.17185684	-0.17185684	-0.17185684	-0.17185684	-0.17185684	-0.17185684	-0.17185684
-0.17185684	0.88603604	-0.17185684	-0.17185684	-0.17185684	-0.17185684	-0.17185684	-0.17185684	-0.17185684	-0.17185684	-0.17185684	-0.17185684	-0.17185684	-0.17185684	-0.17185684	-0.17185684	-0.17185684	-0.17185684	-0.17185684	-0.17185684	-0.17185684	-0.17185684	-0.17185684	-0.17185684	-0.17185684	-0.17185684	-0.17185684	-0.17185684	-0.17185684	-0.17185684	0.812022	-0.17185684	-0.17185684	-0.17185684	-0.17185684	-0.17185684	-0.17185684	-0.17185684	-0.17185684	-0.17185684	-0.17185684	-0.17185684	-0.17185684	-0.17185684	-0.17185684	-0.17185684	-0.17185684	-0.17185684	-0.17185684	-0.17185684
-0.17185684	-0.17185684	-0.17185684	-0.17185684	-0.17185684	-0.17185684	-0.17185684	-0.17185684	-0.17185684	-0.17185684	-0.17185684	0.26187074	-0.17185684	-0.17185684	-0.17185684	-0.17185684	-0.17185684	-0.17185684	-0.17185684	-0.17185684	-0.17185684	-0.17185684	-0.17185684	-0.17185684	-0.17185684	-0.17185684	-0.17185684	-0.17185684	-0.17185684	0.025520328	0.33291125	-0.17185684	-0.17185684	-0.17185684	-0.17185684	-0.17185684	-0.17185684	-0.17185684	-0.17185684	-0.17185684	-0.17185684	-0.17185684	-0.17185684	-0.17185684	-0.17185684	-0.17185684	-0.17185684	-0.17185684	-0.17185684	-0.17185684
-0.17185684	-0.17185684	-0.17185684	-0.17185684	-0.17185684	-0.17185684	-0.17185684	-0.17185684	-0.17185684	-0.17185684	-0.17185684	0.17911133	-0.17185684	-0.17185684	-0.17185684	-0.17185684	-0.17185684	-0.17185684	-0.17185684	-0.17185684	-0.17185684	-0.17185684	-0.17185684	-0.17185684	-0.17185684	-0.17185684	-0.17185684	-0.17185684	-0.17185684	-0.17185684	-0.17185684	-0.17185684	-0.17185684	-0.17185684	-0.17185684	-0.17185684	-0.17185684	-0.17185684	-0.17185684	-0.17185684	-0.17185684	-0.17185684	-0.17185684	-0.17185684	-0.17185684	-0.17185684	-0.17185684	-0.17185684	-0.17185684	-0.17185684
0.56935245	0.17831749	-0.17185684	-0.17185684	-0.17185684	-0.17185684	-0.17185684	-0.17185684	-0.17185684	-0.17185684	-0.17185684	-0.17185684	-0.17185684	-0.17185684	-0.17185684	-0.17185684	-0.17185684	-0.17185684	-0.17185684	-0.17185684	-0.17185684	-0.17185684	-0.17185684	-0.17185684	-0.17185684	-0.17185684	-0.17185684	-0.17185684	-0.17185684	-0.17185684	-0.17185684	-0.17185684	-0.17185684	-0.17185684	-0.17185684	-0.17185684	-0.17185684	-0.17185684	-0.17185684	-0.17185684	-0.17185684	-0.17185684	-0.17185684	-0.17185684	-0.17185684	-0.17185684	-0.17185684	-0.17185684	-0.17185684	-0.17185684
-0.17185684	0.32512453	-0.17185684	-0.17185684	-0.17185684	-0.17185684	-0.17185684	-0.17185684	-0.17185684	-0.17185684	-0.17185684	-0.17185684	-0.17185684	-0.17185684	-0.17185684	-0.17185684	-0.17185684	-0.17185684	-0.17185684	-0.17185684	-0.17185684	-0.17185684	-0.17185684	-0.17185684	-0.17185684	-0.17185684	-0.17185684	-0.17185684	-0.17185684	-0.17185684	-0.12191146	-0.17185684	-0.17185684	-0.10689951	-0.17185684	-0.17185684	-0.17185684	-0.17185684	-0.17185684	-0.17185684	-0.17185684	-0.17185684	-0.17185684	-0.17185684	-0.17185684	-0.17185684	-0.17185684	-0.17185684	-0.17185684	-0.17185684
-0.17185684	0.65325785	-0.17185684	-0.17185684	-0.17185684	-0.17185684	-0.17185684	-0.17185684	-0.17185684	-0.17185684	-0.17185684	-0.17185684	-0.17185684	-0.17185684	-0.17185684	-0.17185684	-0.17185684	-0.17185684	-0.17185684	-0.17185684	-0.17185684	-0.17185684	-0.17185684	-0.17185684	-0.17185684	-0.17185684	-0.17185684	-0.17185684	-0.17185684	-0.17185684	-0.17185684	-0.17185684	-0.17185684	-0.17185684	-0.17185684	-0.17185684	-0.17185684	-0.17185684	-0.17185684	-0.17185684	-0.17185684	-0.17185684	-0.17185684	-0.17185684	-0.17185684	-0.17185684	-0.17185684	-0.17185684	-0.17185684	-0.17185684
1.1627192	-0.17185684	-0.17185684	-0.17185684	-0.17185684	-0.17185684	-0.17185684	-0.17185684	-0.17185684	-0.17185684	0.3523027	-0.17185684	-0.17185684	-0.17185684	-0.17185684	-0.17185684	-0.17185684	-0.17185684	-0.17185684	-0.17185684	-0.17185684	-0.17185684	-0.17185684	-0.17185684	-0.17185684	-0.17185684	-0.17185684	-0.17185684	-0.17185684	-0.17185684	0.10018452	-0.17185684	-0.17185684	-0.17185684	-0.17185684	-0.17185684	-0.17185684	-0.17185684	-0.17185684	-0.17185684	-0.17185684	-0.17185684	-0.17185684	-0.17185684	-0.17185684	-0.17185684	-0.17185684	-0.17185684	-0.17185684	-0.17185684
0.33545497	-0.022328805	-0.17185684	-0.17185684	-0.17185684	-0.17185684	-0.17185684	-0.17185684	-0.17185684	-0.17185684	-0.17185684	-0.17185684	-0.17185684	-0.17185684	-0.17185684	-0.17185684	-0.17185684	-0.17185684	-0.17185684	-0.17185684	-0.17185684	-0.17185684	-0.17185684	-0.17185684	-0.17185684	-0.17185684	-0.17185684	-0.17185684	-0.17185684	-0.17185684	-0.17185684	-0.17185684	-0.17185684	-0.082159534	-0.17185684	-0.17185684	-0.17185684	-0.17185684	-0.17185684	-0.17185684	-0.17185684	-0.17185684	-0.17185684	-0.17185684	-0.17185684	-0.17185684	-0.17185684	-0.17185684	-0.17185684	-0.17185684
-0.17185684	-0.17185684	-0.17185684	-0.17185684	-0.17185684	-0.17185684	-0.17185684	-0.17185684	-0.17185684	0.19009094	-0.17185684	-0.17185684	-0.17185684	-0.17185684	-0.17185684	-0.17185684	-0.17185684	-0.17185684	-0.17185684	-0.17185684	-0.17185684	-0.17185684	-0.17185684	-0.17185684	-0.17185684	-0.17185684	-0.17185684	-0.17185684	-0.17185684	-0.17185684	-0.17185684	-0.17185684	-0.17185684	-0.17185684	-0.17185684	-0.17185684	-0.17185684	-0.17185684	-0.17185684	-0.17185684	-0.17185684	-0.17185684	-0.17185684	-0.17185684	-0.17185684	-0.17185684	-0.17185684	-0.17185684	-0.17185684	-0.17185684
-0.17185684	-0.17185684	-0.17185684	-0.17185684	-0.17185684	-0.17185684	-0.17185684	-0.17185684	-0.17185684	-0.17185684	-0.17185684	-0.17185684	-0.17185684	-0.17185684	-0.17185684	-0.17185684	-0.17185684	-0.17185684	-0.17185684	-0.17185684	-0.17185684	-0.17185684	-0.17185684	-0.17185684	-0.17185684	-0.17185684	-0.17185684	-0.17185684	0.040605493	-0.17185684	-0.17185684	-0.17185684	-0.17185684	-0.17185684	-0.17185684	-0.17185684	-0.17185684	-0.17185684	-0.17185684	-0.17185684	-0.17185684	-0.17185684	-0.17185684	-0.17185684	-0.17185684	-0.17185684	-0.17185684	-0.17185684	-0.17185684	-0.17185684
-0.17185684	-0.17185684	-0.17185684	-0.17185684	-0.17185684	-0.17185684	-0.17185684	-0.17185684	0.12474234	-0.17185684	-0.17185684	-0.17185684	-0.17185684	-0.17185684	-0.17185684	-0.17185684	-0.17185684	-0.17185684	-0.17185684	-0.17185684	-0.17185684	-0.17185684	-0.17185684	-0.17185684	-0.17185684	-0.17185684	-0.17185684	-0.17185684	-0.17185684	-0.17185684	-0.17185684	-0.17185684	-0.17185684	-0.17185684	-0.17185684	-0.17185684	-0.17185684	-0.17185684	-0.17185684	-0.17185684	-0.17185684	-0.17185684	-0.17185684	-0.17185684	-0.17185684	-0.17185684	-0.17185684	-0.17185684	-0.17185684	-0.17185684
-0.17185684	-0.17185684	-0.17185684	-0.17185684	-0.17185684	-0.17185684	-0.17185684	-0.17185684	0.3997137	-0.17185684	-0.17185684	-0.17185684	-0.17185684	-0.17185684	-0.17185684	-0.17185684	-0.17185684	-0.17185684	-0.17185684	-0.17185684	-0.17185684	-0.17185684	-0.17185684	-0.17185684	-0.17185684	-0.17185684	-0.17185684	-0.17185684	-0.17185684	-0.17185684	-0.17185684	-0.17185684	-0.17185684	-0.17185684	-0.17185684	-0.17185684	-0.17185684	-0.17185684	-0.17185684	-0.17185684	-0.17185684	-0.17185684	-0.17185684	-0.17185684	-0.17185684	-0.17185684	-0.17185684	-0.17185684	-0.17185684	-0.17185684
-0.17185684	-0.17185684	-0.17185684	-0.17185684	-0.17185684	-0.17185684	-0.17185684	-0.17185684	-0.17185684	-0.17185684	-0.17185684	-0.17185684	-0.17185684	-0.17185684	-0.17185684	-0.17185684	-0.17185684	-0.17185684	-0.17185684	-0.17185684	-0.17185684	-0.17185684	-0.16082697	-0.17185684	-0.17185684	0.63870025	-0.17185684	-0.17185684	-0.17185684	-0.17185684	-0.17185684	-0.17185684	-0.17185684	-0.17185684	-0.17185684	-0.17185684	-0.17185684	-0.17185684	-0.17185684	-0.17185684	-0.17185684	-0.17185684	-0.17185684	-0.17185684	-0.17185684	-0.17185684	-0.17185684	-0.17185684	-0.17185684	-0.17185684
-0.17185684	-0.17185684	-0.17185684	-0.17185684	-0.17185684	-0.17185684	-0.17185684	-0.17185684	0.17972104	-0.17185684	-0.17185684	-0.17185684	-0.17185684	-0.17185684	-0.17185684	-0.17185684	-0.17185684	-0.17185684	-0.17185684	-0.17185684	-0.17185684	-0.17185684	-0.17185684	-0.17185684	0.6260553	-0.17185684	-0.17185684	-0.17185684	-0.17185684	-0.17185684	-0.17185684	-0.17185684	-0.17185684	-0.17185684	-0.17185684	-0.17185684	-0.17185684	-0.17185684	-0.17185684	-0.17185684	-0.17185684	-0.17185684	-0.17185684	-0.17185684	-0.17185684	-0.17185684	-0.17185684	-0.17185684	-0.17185684	-0.17185684
-0.17185684	-0.17185684	-0.17185684	-0.17185684	-0.17185684	-0.17185684	-0.17185684	-0.17185684	-0.17185684	-0.17185684	-0.17185684	-0.17185684	-0.17185684	-0.17185684	-0.17185684	-0.17185684	-0.17185684	-0.17185684	-0.17185684	-0.17185684	-0.17185684	-0.17185684	-0.17185684	-0.17185684	-0.17185684	-0.17185684	-0.17185684	-0.17185684	-0.17185684	-0.17185684	-0.17185684	-0.17185684	-0.17185684	-0.17185684	-0.17185684	-0.17185684	-0.17185684	-0.17185684	-0.17185684	-0.17185684	-0.17185684	-0.17185684	-0.17185684	-0.17185684	-0.17185684	-0.17185684	-0.17185684	-0.17185684	-0.17185684	-0.17185684
-0.17185684	-0.17185684	-0.17185684	-0.17185684	-0.17185684	-0.17185684	-0.17185684	-0.17185684	-0.17185684	-0.17185684	-0.17185684	-0.17185684	-0.17185684	-0.17185684	-0.17185684	-0.17185684	-0.17185684	-0.17185684	-0.17185684	-0.17185684	-0.17185684	-0.17185684	-0.17185684	-0.17185684	-0.17185684	-0.17185684	-0.17185684	-0.17185684	-0.17185684	-0.17185684	-0.17185684	-0.17185684	-0.17185684	-0.17185684	-0.17185684	-0.17185684	-0.17185684	-0.17185684	-0.17185684	-0.17185684	-0.17185684	-0.17185684	-0.17185684	-0.17185684	-0.17185684	-0.17185684	-0.17185684	-0.17185684	-0.17185684	-0.17185684
-0.17185684	-0.17185684	-0.17185684	-0.17185684	-0.17185684	0.5957511	-0.17185684	-0.12169868	-0.17185684	-0.17185684	-0.17185684	-0.17185684	-0.17185684	-0.17185684	-0.17185684	-0.17185684	-0.17185684	-0.17185684	-0.17185684	-0.17185684	-0.17185684	-0.17185684	-0.17185684	-0.17185684	-0.17185684	-0.17185684	-0.17185684	-0.17185684	-0.17185684	-0.17185684	-0.17185684	-0.17185684	-0.17185684	-0.17185684	-0.17185684	-0.17185684	-0.17185684	-0.17185684	-0.17185684	-0.17185684	-0.17185684	-0.17185684	-0.17185684	-0.17185684	-0.17185684	-0.17185684	-0.17185684	-0.17185684	-0.17185684	-0.17185684
-0.17185684	-0.17185684	-0.17185684	-0.17185684	-0.17185684	-0.17185684	-0.17185684	-0.17185684	-0.17185684	-0.17185684	-0.17185684	-0.17185684	-0.17185684	-0.17185684	-0.17185684	-0.17185684	-0.17185684	-0.17185684	-0.17185684	-0.17185684	-0.17185684	-0.17185684	-0.17185684	-0.17185684	-0.17185684	-0.17185684	-0.17185684	-0.17185684	-0.17185684	-0.17185684	-0.17185684	-0.17185684	-0.17185684	-0.17185684	-0.17185684	-0.17185684	-0.17185684	-0.17185684	-0.17185684	-0.17185684	-0.17185684	-0.17185684	-0.17185684	-0.17185684	-0.17185684	-0.17185684	-0.17185684	-0.17185684	-0.17185684	-0.17185684
-0.17185684	-0.17185684	-0.17185684	-0.13744597	-0.17185684	-0.17185684	-0.17185684	-0.17185684	0.2977012	-0.17185684	-0.17185684	-0.17185684	-0.17185684	-0.17185684	-0.17185684	-0.17185684	-0.17185684	-0.17185684	-0.17185684	-0.17185684	-0.17185684	-0.17185684	-0.17185684	-0.17185684	-0.17185684	-0.17185684	-0.17185684	-0.17185684	-0.17185684	-0.17185684	-0.17185684	-0.17185684	-0.17185684	-0.17185684	-0.17185684	-0.17185684	-0.17185684	-0.17185684	-0.17185684	-0.17185684	-0.17185684	-0.17185684	-0.17185684	-0.17185684	-0.17185684	-0.17185684	-0.17185684	-0.17185684	-0.17185684	-0.17185684
-0.17185684	-0.17185684	-0.17185684	-0.17185684	-0.17185684	-0.17185684	-0.17185684	-0.17185684	-0.17185684	-0.17185684	-0.17185684	-0.17185684	-0.17185684	-0.17185684	-0.17185684	-0.17185684	-0.17185684	-0.17185684	-0.17185684	-0.17185684	-0.17185684	-0.17185684	-0.17185684	-0.17185684	-0.17185684	-0.17185684	-0.17185684	-0.17185684	-0.17185684	-0.17185684	-0.17185684	-0.17185684	-0.17185684	-0.17185684	-0.17185684	-0.17185684	-0.17185684	-0.17185684	-0.17185684	-0.17185684	-0.17185684	-0.17185684	-0.17185684	-0.17185684	-0.17185684	-0.17185684	-0.17185684	-0.17185684	-0.17185684	-0.17185684
-0.17185684	-0.17185684	-0.17185684	-0.17185684	-0.17185684	-0.17185684	-0.17185684	-0.11976064	-0.17185684	-0.17185684	-0.17185684	-0.17185684	-0.17185684	-0.17185684	-0.17185684	-0.17185684	-0.17185684	-0.17185684	-0.17185684	-0.17185684	-0.17185684	-0.17185684	-0.17185684	-0.17185684	-0.17185684	-0.17185684	-0.17185684	-0.17185684	-0.17185684	-0.17185684	-0.17185684	-0.17185684	-0.17185684	-0.17185684	-0.17185684	-0.17185684	-0.17185684	-0.17185684	-0.17185684	-0.17185684	-0.17185684	-0.17185684	-0.17185684	-0.17185684	-0.17185684	-0.17185684	-0.17185684	-0.17185684	-0.17185684	-0.17185684
-0.17185684	0.1667758	-0.17185684	-0.17185684	-0.17185684	-0.17185684	-0.17185684	0.35573837	-0.17185684	-0.17185684	-0.17185684	-0.17185684	-0.17185684	-0.17185684	-0.17185684	-0.17185684	-0.17185684	-0.17185684	-0.17185684	-0.17185684	-0.17185684	-0.17185684	-0.17185684	-0.17185684	-0.17185684	-0.17185684	-0.17185684	-0.17185684	-0.17185684	-0.17185684	-0.17185684	-0.17185684	-0.17185684	-0.17185684	-0.17185684	-0.17185684	-0.17185684	-0.17185684	-0.17185684	-0.17185684	-0.17185684	-0.17185684	-0.17185684	-0.17185684	-0.17185684	-0.17185684	-0.17185684	-0.17185684	-0.17185684	-0.17185684
-0.17185684	-0.13153894	-0.17185684	0.24519143	-0.17185684	-0.17185684	-0.17185684	-0.17185684	-0.17185684	-0.17185684	-0.17185684	-0.17185684	-0.17185684	-0.17185684	-0.17185684	-0.17185684	-0.17185684	-0.17185684	-0.17185684	-0.17185684	-0.17185684	-0.17185684	-0.17185684	-0.17185684	-0.17185684	-0.17185684	-0.17185684	-0.17185684	-0.17185684	-0.17185684	-0.17185684	-0.17185684	-0.17185684	-0.17185684	-0.17185684	-0.17185684	-0.17185684	-0.17185684	-0.17185684	-0.17185684	-0.17185684	-0.17185684	-0.17185684	-0.17185684	-0.17185684	-0.17185684	-0.17185684	-0.17185684	-0.17185684	-0.17185684
-0.17185684	1.6556438	-0.17185684	-0.17185684	-0.17185684	-0.17185684	2.0731432	-0.17185684	-0.17185684	-0.17185684	-0.17185684	-0.17185684	-0.17185684	-0.17185684	-0.17185684	-0.17185684	-0.17185684	-0.17185684	-0.17185684	-0.17185684	-0.17185684	-0.17185684	-0.17185684	-0.17185684	-0.17185684	-0.17185684	-0.17185684	-0.17185684	-0.17185684	-0.17185684	-0.17185684	-0.17185684	-0.17185684	-0.17185684	-0.17185684	-0.17185684	-0.17185684	-0.17185684	-0.17185684	-0.17185684	-0.17185684	-0.17185684	0.2785515	-0.17185684	-0.17185684	-0.17185684	-0.17185684	-0.17185684	-0.17185684	-0.17185684
-0.17185684	0.18551838	-0.17185684	-0.17185684	-0.17185684	-0.17185684	1.4216354	-0.17185684	-0.17185684	-0.17185684	-0.17185684	-0.17185684	-0.17185684	-0.17185684	-0.17185684	0.29211074	-0.17185684	-0.17185684	-0.17185684	-0.17185684	-0.17185684	-0.17185684	-0.17185684	-0.17185684	-0.17185684	-0.17185684	-0.17185684	-0.17185684	-0.17185684	-0.17185684	-0.17185684	-0.17185684	-0.17185684	-0.17185684	-0.17185684	-0.17185684	-0.17185684	-0.17185684	-0.17185684	-0.17185684	-0.17185684	0.30503812	-0.17185684	-0.17185684	-0.17185684	-0.17185684	-0.17185684	-0.17185684	-0.17185684	-0.17185684
0.70146185	0.5839588	-0.17185684	-0.17185684	-0.17185684	-0.17185684	1.1469223	-0.17185684	-0.17185684	-0.17185684	-0.17185684	-0.17185684	-0.17185684	-0.17185684	-0.17185684	-0.17185684	-0.17185684	-0.17185684	-0.17185684	-0.17185684	-0.17185684	-0.17185684	-0.17185684	-0.17185684	-0.17185684	-0.17185684	-0.17185684	-0.17185684	-0.17185684	-0.17185684	-0.17185684	-0.17185684	-0.17185684	-0.17185684	-0.17185684	-0.17185684	-0.17185684	-0.17185684	-0.17185684	-0.17185684	-0.17185684	-0.17185684	-0.17185684	-0.17185684	-0.17185684	-0.17185684	-0.17185684	-0.17185684	-0.17185684	-0.17185684
-0.06407835	-0.17185684	-0.17185684	-0.17185684	-0.17185684	0.13717908	0.0067971414	-0.17185684	-0.17185684	-0.17185684	0.32056582	-0.17185684	-0.17185684	-0.17185684	-0.17185684	-0.17185684	-0.17185684	-0.17185684	-0.17185684	-0.17185684	-0.17185684	-0.17185684	-0.17185684	-0.17185684	-0.17185684	-0.17185684	-0.17185684	-0.17185684	-0.17185684	-0.17185684	-0.17185684	-0.17185684	-0.17185684	-0.17185684	-0.17185684	-0.17185684	-0.17185684	-0.17185684	-0.17185684	-0.17185684	-0.17185684	-0.17185684	-0.17185684	-0.17185684	-0.17185684	-0.17185684	-0.17185684	-0.17185684	-0.17185684	-0.17185684
0.3519541	-0.17185684	-0.17185684	-0.17185684	-0.17185684	0.015477721	-0.17185684	-0.17185684	-0.17185684	-0.17185684	1.0232127	-0.17185684	-0.17185684	-0.17185684	-0.17185684	-0.17185684	-0.17185684	-0.17185684	-0.17185684	-0.17185684	-0.17185684	-0.17185684	-0.17185684	-0.17185684	-0.17185684	-0.17185684	-0.17185684	-0.17185684	-0.17185684	-0.17185684	-0.17185684	-0.17185684	-0.17185684	-0.17185684	-0.17185684	-0.17185684	-0.17185684	-0.17185684	-0.17185684	-0.17185684	-0.17185684	-0.17185684	-0.05140957	-0.17185684	-0.17185684	-0.17185684	-0.17185684	-0.17185684	-0.17185684	-0.17185684
-0.17185684	-0.17185684	-0.17185684	-0.17185684	-0.17185684	2.4009326	-0.17185684	-0.17185684	-0.17185684	-0.17185684	-0.17185684	-0.17185684	-0.17185684	-0.17185684	-0.17185684	-0.17185684	-0.17185684	-0.17185684	-0.17185684	-0.17185684	-0.17185684	-0.17185684	-0.17185684	-0.17185684	-0.17185684	-0.17185684	-0.17185684	-0.17185684	-0.17185684	-0.17185684	-0.17185684	-0.17185684	-0.17185684	-0.17185684	-0.17185684	-0.17185684	-0.17185684	-0.17185684	-0.17185684	-0.17185684	-0.17185684	-0.17185684	-0.024016514	0.6674673	-0.17185684	-0.17185684	-0.17185684	-0.17185684	-0.17185684	-0.17185684
-0.17185684	-0.17185684	-0.17185684	-0.17185684	0.29171106	0.5021115	0.7733154	-0.17185684	-0.17185684	-0.17185684	-0.17185684	0.0823928	-0.17185684	-0.17185684	-0.17185684	-0.17185684	-0.17185684	-0.17185684	-0.17185684	-0.17185684	-0.17185684	-0.17185684	-0.17185684	-0.17185684	-0.17185684	-0.17185684	-0.17185684	-0.011129078	-0.17185684	-0.17185684	-0.17185684	-0.17185684	-0.17185684	-0.17185684	-0.17185684	-0.17185684	-0.17185684	-0.17185684	-0.17185684	-0.17185684	-0.17185684	-0.048039112	-0.08118569	-0.17185684	-0.17185684	-0.17185684	-0.17185684	-0.17185684	-0.17185684	-0.17185684
-0.17185684	-0.17185684	-0.17185684	-0.17185684	1.2014182	-0.17185684	0.42145255	-0.17185684	-0.17185684	-0.17185684	-0.17185684	0.2983169	-0.17185684	-0.17185684	-0.17185684	-0.17185684	-0.17185684	-0.17185684	-0.17185684	-0.17185684	-0.17185684	-0.17185684	-0.17185684	-0.17185684	-0.17185684	-0.17185684	-0.17185684	-0.17185684	-0.17185684	-0.17185684	-0.17185684	-0.17185684	-0.17185684	-0.17185684	-0.17185684	-0.17185684	-0.17185684	-0.17185684	-0.17185684	-0.17185684	-0.17185684	-0.17185684	-0.17185684	-0.17185684	-0.17185684	-0.17185684	-0.17185684	-0.17185684	-0.17185684	-0.17185684
-0.17185684	-0.17185684	-0.17185684	-0.17185684	0.4815559	-0.17185684	0.8344958	-0.17185684	-0.17185684	-0.17185684	-0.17185684	1.4666536	-0.17185684	-0.17185684	-0.17185684	-0.17185684	-0.17185684	-0.17185684	-0.17185684	-0.17185684	-0.17185684	-0.17185684	-0.17185684	-0.17185684	-0.17185684	-0.17185684	-0.17185684	-0.17185684	-0.17185684	-0.17185684	-0.17185684	-0.17185684	-0.17185684	-0.17185684	-0.17185684	-0.17185684	-0.17185684	-0.17185684	-0.17185684	-0.17185684	0.45051423	-0.17185684	-0.17185684	-0.17185684	-0.17185684	-0.17185684	-0.17185684	-0.17185684	-0.17185684	-0.17185684
-0.17185684	-0.17185684	-0.17185684	-0.17185684	0.8656016	-0.17185684	-0.17185684	-0.17185684	-0.17185684	-0.17185684	-0.17185684	-0.17185684	0.555669	-0.17185684	-0.17185684	-0.17185684	-0.17185684	-0.17185684	-0.17185684	-0.17185684	-0.17185684	-0.17185684	-0.17185684	-0.17185684	-0.17185684	-0.17185684	-0.17185684	-0.17185684	-0.17185684	-0.17185684	-0.17185684	-0.17185684	-0.17185684	-0.17185684	-0.17185684	-0.17185684	-0.17185684	-0.17185684	-0.17185684	-0.17185684	-0.17185684	-0.17185684	-0.17185684	-0.17185684	-0.17185684	-0.17185684	-0.17185684	-0.17185684	-0.17185684	-0.17185684
-0.17185684	-0.17185684	-0.17185684	-0.17185684	-0.17185684	-0.17185684	-0.17185684	-0.17185684	-0.17185684	-0.17185684	-0.17185684	-0.17185684	-0.17185684	-0.17185684	-0.17185684	-0.17185684	-0.17185684	-0.17185684	-0.17185684	-0.17185684	-0.17185684	-0.17185684	-0.17185684	-0.17185684	-0.17185684	-0.17185684	-0.17185684	-0.17185684	-0.17185684	-0.17185684	-0.17185684	-0.17185684	-0.17185684	-0.17185684	-0.17185684	-0.17185684	-0.17185684	-0.17185684	-0.17185684	1.3903905	-0.17185684	-0.17185684	-0.17185684	-0.17185684	-0.17185684	-0.17185684	-0.17185684	-0.17185684	-0.17185684	-0.17185684
-0.17185684	-0.17185684	-0.17185684	-0.17185684	0.03018464	-0.17185684	-0.17185684	-0.17185684	-0.17185684	-0.17185684	-0.17185684	0.5751154	0.33646163	-0.17185684	-0.17185684	-0.17185684	-0.17185684	-0.17185684	-0.17185684	-0.17185684	-0.17185684	-0.17185684	-0.17185684	-0.17185684	-0.17185684	-0.17185684	-0.17185684	-0.17185684	-0.17185684	-0.053871233	-0.17185684	-0.17185684	-0.17185684	-0.17185684	-0.17185684	-0.17185684	-0.15737662	-0.17185684	-0.10162145	-0.13589834	-0.17185684	-0.13644634	-0.17185684	-0.17185684	-0.17185684	-0.17185684	-0.17185684	-0.17185684	-0.17185684	-0.17185684
-0.17185684	-0.17185684	-0.17185684	-0.17185684	-0.17185684	-0.17185684	0.99055886	-0.17185684	-0.17185684	-0.17185684	-0.17185684	-0.17185684	-0.17185684	-0.17185684	-0.17185684	-0.17185684	-0.17185684	-0.17185684	-0.17185684	-0.17185684	-0.17185684	-0.17185684	-0.17185684	-0.17185684	-0.17185684	-0.17185684	-0.17185684	-0.17185684	-0.17185684	-0.17185684	-0.17185684	-0.17185684	-0.17185684	-0.17185684	-0.17185684	-0.17185684	-0.17185684	-0.17185684	1.1443682	-0.17185684	-0.17185684	-0.17185684	-0.17185684	-0.17185684	-0.17185684	-0.17185684	-0.17185684	-0.17185684	-0.17185684	-0.17185684
-0.17185684	-0.17185684	-0.17185684	0.25603503	-0.17185684	-0.17185684	0.44970822	-0.17185684	-0.17185684	-0.17185684	-0.17185684	-0.17185684	-0.17185684	-0.17185684	-0.17185684	-0.17185684	-0.17185684	-0.17185684	-0.17185684	-0.17185684	-0.17185684	-0.17185684	-0.17185684	-0.17185684	-0.17185684	-0.17185684	-0.17185684	-0.17185684	-0.17185684	-0.17185684	-0.17185684	-0.17185684	-0.17185684	-0.17185684	-0.17185684	-0.17185684	-0.17185684	0.5766506	-0.17185684	-0.17185684	-0.17185684	-0.17185684	-0.17185684	-0.17185684	-0.17185684	-0.17185684	-0.17185684	-0.17185684	-0.17185684	-0.17185684
-0.17185684	-0.17185684	-0.17185684	1.0532037	-0.17185684	-0.17185684	-0.13140786	-0.17185684	-0.17185684	-0.17185684	-0.17185684	-0.17185684	-0.17185684	-0.13312323	-0.17185684	-0.17185684	-0.17185684	-0.17185684	-0.17185684	-0.17185684	-0.17185684	-0.17185684	-0.17185684	-0.17185684	-0.17185684	-0.17185684	-0.17185684	-0.17185684	-0.17185684	-0.17185684	-0.17185684	-0.17185684	-0.17185684	-0.17185684	-0.17185684	-0.17185684	-0.17185684	0.8183969	-0.17185684	-0.17185684	-0.17185684	-0.17185684	-0.17185684	-0.17185684	-0.17185684	-0.17185684	-0.17185684	-0.17185684	-0.17185684	-0.17185684
-0.17185684	-0.17185684	-0.17185684	-0.106959425	-0.17185684	-0.17185684	-0.17185684	-0.17185684	-0.17185684	-0.17185684	-0.17185684	-0.17185684	1.205375	-0.17185684	-0.17185684	-0.17185684	-0.17185684	-0.17185684	-0.17185684	-0.17185684	-0.17185684	-0.17185684	-0.17185684	-0.17185684	-0.17185684	-0.17185684	-0.17185684	-0.17185684	-0.17185684	-0.17185684	-0.17185684	-0.17185684	-0.17185684	-0.17185684	-0.17185684	-0.17185684	-0.17185684	-0.17185684	-0.17185684	-0.17185684	-0.17185684	-0.17185684	-0.17185684	-0.17185684	-0.17185684	-0.17185684	-0.17185684	-0.17185684	-0.17185684	-0.17185684
-0.17185684	-0.17185684	-0.17185684	-0.17185684	-0.17185684	-0.17185684	-0.17185684	-0.17185684	-0.17185684	-0.17185684	-0.17185684	-0.17185684	2.909484	-0.17185684	-0.17185684	-0.17185684	-0.17185684	-0.17185684	-0.17185684	-0.07234418	-0.17185684	-0.17185684	-0.17185684	-0.17185684	-0.17185684	-0.17185684	-0.17185684	-0.17185684	-0.17185684	1.3934243	-0.17185684	-0.17185684	-0.17185684	-0.17185684	-0.17185684	-0.17185684	-0.17185684	-0.17185684	-0.17185684	-0.17185684	-0.17185684	-0.17185684	-0.17185684	-0.17185684	-0.17185684	-0.17185684	-0.17185684	-0.17185684	-0.17185684	0.99067575
-0.17185684	-0.17185684	-0.17185684	-0.17185684	-0.17185684	-0.17185684	-0.17185684	-0.17185684	-0.17185684	-0.17185684	-0.17185684	-0.17185684	3.252498	-0.17185684	-0.17185684	-0.17185684	-0.17185684	-0.17185684	-0.17185684	-0.17185684	-0.17185684	-0.17185684	-0.17185684	-0.17185684	-0.17185684	-0.17185684	-0.17185684	-0.17185684	-0.17185684	-0.17185684	-0.17185684	-0.17185684	0.2108046	-0.17185684	-0.17185684	-0.17185684	-0.17185684	-0.17185684	-0.17185684	-0.17185684	-0.17185684	-0.17185684	-0.17185684	-0.17185684	-0.17185684	-0.17185684	-0.17185684	-0.17185684	-0.17185684	1.1198717
-0.17185684	-0.17185684	-0.17185684	-0.17185684	-0.17185684	-0.17185684	-0.17185684	-0.17185684	-0.17185684	-0.17185684	-0.17185684	-0.17185684	2.438359	-0.17185684	-0.17185684	-0.17185684	-0.17185684	-0.17185684	-0.17185684	-0.17185684	-0.17185684	-0.17185684	-0.17185684	-0.17185684	-0.17185684	-0.17185684	-0.17185684	-0.17185684	-0.17185684	-0.17185684	-0.17185684	-0.17185684	1.1848543	-0.17185684	-0.17185684	-0.17185684	-0.17185684	-0.17185684	-0.17185684	-0.17185684	-0.17185684	0.42485237	-0.17185684	-0.17185684	-0.17185684	-0.17185684	-0.17185684	-0.17185684	1.3404104	-0.17185684
-0.17185684	-0.17185684	-0.17185684	-0.17185684	-0.17185684	-0.17185684	-0.17185684	-0.17185684	-0.17185684	-0.17185684	-0.17185684	-0.17185684	3.6402152	-0.17185684	-0.17185684	-0.17185684	-0.17185684	-0.17185684	-0.17185684	-0.17185684	-0.17185684	-0.17185684	-0.17185684	-0.17185684	-0.17185684	-0.17185684	-0.17185684	-0.17185684	-0.17185684	-0.17185684	-0.17185684	-0.17185684	0.059902325	-0.17185684	-0.17185684	-0.17185684	-0.17185684	-0.17185684	-0.17185684	-0.17185684	-0.17185684	-0.17185684	-0.17185684	-0.17185684	-0.17185684	-0.17185684	-0.17185684	-0.17185684	1.0025523	0.025754113
-0.17185684	-0.17185684	-0.17185684	-0.17185684	-0.17185684	-0.17185684	-0.17185684	-0.17185684	-0.17185684	-0.17185684	-0.17185684	-0.17185684	1.9480662	-0.17185684	-0.17185684	-0.17185684	-0.17185684	-0.17185684	-0.17185684	-0.17185684	-0.17185684	-0.17185684	-0.17185684	-0.17185684	-0.17185684	-0.17185684	-0.17185684	-0.17185684	-0.17185684	-0.17185684	-0.17185684	1.84233	-0.17185684	0.5118798	-0.17185684	-0.17185684	-0.17185684	-0.17185684	-0.17185684	-0.17185684	-0.17185684	-0.17185684	-0.17185684	-0.17185684	-0.17185684	0.31488177	-0.17185684	-0.17185684	-0.17185684	-0.17185684
-0.17185684	-0.17185684	-0.17185684	-0.17185684	-0.17185684	-0.17185684	-0.17185684	-0.17185684	-0.17185684	-0.17185684	-0.17185684	-0.17185684	2.4789147	-0.17185684	-0.17185684	-0.17185684	-0.17185684	-0.17185684	-0.17185684	-0.17185684	-0.17185684	-0.17185684	-0.17185684	-0.17185684	-0.17185684	-0.17185684	-0.17185684	-0.17185684	-0.17185684	-0.17185684	-0.17185684	-0.17185684	-0.17185684	-0.17185684	-0.17185684	-0.17185684	-0.17185684	-0.17185684	-0.17185684	-0.17185684	-0.17185684	-0.17185684	-0.17185684	-0.17185684	-0.17185684	0.5361469	-0.17185684	-0.17185684	-0.09375779	-0.17185684
-0.17185684	-0.17185684	-0.17185684	-0.17185684	-0.17185684	-0.17185684	-0.17185684	-0.17185684	-0.17185684	-0.17185684	-0.17185684	-0.17185684	0.3086816	-0.17185684	-0.17185684	-0.17185684	-0.17185684	-0.17185684	-0.17185684	-0.17185684	-0.17185684	-0.17185684	-0.17185684	-0.17185684	-0.17185684	-0.17185684	-0.17185684	-0.17185684	-0.17185684	-0.17185684	-0.17185684	-0.17185684	-0.17185684	-0.04261058	0.38924593	-0.17185684	-0.17185684	-0.17185684	-0.17185684	-0.17185684	-0.17185684	-0.17185684	-0.17185684	-0.17185684	-0.17185684	0.4159837	-0.17185684	-0.17185684	0.49457282	-0.17185684
-0.17185684	-0.17185684	-0.17185684	-0.17185684	-0.17185684	-0.17185684	-0.17185684	-0.17185684	-0.17185684	-0.17185684	-0.17185684	-0.17185684	-0.17185684	-0.17185684	-0.17185684	-0.17185684	-0.17185684	-0.17185684	-0.17185684	-0.17185684	-0.17185684	-0.17185684	-0.17185684	-0.17185684	-0.17185684	-0.17185684	-0.17185684	-0.17185684	-0.17185684	-0.17185684	-0.17185684	-0.17185684	-0.17185684	1.4799985	0.80132085	-0.17185684	-0.17185684	-0.17185684	-0.17185684	-0.17185684	-0.17185684	-0.17185684	-0.17185684	-0.17185684	-0.17185684	-0.17185684	1.1769415	-0.17185684	-0.17185684	-0.17185684
-0.17185684	-0.17185684	-0.17185684	-0.17185684	-0.17185684	-0.17185684	-0.17185684	-0.17185684	-0.17185684	-0.17185684	-0.17185684	-0.17185684	0.0011397838	-0.17185684	-0.17185684	-0.17185684	-0.17185684	0.3851257	-0.17185684	-0.17185684	-0.17185684	-0.17185684	-0.17185684	-0.17185684	0.04348365	-0.17185684	-0.17185684	-0.17185684	-0.17185684	-0.17185684	-0.17185684	-0.17185684	-0.17185684	-0.17185684	0.38474244	0.13986626	-0.17185684	-0.17185684	-0.17185684	-0.17185684	-0.17185684	-0.17185684	-0.17185684	-0.17185684	-0.17185684	-0.17185684	0.09971041	0.6637444	-0.17185684	0.93057305
-0.17185684	-0.17185684	-0.17185684	-0.17185684	-0.17185684	-0.17185684	0.01737611	-0.17185684	-0.17185684	-0.17185684	-0.17185684	-0.17185684	1.2835903	-0.17185684	-0.17185684	-0.17185684	-0.17185684	-0.17185684	-0.17185684	-0.17185684	-0.17185684	-0.17185684	-0.17185684	-0.17185684	0.22247411	-0.17185684	-0.17185684	-0.17185684	-0.17185684	-0.17185684	-0.17185684	-0.17185684	-0.17185684	-0.17185684	-0.17185684	1.0648353	-0.17185684	-0.17185684	-0.17185684	-0.17185684	-0.17185684	-0.17185684	-0.17185684	-0.17185684	-0.17185684	-0.17185684	-0.17185684	0.3894332	-0.17185684	1.2271779
-0.17185684	-0.17185684	-0.17185684	-0.17185684	-0.17185684	-0.17185684	-0.17185684	-0.17185684	-0.17185684	-0.17185684	-0.17185684	-0.17185684	-0.17185684	-0.17185684	-0.17185684	-0.17185684	-0.17185684	0.35126758	-0.17185684	-0.17185684	-0.17185684	-0.17185684	-0.17185684	-0.17185684	-0.17185684	-0.17185684	-0.17185684	-0.17185684	-0.17185684	-0.17185684	-0.17185684	-0.17185684	-0.17185684	-0.17185684	-0.17185684	-0.17185684	-0.17185684	-0.17185684	-0.17185684	-0.17185684	-0.17185684	-0.17185684	-0.17185684	-0.17185684	-0.17185684	-0.17185684	0.6567594	-0.17185684	1.1938517	-0.17185684
-0.17185684	-0.17185684	-0.17185684	-0.17185684	-0.17185684	-0.17185684	0.6344224	0.13710754	-0.17185684	-0.17185684	-0.17185684	-0.17185684	-0.17185684	-0.17185684	-0.17185684	-0.17185684	-0.17185684	0.44082367	-0.17185684	-0.17185684	-0.17185684	0.22774462	1.0555902	-0.17185684	-0.17185684	-0.17185684	-0.17185684	-0.17185684	-0.17185684	-0.17185684	-0.17185684	-0.17185684	-0.17185684	-0.17185684	-0.17185684	-0.17185684	-0.17185684	-0.17185684	-0.17185684	-0.17185684	-0.17185684	-0.17185684	-0.17185684	-0.17185684	-0.17185684	-0.17185684	0.041396048	0.9463032	-0.17185684	-0.17185684
-0.17185684	-0.17185684	-0.17185684	-0.17185684	-0.17185684	-0.17185684	-0.17185684	-0.17185684	-0.17185684	-0.17185684	-0.17185684	-0.17185684	-0.17185684	-0.17185684	-0.17185684	-0.17185684	-0.17185684	-0.17185684	-0.17185684	-0.17185684	-0.17185684	-0.17185684	-0.17185684	-0.17185684	-0.17185684	0.033300925	-0.17185684	-0.17185684	-0.17185684	-0.17185684	-0.17185684	-0.17185684	-0.17185684	-0.17185684	-0.17185684	-0.17185684	-0.17185684	-0.17185684	-0.17185684	-0.17185684	-0.17185684	-0.17185684	-0.17185684	-0.17185684	-0.17185684	0.989112	-0.17185684	1.4684396	1.454673	-0.17185684
-0.17185684	-0.17185684	-0.17185684	-0.17185684	-0.17185684	-0.17185684	-0.17185684	-0.17185684	-0.17185684	-0.17185684	-0.17185684	-0.17185684	-0.17185684	-0.17185684	-0.17185684	-0.17185684	-0.17185684	-0.17185684	-0.17185684	-0.17185684	-0.17185684	-0.17185684	-0.17185684	-0.17185684	-0.17185684	-0.17185684	-0.17185684	-0.17185684	-0.17185684	-0.17185684	-0.17185684	-0.17185684	-0.17185684	-0.17185684	-0.17185684	-0.17185684	-0.17185684	-0.17185684	-0.17185684	-0.17185684	-0.17185684	-0.17185684	-0.17185684	-0.17185684	0.50628996	-0.17185684	1.9721192	-0.17185684	0.21078427	-0.17185684
-0.17185684	-0.17185684	-0.17185684	-0.17185684	-0.17185684	-0.17185684	-0.17185684	-0.17185684	-0.17185684	-0.17185684	-0.17185684	-0.17185684	-0.17185684	-0.17185684	-0.17185684	-0.17185684	-0.17185684	-0.17185684	-0.17185684	-0.17185684	-0.17185684	-0.17185684	-0.17185684	-0.17185684	-0.17185684	-0.17185684	0.40507126	-0.17185684	-0.17185684	-0.17185684	-0.17185684	-0.17185684	-0.17185684	-0.17185684	-0.17185684	-0.17185684	-0.17185684	-0.17185684	-0.17185684	-0.17185684	-0.17185684	-0.17185684	-0.17185684	-0.17185684	0.7036789	-0.17185684	-0.17185684	-0.17185684	-0.17185684	0.51558644
-0.17185684	-0.17185684	-0.17185684	-0.17185684	-0.17185684	-0.17185684	-0.17185684	-0.17185684	-0.17185684	0.12647803	-0.17185684	-0.17185684	-0.17185684	-0.17185684	-0.17185684	-0.17185684	-0.17185684	-0.17185684	-0.17185684	-0.17185684	-0.17185684	-0.17185684	-0.17185684	-0.17185684	-0.17185684	-0.17185684	-0.104505844	-0.084747076	-0.17185684	-0.17185684	-0.17185684	-0.17185684	-0.17185684	-0.17185684	-0.17185684	-0.17185684	-0.17185684	-0.17185684	-0.17185684	-0.17185684	-0.17185684	-0.17185684	-0.17185684	-0.17185684	0.42897677	-0.17185684	-0.17185684	-0.17185684	-0.17185684	0.31918263
-0.17185684	-0.17185684	-0.17185684	-0.17185684	-0.17185684	-0.17185684	-0.17185684	-0.17185684	-0.17185684	0.3285697	-0.17185684	-0.17185684	-0.17185684	-0.17185684	-0.17185684	-0.17185684	-0.17185684	-0.17185684	-0.17185684	-0.17185684	-0.17185684	-0.17185684	-0.17185684	-0.17185684	-0.17185684	-0.17185684	-0.17185684	0.13967584	-0.17185684	-0.17185684	-0.17185684	-0.17185684	-0.17185684	-0.17185684	-0.17185684	-0.17185684	-0.17185684	-0.17185684	-0.17185684	-0.17185684	-0.17185684	-0.17185684	-0.17185684	0.658224	0.07865022	-0.17185684	-0.17185684	-0.17185684	-0.17185684	-0.17185684
-0.17185684	-0.17185684	-0.17185684	-0.17185684	-0.17185684	-0.17185684	-0.17185684	-0.17185684	-0.17185684	-0.17185684	1.8934332	-0.17185684	-0.17185684	-0.17185684	-0.17185684	-0.17185684	-0.17185684	-0.17185684	-0.17185684	-0.17185684	-0.17185684	-0.17185684	-0.17185684	-0.17185684	-0.17185684	-0.17185684	-0.17185684	-0.17185684	-0.17185684	-0.17185684	-0.17185684	-0.17185684	-0.17185684	-0.17185684	-0.17185684	-0.17185684	-0.17185684	-0.17185684	-0.17185684	-0.17185684	-0.17185684	-0.17185684	-0.17185684	-0.17185684	-0.17185684	-0.17185684	-0.17185684	-0.17185684	-0.17185684	0.09072505
-0.17185684	-0.17185684	-0.17185684	-0.17185684	-0.17185684	-0.17185684	-0.17185684	-0.17185684	-0.17185684	-0.17185684	-0.17185684	0.29247695	-0.17185684	-0.15513483	-0.17185684	-0.17185684	-0.17185684	-0.17185684	-0.17185684	-0.17185684	-0.17185684	-0.17185684	-0.17185684	-0.17185684	-0.17185684	-0.17185684	-0.17185684	-0.16513921	-0.17185684	0.06942194	-0.17185684	-0.17185684	-0.17185684	-0.17185684	-0.17185684	-0.17185684	-0.17185684	-0.17185684	-0.17185684	-0.17185684	-0.17185684	-0.17185684	-0.17185684	0.11396874	-0.17185684	-0.17185684	-0.17185684	-0.17185684	-0.17185684	-0.17185684
-0.17185684	-0.17185684	-0.17185684	-0.17185684	-0.17185684	-0.17185684	-0.17185684	-0.17185684	-0.17185684	-0.17185684	-0.17185684	0.39511418	-0.17185684	-0.17185684	-0.17185684	-0.17185684	-0.17185684	-0.17185684	-0.17185684	-0.17185684	-0.17185684	-0.17185684	-0.17185684	0.25654265	-0.17185684	-0.17185684	-0.17185684	-0.17185684	-0.17185684	-0.17185684	-0.17185684	-0.17185684	-0.17185684	-0.17185684	-0.17185684	-0.17185684	-0.17185684	-0.17185684	-0.17185684	-0.17185684	-0.17185684	-0.17185684	-0.17185684	-0.17185684	-0.17185684	-0.17185684	-0.17185684	-0.17185684	-0.17185684	-0.17185684
-0.17185684	-0.17185684	-0.17185684	-0.17185684	-0.17185684	-0.17185684	-0.17185684	-0.17185684	-0.17185684	-0.17185684	-0.17185684	-0.17185684	-0.17185684	-0.17185684	-0.17185684	-0.17185684	-0.17185684	-0.17185684	-0.17185684	-0.17185684	-0.17185684	-0.17185684	-0.17185684	0.6226423	-0.17185684	-0.17185684	-0.17185684	-0.17185684	-0.17185684	-0.17185684	-0.17185684	-0.17185684	-0.17185684	-0.17185684	-0.17185684	-0.17185684	-0.17185684	-0.17185684	-0.17185684	-0.17185684	-0.17185684	-0.14110701	-0.17185684	0.36314988	-0.17185684	-0.17185684	-0.17185684	-0.17185684	-0.17185684	-0.06856076
-0.17185684	-0.17185684	-0.17185684	-0.17185684	-0.17185684	-0.17185684	-0.17185684	-0.17185684	-0.17185684	-0.17185684	-0.17185684	-0.17185684	-0.17185684	-0.17185684	-0.17185684	-0.17185684	-0.17185684	-0.17185684	-0.17185684	-0.17185684	-0.17185684	-0.17185684	-0.17185684	1.257777	-0.17185684	-0.17185684	-0.17185684	-0.17185684	-0.17185684	-0.17185684	-0.17185684	-0.17185684	-0.17185684	-0.17185684	-0.17185684	-0.17185684	-0.17185684	-0.17185684	-0.17185684	-0.17185684	-0.17185684	-0.14870618	-0.17185684	-0.17185684	-0.17185684	-0.17185684	-0.17185684	-0.17185684	-0.17185684	0.7953314
-0.17185684	-0.17185684	-0.17185684	-0.17185684	-0.17185684	-0.17185684	0.22563455	-0.17185684	-0.17185684	-0.17185684	-0.17185684	-0.17185684	-0.17185684	-0.17185684	-0.17185684	-0.17185684	-0.17185684	-0.17185684	-0.17185684	-0.17185684	-0.17185684	-0.17185684	-0.17185684	1.110874	-0.17185684	-0.17185684	-0.17185684	-0.17185684	-0.17185684	-0.17185684	-0.17185684	-0.17185684	-0.17185684	-0.17185684	-0.17185684	-0.17185684	-0.17185684	-0.17185684	-0.17185684	-0.17185684	-0.17185684	-0.17185684	-0.17185684	-0.17185684	0.3188604	-0.17185684	-0.17185684	-0.17185684	-0.17185684	0.7001207
-0.17185684	-0.17185684	-0.17185684	-0.17185684	-0.17185684	-0.17185684	-0.17185684	-0.17185684	-0.17185684	-0.17185684	-0.17185684	-0.17185684	-0.17185684	-0.17185684	-0.17185684	-0.17185684	-0.17185684	-0.17185684	-0.17185684	-0.17185684	-0.17185684	-0.17185684	-0.17185684	0.22346388	-0.17185684	-0.17185684	-0.17185684	-0.17185684	-0.17185684	-0.17185684	-0.17185684	-0.17185684	-0.17185684	0.22985755	-0.17185684	-0.17185684	-0.17185684	-0.17185684	-0.17185684	-0.17185684	-0.17185684	-0.17185684	-0.17185684	-0.17185684	-0.17185684	1.1688647	-0.17185684	-0.17185684	-0.17185684	-0.17185684
-0.17185684	-0.17185684	-0.17185684	-0.033612426	0.41344666	-0.17185684	-0.17185684	-0.17185684	-0.17185684	-0.17185684	-0.17185684	-0.17185684	-0.17185684	-0.17185684	-0.17185684	-0.17185684	-0.17185684	-0.17185684	-0.17185684	-0.17185684	-0.17185684	-0.17185684	-0.17185684	-0.17185684	-0.17185684	-0.17185684	-0.17185684	-0.17185684	-0.17185684	-0.17185684	-0.17185684	-0.17185684	0.47387022	-0.070573166	-0.17185684	-0.17185684	-0.17185684	-0.17185684	-0.17185684	-0.17185684	-0.17185684	-0.17185684	-0.17185684	-0.17185684	-0.17185684	-0.17185684	0.6826569	-0.17185684	-0.17185684	-0.17185684
-0.17185684	-0.17185684	-0.17185684	-0.17185684	-0.17185684	-0.17185684	0.6408713	-0.17185684	-0.17185684	-0.17185684	-0.17185684	-0.17185684	0.5762555	-0.17185684	-0.17185684	-0.17185684	-0.17185684	-0.17185684	-0.17185684	-0.17185684	-0.17185684	-0.17185684	-0.17185684	-0.17185684	-0.17185684	-0.17185684	-0.17185684	-0.17185684	-0.17185684	-0.17185684	-0.17185684	-0.17185684	-0.17185684	-0.17185684	-0.17185684	-0.17185684	-0.17185684	-0.17185684	-0.17185684	-0.17185684	-0.17185684	-0.17185684	-0.17185684	-0.17185684	-0.17185684	-0.17185684	-0.17185684	-0.17185684	-0.17185684	-0.17185684
-0.17185684	-0.17185684	-0.17185684	-0.17185684	-0.17185684	-0.17185684	-0.17185684	-0.17185684	-0.17185684	-0.17185684	-0.17185684	-0.17185684	0.8307928	-0.17185684	-0.17185684	-0.17185684	-0.17185684	-0.17185684	-0.17185684	-0.17185684	-0.17185684	-0.17185684	-0.17185684	-0.17185684	-0.17185684	-0.17185684	-0.17185684	-0.17185684	-0.17185684	-0.17185684	-0.17185684	-0.17185684	-0.17185684	-0.17185684	-0.17185684	-0.17185684	-0.17185684	-0.17185684	-0.17185684	-0.17185684	-0.17185684	-0.17185684	-0.17185684	-0.17185684	-0.17185684	-0.17185684	-0.17185684	-0.17185684	-0.17185684	-0.17185684
-0.17185684	-0.17185684	-0.17185684	-0.17185684	-0.17185684	0.05373099	1.1648822	-0.17185684	-0.17185684	-0.17185684	-0.17185684	-0.17185684	0.5480993	-0.17185684	-0.17185684	-0.17185684	-0.17185684	-0.17185684	-0.17185684	-0.17185684	-0.17185684	-0.17185684	-0.17185684	-0.17185684	-0.17185684	-0.17185684	-0.17185684	-0.17185684	-0.17185684	-0.17185684	-0.17185684	-0.17185684	-0.17185684	-0.17185684	-0.17185684	-0.17185684	-0.17185684	-0.17185684	-0.17185684	-0.17185684	-0.17185684	-0.17185684	-0.17185684	-0.17185684	-0.17185684	-0.17185684	-0.17185684	-0.17185684	-0.17185684	-0.17185684
-0.17185684	-0.17185684	-0.17185684	-0.17185684	-0.17185684	0.008250609	-0.12992632	-0.17185684	-0.17185684	-0.17185684	-0.17185684	-0.17185684	1.4313527	-0.17185684	-0.17185684	-0.17185684	-0.17185684	-0.17185684	-0.17185684	-0.17185684	-0.17185684	-0.17185684	-0.17185684	-0.17185684	-0.17185684	-0.17185684	-0.17185684	-0.17185684	-0.17185684	-0.17185684	-0.17185684	-0.17185684	-0.17185684	0.37791428	-0.17185684	-0.17185684	-0.17185684	-0.17185684	-0.17185684	-0.17185684	-0.17185684	-0.17185684	-0.17185684	-0.17185684	-0.17185684	-0.17185684	-0.17185684	-0.17185684	-0.17185684	-0.17185684
-0.17185684	-0.17185684	-0.17185684	-0.17185684	-0.17185684	-0.17185684	-0.17185684	-0.17185684	-0.17185684	-0.17185684	-0.17185684	0.5952268	0.45009506	-0.17185684	-0.17185684	-0.17185684	-0.17185684	-0.17185684	-0.17185684	-0.17185684	-0.17185684	-0.17185684	-0.17185684	-0.17185684	-0.17185684	-0.17185684	-0.17185684	0.5632249	-0.17185684	-0.17185684	-0.17185684	-0.17185684	-0.17185684	-0.17185684	-0.17185684	0.03143001	-0.17185684	-0.17185684	-0.17185684	-0.17185684	-0.17185684	-0.17185684	-0.17185684	-0.17185684	-0.17185684	-0.17185684	-0.17185684	-0.17185684	-0.17185684	-0.17185684
-0.17185684	-0.17185684	-0.17185684	-0.17185684	-0.17185684	-0.17185684	0.8685793	-0.17185684	-0.17185684	-0.17185684	-0.17185684	0.0860448	-0.17185684	-0.17185684	-0.17185684	-0.17185684	-0.17185684	-0.17185684	-0.17185684	-0.17185684	-0.17185684	-0.17185684	-0.17185684	-0.17185684	-0.17185684	-0.17185684	-0.17185684	-0.17185684	-0.17185684	-0.17185684	-0.17185684	-0.17185684	-0.17185684	-0.17185684	-0.17185684	-0.17185684	-0.17185684	-0.17185684	-0.17185684	-0.17185684	-0.17185684	-0.17185684	-0.17185684	-0.17185684	-0.17185684	-0.17185684	-0.17185684	-0.17185684	-0.17185684	-0.17185684
-0.17185684	-0.17185684	-0.17185684	-0.17185684	-0.17185684	-0.17185684	-0.17185684	-0.17185684	-0.17185684	-0.17185684	-0.17185684	-0.17185684	-0.17185684	-0.17185684	-0.17185684	-0.17185684	-0.17185684	-0.17185684	-0.17185684	-0.17185684	-0.17185684	-0.17185684	-0.17185684	-0.17185684	-0.17185684	-0.17185684	-0.17185684	-0.17185684	-0.17185684	-0.17185684	-0.17185684	-0.17185684	-0.17185684	-0.17185684	-0.17185684	-0.17185684	-0.17185684	-0.17185684	-0.17185684	-0.17185684	-0.17185684	-0.17185684	-0.17185684	-0.17185684	-0.17185684	-0.17185684	-0.17185684	-0.17185684	-0.17185684	-0.17185684
-0.17185684	-0.17185684	-0.17185684	-0.17185684	-0.17185684	-0.17185684	-0.17185684	0.009466449	-0.17185684	-0.17185684	-0.17185684	0.30568412	-0.17185684	-0.17185684	-0.17185684	-0.17185684	-0.17185684	-0.17185684	-0.17185684	-0.17185684	-0.17185684	-0.17185684	-0.17185684	-0.17185684	-0.17185684	-0.17185684	-0.17185684	-0.17185684	-0.17185684	-0.17185684	-0.17185684	-0.17185684	-0.17185684	-0.17185684	-0.17185684	-0.17185684	-0.17185684	-0.17185684	-0.17185684	-0.17185684	-0.17185684	-0.17185684	-0.17185684	-0.17185684	-0.17185684	-0.17185684	-0.17185684	-0.17185684	-0.17185684	-0.17185684
-0.17185684	-0.17185684	-0.17185684	-0.17185684	-0.17185684	-0.17185684	-0.17185684	0.11493853	-0.17185684	-0.17185684	0.016433561	0.43116507	-0.17185684	-0.17185684	-0.17185684	-0.17185684	-0.17185684	-0.17185684	-0.17185684	-0.17185684	-0.17185684	-0.17185684	-0.17185684	-0.17185684	-0.17185684	-0.17185684	-0.17185684	-0.17185684	-0.17185684	-0.17185684	-0.17185684	-0.17185684	-0.17185684	-0.17185684	-0.17185684	-0.17185684	-0.17185684	-0.17185684	-0.17185684	-0.17185684	-0.17185684	-0.17185684	-0.17185684	-0.17185684	-0.17185684	-0.17185684	-0.17185684	-0.17185684	-0.17185684	0.3744654
-0.17185684	-0.17185684	-0.17185684	-0.17185684	-0.17185684	-0.17185684	-0.17185684	0.8058971	1.6224353	-0.17185684	0.67070395	1.5432764	-0.17185684	-0.17185684	-0.17185684	-0.17185684	-0.17185684	-0.17185684	-0.17185684	-0.17185684	-0.17185684	-0.17185684	-0.17185684	-0.17185684	-0.17185684	-0.17185684	-0.17185684	-0.17185684	-0.17185684	-0.17185684	-0.17185684	-0.17185684	-0.17185684	-0.17185684	-0.17185684	-0.17185684	-0.17185684	1.0292335	-0.17185684	-0.17185684	-0.17185684	-0.17185684	-0.17185684	-0.17185684	0.18573548	0.07109537	-0.17185684	-0.17185684	-0.17185684	-0.17185684
-0.17185684	-0.17185684	-0.17185684	-0.17185684	-0.17185684	-0.17185684	-0.17185684	-0.17185684	2.1835124	-0.06620082	0.5739436	1.3665417	-0.17185684	-0.17185684	-0.17185684	-0.17185684	-0.17185684	-0.17185684	-0.17185684	-0.17185684	-0.17185684	-0.17185684	-0.17185684	-0.17185684	-0.17185684	-0.17185684	-0.17185684	-0.17185684	-0.17185684	-0.17185684	-0.17185684	-0.17185684	-0.17185684	-0.17185684	-0.17185684	-0.17185684	-0.17185684	0.08393823	-0.17185684	-0.17185684	-0.17185684	-0.17185684	-0.17185684	-0.17185684	-0.17185684	-0.17185684	-0.17185684	-0.17185684	-0.17185684	-0.17185684
-0.17185684	-0.17185684	-0.17185684	-0.17185684	-0.17185684	-0.17185684	-0.17185684	-0.17185684	1.528963	0.6333298	0.2675388	-0.17185684	-0.17185684	-0.17185684	-0.17185684	-0.17185684	-0.17185684	-0.17185684	-0.17185684	-0.17185684	-0.17185684	-0.17185684	-0.17185684	-0.17185684	-0.17185684	-0.17185684	-0.17185684	-0.17185684	-0.17185684	-0.17185684	-0.17185684	-0.17185684	-0.17185684	-0.17185684	-0.17185684	-0.17185684	-0.17185684	-0.17185684	1.361353	-0.17185684	-0.17185684	-0.17185684	-0.17185684	1.2441511	-0.17185684	-0.17185684	-0.17185684	-0.17185684	-0.17185684	-0.17185684
-0.17185684	-0.17185684	-0.17185684	-0.17185684	-0.17185684	-0.17185684	-0.17185684	-0.17185684	-0.0329418	-0.17185684	0.07472006	-0.17185684	-0.17185684	-0.17185684	-0.17185684	-0.17185684	-0.17185684	-0.17185684	-0.17185684	-0.17185684	-0.17185684	-0.17185684	-0.17185684	-0.17185684	-0.17185684	-0.17185684	-0.17185684	-0.17185684	-0.17185684	-0.17185684	-0.17185684	-0.17185684	-0.17185684	-0.17185684	-0.17185684	-0.17185684	-0.17185684	-0.17185684	-0.17185684	-0.17185684	-0.17185684	-0.17185684	-0.17185684	-0.17185684	-0.17185684	-0.17185684	-0.17185684	-0.17185684	-0.17185684	-0.17185684
-0.17185684	-0.17185684	-0.17185684	-0.17185684	-0.17185684	-0.17185684	0.2741229	-0.17185684	-0.17185684	2.1518013	-0.17185684	-0.17185684	-0.17185684	-0.17185684	-0.17185684	-0.17185684	-0.17185684	-0.17185684	-0.17185684	-0.17185684	-0.17185684	-0.17185684	-0.17185684	-0.17185684	-0.17185684	-0.17185684	-0.17185684	-0.17185684	-0.17185684	-0.17185684	-0.17185684	-0.17185684	-0.17185684	-0.17185684	-0.17185684	-0.17185684	-0.17185684	-0.17185684	-0.17185684	-0.14223927	-0.17185684	-0.17185684	-0.17185684	-0.17185684	1.2677726	-0.17185684	-0.17185684	-0.17185684	-0.17185684	-0.17185684
-0.17185684	-0.17185684	-0.17185684	-0.17185684	-0.17185684	-0.17185684	0.09090451	-0.17185684	-0.17185684	2.820469	-0.17185684	-0.17185684	-0.17185684	-0.17185684	-0.17185684	-0.17185684	-0.17185684	-0.17185684	-0.17185684	-0.17185684	-0.17185684	-0.17185684	-0.17185684	-0.17185684	-0.17185684	-0.17185684	-0.17185684	-0.17185684	-0.17185684	-0.17185684	-0.17185684	-0.17185684	-0.17185684	-0.17185684	-0.17185684	-0.17185684	-0.17185684	-0.17185684	-0.17185684	-0.17185684	-0.17185684	-0.17185684	-0.17185684	-0.17185684	0.31112126	-0.17185684	-0.17185684	-0.17185684	-0.17185684	-0.17185684
-0.17185684	-0.17185684	-0.17185684	-0.17185684	-0.17185684	-0.17185684	-0.17185684	-0.17185684	-0.17185684	1.6350324	-0.057742935	-0.17185684	-0.17185684	-0.17185684	-0.17185684	-0.17185684	-0.17185684	-0.17185684	-0.17185684	-0.17185684	-0.17185684	-0.17185684	-0.17185684	-0.17185684	-0.17185684	-0.17185684	-0.17185684	-0.17185684	-0.17185684	-0.17185684	-0.17185684	-0.17185684	-0.17185684	-0.17185684	-0.17185684	-0.17185684	-0.17185684	-0.17185684	-0.17185684	-0.17185684	-0.12939025	-0.17185684	-0.17185684	-0.17185684	0.3366122	-0.17185684	-0.17185684	-0.17185684	-0.17185684	-0.17185684
-0.17185684	-0.17185684	-0.17185684	-0.17185684	-0.17185684	-0.17185684	-0.17185684	-0.17185684	-0.17185684	-0.17185684	0.28484368	-0.040509872	-0.17185684	-0.17185684	-0.17185684	-0.17185684	-0.17185684	-0.17185684	-0.17185684	-0.17185684	-0.17185684	-0.17185684	-0.17185684	-0.17185684	-0.17185684	-0.17185684	-0.17185684	-0.17185684	-0.17185684	-0.17185684	-0.17185684	-0.17185684	-0.17185684	-0.17185684	-0.17185684	-0.17185684	-0.17185684	-0.17185684	-0.17185684	-0.17185684	-0.17185684	-0.17185684	-0.17185684	-0.17185684	-0.17185684	-0.17185684	-0.17185684	-0.17185684	-0.17185684	-0.17185684
-0.17185684	-0.17185684	-0.17185684	-0.17185684	-0.17185684	-0.04555612	-0.17185684	-0.17185684	-0.17185684	-0.17185684	0.7504654	-0.17185684	-0.17185684	-0.17185684	-0.17185684	-0.17185684	-0.17185684	-0.17185684	-0.17185684	-0.17185684	-0.17185684	-0.17185684	-0.17185684	-0.17185684	-0.17185684	-0.17185684	-0.17185684	-0.17185684	-0.17185684	-0.17185684	-0.17185684	-0.17185684	-0.17185684	-0.17185684	-0.17185684	-0.17185684	-0.17185684	-0.17185684	-0.17185684	-0.17185684	-0.17185684	-0.17185684	-0.17185684	-0.17185684	-0.17185684	-0.17185684	-0.17185684	-0.17185684	-0.17185684	-0.17185684
-0.17185684	-0.17185684	-0.17185684	-0.17185684	-0.17185684	-0.12528478	-0.17185684	-0.17185684	-0.17185684	-0.14117536	0.66216475	-0.17185684	-0.17185684	-0.17185684	-0.17185684	-0.17185684	-0.17185684	-0.17185684	-0.17185684	-0.17185684	-0.17185684	-0.17185684	-0.17185684	-0.17185684	-0.17185684	-0.17185684	-0.17185684	-0.17185684	-0.17185684	-0.17185684	-0.17185684	-0.17185684	-0.17185684	-0.17185684	-0.17185684	-0.17185684	-0.17185684	-0.17185684	-0.17185684	-0.17185684	-0.17185684	-0.17185684	-0.17185684	-0.17185684	-0.17185684	-0.17185684	-0.17185684	-0.17185684	-0.17185684	-0.17185684
-0.17185684	-0.17185684	-0.17185684	-0.17185684	-0.17185684	-0.17185684	-0.17185684	-0.17185684	-0.17185684	0.14448225	0.32899928	-0.17185684	-0.17185684	-0.17185684	-0.17185684	-0.17185684	-0.17185684	-0.17185684	-0.17185684	-0.17185684	-0.17185684	-0.17185684	-0.17185684	-0.17185684	-0.17185684	-0.17185684	-0.17185684	-0.17185684	-0.17185684	-0.17185684	-0.17185684	-0.17185684	-0.17185684	-0.17185684	-0.17185684	-0.17185684	-0.17185684	-0.17185684	-0.17185684	-0.17185684	-0.17185684	-0.17185684	-0.17185684	-0.17185684	-0.08033017	-0.17185684	-0.17185684	-0.17185684	-0.17185684	-0.17185684
-0.17185684	-0.17185684	-0.17185684	-0.17185684	-0.17185684	-0.17185684	-0.17185684	-0.17185684	-0.17185684	0.21406241	0.34493387	-0.17185684	-0.17185684	-0.17185684	-0.17185684	-0.17185684	-0.17185684	-0.17185684	-0.17185684	-0.17185684	-0.17185684	-0.17185684	-0.17185684	-0.17185684	-0.17185684	-0.17185684	-0.17185684	-0.17185684	-0.17185684	-0.17185684	-0.17185684	-0.17185684	-0.17185684	-0.17185684	-0.17185684	-0.17185684	-0.17185684	-0.17185684	-0.17185684	-0.17185684	-0.17185684	-0.17185684	-0.17185684	-0.1609456	0.086206004	-0.17185684	-0.17185684	-0.17185684	-0.17185684	-0.17185684
-0.17185684	-0.17185684	-0.17185684	-0.17185684	-0.17185684	-0.17185684	-0.17185684	-0.17185684	-0.17185684	-0.17185684	-0.17185684	-0.17185684	-0.17185684	-0.17185684	-0.17185684	-0.17185684	-0.17185684	-0.17185684	-0.17185684	-0.17185684	-0.17185684	-0.17185684	-0.17185684	-0.17185684	-0.17185684	-0.17185684	-0.17185684	-0.17185684	-0.17185684	-0.17185684	-0.17185684	-0.17185684	-0.17185684	-0.17185684	-0.17185684	-0.17185684	-0.17185684	-0.17185684	-0.17185684	-0.17185684	-0.17185684	-0.17185684	-0.17185684	-0.17185684	-0.006679676	-0.17185684	-0.17185684	-0.17185684	-0.17185684	-0.17185684
-0.17185684	-0.17185684	-0.17185684	-0.17185684	-0.17185684	-0.17185684	-0.17185684	-0.17185684	-0.17185684	-0.17185684	-0.17185684	1.5466876	-0.0064228084	-0.17185684	-0.17185684	-0.17185684	-0.17185684	-0.17185684	-0.17185684	-0.17185684	-0.17185684	-0.17185684	-0.17185684	-0.17185684	-0.17185684	-0.17185684	-0.17185684	-0.17185684	-0.17185684	-0.17185684	-0.17185684	-0.17185684	-0.17185684	-0.17185684	-0.17185684	-0.17185684	-0.17185684	-0.17185684	-0.17185684	-0.17185684	-0.17185684	-0.17185684	-0.17185684	-0.17185684	-0.17185684	-0.17185684	-0.17185684	-0.17185684	-0.17185684	-0.17185684
-0.17185684	-0.17185684	-0.17185684	-0.17185684	-0.17185684	-0.17185684	-0.17185684	-0.17185684	-0.17185684	-0.17185684	-0.17185684	1.8408169	-0.17185684	0.38347688	-0.17185684	-0.17185684	-0.17185684	-0.17185684	-0.17185684	-0.17185684	-0.17185684	-0.17185684	-0.17185684	-0.17185684	-0.17185684	-0.17185684	-0.17185684	-0.17185684	-0.17185684	-0.17185684	-0.17185684	-0.17185684	-0.17185684	-0.17185684	-0.17185684	-0.17185684	-0.17185684	-0.17185684	-0.17185684	-0.17185684	-0.17185684	-0.17185684	-0.17185684	-0.17185684	-0.17185684	-0.17185684	-0.17185684	-0.17185684	-0.17185684	-0.17185684
-0.17185684	-0.17185684	-0.17185684	-0.17185684	-0.17185684	-0.17185684	-0.17185684	-0.17185684	-0.17185684	-0.17185684	-0.17185684	1.9789637	-0.17185684	-0.17185684	-0.17185684	-0.17185684	-0.17185684	-0.17185684	-0.17185684	-0.17185684	-0.17185684	-0.17185684	-0.17185684	-0.17185684	-0.17185684	-0.17185684	-0.17185684	-0.17185684	-0.17185684	-0.17185684	-0.17185684	-0.17185684	-0.17185684	-0.17185684	-0.17185684	-0.17185684	-0.17185684	-0.17185684	-0.17185684	-0.17185684	-0.17185684	-0.17185684	-0.17185684	-0.17185684	-0.17185684	-0.17185684	-0.17185684	-0.17185684	-0.17185684	-0.17185684
-0.17185684	-0.17185684	-0.17185684	-0.17185684	-0.17185684	-0.17185684	-0.17185684	-0.17185684	-0.17185684	-0.17185684	-0.17185684	0.09522993	1.0623103	0.5661056	-0.17185684	-0.17185684	-0.17185684	-0.17185684	-0.17185684	-0.17185684	-0.17185684	-0.17185684	-0.17185684	-0.17185684	-0.17185684	-0.17185684	-0.17185684	-0.17185684	-0.17185684	-0.17185684	-0.17185684	-0.17185684	-0.17185684	-0.17185684	-0.17185684	-0.17185684	-0.17185684	-0.17185684	-0.17185684	-0.17185684	-0.17185684	-0.17185684	-0.17185684	0.080915935	-0.17185684	-0.17185684	-0.17185684	-0.17185684	-0.17185684	-0.17185684
-0.17185684	-0.17185684	-0.17185684	-0.17185684	-0.17185684	-0.17185684	-0.17185684	-0.17185684	-0.17185684	-0.17185684	-0.17185684	-0.15344086	0.9626107	-0.17185684	1.1799741	-0.17185684	-0.17185684	-0.17185684	-0.17185684	-0.17185684	-0.17185684	-0.17185684	-0.17185684	-0.17185684	-0.17185684	-0.17185684	-0.17185684	-0.17185684	-0.17185684	-0.17185684	-0.17185684	-0.17185684	-0.17185684	-0.17185684	-0.17185684	-0.17185684	-0.17185684	-0.17185684	-0.17185684	-0.17185684	-0.17185684	-0.17185684	-0.17185684	-0.17185684	-0.17185684	-0.17185684	-0.17185684	-0.17185684	-0.17185684	-0.17185684
-0.17185684	-0.17185684	-0.17185684	-0.17185684	-0.17185684	-0.17185684	-0.17185684	-0.17185684	-0.17185684	-0.17185684	-0.17185684	-0.17185684	0.43050677	-0.17185684	-0.17185684	-0.17185684	-0.17185684	-0.17185684	-0.17185684	-0.17185684	-0.17185684	-0.17185684	-0.17185684	-0.17185684	-0.17185684	-0.17185684	-0.17185684	-0.17185684	-0.17185684	-0.17185684	-0.17185684	-0.17185684	-0.17185684	-0.17185684	-0.17185684	-0.17185684	-0.17185684	-0.17185684	-0.17185684	-0.17185684	-0.17185684	-0.17185684	-0.17185684	-0.17185684	-0.17185684	-0.17185684	-0.17185684	-0.17185684	-0.17185684	-0.17185684
-0.17185684	-0.17185684	-0.17185684	-0.17185684	-0.17185684	-0.17185684	-0.17185684	-0.17185684	-0.17185684	-0.17185684	-0.17185684	-0.17185684	-0.17185684	-0.11894938	-0.17185684	0.25802416	-0.17185684	-0.17185684	-0.17185684	-0.17185684	-0.17185684	-0.17185684	-0.17185684	-0.17185684	-0.17185684	-0.17185684	-0.17185684	-0.17185684	-0.17185684	-0.17185684	-0.17185684	-0.17185684	-0.17185684	-0.17185684	-0.17185684	-0.17185684	-0.17185684	-0.17185684	-0.17185684	-0.17185684	-0.17185684	-0.17185684	-0.17185684	-0.17185684	-0.17185684	-0.17185684	-0.17185684	-0.17185684	-0.17185684	-0.17185684
-0.17185684	-0.17185684	-0.17185684	-0.17185684	-0.17185684	-0.17185684	-0.17185684	-0.17185684	-0.17185684	-0.17185684	-0.17185684	-0.17185684	-0.17185684	-0.17185684	-0.17185684	-0.17185684	-0.17185684	-0.17185684	-0.17185684	-0.17185684	-0.17185684	-0.17185684	-0.17185684	-0.17185684	-0.17185684	-0.17185684	-0.17185684	-0.17185684	-0.17185684	-0.17185684	-0.17185684	-0.17185684	-0.17185684	-0.17185684	-0.17185684	-0.17185684	-0.17185684	-0.17185684	-0.17185684	-0.17185684	-0.17185684	-0.17185684	-0.17185684	-0.17185684	-0.17185684	-0.17185684	-0.17185684	-0.17185684	-0.17185684	-0.17185684
-0.17185684	-0.17185684	-0.17185684	-0.17185684	-0.17185684	-0.17185684	-0.17185684	-0.17185684	-0.17185684	-0.17185684	-0.17185684	-0.17185684	0.23898736	-0.17185684	-0.17185684	-0.17185684	-0.17185684	-0.17185684	-0.17185684	-0.17185684	-0.17185684	-0.17185684	-0.17185684	-0.17185684	-0.17185684	-0.17185684	-0.17185684	-0.17185684	-0.17185684	-0.17185684	-0.17185684	-0.17185684	-0.17185684	-0.17185684	-0.17185684	-0.17185684	-0.17185684	-0.17185684	-0.17185684	-0.17185684	-0.17185684	-0.17185684	-0.17185684	-0.17185684	-0.17185684	-0.17185684	-0.17185684	-0.17185684	-0.17185684	-0.17185684
-0.17185684	-0.17185684	-0.17185684	-0.17185684	-0.17185684	-0.17185684	-0.17185684	-0.17185684	-0.17185684	-0.17185684	-0.17185684	-0.17185684	-0.17185684	-0.17185684	0.25174645	-0.17185684	-0.17185684	-0.17185684	-0.17185684	-0.17185684	-0.17185684	-0.17185684	-0.17185684	-0.17185684	-0.17185684	-0.17185684	-0.17185684	-0.17185684	-0.17185684	-0.17185684	-0.17185684	-0.17185684	-0.17185684	-0.17185684	-0.17185684	-0.17185684	-0.17185684	-0.17185684	-0.17185684	-0.17185684	-0.17185684	-0.17185684	-0.17185684	-0.17185684	-0.17185684	-0.17185684	-0.17185684	-0.17185684	-0.17185684	-0.17185684
-0.17185684	-0.17185684	-0.17185684	-0.17185684	-0.17185684	-0.17185684	-0.17185684	-0.17185684	-0.17185684	-0.17185684	-0.17185684	-0.17185684	0.19670741	-0.17185684	-0.17185684	-0.17185684	-0.17185684	-0.17185684	-0.17185684	-0.17185684	-0.17185684	-0.17185684	-0.17185684	-0.17185684	-0.17185684	-0.17185684	-0.17185684	-0.17185684	-0.17185684	-0.17185684	-0.17185684	-0.17185684	-0.17185684	-0.17185684	-0.17185684	-0.17185684	-0.17185684	-0.17185684	-0.17185684	-0.17185684	-0.17185684	-0.17185684	-0.17185684	-0.17185684	-0.17185684	-0.17185684	-0.17185684	-0.17185684	-0.17185684	-0.17185684
-0.17185684	-0.17185684	-0.17185684	-0.17185684	-0.17185684	-0.17185684	-0.17185684	-0.17185684	-0.17185684	-0.17185684	-0.17185684	-0.17185684	-0.0041777235	-0.17185684	-0.17185684	-0.17185684	-0.17185684	-0.17185684	-0.17185684	-0.17185684	-0.17185684	-0.17185684	-0.17185684	-0.17185684	-0.17185684	-0.17185684	-0.17185684	-0.17185684	-0.17185684	-0.17185684	-0.17185684	-0.17185684	-0.17185684	-0.17185684	-0.17185684	-0.17185684	-0.17185684	-0.17185684	-0.17185684	-0.17185684	-0.17185684	-0.17185684	-0.17185684	-0.17185684	-0.17185684	-0.17185684	-0.17185684	-0.17185684	-0.17185684	-0.17185684
-0.17185684	-0.17185684	-0.17185684	-0.17185684	-0.17185684	-0.17185684	-0.17185684	-0.17185684	-0.17185684	-0.17185684	-0.17185684	-0.17185684	-0.14545083	-0.17185684	-0.17185684	-0.17185684	-0.17185684	-0.17185684	-0.17185684	-0.17185684	-0.17185684	-0.17185684	-0.17185684	-0.17185684	-0.17185684	-0.17185684	-0.17185684	-0.17185684	-0.17185684	-0.17185684	-0.17185684	-0.17185684	-0.17185684	-0.17185684	-0.17185684	-0.17185684	-0.17185684	-0.17185684	-0.17185684	-0.17185684	-0.17185684	-0.17185684	-0.17185684	-0.17185684	-0.17185684	-0.17185684	-0.17185684	-0.17185684	-0.17185684	-0.17185684
-0.17185684	-0.17185684	-0.17185684	-0.17185684	-0.17185684	-0.17185684	-0.17185684	-0.17185684	-0.17185684	-0.17185684	-0.17185684	-0.17185684	-0.17185684	0.83388954	-0.17185684	-0.17185684	-0.17185684	-0.17185684	-0.17185684	-0.17185684	-0.17185684	-0.17185684	0.29476702	-0.17185684	-0.17185684	-0.17185684	-0.17185684	-0.17185684	-0.17185684	-0.17185684	-0.17185684	-0.17185684	-0.17185684	-0.17185684	-0.17185684	-0.17185684	-0.17185684	-0.17185684	-0.17185684	-0.17185684	-0.17185684	-0.17185684	-0.17185684	-0.17185684	-0.17185684	-0.17185684	-0.17185684	-0.17185684	-0.17185684	-0.17185684
-0.17185684	-0.17185684	-0.17185684	-0.17185684	-0.17185684	-0.17185684	-0.17185684	-0.17185684	-0.17185684	-0.17185684	-0.17185684	-0.17185684	-0.17185684	-0.17185684	0.5484648	-0.17185684	-0.17185684	-0.17185684	-0.17185684	-0.17185684	-0.17185684	-0.17185684	-0.17185684	-0.17185684	-0.17185684	-0.17185684	-0.17185684	-0.17185684	-0.17185684	-0.17185684	-0.17185684	-0.17185684	-0.17185684	-0.17185684	-0.17185684	1.1392095	-0.17185684	-0.17185684	-0.17185684	-0.17185684	-0.17185684	-0.17185684	-0.17185684	-0.17185684	-0.17185684	-0.17185684	-0.17185684	-0.17185684	-0.17185684	-0.17185684
-0.17185684	-0.17185684	-0.17185684	-0.17185684	-0.17185684	-0.17185684	-0.17185684	-0.17185684	-0.17185684	-0.17185684	-0.17185684	-0.17185684	-0.17185684	-0.17185684	0.20306203	-0.17185684	-0.17185684	-0.17185684	-0.17185684	-0.17185684	-0.17185684	-0.17185684	-0.17185684	-0.17185684	-0.17185684	-0.17185684	-0.17185684	-0.17185684	-0.17185684	-0.17185684	-0.17185684	-0.17185684	-0.17185684	0.452776	1.6132267	0.2127829	-0.17185684	-0.17185684	-0.17185684	-0.17185684	-0.17185684	-0.17185684	-0.17185684	-0.17185684	-0.17185684	-0.17185684	-0.17185684	-0.17185684	-0.17185684	-0.17185684
-0.17185684	-0.17185684	-0.17185684	-0.17185684	-0.17185684	-0.17185684	-0.17185684	-0.17185684	-0.17185684	-0.17185684	-0.17185684	-0.17185684	-0.17185684	-0.17185684	-0.17185684	-0.17185684	-0.17185684	-0.17185684	-0.17185684	-0.17185684	-0.17185684	-0.17185684	-0.17185684	-0.17185684	-0.17185684	-0.17185684	-0.17185684	-0.17185684	-0.17185684	-0.17185684	-0.17185684	-0.17185684	2.4124634	2.4181705	0.44326562	-0.17185684	-0.17185684	-0.17185684	-0.17185684	-0.17185684	-0.17185684	-0.17185684	-0.17185684	-0.17185684	-0.17185684	-0.17185684	-0.17185684	-0.17185684	-0.17185684	-0.17185684
-0.17185684	-0.17185684	-0.17185684	-0.17185684	-0.17185684	-0.17185684	-0.17185684	-0.17185684	-0.17185684	-0.17185684	-0.17185684	-0.17185684	-0.17185684	-0.17185684	-0.17185684	0.8416961	-0.17185684	-0.17185684	-0.17185684	-0.17185684	-0.17185684	-0.17185684	-0.17185684	-0.17185684	-0.17185684	-0.17185684	-0.17185684	-0.17185684	-0.17185684	-0.17185684	-0.17185684	1.8433938	1.0749964	-0.17185684	-0.17185684	-0.17185684	-0.17185684	-0.17185684	-0.17185684	-0.17185684	-0.17185684	-0.17185684	-0.17185684	-0.17185684	-0.17185684	-0.17185684	-0.17185684	-0.17185684	-0.17185684	-0.17185684
-0.17185684	-0.17185684	-0.17185684	-0.17185684	-0.17185684	-0.17185684	-0.17185684	-0.17185684	-0.17185684	-0.17185684	-0.17185684	-0.17185684	-0.17185684	-0.17185684	-0.17185684	-0.17185684	-0.17185684	-0.17185684	-0.17185684	-0.17185684	-0.17185684	-0.17185684	-0.17185684	-0.17185684	-0.17185684	-0.17185684	-0.17185684	-0.17185684	-0.17185684	-0.17185684	2.7161095	2.6616738	-0.17185684	-0.17185684	-0.17185684	-0.17185684	-0.17185684	-0.17185684	-0.17185684	-0.17185684	-0.17185684	-0.17185684	-0.17185684	-0.17185684	-0.17185684	-0.17185684	-0.17185684	-0.17185684	-0.17185684	-0.17185684
-0.17185684	-0.17185684	-0.17185684	-0.17185684	-0.17185684	-0.17185684	-0.17185684	-0.17185684	-0.17185684	-0.17185684	-0.17185684	-0.17185684	-0.17185684	-0.17185684	-0.17185684	-0.17185684	-0.17185684	-0.17185684	-0.17185684	-0.17185684	-0.17185684	-0.17185684	-0.17185684	-0.17185684	-0.17185684	-0.17185684	-0.17185684	-0.17185684	-0.17185684	1.9895918	3.1837387	1.404626	-0.17185684	-0.17185684	-0.17185684	-0.17185684	-0.17185684	-0.17185684	-0.17185684	-0.17185684	-0.17185684	-0.17185684	-0.17185684	-0.17185684	-0.17185684	-0.17185684	-0.17185684	-0.17185684	-0.17185684	-0.17185684
-0.17185684	-0.17185684	-0.17185684	-0.17185684	-0.17185684	-0.17185684	-0.17185684	-0.17185684	-0.17185684	-0.17185684	-0.17185684	-0.17185684	-0.17185684	-0.17185684	-0.17185684	-0.17185684	-0.17185684	-0.17185684	-0.17185684	-0.17185684	-0.17185684	-0.17185684	-0.17185684	-0.17185684	-0.17185684	-0.17185684	-0.17185684	-0.17185684	-0.010130169	0.3672337	-0.17185684	-0.17185684	-0.17185684	-0.17185684	-0.17185684	-0.17185684	-0.17185684	-0.17185684	-0.17185684	-0.17185684	-0.17185684	-0.17185684	-0.17185684	-0.17185684	-0.17185684	-0.17185684	-0.17185684	-0.17185684	-0.17185684	-0.17185684
-0.17185684	-0.17185684	-0.17185684	-0.17185684	-0.17185684	-0.17185684	-0.17185684	-0.17185684	-0.17185684	-0.17185684	-0.17185684	-0.17185684	0.024015615	-0.17185684	-0.17185684	-0.17185684	-0.17185684	-0.17185684	-0.17185684	-0.17185684	-0.17185684	-0.17185684	-0.17185684	-0.17185684	-0.17185684	-0.17185684	-0.17185684	-0.17185684	2.3071628	0.9805788	-0.17185684	-0.17185684	-0.17185684	-0.17185684	-0.17185684	-0.17185684	-0.17185684	-0.17185684	-0.17185684	-0.17185684	-0.17185684	-0.17185684	-0.17185684	-0.17185684	-0.17185684	-0.17185684	-0.17185684	-0.17185684	-0.17185684	-0.17185684
-0.17185684	-0.17185684	-0.17185684	-0.17185684	-0.17185684	-0.17185684	-0.17185684	-0.17185684	-0.17185684	-0.17185684	-0.17185684	-0.17185684	-0.17185684	-0.17185684	-0.17185684	-0.17185684	-0.17185684	-0.17185684	-0.17185684	-0.17185684	-0.17185684	-0.17185684	-0.17185684	-0.17185684	0.00071130914	-0.17185684	-0.06996985	-0.17185684	0.72540426	-0.17185684	-0.17185684	-0.17185684	-0.17185684	-0.17185684	-0.17185684	-0.17185684	-0.17185684	-0.17185684	-0.17185684	-0.17185684	-0.17185684	-0.17185684	-0.17185684	-0.17185684	-0.17185684	-0.17185684	-0.17185684	-0.17185684	-0.17185684	-0.17185684
-0.17185684	-0.17185684	-0.17185684	-0.17185684	-0.17185684	-0.17185684	-0.17185684	-0.17185684	-0.17185684	-0.17185684	-0.17185684	-0.17185684	-0.17185684	-0.17185684	-0.17185684	-0.17185684	-0.17185684	-0.17185684	-0.17185684	-0.17185684	-0.17185684	-0.17185684	-0.17185684	-0.17185684	-0.17185684	1.2005736	2.5740914	1.05385	-0.17185684	-0.17185684	-0.17185684	-0.17185684	-0.17185684	-0.17185684	-0.17185684	-0.17185684	-0.17185684	-0.17185684	-0.17185684	-0.17185684	-0.17185684	-0.17185684	-0.17185684	-0.17185684	-0.17185684	-0.17185684	-0.17185684	-0.17185684	-0.17185684	-0.17185684
-0.17185684	-0.17185684	-0.17185684	-0.17185684	-0.17185684	-0.17185684	-0.17185684	-0.17185684	-0.17185684	-0.17185684	-0.17185684	-0.17185684	-0.17185684	-0.17185684	-0.17185684	-0.17185684	-0.17185684	-0.17185684	-0.07851691	-0.17185684	-0.17185684	-0.17185684	-0.17185684	-0.17185684	0.90841395	2.1036332	0.45570573	-0.17185684	-0.17185684	-0.17185684	-0.17185684	-0.17185684	-0.17185684	-0.17185684	-0.17185684	-0.17185684	-0.17185684	-0.17185684	-0.17185684	-0.17185684	-0.17185684	-0.17185684	-0.17185684	-0.17185684	-0.17185684	-0.17185684	-0.17185684	-0.17185684	-0.17185684	-0.17185684
-0.17185684	-0.17185684	-0.17185684	-0.17185684	-0.17185684	-0.17185684	-0.17185684	-0.17185684	-0.17185684	-0.17185684	-0.17185684	-0.17185684	-0.17185684	-0.17185684	-0.17185684	-0.17185684	-0.17185684	-0.12129051	-0.17185684	-0.17185684	-0.17185684	-0.17185684	-0.17185684	-0.16840574	2.3230944	0.3958965	-0.17185684	-0.17185684	-0.17185684	-0.17185684	-0.17185684	-0.17185684	-0.17185684	-0.17185684	-0.17185684	-0.17185684	-0.17185684	-0.17185684	-0.17185684	-0.17185684	-0.17185684	-0.17185684	-0.17185684	-0.17185684	-0.17185684	-0.17185684	-0.17185684	-0.17185684	-0.17185684	-0.17185684
-0.17185684	-0.17185684	-0.17185684	-0.17185684	-0.17185684	0.6051507	-0.17185684	-0.17185684	-0.17185684	-0.17185684	-0.17185684	-0.17185684	-0.17185684	-0.17185684	-0.17185684	-0.17185684	-0.17185684	-0.17185684	-0.17185684	-0.17185684	-0.17185684	-0.17185684	-0.17185684	2.0882692	1.6018416	-0.17185684	-0.17185684	-0.17185684	-0.17185684	-0.17185684	-0.17185684	-0.17185684	-0.17185684	-0.17185684	-0.17185684	-0.17185684	-0.17185684	-0.17185684	-0.17185684	-0.17185684	-0.17185684	-0.17185684	-0.17185684	-0.17185684	-0.17185684	-0.17185684	-0.17185684	-0.17185684	-0.17185684	-0.17185684
-0.17185684	-0.17185684	-0.17185684	-0.17185684	-0.0770571	-0.17185684	-0.17185684	-0.17185684	-0.17185684	-0.17185684	-0.17185684	-0.17185684	-0.17185684	-0.17185684	-0.17185684	-0.17185684	-0.17185684	-0.17185684	-0.17185684	-0.17185684	-0.17185684	-0.17185684	1.4335265	0.22036688	-0.17185684	-0.17185684	-0.17185684	-0.17185684	-0.17185684	-0.17185684	-0.17185684	-0.17185684	-0.17185684	-0.17185684	-0.17185684	-0.17185684	-0.17185684	-0.17185684	-0.17185684	-0.17185684	-0.17185684	-0.17185684	-0.17185684	-0.17185684	-0.17185684	-0.17185684	-0.17185684	-0.17185684	-0.17185684	-0.17185684
-0.17185684	-0.17185684	-0.17185684	-0.17185684	-0.17185684	-0.17185684	-0.17185684	-0.17185684	-0.17185684	-0.17185684	-0.17185684	-0.17185684	-0.17185684	-0.17185684	-0.17185684	-0.17185684	-0.17185684	-0.17185684	-0.17185684	-0.17185684	1.9569687	1.9339769	0.56359255	0.94388294	-0.17185684	-0.17185684	-0.17185684	-0.17185684	-0.17185684	-0.17185684	-0.17185684	-0.17185684	-0.17185684	-0.17185684	-0.17185684	-0.17185684	-0.17185684	-0.17185684	-0.17185684	-0.17185684	-0.17185684	-0.17185684	-0.17185684	-0.17185684	-0.17185684	-0.17185684	-0.17185684	-0.17185684	-0.17185684	-0.17185684
-0.17185684	-0.17185684	-0.17185684	-0.17185684	-0.17185684	-0.17185684	-0.17185684	-0.17185684	-0.17185684	-0.17185684	-0.17185684	-0.17185684	-0.17185684	-0.17185684	-0.17185684	-0.17185684	-0.17185684	-0.17185684	-0.17185684	1.4855814	3.7032619	3.1693707	-0.17185684	0.76586044	-0.17185684	-0.17185684	-0.17185684	-0.17185684	-0.17185684	-0.17185684	-0.17185684	-0.17185684	-0.17185684	-0.17185684	-0.17185684	-0.17185684	-0.17185684	-0.17185684	-0.17185684	-0.17185684	-0.17185684	-0.17185684	-0.17185684	-0.17185684	-0.17185684	-0.17185684	-0.17185684	-0.17185684	-0.17185684	-0.17185684
-0.17185684	-0.17185684	-0.17185684	-0.17185684	-0.17185684	-0.17185684	-0.17185684	-0.17185684	-0.17185684	-0.17185684	-0.17185684	-0.17185684	-0.17185684	-0.17185684	-0.17185684	-0.17185684	-0.17185684	-0.17185684	1.5337869	3.1878402	1.7703785	-0.17185684	-0.17185684	-0.17185684	0.2976961	-0.17185684	-0.17185684	-0.17185684	-0.17185684	-0.17185684	-0.17185684	-0.17185684	-0.17185684	-0.17185684	-0.17185684	-0.17185684	-0.17185684	-0.17185684	-0.17185684	-0.17185684	-0.17185684	-0.17185684	-0.17185684	-0.17185684	-0.17185684	-0.17185684	-0.17185684	-0.17185684	-0.17185684	-0.17185684
-0.17185684	-0.17185684	-0.17185684	-0.17185684	-0.17185684	-0.17185684	-0.17185684	-0.17185684	-0.17185684	-0.17185684	-0.17185684	-0.15588911	-0.17185684	-0.17185684	-0.17185684	-0.17185684	-0.17185684	0.03687616	2.8731854	2.3600879	-0.17185684	-0.17185684	-0.17185684	-0.17185684	-0.17185684	0.85960007	-0.17185684	-0.17185684	-0.17185684	-0.17185684	-0.17185684	-0.17185684	-0.17185684	-0.17185684	-0.17185684	-0.17185684	-0.17185684	-0.17185684	-0.17185684	-0.17185684	-0.17185684	-0.17185684	-0.17185684	-0.17185684	-0.17185684	-0.17185684	-0.17185684	-0.17185684	-0.17185684	-0.17185684
-0.17185684	-0.17185684	-0.17185684	-0.17185684	-0.17185684	-0.17185684	-0.17185684	-0.17185684	-0.17185684	-0.17185684	-0.17185684	-0.17185684	-0.17185684	-0.17185684	-0.17185684	-0.17185684	-0.17185684	2.7555795	2.3657997	-0.17185684	-0.17185684	-0.17185684	-0.17185684	-0.17185684	-0.17185684	0.23276591	1.291085	-0.17185684	-0.17185684	-0.17185684	-0.17185684	-0.17185684	-0.17185684	-0.17185684	-0.17185684	-0.17185684	-0.17185684	-0.17185684	-0.17185684	-0.17185684	-0.17185684	-0.17185684	-0.17185684	-0.17185684	-0.17185684	-0.17185684	-0.17185684	-0.17185684	-0.17185684	-0.17185684
-0.17185684	-0.17185684	-0.17185684	-0.17185684	-0.17185684	-0.17185684	-0.17185684	-0.17185684	-0.17185684	-0.17185684	-0.17185684	-0.17185684	-0.17185684	-0.17185684	-0.17185684	-0.17185684	0.9762667	1.773963	0.06074958	-0.17185684	-0.17185684	-0.17185684	-0.17185684	-0.17185684	-0.17185684	-0.17185684	0.77838624	1.6577119	-0.17185684	-0.17185684	-0.17185684	-0.17185684	-0.17185684	-0.17185684	-0.17185684	-0.17185684	-0.17185684	-0.17185684	-0.17185684	-0.17185684	-0.17185684	-0.17185684	-0.17185684	-0.17185684	-0.17185684	-0.17185684	-0.17185684	-0.17185684	-0.17185684	-0.17185684
-0.17185684	-0.17185684	-0.17185684	-0.17185684	-0.17185684	-0.17185684	-0.17185684	0.4028533	-0.17185684	-0.17185684	-0.17185684	-0.17185684	-0.17185684	-0.17185684	-0.17185684	-0.17185684	1.8085437	-0.17185684	0.29529518	-0.17185684	-0.17185684	-0.17185684	-0.17185684	-0.17185684	-0.17185684	-0.17185684	0.13081041	0.14502518	0.6792893	-0.17185684	-0.17185684	-0.17185684	-0.17185684	-0.17185684	-0.17185684	-0.17185684	-0.17185684	-0.17185684	-0.17185684	-0.17185684	-0.17185684	-0.17185684	-0.17185684	-0.17185684	-0.17185684	-0.17185684	-0.17185684	-0.17185684	-0.17185684	-0.17185684
-0.17185684	-0.17185684	-0.17185684	-0.17185684	-0.17185684	-0.17185684	-0.17185684	1.0796221	-0.17185684	-0.17185684	-0.17185684	-0.17185684	-0.17185684	-0.17185684	-0.17185684	0.23590173	0.3641503	0.46129423	-0.17185684	-0.17185684	-0.17185684	-0.17185684	-0.17185684	-0.17185684	-0.17185684	-0.17185684	-0.17185684	-0.17185684	1.0811298	1.42455	-0.17185684	-0.17185684	-0.17185684	-0.17185684	-0.17185684	-0.17185684	-0.17185684	-0.17185684	-0.17185684	-0.17185684	-0.17185684	-0.17185684	-0.17185684	-0.17185684	-0.17185684	-0.17185684	-0.17185684	-0.17185684	-0.17185684	-0.17185684
-0.17185684	-0.17185684	-0.17185684	-0.17185684	-0.17185684	-0.17185684	0.06690975	-0.17185684	-0.17185684	-0.17185684	-0.17185684	-0.17185684	-0.17185684	-0.17185684	0.19700551	-0.17185684	-0.17185684	0.80374527	-0.17185684	-0.17185684	-0.17185684	-0.17185684	-0.17185684	-0.17185684	-0.17185684	-0.17185684	-0.17185684	-0.17185684	-0.17185684	1.8491186	-0.17185684	-0.17185684	-0.17185684	-0.17185684	-0.17185684	-0.17185684	-0.17185684	-0.17185684	-0.17185684	-0.17185684	-0.17185684	-0.17185684	-0.17185684	-0.17185684	-0.17185684	-0.17185684	-0.17185684	-0.17185684	-0.17185684	-0.17185684
-0.17185684	-0.17185684	-0.17185684	-0.17185684	-0.17185684	-0.17185684	-0.17185684	-0.17185684	-0.17185684	-0.17185684	-0.17185684	-0.17185684	-0.17185684	0.3345781	2.0240247	-0.17185684	2.1311095	-0.17185684	-0.17185684	-0.17185684	-0.17185684	-0.17185684	-0.17185684	-0.17185684	-0.17185684	-0.17185684	-0.17185684	-0.17185684	-0.17185684	-0.17185684	0.33587155	-0.17185684	-0.17185684	-0.17185684	-0.17185684	-0.17185684	-0.17185684	-0.17185684	-0.17185684	-0.17185684	-0.17185684	-0.17185684	-0.17185684	-0.17185684	-0.17185684	-0.17185684	-0.17185684	-0.17185684	-0.17185684	-0.17185684
-0.17185684	-0.17185684	-0.17185684	-0.17185684	-0.17185684	-0.17185684	-0.17185684	0.06453164	-0.17185684	-0.17185684	-0.17185684	-0.17185684	-0.17185684	1.1019228	-0.02351113	1.8642968	1.8220357	-0.17185684	-0.17185684	-0.17185684	-0.17185684	-0.17185684	-0.17185684	-0.17185684	-0.17185684	-0.17185684	-0.17185684	-0.17185684	-0.17185684	-0.17185684	-0.17185684	1.1419021	-0.17185684	-0.17185684	-0.17185684	-0.17185684	-0.17185684	-0.17185684	-0.17185684	-0.17185684	-0.17185684	-0.17185684	-0.17185684	-0.17185684	-0.17185684	-0.17185684	0.3914809	-0.17185684	-0.17185684	-0.17185684
-0.17185684	-0.17185684	-0.17185684	-0.17185684	-0.17185684	-0.17185684	-0.17185684	-0.07522675	-0.17185684	-0.17185684	-0.17185684	-0.17185684	-0.17185684	-0.17185684	1.6464272	2.7424297	-0.17185684	-0.17185684	-0.17185684	-0.17185684	-0.17185684	-0.17185684	-0.17185684	-0.17185684	-0.17185684	-0.17185684	-0.17185684	-0.17185684	-0.17185684	-0.17185684	-0.17185684	-0.17185684	-0.17185684	-0.17185684	-0.17185684	-0.17185684	-0.17185684	-0.17185684	-0.17185684	-0.17185684	-0.17185684	-0.17185684	-0.17185684	-0.17185684	-0.17185684	-0.17185684	-0.17185684	-0.17185684	-0.17185684	-0.17185684
-0.17185684	-0.17185684	-0.17185684	-0.17185684	-0.17185684	-0.17185684	-0.17185684	0.036617305	-0.17185684	-0.17185684	-0.17185684	-0.17185684	-0.17185684	-0.17185684	1.667147	0.53176075	-0.17185684	-0.17185684	-0.17185684	-0.17185684	-0.17185684	-0.17185684	-0.17185684	-0.17185684	-0.17185684	-0.17185684	-0.17185684	-0.17185684	-0.17185684	-0.17185684	-0.17185684	-0.17185684	0.15377581	0.6562579	-0.17185684	-0.17185684	-0.17185684	-0.17185684	-0.17185684	-0.17185684	-0.17185684	-0.17185684	-0.17185684	-0.17185684	-0.17185684	-0.17185684	-0.17185684	-0.17185684	-0.17185684	-0.17185684
-0.17185684	-0.17185684	-0.17185684	-0.17185684	-0.17185684	-0.17185684	-0.17185684	-0.17185684	-0.17185684	-0.17185684	-0.17185684	-0.17185684	-0.17185684	0.06060128	1.8662395	-0.17185684	-0.17185684	-0.17185684	-0.17185684	-0.17185684	-0.17185684	-0.17185684	-0.17185684	-0.17185684	-0.17185684	-0.17185684	-0.17185684	-0.17185684	-0.17185684	-0.17185684	-0.17185684	-0.17185684	-0.17185684	-0.17185684	-0.17185684	-0.17185684	-0.17185684	-0.17185684	-0.17185684	-0.17185684	-0.17185684	-0.17185684	-0.17185684	-0.17185684	-0.17185684	0.23276596	-0.17185684	-0.00045996683	-0.17185684	-0.17185684
-0.17185684	-0.17185684	-0.17185684	-0.17185684	-0.17185684	-0.17185684	-0.17185684	-0.17185684	-0.17185684	-0.17185684	-0.17185684	-0.17185684	-0.17185684	-0.17185684	-0.17185684	-0.17185684	-0.17185684	-0.17185684	-0.17185684	-0.17185684	-0.17185684	-0.17185684	-0.17185684	-0.17185684	-0.17185684	-0.17185684	-0.17185684	-0.17185684	-0.17185684	-0.17185684	-0.17185684	-0.17185684	-0.17185684	-0.17185684	-0.17185684	-0.17185684	-0.17185684	-0.17185684	-0.17185684	-0.17185684	-0.17185684	-0.17185684	-0.17185684	-0.17185684	-0.17185684	-0.17185684	-0.17185684	-0.17185684	-0.17185684	-0.17185684
-0.17185684	-0.17185684	-0.17185684	-0.17185684	-0.17185684	-0.17185684	-0.17185684	-0.17185684	-0.17185684	-0.17185684	-0.17185684	-0.17185684	-0.17185684	-0.17185684	-0.17185684	-0.17185684	-0.17185684	-0.17185684	-0.17185684	-0.17185684	-0.17185684	-0.17185684	-0.17185684	-0.17185684	-0.17185684	-0.17185684	-0.17185684	-0.17185684	-0.17185684	-0.17185684	-0.17185684	-0.17185684	-0.17185684	-0.17185684	-0.17185684	-0.17185684	-0.17185684	-0.17185684	-0.17185684	-0.17185684	-0.17185684	-0.17185684	-0.17185684	-0.17185684	-0.17185684	-0.17185684	-0.17185684	-0.17185684	-0.17185684	0.67507225
-0.17185684	-0.17185684	-0.17185684	-0.17185684	-0.17185684	-0.17185684	-0.17185684	-0.17185684	-0.17185684	-0.17185684	-0.17185684	-0.17185684	0.0810958	-0.17185684	-0.17185684	-0.17185684	-0.17185684	-0.17185684	-0.17185684	-0.17185684	-0.17185684	-0.17185684	-0.17185684	-0.17185684	-0.17185684	-0.17185684	-0.17185684	-0.17185684	-0.17185684	-0.17185684	-0.17185684	-0.17185684	-0.17185684	-0.17185684	-0.17185684	-0.17185684	-0.17185684	-0.17185684	-0.17185684	-0.17185684	-0.17185684	-0.17185684	-0.17185684	-0.17185684	-0.17185684	-0.17185684	-0.17185684	-0.17185684	-0.17185684	-0.17185684
-0.17185684	-0.17185684	-0.17185684	-0.17185684	-0.17185684	-0.17185684	-0.17185684	-0.17185684	-0.17185684	-0.17185684	-0.17185684	-0.17185684	-0.17185684	-0.17185684	-0.17185684	-0.17185684	-0.17185684	-0.17185684	-0.17185684	-0.17185684	-0.17185684	-0.17185684	-0.17185684	-0.17185684	-0.17185684	-0.17185684	-0.17185684	-0.17185684	-0.17185684	-0.17185684	-0.17185684	-0.17185684	-0.17185684	-0.17185684	-0.17185684	-0.17185684	-0.17185684	-0.17185684	-0.17185684	-0.17185684	-0.17185684	-0.17185684	-0.17185684	-0.14196874	-0.17185684	-0.17185684	-0.17185684	-0.17185684	0.22024895	-0.17185684
-0.17185684	-0.17185684	-0.17185684	-0.17185684	-0.17185684	-0.17185684	-0.17185684	-0.17185684	-0.17185684	-0.17185684	-0.17185684	-0.17185684	-0.17185684	-0.17185684	-0.17185684	-0.17185684	-0.17185684	-0.17185684	-0.17185684	-0.17185684	-0.17185684	-0.17185684	-0.17185684	-0.17185684	-0.17185684	-0.17185684	-0.17185684	-0.17185684	-0.17185684	-0.17185684	-0.17185684	-0.17185684	-0.17185684	-0.17185684	-0.17185684	-0.17185684	-0.17185684	-0.17185684	-0.17185684	-0.17185684	-0.17185684	-0.17185684	-0.17185684	-0.17185684	-0.17185684	-0.17185684	-0.17185684	-0.17185684	-0.17185684	-0.17185684
-0.17185684	-0.17185684	-0.17185684	-0.17185684	-0.17185684	-0.17185684	-0.17185684	-0.17185684	-0.17185684	-0.17185684	-0.17185684	-0.17185684	-0.17185684	-0.17185684	-0.17185684	-0.17185684	-0.17185684	-0.17185684	-0.17185684	-0.17185684	-0.17185684	-0.17185684	-0.17185684	-0.17185684	-0.17185684	-0.17185684	-0.17185684	-0.17185684	-0.17185684	-0.17185684	-0.17185684	-0.17185684	-0.17185684	-0.17185684	-0.17185684	-0.17185684	-0.17185684	-0.17185684	-0.17185684	-0.17185684	-0.17185684	-0.17185684	-0.17185684	-0.17185684	-0.17185684	-0.17185684	-0.17185684	-0.17185684	-0.17185684	-0.17185684
-0.17185684	-0.17185684	-0.17185684	-0.17185684	-0.17185684	-0.17185684	-0.17185684	-0.17185684	-0.17185684	-0.17185684	-0.17185684	-0.17185684	-0.17185684	-0.17185684	-0.17185684	-0.17185684	-0.17185684	-0.17185684	-0.17185684	-0.17185684	-0.17185684	-0.17185684	-0.17185684	-0.17185684	-0.17185684	-0.17185684	-0.17185684	-0.17185684	-0.17185684	-0.17185684	-0.17185684	-0.17185684	-0.17185684	-0.17185684	-0.17185684	-0.17185684	-0.17185684	-0.17185684	-0.17185684	-0.17185684	-0.17185684	-0.17185684	-0.17185684	-0.17185684	-0.17185684	-0.17185684	-0.17185684	-0.17185684	0.22948898	-0.17185684
-0.17185684	-0.17185684	-0.17185684	-0.17185684	-0.17185684	-0.17185684	-0.17185684	-0.17185684	-0.17185684	-0.17185684	-0.17185684	-0.17185684	-0.17185684	-0.17185684	-0.17185684	-0.17185684	-0.17185684	-0.17185684	-0.17185684	-0.17185684	-0.17185684	-0.17185684	-0.17185684	-0.17185684	-0.17185684	-0.17185684	-0.17185684	-0.17185684	-0.17185684	-0.17185684	-0.17185684	-0.17185684	-0.17185684	-0.17185684	-0.17185684	-0.17185684	-0.17185684	-0.17185684	-0.17185684	-0.17185684	-0.17185684	-0.17185684	-0.17185684	-0.17185684	-0.17185684	-0.17185684	-0.17185684	-0.17185684	0.5158175	-0.17185684
-0.17185684	-0.17185684	-0.17185684	-0.17185684	-0.17185684	-0.17185684	-0.17185684	-0.17185684	-0.17185684	-0.17185684	-0.17185684	-0.17185684	-0.17185684	-0.17185684	-0.17185684	-0.17185684	-0.17185684	-0.17185684	-0.17185684	-0.17185684	-0.17185684	-0.17185684	-0.17185684	-0.17185684	-0.17185684	-0.17185684	-0.17185684	-0.17185684	-0.17185684	-0.17185684	-0.17185684	-0.17185684	-0.17185684	-0.17185684	-0.17185684	-0.17185684	-0.17185684	-0.17185684	-0.17185684	-0.17185684	-0.17185684	-0.17185684	-0.17185684	-0.17185684	-0.17185684	-0.17185684	0.06503138	-0.17185684	-0.17185684	-0.17185684
-0.17185684	-0.17185684	-0.17185684	-0.17185684	-0.17185684	-0.17185684	-0.17185684	-0.17185684	-0.17185684	-0.17185684	-0.17185684	-0.17185684	-0.17185684	-0.17185684	-0.17185684	-0.17185684	-0.17185684	-0.17185684	-0.17185684	-0.17185684	-0.17185684	-0.17185684	-0.17185684	-0.17185684	-0.17185684	-0.17185684	-0.17185684	-0.17185684	-0.17185684	-0.17185684	-0.17185684	-0.17185684	-0.17185684	-0.17185684	-0.17185684	-0.17185684	-0.17185684	-0.17185684	-0.17185684	-0.17185684	-0.17185684	-0.17185684	-0.17185684	-0.17185684	-0.17185684	-0.17185684	-0.17185684	0.44681555	-0.17185684	-0.17185684
-0.17185684	-0.17185684	-0.17185684	-0.17185684	-0.17185684	-0.17185684	-0.17185684	-0.17185684	-0.17185684	-0.17185684	-0.17185684	-0.17185684	-0.17185684	-0.17185684	-0.17185684	-0.17185684	-0.17185684	-0.17185684	-0.17185684	-0.17185684	-0.17185684	-0.17185684	-0.17185684	-0.17185684	-0.17185684	-0.17185684	-0.17185684	-0.17185684	-0.17185684	-0.17185684	-0.17185684	-0.17185684	-0.17185684	-0.17185684	-0.17185684	-0.17185684	-0.17185684	-0.17185684	-0.17185684	-0.17185684	-0.17185684	-0.17185684	-0.17185684	-0.17185684	-0.17185684	-0.17185684	-0.17185684	-0.17185684	1.1070375	-0.17185684
-0.17185684	-0.17185684	-0.17185684	-0.17185684	-0.17185684	-0.17185684	-0.17185684	-0.17185684	-0.17185684	-0.17185684	-0.17185684	-0.17185684	-0.17185684	-0.17185684	-0.17185684	-0.17185684	-0.17185684	-0.17185684	-0.17185684	-0.17185684	-0.17185684	-0.17185684	-0.17185684	-0.17185684	-0.17185684	-0.17185684	-0.17185684	-0.17185684	-0.17185684	-0.17185684	-0.17185684	-0.17185684	-0.17185684	0.04720784	-0.06821779	-0.17185684	-0.17185684	-0.17185684	-0.17185684	-0.17185684	-0.17185684	-0.17185684	-0.17185684	-0.17185684	-0.17185684	-0.17185684	-0.17185684	0.25353533	-0.17185684	-0.17185684
-0.17185684	-0.17185684	-0.17185684	-0.17185684	-0.17185684	-0.17185684	-0.17185684	0.15008603	-0.15533237	-0.17185684	-0.17185684	-0.17185684	-0.17185684	-0.17185684	-0.17185684	-0.17185684	-0.17185684	-0.17185684	-0.17185684	-0.17185684	0.40478414	-0.17185684	-0.17185684	-0.17185684	-0.17185684	-0.17185684	-0.17185684	-0.17185684	-0.17185684	-0.17185684	-0.17185684	-0.17185684	-0.17185684	-0.17185684	-0.17185684	-0.17185684	-0.17185684	-0.17185684	-0.17185684	-0.17185684	-0.17185684	-0.17185684	-0.17185684	-0.17185684	-0.17185684	-0.17185684	0.34042752	-0.17185684	-0.17185684	-0.17185684
-0.17185684	-0.17185684	-0.17185684	-0.17185684	-0.17185684	-0.17185684	1.586074	-0.17185684	-0.17185684	-0.17185684	-0.17185684	-0.17185684	-0.17185684	-0.17185684	-0.17185684	-0.17185684	-0.17185684	-0.17185684	-0.17185684	-0.17185684	0.56704634	-0.17185684	-0.17185684	-0.17185684	-0.17185684	-0.17185684	-0.17185684	-0.17185684	-0.17185684	-0.17185684	-0.17185684	-0.17185684	-0.17185684	-0.17185684	-0.17185684	-0.17185684	-0.17185684	-0.17185684	-0.17185684	-0.17185684	-0.17185684	-0.17185684	-0.17185684	-0.17185684	-0.17185684	0.26135027	-0.17185684	-0.17185684	-0.17185684	-0.11667622
-0.17185684	-0.17185684	-0.17185684	-0.17185684	-0.17185684	-0.17185684	2.6864693	-0.17185684	-0.17185684	-0.17185684	-0.17185684	-0.17185684	-0.17185684	-0.17185684	-0.17185684	-0.17185684	-0.17185684	-0.17185684	-0.17185684	-0.17185684	-0.17185684	-0.17185684	-0.17185684	-0.17185684	-0.17185684	-0.17185684	-0.17185684	-0.17185684	-0.17185684	-0.17185684	-0.17185684	-0.17185684	-0.17185684	-0.17185684	-0.17185684	-0.17185684	-0.17185684	-0.17185684	-0.17185684	-0.17185684	-0.17185684	-0.17185684	-0.17185684	-0.17185684	-0.07324937	0.17212957	-0.17185684	-0.17185684	-0.17185684	-0.17185684
-0.17185684	-0.17185684	-0.17185684	-0.17185684	-0.17185684	-0.17185684	1.9922227	0.18679729	-0.17185684	-0.17185684	-0.17185684	-0.17185684	-0.17185684	-0.17185684	-0.17185684	-0.17185684	-0.17185684	-0.17185684	-0.17185684	-0.17185684	-0.17185684	-0.17185684	-0.17185684	-0.17185684	-0.17185684	-0.17185684	-0.17185684	-0.17185684	-0.17185684	-0.17185684	-0.17185684	-0.17185684	-0.17185684	-0.17185684	-0.17185684	-0.17185684	-0.17185684	-0.17185684	-0.17185684	-0.17185684	-0.17185684	-0.17185684	-0.17185684	-0.019387923	0.44987658	-0.17185684	-0.17185684	-0.17185684	-0.17185684	-0.17185684
-0.17185684	-0.17185684	-0.17185684	-0.17185684	-0.17185684	-0.17185684	1.7681534	0.255813	-0.17185684	-0.17185684	-0.17185684	-0.17185684	-0.17185684	-0.17185684	-0.17185684	-0.17185684	-0.17185684	-0.17185684	-0.17185684	-0.17185684	-0.17185684	-0.17185684	-0.17185684	-0.17185684	-0.17185684	-0.17185684	-0.17185684	-0.17185684	-0.17185684	-0.17185684	-0.17185684	-0.17185684	-0.17185684	-0.17185684	-0.17185684	-0.17185684	-0.17185684	-0.17185684	-0.17185684	-0.17185684	-0.17185684	-0.17185684	-0.17185684	0.43802804	-0.17185684	-0.17185684	-0.17185684	-0.17185684	-0.17185684	-0.17185684
-0.17185684	-0.17185684	-0.17185684	-0.17185684	-0.17185684	-0.17185684	0.42531353	-0.17185684	-0.17185684	-0.17185684	-0.17185684	-0.17185684	-0.17185684	-0.17185684	-0.17185684	-0.17185684	-0.17185684	-0.17185684	-0.17185684	-0.17185684	-0.17185684	-0.17185684	-0.17185684	-0.17185684	-0.17185684	-0.17185684	-0.17185684	-0.17185684	-0.17185684	-0.17185684	-0.17185684	-0.17185684	-0.17185684	-0.17185684	-0.17185684	-0.17185684	-0.17185684	-0.17185684	-0.17185684	-0.17185684	-0.17185684	-0.17185684	0.50785506	-0.17185684	-0.17185684	-0.17185684	-0.17185684	-0.17185684	-0.17185684	-0.17185684
-0.17185684	-0.17185684	-0.17185684	-0.17185684	-0.17185684	-0.17185684	0.59352124	-0.17185684	-0.17185684	0.22248387	-0.17185684	-0.17185684	-0.17185684	-0.17185684	-0.17185684	-0.17185684	-0.17185684	0.30811408	-0.17185684	-0.17185684	-0.17185684	-0.17185684	-0.17185684	-0.17185684	-0.17185684	-0.17185684	-0.17185684	-0.17185684	-0.17185684	-0.17185684	-0.17185684	-0.17185684	-0.17185684	-0.17185684	-0.17185684	-0.17185684	-0.17185684	-0.17185684	-0.17185684	-0.17185684	-0.17185684	1.6220933	-0.17185684	-0.17185684	-0.17185684	-0.17185684	-0.17185684	-0.17185684	-0.17185684	-0.17185684
-0.17185684	-0.17185684	-0.17185684	-0.17185684	-0.17185684	-0.17185684	1.6012269	-0.17185684	-0.17185684	-0.17185684	-0.17185684	-0.17185684	0.01884933	-0.17185684	-0.17185684	-0.17185684	-0.17185684	0.24879117	-0.17185684	-0.17185684	-0.17185684	-0.17185684	-0.17185684	-0.17185684	-0.17185684	-0.17185684	-0.17185684	-0.17185684	-0.17185684	-0.17185684	-0.17185684	-0.17185684	-0.17185684	-0.17185684	-0.17185684	-0.17185684	-0.17185684	-0.17185684	-0.17185684	-0.17185684	1.1618196	-0.17185684	-0.17185684	-0.17185684	-0.17185684	-0.17185684	-0.17185684	-0.17185684	-0.17185684	-0.17185684
-0.17185684	-0.17185684	-0.17185684	0.16001074	-0.17185684	-0.17185684	0.95701486	-0.17185684	-0.17185684	-0.17185684	-0.17185684	-0.17185684	-0.17185684	-0.17185684	-0.17185684	-0.17185684	-0.17185684	-0.17185684	-0.17185684	-0.17185684	-0.17185684	-0.17185684	-0.17185684	-0.17185684	-0.17185684	-0.17185684	-0.17185684	-0.17185684	-0.17185684	-0.17185684	-0.17185684	-0.17185684	-0.17185684	-0.17185684	-0.17185684	-0.17185684	-0.17185684	-0.17185684	-0.17185684	1.0822256	0.92563874	-0.17185684	-0.17185684	-0.17185684	-0.17185684	-0.17185684	-0.17185684	-0.17185684	-0.17185684	-0.17185684
-0.17185684	-0.17185684	-0.17185684	-0.17185684	-0.17185684	-0.17185684	0.63882846	-0.17185684	-0.17185684	-0.17185684	-0.13890372	-0.17185684	-0.17185684	-0.17185684	-0.17185684	-0.17185684	-0.17185684	0.58668613	-0.17185684	-0.17185684	-0.17185684	-0.17185684	-0.17185684	-0.17185684	-0.17185684	-0.17185684	-0.17185684	-0.17185684	-0.17185684	-0.17185684	-0.17185684	-0.17185684	-0.17185684	-0.17185684	-0.17185684	-0.17185684	-0.17185684	-0.17185684	0.8479859	-0.17185684	-0.17185684	-0.17185684	-0.17185684	-0.17185684	-0.17185684	-0.17185684	-0.17185684	-0.17185684	-0.17185684	-0.17185684
-0.17185684	-0.17185684	-0.17185684	-0.17185684	-0.17185684	-0.17185684	-0.17185684	-0.17185684	-0.17185684	0.30774444	0.7300277	-0.17185684	-0.17185684	-0.17185684	-0.17185684	-0.17185684	-0.17185684	-0.17185684	-0.17185684	-0.17185684	-0.17185684	-0.17185684	-0.17185684	-0.17185684	-0.17185684	-0.17185684	-0.17185684	-0.17185684	-0.17185684	-0.17185684	-0.17185684	-0.17185684	-0.17185684	-0.17185684	-0.17185684	-0.17185684	-0.17185684	-0.17185684	-0.17185684	-0.17185684	-0.17185684	-0.17185684	-0.17185684	-0.17185684	-0.17185684	-0.17185684	-0.17185684	-0.17185684	-0.17185684	-0.17185684
-0.17185684	-0.17185684	-0.17185684	-0.17185684	-0.17185684	-0.17185684	-0.17185684	-0.17185684	0.5337427	0.91373694	-0.17185684	-0.17185684	-0.17185684	-0.17185684	-0.17185684	-0.17185684	-0.17185684	-0.17185684	-0.17185684	-0.17185684	-0.17185684	-0.17185684	-0.17185684	-0.17185684	-0.17185684	-0.17185684	-0.17185684	-0.17185684	-0.17185684	-0.17185684	-0.17185684	-0.17185684	-0.17185684	-0.17185684	0.44498336	-0.17185684	-0.17185684	-0.17185684	-0.17185684	-0.17185684	-0.17185684	0.7003759	0.024967438	-0.17185684	-0.17185684	-0.17185684	-0.17185684	-0.17185684	-0.17185684	-0.17185684
-0.17185684	-0.17185684	-0.17185684	-0.17185684	-0.17185684	-0.17185684	-0.0894235	0.38251504	0.31397402	-0.17185684	-0.17185684	-0.17185684	-0.17185684	-0.17185684	-0.17185684	-0.17185684	-0.17185684	-0.17185684	-0.17185684	-0.17185684	-0.17185684	-0.17185684	-0.17185684	-0.17185684	-0.17185684	-0.17185684	-0.17185684	-0.17185684	-0.17185684	-0.17185684	-0.17185684	-0.17185684	-0.17185684	-0.17185684	-0.17185684	-0.17185684	-0.17185684	-0.17185684	-0.17185684	-0.17185684	-0.17185684	0.27197775	-0.17185684	-0.17185684	-0.17185684	-0.17185684	-0.17185684	-0.17185684	-0.17185684	-0.17185684
-0.17185684	-0.17185684	-0.17185684	-0.17185684	0.39248678	-0.17185684	-0.17185684	-0.1532549	-0.17185684	-0.17185684	-0.17185684	-0.17185684	-0.17185684	-0.17185684	-0.17185684	-0.17185684	0.44654852	-0.17185684	-0.17185684	-0.17185684	-0.17185684	-0.17185684	-0.17185684	-0.17185684	-0.17185684	-0.17185684	-0.17185684	-0.17185684	-0.17185684	-0.17185684	-0.17185684	-0.17185684	-0.17185684	-0.11731955	-0.17185684	-0.17185684	-0.17185684	-0.17185684	-0.17185684	-0.17185684	-0.17185684	-0.17185684	-0.17185684	-0.17185684	-0.17185684	-0.17185684	-0.17185684	0.2998276	-0.17185684	-0.17185684
-0.17185684	-0.17185684	-0.17185684	-0.17185684	-0.17185684	-0.17185684	1.8480599	0.28197944	-0.13679788	-0.17185684	-0.17185684	-0.17185684	-0.17185684	-0.17185684	-0.17185684	-0.17185684	-0.17185684	-0.17185684	-0.17185684	-0.17185684	-0.17185684	-0.17185684	-0.17185684	-0.17185684	-0.17185684	-0.17185684	-0.17185684	-0.17185684	-0.17185684	-0.17185684	-0.17185684	-0.17185684	0.1275049	-0.17185684	-0.17185684	-0.17185684	-0.17185684	-0.04943747	-0.17185684	-0.17185684	-0.17185684	-0.17185684	-0.17185684	-0.17185684	-0.17185684	-0.17185684	-0.17185684	-0.17185684	-0.17185684	-0.17185684
-0.17185684	-0.17185684	-0.17185684	-0.17185684	-0.17185684	0.17539404	0.8023623	1.8780794	2.0408893	0.13373095	-0.17185684	-0.17185684	-0.17185684	-0.17185684	-0.17185684	-0.17185684	0.35584173	-0.17185684	0.25077596	-0.17185684	-0.17185684	-0.17185684	-0.17185684	-0.17185684	-0.17185684	-0.17185684	-0.17185684	-0.17185684	-0.17185684	-0.17185684	-0.17185684	-0.17185684	0.21588442	-0.17185684	-0.17185684	-0.17185684	-0.17185684	-0.17185684	-0.17185684	-0.17185684	-0.17185684	-0.17185684	-0.17185684	-0.17185684	-0.17185684	-0.17185684	-0.17185684	-0.17185684	-0.17185684	-0.17185684
-0.17185684	-0.17185684	0.80206126	-0.17185684	0.42067754	-0.17185684	-0.17185684	3.5792265	3.3279006	1.2720658	-0.17185684	-0.17185684	-0.17185684	-0.17185684	-0.17185684	0.20447138	-0.17185684	-0.17185684	0.11556968	-0.17185684	-0.17185684	-0.17185684	-0.17185684	-0.17185684	-0.17185684	-0.17185684	-0.17185684	-0.17185684	-0.17185684	-0.03727569	0.5796138	-0.17185684	-0.17185684	-0.17185684	-0.17185684	-0.17185684	-0.17185684	-0.17185684	-0.17185684	-0.17185684	-0.17185684	0.2863533	-0.17185684	-0.17185684	-0.17185684	-0.17185684	-0.17185684	-0.17185684	-0.17185684	-0.17185684
-0.17185684	-0.17185684	-0.17185684	0.36641112	-0.17185684	-0.17185684	-0.17185684	2.295538	3.3476949	0.5952259	0.4856343	-0.17185684	-0.17185684	-0.17185684	-0.17185684	0.36752707	-0.1056114	-0.17185684	0.38480636	-0.17185684	-0.17185684	-0.17185684	-0.17185684	-0.17185684	-0.17185684	-0.17185684	-0.17185684	-0.17185684	-0.17185684	-0.17185684	-0.17185684	-0.17185684	-0.17185684	-0.17185684	-0.17185684	-0.17185684	-0.17185684	-0.17185684	-0.17185684	-0.17185684	-0.17185684	-0.1543269	-0.17185684	-0.17185684	-0.17185684	-0.17185684	-0.17185684	-0.17185684	-0.17185684	-0.17185684
-0.17185684	-0.17185684	0.099591635	-0.17185684	0.029582689	-0.17185684	-0.17185684	-0.17185684	3.309896	2.5860856	-0.17185684	-0.17185684	-0.17185684	-0.17185684	-0.17185684	0.18785752	-0.17185684	-0.06936858	0.11733607	-0.17185684	-0.17185684	-0.17185684	-0.17185684	-0.17185684	-0.17185684	-0.17185684	-0.17185684	-0.17185684	-0.17185684	-0.039769758	-0.17185684	-0.17185684	-0.17185684	-0.17185684	-0.17185684	-0.17185684	-0.17185684	-0.17185684	-0.17185684	-0.17185684	-0.17185684	-0.03927576	-0.17185684	-0.17185684	-0.17185684	-0.17185684	-0.17185684	-0.17185684	-0.17185684	-0.17185684
0.2738162	-0.17185684	-0.17185684	-0.17185684	0.5210831	-0.17185684	-0.17185684	-0.17185684	1.6096534	3.076034	2.3581314	0.2555763	-0.17185684	-0.17185684	-0.17185684	-0.17185684	-0.17185684	0.12046191	-0.17185684	-0.14763413	-0.17185684	-0.17185684	-0.17185684	-0.17185684	-0.17185684	-0.17185684	-0.17185684	-0.17185684	-0.17185684	-0.11557908	-0.17185684	-0.17185684	-0.17185684	-0.17185684	-0.17185684	-0.17185684	-0.17185684	-0.17185684	-0.17185684	-0.17185684	-0.17185684	-0.17185684	-0.17185684	-0.17185684	-0.17185684	-0.17185684	-0.17185684	-0.17185684	-0.17185684	-0.17185684
-0.17185684	1.5012106	0.6596523	-0.17185684	0.21764533	-0.17185684	-0.17185684	-0.17185684	0.0768738	0.68035	1.144353	0.5172606	-0.17185684	-0.17185684	-0.17185684	-0.17185684	-0.17185684	0.095094435	-0.17185684	-0.17185684	0.82108676	-0.17185684	-0.17185684	-0.17185684	-0.17185684	-0.17185684	-0.17185684	-0.17185684	-0.17185684	-0.17185684	-0.17185684	-0.17185684	-0.17185684	-0.17185684	-0.17185684	-0.17185684	-0.17185684	-0.17185684	-0.17185684	-0.17185684	-0.17185684	-0.17185684	-0.17185684	-0.17185684	-0.17185684	-0.17185684	-0.17185684	-0.17185684	-0.17185684	-0.17185684
-0.17185684	1.6225349	-0.17185684	-0.17185684	1.0399692	-0.17185684	-0.17185684	-0.17185684	-0.17185684	0.45250392	1.6260725	-0.09754087	-0.17185684	-0.17185684	1.001568	0.46199843	-0.17185684	0.25874138	-0.17185684	-0.17185684	-0.17185684	-0.17185684	-0.17185684	-0.17185684	-0.17185684	-0.17185684	-0.17185684	-0.17185684	-0.17185684	-0.17185684	-0.17185684	-0.17185684	-0.17185684	-0.17185684	-0.17185684	-0.17185684	-0.17185684	0.47408006	-0.17185684	-0.17185684	-0.17185684	-0.17185684	-0.17185684	-0.17185684	1.0389639	-0.17185684	-0.17185684	-0.17185684	-0.17185684	-0.17185684
-0.17185684	-0.15855156	0.6203702	0.79231155	0.7201037	-0.17185684	0.009024027	-0.17185684	-0.17185684	-0.09521536	2.5033672	1.4878159	-0.17185684	-0.17185684	0.892128	-0.11022697	-0.17185684	-0.17185684	-0.17185684	-0.17185684	-0.17185684	-0.17185684	-0.17185684	-0.17185684	-0.17185684	-0.17185684	-0.17185684	-0.17185684	-0.17185684	-0.17185684	-0.17185684	-0.17185684	-0.17185684	-0.17185684	-0.17185684	-0.17185684	-0.17185684	-0.17185684	-0.17185684	-0.17185684	-0.17185684	-0.17185684	-0.17185684	-0.17185684	-0.17185684	0.089568384	-0.17185684	-0.17185684	-0.17185684	-0.17185684
-0.17185684	-0.17185684	-0.17185684	0.72006667	0.30193406	-0.17185684	-0.17185684	-0.17185684	-0.17185684	0.10150465	2.7116876	2.8538678	-0.17185684	-0.17185684	0.18410596	0.2487828	0.23486827	0.7640084	-0.17185684	-0.17185684	-0.17185684	-0.17185684	-0.17185684	-0.17185684	-0.17185684	-0.17185684	-0.17185684	-0.17185684	0.91160715	-0.17185684	-0.17185684	-0.17185684	-0.17185684	-0.17185684	-0.17185684	-0.17185684	-0.17185684	-0.17185684	-0.17185684	0.28101456	-0.17185684	-0.17185684	-0.17185684	-0.17185684	-0.17185684	-0.17185684	-0.17185684	-0.17185684	-0.17185684	-0.17185684
-0.17185684	-0.17185684	-0.17185684	1.3674138	0.32515827	-0.17185684	-0.17185684	-0.17185684	-0.17185684	-0.17185684	1.5110552	3.513973	0.1492781	-0.17185684	0.83090174	-0.17185684	0.208948	0.11439036	-0.17185684	-0.17185684	-0.17185684	-0.17185684	-0.17185684	-0.17185684	-0.17185684	-0.17185684	-0.17185684	-0.17185684	-0.17185684	0.26901463	-0.17185684	-0.17185684	-0.17185684	-0.17185684	-0.17185684	-0.17185684	-0.17185684	-0.17185684	-0.17185684	-0.0778285	0.1357945	-0.17185684	0.7511459	-0.17185684	-0.17185684	-0.17185684	-0.17185684	-0.17185684	-0.17185684	-0.17185684
-0.17185684	-0.17185684	-0.17185684	0.11105484	-0.17185684	-0.17185684	-0.17185684	1.1050932	0.1919811	-0.17185684	-0.17185684	1.8286039	1.1175016	-0.17185684	-0.17185684	-0.17185684	0.34002247	-0.17185684	-0.17185684	-0.17185684	-0.17185684	-0.17185684	-0.17185684	-0.17185684	-0.17185684	-0.17185684	-0.17185684	-0.17185684	-0.17185684	-0.17185684	-0.17185684	-0.17185684	-0.17185684	-0.17185684	-0.17185684	-0.17185684	-0.17185684	-0.17185684	-0.17185684	-0.17185684	-0.17185684	-0.17185684	-0.17185684	-0.17185684	-0.17185684	-0.17185684	-0.17185684	-0.17185684	-0.17185684	-0.17185684
-0.17185684	-0.17185684	-0.17185684	-0.09703694	-0.17185684	-0.17185684	-0.17185684	-0.17185684	1.2970122	1.3375016	-0.17185684	1.3933079	2.2273772	0.4288269	-0.17185684	-0.17185684	-0.17185684	-0.17185684	-0.17185684	-0.17185684	-0.17185684	-0.17185684	-0.17185684	-0.17185684	-0.17185684	-0.17185684	-0.17185684	-0.17185684	-0.17185684	-0.17185684	1.525731	-0.17185684	-0.17185684	-0.17185684	-0.17185684	-0.17185684	-0.17185684	-0.17185684	-0.17185684	0.057823114	-0.17185684	-0.17185684	-0.17185684	-0.17185684	-0.17185684	-0.17185684	-0.17185684	-0.17185684	-0.17185684	-0.17185684
-0.17185684	-0.17185684	-0.17185684	-0.17185684	-0.17185684	-0.17185684	-0.17185684	-0.17185684	-0.023575658	0.6261519	1.108093	0.72595733	3.059498	0.9391956	-0.08343095	0.39055958	0.9586758	-0.17185684	-0.17185684	-0.17185684	-0.17185684	-0.17185684	-0.17185684	-0.17185684	-0.17185684	-0.17185684	-0.17185684	-0.17185684	-0.17185684	-0.17185684	-0.02866445	-0.17185684	-0.17185684	-0.17185684	-0.17185684	-0.17185684	-0.17185684	-0.17185684	-0.17185684	-0.047305856	0.99423534	-0.17185684	-0.17185684	-0.17185684	-0.17185684	-0.17185684	-0.17185684	-0.17185684	-0.17185684	-0.17185684
-0.17185684	-0.17185684	-0.17185684	-0.17185684	-0.17185684	-0.17185684	-0.17185684	-0.17185684	-0.17185684	-0.17185684	2.0145335	1.3099178	3.0468822	1.0448521	0.6336677	2.2983484	-0.17185684	-0.17185684	-0.17185684	-0.17185684	-0.17185684	-0.17185684	-0.17185684	-0.17185684	-0.17185684	-0.17185684	-0.17185684	-0.17185684	-0.17185684	-0.17185684	-0.17185684	0.47865325	-0.17185684	-0.17185684	-0.17185684	-0.17185684	-0.17185684	-0.17185684	-0.17185684	0.5113987	-0.17185684	0.096797585	-0.17185684	-0.17185684	-0.17185684	-0.17185684	-0.17185684	-0.17185684	-0.17185684	-0.17185684
-0.17185684	-0.17185684	-0.17185684	-0.17185684	-0.17185684	-0.17185684	-0.17185684	-0.17185684	-0.17185684	-0.17185684	-0.17185684	0.98354113	1.255877	1.3549794	-0.17185684	2.6029909	-0.17185684	-0.17185684	-0.17185684	-0.17185684	-0.17185684	-0.17185684	-0.17185684	-0.17185684	-0.17185684	-0.17185684	-0.08008721	-0.17185684	-0.17185684	-0.17185684	-0.17185684	0.40429345	0.14568745	-0.17185684	-0.17185684	-0.17185684	-0.17185684	-0.17185684	-0.17185684	-0.17185684	-0.17185684	-0.17185684	-0.17185684	-0.17185684	-0.17185684	-0.17185684	-0.17185684	-0.17185684	-0.17185684	-0.17185684
-0.17185684	-0.17185684	-0.17185684	-0.17185684	-0.17185684	-0.17185684	-0.17185684	-0.17185684	-0.17185684	-0.17185684	-0.17185684	-0.17185684	-0.17185684	1.0026828	1.9076376	1.2792729	-0.17185684	-0.17185684	-0.17185684	-0.17185684	-0.17185684	-0.17185684	-0.17185684	-0.17185684	-0.17185684	-0.17185684	-0.17185684	-0.17185684	-0.17185684	-0.17185684	-0.17185684	1.5642865	1.5487481	-0.17185684	-0.17185684	-0.17185684	-0.17185684	0.120525435	-0.17185684	-0.17185684	-0.17185684	-0.17185684	0.24031219	-0.17185684	-0.17185684	-0.17185684	-0.17185684	-0.17185684	-0.17185684	-0.17185684
-0.17185684	0.3454138	-0.17185684	-0.17185684	-0.17185684	-0.17185684	-0.17185684	-0.17185684	-0.17185684	-0.17185684	-0.17185684	-0.17185684	0.7460967	0.4614323	3.9311779	2.299107	-0.17185684	-0.17185684	-0.17185684	-0.17185684	-0.17185684	-0.17185684	-0.17185684	-0.17185684	-0.17185684	0.6681094	-0.17185684	-0.17185684	-0.17185684	-0.17185684	-0.17185684	0.880789	1.7567706	-0.17185684	-0.17185684	-0.17185684	-0.17185684	1.4243037	-0.17185684	-0.17185684	-0.17185684	-0.17185684	-0.05819267	-0.17185684	-0.17185684	-0.17185684	-0.17185684	-0.17185684	-0.17185684	-0.17185684
-0.17185684	0.95430183	-0.17185684	-0.17185684	-0.17185684	-0.17185684	-0.17185684	-0.17185684	-0.17185684	-0.17185684	-0.17185684	-0.17185684	-0.17185684	0.7530904	2.7185571	1.931451	0.12689997	-0.17185684	-0.17185684	-0.17185684	-0.17185684	-0.17185684	-0.17185684	-0.17185684	-0.17185684	1.3225368	-0.17185684	-0.17185684	-0.17185684	-0.17185684	-0.17185684	0.8177096	2.7633512	1.1120028	-0.17185684	-0.17185684	0.3484495	-0.17185684	-0.17185684	-0.17185684	-0.17185684	-0.17185684	-0.17185684	-0.17185684	-0.17185684	-0.17185684	-0.17185684	-0.17185684	-0.17185684	-0.17185684
-0.17185684	-0.108010806	-0.17185684	-0.17185684	-0.17185684	-0.17185684	-0.17185684	-0.17185684	-0.17185684	-0.17185684	-0.17185684	-0.17185684	-0.17185684	1.5338637	3.923509	1.6766518	-0.17185684	0.681573	-0.17185684	-0.17185684	-0.17185684	-0.17185684	-0.17185684	-0.17185684	-0.17185684	0.51308984	-0.17185684	-0.17185684	-0.17185684	-0.17185684	-0.17185684	-0.17185684	2.024471	1.87187	-0.17185684	-0.04624603	-0.17185684	-0.17185684	-0.17185684	-0.17185684	-0.17185684	-0.17185684	-0.17185684	-0.17185684	0.5281365	-0.17185684	-0.17185684	-0.17185684	-0.14488305	-0.17185684
-0.17185684	0.6643355	1.1416742	-0.17185684	-0.17185684	-0.17185684	-0.17185684	-0.17185684	-0.17185684	-0.17185684	-0.17185684	-0.17185684	-0.17185684	0.718859	3.921619	1.0496598	0.104148015	-0.17185684	-0.17185684	-0.17185684	-0.17185684	-0.17185684	-0.17185684	-0.17185684	-0.17185684	1.1612763	-0.17185684	-0.17185684	-0.17185684	-0.17185684	-0.17185684	-0.17185684	0.42029342	1.8492894	1.135741	-0.17185684	-0.17185684	0.57917553	-0.17185684	-0.17185684	-0.17185684	-0.17185684	-0.17185684	-0.17185684	-0.17185684	-0.17185684	-0.17185684	-0.17185684	-0.17185684	-0.17185684
-0.17185684	-0.17185684	0.06655691	-0.17185684	-0.17185684	-0.17185684	-0.17185684	-0.17185684	-0.17185684	-0.17185684	-0.17185684	-0.17185684	-0.17185684	0.47735286	2.7671878	0.4778878	-0.17185684	-0.17185684	-0.17185684	-0.17185684	-0.17185684	-0.17185684	-0.17185684	-0.17185684	-0.17185684	0.37880918	-0.17185684	-0.17185684	-0.17185684	-0.17185684	-0.17185684	-0.17185684	-0.17185684	2.1035922	1.5175836	-0.17185684	-0.17185684	-0.17185684	-0.17185684	-0.17185684	-0.17185684	-0.17185684	-0.15543462	-0.17185684	-0.17185684	1.2591596	-0.17185684	-0.17185684	-0.17185684	-0.17185684
-0.17185684	-0.17185684	0.73030025	0.96293586	-0.17185684	-0.17185684	-0.17185684	-0.17185684	-0.17185684	-0.17185684	-0.17185684	-0.17185684	-0.17185684	1.6147391	2.2623029	-0.17185684	1.3337138	-0.17185684	-0.17185684	-0.17185684	-0.17185684	-0.13749698	-0.17185684	-0.17185684	0.3426206	-0.17185684	-0.17185684	-0.17185684	-0.17185684	-0.17185684	-0.17185684	-0.17185684	-0.17185684	1.3453397	1.8260593	1.2688587	0.57873654	-0.17185684	-0.17185684	-0.17185684	-0.17185684	-0.17185684	0.9394178	-0.17185684	-0.17185684	2.0524766	-0.17185684	-0.17185684	-0.17185684	-0.17185684
-0.17185684	-0.17185684	1.7539396	1.5666821	1.9484254	-0.17185684	-0.17185684	-0.17185684	-0.17185684	-0.17185684	-0.17185684	-0.17185684	-0.17185684	3.4151075	2.3464525	-0.17185684	-0.17185684	-0.17185684	-0.17185684	-0.17185684	-0.17185684	-0.17185684	-0.17185684	-0.17185684	-0.015849367	-0.17185684	-0.17185684	-0.17185684	-0.17185684	-0.17185684	-0.17185684	-0.17185684	-0.17185684	-0.17185684	3.8845642	2.2954123	0.025884684	-0.038997974	-0.17185684	-0.17185684	0.0044344626	-0.17185684	0.32809162	-0.17185684	-0.17185684	2.117209	0.113606974	-0.17185684	-0.17185684	-0.17185684
-0.17185684	-0.17185684	0.4111926	2.43434	3.0112572	1.5558335	-0.17185684	-0.17185684	-0.17185684	-0.17185684	-0.17185684	-0.17185684	-0.17185684	2.6974766	1.0093833	-0.17185684	-0.17185684	-0.17185684	-0.17185684	-0.17185684	-0.17185684	-0.17185684	-0.17185684	-0.17185684	0.06742842	-0.17185684	-0.17185684	-0.17185684	-0.17185684	-0.17185684	-0.17185684	-0.17185684	-0.17185684	-0.17185684	1.4640945	4.2755218	1.5550307	-0.17185684	-0.17185684	2.491716	0.4745528	-0.17185684	0.4357269	-0.17185684	-0.17185684	1.7558973	1.499821	-0.17185684	-0.17185684	-0.17185684
-0.17185684	-0.17185684	-0.17185684	2.1013737	3.021151	2.3552933	-0.17185684	-0.17185684	-0.17185684	-0.17185684	-0.17185684	-0.17185684	-0.17185684	3.4575498	-0.17185684	-0.17185684	-0.17185684	-0.17185684	-0.17185684	-0.17185684	-0.17185684	-0.17185684	-0.17185684	-0.17185684	-0.17185684	-0.17185684	-0.17185684	-0.17185684	-0.17185684	-0.17185684	-0.17185684	0.21544045	-0.17185684	-0.17185684	-0.17185684	1.5133109	1.8584471	0.48526353	-0.00094654324	-0.17185684	-0.17185684	-0.17185684	-0.17185684	-0.17185684	-0.17185684	-0.17185684	2.4951355	-0.17185684	-0.17185684	-0.17185684
-0.17185684	-0.17185684	-0.17185684	-0.17185684	1.9154172	3.6372066	-0.042607505	-0.17185684	-0.17185684	-0.17185684	-0.17185684	-0.17185684	-0.17185684	2.2954264	-0.17185684	-0.17185684	-0.17185684	-0.17185684	-0.17185684	0.23373783	-0.17185684	-0.17185684	-0.17185684	-0.17185684	-0.17185684	-0.17185684	-0.17185684	-0.17185684	-0.17185684	-0.17185684	-0.17185684	-0.17185684	-0.17185684	-0.17185684	-0.17185684	1.5759726	2.6720283	-0.15517938	-0.17185684	-0.17185684	-0.17185684	-0.17185684	-0.17185684	0.6549801	-0.17185684	-0.17185684	2.6447163	-0.08408617	-0.17185684	-0.17185684
-0.17185684	-0.17185684	-0.17185684	-0.17185684	1.3878957	2.2645438	2.009646	0.66425586	-0.17185684	-0.17185684	-0.17185684	-0.17185684	0.10814961	1.2807835	-0.17185684	-0.17185684	-0.17185684	-0.17185684	-0.17185684	-0.17185684	-0.17185684	-0.17185684	-0.17185684	-0.17185684	-0.17185684	-0.17185684	-0.17185684	-0.17185684	-0.17185684	-0.17185684	-0.17185684	-0.17185684	-0.17185684	-0.17185684	-0.17185684	2.368969	-0.17185684	-0.17185684	-0.17185684	-0.17185684	-0.17185684	-0.17185684	0.32945415	-0.17185684	-0.17185684	-0.17185684	0.6797136	3.1025732	0.018197479	-0.17185684
-0.17185684	-0.17185684	-0.17185684	-0.17185684	-0.17185684	1.3265315	3.9254427	2.18856	-0.17185684	-0.17185684	-0.17185684	-0.17185684	-0.15924136	1.5868051	-0.17185684	-0.17185684	0.23499784	-0.17185684	-0.17185684	-0.17185684	-0.17185684	-0.17185684	-0.17185684	-0.17185684	-0.17185684	-0.17185684	-0.17185684	-0.17185684	-0.17185684	-0.17185684	-0.17185684	-0.17185684	-0.17185684	-0.17185684	-0.17185684	2.1810286	0.48203072	-0.17185684	-0.17185684	-0.17185684	0.6528464	-0.17185684	-0.17185684	-0.17185684	-0.17185684	-0.17185684	-0.17185684	3.893953	-0.17185684	-0.17185684
-0.17185684	-0.17185684	-0.17185684	-0.17185684	-0.17185684	0.7588759	1.6071814	3.8244507	0.24005553	-0.17185684	-0.17185684	-0.17185684	0.15641657	2.6868277	-0.17185684	-0.17185684	-0.06257736	-0.17185684	-0.17185684	-0.17185684	-0.17185684	-0.17185684	-0.17185684	-0.17185684	-0.17185684	-0.17185684	-0.17185684	-0.17185684	-0.17185684	-0.17185684	-0.17185684	-0.17185684	-0.17185684	-0.17185684	0.7862011	0.55868083	-0.17185684	1.1760519	-0.17185684	-0.17185684	-0.17185684	-0.17185684	-0.17185684	-0.17185684	-0.17185684	-0.17185684	-0.17185684	1.5481467	2.453246	-0.17185684
-0.17185684	-0.17185684	-0.17185684	-0.17185684	-0.17185684	-0.17185684	1.4810032	3.379246	1.3501617	-0.17185684	-0.17185684	-0.17185684	-0.09101819	-0.17185684	-0.17185684	-0.17185684	0.899003	-0.17185684	-0.17185684	-0.17185684	-0.17185684	-0.17185684	0.11985342	-0.17185684	-0.17185684	-0.17185684	-0.17185684	-0.17185684	-0.17185684	-0.17185684	-0.17185684	-0.17185684	-0.17185684	-0.17185684	0.42886811	-0.17185684	-0.17185684	3.0470088	-0.17185684	-0.17185684	-0.17185684	-0.055883408	-0.17185684	-0.17185684	-0.17185684	-0.17185684	-0.17185684	-0.17185684	2.7520044	-0.17185684
-0.17185684	-0.17185684	-0.17185684	-0.17185684	-0.17185684	-0.17185684	0.2696611	3.5188918	4.11929	-0.09383561	-0.17185684	-0.17185684	1.1416725	-0.17185684	-0.17185684	-0.17185684	0.46636927	-0.17185684	-0.17185684	-0.17185684	-0.17185684	-0.17185684	-0.17185684	0.24609956	0.02651203	-0.17185684	0.38732767	-0.17185684	-0.17185684	-0.17185684	-0.17185684	-0.17185684	-0.17185684	-0.17185684	0.18389662	-0.17185684	-0.17185684	-0.17185684	3.3739538	-0.17185684	-0.17185684	-0.17185684	-0.17185684	-0.17185684	-0.17185684	-0.17185684	-0.17185684	-0.17185684	2.9280922	0.7614532
-0.17185684	-0.17185684	-0.17185684	-0.17185684	-0.17185684	-0.17185684	-0.17185684	1.300785	4.7647824	1.6238221	-0.17185684	-0.17185684	0.35487172	-0.17185684	-0.17185684	-0.17185684	-0.17185684	-0.17185684	-0.17185684	-0.17185684	-0.17185684	-0.17185684	-0.10263955	-0.17185684	-0.17185684	-0.17185684	-0.17185684	-0.17185684	-0.17185684	-0.17185684	-0.17185684	-0.17185684	-0.17185684	-0.17185684	-0.17185684	-0.17185684	-0.17185684	-0.17185684	3.505061	-0.17185684	-0.17185684	-0.17185684	-0.17185684	-0.17185684	-0.17185684	-0.17185684	-0.17185684	-0.17185684	1.159248	1.8553247
-0.17185684	-0.17185684	-0.17185684	-0.17185684	-0.17185684	-0.17185684	-0.17185684	-0.17185684	3.6205866	2.6164052	1.3175218	2.0022628	0.036201693	-0.17185684	-0.17185684	-0.17185684	-0.17185684	-0.17185684	-0.17185684	-0.17185684	-0.17185684	0.033625495	-0.17185684	-0.17185684	-0.17185684	-0.17185684	-0.17185684	-0.17185684	-0.17185684	-0.17185684	-0.17185684	-0.17185684	-0.17185684	-0.17185684	-0.17185684	-0.17185684	-0.17185684	-0.17185684	2.512192	0.2532075	-0.17185684	-0.17185684	-0.17185684	-0.17185684	-0.17185684	-0.17185684	-0.17185684	-0.17185684	-0.17185684	1.1685945
-0.17185684	-0.17185684	-0.17185684	-0.17185684	-0.17185684	-0.17185684	-0.17185684	-0.17185684	3.5152106	3.4800425	4.2101707	3.056439	0.9449306	0.31193987	-0.17185684	-0.17185684	-0.17185684	-0.17185684	-0.17185684	-0.17185684	-0.17185684	-0.17185684	-0.17185684	-0.17185684	-0.17185684	-0.17185684	-0.17185684	-0.17185684	-0.17185684	-0.17185684	-0.17185684	-0.17185684	-0.17185684	-0.17185684	-0.17185684	-0.17185684	-0.17185684	-0.17185684	-0.17185684	1.4055865	-0.17185684	-0.17185684	-0.17185684	-0.17185684	-0.17185684	-0.17185684	-0.17185684	-0.17185684	-0.17185684	0.43952104
-0.17185684	-0.17185684	-0.17185684	-0.17185684	-0.17185684	-0.17185684	-0.17185684	-0.17185684	3.237702	2.637605	5.613873	1.8242457	1.897147	-0.17185684	-0.17185684	-0.17185684	-0.17185684	-0.17185684	-0.17185684	-0.17185684	-0.17185684	-0.17185684	-0.17185684	-0.17185684	-0.17185684	-0.17185684	-0.17185684	-0.17185684	-0.17185684	-0.17185684	-0.17185684	-0.17185684	-0.17185684	-0.09162667	-0.17185684	-0.17185684	-0.17185684	-0.17185684	-0.17185684	1.922127	-0.17185684	-0.17185684	-0.17185684	-0.17185684	-0.17185684	-0.17185684	-0.17185684	-0.17185684	-0.17185684	-0.17185684
-0.17185684	-0.17185684	-0.17185684	-0.17185684	-0.17185684	-0.17185684	-0.17185684	2.7281895	2.522235	-0.17185684	4.5932126	1.8777425	-0.17185684	-0.16257872	-0.17185684	-0.17185684	-0.17185684	-0.17185684	-0.17185684	-0.17185684	-0.17185684	0.5274722	-0.17185684	-0.17185684	-0.17185684	-0.17185684	-0.17185684	-0.17185684	-0.17185684	-0.17185684	-0.17185684	-0.17185684	-0.17185684	-0.17185684	-0.17185684	-0.17185684	-0.17185684	-0.17185684	-0.17185684	1.0854105	-0.17185684	-0.17185684	-0.17185684	-0.17185684	-0.17185684	-0.17185684	-0.17185684	-0.17185684	-0.17185684	-0.12825477
-0.17185684	-0.17185684	-0.17185684	-0.17185684	0.3824975	-0.17185684	-0.17185684	2.9602168	-0.007336995	-0.17185684	3.7839727	4.6789155	1.558885	0.058411233	1.6986356	-0.17185684	-0.17185684	-0.17185684	-0.17185684	-0.17185684	-0.17185684	-0.17185684	-0.17185684	-0.17185684	-0.17185684	-0.17185684	-0.17185684	-0.17185684	-0.17185684	-0.17185684	-0.17185684	-0.17185684	-0.17185684	-0.17185684	-0.17185684	-0.17185684	-0.17185684	-0.17185684	-0.17185684	-0.17185684	0.55856645	-0.17185684	-0.17185684	-0.17185684	-0.17185684	-0.17185684	-0.17185684	-0.17185684	-0.17185684	-0.17185684
-0.17185684	-0.17185684	-0.17185684	0.82258356	1.7059587	-0.17185684	-0.17185684	0.6864023	-0.17185684	-0.17185684	-0.17185684	4.3310084	2.6181526	0.6310269	0.53908825	0.11673728	-0.17185684	-0.17185684	-0.17185684	-0.17185684	-0.17185684	-0.17185684	-0.17185684	-0.17185684	-0.17185684	-0.17185684	-0.17185684	-0.17185684	-0.17185684	-0.17185684	-0.113983214	-0.17185684	-0.17185684	-0.17185684	-0.17185684	-0.17185684	-0.17185684	-0.17185684	-0.17185684	-0.17185684	1.1263578	0.6721526	-0.17185684	-0.17185684	-0.17185684	-0.17185684	-0.17185684	-0.17185684	-0.17185684	-0.17185684
-0.17185684	0.05057291	2.3500211	1.6036777	0.9049671	-0.17185684	0.6515916	-0.17185684	-0.17185684	-0.17185684	-0.17185684	1.5234705	2.792946	1.2236556	-0.05143079	0.26968232	-0.17185684	-0.17185684	-0.17185684	-0.17185684	-0.17185684	-0.17185684	-0.17185684	-0.17185684	-0.17185684	-0.17185684	-0.17185684	-0.17185684	-0.17185684	0.70045894	-0.17185684	-0.17185684	-0.17185684	-0.17185684	-0.17185684	-0.17185684	-0.17185684	-0.17185684	-0.17185684	-0.17185684	-0.17185684	-0.022402829	-0.17185684	-0.17185684	-0.17185684	-0.17185684	-0.17185684	-0.17185684	-0.17185684	-0.17185684
0.12670699	2.2738583	1.3173429	0.007060515	-0.17185684	-0.08700234	1.8878489	-0.17185684	-0.17185684	-0.17185684	-0.17185684	-0.17185684	2.6907685	3.3290915	0.86234725	-0.17185684	-0.17185684	-0.17185684	-0.17185684	-0.17185684	-0.17185684	-0.17185684	-0.17185684	-0.17185684	-0.17185684	-0.17185684	-0.17185684	-0.17185684	-0.17185684	-0.17185684	-0.17185684	-0.17185684	0.85889226	-0.17185684	-0.17185684	-0.17185684	-0.17185684	-0.17185684	-0.17185684	-0.17185684	-0.17185684	0.4607822	-0.17185684	-0.17185684	-0.17185684	-0.17185684	-0.17185684	-0.17185684	-0.17185684	-0.17185684
1.8461703	0.15342908	0.44591528	-0.17185684	-0.17185684	1.4963796	0.47085863	-0.17185684	-0.17185684	-0.17185684	-0.17185684	-0.17185684	1.3618608	3.2617939	0.53364325	-0.17185684	-0.17185684	-0.17185684	-0.17185684	-0.17185684	-0.17185684	-0.17185684	-0.17185684	-0.17185684	-0.17185684	-0.17185684	-0.17185684	-0.17185684	-0.17185684	-0.17185684	-0.17185684	-0.17185684	0.40247038	-0.17185684	-0.17185684	-0.17185684	-0.17185684	-0.17185684	-0.17185684	-0.17185684	-0.17185684	0.013969935	0.057585075	-0.17185684	-0.17185684	-0.17185684	-0.17185684	-0.17185684	-0.17185684	-0.17185684
1.9591762	-0.17185684	-0.17185684	-0.17185684	-0.17185684	1.1899346	-0.17185684	-0.17185684	-0.17185684	-0.17185684	-0.17185684	-0.17185684	-0.17185684	1.8299558	0.5338873	-0.17185684	-0.1628412	-0.17185684	-0.17185684	-0.17185684	-0.17185684	-0.17185684	-0.17185684	-0.17185684	-0.17185684	-0.17185684	-0.17185684	-0.17185684	-0.17185684	-0.17185684	-0.17185684	-0.17185684	0.8415654	-0.17185684	-0.17185684	-0.17185684	-0.17185684	-0.17185684	-0.17185684	-0.17185684	-0.17185684	-0.17185684	0.50033224	-0.17185684	-0.17185684	-0.17185684	-0.17185684	-0.17185684	-0.17185684	-0.17185684
0.82365566	-0.17185684	-0.17185684	-0.17185684	-0.17185684	0.30965397	-0.17185684	-0.17185684	-0.17185684	-0.17185684	-0.17185684	-0.17185684	-0.17185684	0.5276705	2.767741	-0.17185684	0.57571626	-0.17185684	-0.17185684	-0.17185684	-0.17185684	-0.17185684	-0.17185684	-0.17185684	-0.17185684	-0.17185684	-0.17185684	-0.17185684	-0.17185684	-0.17185684	-0.17185684	0.24986546	0.3982102	-0.17185684	-0.17185684	-0.17185684	-0.17185684	-0.17185684	-0.17185684	-0.17185684	-0.17185684	-0.17185684	0.09616807	-0.17185684	-0.17185684	-0.17185684	-0.17185684	-0.17185684	-0.17185684	-0.17185684
-0.17185684	-0.17185684	2.008641	-0.17185684	0.6471553	-0.17185684	-0.17185684	-0.17185684	-0.17185684	-0.17185684	-0.17185684	-0.17185684	-0.17185684	-0.17185684	3.011574	1.1835849	0.44836265	0.03032785	0.20337555	-0.17185684	-0.17185684	-0.17185684	-0.17185684	-0.17185684	-0.17185684	-0.17185684	-0.17185684	-0.17185684	-0.17185684	-0.17185684	-0.17185684	-0.17185684	-0.17185684	-0.17185684	-0.17185684	-0.17185684	-0.17185684	-0.17185684	-0.17185684	-0.17185684	-0.17185684	-0.17185684	-0.17185684	-0.17185684	-0.17185684	-0.17185684	-0.17185684	-0.17185684	-0.17185684	-0.17185684
-0.17185684	-0.17185684	0.7728807	0.935768	1.0170096	-0.17185684	-0.17185684	-0.17185684	-0.17185684	-0.17185684	-0.17185684	-0.17185684	-0.17185684	-0.17185684	0.6980705	2.834037	-0.17185684	0.9853903	-0.17185684	-0.17185684	-0.17185684	-0.17185684	-0.17185684	-0.17185684	-0.17185684	-0.17185684	-0.17185684	-0.17185684	-0.17185684	-0.17185684	-0.17185684	-0.17185684	-0.17185684	-0.17185684	-0.17185684	-0.17185684	-0.17185684	-0.17185684	-0.17185684	-0.17185684	-0.17185684	-0.17185684	-0.17185684	-0.16324371	-0.17185684	-0.17185684	-0.17185684	-0.17185684	-0.17185684	-0.17185684
-0.17185684	-0.17185684	-0.17185684	0.92025125	0.10656133	-0.17185684	-0.17185684	-0.17185684	-0.17185684	-0.17185684	-0.17185684	-0.17185684	-0.17185684	-0.17185684	-0.17185684	1.1448779	0.5493928	0.5865746	-0.17185684	-0.17185684	-0.17185684	-0.17185684	-0.17185684	-0.17185684	-0.17185684	-0.17185684	-0.17185684	-0.17185684	-0.17185684	-0.17185684	-0.17185684	-0.17185684	-0.17185684	-0.17185684	-0.17185684	-0.17185684	-0.17185684	-0.17185684	-0.17185684	-0.17185684	-0.17185684	-0.17185684	-0.17185684	-0.17185684	-0.17185684	-0.17185684	-0.17185684	-0.17185684	-0.17185684	-0.17185684
-0.17185684	-0.17185684	-0.17185684	-0.13960707	-0.17185684	-0.17185684	-0.17185684	-0.17185684	-0.17185684	-0.17185684	-0.17185684	-0.17185684	-0.17185684	-0.17185684	-0.17185684	0.27654955	0.9690111	0.3866762	0.6584822	-0.17185684	-0.17185684	-0.17185684	-0.17185684	-0.17185684	-0.17185684	-0.17185684	-0.17185684	-0.17185684	-0.17185684	-0.17185684	-0.17185684	-0.17185684	-0.17185684	-0.17185684	-0.17185684	-0.17185684	-0.045197394	0.3442081	-0.17185684	-0.17185684	-0.17185684	-0.17185684	-0.17185684	-0.17185684	-0.17185684	-0.17185684	-0.17185684	-0.17185684	-0.17185684	-0.17185684
-0.17185684	-0.17185684	-0.17185684	0.5483433	1.3562822	-0.17185684	-0.17185684	-0.17185684	-0.17185684	-0.17185684	-0.17185684	-0.17185684	-0.17185684	-0.17185684	-0.17185684	-0.17185684	0.032126598	-0.17185684	-0.14574231	-0.17185684	1.2592043	-0.17185684	-0.17185684	-0.17185684	-0.17185684	-0.17185684	-0.17185684	-0.17185684	-0.17185684	-0.17185684	-0.17185684	-0.17185684	-0.17185684	-0.17185684	-0.17185684	-0.17185684	-0.17185684	-0.17185684	-0.17185684	-0.17185684	-0.17185684	-0.17185684	-0.17185684	-0.17185684	-0.17185684	-0.17185684	-0.17185684	-0.17185684	-0.17185684	-0.17185684
-0.17185684	-0.17185684	-0.17185684	-0.17185684	-0.17185684	-0.17185684	-0.17185684	-0.17185684	-0.17185684	-0.17185684	-0.17185684	-0.17185684	-0.17185684	-0.17185684	-0.17185684	-0.17185684	-0.17185684	-0.17185684	-0.17185684	-0.14043382	0.96748745	0.54312825	-0.17185684	-0.17185684	-0.17185684	-0.17185684	-0.17185684	-0.17185684	-0.17185684	-0.17185684	-0.17185684	-0.17185684	-0.17185684	-0.17185684	-0.17185684	-0.17185684	-0.17185684	-0.17185684	-0.17185684	-0.17185684	-0.17185684	-0.17185684	-0.17185684	-0.17185684	-0.17185684	-0.17185684	-0.17185684	-0.17185684	-0.13348004	-0.051628776
[truncated: 450 more columns]
