# Supplementary material for: High-confidence 3D template matching for cryo-electron tomography
Source: Nat Commun. 2024 May 11;15:3992. doi: 10.1038/s41467-024-47839-8 (PMC11088655; doi:10.1038/s41467-024-47839-8)
Supplement: Supplementary file 6 — Source Data [file 41467_2024_47839_MOESM6_ESM.zip › Source_data_file/Figure4/Figure4_SmallSTA_angle20_scores.csv]

-0.24333183	-0.24333183	-0.24333183	-0.24333183	-0.24333183	-0.24333183	-0.24333183	3.0239513	1.0981841	-0.24333183	-0.24333183	-0.24333183	-0.24333183	-0.24333183	-0.24333183	-0.24333183	-0.24333183	1.5871457	-0.24333183	1.7352139	-0.24333183	-0.24333183	-0.24333183	-0.24333183	-0.24333183	-0.24333183	-0.24333183	-0.24333183	0.014175851	-0.24333183	-0.24333183	-0.24333183	0.5560574	-0.24333183	-0.24333183	1.5084565	-0.113791615	-0.24333183	-0.24333183	-0.24333183	-0.24333183	-0.24333183	-0.24333183	-0.24333183	-0.24333183	-0.24333183	-0.24333183	-0.24333183	-0.24333183	-0.24333183
-0.24333183	-0.24333183	0.25033757	-0.24333183	-0.24333183	-0.059821878	1.0882937	3.8415499	3.830032	-0.24333183	-0.24333183	-0.24333183	-0.24333183	-0.24333183	-0.24333183	-0.24333183	-0.24333183	0.59018385	-0.24333183	0.6366447	-0.24333183	-0.24333183	-0.24333183	-0.24333183	-0.24333183	-0.24333183	-0.24333183	-0.24333183	0.10024626	-0.24333183	-0.24333183	-0.24333183	-0.24333183	-0.24333183	-0.24333183	2.0259511	1.5353824	-0.24333183	-0.24333183	-0.24333183	-0.24333183	-0.24333183	-0.24333183	-0.24333183	-0.24333183	-0.24333183	-0.24333183	-0.24333183	-0.24333183	-0.24333183
-0.24333183	-0.24333183	-0.24333183	-0.24333183	-0.24333183	-0.24333183	-0.24333183	2.319555	2.205065	-0.24333183	-0.24333183	-0.24333183	-0.24333183	-0.24333183	-0.24333183	-0.24333183	-0.24333183	-0.24333183	0.95912504	-0.24333183	-0.24333183	-0.24333183	-0.24333183	-0.24333183	-0.24333183	-0.24333183	-0.24333183	0.58080757	0.53819686	-0.24333183	-0.24333183	-0.24333183	-0.24333183	-0.24333183	-0.24333183	1.2823375	-0.24333183	-0.24333183	-0.24333183	-0.21615155	-0.24333183	-0.24333183	-0.24333183	-0.24333183	-0.24333183	-0.24333183	-0.24333183	-0.24333183	-0.24333183	-0.24333183
-0.19222836	-0.24333183	-0.24333183	-0.24333183	-0.24333183	-0.24333183	-0.24333183	0.115338445	3.4414446	-0.24333183	-0.24333183	-0.24333183	-0.24333183	-0.24333183	-0.24333183	-0.24333183	-0.24333183	-0.24333183	1.9395438	0.75630444	-0.24333183	-0.24333183	-0.24333183	-0.24333183	-0.24333183	-0.24333183	-0.24333183	-0.24333183	0.9982045	-0.24333183	-0.24333183	-0.24333183	-0.24333183	-0.24333183	-0.24333183	0.030556679	0.025957856	-0.24333183	-0.24333183	-0.24333183	0.13315497	-0.24333183	-0.24333183	-0.24333183	-0.24333183	-0.24333183	-0.24333183	-0.24333183	-0.24333183	-0.18117629
-0.24333183	-0.24333183	-0.24333183	-0.24333183	-0.24333183	-0.24333183	-0.24333183	-0.24333183	2.973813	-0.24333183	-0.24333183	-0.24333183	-0.24333183	-0.21350935	-0.24333183	-0.24333183	-0.24333183	-0.24333183	-0.24333183	3.5367596	-0.24333183	-0.24333183	-0.24333183	-0.24333183	-0.24333183	-0.24333183	-0.24333183	-0.24333183	-0.13766877	0.12863667	-0.24333183	-0.24333183	-0.24333183	-0.24333183	-0.24333183	1.8746326	-0.24333183	-0.24333183	-0.24333183	-0.24333183	0.07465181	-0.24333183	-0.24333183	-0.24333183	-0.24333183	-0.24333183	-0.24333183	-0.24333183	-0.24333183	-0.24333183
-0.24333183	-0.24333183	-0.24333183	-0.24333183	-0.24333183	-0.24333183	-0.24333183	0.69470775	4.606887	0.30851793	-0.24333183	-0.16026421	-0.24333183	-0.24333183	-0.24333183	-0.24333183	-0.24333183	-0.24333183	-0.24333183	3.221659	1.819114	-0.24333183	-0.24333183	-0.24333183	-0.24333183	-0.24333183	-0.24333183	-0.24333183	-0.23231716	-0.24333183	-0.24333183	-0.24333183	-0.24333183	-0.24333183	-0.24333183	2.0560777	0.9392453	-0.24333183	-0.24333183	0.25543234	-0.24333183	-0.24333183	-0.24333183	-0.24333183	-0.24333183	-0.24333183	-0.24333183	-0.24333183	-0.24333183	-0.24333183
-0.24333183	-0.24333183	-0.24333183	-0.24333183	-0.24333183	-0.24333183	-0.00752309	3.242335	6.1891475	0.6803507	-0.24333183	1.201442	-0.24333183	-0.24333183	-0.24333183	-0.24333183	-0.24333183	-0.24333183	-0.24333183	-0.17141479	3.819217	-0.24333183	-0.24333183	-0.24333183	-0.20122026	-0.24333183	-0.24333183	-0.24333183	-0.24333183	-0.24333183	-0.08717954	-0.24333183	-0.24333183	-0.24333183	-0.24333183	1.7362754	0.6225612	-0.24333183	-0.24333183	-0.24333183	-0.24333183	-0.24333183	-0.24333183	-0.24333183	0.3592055	-0.24333183	-0.24333183	-0.24333183	-0.24333183	-0.24333183
-0.24333183	-0.24333183	-0.24333183	-0.24333183	-0.24333183	-0.24333183	0.8843338	5.5325503	4.2045	0.7442828	-0.24333183	-0.24333183	-0.24333183	0.30137786	-0.24333183	-0.24333183	-0.24333183	-0.24333183	-0.24333183	-0.24333183	2.0547478	0.66133004	-0.24333183	-0.24333183	1.463614	-0.24333183	-0.24333183	-0.24333183	-0.24333183	-0.24333183	-0.24333183	-0.24333183	-0.24333183	-0.24333183	-0.24333183	-0.24333183	0.4561638	-0.24333183	-0.24333183	-0.24333183	-0.24333183	-0.24333183	-0.24333183	-0.24333183	1.3662919	-0.24333183	-0.24333183	-0.24333183	-0.24333183	-0.24333183
-0.24333183	-0.24333183	-0.24333183	-0.24333183	-0.24333183	-0.24333183	1.523961	4.109768	1.3979168	0.81516075	0.38023588	-0.24333183	-0.24333183	-0.24333183	-0.24333183	-0.24333183	-0.24333183	-0.24333183	-0.24333183	-0.24333183	2.18672	0.6689153	-0.24333183	-0.24333183	1.1420611	-0.24333183	-0.24333183	-0.24333183	-0.24333183	-0.24333183	-0.24333183	-0.24333183	-0.24333183	-0.24333183	-0.24333183	1.7223493	0.1938338	-0.24333183	0.27770716	-0.24333183	-0.24333183	-0.24333183	-0.24333183	-0.24333183	0.50356764	-0.24333183	-0.24333183	-0.24333183	-0.24333183	0.070218824
-0.24333183	-0.24333183	-0.24333183	-0.24333183	-0.24333183	-0.24333183	-0.08233601	5.4456477	2.9506052	-0.24333183	-0.24333183	-0.24333183	-0.24333183	-0.24333183	-0.24333183	-0.24333183	-0.24333183	-0.24333183	-0.24333183	-0.24333183	2.7712312	1.7214812	0.46212068	-0.24333183	-0.24333183	-0.24333183	-0.24333183	-0.24333183	-0.24333183	-0.24333183	-0.24333183	-0.24333183	-0.24333183	-0.24333183	-0.24333183	0.319444	1.5830189	-0.24333183	-0.24333183	-0.24333183	-0.24333183	-0.24333183	-0.24333183	-0.24333183	-0.24333183	-0.23323776	-0.24333183	-0.24333183	-0.24333183	-0.24333183
-0.24333183	-0.24333183	-0.24333183	-0.24333183	-0.24333183	-0.24333183	0.70162404	3.023107	1.9502709	-0.24333183	-0.24333183	-0.24333183	-0.24333183	-0.24333183	-0.24333183	-0.24333183	-0.24333183	-0.24333183	-0.24333183	-0.24333183	0.17199755	3.4083247	0.85213995	0.40313026	-0.24333183	-0.24333183	-0.24333183	-0.24333183	-0.24333183	-0.24333183	-0.24333183	-0.24333183	-0.24333183	-0.24333183	-0.24333183	2.1894488	-0.24333183	-0.24333183	-0.24333183	-0.24333183	-0.24333183	-0.24333183	-0.24333183	-0.24333183	-0.24333183	-0.24333183	-0.24333183	-0.24333183	-0.24333183	-0.24333183
-0.24333183	-0.24333183	-0.24333183	-0.24333183	0.06293533	-0.24333183	2.2367835	4.3804965	1.6213709	0.32262522	-0.24333183	-0.24333183	-0.24333183	-0.24333183	-0.24333183	-0.24333183	-0.24333183	-0.24333183	-0.24333183	-0.24333183	-0.24333183	3.0245705	1.4165692	-0.24333183	-0.24333183	-0.24333183	-0.24333183	-0.24333183	-0.24333183	-0.24333183	-0.24333183	-0.24333183	1.2769927	-0.24333183	-0.24333183	1.0784191	0.6695293	-0.24333183	-0.24333183	-0.24333183	-0.24333183	-0.24333183	-0.24333183	-0.24333183	-0.24333183	-0.24333183	-0.24333183	-0.24333183	-0.24333183	-0.24333183
0.30860436	-0.24333183	-0.24333183	-0.24333183	-0.24333183	-0.24333183	0.9187372	2.7341201	-0.24333183	0.48716906	-0.24333183	-0.24333183	-0.24333183	-0.24333183	-0.24333183	-0.24333183	-0.24333183	-0.24333183	-0.24333183	-0.24333183	-0.24333183	2.653448	1.9957623	-0.24333183	-0.24333183	-0.24333183	-0.24333183	-0.24333183	-0.24333183	-0.24333183	-0.24333183	-0.24333183	-0.24333183	-0.24333183	-0.24333183	0.38332504	0.543359	-0.24333183	-0.24333183	-0.24333183	-0.24333183	-0.24333183	-0.24333183	-0.24333183	-0.24333183	1.257204	-0.24333183	-0.24333183	-0.24333183	-0.24333183
4.451407	-0.24333183	-0.24333183	-0.24333183	-0.24333183	-0.24333183	0.11564846	5.102054	-0.24333183	-0.24333183	-0.24333183	-0.24333183	-0.24333183	-0.24333183	-0.24333183	-0.24333183	-0.24333183	-0.24333183	-0.24333183	-0.24333183	-0.24333183	0.42822886	2.1326206	-0.24333183	-0.24333183	-0.24333183	-0.24333183	-0.24333183	-0.24333183	-0.24333183	-0.24333183	-0.24333183	-0.24333183	-0.037851784	-0.24333183	-0.24333183	0.49365228	-0.24333183	-0.24333183	-0.24333183	-0.24333183	-0.24333183	-0.24333183	-0.24333183	-0.24333183	0.48980004	0.5422646	-0.24333183	-0.24333183	-0.24333183
2.1094303	0.08600705	-0.24333183	-0.24333183	-0.24333183	-0.24333183	-0.24333183	5.199439	-0.24333183	-0.24333183	-0.24333183	-0.24333183	-0.24333183	-0.24333183	-0.24333183	-0.24333183	-0.24333183	-0.24333183	-0.24333183	-0.24333183	-0.24333183	-0.24333183	3.042102	-0.24333183	-0.24333183	-0.24333183	-0.24333183	-0.24333183	-0.24333183	-0.24333183	-0.24333183	-0.24333183	-0.24333183	0.9351405	-0.24333183	-0.24333183	0.86075467	-0.24333183	-0.24333183	-0.24333183	-0.24333183	-0.24333183	-0.24333183	-0.24333183	-0.24333183	-0.24333183	-0.24333183	-0.24333183	-0.24333183	-0.24333183
-0.24333183	3.440074	-0.24333183	-0.24333183	-0.24333183	-0.24333183	-0.24333183	2.8373084	-0.10482121	-0.16598444	-0.24333183	-0.24333183	-0.24333183	-0.24333183	-0.24333183	-0.24333183	-0.24333183	-0.24333183	-0.24333183	-0.24333183	-0.24333183	-0.24333183	0.1712526	-0.24333183	-0.24333183	-0.24333183	-0.24333183	-0.24333183	-0.24333183	-0.24333183	-0.24333183	-0.24333183	-0.24333183	-0.24333183	-0.24333183	-0.24333183	1.279984	-0.24333183	-0.24333183	-0.24333183	-0.24333183	-0.24333183	-0.24333183	-0.24333183	-0.24333183	-0.24333183	-0.24333183	-0.24333183	0.41882402	-0.24333183
-0.24333183	2.6740766	1.0337771	-0.24333183	-0.24333183	-0.24333183	-0.24333183	2.830245	-0.14963903	-0.24333183	-0.24333183	-0.24333183	-0.24333183	-0.24333183	-0.24333183	-0.24333183	-0.24333183	-0.24333183	-0.24333183	-0.24333183	-0.24333183	-0.24333183	-0.24333183	1.420062	-0.24333183	-0.24333183	-0.24333183	-0.24333183	-0.24333183	-0.24333183	-0.24333183	-0.24333183	-0.24333183	-0.24333183	0.6655977	-0.19219051	-0.24333183	-0.24333183	-0.24333183	-0.24333183	-0.24333183	-0.24333183	-0.24333183	-0.24333183	-0.24333183	-0.24333183	-0.24333183	-0.24333183	-0.24333183	-0.24333183
-0.24333183	2.9043605	4.192066	-0.24333183	-0.24333183	-0.24333183	0.5315751	2.6742165	-0.24333183	-0.24333183	-0.24333183	-0.24333183	-0.24333183	-0.24333183	-0.24333183	-0.24333183	-0.24333183	-0.24333183	-0.24333183	1.1093014	-0.24333183	-0.24333183	-0.24333183	-0.24333183	-0.24333183	-0.24333183	-0.24333183	-0.24333183	-0.24333183	-0.24333183	-0.24333183	-0.24333183	-0.24333183	-0.24333183	0.5653664	-0.24333183	-0.24333183	-0.24333183	-0.24333183	-0.24333183	-0.24333183	-0.24333183	-0.24333183	-0.24333183	-0.24333183	-0.24333183	-0.24333183	-0.24333183	-0.24333183	-0.24333183
-0.24333183	0.5742231	5.0568447	0.5812777	-0.24333183	1.6015979	0.3449689	1.3593811	-0.24333183	-0.24333183	-0.24333183	-0.24333183	-0.24333183	-0.24333183	-0.24333183	-0.24333183	-0.24333183	-0.24333183	-0.24333183	-0.19441457	-0.24333183	-0.24333183	-0.24333183	-0.24333183	-0.24333183	-0.24333183	-0.24333183	-0.24333183	-0.24333183	-0.24333183	-0.24333183	-0.24333183	-0.24333183	-0.24333183	-0.24333183	-0.24333183	-0.24333183	-0.24333183	-0.24333183	-0.24333183	-0.24333183	-0.24333183	-0.24333183	-0.24333183	-0.24333183	-0.24333183	-0.24333183	-0.24333183	-0.24333183	-0.24333183
-0.24333183	-0.24333183	3.3298423	1.4657729	-0.24333183	2.2154644	0.41556367	0.53261244	-0.24333183	-0.24333183	-0.24333183	-0.24333183	-0.24333183	-0.24333183	-0.24333183	-0.24333183	-0.24333183	-0.24333183	0.022202434	0.3548933	-0.24333183	-0.24333183	-0.24333183	-0.24333183	-0.24333183	-0.24333183	-0.24333183	-0.24333183	-0.24333183	-0.24333183	-0.24333183	-0.24333183	-0.24333183	-0.24333183	-0.24333183	0.5568893	-0.24333183	-0.24333183	-0.24333183	-0.24333183	-0.24333183	-0.24333183	-0.24333183	-0.24333183	-0.24333183	-0.24333183	-0.24333183	-0.24333183	0.21134496	-0.24333183
-0.24333183	-0.24333183	1.2066619	3.658127	0.38676232	1.6752816	1.253489	-0.24333183	0.08887897	-0.24333183	-0.24333183	-0.24333183	-0.24333183	-0.24333183	-0.24333183	-0.24333183	-0.24333183	-0.24333183	1.1320362	-0.24333183	-0.24333183	-0.24333183	-0.24333183	-0.24333183	-0.24333183	-0.24333183	-0.24333183	-0.24333183	-0.24333183	-0.24333183	-0.24333183	-0.24333183	-0.24333183	-0.24333183	-0.24333183	-0.24333183	0.71039957	-0.24333183	-0.24333183	-0.24333183	-0.23871778	-0.24333183	-0.24333183	-0.24333183	-0.24333183	-0.24333183	-0.24333183	-0.24333183	0.9272085	-0.24333183
-0.24333183	-0.24333183	-0.061635736	3.6449528	-0.24333183	1.0775477	-0.24333183	-0.24333183	0.5311117	-0.019980628	-0.24333183	-0.24333183	-0.24333183	-0.24333183	-0.24333183	-0.24333183	-0.24333183	1.4013871	-0.026606321	-0.24333183	-0.24333183	-0.24333183	-0.24333183	-0.24333183	-0.24333183	-0.24333183	-0.24333183	-0.24333183	-0.24333183	-0.24333183	-0.24333183	-0.24333183	-0.24333183	-0.24333183	-0.24333183	-0.24333183	-0.24333183	-0.24333183	-0.24333183	-0.24333183	-0.24333183	-0.24333183	-0.24333183	-0.24333183	-0.24333183	-0.24333183	-0.24333183	-0.24333183	-0.24333183	2.1640415
-0.24333183	-0.24333183	-0.24333183	-0.049382344	-0.24333183	3.4998035	-0.24333183	-0.24333183	-0.24333183	-0.24333183	-0.24333183	-0.24333183	-0.24333183	-0.24333183	-0.24333183	-0.24333183	-0.24333183	1.3139902	-0.24333183	-0.24333183	-0.24333183	-0.24333183	-0.24333183	-0.24333183	-0.24333183	-0.24333183	-0.24333183	-0.24333183	-0.24333183	-0.24333183	-0.24333183	-0.24333183	-0.24333183	-0.24333183	-0.24333183	-0.24333183	-0.24333183	0.56270313	0.7657351	-0.24333183	-0.24333183	-0.24333183	-0.24333183	-0.24333183	-0.24333183	-0.24333183	-0.24333183	-0.24333183	0.2763668	0.97765464
-0.24333183	-0.24333183	-0.24333183	-0.24333183	1.071434	3.4952807	-0.24333183	-0.24333183	-0.24333183	-0.24333183	-0.24333183	-0.24333183	-0.24333183	-0.24333183	-0.24333183	-0.24333183	-0.24333183	3.6854525	-0.24333183	-0.24333183	-0.24333183	-0.24333183	0.75959384	-0.08101212	-0.24333183	-0.24333183	0.01030793	-0.24333183	-0.24333183	-0.24333183	-0.24333183	-0.24333183	-0.24333183	-0.24333183	-0.24333183	-0.24333183	-0.24333183	-0.24333183	0.017939977	-0.24333183	-0.24333183	-0.24333183	-0.24333183	-0.24333183	-0.24333183	-0.24333183	-0.24333183	-0.24333183	-0.24333183	-0.19700645
-0.24333183	-0.24333183	-0.24333183	-0.22566429	4.499304	3.071715	-0.24333183	-0.24333183	-0.24333183	-0.24333183	-0.24333183	-0.24333183	-0.24333183	-0.24333183	-0.24333183	-0.24333183	-0.0010084391	1.8201715	-0.24333183	-0.24333183	-0.24333183	-0.24333183	1.0062531	-0.24333183	-0.24333183	-0.24333183	-0.24333183	-0.24333183	-0.24333183	-0.24333183	-0.24333183	-0.24333183	-0.24333183	-0.24333183	0.454144	0.1015019	-0.24333183	-0.018954867	1.3724049	-0.24333183	-0.24333183	-0.24333183	-0.24333183	-0.24333183	-0.24333183	-0.24333183	-0.24333183	-0.24333183	-0.24333183	-0.24333183
-0.24333183	-0.24333183	-0.24333183	-0.09924957	2.0363972	2.6460788	-0.24333183	-0.24333183	-0.24333183	-0.24333183	-0.06210022	-0.24333183	-0.24333183	-0.24333183	-0.24333183	-0.24333183	1.2436125	-0.24333183	-0.24333183	-0.24333183	-0.24333183	-0.24333183	1.4468107	-0.24333183	-0.24333183	-0.24333183	-0.24333183	-0.24333183	-0.24333183	-0.24333183	-0.24333183	-0.24333183	-0.24333183	-0.24333183	-0.24333183	-0.24333183	-0.24333183	-0.24333183	-0.24333183	-0.24333183	-0.24333183	-0.24333183	-0.24333183	-0.24333183	-0.24333183	-0.24333183	-0.24333183	-0.24333183	-0.24333183	-0.24333183
-0.16725482	-0.24333183	-0.24333183	2.7498674	3.7849898	1.7020034	-0.24333183	-0.24333183	-0.24333183	0.18501408	-0.24333183	-0.24333183	-0.24333183	-0.24333183	-0.24333183	-0.24333183	2.6558475	-0.24333183	-0.24333183	-0.24333183	0.11405544	-0.24333183	-0.24333183	-0.10324754	-0.24333183	-0.24333183	-0.24333183	-0.24333183	-0.24333183	-0.24333183	-0.24333183	-0.24333183	-0.24333183	-0.24333183	-0.24333183	-0.24333183	-0.24333183	-0.24333183	2.3108716	-0.24333183	-0.24333183	-0.24333183	-0.24333183	-0.24333183	-0.24333183	-0.24333183	-0.24333183	-0.24333183	-0.24333183	-0.24333183
-0.24333183	-0.24333183	0.2907591	3.3018036	2.7574255	1.6741979	-0.24333183	-0.24333183	-0.24333183	-0.24333183	0.24029079	-0.24333183	-0.24333183	-0.00918941	-0.12312868	-0.24333183	1.7736793	-0.24333183	-0.24333183	-0.24333183	-0.24333183	-0.24333183	-0.24333183	-0.24333183	-0.24333183	-0.24333183	-0.24333183	-0.24333183	-0.24333183	-0.24333183	-0.24333183	-0.24333183	-0.24333183	-0.24333183	-0.24333183	-0.24333183	-0.24333183	-0.24333183	1.2308648	-0.24333183	-0.24333183	-0.24333183	-0.24333183	-0.24333183	-0.24333183	-0.24333183	-0.24333183	-0.24333183	-0.24333183	-0.24333183
-0.24333183	-0.24333183	-0.24333183	1.9422332	-0.111858375	0.81454176	1.9194498	-0.24333183	-0.24333183	1.7300102	0.36733145	-0.24333183	-0.24333183	-0.24333183	-0.24333183	-0.24333183	-0.24333183	-0.24333183	-0.24333183	-0.24333183	-0.24333183	-0.24333183	-0.24333183	0.53273803	-0.24333183	-0.24333183	-0.24333183	-0.24333183	-0.24333183	-0.24333183	-0.24333183	-0.24333183	-0.24333183	-0.24333183	-0.24333183	-0.24333183	-0.24333183	-0.24333183	-0.24333183	-0.24333183	-0.24333183	-0.24333183	-0.24333183	-0.24333183	-0.24333183	-0.24333183	-0.24333183	-0.24333183	-0.24333183	-0.24333183
-0.24333183	-0.24333183	-0.24333183	-0.24333183	-0.24333183	-0.24333183	2.9874349	0.363009	-0.24333183	-0.1660825	0.36383608	0.06313545	-0.24333183	-0.24333183	-0.24333183	0.44556627	-0.24333183	-0.09861192	-0.24333183	-0.24333183	-0.24333183	-0.24333183	-0.24333183	0.6537545	-0.24333183	-0.24333183	-0.24333183	-0.24333183	-0.24333183	-0.24333183	-0.24333183	-0.24333183	-0.24333183	-0.24333183	-0.24333183	-0.24333183	-0.24333183	-0.24333183	-0.24333183	-0.08782313	-0.24333183	-0.24333183	-0.24333183	-0.24333183	-0.24333183	-0.24333183	-0.24333183	-0.24333183	-0.24333183	-0.24333183
-0.24333183	-0.24333183	1.4702641	-0.24333183	-0.24333183	-0.24333183	2.0742157	0.52136993	-0.24333183	-0.24333183	-0.24333183	-0.24333183	-0.24333183	-0.24333183	-0.24333183	-0.24333183	-0.24333183	-0.10605654	-0.24333183	-0.24333183	-0.24333183	-0.24333183	-0.2212152	-0.24333183	-0.24333183	-0.24333183	-0.24333183	-0.24333183	-0.24333183	-0.24333183	-0.24333183	-0.24333183	-0.24333183	-0.24333183	-0.24333183	-0.24333183	-0.24333183	-0.24333183	-0.24333183	0.0384706	-0.24333183	-0.24333183	-0.24333183	-0.24333183	-0.24333183	-0.24333183	-0.24333183	-0.24333183	-0.24333183	-0.23662119
-0.24333183	-0.24333183	0.39809433	-0.24333183	-0.24333183	-0.24333183	-0.24333183	-0.24333183	-0.24333183	-0.24333183	-0.24333183	-0.24333183	-0.24333183	-0.24333183	-0.24333183	-0.24333183	-0.24333183	-0.24333183	-0.24333183	-0.24333183	1.2819555	-0.24333183	-0.24333183	-0.24333183	0.2877904	-0.24333183	-0.24333183	-0.24333183	-0.24333183	-0.24333183	-0.24333183	-0.24333183	-0.24333183	-0.24333183	-0.24333183	-0.24333183	-0.24333183	-0.24333183	-0.24333183	-0.24333183	-0.24333183	-0.24333183	-0.24333183	-0.24333183	-0.24333183	-0.24333183	-0.24333183	-0.24333183	-0.24333183	-0.24333183
-0.24333183	-0.24333183	-0.24333183	-0.24333183	-0.24333183	-0.24333183	-0.24333183	-0.24333183	-0.24333183	-0.24333183	-0.24333183	-0.24333183	-0.24333183	-0.24333183	0.5464682	0.16702156	-0.24333183	-0.24333183	-0.24333183	-0.24333183	-0.24333183	-0.24333183	-0.24333183	-0.24333183	-0.17322376	-0.24333183	-0.24333183	-0.24333183	-0.24333183	-0.24333183	-0.24333183	-0.24333183	-0.24333183	-0.24333183	-0.24333183	-0.24333183	-0.24333183	-0.24333183	-0.24333183	-0.24333183	-0.24333183	-0.24333183	-0.24333183	-0.24333183	-0.24333183	-0.24333183	-0.24333183	-0.24333183	-0.24333183	0.5038036
-0.24333183	-0.24333183	-0.24333183	-0.24333183	-0.24333183	-0.24333183	-0.24333183	-0.24333183	-0.24333183	-0.24333183	-0.24333183	-0.24333183	-0.24333183	-0.24333183	-0.24333183	0.53081906	0.8561	-0.24333183	-0.24333183	-0.24333183	-0.24333183	-0.24333183	-0.24333183	-0.24333183	0.16992499	-0.24333183	-0.24333183	-0.24333183	-0.24333183	-0.24333183	-0.24333183	-0.24333183	-0.24333183	-0.24333183	-0.24333183	-0.24333183	0.78301245	-0.24333183	-0.24333183	-0.24333183	-0.24333183	-0.24333183	-0.24333183	-0.24333183	-0.24333183	-0.24333183	-0.24333183	-0.24333183	-0.24333183	0.9235889
0.14167942	-0.24333183	-0.24333183	-0.24333183	-0.24333183	-0.24333183	-0.24333183	-0.24333183	-0.24333183	-0.24333183	-0.24333183	-0.24333183	-0.24333183	-0.24333183	-0.24333183	0.13969864	-0.24333183	-0.24333183	-0.24333183	-0.24333183	-0.24333183	-0.24333183	-0.24333183	0.63928026	1.0078288	-0.24333183	-0.24333183	-0.24333183	-0.24333183	-0.24333183	-0.24333183	-0.24333183	-0.24333183	-0.24333183	-0.24333183	-0.24333183	-0.11318343	-0.24333183	-0.24333183	-0.24333183	-0.24333183	-0.24333183	-0.24333183	-0.24333183	-0.24333183	-0.24333183	-0.24333183	-0.24333183	-0.24333183	-0.24333183
-0.24333183	-0.24333183	-0.24333183	-0.24333183	-0.24333183	-0.24333183	-0.24333183	-0.24333183	-0.24333183	0.48009157	-0.24333183	-0.24333183	-0.24333183	-0.24333183	-0.24333183	-0.24333183	-0.24333183	-0.24333183	-0.24333183	-0.24333183	-0.24333183	1.4991374	-0.24333183	-0.24333183	-0.24333183	-0.24333183	-0.24333183	-0.24333183	-0.24333183	-0.24333183	-0.24333183	-0.24333183	-0.24333183	-0.24333183	-0.24333183	-0.24333183	-0.24333183	-0.24333183	-0.24333183	-0.24333183	-0.24333183	-0.24333183	-0.24333183	1.2170898	0.95567644	-0.24333183	-0.24333183	-0.24333183	-0.24333183	-0.24333183
-0.24333183	-0.24333183	-0.24333183	-0.24333183	-0.24333183	-0.24333183	-0.24333183	-0.24333183	-0.24333183	-0.24333183	-0.24333183	-0.24333183	-0.24333183	-0.24333183	0.8858865	0.9201508	-0.24333183	-0.24333183	0.4521227	-0.04680446	1.4715648	1.1165725	-0.24333183	-0.24333183	-0.24333183	-0.24333183	-0.24333183	-0.24333183	-0.24333183	-0.24333183	-0.24333183	-0.24333183	-0.24333183	-0.24333183	-0.24333183	-0.24333183	-0.16926311	-0.24333183	-0.24333183	-0.24333183	-0.24333183	-0.24333183	-0.24333183	0.45404541	-0.24333183	-0.24333183	-0.24333183	-0.24333183	-0.24333183	-0.24333183
-0.24333183	-0.24333183	-0.24333183	-0.24333183	-0.24333183	-0.24333183	-0.24333183	-0.24333183	1.5015781	0.07127335	-0.24333183	-0.24333183	1.9228141	-0.24333183	-0.24333183	-0.24333183	-0.24333183	-0.24333183	0.65518206	-0.2274987	0.68728006	-0.24333183	-0.24333183	-0.11270447	-0.24333183	-0.24333183	-0.24333183	-0.24333183	-0.24333183	-0.24333183	-0.24333183	-0.24333183	-0.24333183	-0.24333183	-0.24333183	-0.24333183	-0.24333183	-0.24333183	-0.24333183	-0.24333183	-0.24333183	-0.24333183	-0.24333183	0.14875606	-0.24333183	-0.24333183	-0.24333183	-0.24333183	-0.24333183	-0.24333183
-0.24333183	-0.24333183	-0.24333183	-0.24333183	-0.24333183	-0.24333183	-0.24333183	-0.24333183	1.1172578	-0.24333183	-0.24333183	-0.24333183	2.2913504	-0.24333183	-0.24333183	1.3440665	-0.24333183	-0.24333183	-0.24333183	0.5516243	-0.24333183	-0.24333183	0.7871449	0.17726046	-0.24333183	-0.24333183	-0.24333183	-0.24333183	-0.24333183	-0.24333183	-0.24333183	-0.24333183	-0.24333183	-0.24333183	-0.24333183	-0.24333183	-0.24333183	-0.24333183	-0.24333183	-0.24333183	-0.24333183	-0.24333183	-0.24333183	-0.24333183	-0.24333183	-0.24333183	-0.24333183	-0.24333183	-0.24333183	-0.24333183
-0.24333183	-0.24333183	-0.24333183	-0.24333183	-0.24333183	-0.24333183	-0.24333183	-0.24333183	-0.24333183	-0.24333183	-0.24333183	-0.24333183	-0.24333183	-0.24333183	0.16288395	0.57315403	-0.24333183	-0.24333183	-0.24333183	-0.24333183	1.3482767	0.052091375	-0.24333183	2.5969417	-0.24333183	-0.24333183	-0.24333183	-0.24333183	-0.24333183	-0.24333183	-0.24333183	-0.24333183	-0.24333183	-0.24333183	-0.24333183	-0.24333183	-0.24333183	1.2263999	-0.24333183	-0.24333183	-0.24333183	-0.24333183	-0.24333183	-0.24333183	-0.24333183	-0.24333183	-0.24333183	-0.24333183	-0.24333183	-0.24333183
-0.24333183	-0.24333183	-0.24333183	-0.24333183	-0.24333183	-0.24333183	-0.24333183	0.99426687	-0.24333183	-0.24333183	-0.24333183	-0.24333183	-0.24333183	1.6818378	-0.24333183	-0.24333183	-0.24333183	-0.24333183	-0.24333183	-0.24333183	-0.2258013	0.52641326	-0.03092235	1.5759776	1.4590508	-0.24333183	-0.24333183	-0.24333183	-0.24333183	-0.24333183	-0.24333183	-0.24333183	-0.24333183	-0.24333183	-0.24333183	-0.24333183	-0.24333183	1.074052	-0.24333183	-0.24333183	-0.24333183	-0.24333183	-0.24333183	-0.24333183	-0.24333183	-0.24333183	-0.24333183	-0.24333183	-0.24333183	-0.24333183
-0.24333183	-0.24333183	-0.24333183	-0.24333183	-0.24333183	-0.24333183	0.7428554	0.76503	-0.24333183	-0.24333183	-0.24333183	-0.24333183	-0.24333183	2.145809	-0.24333183	-0.24333183	-0.24333183	-0.24333183	-0.24333183	-0.24333183	-0.24333183	-0.24333183	0.023020439	0.008930513	-0.24333183	-0.24333183	-0.24333183	-0.24333183	-0.24333183	-0.24333183	-0.24333183	-0.24333183	-0.24333183	-0.24333183	-0.24333183	-0.24333183	-0.24333183	-0.24333183	-0.24333183	-0.24333183	-0.24333183	-0.24333183	-0.24333183	-0.24333183	-0.24333183	-0.24333183	-0.24333183	-0.24333183	-0.24333183	-0.24333183
-0.24333183	-0.24333183	-0.24333183	-0.24333183	-0.24333183	-0.24333183	0.4381323	-0.24333183	-0.24333183	-0.24333183	-0.24333183	-0.24333183	-0.24333183	0.9629045	-0.24333183	-0.24333183	0.15271133	-0.24333183	-0.24333183	-0.24333183	-0.24333183	0.63491994	-0.24333183	0.72806	-0.24333183	-0.24333183	-0.24333183	-0.24333183	-0.24333183	-0.24333183	-0.24333183	-0.24333183	-0.24333183	-0.24333183	-0.24333183	-0.24333183	-0.24333183	-0.24333183	-0.24333183	-0.24333183	-0.24333183	-0.24333183	-0.24333183	-0.24333183	-0.24333183	-0.24333183	-0.24333183	-0.24333183	-0.24333183	-0.24333183
-0.24333183	-0.24333183	-0.24333183	-0.24333183	-0.24333183	-0.24333183	0.91235036	-0.24333183	-0.24333183	-0.24333183	-0.24333183	-0.24333183	-0.24333183	-0.24333183	1.1048024	-0.24333183	-0.24333183	-0.24333183	-0.24333183	-0.24333183	-0.24333183	-0.21396679	-0.24333183	-0.24333183	0.19462949	-0.24333183	-0.24333183	-0.24333183	-0.24333183	-0.24333183	-0.24333183	-0.24333183	-0.24333183	-0.24333183	-0.24333183	-0.24333183	-0.24333183	-0.24333183	-0.24333183	-0.24333183	-0.24333183	-0.24333183	-0.24333183	-0.24333183	-0.24333183	-0.24333183	-0.24333183	-0.24333183	-0.24333183	-0.24333183
-0.24333183	-0.24333183	-0.24333183	-0.24333183	-0.24333183	-0.24333183	-0.24333183	-0.24333183	-0.24333183	-0.24333183	-0.24333183	-0.24333183	-0.24333183	0.7152057	-0.24333183	-0.24333183	-0.09009469	-0.24333183	-0.24333183	-0.24333183	-0.24333183	-0.24333183	-0.24333183	-0.24333183	1.1968412	-0.24333183	-0.24333183	0.47725603	-0.24333183	-0.24333183	-0.24333183	-0.24333183	-0.24333183	-0.24333183	-0.24333183	-0.24333183	-0.24333183	-0.24333183	-0.24333183	-0.24333183	-0.24333183	-0.24333183	-0.24333183	-0.24333183	-0.24333183	-0.24333183	-0.24333183	-0.24333183	-0.24333183	-0.24333183
-0.24333183	-0.24333183	-0.24333183	-0.24333183	-0.24333183	-0.24333183	-0.24333183	-0.24333183	-0.24333183	-0.24333183	-0.24333183	-0.24333183	-0.24333183	-0.24333183	-0.24333183	0.80550706	-0.24333183	-0.24333183	-0.24333183	0.28819942	-0.24333183	-0.09989285	-0.24333183	-0.24333183	0.17305878	-0.24333183	-0.24333183	-0.24333183	-0.24333183	-0.24333183	-0.24333183	-0.24333183	-0.24333183	-0.24333183	-0.24333183	-0.24333183	-0.24333183	-0.24333183	-0.009127808	-0.24333183	-0.24333183	-0.24333183	-0.24333183	-0.24333183	-0.24333183	-0.24333183	-0.24333183	-0.24333183	-0.24333183	-0.24333183
-0.24333183	-0.24333183	-0.24333183	-0.24333183	-0.24333183	1.1860067	-0.24333183	-0.24333183	0.16175105	-0.24333183	-0.24333183	-0.24333183	-0.24333183	-0.24333183	-0.24333183	-0.24333183	-0.24333183	-0.24333183	-0.24333183	-0.19042692	-0.24333183	0.37716383	0.66027075	0.567149	-0.16635825	-0.24333183	-0.24333183	-0.24333183	-0.24333183	-0.24333183	-0.24333183	-0.24333183	-0.24333183	-0.24333183	-0.24333183	-0.24333183	-0.24333183	-0.24333183	-0.24333183	-0.24333183	-0.24333183	-0.24333183	-0.24333183	-0.24333183	-0.24333183	-0.24333183	-0.24333183	-0.24333183	-0.24333183	-0.24333183
-0.24333183	-0.24333183	-0.24333183	-0.24333183	-0.24333183	-0.24333183	-0.24333183	-0.24333183	-0.24333183	-0.24333183	-0.24333183	-0.24333183	-0.24333183	-0.24333183	-0.24333183	0.8968159	-0.24333183	-0.24333183	-0.24333183	-0.24333183	-0.24333183	0.5819354	-0.04271649	-0.10431374	-0.21423703	-0.24333183	-0.24333183	-0.24333183	-0.24333183	-0.24333183	-0.24333183	-0.24333183	-0.24333183	-0.13930559	-0.24333183	-0.24333183	-0.24333183	-0.24333183	-0.24333183	-0.24333183	-0.24333183	-0.24333183	-0.24333183	-0.24333183	-0.24333183	-0.24333183	-0.24333183	-0.24333183	-0.24333183	-0.24333183
-0.24333183	-0.24333183	-0.24333183	-0.24333183	-0.24333183	-0.24333183	-0.24333183	-0.24333183	-0.24333183	0.45190856	-0.24333183	-0.24333183	-0.24333183	-0.24333183	-0.24333183	-0.24333183	-0.24333183	-0.24333183	-0.24333183	-0.24333183	-0.24333183	0.1404067	-0.24333183	-0.24333183	0.05302792	-0.24333183	-0.24333183	-0.24333183	-0.24333183	-0.24333183	-0.24333183	-0.24333183	-0.24333183	0.0306756	-0.24333183	-0.24333183	-0.21642226	-0.24333183	-0.24333183	-0.24333183	-0.24333183	-0.24333183	-0.24333183	-0.24333183	-0.24333183	-0.24333183	-0.24333183	-0.24333183	-0.24333183	-0.24333183
-0.24333183	-0.24333183	-0.24333183	-0.24333183	-0.24333183	-0.24333183	-0.24333183	-0.24333183	-0.24333183	-0.24333183	-0.24333183	-0.24333183	-0.24333183	-0.24333183	-0.24333183	-0.24333183	-0.24333183	-0.24333183	-0.24333183	-0.24333183	-0.24333183	-0.24333183	-0.24333183	0.5120867	0.48648256	-0.24333183	-0.24333183	-0.24333183	-0.24333183	-0.24333183	-0.24333183	-0.24333183	-0.24333183	-0.24333183	-0.24333183	3.2289898	-0.24333183	-0.24333183	-0.24333183	-0.24333183	-0.24333183	-0.24333183	-0.24333183	-0.24333183	-0.24333183	-0.24333183	-0.24333183	-0.24333183	-0.24333183	-0.24333183
-0.24333183	-0.24333183	-0.24333183	0.24784057	0.790139	-0.24333183	-0.24333183	-0.24333183	-0.24333183	-0.24333183	-0.24333183	-0.24333183	-0.24333183	-0.24333183	-0.24333183	-0.24333183	-0.24333183	-0.24333183	-0.24333183	-0.24333183	-0.24333183	-0.24333183	-0.24333183	0.26125464	-0.24333183	-0.24333183	-0.24333183	-0.24333183	-0.24333183	-0.24333183	-0.24333183	-0.24333183	-0.24333183	-0.24333183	-0.24333183	1.4436729	0.7174102	4.033338	1.2824445	-0.24333183	-0.24333183	-0.10445273	-0.24333183	-0.24333183	-0.24333183	-0.24333183	-0.24333183	-0.24333183	-0.24333183	-0.24333183
-0.24333183	-0.24333183	-0.24333183	-0.24333183	-0.24333183	-0.24333183	-0.24333183	-0.24333183	-0.24333183	-0.24333183	-0.24333183	-0.24333183	-0.24333183	-0.24333183	-0.24333183	-0.24333183	-0.24333183	-0.24333183	-0.24333183	-0.24333183	-0.24333183	-0.24333183	-0.24333183	-0.24333183	-0.24333183	-0.24333183	-0.24333183	-0.24333183	-0.24333183	-0.24333183	-0.24333183	-0.24333183	-0.24333183	-0.24333183	-0.24333183	2.1605005	-0.24333183	0.93520427	0.26947647	0.72828996	-0.24333183	-0.24333183	-0.24333183	-0.24333183	-0.24333183	-0.24333183	-0.24333183	-0.24333183	-0.24333183	-0.24333183
-0.24333183	-0.24333183	-0.24333183	-0.24333183	-0.24333183	-0.24333183	-0.24333183	-0.24333183	-0.24333183	-0.24333183	0.3113987	0.45790774	-0.24333183	-0.24333183	-0.24333183	-0.24333183	-0.24333183	-0.24333183	-0.24333183	-0.24333183	-0.24333183	-0.24333183	-0.24333183	-0.24333183	0.43572456	0.7901946	-0.24333183	-0.24333183	-0.24333183	-0.24333183	-0.15280835	-0.24333183	-0.24333183	-0.24333183	-0.0860688	1.2399383	-0.24333183	-0.24333183	-0.24333183	2.1197472	2.4016368	-0.19683455	-0.24333183	1.2772083	-0.24333183	-0.24333183	-0.24333183	-0.24333183	-0.24333183	-0.24333183
-0.24333183	-0.24333183	-0.24333183	-0.24333183	-0.24333183	-0.24333183	-0.24333183	-0.24333183	-0.24333183	-0.24333183	-0.24333183	-0.24333183	-0.24333183	-0.24333183	-0.24333183	-0.24333183	-0.24333183	-0.24333183	-0.24333183	-0.24333183	-0.24333183	-0.24333183	-0.24333183	-0.24333183	0.89184165	-0.24333183	-0.24333183	-0.24333183	-0.24333183	-0.24333183	-0.24333183	-0.24333183	-0.24333183	-0.24333183	0.98976576	-0.24333183	-0.24333183	-0.24333183	-0.24333183	-0.24333183	1.8217406	1.1477454	1.9269689	-0.17713551	-0.24333183	0.9037246	-0.24333183	0.053379796	-0.24333183	-0.24333183
-0.24333183	-0.24333183	-0.24333183	-0.24333183	-0.24333183	-0.24333183	-0.24333183	-0.24333183	-0.24333183	-0.24333183	-0.24333183	-0.24333183	-0.24333183	-0.24333183	-0.24333183	-0.24333183	-0.24333183	-0.24333183	-0.24333183	-0.24333183	-0.24333183	-0.24333183	-0.24333183	0.028474027	1.6558942	-0.24333183	-0.24333183	-0.24333183	-0.24333183	-0.24333183	-0.24333183	-0.24333183	-0.24333183	-0.24333183	0.39237428	-0.24333183	-0.24333183	-0.24333183	-0.24333183	-0.24333183	-0.24333183	0.7311218	2.9306476	0.49250063	-0.24333183	-0.24333183	-0.24333183	1.0097558	-0.24333183	-0.24333183
-0.24333183	-0.24333183	-0.24333183	-0.24333183	-0.24333183	-0.24333183	-0.24333183	-0.24333183	-0.24333183	-0.24333183	-0.24333183	-0.24333183	-0.24333183	-0.24333183	-0.24333183	-0.24333183	-0.24333183	-0.24333183	-0.24333183	-0.24333183	-0.24333183	-0.24333183	-0.24333183	-0.24333183	0.3023168	-0.24333183	-0.24333183	-0.24333183	-0.24333183	-0.24333183	-0.24333183	-0.24333183	-0.24333183	-0.24333183	-0.24333183	-0.24333183	-0.24333183	-0.24333183	-0.24333183	-0.24333183	-0.24333183	-0.24333183	-0.24333183	1.5888313	-0.24333183	0.8714038	-0.24333183	-0.24333183	-0.24333183	-0.24333183
-0.24333183	0.39842024	-0.24333183	-0.24333183	-0.24333183	-0.24333183	-0.24333183	-0.24333183	-0.24333183	-0.24333183	-0.24333183	-0.24333183	-0.24333183	-0.24333183	-0.24333183	-0.24333183	-0.24333183	-0.24333183	-0.24333183	-0.24333183	-0.24333183	-0.24333183	-0.24333183	-0.24333183	1.6462817	-0.24333183	-0.24333183	-0.24333183	-0.24333183	-0.24333183	-0.24333183	-0.24333183	0.20327574	0.0713884	-0.24333183	-0.24333183	-0.24333183	-0.24333183	-0.24333183	-0.24333183	-0.24333183	-0.24333183	-0.24333183	-0.24333183	-0.24333183	1.913716	0.08610203	1.6791836	-0.24333183	-0.24333183
-0.24333183	-0.24333183	-0.24333183	-0.24333183	-0.24333183	-0.24333183	-0.24333183	-0.24333183	-0.24333183	-0.24333183	-0.24333183	-0.24333183	-0.24333183	-0.24333183	-0.24333183	-0.24333183	-0.24333183	-0.24333183	-0.24333183	-0.24333183	-0.24333183	1.6257486	-0.24333183	-0.24333183	0.40493515	-0.24333183	-0.24333183	-0.24333183	-0.24333183	-0.24333183	-0.24333183	-0.24333183	-0.24333183	-0.105660245	-0.24333183	-0.24333183	-0.24333183	-0.24333183	-0.24333183	-0.24333183	-0.24333183	-0.24333183	-0.24333183	-0.24333183	-0.24333183	-0.24333183	-0.24333183	1.3246055	-0.24333183	-0.24333183
-0.24333183	-0.24333183	-0.24333183	-0.24333183	-0.24333183	-0.24333183	-0.24333183	-0.24333183	-0.24333183	-0.24333183	-0.24333183	-0.24333183	-0.24333183	-0.24333183	-0.24333183	-0.24333183	-0.24333183	-0.24333183	-0.24333183	-0.24333183	-0.24333183	-0.24333183	-0.24333183	-0.24333183	0.718233	-0.24333183	-0.19329122	-0.24333183	-0.24333183	-0.24333183	-0.24333183	0.042955168	-0.24333183	0.12225329	-0.24333183	-0.24333183	-0.24333183	-0.24333183	-0.24333183	-0.24333183	-0.24333183	-0.24333183	-0.24333183	-0.24333183	-0.24333183	-0.24333183	-0.24333183	-0.24333183	-0.24333183	-0.08120699
-0.24333183	-0.24333183	-0.24333183	-0.24333183	-0.24333183	-0.24333183	-0.24333183	-0.24333183	-0.24333183	-0.24333183	-0.24333183	-0.24333183	-0.24333183	-0.24333183	-0.24333183	-0.24333183	-0.24333183	-0.24333183	-0.24333183	-0.24333183	-0.24333183	-0.24333183	-0.24333183	-0.24333183	-0.24333183	-0.24333183	0.06261077	-0.24333183	-0.24333183	-0.24333183	-0.24333183	-0.24333183	-0.24333183	-0.24333183	-0.24333183	-0.24333183	-0.24333183	-0.24333183	-0.24333183	-0.24333183	-0.24333183	-0.24333183	-0.24333183	-0.24333183	-0.24333183	-0.24333183	-0.24333183	-0.24333183	-0.24333183	-0.24333183
-0.24333183	-0.24333183	-0.24333183	-0.24333183	-0.24333183	-0.24333183	-0.24333183	-0.24333183	-0.24333183	-0.24333183	-0.24333183	-0.24333183	-0.24333183	-0.24333183	-0.24333183	-0.24333183	-0.24333183	-0.24333183	-0.24333183	-0.24333183	-0.24333183	0.16206664	0.06185601	0.1416773	0.2530498	-0.24333183	-0.24333183	-0.24333183	-0.24333183	-0.24333183	-0.24333183	-0.24333183	-0.24333183	-0.24333183	-0.24333183	-0.24333183	-0.24333183	-0.24333183	-0.24333183	-0.24333183	-0.24333183	-0.24333183	-0.24333183	-0.24333183	-0.24333183	-0.24333183	-0.24333183	-0.24333183	-0.24333183	1.1722542
-0.24333183	-0.24333183	-0.24333183	-0.24333183	0.02686069	-0.24333183	-0.24333183	-0.24333183	-0.24333183	-0.24333183	-0.24333183	-0.24333183	-0.24333183	-0.24333183	-0.24333183	-0.24333183	-0.24333183	-0.24333183	-0.24333183	-0.24333183	-0.24333183	-0.24333183	-0.24333183	-0.24333183	-0.24333183	-0.24333183	-0.24333183	-0.24333183	-0.24333183	-0.24333183	-0.24333183	-0.24333183	0.45241082	-0.24333183	-0.24333183	-0.24333183	-0.24333183	-0.24333183	-0.24333183	-0.24333183	-0.24333183	-0.24333183	-0.24333183	-0.24333183	-0.24333183	-0.24333183	-0.24333183	-0.24333183	-0.24333183	-0.24333183
-0.24333183	-0.24333183	-0.24333183	0.19435447	-0.24333183	-0.24333183	-0.24333183	-0.24333183	-0.24333183	-0.24333183	-0.24333183	-0.24333183	-0.24333183	-0.24333183	-0.24333183	-0.24333183	-0.22580566	-0.24333183	-0.24333183	-0.24333183	-0.24333183	0.08645415	-0.24333183	-0.24333183	-0.24333183	-0.24333183	-0.24333183	-0.24333183	-0.24333183	-0.24333183	-0.24333183	-0.24333183	0.076368146	-0.24333183	-0.24333183	-0.24333183	-0.24333183	-0.24333183	-0.24333183	-0.24333183	-0.24333183	-0.24333183	-0.24333183	-0.24333183	-0.24333183	-0.24333183	-0.24333183	-0.24333183	-0.24333183	-0.24333183
-0.24333183	-0.24333183	-0.24333183	-0.24333183	-0.24333183	-0.24333183	-0.24333183	-0.24333183	-0.24333183	-0.24333183	-0.24333183	-0.24333183	-0.24333183	-0.24333183	-0.24333183	-0.24333183	0.5600516	-0.24333183	-0.24333183	-0.24333183	-0.24333183	-0.24333183	-0.24333183	-0.24333183	-0.24333183	-0.24333183	-0.24333183	-0.24333183	1.0527331	-0.24333183	-0.24333183	-0.24333183	-0.24333183	-0.24333183	-0.24333183	-0.24333183	-0.24333183	-0.24333183	-0.24333183	-0.24333183	-0.24333183	-0.24333183	-0.24333183	-0.24333183	-0.24333183	-0.24333183	-0.2094093	-0.24333183	-0.24333183	-0.24333183
-0.24333183	-0.24333183	-0.24333183	-0.24333183	-0.24333183	-0.24333183	-0.24333183	-0.24333183	-0.24333183	-0.24333183	-0.24333183	-0.24333183	-0.24333183	-0.24333183	-0.24333183	-0.24333183	-0.24333183	-0.24333183	-0.24333183	-0.24333183	-0.24333183	-0.24333183	0.15920968	-0.24333183	-0.24333183	-0.24333183	-0.24333183	-0.24333183	-0.24333183	-0.24333183	-0.24333183	-0.24333183	-0.24333183	-0.24333183	-0.24333183	-0.24333183	-0.24333183	-0.24333183	-0.24333183	-0.24333183	-0.24333183	-0.24333183	-0.24333183	-0.24333183	-0.24333183	-0.24333183	-0.24333183	-0.24333183	-0.24333183	-0.24333183
-0.24333183	-0.24333183	0.20903388	-0.24333183	-0.24333183	-0.24333183	-0.24333183	-0.24333183	-0.24333183	-0.24333183	-0.24333183	-0.24333183	-0.24333183	-0.24333183	-0.24333183	-0.24333183	-0.24333183	-0.24333183	-0.24333183	-0.24333183	-0.24333183	-0.24333183	-0.14999726	-0.24333183	-0.24333183	-0.24333183	-0.24333183	-0.24333183	-0.24333183	-0.24333183	-0.24333183	-0.24333183	-0.24333183	-0.24333183	-0.24333183	-0.24333183	-0.24333183	-0.24333183	-0.24333183	-0.24333183	-0.24333183	-0.24333183	-0.24333183	-0.24333183	-0.24333183	-0.24333183	-0.24333183	-0.24333183	-0.24333183	-0.24333183
-0.24333183	1.2507677	-0.2040244	-0.24333183	-0.24333183	-0.24333183	-0.24333183	-0.24333183	-0.24333183	-0.24333183	-0.24333183	-0.24333183	-0.24333183	-0.24333183	-0.24333183	-0.24333183	-0.24333183	-0.24333183	-0.24333183	-0.24333183	-0.24333183	-0.24333183	-0.24333183	0.53900605	-0.24333183	-0.24333183	-0.24333183	-0.24333183	-0.24333183	-0.24333183	-0.24333183	-0.24333183	-0.24333183	-0.24333183	-0.24333183	0.07541623	-0.24333183	-0.24333183	-0.24333183	-0.24333183	-0.24333183	0.121241145	-0.24333183	-0.24333183	-0.24333183	-0.24333183	0.07502032	-0.24333183	-0.24333183	-0.24333183
-0.24333183	2.481505	-0.24333183	-0.24333183	-0.24333183	-0.24333183	-0.24333183	-0.24333183	-0.24333183	-0.24333183	-0.24333183	-0.24333183	-0.24333183	-0.24333183	-0.24333183	-0.24333183	-0.24333183	-0.24333183	-0.24333183	-0.24333183	-0.24333183	-0.24333183	-0.24333183	0.05427272	-0.24333183	-0.24333183	-0.24333183	-0.24333183	-0.24333183	-0.24333183	-0.24333183	-0.24333183	-0.24333183	-0.24333183	-0.24333183	-0.24333183	-0.24333183	-0.24333183	-0.24333183	-0.24333183	0.19764169	-0.24333183	-0.24333183	-0.24333183	-0.24333183	-0.24333183	-0.24333183	-0.24333183	-0.24333183	-0.24333183
1.2640125	1.0967836	-0.24333183	-0.24333183	-0.24333183	-0.24333183	-0.24333183	0.06362931	-0.24333183	-0.24333183	-0.24333183	-0.24333183	0.9283902	-0.24333183	0.39341596	-0.24333183	-0.24333183	-0.24333183	-0.24333183	-0.24333183	-0.24333183	-0.24333183	-0.24333183	-0.24333183	1.2361776	-0.24333183	-0.24333183	-0.24333183	-0.24333183	-0.24333183	-0.24333183	-0.24333183	-0.24333183	-0.24333183	-0.24333183	-0.24333183	-0.24333183	-0.24333183	-0.24333183	-0.24333183	-0.24333183	-0.24333183	-0.24333183	-0.24333183	-0.24333183	-0.24333183	-0.24333183	-0.24333183	-0.24333183	-0.24333183
-0.14999664	-0.24333183	-0.24333183	-0.24333183	-0.24333183	-0.24333183	-0.24333183	0.3405439	-0.24333183	-0.24333183	-0.24333183	-0.24333183	0.19409004	0.12430984	-0.24333183	-0.24333183	-0.24333183	-0.24333183	-0.24333183	-0.24333183	-0.24333183	-0.24333183	-0.24333183	-0.24333183	0.65746015	-0.24333183	-0.24333183	-0.14418995	-0.24333183	-0.24333183	-0.24333183	-0.24333183	-0.24333183	0.66233355	-0.24333183	-0.24333183	-0.24333183	-0.24333183	-0.24333183	-0.24333183	-0.24333183	-0.24333183	-0.24333183	-0.24333183	-0.24333183	-0.20732476	-0.24333183	-0.24333183	-0.24333183	-0.24333183
-0.24333183	-0.24333183	-0.24333183	-0.24333183	-0.24333183	-0.11190118	-0.24333183	-0.24333183	-0.24333183	-0.24333183	-0.24333183	-0.24333183	0.09633222	1.4529219	-0.24333183	-0.24333183	-0.24333183	-0.24333183	-0.24333183	-0.24333183	-0.24333183	-0.24333183	-0.24333183	-0.24333183	-0.24333183	-0.24333183	-0.24333183	-0.24333183	-0.24333183	-0.24333183	-0.24333183	-0.24333183	0.74473363	-0.24333183	-0.24333183	-0.24333183	-0.24333183	-0.24333183	-0.24333183	-0.24333183	1.5805067	-0.24333183	-0.24333183	-0.24333183	-0.24333183	-0.032198567	-0.24333183	-0.24333183	-0.24333183	-0.24333183
1.2301925	-0.24333183	-0.24333183	-0.24333183	-0.24333183	-0.24333183	-0.12397465	-0.24333183	-0.24333183	-0.24333183	-0.24333183	-0.24333183	-0.24333183	0.8880096	0.9519619	-0.24333183	-0.24333183	-0.24333183	-0.24333183	-0.24333183	-0.24333183	-0.24333183	-0.24333183	-0.24333183	-0.24333183	0.5376511	-0.24333183	-0.24333183	-0.24333183	-0.24333183	-0.24333183	-0.24333183	-0.24333183	-0.24333183	-0.24333183	-0.24333183	-0.24333183	-0.24333183	-0.24333183	-0.24333183	0.46577713	-0.24333183	-0.24333183	-0.24333183	-0.24333183	0.0071411817	-0.24333183	-0.24333183	-0.24333183	-0.24333183
-0.15997215	0.2561145	-0.24333183	-0.24333183	-0.24333183	-0.24333183	-0.24333183	0.8463725	-0.24333183	-0.24333183	1.0025834	-0.24333183	-0.24333183	0.84038514	-0.24333183	-0.24333183	-0.24333183	-0.24333183	-0.24333183	-0.24333183	-0.24333183	-0.24333183	-0.24333183	-0.24333183	-0.24333183	0.03523731	0.16955857	-0.24333183	-0.24333183	-0.24333183	-0.24333183	-0.24333183	-0.24333183	-0.24333183	-0.24333183	-0.24333183	-0.24333183	-0.24333183	-0.24333183	-0.24333183	-0.24333183	-0.24333183	-0.24333183	-0.24333183	0.07926098	-0.24333183	0.648997	-0.24333183	-0.24333183	-0.24333183
-0.24333183	-0.24333183	-0.24333183	-0.24333183	-0.24333183	-0.24333183	-0.24333183	-0.24333183	-0.24333183	-0.24333183	-0.24333183	-0.24333183	0.7061476	-0.24333183	-0.24333183	-0.24333183	-0.24333183	-0.24333183	-0.24333183	-0.24333183	-0.24333183	-0.24333183	-0.24333183	-0.24333183	-0.24333183	-0.24333183	0.627209	-0.24333183	-0.24333183	-0.24333183	-0.24333183	-0.24333183	-0.24333183	-0.24333183	-0.24333183	-0.24333183	-0.24333183	-0.24333183	-0.24333183	-0.24333183	-0.24333183	-0.24333183	-0.24333183	-0.24333183	0.58909184	-0.24333183	-0.24333183	-0.24333183	-0.24333183	-0.24333183
-0.24333183	-0.24333183	-0.24333183	-0.24333183	-0.24333183	-0.24333183	-0.24333183	-0.24333183	-0.24333183	-0.24333183	-0.24333183	1.7044559	0.030304672	-0.24333183	-0.24333183	-0.24333183	-0.24333183	-0.24333183	-0.24333183	-0.24333183	-0.24333183	-0.24333183	-0.24333183	0.34504542	-0.24333183	-0.24333183	-0.24333183	-0.24333183	-0.24333183	-0.24333183	-0.24333183	-0.24333183	-0.24333183	-0.24333183	-0.24333183	-0.24333183	-0.24333183	-0.24333183	-0.14986454	-0.24333183	-0.24333183	-0.24333183	-0.24333183	-0.24333183	-0.24333183	-0.24333183	0.8702827	-0.24333183	-0.24333183	-0.24333183
-0.24333183	-0.24333183	-0.24333183	-0.24333183	-0.24333183	-0.24333183	-0.24333183	-0.24333183	-0.24333183	-0.24333183	-0.24333183	1.8065789	1.4684076	-0.24333183	-0.24333183	-0.24333183	-0.24333183	-0.24333183	-0.24333183	-0.24333183	-0.24333183	-0.24333183	0.75410646	-0.24333183	-0.24333183	-0.24333183	-0.24333183	-0.032976795	-0.24333183	-0.24333183	-0.24333183	-0.24333183	-0.24333183	-0.24333183	-0.24333183	-0.24333183	-0.24333183	-0.24333183	-0.24333183	-0.105151124	-0.24333183	-0.24333183	-0.24333183	-0.24333183	-0.24333183	-0.24333183	0.86015487	-0.24333183	-0.24333183	-0.24333183
-0.24333183	-0.24333183	-0.24333183	-0.24333183	-0.24333183	-0.24333183	-0.24333183	-0.24333183	-0.24333183	-0.24333183	-0.24333183	3.5796888	-0.24333183	-0.24333183	-0.24333183	-0.24333183	-0.24333183	-0.24333183	-0.24333183	-0.24333183	-0.24333183	1.1308	-0.24333183	-0.24333183	-0.24333183	-0.24333183	-0.24333183	-0.24333183	-0.24333183	-0.24333183	-0.24333183	-0.24333183	-0.24333183	-0.24333183	-0.24333183	-0.24333183	-0.24333183	-0.24333183	-0.24333183	-0.24333183	-0.24333183	-0.24333183	-0.24333183	-0.24333183	-0.24333183	-0.24333183	-0.24333183	-0.24333183	-0.24333183	-0.24333183
-0.24333183	-0.24333183	-0.24333183	-0.24333183	-0.24333183	-0.24333183	-0.24333183	-0.24333183	-0.24333183	-0.24333183	-0.19422169	-0.24333183	-0.24333183	-0.24333183	-0.24333183	-0.24333183	-0.24333183	1.5098821	-0.24333183	-0.24333183	-0.24333183	-0.24333183	-0.24333183	-0.24333183	-0.24333183	-0.24333183	-0.24333183	1.0453165	-0.24333183	-0.24333183	-0.12654895	-0.24333183	-0.24333183	-0.24333183	-0.24333183	-0.24333183	-0.24333183	-0.24333183	-0.24333183	-0.24333183	-0.24333183	-0.24333183	-0.24333183	-0.24333183	-0.24333183	-0.24333183	-0.24333183	-0.24333183	-0.24333183	-0.24333183
-0.24333183	-0.24333183	-0.24333183	-0.24333183	-0.24333183	-0.24333183	-0.24333183	-0.24333183	-0.24333183	-0.24333183	-0.24333183	-0.24333183	-0.24333183	-0.24333183	-0.24333183	-0.24333183	-0.24333183	0.5474847	-0.24333183	-0.24333183	0.32127458	-0.24333183	-0.24333183	-0.24333183	-0.24333183	-0.24333183	-0.24333183	-0.24333183	0.43778592	-0.24333183	-0.24333183	1.0982126	-0.24333183	-0.24333183	-0.24333183	-0.24333183	-0.24333183	-0.24333183	-0.24333183	-0.24333183	-0.24333183	-0.24333183	-0.24333183	-0.24333183	-0.24333183	-0.24333183	-0.24333183	-0.24333183	-0.24333183	-0.24333183
-0.24333183	-0.24333183	-0.24333183	-0.24333183	-0.24333183	-0.24333183	-0.24333183	-0.24333183	-0.24333183	-0.24333183	0.32420468	-0.06919488	-0.24333183	-0.24333183	-0.24333183	-0.24333183	-0.24333183	0.20262873	-0.24333183	-0.24333183	-0.24333183	-0.24333183	-0.24333183	-0.24333183	-0.24333183	-0.24333183	-0.24333183	-0.24333183	-0.24333183	-0.19342357	-0.24333183	-0.24333183	-0.24333183	-0.24333183	-0.24333183	-0.24333183	-0.24333183	-0.24333183	-0.24333183	-0.24333183	-0.24333183	-0.24333183	-0.24333183	-0.24333183	-0.24333183	-0.24333183	-0.24333183	-0.24333183	-0.24333183	-0.24333183
-0.24333183	-0.24333183	-0.24333183	-0.24333183	-0.24333183	-0.24333183	-0.24333183	-0.24333183	-0.24333183	0.16355546	-0.24333183	0.42299223	0.11753942	-0.24333183	-0.24333183	-0.24333183	-0.24333183	-0.24333183	-0.24333183	-0.24333183	-0.24333183	-0.24333183	-0.24333183	-0.24333183	-0.24333183	-0.24333183	-0.24333183	-0.049020834	-0.24333183	1.3522286	-0.24333183	-0.24333183	-0.24333183	-0.24333183	-0.24333183	-0.24333183	-0.24333183	-0.24333183	-0.24333183	-0.24333183	-0.24333183	-0.24333183	-0.24333183	-0.24333183	-0.24333183	-0.24333183	-0.24333183	-0.24333183	-0.24333183	-0.24333183
-0.24333183	-0.24333183	-0.24333183	-0.24333183	-0.24333183	-0.24333183	-0.24333183	-0.24333183	-0.24333183	1.9206704	-0.24333183	-0.124084294	-0.24333183	-0.24333183	-0.24333183	-0.24333183	0.29317775	-0.24333183	-0.24333183	-0.24333183	-0.24333183	-0.24333183	-0.24333183	-0.24333183	0.74475276	0.42807382	-0.24333183	-0.24333183	-0.24333183	0.9695975	1.1890587	-0.24333183	-0.24333183	-0.24333183	-0.24333183	-0.24333183	-0.24333183	-0.24333183	-0.24333183	-0.24333183	-0.24333183	-0.24333183	-0.24333183	-0.24333183	-0.24333183	-0.24333183	-0.24333183	-0.24333183	-0.24333183	-0.24333183
-0.24333183	-0.24333183	-0.24333183	-0.24333183	-0.24333183	-0.24333183	-0.24333183	-0.24333183	-0.24333183	-0.047805708	-0.24333183	-0.24333183	-0.24333183	-0.24333183	-0.24333183	-0.24333183	1.3221207	0.056477148	-0.24333183	-0.24333183	-0.24333183	-0.24333183	-0.24333183	-0.24333183	-0.101687655	-0.24333183	-0.24333183	-0.24333183	-0.24333183	-0.08577282	-0.24333183	-0.24333183	-0.24333183	-0.24333183	-0.24333183	-0.24333183	-0.24333183	-0.24333183	-0.24333183	-0.24333183	-0.24333183	-0.24333183	-0.24333183	-0.24333183	-0.24333183	-0.24333183	-0.24333183	-0.24333183	-0.24333183	-0.24333183
-0.24333183	-0.24333183	-0.24333183	-0.24333183	-0.24333183	-0.24333183	-0.24333183	-0.24333183	-0.24333183	-0.24333183	-0.24333183	-0.24333183	-0.24333183	-0.24333183	-0.24333183	-0.24333183	-0.24333183	0.05235818	-0.24333183	-0.24333183	-0.24333183	-0.24333183	-0.24333183	-0.24333183	-0.24333183	-0.24333183	-0.24333183	-0.24333183	-0.24333183	0.9619914	-0.24333183	-0.24333183	-0.24333183	-0.24333183	-0.24333183	-0.24333183	-0.24333183	-0.24333183	-0.24333183	-0.24333183	-0.24333183	-0.24333183	-0.24333183	-0.24333183	-0.24333183	-0.24333183	0.69459045	-0.24333183	-0.24333183	-0.24333183
-0.24333183	-0.24333183	-0.24333183	-0.24333183	-0.24333183	-0.24333183	-0.24333183	-0.24333183	-0.24333183	-0.24333183	-0.24333183	-0.24333183	-0.24333183	-0.24333183	-0.24333183	-0.24333183	-0.24333183	-0.24333183	-0.24333183	-0.24333183	-0.24333183	-0.24333183	-0.24333183	-0.24333183	-0.24333183	-0.24333183	-0.24333183	0.4025985	-0.24333183	-0.24333183	1.6590366	-0.24333183	-0.24333183	-0.24333183	-0.24333183	-0.24333183	-0.24333183	-0.24333183	-0.24333183	-0.24333183	-0.24333183	-0.24333183	-0.24333183	-0.24333183	-0.24333183	-0.23996355	-0.24333183	-0.24333183	-0.24333183	-0.24333183
-0.24333183	-0.24333183	-0.24333183	-0.24333183	-0.24333183	-0.24333183	-0.24333183	-0.24333183	-0.24333183	-0.24333183	-0.24333183	-0.24333183	-0.24333183	-0.24333183	0.5341978	-0.24333183	-0.24333183	-0.12888047	-0.24333183	-0.24333183	-0.24333183	-0.24333183	-0.24333183	-0.0014930993	-0.24333183	-0.24333183	-0.24333183	-0.24333183	-0.24333183	2.1639023	-0.24333183	-0.24333183	-0.24333183	-0.24333183	-0.24333183	-0.24333183	-0.24333183	-0.24333183	-0.24333183	-0.24333183	-0.24333183	-0.24333183	-0.24333183	-0.24333183	-0.24333183	-0.24333183	0.34029308	-0.24333183	-0.24333183	-0.24333183
-0.24333183	-0.24333183	-0.24333183	-0.24333183	-0.24333183	-0.24333183	-0.24333183	-0.24333183	-0.24333183	-0.24333183	-0.24333183	-0.24333183	-0.24333183	-0.24333183	-0.24333183	-0.24333183	-0.24333183	-0.24333183	-0.24333183	-0.24333183	-0.24333183	-0.24333183	-0.24333183	-0.24333183	-0.24333183	-0.24333183	-0.24333183	-0.24333183	0.17610286	2.4488318	-0.24333183	-0.24333183	-0.24333183	-0.24333183	-0.24333183	-0.24333183	-0.24333183	-0.24333183	-0.24333183	-0.24333183	-0.24333183	-0.24333183	-0.24333183	-0.24333183	-0.24333183	-0.049917955	-0.1287176	-0.24333183	-0.24333183	-0.24333183
-0.24333183	-0.24333183	-0.24333183	-0.24333183	-0.24333183	-0.19023427	-0.24333183	-0.060200013	-0.24333183	-0.24333183	-0.24333183	-0.24333183	-0.24333183	-0.24333183	-0.24333183	-0.24333183	-0.24333183	-0.24333183	-0.24333183	-0.24333183	-0.24333183	-0.24333183	-0.24333183	-0.24333183	-0.24333183	-0.24333183	-0.24333183	-0.24333183	1.8918854	0.8678763	-0.24333183	-0.24333183	-0.24333183	-0.24333183	-0.24333183	-0.24333183	-0.24333183	-0.24333183	-0.24333183	-0.24333183	-0.24333183	-0.24333183	-0.24333183	-0.24333183	-0.24333183	-0.24333183	-0.24333183	-0.24333183	-0.24333183	-0.24333183
-0.24333183	-0.24333183	-0.24333183	-0.24333183	-0.24333183	-0.24333183	-0.24333183	-0.24333183	-0.24333183	-0.24333183	-0.24333183	-0.24333183	-0.24333183	-0.24333183	0.4425814	-0.24333183	0.3106948	-0.24333183	-0.24333183	-0.24333183	-0.24333183	-0.24333183	-0.24333183	0.20498072	-0.20613833	-0.24333183	-0.24333183	-0.24333183	2.3164454	-0.24333183	-0.24333183	-0.24333183	-0.24333183	-0.24333183	-0.24333183	-0.24333183	-0.24333183	-0.24333183	-0.24333183	-0.24333183	-0.24333183	-0.24333183	-0.24333183	-0.21027535	-0.24333183	-0.24333183	-0.24333183	-0.24333183	-0.048157915	-0.24333183
-0.24333183	-0.24333183	-0.24333183	-0.24333183	-0.24333183	-0.24333183	-0.24333183	-0.24333183	-0.24333183	-0.24333183	-0.24333183	-0.24333183	-0.24333183	-0.24333183	-0.24333183	-0.24333183	-0.21599719	-0.24333183	-0.24333183	-0.24333183	-0.24333183	-0.24333183	-0.24333183	-0.24333183	-0.24333183	-0.24333183	-0.24333183	0.6699726	3.5297747	-0.24333183	-0.24333183	-0.24333183	1.1015418	-0.24333183	-0.24333183	-0.24333183	-0.24333183	-0.24333183	-0.24333183	-0.24333183	-0.24333183	-0.24333183	0.6593541	0.7881243	-0.24333183	-0.24333183	-0.24333183	-0.24333183	-0.24333183	-0.24333183
-0.24333183	-0.24333183	-0.24333183	-0.24333183	-0.24333183	-0.24333183	-0.24333183	-0.24333183	-0.24333183	-0.24333183	-0.24333183	-0.24333183	-0.24333183	-0.24333183	-0.24333183	0.99736935	-0.24333183	-0.24333183	-0.24333183	-0.24333183	-0.24333183	-0.24333183	-0.24333183	-0.24333183	-0.24333183	-0.24333183	-0.24333183	0.6651308	1.4392709	-0.24333183	-0.24333183	-0.07053519	-0.24333183	-0.24333183	-0.24333183	-0.24333183	0.41986433	0.22105323	-0.24333183	-0.24333183	0.1130482	-0.24333183	-0.01071902	-0.24333183	-0.24333183	-0.24333183	-0.07817767	-0.24333183	-0.24333183	-0.24333183
-0.24333183	-0.24333183	-0.24333183	-0.24333183	-0.24333183	-0.24333183	-0.24333183	-0.24333183	-0.24333183	-0.24333183	-0.24333183	-0.24333183	-0.24333183	-0.24333183	-0.24333183	-0.24333183	-0.24333183	-0.24333183	-0.24333183	-0.24333183	-0.24333183	-0.24333183	-0.24333183	-0.24333183	-0.24333183	-0.24333183	-0.24333183	2.1165621	-0.24333183	0.037642628	-0.24333183	-0.24333183	-0.24333183	-0.24333183	-0.24333183	-0.24333183	-0.24333183	-0.24333183	-0.24333183	-0.24333183	-0.24333183	-0.24333183	-0.24333183	-0.24333183	-0.24333183	-0.24333183	-0.24333183	-0.24333183	-0.24333183	-0.24333183
-0.24333183	-0.24333183	-0.24333183	-0.24333183	-0.24333183	-0.24333183	-0.24333183	-0.24333183	-0.24333183	-0.24333183	-0.24333183	-0.24333183	-0.24333183	-0.24333183	-0.24333183	-0.24333183	-0.24333183	-0.24333183	-0.24333183	-0.24333183	-0.24333183	0.43703258	-0.24333183	-0.24333183	-0.24333183	-0.24333183	-0.24333183	0.00064766855	-0.24333183	-0.24333183	-0.24333183	-0.24333183	-0.24333183	-0.24333183	-0.24333183	-0.24333183	-0.24333183	-0.24333183	-0.24333183	-0.24333183	-0.24333183	-0.24333183	-0.24333183	-0.24333183	-0.24333183	-0.24333183	-0.24333183	-0.24333183	-0.24333183	-0.24333183
-0.24333183	-0.24333183	-0.24333183	-0.24333183	-0.24333183	-0.24333183	-0.24333183	-0.24333183	-0.24333183	-0.24333183	-0.24333183	-0.24333183	-0.24333183	-0.24333183	-0.24333183	-0.24333183	-0.24333183	-0.24333183	-0.24333183	-0.24333183	-0.24333183	0.28721765	-0.24333183	-0.24333183	0.036382593	-0.24333183	-0.1587291	0.086240195	-0.24333183	-0.24333183	-0.24333183	-0.24333183	-0.24333183	-0.24333183	-0.24333183	-0.24333183	-0.24333183	-0.24333183	-0.24333183	-0.24333183	-0.24333183	-0.24333183	-0.24333183	-0.24333183	-0.24333183	-0.24333183	-0.24333183	-0.24333183	-0.24333183	-0.24333183
0.85102093	-0.24333183	0.6642367	-0.24333183	-0.24333183	-0.24333183	-0.24333183	-0.24333183	-0.24333183	-0.24333183	-0.24333183	-0.24333183	-0.24333183	-0.24333183	-0.24333183	-0.24333183	-0.24333183	-0.24333183	-0.24333183	-0.24333183	-0.24333183	-0.24333183	-0.24333183	-0.24333183	0.38693506	-0.24333183	0.78023183	-0.24333183	-0.24333183	-0.24333183	-0.24333183	-0.24333183	-0.24333183	-0.24333183	-0.24333183	-0.24333183	-0.24333183	-0.24333183	-0.24333183	-0.24333183	-0.24333183	-0.24333183	-0.24333183	-0.24333183	-0.24333183	-0.24333183	-0.24333183	-0.24333183	-0.24333183	-0.24333183
-0.24333183	-0.24333183	-0.24333183	-0.24333183	-0.24333183	-0.24333183	-0.24333183	-0.24333183	-0.24333183	-0.24333183	-0.24333183	-0.24333183	-0.24333183	-0.24333183	-0.24333183	-0.24333183	-0.13552622	-0.24333183	-0.24333183	-0.24333183	-0.24333183	0.6449586	1.4607161	0.42620325	-0.24333183	-0.24333183	1.1121649	-0.24333183	-0.24333183	-0.24333183	-0.24333183	-0.24333183	-0.24333183	-0.24333183	-0.24333183	-0.24333183	-0.24333183	-0.24333183	-0.24333183	-0.24333183	-0.24333183	-0.24333183	-0.24333183	-0.24333183	-0.24333183	-0.24333183	1.0902961	-0.24333183	-0.24333183	-0.24333183
0.8469876	-0.24333183	-0.24333183	-0.24333183	-0.24333183	-0.24333183	-0.24333183	-0.24333183	-0.24333183	-0.24333183	-0.24333183	-0.24333183	-0.24333183	-0.24333183	-0.24333183	-0.24333183	-0.24333183	-0.24333183	-0.24333183	0.27581355	-0.24333183	0.06272724	1.7693084	-0.24333183	-0.24333183	0.4000097	-0.24333183	-0.24333183	-0.24333183	-0.24333183	1.0438218	-0.24333183	0.93590176	-0.24333183	0.10522375	-0.09540998	-0.24333183	-0.24333183	-0.24333183	-0.24333183	-0.24333183	-0.24333183	-0.24333183	-0.24333183	-0.24333183	1.3461939	-0.19753794	-0.24333183	-0.24333183	-0.24333183
-0.24333183	-0.24333183	-0.24333183	-0.24333183	-0.24333183	-0.24333183	-0.24333183	-0.24333183	-0.24333183	-0.24333183	-0.24333183	-0.24333183	-0.24333183	-0.24333183	-0.24333183	-0.24333183	-0.24333183	-0.24333183	-0.24333183	-0.24333183	-0.24333183	-0.24333183	-0.24333183	-0.24333183	-0.24333183	-0.24333183	-0.24333183	-0.24333183	-0.13634183	-0.24333183	-0.24333183	0.56449133	0.69897217	-0.24333183	0.07832222	-0.24333183	-0.24333183	-0.24333183	-0.24333183	-0.24333183	-0.24333183	-0.24333183	-0.24333183	-0.24333183	-0.24333183	0.30124113	-0.24333183	-0.24333183	-0.24333183	-0.24333183
-0.24333183	-0.24333183	-0.24333183	-0.24333183	-0.24333183	-0.24333183	-0.24333183	-0.24333183	-0.24333183	-0.24333183	-0.24333183	-0.24333183	-0.24333183	-0.24333183	-0.24333183	-0.24333183	0.6144907	-0.24333183	0.9335028	-0.24333183	-0.24333183	-0.24333183	-0.24333183	-0.24333183	-0.24333183	-0.24333183	-0.24333183	-0.036506057	0.188243	-0.20088916	-0.17714721	0.52041125	-0.24333183	-0.24333183	-0.24333183	1.0494796	-0.13569117	-0.24333183	-0.24333183	-0.24333183	-0.24333183	-0.24333183	-0.24333183	-0.24333183	-0.24333183	0.98956925	-0.24333183	1.8717107	-0.24333183	-0.24333183
-0.24333183	-0.24333183	-0.24333183	-0.24333183	-0.24333183	-0.24333183	-0.24333183	-0.24333183	-0.24333183	-0.24333183	-0.24333183	-0.24333183	-0.24333183	-0.24333183	-0.24333183	-0.24333183	0.42839485	-0.24333183	-0.24333183	-0.24333183	-0.24333183	-0.24333183	-0.24333183	-0.24333183	-0.24333183	-0.24333183	-0.24333183	1.0113783	-0.24333183	0.52943087	-0.24333183	0.9558493	-0.24333183	-0.24333183	-0.24333183	1.5272167	-0.24333183	-0.24333183	-0.24333183	-0.24333183	-0.24333183	-0.24333183	-0.24333183	-0.24333183	-0.24333183	0.7658829	-0.24333183	-0.24333183	1.138326	-0.24333183
-0.24333183	-0.24333183	-0.24333183	-0.24333183	-0.24333183	-0.24333183	-0.24333183	-0.24333183	-0.24333183	-0.24333183	-0.24333183	-0.24333183	-0.24333183	-0.24333183	-0.19373499	-0.24333183	-0.24333183	-0.20794158	1.2762551	-0.24333183	-0.24333183	-0.24333183	-0.24333183	-0.24333183	-0.24333183	-0.24333183	0.9827285	2.1534152	-0.24333183	-0.24333183	-0.24333183	-0.24333183	-0.24333183	-0.24333183	0.9959714	-0.24333183	-0.24333183	-0.24333183	-0.24333183	-0.24333183	-0.24333183	-0.24333183	-0.24333183	0.1612072	-0.24333183	0.7703257	-0.24333183	-0.24333183	1.6373129	-0.24333183
-0.24333183	-0.24333183	-0.24333183	-0.24333183	-0.24333183	-0.24333183	-0.24333183	-0.24333183	-0.24333183	-0.24333183	-0.24333183	-0.24333183	-0.24333183	-0.24333183	-0.24333183	-0.24333183	-0.24333183	0.20667423	0.6704766	-0.24333183	-0.24333183	-0.24333183	-0.24333183	-0.24333183	-0.24333183	-0.24333183	0.85345393	0.5937636	-0.24333183	1.2134615	-0.24333183	-0.24333183	0.50953794	-0.24333183	-0.24333183	0.42981184	-0.24333183	-0.24333183	-0.24333183	-0.24333183	-0.24333183	-0.24333183	-0.24333183	-0.24333183	-0.24333183	0.11436226	-0.24333183	-0.24333183	1.3400071	-0.24333183
-0.24333183	-0.24333183	-0.24333183	-0.24333183	-0.24333183	-0.24333183	-0.24333183	-0.24333183	-0.24333183	-0.24333183	-0.24333183	-0.24333183	-0.24333183	-0.24333183	-0.24333183	-0.24333183	-0.24333183	0.29772267	-0.18576644	-0.24333183	-0.24333183	-0.24333183	-0.24333183	-0.24333183	-0.24333183	-0.24333183	-0.24333183	1.4354277	0.5096065	-0.06292545	-0.24333183	-0.24333183	-0.24333183	-0.24333183	-0.24333183	-0.24333183	-0.24333183	-0.24333183	-0.24333183	-0.24333183	-0.24333183	-0.24333183	-0.24333183	-0.24333183	-0.24333183	-0.24333183	-0.24333183	-0.24333183	-0.24333183	0.5360162
-0.24333183	-0.24333183	-0.24333183	-0.24333183	-0.24333183	-0.24333183	-0.24333183	-0.24333183	-0.24333183	-0.24333183	-0.16080174	-0.24333183	-0.24333183	-0.24333183	-0.24333183	0.114391774	-0.24333183	-0.19623713	0.73798263	-0.24333183	-0.24333183	-0.24333183	-0.24333183	-0.22893053	-0.24333183	-0.24333183	-0.21144278	3.2859802	-0.24333183	0.4962847	0.6524702	1.1958121	-0.24333183	-0.24333183	-0.24333183	-0.24333183	-0.24333183	-0.24333183	-0.24333183	-0.1486498	-0.24333183	-0.24333183	-0.24333183	-0.24333183	-0.24333183	-0.24333183	-0.24333183	-0.24333183	-0.24333183	-0.22225317
-0.24333183	-0.24333183	-0.24333183	-0.24333183	-0.24333183	-0.24333183	-0.24333183	-0.24333183	-0.24333183	0.3318996	-0.24333183	-0.24333183	-0.24333183	-0.24333183	-0.24333183	0.59097767	-0.24333183	-0.10775789	-0.14191593	-0.24333183	-0.24333183	-0.24333183	-0.24333183	-0.24333183	-0.24333183	-0.24333183	-0.15926705	2.594338	-0.24333183	0.0626819	0.90779483	0.49352348	-0.24333183	-0.24333183	-0.24333183	-0.24333183	-0.24333183	-0.24333183	-0.24333183	0.11119354	-0.24333183	-0.24333183	-0.24333183	-0.24333183	-0.24333183	0.50555104	-0.24333183	-0.24333183	-0.24333183	-0.24333183
-0.24333183	-0.24333183	-0.24333183	-0.24333183	-0.24333183	-0.24333183	-0.24333183	-0.24333183	-0.24333183	-0.24333183	-0.24333183	-0.24333183	-0.24333183	-0.24333183	0.8505942	0.6200319	-0.24333183	-0.24333183	-0.24333183	-0.24333183	-0.24333183	-0.24333183	-0.24333183	0.082428604	1.2606575	-0.24333183	0.45553708	0.9407322	2.8778715	-0.13422126	0.9197898	-0.24333183	-0.24333183	-0.24333183	-0.24333183	-0.24333183	-0.24333183	-0.24333183	-0.24333183	-0.24333183	-0.24333183	-0.24333183	-0.24333183	-0.24333183	-0.24333183	-0.24333183	-0.24333183	-0.24333183	-0.24333183	-0.24333183
-0.24333183	-0.24333183	-0.24333183	-0.24333183	-0.24333183	-0.15816528	-0.24333183	-0.24333183	-0.24333183	-0.24333183	-0.24333183	-0.24333183	-0.24333183	-0.24333183	-0.24333183	1.7668084	-0.24333183	-0.24333183	-0.24333183	-0.24333183	-0.24333183	-0.24333183	-0.24333183	-0.24333183	0.2005091	-0.24333183	0.10013448	1.3851142	3.7015796	1.2100651	0.63941854	-0.24333183	-0.24333183	-0.24333183	-0.24333183	-0.24333183	-0.24333183	-0.24333183	-0.24333183	-0.24333183	-0.24333183	-0.24333183	-0.24333183	-0.24333183	-0.24333183	0.3495073	-0.24333183	-0.24333183	-0.24333183	-0.24333183
-0.24333183	-0.24333183	-0.24333183	-0.24333183	0.3051484	-0.24333183	-0.24333183	-0.24333183	-0.24333183	-0.24333183	-0.24333183	-0.24333183	-0.24333183	-0.24333183	-0.24333183	1.8997356	-0.24333183	-0.24333183	-0.24333183	-0.24333183	-0.24333183	-0.24333183	-0.24333183	-0.24333183	1.093567	-0.24333183	0.9809759	0.55815506	2.131438	2.4693925	0.34085974	-0.24333183	-0.24333183	-0.24333183	-0.24333183	-0.24333183	-0.24333183	-0.24333183	-0.24333183	-0.039114714	-0.24333183	-0.24333183	-0.24333183	-0.24333183	-0.24333183	1.2666081	-0.24333183	-0.24333183	-0.24333183	-0.24333183
-0.24333183	-0.24333183	-0.24333183	-0.24333183	-0.24333183	-0.24333183	1.1654487	-0.24333183	-0.24333183	-0.24333183	-0.24333183	-0.24333183	-0.24333183	-0.24333183	-0.24333183	0.20162603	0.7028577	-0.24333183	-0.24333183	-0.24333183	-0.24333183	-0.24333183	-0.24333183	0.7540971	1.6029991	-0.24333183	0.7373029	-0.24333183	1.4030945	0.28593966	-0.24333183	-0.24333183	-0.24333183	-0.24333183	-0.24333183	-0.24333183	-0.24333183	-0.24333183	-0.24333183	0.4674002	-0.24333183	-0.24333183	-0.24333183	-0.24333183	-0.24333183	-0.24333183	-0.24333183	-0.24333183	-0.24333183	0.22269325
-0.24333183	-0.24333183	-0.24333183	-0.24333183	-0.24333183	-0.24333183	-0.24333183	-0.24333183	-0.24333183	-0.24333183	-0.24333183	-0.24333183	1.2107539	-0.24333183	0.36190346	1.0777771	-0.24333183	-0.24333183	-0.24333183	2.2695608	-0.24333183	-0.24333183	-0.24333183	-0.01962392	1.443431	-0.24333183	-0.24333183	1.1317595	0.1445649	-0.24333183	-0.24333183	-0.24333183	-0.24333183	-0.24333183	-0.24333183	-0.24333183	-0.24333183	-0.24333183	-0.24333183	-0.24333183	-0.24333183	-0.24333183	-0.24333183	-0.24333183	-0.24333183	-0.19655803	-0.24333183	-0.24333183	-0.22215658	-0.24333183
-0.24333183	-0.24333183	-0.24333183	-0.24333183	0.35954043	-0.24333183	-0.24333183	-0.24333183	-0.24333183	-0.24333183	-0.24333183	-0.24333183	-0.24333183	-0.24333183	1.8860626	2.141246	-0.24333183	-0.24333183	-0.24333183	-0.24333183	-0.24333183	-0.24333183	-0.24333183	-0.24333183	-0.023682686	-0.24333183	1.2843536	1.1298954	-0.24333183	1.2106168	-0.24333183	-0.24333183	-0.24333183	-0.24333183	-0.24333183	-0.24333183	-0.24333183	-0.24333183	-0.24333183	-0.24333183	-0.24333183	-0.24333183	-0.24333183	-0.24333183	-0.24333183	0.43033287	-0.24333183	0.78840137	-0.24333183	-0.24333183
-0.24333183	-0.24333183	-0.24333183	-0.24333183	-0.24333183	-0.24333183	-0.24333183	-0.24333183	-0.24333183	-0.24333183	0.1496876	-0.24333183	-0.24333183	-0.24333183	3.0159845	0.6387072	-0.24333183	-0.24333183	-0.24333183	-0.24333183	-0.24333183	-0.24333183	-0.24333183	-0.24333183	-0.24333183	0.2810118	0.77636397	0.7032386	-0.24333183	-0.24333183	-0.24333183	1.0250515	1.5122744	-0.24333183	-0.24333183	-0.24333183	-0.24333183	-0.24333183	-0.24333183	-0.24333183	-0.24333183	-0.24333183	-0.24333183	-0.24333183	-0.24333183	-0.24333183	-0.24333183	-0.24333183	-0.24333183	-0.24333183
-0.24333183	-0.24333183	-0.24333183	-0.24333183	0.44580263	-0.24333183	-0.24333183	-0.24333183	-0.24333183	-0.24333183	-0.24333183	-0.24333183	-0.24333183	1.8739114	0.6270993	0.8810342	0.860428	-0.24333183	-0.24333183	-0.24333183	-0.24333183	-0.24333183	-0.24333183	-0.24333183	-0.13642624	-0.24333183	2.6103804	-0.24333183	-0.24333183	-0.24333183	-0.24333183	-0.24333183	-0.24333183	-0.24333183	-0.24333183	-0.24333183	-0.24333183	-0.24333183	-0.24333183	-0.24333183	-0.24333183	-0.24333183	-0.24333183	-0.24333183	-0.24333183	-0.24333183	-0.24333183	-0.24333183	-0.24333183	-0.24333183
-0.24333183	-0.10614853	-0.24333183	-0.24333183	0.21924427	-0.24333183	-0.24333183	-0.24333183	-0.24333183	0.2885076	-0.24333183	-0.24333183	-0.24333183	1.1851475	-0.24333183	-0.24333183	-0.24333183	-0.24333183	-0.24333183	-0.24333183	-0.24333183	-0.24333183	-0.24333183	-0.24333183	-0.24333183	0.40407914	2.066226	-0.24333183	-0.24333183	-0.24333183	0.3829611	-0.048650727	-0.24333183	-0.24333183	-0.24333183	-0.24333183	-0.24333183	-0.24333183	-0.24333183	-0.121967174	-0.24333183	-0.24333183	-0.24333183	-0.24333183	-0.24333183	-0.24333183	-0.24333183	-0.24333183	-0.24333183	-0.24333183
-0.24333183	-0.24333183	-0.064084336	-0.24333183	-0.24333183	-0.24333183	-0.093398176	-0.24333183	-0.24333183	-0.24333183	-0.24319217	-0.24333183	-0.24333183	-0.24333183	0.3948981	-0.24333183	-0.24333183	-0.24333183	-0.24333183	-0.24333183	-0.24333183	-0.24333183	-0.24333183	-0.24333183	-0.24333183	1.2079514	-0.1267981	-0.24333183	-0.24333183	-0.24333183	-0.24333183	-0.24333183	-0.24333183	-0.24333183	-0.24333183	-0.24333183	-0.24333183	-0.24333183	-0.24333183	-0.24333183	-0.24333183	-0.24333183	-0.24333183	-0.24333183	-0.24333183	-0.24333183	-0.24333183	-0.24333183	-0.24333183	-0.24333183
-0.24333183	-0.24333183	-0.24333183	-0.043785747	-0.24333183	-0.24333183	-0.24333183	1.1854144	-0.24333183	-0.24333183	-0.24333183	-0.24333183	-0.24333183	1.7445397	-0.24333183	-0.24333183	-0.10577667	-0.24333183	-0.24333183	-0.24333183	-0.24333183	-0.24333183	-0.24333183	0.03643651	0.06389018	0.49863827	3.2327685	-0.24333183	-0.009878228	-0.24333183	1.1388953	-0.24333183	-0.24333183	-0.24333183	-0.24333183	-0.24333183	-0.24333183	-0.24333183	-0.24333183	1.0647827	-0.24333183	-0.24333183	-0.24333183	-0.24333183	-0.24333183	-0.24333183	-0.24333183	-0.24333183	-0.24333183	-0.24333183
-0.24333183	-0.24333183	-0.24333183	-0.24333183	-0.24333183	-0.24333183	-0.24333183	0.10917441	-0.24333183	-0.24333183	-0.24333183	-0.24333183	-0.24333183	0.5864098	-0.24333183	-0.24333183	-0.24333183	-0.24333183	-0.14068285	-0.24333183	-0.24333183	-0.24333183	-0.24333183	1.1413342	-0.24333183	2.0676548	3.5139127	-0.24333183	-0.24333183	-0.24333183	-0.24333183	-0.24333183	-0.24333183	-0.24333183	-0.24333183	-0.24333183	-0.24333183	-0.24333183	-0.24333183	1.1948118	-0.24333183	-0.24333183	-0.24333183	-0.24333183	-0.24333183	-0.24333183	-0.0057532773	-0.24333183	-0.24333183	-0.24333183
-0.24333183	-0.24333183	-0.24333183	-0.24333183	-0.24333183	-0.24333183	-0.24333183	-0.24333183	-0.24333183	-0.24333183	-0.24333183	-0.24333183	0.16569556	1.9779547	-0.24333183	-0.24333183	-0.24333183	-0.24333183	-0.24333183	-0.24333183	-0.24333183	-0.24333183	0.5126422	-0.22142586	-0.24333183	2.9963903	4.000047	1.1890768	-0.24333183	1.158066	-0.24333183	-0.24333183	-0.24333183	-0.24333183	-0.24333183	-0.24333183	-0.24333183	-0.24333183	-0.24333183	-0.24333183	-0.24333183	-0.24333183	-0.24333183	-0.24333183	-0.24333183	-0.24333183	-0.24333183	-0.24333183	-0.24333183	-0.24333183
-0.24333183	-0.24333183	-0.24333183	-0.24333183	-0.24333183	-0.24333183	-0.24333183	-0.24333183	-0.24333183	-0.24333183	-0.24333183	-0.24333183	-0.24333183	-0.24333183	-0.24333183	-0.24333183	-0.24333183	-0.24333183	-0.24333183	-0.24333183	-0.24333183	-0.24333183	-0.08088486	-0.24333183	-0.24333183	3.1213832	4.1116776	0.10712072	-0.24333183	-0.24333183	0.06759897	-0.24333183	-0.24333183	-0.24333183	-0.24333183	-0.24333183	-0.24333183	-0.24333183	-0.24333183	-0.24333183	0.13131753	-0.24333183	-0.24333183	-0.24333183	-0.24333183	-0.24333183	-0.24333183	-0.24333183	-0.24333183	-0.24333183
-0.24333183	-0.24333183	-0.24333183	-0.24333183	-0.24333183	-0.24333183	-0.24333183	-0.24333183	-0.24333183	-0.24333183	-0.24333183	-0.24333183	-0.24333183	-0.24333183	-0.24333183	-0.24333183	-0.24333183	-0.24333183	-0.24333183	-0.24333183	-0.24333183	-0.20159681	1.1630669	-0.24333183	-0.24333183	4.6819525	3.337322	-0.24333183	-0.24333183	2.1245918	-0.24333183	-0.24333183	-0.24333183	-0.24333183	-0.24333183	-0.24333183	-0.24333183	-0.24333183	-0.24333183	-0.24333183	-0.24333183	-0.24333183	-0.24333183	-0.24333183	-0.24333183	-0.24333183	-0.24333183	-0.24333183	-0.24333183	-0.24333183
-0.24333183	-0.24333183	-0.24333183	-0.24333183	-0.24333183	-0.24333183	-0.24333183	-0.24333183	-0.24333183	-0.24333183	-0.24333183	-0.24333183	0.78234977	-0.24333183	-0.24333183	-0.24333183	-0.24333183	-0.24333183	-0.24333183	-0.24333183	-0.24333183	-0.24333183	-0.24333183	-0.24333183	-0.24333183	4.440298	2.5559497	-0.24333183	-0.24333183	3.2572596	-0.028689208	-0.24333183	-0.24333183	-0.24333183	-0.24333183	-0.24333183	-0.24333183	-0.24333183	-0.24333183	-0.24333183	-0.24333183	-0.24333183	-0.04858641	-0.24333183	-0.24333183	-0.24333183	-0.24333183	-0.24333183	-0.24333183	-0.24333183
-0.24333183	-0.24333183	-0.24333183	-0.24333183	-0.24333183	-0.24333183	-0.24333183	-0.24333183	-0.24333183	-0.24333183	-0.24333183	-0.24333183	-0.24333183	-0.10521008	-0.24333183	-0.24333183	-0.24333183	-0.24333183	-0.24333183	-0.24333183	-0.24333183	-0.24333183	-0.24333183	-0.24333183	-0.24333183	4.717258	4.792648	-0.24333183	-0.24333183	1.2899144	-0.24333183	-0.24333183	-0.24333183	-0.24333183	-0.24333183	-0.24333183	-0.24333183	-0.24333183	-0.24333183	-0.24333183	-0.24333183	-0.24333183	0.10760941	-0.24333183	-0.24333183	-0.24333183	-0.24333183	-0.24333183	-0.24333183	-0.24333183
-0.24333183	-0.24333183	-0.24333183	-0.24333183	-0.24333183	-0.24333183	-0.24333183	-0.24333183	-0.24333183	-0.24333183	0.45235494	-0.24333183	-0.24333183	-0.24333183	-0.24333183	-0.24333183	-0.24333183	-0.24333183	-0.24333183	-0.24333183	-0.24333183	-0.24333183	-0.24333183	-0.24333183	1.1639363	1.3451575	2.8604672	-0.24333183	-0.24333183	1.250323	1.0570072	-0.24333183	-0.24333183	-0.24333183	-0.24333183	-0.24333183	-0.24333183	-0.24333183	-0.24333183	-0.24333183	-0.24333183	-0.24333183	-0.24333183	-0.24333183	-0.24333183	-0.24333183	-0.24333183	-0.24333183	-0.24333183	-0.24333183
-0.24333183	-0.24333183	-0.24333183	-0.24333183	-0.24333183	-0.24333183	-0.24333183	-0.24333183	0.2785023	-0.24333183	-0.24333183	-0.17574105	-0.24333183	-0.24333183	-0.24333183	-0.24333183	-0.24333183	-0.24333183	-0.24333183	-0.24333183	-0.24333183	-0.24333183	-0.24333183	-0.24333183	0.49878192	0.63901806	2.1276858	-0.24333183	-0.24333183	-0.24333183	-0.24333183	-0.24333183	-0.24333183	-0.24333183	-0.24333183	-0.24333183	-0.24333183	-0.24333183	-0.24333183	-0.24333183	-0.24333183	-0.24333183	-0.24333183	-0.24333183	-0.24333183	-0.24333183	-0.24333183	-0.24333183	-0.24333183	-0.24333183
-0.24333183	-0.24333183	-0.24333183	-0.24333183	-0.24333183	-0.24333183	-0.24333183	-0.24333183	-0.24333183	-0.24333183	-0.24333183	-0.21708553	-0.24333183	-0.24333183	-0.24333183	-0.24333183	-0.24333183	-0.24333183	-0.24333183	-0.24333183	-0.24333183	-0.24333183	-0.24333183	-0.24333183	0.49347067	2.8272963	2.831809	-0.24333183	0.1218279	-0.24333183	1.1362987	-0.24333183	-0.24333183	-0.24333183	-0.24333183	-0.24333183	-0.24333183	-0.24333183	-0.24333183	-0.24333183	-0.24333183	-0.24333183	-0.24333183	-0.24333183	-0.24333183	-0.24333183	-0.24333183	-0.24333183	-0.24333183	-0.24333183
-0.24333183	-0.24333183	-0.24333183	-0.24333183	-0.24333183	-0.24333183	-0.24333183	0.7759525	-0.24333183	1.4407536	-0.24333183	-0.24333183	-0.24333183	-0.24333183	-0.24333183	-0.24333183	-0.24333183	-0.24333183	-0.24333183	-0.24333183	-0.24333183	-0.24333183	-0.24333183	0.343975	-0.22364344	2.9088366	2.602499	-0.24333183	-0.24333183	-0.24333183	-0.24333183	-0.24333183	-0.24333183	-0.24333183	-0.24333183	-0.24333183	-0.24333183	-0.24333183	0.6570019	-0.24333183	-0.24333183	-0.24333183	-0.24333183	-0.24333183	-0.24333183	-0.24333183	-0.24333183	-0.24333183	-0.24333183	-0.24333183
-0.24333183	-0.24333183	-0.24333183	-0.24333183	-0.24333183	-0.24333183	0.13078913	-0.24333183	-0.24333183	-0.24333183	-0.24333183	-0.24333183	-0.24333183	-0.24333183	-0.24333183	-0.24333183	-0.24333183	-0.24333183	-0.24333183	-0.24333183	-0.24333183	-0.24333183	-0.24333183	0.29035154	-0.24333183	3.2651415	2.130044	-0.24333183	-0.24333183	-0.24333183	-0.24333183	-0.24333183	-0.24333183	-0.24333183	-0.24333183	-0.24333183	-0.24333183	-0.24333183	-0.24333183	-0.24333183	-0.24333183	-0.24333183	-0.24333183	-0.24333183	-0.24333183	-0.24333183	-0.24333183	-0.24333183	-0.24333183	-0.24333183
-0.24333183	-0.24333183	-0.24333183	-0.24333183	-0.24333183	-0.24333183	-0.24333183	-0.24333183	-0.24333183	0.08883938	-0.24333183	0.2173031	-0.24333183	-0.24333183	-0.24333183	-0.24333183	-0.24333183	-0.24333183	-0.24333183	-0.24333183	-0.24333183	-0.24333183	-0.24333183	-0.24333183	-0.24333183	3.4791453	3.610088	-0.24333183	-0.24333183	-0.24333183	-0.24333183	-0.24333183	-0.24333183	-0.24333183	-0.24333183	-0.24333183	-0.24333183	-0.24333183	-0.24333183	-0.24333183	-0.24333183	-0.24333183	-0.24333183	-0.24333183	-0.24333183	-0.24333183	-0.24333183	-0.24333183	-0.24333183	-0.24333183
-0.24333183	-0.24333183	-0.24333183	-0.24333183	-0.24333183	-0.24333183	-0.24333183	-0.24333183	0.03846862	-0.24333183	-0.24333183	-0.24333183	-0.21594211	-0.24333183	-0.24333183	-0.24333183	-0.24333183	-0.24333183	-0.24333183	-0.24333183	-0.24333183	-0.24333183	-0.24333183	-0.24333183	-0.24333183	0.27859363	1.3089342	-0.24333183	-0.24333183	-0.24333183	-0.24333183	-0.24333183	-0.24333183	-0.24333183	-0.24333183	-0.24333183	-0.24333183	-0.24333183	-0.24333183	-0.24333183	-0.24333183	-0.24333183	-0.24333183	-0.24333183	-0.24333183	-0.24333183	-0.24333183	-0.24333183	-0.24333183	-0.24333183
-0.24333183	-0.24333183	-0.24333183	-0.24333183	0.07039918	-0.24333183	-0.24333183	-0.24333183	-0.24333183	-0.24333183	-0.24333183	-0.19906001	-0.24333183	-0.24333183	-0.24333183	-0.24333183	-0.24333183	-0.24333183	-0.24333183	-0.24333183	-0.24333183	-0.24333183	-0.24333183	-0.24333183	-0.24333183	0.80519575	2.3201144	-0.24333183	-0.24333183	-0.24333183	-0.24333183	-0.24333183	0.5535349	-0.24333183	-0.24333183	-0.24333183	-0.24333183	-0.24333183	-0.24333183	-0.24333183	-0.24333183	-0.24333183	-0.24333183	-0.24333183	-0.24333183	0.0464397	-0.24333183	-0.24333183	-0.24333183	-0.24333183
-0.24333183	-0.24333183	0.3255816	0.5543388	-0.24333183	-0.24333183	-0.24333183	-0.24333183	-0.24333183	-0.24333183	-0.24333183	1.2551721	0.52446824	-0.24333183	-0.24333183	-0.24333183	-0.24333183	-0.24333183	-0.24333183	-0.24333183	-0.24333183	-0.24333183	0.37500003	-0.24333183	-0.24333183	-0.24333183	2.9067376	-0.24333183	1.0812109	-0.24333183	-0.24333183	-0.24333183	-0.24333183	0.59286565	-0.24333183	-0.24333183	-0.24333183	-0.24333183	-0.24333183	-0.24333183	-0.24333183	-0.24333183	-0.24333183	-0.24333183	0.4757555	-0.24333183	-0.24333183	-0.24333183	-0.24333183	-0.24333183
-0.24333183	-0.24333183	0.205515	-0.24333183	-0.24333183	-0.24333183	-0.24333183	0.595477	-0.24333183	-0.24333183	-0.24333183	-0.24333183	-0.0020572047	-0.24333183	-0.24333183	-0.24333183	-0.24333183	-0.24333183	-0.24333183	-0.24333183	-0.24333183	-0.24333183	-0.24333183	-0.24333183	-0.24333183	0.80947495	0.9434416	-0.24333183	-0.24333183	-0.24333183	-0.24333183	-0.24333183	-0.24333183	-0.24333183	-0.24333183	-0.24333183	-0.24333183	-0.24333183	-0.24333183	-0.24333183	-0.24333183	-0.24333183	-0.24333183	-0.24333183	-0.24333183	-0.24333183	-0.24333183	-0.24333183	-0.24333183	-0.24333183
-0.24333183	-0.24333183	-0.24333183	-0.24333183	-0.24333183	0.37784886	-0.24333183	-0.24333183	-0.24333183	-0.24333183	-0.24333183	2.0579278	0.45241812	-0.24333183	-0.24333183	-0.24333183	-0.24333183	-0.24333183	-0.24333183	-0.24333183	-0.24333183	-0.24333183	-0.24333183	-0.24333183	-0.24333183	-0.24333183	1.9096682	-0.24333183	-0.24333183	0.69379777	-0.24333183	-0.24333183	-0.24333183	1.5258691	-0.24333183	-0.24333183	-0.24333183	-0.24333183	-0.24333183	-0.24333183	-0.24333183	-0.24333183	-0.24333183	-0.24333183	-0.24333183	-0.24333183	-0.24333183	-0.24333183	-0.24333183	-0.24333183
-0.24333183	-0.24333183	-0.24333183	-0.24333183	-0.24333183	-0.24333183	0.38309965	-0.24333183	-0.24333183	-0.24333183	-0.24333183	0.6216351	-0.24333183	-0.24333183	-0.24333183	-0.24333183	-0.24333183	-0.24333183	-0.24333183	-0.24333183	-0.24333183	-0.24333183	-0.24333183	-0.24333183	-0.24333183	-0.24333183	2.1447222	-0.24333183	-0.24333183	-0.24333183	-0.24333183	-0.24333183	0.360362	1.1047817	-0.24333183	-0.24333183	-0.18314032	-0.24333183	-0.24333183	-0.24333183	-0.24333183	-0.24333183	-0.24333183	-0.24333183	-0.24333183	-0.24333183	-0.24333183	-0.24333183	-0.24333183	-0.24333183
-0.21441194	-0.24333183	-0.24333183	-0.24333183	-0.24333183	-0.24333183	0.12244471	-0.24333183	-0.24333183	-0.24333183	-0.24333183	-0.24333183	-0.24333183	-0.24333183	-0.24333183	-0.24333183	-0.24333183	0.34353212	-0.24333183	-0.24333183	-0.24333183	-0.24333183	-0.24333183	-0.24333183	-0.24333183	-0.24333183	2.2278636	-0.24333183	-0.24333183	-0.24333183	-0.24333183	0.35630843	0.6023875	-0.24333183	-0.24333183	-0.24333183	-0.24333183	-0.24333183	-0.24333183	-0.24333183	-0.24333183	-0.24333183	-0.24333183	-0.24333183	-0.24333183	-0.24333183	-0.24333183	-0.24333183	-0.24333183	-0.24333183
-0.24333183	-0.24333183	-0.24333183	-0.24333183	-0.24333183	-0.24333183	-0.00970962	-0.24333183	-0.24333183	-0.24333183	0.14863703	-0.24333183	-0.24333183	-0.24333183	-0.24333183	-0.24333183	-0.24333183	0.0143895075	-0.24333183	-0.24333183	-0.24333183	-0.24333183	-0.24333183	-0.24333183	1.8518158	-0.24333183	2.2106597	-0.24333183	-0.24333183	-0.24333183	-0.24333183	0.52248836	0.2217052	-0.24333183	-0.24333183	-0.24333183	-0.24333183	-0.24333183	-0.24333183	-0.24333183	-0.24333183	-0.24333183	-0.24333183	-0.24333183	-0.24333183	-0.24333183	-0.24333183	-0.24333183	-0.24333183	-0.24333183
-0.24333183	-0.24333183	-0.24333183	-0.24333183	-0.24333183	-0.24333183	-0.24333183	-0.24333183	-0.24333183	-0.24333183	0.4182461	-0.24333183	-0.24333183	-0.24333183	-0.24333183	-0.24333183	-0.24333183	-0.24333183	-0.24333183	-0.24333183	-0.24333183	-0.24333183	-0.24333183	-0.24333183	0.37409663	1.3658733	-0.24333183	-0.24333183	-0.24333183	-0.24333183	-0.24333183	0.74211377	0.34610286	-0.24333183	-0.24333183	-0.24333183	-0.24333183	-0.24333183	-0.24333183	-0.24333183	-0.24333183	-0.24333183	-0.24333183	-0.24333183	-0.24333183	-0.24333183	-0.24333183	-0.24333183	-0.24333183	-0.24333183
-0.24333183	-0.24333183	-0.24333183	-0.24333183	-0.24333183	-0.24333183	-0.24333183	-0.24333183	-0.023393866	-0.24333183	-0.24333183	-0.24333183	-0.24333183	-0.24333183	-0.24333183	0.1600217	-0.24333183	-0.24333183	-0.24333183	-0.24333183	-0.24333183	-0.24333183	-0.24333183	-0.24333183	-0.24333183	-0.10437821	-0.24333183	-0.24333183	-0.24333183	-0.24333183	-0.24333183	-0.17327707	-0.24333183	-0.24333183	-0.02313435	-0.24333183	-0.24333183	-0.24333183	-0.24333183	-0.24333183	-0.24333183	-0.24333183	-0.24333183	-0.24333183	-0.24333183	-0.24333183	-0.24333183	-0.24333183	-0.24333183	-0.24333183
-0.24333183	-0.24333183	-0.24333183	-0.24333183	-0.24333183	-0.24333183	-0.24333183	-0.24333183	-0.24333183	0.1172397	-0.10078736	0.11306693	-0.24333183	-0.24333183	1.1017977	2.2693532	0.97328377	-0.24333183	-0.24333183	-0.24333183	-0.24333183	-0.24333183	-0.24333183	-0.24333183	-0.24333183	-0.02117014	-0.24333183	-0.24333183	-0.24333183	-0.24333183	-0.24333183	-0.24333183	0.05995067	-0.24333183	0.91123724	-0.24333183	-0.24333183	-0.24333183	-0.24333183	-0.24333183	-0.24333183	-0.24333183	-0.24333183	-0.24333183	-0.24333183	-0.24333183	-0.24333183	-0.24333183	-0.24333183	-0.24333183
-0.24333183	-0.24333183	-0.24333183	-0.24333183	-0.24333183	-0.24333183	-0.24333183	-0.24333183	-0.24333183	-0.24333183	0.66302294	-0.24333183	-0.24333183	-0.00443985	-0.24333183	0.218079	2.4547749	-0.24333183	-0.24333183	-0.24333183	-0.24333183	-0.24333183	-0.24333183	-0.24333183	-0.24333183	-0.24333183	-0.24333183	-0.24333183	-0.24333183	-0.24333183	-0.24333183	0.9134501	1.2045081	-0.24333183	-0.24333183	1.3881766	-0.24333183	-0.24333183	-0.24333183	-0.24333183	-0.24333183	-0.24333183	-0.24333183	-0.24333183	-0.24333183	-0.24333183	-0.24333183	-0.24333183	-0.24333183	-0.24333183
-0.24333183	-0.24333183	-0.24333183	-0.24333183	-0.24333183	-0.24333183	-0.24333183	-0.24333183	-0.24333183	-0.24333183	-0.24333183	1.5297979	-0.24333183	-0.13956457	-0.24333183	-0.24333183	2.499077	-0.24333183	-0.24333183	-0.24333183	-0.24333183	0.72229296	-0.24333183	-0.24333183	-0.24333183	-0.24333183	-0.24333183	-0.24333183	-0.24333183	-0.24333183	-0.24333183	-0.24333183	-0.24333183	-0.24333183	-0.24333183	1.4971112	1.4801314	-0.24333183	-0.24333183	-0.24333183	-0.24333183	-0.24333183	-0.24333183	-0.24333183	-0.24333183	-0.24333183	-0.24333183	-0.24333183	-0.24333183	-0.24333183
-0.24333183	-0.24333183	-0.24333183	-0.24333183	-0.24333183	-0.24333183	0.41225818	-0.24333183	-0.24333183	-0.24333183	-0.24333183	-0.24333183	-0.24333183	-0.24333183	-0.24333183	-0.24333183	1.4519447	1.6839381	-0.24333183	-0.24333183	-0.24333183	0.09073086	0.4249095	-0.24333183	-0.24333183	-0.24333183	-0.24333183	-0.24333183	-0.24333183	-0.24333183	0.6713719	-0.04240501	-0.24333183	-0.24333183	-0.24333183	-0.24333183	-0.24333183	0.21000479	-0.24333183	-0.24333183	-0.24333183	-0.1174664	-0.24333183	-0.24333183	-0.24333183	-0.24333183	-0.24333183	-0.24333183	-0.24333183	-0.24333183
-0.24333183	-0.24333183	-0.24333183	-0.24333183	-0.24333183	-0.24333183	0.87708205	-0.24333183	-0.24333183	-0.24333183	-0.24333183	1.4228647	-0.24333183	-0.24333183	-0.24333183	-0.24333183	-0.24333183	3.2655106	-0.24333183	-0.24333183	-0.24333183	-0.24333183	-0.069406964	-0.11615464	-0.24333183	-0.24333183	-0.24333183	-0.24333183	-0.24333183	-0.24333183	0.91979295	-0.24333183	-0.24333183	-0.24333183	-0.24333183	-0.24333183	-0.24333183	-0.24333183	0.27883115	-0.24333183	-0.24333183	-0.24333183	-0.24333183	-0.24333183	-0.24333183	-0.24333183	-0.24333183	-0.24333183	-0.24333183	-0.20169204
-0.24333183	-0.24333183	-0.24333183	-0.24333183	-0.24333183	-0.24333183	1.1028986	-0.24333183	-0.24333183	-0.24333183	-0.24333183	-0.10966309	-0.24333183	-0.24333183	-0.24333183	-0.24333183	-0.24333183	0.40833828	2.249983	-0.24333183	-0.24333183	-0.24333183	-0.24333183	1.1464177	-0.24333183	-0.24333183	-0.24333183	-0.24333183	-0.24333183	-0.24333183	0.75455624	-0.24333183	-0.24333183	-0.24333183	-0.24333183	-0.24333183	-0.24333183	-0.24333183	-0.16469091	-0.24333183	-0.24333183	-0.24333183	-0.24333183	-0.24333183	-0.24333183	-0.24333183	-0.24333183	-0.24333183	-0.24333183	-0.24333183
1.0590844	-0.24333183	-0.24333183	-0.24333183	-0.24333183	-0.24333183	0.0059490083	0.10805032	-0.24333183	0.3442431	-0.24333183	-0.24333183	-0.24333183	-0.24333183	-0.24333183	-0.24333183	-0.24333183	-0.24333183	0.61443913	-0.24333183	0.102116436	-0.24333183	-0.24333183	1.1382421	4.6314316	0.65668136	-0.24333183	-0.24333183	-0.24333183	-0.24333183	1.4292077	-0.24333183	-0.24333183	-0.24333183	-0.24333183	-0.24333183	-0.24333183	-0.24333183	-0.24333183	-0.24333183	-0.24333183	-0.24333183	-0.24333183	-0.24333183	-0.24333183	-0.24333183	-0.24333183	-0.24333183	-0.24333183	-0.24333183
0.61686164	-0.24333183	-0.24333183	-0.24333183	-0.24333183	-0.24333183	0.13337816	1.5679024	0.26874122	-0.24333183	-0.24333183	-0.24333183	-0.24333183	-0.24333183	-0.24333183	-0.24333183	-0.24333183	-0.24333183	1.2010453	-0.24333183	0.7415624	0.42460415	-0.24333183	-0.24333183	0.8315115	4.6029043	-0.05734192	-0.24333183	-0.24333183	0.025317242	1.7863119	-0.24333183	-0.24333183	-0.24333183	-0.24333183	-0.24333183	-0.24333183	-0.24333183	-0.24333183	-0.24333183	-0.24333183	-0.24333183	-0.24333183	-0.24333183	-0.24333183	-0.24333183	-0.24333183	-0.24333183	-0.24333183	-0.24333183
-0.24333183	0.7753318	-0.24333183	-0.24333183	-0.24333183	-0.24333183	-0.24333183	1.7240777	0.85542923	0.09681433	-0.24333183	-0.24333183	-0.24333183	-0.24333183	-0.24333183	-0.24333183	-0.24333183	-0.24333183	1.5868498	2.1732075	0.4792947	-0.24333183	-0.24333183	-0.24333183	-0.24333183	1.4525883	3.2819521	0.6010435	-0.24333183	0.2402567	1.6389477	-0.24333183	-0.24333183	-0.24333183	-0.24333183	-0.24333183	-0.24333183	-0.24333183	-0.24333183	-0.24333183	-0.24333183	-0.24333183	-0.24333183	-0.019957101	-0.24333183	-0.24333183	-0.24333183	-0.24333183	-0.24333183	-0.24333183
-0.24333183	0.7471507	-0.24333183	-0.24333183	-0.24333183	-0.24333183	0.13824636	0.26524085	-0.24333183	1.4123316	-0.24333183	-0.24333183	-0.24333183	-0.24333183	-0.24333183	-0.24333183	-0.24333183	-0.24333183	-0.24333183	2.014241	-0.24333183	0.18902503	-0.24333183	-0.24333183	-0.24333183	-0.24333183	2.2688015	3.2058082	-0.24333183	-0.24333183	1.7688099	-0.24333183	-0.24333183	-0.24333183	-0.24333183	-0.24333183	-0.24333183	-0.24333183	-0.24333183	-0.24333183	-0.24333183	-0.24333183	0.05921628	-0.24333183	-0.24333183	-0.24333183	-0.24333183	-0.24333183	-0.24333183	-0.24333183
-0.24333183	-0.24333183	-0.24333183	-0.24333183	-0.24333183	-0.24333183	-0.006121927	-0.24333183	-0.09304486	-0.24333183	-0.24333183	-0.24333183	-0.24333183	-0.24333183	-0.24333183	-0.24333183	-0.24333183	0.9842628	0.59263396	1.7119471	-0.24333183	-0.24333183	-0.24333183	-0.24333183	-0.24333183	-0.24333183	-0.24333183	2.4750109	0.12841867	1.0197951	0.38553688	-0.24333183	-0.24333183	-0.24333183	-0.24333183	-0.24333183	0.012171655	-0.24333183	-0.24333183	-0.24333183	0.14789866	-0.24333183	-0.24333183	-0.24333183	-0.24333183	-0.24333183	-0.24333183	-0.24333183	-0.24333183	-0.24333183
-0.24333183	-0.24333183	-0.24333183	-0.24333183	-0.24333183	1.4115622	-0.24333183	-0.24333183	1.5446116	-0.24333183	-0.24333183	-0.24333183	-0.24333183	-0.24333183	-0.24333183	0.55244213	0.37684	1.8296845	-0.24333183	-0.24333183	1.0619057	-0.24333183	-0.24333183	-0.24333183	-0.24333183	-0.24333183	-0.24333183	-0.24333183	2.3568485	2.0445168	-0.24333183	-0.24333183	-0.24333183	-0.24333183	-0.24333183	-0.24333183	-0.24333183	-0.24333183	-0.24333183	-0.24333183	-0.24333183	-0.24333183	-0.24333183	-0.24333183	-0.24333183	-0.24333183	-0.24333183	-0.24333183	-0.24333183	-0.24333183
-0.24333183	-0.24333183	-0.20339191	0.5733645	1.3413546	0.050515704	-0.092691585	-0.24333183	1.6603276	-0.24333183	-0.24333183	-0.24333183	-0.24333183	-0.24333183	-0.24333183	0.44169906	0.8775746	0.6910404	-0.24333183	-0.24333183	-0.24333183	-0.24333183	-0.24333183	-0.24333183	-0.24333183	-0.24333183	-0.24333183	-0.24333183	-0.24333183	-0.24333183	-0.077627696	-0.24333183	-0.24333183	-0.24333183	-0.24333183	-0.24333183	-0.24333183	-0.24333183	-0.24333183	-0.24333183	-0.24333183	-0.24333183	-0.24333183	-0.24333183	-0.24333183	-0.24333183	-0.24333183	-0.24333183	-0.24333183	-0.24333183
-0.24333183	-0.24333183	-0.24333183	2.565999	0.21084133	-0.24333183	-0.24333183	-0.24333183	1.0487816	-0.24333183	-0.24333183	-0.24333183	-0.24333183	1.1626481	-0.24333183	1.891612	-0.24333183	-0.24333183	-0.24333183	-0.24333183	-0.24333183	-0.24333183	-0.24333183	-0.103743896	-0.24333183	-0.24333183	-0.24333183	-0.24333183	-0.24333183	-0.24333183	2.1450872	-0.24333183	0.5740651	-0.24333183	-0.24333183	-0.24333183	-0.24333183	-0.24333183	-0.24333183	-0.24333183	-0.24333183	-0.24333183	-0.24333183	-0.24333183	-0.24333183	-0.24333183	-0.24333183	-0.24333183	-0.24333183	-0.24333183
-0.24333183	-0.24333183	-0.24333183	1.0335826	-0.20987812	-0.24333183	-0.24333183	-0.24333183	-0.24333183	0.68076915	-0.24333183	-0.24333183	-0.24333183	-0.24333183	-0.24333183	1.901873	-0.24333183	-0.24333183	-0.24333183	-0.24333183	-0.24333183	-0.24333183	-0.24333183	-0.24333183	-0.24333183	-0.24333183	-0.24333183	-0.24333183	-0.16621347	0.17307492	-0.24333183	-0.24333183	-0.24333183	-0.24333183	-0.24333183	-0.24333183	-0.24333183	-0.24333183	-0.24333183	-0.24333183	-0.24333183	-0.24333183	-0.24333183	-0.24333183	-0.24333183	-0.24333183	-0.24333183	-0.24333183	-0.24333183	-0.24333183
-0.24333183	-0.24333183	0.6589233	-0.24333183	-0.24333183	-0.24333183	-0.24333183	-0.24333183	-0.04246278	-0.24333183	-0.24333183	-0.24333183	-0.24333183	1.0828758	2.4993668	0.07812401	-0.24333183	-0.24333183	-0.24333183	-0.24333183	-0.24333183	-0.23538066	-0.24333183	-0.24333183	-0.24333183	-0.24333183	-0.24333183	-0.24333183	1.3322334	-0.24333183	-0.24333183	-0.24333183	3.9281442	-0.24333183	-0.24333183	-0.24333183	-0.24333183	-0.24333183	-0.24333183	-0.24333183	-0.24333183	-0.24333183	-0.24333183	-0.24333183	-0.24333183	-0.24333183	-0.24333183	-0.24333183	-0.24333183	-0.24333183
-0.24333183	-0.24333183	-0.24333183	-0.24333183	-0.24333183	-0.24333183	-0.24333183	-0.24333183	-0.24333183	-0.24333183	-0.24333183	-0.24333183	0.6877477	1.4591837	0.4090116	-0.24333183	-0.24333183	-0.24333183	-0.24333183	-0.24333183	-0.24333183	-0.24333183	-0.14678437	-0.24333183	-0.24333183	-0.24333183	-0.24333183	-0.24333183	1.7591001	0.89636207	-0.24333183	-0.24333183	1.5486491	2.8804038	-0.24333183	-0.24333183	-0.24333183	-0.24333183	-0.24333183	-0.24333183	-0.24333183	-0.24333183	-0.24333183	-0.24333183	-0.24333183	-0.24333183	-0.24333183	-0.24333183	-0.24333183	-0.24333183
-0.24333183	0.79502445	-0.24333183	-0.24333183	-0.24333183	-0.24333183	-0.24333183	-0.24333183	-0.24333183	-0.24333183	-0.24333183	-0.24333183	-0.24333183	0.8978932	-0.24333183	-0.24333183	-0.24333183	-0.24333183	-0.24333183	-0.24333183	-0.24333183	-0.24333183	-0.24333183	-0.24333183	-0.24333183	-0.24333183	-0.24333183	-0.24333183	0.39468402	-0.24333183	-0.24333183	-0.24333183	-0.24333183	2.4175107	0.7449143	-0.24333183	-0.24333183	-0.24333183	-0.24333183	-0.24333183	-0.24333183	-0.24333183	-0.24333183	-0.24333183	-0.24333183	-0.24333183	-0.24333183	-0.24333183	-0.24333183	-0.24333183
-0.24333183	0.0014965582	-0.24333183	-0.15928937	-0.24333183	-0.24333183	-0.24333183	-0.24333183	-0.24333183	-0.24333183	-0.24333183	1.0596944	-0.24333183	-0.24333183	-0.24333183	-0.24333183	-0.24333183	-0.24333183	-0.24333183	-0.24333183	-0.24333183	-0.24333183	-0.07998071	-0.24333183	-0.24333183	-0.24333183	-0.24333183	-0.24333183	-0.24333183	-0.24333183	-0.24333183	-0.24333183	-0.24333183	-0.041359097	3.273488	0.96357673	-0.24333183	-0.24333183	-0.24333183	-0.24333183	-0.24333183	-0.24333183	-0.24333183	-0.24333183	-0.24333183	-0.24333183	-0.24333183	-0.24333183	-0.073817536	-0.24333183
-0.24333183	-0.24333183	-0.24333183	-0.24333183	-0.24333183	-0.24333183	0.647037	0.18225801	-0.24333183	-0.24333183	-0.24333183	-0.24333183	0.16068107	-0.24333183	-0.24333183	-0.24333183	-0.24333183	-0.24333183	-0.24333183	-0.24333183	-0.24333183	-0.24333183	-0.24333183	-0.24333183	-0.24333183	-0.24333183	-0.24333183	-0.24333183	-0.24333183	-0.24333183	-0.24333183	-0.24333183	-0.24333183	-0.24333183	0.0679728	1.9796901	0.3210246	-0.24333183	-0.24333183	-0.24333183	-0.24333183	-0.24333183	-0.24333183	-0.24333183	-0.24333183	-0.24333183	-0.24333183	0.26628202	-0.24333183	-0.24333183
-0.24333183	-0.24333183	-0.24333183	-0.24333183	-0.24333183	-0.24333183	0.07188209	-0.24333183	-0.24333183	-0.24333183	-0.24333183	-0.24333183	-0.24333183	-0.24333183	-0.24333183	-0.24333183	-0.24333183	-0.24333183	-0.24333183	-0.24333183	-0.24333183	-0.24333183	-0.24333183	-0.24333183	-0.24333183	-0.24333183	-0.24333183	-0.24333183	-0.24333183	1.3648223	-0.24333183	-0.24333183	-0.24333183	-0.24333183	-0.24333183	-0.24333183	0.6752734	1.2668839	-0.24333183	-0.24333183	-0.24333183	-0.24333183	-0.24333183	-0.24333183	-0.24333183	-0.24333183	-0.05737088	-0.24333183	-0.24333183	-0.24333183
-0.24333183	-0.24333183	-0.24333183	-0.24333183	-0.24333183	-0.24333183	0.31142974	-0.24333183	-0.24333183	-0.24333183	-0.24333183	-0.24333183	-0.24333183	-0.24333183	-0.24333183	-0.24333183	-0.24333183	-0.24333183	-0.24333183	-0.24333183	-0.24333183	-0.24333183	-0.24333183	-0.24333183	1.1353465	-0.24333183	-0.24333183	-0.24333183	-0.24333183	-0.24333183	-0.24333183	-0.19797973	-0.24333183	-0.24333183	-0.24333183	-0.24333183	0.3836158	1.8513399	-0.24333183	-0.24333183	-0.24333183	-0.24333183	-0.24333183	-0.24333183	-0.24333183	-0.24333183	-0.24333183	-0.24333183	-0.24333183	-0.24333183
-0.24333183	-0.24333183	-0.24333183	-0.24333183	-0.24333183	1.2596502	1.5506929	-0.24333183	-0.24333183	-0.24333183	-0.1676482	0.08447126	-0.24333183	-0.24333183	-0.24333183	-0.24333183	-0.24333183	-0.24333183	-0.24333183	-0.24333183	-0.24333183	-0.24333183	0.35733962	-0.24333183	-0.24333183	-0.24333183	-0.24333183	0.8306726	-0.24333183	-0.24333183	-0.24333183	0.4014643	-0.24333183	-0.24333183	-0.24333183	-0.24333183	-0.24333183	-0.24333183	2.293646	-0.24333183	-0.24333183	-0.24333183	-0.24333183	-0.24333183	-0.24333183	-0.24333183	-0.24333183	-0.24333183	-0.24333183	0.46378833
-0.24333183	-0.24333183	-0.24333183	-0.24333183	-0.24333183	0.73616433	-0.24333183	-0.24333183	-0.24333183	-0.24333183	1.9519149	-0.24333183	-0.24333183	-0.24333183	-0.24333183	-0.24333183	-0.24333183	-0.24333183	-0.24333183	-0.24333183	-0.24333183	2.553166	0.950309	-0.24333183	-0.24333183	-0.24333183	0.19498095	-0.24333183	-0.24333183	-0.24333183	-0.24333183	-0.027242584	-0.24333183	-0.24333183	0.5329547	-0.24333183	-0.24333183	-0.24333183	0.33381858	0.71832234	-0.24333183	-0.24333183	-0.24333183	-0.24333183	0.17854036	-0.24333183	-0.24333183	-0.24333183	-0.24333183	-0.24333183
0.21417437	0.40999043	-0.24333183	-0.24333183	-0.24333183	0.48172626	-0.24333183	-0.24333183	-0.24333183	-0.24333183	0.62094074	-0.24333183	-0.24333183	-0.24333183	-0.24333183	-0.24333183	-0.24333183	-0.24333183	-0.24333183	-0.24333183	-0.24333183	1.7385948	0.47484192	-0.24333183	0.6315129	0.17957364	0.3548928	-0.24333183	-0.24333183	-0.24333183	-0.24333183	-0.24333183	-0.24333183	-0.018172218	-0.24333183	-0.24333183	-0.24333183	-0.24333183	-0.24333183	-0.24333183	-0.24333183	-0.24333183	-0.24333183	-0.24333183	-0.24333183	-0.24333183	-0.24333183	-0.24333183	-0.24333183	-0.24333183
1.5331606	0.6139877	-0.24333183	-0.24333183	-0.24333183	1.5603024	-0.24333183	-0.24333183	-0.24333183	0.26249897	-0.24333183	-0.24333183	-0.24333183	-0.24333183	-0.24333183	-0.24333183	-0.24333183	-0.1735641	-0.24333183	-0.24333183	-0.24333183	3.877907	0.9984606	-0.24333183	-0.24333183	-0.24333183	-0.18759383	-0.21042824	-0.24333183	-0.24333183	-0.24333183	-0.24333183	-0.24333183	-0.12439348	-0.17397103	-0.24333183	-0.24333183	-0.24333183	-0.24333183	-0.24333183	0.6013831	-0.24333183	-0.24333183	-0.24333183	-0.24333183	-0.24333183	-0.24333183	-0.24333183	0.3544584	-0.24333183
2.2589362	0.82810885	-0.14391111	-0.24333183	-0.24333183	-0.24333183	-0.24333183	-0.24333183	-0.24333183	-0.24333183	-0.24333183	-0.24333183	-0.24333183	-0.24333183	-0.24333183	-0.24333183	-0.24333183	-0.24333183	-0.24333183	-0.24333183	0.95808935	2.7198055	-0.24333183	-0.24333183	-0.24333183	-0.24333183	-0.24333183	0.19492756	-0.24333183	-0.24333183	-0.24333183	-0.24333183	-0.24333183	-0.24333183	-0.24333183	0.7335717	-0.24333183	-0.24333183	-0.24333183	-0.24333183	0.13752024	-0.24333183	-0.24333183	-0.24333183	-0.24333183	-0.24333183	-0.24333183	-0.24333183	-0.24333183	-0.24333183
1.3033025	2.1924508	-0.24333183	-0.24333183	-0.24333183	-0.24333183	-0.24333183	-0.24333183	-0.24333183	-0.24333183	-0.24333183	-0.24333183	-0.24333183	-0.24333183	-0.24333183	-0.24333183	-0.24333183	-0.24333183	-0.24333183	-0.24333183	0.17796588	0.68168724	-0.24333183	-0.24333183	-0.24333183	-0.24333183	-0.24333183	-0.24333183	-0.24333183	-0.24333183	-0.24333183	0.8232179	-0.24333183	-0.24333183	-0.24333183	-0.24333183	0.39226156	-0.24333183	-0.24333183	-0.24333183	-0.2293199	0.1621354	-0.16265756	-0.24333183	-0.24333183	-0.24333183	-0.24333183	-0.24333183	-0.24333183	-0.24333183
0.94827455	1.5387619	-0.24333183	-0.24333183	-0.16102055	-0.24333183	-0.24333183	-0.24333183	-0.24333183	-0.24333183	-0.24333183	-0.24333183	-0.24333183	-0.24333183	-0.24333183	-0.24333183	0.07081971	-0.24333183	-0.24333183	-0.24333183	2.1209838	-0.24333183	-0.24333183	-0.24333183	-0.24333183	-0.24333183	-0.24333183	-0.11799066	-0.24333183	-0.24333183	-0.24333183	-0.24333183	-0.24333183	-0.24333183	-0.24333183	-0.24333183	-0.24333183	0.085361	-0.24333183	-0.24333183	-0.24333183	0.83149475	-0.24333183	-0.24333183	-0.24333183	-0.24333183	-0.24333183	-0.24333183	-0.24333183	-0.24333183
0.69539565	1.4712851	-0.24333183	-0.24333183	0.12398305	-0.24333183	-0.24333183	-0.24333183	-0.24333183	-0.24333183	-0.24333183	-0.24333183	-0.24333183	-0.24333183	-0.24333183	-0.24333183	-0.24333183	-0.24333183	-0.24333183	-0.24333183	3.1366136	1.1164525	-0.036128625	-0.24333183	-0.24333183	-0.24333183	-0.24333183	-0.24333183	-0.24333183	-0.24333183	-0.24333183	-0.24333183	-0.24333183	-0.24333183	-0.24333183	-0.24333183	-0.24333183	-0.24333183	0.41629595	-0.24333183	-0.24333183	-0.24333183	-0.24333183	-0.24333183	-0.24333183	-0.24333183	-0.24333183	-0.24333183	-0.24333183	-0.24333183
0.8358663	0.8450993	-0.24333183	-0.24333183	-0.24333183	-0.24333183	-0.24333183	-0.24333183	-0.24333183	-0.24333183	-0.24333183	-0.24333183	-0.24333183	-0.24333183	-0.24333183	-0.24333183	-0.24333183	-0.24333183	-0.24333183	1.9184414	2.377937	3.3395805	-0.089053765	-0.24333183	-0.24333183	-0.24333183	-0.24333183	-0.24333183	-0.24333183	-0.24333183	-0.24333183	-0.24333183	-0.24333183	-0.24333183	-0.24333183	-0.24333183	-0.24333183	-0.24333183	-0.24333183	0.2625928	-0.24333183	-0.24333183	-0.24333183	-0.24333183	-0.24333183	-0.24333183	-0.24333183	-0.24333183	-0.24333183	-0.24333183
2.9758346	1.5111489	-0.24333183	-0.24333183	-0.24333183	-0.24333183	0.31908405	-0.24333183	-0.24333183	-0.24333183	-0.24333183	-0.24333183	-0.24333183	-0.24333183	-0.24333183	-0.24333183	-0.24333183	-0.24333183	-0.24333183	1.5277863	1.6061906	1.5034401	-0.24333183	-0.24333183	-0.24333183	-0.24333183	-0.24333183	-0.24333183	-0.24333183	-0.24333183	-0.24333183	-0.24333183	-0.24333183	-0.24333183	-0.24333183	-0.24333183	-0.24333183	-0.24333183	-0.24333183	-0.23146296	0.89035463	-0.24333183	-0.24333183	-0.24333183	-0.24333183	-0.24333183	-0.24333183	-0.24333183	-0.24333183	-0.24333183
2.136528	-0.24333183	-0.24333183	-0.24333183	-0.24333183	-0.24333183	-0.24333183	-0.24333183	-0.24333183	-0.24333183	-0.24333183	-0.24333183	-0.24333183	-0.24333183	-0.24333183	-0.24333183	-0.24333183	-0.24333183	-0.058658667	-0.24333183	-0.24333183	3.1099162	-0.24333183	-0.24333183	-0.24333183	-0.24333183	-0.24333183	-0.24333183	-0.24333183	0.12583022	-0.24333183	-0.24333183	-0.24333183	-0.24333183	-0.24333183	-0.24333183	-0.24333183	-0.24333183	-0.24333183	-0.24333183	0.719009	-0.24333183	-0.24333183	-0.24333183	-0.24333183	-0.24333183	-0.24333183	-0.24333183	-0.24333183	-0.24333183
0.8659518	1.3362631	0.0273003	-0.24333183	-0.24333183	-0.24333183	-0.24333183	-0.24333183	-0.24333183	-0.24333183	-0.24333183	-0.24333183	-0.24333183	-0.24333183	-0.24333183	-0.24333183	-0.24333183	-0.24333183	0.94472307	0.20334488	-0.24333183	2.9818473	-0.24333183	-0.24333183	-0.24333183	-0.24333183	-0.24333183	-0.24333183	-0.24333183	1.0203073	0.61811036	-0.24333183	-0.24333183	-0.24333183	-0.24333183	-0.24333183	-0.24333183	-0.24333183	-0.24333183	-0.24333183	-0.24333183	-0.24333183	-0.038487565	-0.24333183	-0.24333183	-0.24333183	-0.24333183	-0.24333183	-0.24333183	-0.24333183
0.42102322	-0.12468001	1.5284238	1.1632271	-0.24333183	-0.24333183	-0.24333183	-0.24333183	-0.24333183	-0.24333183	-0.24333183	-0.24333183	-0.24333183	-0.24333183	-0.24333183	-0.24333183	-0.24333183	-0.14361165	-0.24333183	0.326352	-0.24333183	1.1349473	-0.17846262	-0.24333183	-0.24333183	-0.24333183	-0.24333183	-0.24333183	-0.24333183	-0.24333183	1.5858896	-0.24333183	-0.24333183	-0.24333183	-0.24333183	-0.24333183	-0.24333183	-0.24333183	-0.24333183	-0.06507655	-0.24333183	-0.24333183	-0.24333183	-0.24333183	-0.24333183	-0.24333183	-0.24333183	-0.24333183	-0.24333183	-0.24333183
0.5787705	-0.24333183	-0.24333183	1.188166	3.1838171	-0.18271464	-0.24333183	-0.24333183	-0.24333183	-0.24333183	-0.24333183	-0.24333183	-0.24333183	-0.24333183	-0.24333183	-0.24333183	-0.24333183	1.0752642	-0.24333183	-0.24333183	-0.24333183	-0.24333183	0.8358713	-0.24333183	-0.24333183	-0.24333183	-0.24333183	-0.24333183	-0.24333183	-0.24333183	-0.24333183	-0.24333183	-0.24333183	-0.24333183	-0.24333183	-0.24333183	-0.24333183	-0.24333183	-0.24333183	-0.24333183	-0.24333183	-0.24333183	-0.24333183	-0.24333183	-0.24333183	-0.24333183	-0.24333183	-0.24333183	0.6302414	-0.24333183
-0.24333183	-0.24333183	0.8571588	-0.24333183	-0.24333183	1.5668356	-0.24333183	-0.24333183	-0.24333183	-0.24333183	0.7381451	-0.24333183	-0.24333183	-0.24333183	-0.24333183	-0.24333183	-0.24333183	0.64676625	-0.24333183	-0.24333183	-0.24333183	-0.24333183	-0.24333183	-0.24333183	-0.24333183	-0.24333183	-0.24333183	-0.24333183	-0.24333183	-0.24333183	-0.24333183	-0.24333183	-0.24333183	-0.24333183	-0.24333183	-0.24333183	-0.24333183	-0.24333183	-0.24333183	-0.24333183	-0.24333183	-0.24333183	-0.24333183	-0.24333183	-0.24333183	-0.24333183	-0.24333183	-0.24333183	-0.24333183	-0.24333183
-0.24333183	-0.24333183	-0.24333183	-0.24333183	-0.24333183	-0.24333183	-0.24333183	0.07172109	-0.24333183	-0.24333183	-0.24333183	-0.24333183	-0.24333183	-0.24333183	-0.24333183	-0.24333183	-0.24333183	-0.24333183	-0.24333183	-0.24333183	-0.24333183	0.79311764	-0.24333183	-0.24333183	-0.24333183	0.3780473	-0.24333183	-0.24333183	-0.24333183	-0.24333183	-0.24333183	-0.24333183	-0.24333183	-0.24333183	-0.24333183	-0.24333183	-0.24333183	-0.24333183	-0.24333183	-0.24333183	-0.24333183	-0.24333183	-0.24333183	-0.24333183	-0.24333183	0.119111136	-0.24333183	-0.24333183	-0.24333183	-0.24333183
-0.24333183	-0.24333183	-0.24333183	-0.24333183	-0.24333183	-0.24333183	-0.24333183	-0.24333183	-0.24333183	0.12076999	-0.24333183	-0.24333183	-0.24333183	-0.24333183	-0.24333183	-0.24333183	-0.24333183	-0.24333183	-0.24333183	-0.24333183	-0.24333183	0.12102859	-0.24333183	-0.24333183	-0.24333183	-0.24333183	-0.24333183	-0.24333183	-0.24333183	-0.24333183	-0.24333183	1.1776605	-0.24333183	-0.24333183	-0.24333183	-0.24333183	-0.24333183	-0.24333183	-0.24333183	-0.24333183	-0.24333183	-0.24333183	-0.24333183	-0.24333183	-0.24333183	-0.21730883	-0.24333183	-0.24333183	-0.24333183	-0.24333183
-0.24333183	-0.24333183	-0.24333183	-0.24333183	-0.24333183	-0.24333183	-0.24333183	-0.24333183	-0.24333183	-0.24333183	-0.24333183	-0.24333183	-0.24333183	-0.24333183	-0.24333183	-0.24333183	0.14911689	-0.24333183	-0.24333183	-0.24333183	-0.24333183	-0.24333183	-0.24333183	-0.24333183	-0.24333183	-0.24333183	-0.24333183	-0.24333183	-0.24333183	-0.24333183	-0.24333183	-0.24333183	2.2922432	-0.24333183	-0.24333183	-0.24333183	-0.24333183	-0.24333183	-0.24333183	-0.24333183	-0.24333183	-0.24333183	-0.24333183	-0.24333183	-0.24333183	-0.24333183	-0.24333183	-0.24333183	-0.24333183	-0.24333183
-0.24333183	-0.24333183	-0.24333183	-0.24333183	-0.24333183	-0.24333183	-0.24333183	-0.24333183	-0.24333183	-0.24333183	-0.24333183	-0.24333183	0.5826006	-0.24333183	-0.24333183	-0.24333183	-0.24333183	-0.24333183	-0.24333183	-0.24333183	-0.24333183	-0.24333183	-0.24333183	-0.24333183	-0.24333183	-0.24333183	-0.24333183	-0.24333183	-0.24333183	-0.24333183	-0.24333183	-0.24333183	2.2195327	0.094027154	-0.24333183	-0.24333183	-0.24333183	-0.033952773	-0.24333183	-0.24333183	-0.24333183	-0.24333183	-0.24333183	0.33866966	-0.24333183	-0.24333183	-0.24333183	-0.24333183	-0.24333183	-0.24333183
-0.24333183	-0.24333183	-0.24333183	-0.24333183	-0.24333183	-0.24333183	-0.24333183	-0.24333183	-0.24333183	-0.24333183	-0.24333183	-0.24333183	-0.24333183	-0.08317156	0.19796358	1.246669	-0.24333183	-0.24333183	-0.24333183	-0.24333183	-0.24333183	-0.24333183	-0.24333183	-0.24333183	-0.24333183	-0.24333183	-0.24333183	-0.24333183	-0.24333183	-0.24333183	-0.24333183	-0.24333183	-0.17707328	1.1312102	-0.24333183	-0.24333183	-0.24333183	-0.24333183	-0.24333183	-0.24333183	-0.24333183	-0.24333183	-0.24333183	-0.24333183	-0.24333183	-0.24333183	-0.24333183	-0.24333183	-0.24333183	-0.24333183
-0.24333183	-0.24333183	-0.24333183	-0.24333183	-0.24333183	-0.24333183	-0.24333183	-0.24333183	-0.24333183	-0.24333183	-0.24333183	-0.24333183	-0.24333183	-0.24333183	-0.24333183	-0.2162109	-0.24333183	-0.24333183	-0.24333183	-0.24333183	-0.24333183	1.164412	-0.24333183	-0.24333183	-0.24333183	-0.24333183	-0.24333183	-0.24333183	-0.24333183	-0.24333183	-0.24333183	-0.24333183	-0.24333183	0.14224523	-0.24333183	-0.24333183	-0.24333183	-0.24333183	-0.24333183	-0.24333183	-0.24333183	-0.24333183	-0.24333183	-0.24333183	-0.24333183	-0.24333183	-0.24333183	-0.24333183	-0.24333183	-0.24333183
-0.24333183	-0.24333183	-0.24333183	-0.24333183	-0.24333183	-0.24333183	-0.24333183	-0.24333183	-0.24333183	-0.24333183	-0.24333183	-0.24333183	-0.24333183	-0.24333183	-0.24333183	-0.24333183	-0.24333183	-0.24333183	-0.24333183	-0.24333183	-0.24333183	-0.24333183	-0.24333183	-0.24333183	-0.24333183	-0.24333183	1.0792502	-0.24333183	-0.24333183	-0.24333183	-0.24333183	-0.24333183	-0.24333183	1.4976604	-0.24333183	-0.12965414	0.2116182	-0.24333183	-0.24333183	-0.24333183	-0.24333183	-0.24333183	-0.24333183	-0.24333183	-0.24333183	-0.24333183	-0.24333183	-0.24333183	-0.24333183	-0.24333183
-0.24333183	-0.24333183	-0.24333183	-0.24333183	-0.24333183	-0.24333183	-0.24333183	-0.24333183	-0.24333183	-0.24333183	-0.24333183	-0.24333183	-0.24333183	-0.24333183	-0.24333183	-0.24333183	-0.24333183	-0.24333183	-0.24333183	0.14766571	-0.24333183	-0.24333183	-0.24333183	-0.24333183	-0.24333183	-0.24333183	-0.24333183	-0.17706405	-0.24333183	-0.24333183	-0.24333183	-0.24333183	-0.24333183	-0.24333183	-0.24333183	1.9857179	0.14105289	-0.24333183	-0.24333183	-0.24333183	-0.24333183	-0.24333183	-0.24333183	-0.24333183	-0.24333183	-0.24333183	-0.24333183	-0.24333183	-0.24333183	-0.24333183
-0.18189755	-0.24333183	-0.24333183	-0.24333183	-0.24333183	-0.24333183	-0.24333183	-0.24333183	-0.24333183	-0.24333183	-0.24333183	-0.24333183	-0.24333183	-0.24333183	-0.24333183	-0.24333183	-0.24333183	-0.24333183	-0.24333183	-0.24333183	-0.24333183	-0.24333183	-0.24333183	-0.24333183	0.37700218	1.1817508	0.09774771	0.1731508	-0.24333183	-0.24333183	-0.24333183	-0.24333183	-0.24333183	-0.24333183	-0.24333183	0.8453595	-0.19921425	-0.24333183	-0.24333183	-0.24333183	-0.24333183	-0.24333183	-0.24333183	-0.24333183	-0.24333183	-0.24333183	-0.24333183	-0.24333183	-0.24333183	-0.24333183
0.9869257	-0.24333183	-0.24333183	-0.24333183	0.82035923	-0.22753897	-0.24333183	-0.24333183	-0.24333183	-0.24333183	-0.24333183	-0.24333183	-0.24333183	-0.24333183	-0.24333183	0.4275603	-0.24333183	-0.24333183	-0.24333183	-0.24333183	-0.24333183	-0.08212109	-0.24333183	-0.24333183	0.58148015	0.83581924	-0.24333183	1.5798517	-0.24333183	-0.24333183	-0.24333183	0.59248835	-0.24333183	-0.24333183	0.32652995	-0.24333183	-0.24333183	-0.24333183	-0.24333183	-0.24333183	-0.24333183	-0.24333183	-0.24333183	-0.24333183	-0.24333183	-0.24333183	-0.24333183	-0.24333183	-0.24333183	-0.24333183
0.502367	-0.24333183	-0.24333183	-0.24333183	0.3922212	-0.24333183	-0.24333183	-0.24333183	-0.24333183	-0.24333183	-0.24333183	-0.24333183	-0.24333183	-0.24333183	-0.24333183	0.46638668	0.059055164	-0.24333183	-0.24333183	-0.24333183	-0.24333183	-0.24333183	-0.24333183	-0.24333183	2.2264383	-0.24333183	-0.24333183	-0.24333183	-0.24333183	-0.24333183	-0.24333183	0.9324001	-0.24333183	-0.24333183	3.2890005	-0.24333183	-0.24333183	-0.24333183	-0.24333183	-0.24333183	-0.24333183	-0.24333183	-0.24333183	-0.24333183	-0.21348315	-0.24333183	-0.24333183	-0.24333183	-0.24333183	-0.24333183
0.029056057	-0.24333183	-0.24333183	-0.24333183	0.52208537	1.4976876	-0.24333183	-0.24333183	-0.24333183	-0.24333183	-0.24333183	-0.24333183	-0.24333183	-0.24333183	-0.24333183	-0.053223815	-0.24333183	-0.24333183	-0.24333183	-0.24333183	-0.24333183	-0.24333183	-0.24333183	-0.24333183	1.0115956	-0.24333183	-0.24333183	-0.24333183	-0.24333183	-0.24333183	-0.24333183	0.9043885	-0.24333183	-0.24333183	3.6509519	-0.24333183	-0.22031924	-0.24333183	-0.24333183	-0.24333183	-0.24333183	-0.24333183	-0.24333183	-0.24333183	-0.24333183	-0.15744233	-0.24333183	-0.24333183	-0.24333183	-0.24333183
-0.24333183	-0.24333183	-0.24333183	-0.24333183	0.04740062	2.83915	-0.24333183	-0.24333183	-0.24333183	-0.24333183	-0.24333183	-0.24333183	-0.24333183	-0.24333183	-0.24333183	-0.19446647	-0.24333183	-0.24333183	-0.24333183	-0.24333183	-0.24333183	-0.24333183	-0.24333183	-0.24333183	0.688697	-0.24333183	-0.24333183	-0.24333183	-0.24333183	-0.24333183	-0.24333183	-0.24333183	-0.24333183	1.5340405	1.3044872	-0.24333183	-0.24333183	-0.24333183	-0.24333183	-0.24333183	-0.24333183	-0.24333183	-0.24333183	-0.24333183	-0.24333183	-0.24333183	0.2586886	-0.24333183	-0.24333183	-0.24333183
-0.24333183	-0.24333183	-0.24333183	0.23690192	1.7921283	2.965753	-0.24333183	-0.24333183	-0.24333183	-0.24333183	-0.24333183	-0.24333183	-0.24333183	-0.24333183	-0.24333183	-0.24333183	-0.24333183	-0.24333183	-0.24333183	-0.24333183	-0.24333183	-0.24333183	-0.24333183	-0.24333183	0.23683023	0.30945393	-0.24333183	-0.24333183	-0.24333183	-0.24333183	-0.24333183	-0.24333183	-0.24333183	3.2318583	-0.24333183	-0.24333183	-0.24333183	-0.24333183	-0.24333183	-0.24333183	-0.24333183	-0.24333183	-0.24333183	-0.24333183	-0.24333183	-0.24333183	0.4209832	-0.24333183	-0.24333183	-0.24333183
0.48865652	-0.24333183	-0.24333183	-0.24333183	0.5267047	2.4025571	-0.24333183	-0.24333183	-0.24333183	-0.24333183	-0.24333183	-0.24333183	-0.24333183	-0.24333183	-0.24333183	0.12100209	-0.24333183	-0.24333183	-0.012743667	-0.24333183	-0.24333183	-0.24333183	-0.24333183	-0.24333183	-0.24333183	0.21130791	-0.24333183	-0.24333183	-0.24333183	-0.24333183	0.1608763	-0.24333183	-0.24333183	2.4042542	-0.24333183	-0.24333183	-0.033435185	-0.24333183	-0.24333183	-0.24333183	-0.24333183	-0.24333183	-0.24333183	-0.24333183	-0.24333183	-0.24333183	-0.24333183	-0.24333183	-0.24333183	-0.24333183
-0.24333183	-0.24333183	-0.24333183	-0.24333183	-0.24333183	2.3695211	-0.13598429	-0.24333183	-0.24333183	-0.24333183	-0.24333183	-0.24333183	-0.0029087572	-0.24333183	-0.24333183	0.2668417	-0.24333183	-0.24333183	-0.24333183	-0.24333183	-0.24333183	-0.24333183	-0.24333183	-0.24333183	-0.24333183	-0.24333183	-0.24333183	-0.24333183	-0.24333183	-0.24333183	-0.24333183	-0.24333183	1.4857713	0.012566796	-0.24333183	-0.24333183	0.661356	-0.24333183	-0.24333183	-0.24333183	-0.24333183	-0.24333183	-0.24333183	-0.24333183	-0.24333183	-0.24333183	-0.24333183	-0.24333183	-0.24333183	-0.24333183
-0.24333183	-0.24333183	-0.24333183	-0.24333183	-0.24333183	1.8746765	-0.24333183	-0.24333183	-0.24333183	-0.24333183	-0.24333183	-0.24333183	-0.24333183	-0.24333183	-0.24333183	-0.24333183	-0.24333183	-0.24333183	-0.24333183	-0.24333183	-0.24333183	-0.24333183	-0.24333183	-0.24333183	-0.24333183	-0.24333183	-0.24333183	-0.24333183	-0.24333183	-0.24333183	-0.24333183	-0.24333183	1.7303813	-0.24333183	-0.24333183	-0.24333183	-0.24333183	-0.24333183	-0.24333183	-0.24333183	-0.24333183	-0.24333183	-0.24333183	-0.24333183	-0.24333183	-0.24333183	0.6343987	-0.24333183	-0.24333183	-0.24333183
-0.24333183	-0.24333183	-0.24333183	-0.24333183	-0.24333183	0.5975126	0.57348	-0.24333183	-0.24333183	-0.24333183	1.0338098	-0.24333183	-0.24333183	-0.24333183	-0.24333183	-0.24333183	-0.087724455	-0.24333183	-0.24333183	-0.24333183	-0.24333183	-0.24333183	-0.24333183	-0.24333183	-0.24333183	-0.24333183	-0.24333183	-0.24333183	-0.24333183	-0.24333183	-0.24333183	-0.24333183	1.6215534	-0.24333183	-0.24333183	-0.24333183	-0.24333183	0.6297834	-0.24333183	-0.24333183	-0.24333183	-0.24333183	-0.24333183	-0.24333183	-0.24333183	-0.24333183	0.5321864	-0.24333183	-0.24333183	-0.24333183
-0.24333183	-0.24333183	-0.24333183	-0.24333183	-0.24333183	-0.05300943	-0.24333183	-0.24333183	-0.24333183	-0.24333183	-0.24333183	-0.24333183	-0.24333183	-0.24333183	-0.24333183	-0.24333183	-0.24333183	0.2364168	-0.10551072	-0.24333183	-0.24333183	-0.24333183	-0.24333183	-0.24333183	-0.24333183	-0.24333183	-0.24333183	-0.24333183	-0.24333183	-0.24333183	-0.24333183	0.3078293	0.7280396	-0.24333183	-0.24333183	-0.24333183	-0.24333183	-0.11520636	-0.24333183	-0.24333183	-0.24333183	-0.24333183	-0.24333183	-0.24333183	-0.24333183	0.0280978	-0.24333183	-0.24333183	-0.24333183	-0.24333183
-0.24333183	-0.24333183	-0.24333183	-0.24333183	-0.24333183	-0.24333183	-0.24333183	-0.24333183	-0.24333183	-0.24333183	-0.24333183	-0.24333183	-0.24333183	-0.24333183	-0.24333183	-0.24333183	-0.24333183	-0.24333183	0.68867034	1.013955	-0.24333183	-0.24333183	-0.24333183	-0.24333183	-0.24333183	-0.24333183	-0.24333183	-0.24333183	-0.24333183	-0.24333183	-0.24333183	1.3823738	-0.24333183	-0.24333183	-0.24333183	-0.24333183	-0.24333183	-0.24333183	-0.24333183	-0.24333183	-0.24333183	-0.24333183	-0.24333183	-0.24333183	-0.24333183	-0.24333183	-0.24333183	-0.11855138	0.6769514	-0.24333183
-0.24333183	-0.24333183	-0.24333183	-0.24333183	-0.24333183	-0.24333183	-0.24333183	-0.24333183	-0.24333183	-0.24333183	-0.24333183	-0.24333183	-0.24333183	-0.24333183	0.3028906	-0.15451662	-0.24333183	-0.24333183	0.1991445	1.2574711	0.058414087	-0.08112915	-0.092199706	-0.24333183	-0.24333183	-0.24333183	-0.24333183	-0.11401504	-0.24333183	0.15781675	-0.24333183	-0.24333183	-0.24333183	-0.24333183	-0.24333183	-0.24333183	-0.24333183	-0.24333183	-0.24333183	-0.24333183	-0.24333183	-0.24333183	-0.24333183	-0.24333183	-0.24333183	-0.24333183	-0.24333183	-0.24333183	-0.24333183	-0.24333183
-0.24333183	-0.24333183	-0.24333183	-0.24333183	-0.24333183	0.07634201	-0.24333183	-0.24333183	-0.24333183	-0.24333183	-0.24333183	-0.24333183	-0.24333183	-0.24333183	0.7133871	-0.24333183	-0.24333183	-0.24333183	-0.24333183	-0.24333183	-0.24333183	-0.24333183	-0.24333183	-0.24333183	-0.24333183	1.1674223	-0.24333183	-0.24333183	-0.24333183	-0.24333183	-0.16856556	-0.24333183	-0.24333183	-0.24333183	-0.24333183	-0.24333183	-0.24333183	-0.24333183	-0.24333183	-0.24333183	-0.24333183	-0.24333183	-0.24333183	-0.24333183	-0.24333183	0.4036347	-0.24333183	0.17348328	-0.24333183	-0.24333183
-0.24333183	-0.24333183	-0.24333183	-0.24333183	-0.24333183	-0.24333183	-0.24333183	-0.24333183	-0.24333183	-0.24333183	-0.24333183	-0.24333183	-0.24333183	-0.24333183	-0.24333183	1.2707202	-0.24333183	-0.24333183	-0.24333183	-0.24333183	-0.24333183	-0.24333183	-0.24333183	-0.24333183	0.19648778	1.5674042	-0.24333183	-0.24333183	-0.24333183	-0.24333183	1.0741357	0.19119899	-0.24333183	-0.24333183	-0.24333183	-0.24333183	-0.24333183	-0.24333183	1.1093991	-0.24333183	-0.24333183	-0.24333183	-0.24333183	-0.24333183	-0.24333183	-0.24333183	-0.24333183	-0.24333183	0.1464655	1.244352
-0.24333183	-0.24333183	-0.24333183	-0.24333183	-0.24333183	0.7442438	-0.24333183	0.00022930425	-0.24333183	-0.24333183	-0.24333183	-0.24333183	-0.24333183	-0.24333183	-0.24333183	-0.24333183	-0.24333183	-0.24333183	-0.24333183	-0.24333183	-0.24333183	-0.24333183	-0.24333183	-0.24333183	0.4558575	0.39211047	-0.24333183	-0.24333183	-0.24333183	1.1670061	-0.24333183	-0.24333183	-0.24333183	-0.24333183	-0.24333183	-0.24333183	-0.24333183	-0.24333183	-0.24333183	-0.24333183	-0.24333183	-0.24333183	-0.24333183	-0.24333183	-0.24333183	-0.24333183	-0.24333183	-0.24333183	-0.24333183	0.845578
-0.24333183	-0.24333183	-0.24333183	-0.24333183	-0.24333183	-0.24333183	-0.24333183	-0.24333183	-0.24333183	-0.21515891	1.1154919	-0.24333183	-0.24333183	-0.24333183	-0.24333183	-0.24333183	-0.24333183	-0.24333183	-0.24333183	-0.24333183	-0.24333183	-0.24333183	-0.24333183	-0.24333183	1.4524395	1.1105248	-0.24333183	-0.24333183	-0.24333183	0.13504972	-0.24333183	-0.24333183	-0.24333183	-0.24333183	-0.24333183	-0.24333183	-0.24333183	-0.24333183	-0.24333183	0.14802988	-0.24333183	-0.24333183	-0.24333183	-0.24333183	-0.24333183	-0.24333183	-0.24333183	-0.24333183	-0.24333183	-0.24333183
-0.24333183	-0.24333183	-0.24333183	-0.24333183	-0.24333183	-0.24333183	-0.24333183	-0.24333183	-0.07165824	-0.24333183	-0.24333183	-0.24333183	-0.24333183	-0.24333183	-0.24333183	-0.24333183	-0.24333183	-0.24333183	-0.24333183	-0.24333183	-0.24333183	-0.24333183	-0.24333183	-0.24333183	1.2746123	-0.21893331	-0.24333183	-0.24333183	-0.24333183	0.7292813	-0.24333183	-0.24333183	-0.24333183	-0.24333183	-0.24333183	-0.24333183	-0.24333183	-0.24333183	-0.24333183	-0.24333183	-0.24333183	-0.24333183	-0.24333183	-0.24333183	-0.14875115	-0.24333183	-0.24333183	-0.24333183	-0.24333183	-0.24333183
-0.24333183	-0.24333183	-0.24333183	-0.24333183	-0.24333183	-0.24333183	-0.24333183	2.0210326	-0.24333183	-0.24333183	-0.24333183	-0.24333183	-0.24333183	-0.24333183	1.3697855	0.075828336	-0.24333183	-0.24333183	-0.24333183	-0.24333183	-0.24333183	-0.24333183	-0.24333183	2.0085442	-0.1736505	-0.24333183	-0.24333183	-0.24333183	0.8651106	-0.24333183	-0.24333183	-0.24333183	-0.24333183	-0.24333183	-0.24333183	-0.24333183	-0.24333183	-0.24333183	-0.24333183	-0.24333183	-0.24333183	-0.24333183	-0.24333183	-0.24333183	-0.24333183	-0.24333183	0.68399155	-0.24333183	-0.24333183	-0.24333183
-0.24333183	-0.24333183	0.08001483	-0.24333183	-0.24333183	-0.24333183	-0.24333183	-0.24333183	-0.24333183	-0.24333183	-0.24333183	-0.24333183	-0.24333183	-0.24333183	0.5617476	0.50267094	-0.24333183	-0.24333183	-0.24333183	-0.24333183	-0.24333183	-0.24333183	-0.24333183	0.20908952	-0.24333183	-0.24333183	-0.24333183	-0.24333183	-0.1388681	-0.24333183	-0.24333183	-0.11857266	-0.24333183	-0.24333183	-0.24333183	-0.24333183	-0.24333183	-0.24333183	-0.24333183	-0.24333183	-0.24333183	-0.24333183	-0.24333183	-0.24333183	-0.24333183	-0.24333183	0.68526036	-0.24333183	-0.24333183	-0.24333183
-0.24333183	-0.24333183	-0.24333183	-0.24333183	0.1349963	0.8613269	-0.24333183	-0.24333183	-0.24333183	-0.24333183	-0.24333183	-0.24333183	-0.24333183	-0.24333183	1.4922044	-0.24333183	-0.24333183	-0.24333183	-0.24333183	-0.24333183	-0.24333183	-0.24333183	-0.24333183	-0.24333183	-0.24333183	-0.24333183	-0.24333183	0.21477787	-0.24333183	-0.24333183	0.9769613	-0.24333183	-0.24333183	-0.24333183	-0.24333183	-0.24333183	-0.24333183	-0.24333183	-0.24333183	-0.24333183	-0.24333183	-0.24333183	-0.24333183	1.0593494	-0.24333183	-0.24333183	-0.24333183	-0.24333183	-0.24333183	0.71390814
-0.24333183	0.597938	-0.24333183	-0.24333183	-0.24333183	-0.24333183	-0.24333183	-0.24333183	-0.24333183	-0.24333183	-0.24333183	-0.24333183	-0.24333183	0.0010402557	1.46659	-0.24333183	-0.24333183	-0.24333183	-0.24333183	-0.24333183	-0.24333183	0.2783626	-0.24333183	-0.24333183	-0.24333183	-0.24333183	-0.24333183	1.3012924	-0.24333183	-0.24333183	0.48212016	0.997401	-0.24333183	-0.24333183	-0.24333183	-0.24333183	-0.24333183	-0.24333183	-0.24333183	-0.24333183	-0.24333183	0.27531618	0.3299096	-0.24333183	-0.24333183	-0.24333183	-0.24333183	-0.24333183	-0.24333183	-0.24333183
0.7572418	-0.24333183	-0.24333183	-0.24333183	-0.24333183	-0.24333183	-0.013037373	-0.24333183	-0.24333183	-0.24333183	-0.24333183	-0.24333183	-0.24333183	1.4041318	-0.24333183	-0.24333183	-0.24333183	-0.24333183	-0.24333183	-0.24333183	-0.24333183	-0.24333183	-0.24333183	-0.24333183	-0.24333183	-0.24333183	-0.24333183	-0.24333183	-0.24333183	-0.24333183	-0.24333183	0.15860629	-0.24333183	-0.20201525	-0.24333183	-0.24333183	-0.24333183	-0.24333183	-0.24333183	-0.24333183	-0.24333183	1.8116957	-0.24333183	-0.24333183	-0.24333183	-0.24333183	-0.24333183	-0.24333183	-0.24333183	-0.16330282
-0.24333183	-0.24333183	-0.24333183	-0.24333183	-0.24333183	0.26905498	-0.24333183	-0.24333183	-0.24333183	-0.24333183	-0.24333183	-0.24333183	-0.24333183	0.7636221	-0.24333183	-0.24333183	-0.24333183	-0.24333183	-0.24333183	-0.24333183	-0.24333183	-0.24333183	-0.24333183	-0.24333183	-0.24333183	-0.24333183	-0.24333183	-0.24333183	-0.24333183	-0.24333183	1.4257002	1.8744936	-0.24333183	-0.24333183	-0.24333183	-0.24333183	-0.24333183	-0.24333183	-0.24333183	-0.24333183	-0.24333183	2.0857034	-0.24333183	-0.24333183	-0.24333183	-0.24333183	-0.24333183	-0.24333183	-0.24333183	-0.028100628
-0.24333183	-0.24333183	-0.24333183	-0.24333183	-0.24333183	-0.24333183	-0.24333183	-0.24333183	-0.24333183	-0.24333183	-0.24333183	-0.24333183	1.6269996	-0.24333183	-0.24333183	-0.24333183	-0.24333183	-0.24333183	-0.24333183	-0.24333183	-0.19096501	-0.24333183	-0.24333183	-0.24333183	-0.24333183	-0.24333183	-0.24333183	-0.24333183	-0.24333183	0.77885926	1.1174198	0.5496211	0.09643664	-0.24333183	-0.24333183	-0.24333183	-0.24333183	-0.24333183	0.10191063	0.23522063	-0.24333183	-0.07318412	-0.24333183	-0.24333183	-0.24333183	-0.24333183	-0.24333183	-0.24333183	-0.24333183	1.7446939
-0.24333183	-0.24333183	-0.24333183	-0.24333183	-0.24333183	-0.24333183	-0.24333183	-0.24333183	-0.24333183	-0.24333183	-0.24333183	0.6373557	-0.05328156	-0.24333183	-0.24333183	-0.24333183	-0.24333183	-0.24333183	-0.24333183	-0.24333183	-0.24333183	-0.24333183	-0.24333183	-0.24333183	-0.24333183	-0.24333183	-0.24333183	-0.21203162	-0.24333183	1.4784347	2.700501	0.2218143	-0.24333183	-0.24333183	-0.24333183	-0.24333183	-0.24333183	0.79139906	1.7165282	-0.24333183	-0.24333183	-0.24333183	-0.24333183	-0.24333183	-0.24333183	-0.24333183	-0.24333183	-0.24333183	-0.24333183	1.6879253
-0.24333183	-0.24333183	-0.24333183	-0.24333183	-0.24333183	-0.24333183	-0.24333183	-0.24333183	-0.24333183	-0.24333183	-0.24333183	1.9665269	-0.24333183	-0.24333183	-0.24333183	-0.24333183	-0.24333183	-0.24333183	-0.24333183	-0.24333183	-0.24333183	-0.24333183	-0.24333183	-0.24333183	-0.24333183	-0.24333183	-0.24333183	-0.23061095	1.3330164	-0.24333183	1.5153309	1.3638923	-0.24333183	-0.24333183	-0.2235015	-0.24333183	0.119857825	1.7564338	-0.24333183	-0.24333183	1.5275949	-0.24333183	-0.24333183	-0.24333183	-0.24333183	-0.24333183	-0.24333183	-0.24333183	-0.24333183	1.5637906
-0.24333183	-0.24333183	-0.24333183	-0.24333183	-0.24333183	-0.24333183	-0.24333183	-0.24333183	-0.24333183	1.0678245	-0.24333183	0.22901456	-0.05854957	0.2898466	-0.24333183	-0.24333183	-0.24333183	-0.24333183	-0.24333183	-0.24333183	-0.24333183	-0.24333183	-0.24333183	-0.24333183	-0.12650888	-0.24333183	-0.24333183	0.08306648	-0.24333183	-0.24333183	1.0629433	1.5019679	-0.24333183	-0.24333183	-0.24333183	-0.24333183	0.2565512	-0.11134353	-0.24333183	-0.24333183	0.68332756	-0.24333183	-0.24333183	-0.24333183	-0.24333183	-0.24333183	-0.24333183	-0.24333183	-0.24333183	-0.24333183
-0.24333183	-0.24333183	-0.24333183	-0.24333183	-0.24333183	-0.24333183	-0.24333183	-0.24333183	-0.24333183	1.8894424	0.648126	0.2101743	0.53967476	-0.24333183	-0.24333183	-0.24333183	-0.24333183	-0.24333183	-0.24333183	-0.24333183	-0.24333183	-0.24333183	-0.24333183	-0.24333183	1.1602888	-0.24333183	-0.24333183	-0.24333183	-0.24333183	-0.24333183	-0.24333183	1.9409868	-0.24333183	-0.24333183	-0.24333183	-0.24333183	-0.24333183	-0.24333183	-0.24333183	-0.24333183	-0.24333183	-0.24333183	-0.24333183	-0.24333183	-0.24333183	-0.24333183	-0.24333183	-0.24333183	-0.24333183	-0.24333183
-0.24333183	-0.24333183	-0.24333183	-0.24333183	-0.24333183	-0.24333183	-0.24333183	-0.24333183	-0.24333183	-0.24333183	4.8140855	0.990927	-0.24333183	-0.24333183	-0.24333183	-0.24333183	-0.24333183	-0.24333183	-0.24333183	-0.24333183	-0.24333183	0.15180609	-0.24333183	-0.24333183	-0.24333183	-0.24333183	-0.24333183	-0.24333183	-0.24333183	-0.24333183	0.6613715	2.6606796	-0.24333183	-0.24333183	0.16895112	-0.24333183	-0.24333183	-0.24333183	-0.24333183	0.57828164	-0.24333183	-0.24333183	-0.24333183	-0.24333183	-0.24333183	-0.24333183	-0.24333183	-0.24333183	-0.24333183	-0.24333183
-0.24333183	-0.24333183	-0.24333183	-0.24333183	-0.24333183	-0.24333183	-0.24333183	-0.24333183	-0.24333183	-0.23395057	-0.012860364	0.0544802	-0.24333183	-0.24333183	-0.24333183	-0.24333183	-0.24333183	-0.24333183	-0.24333183	-0.24333183	-0.24333183	-0.1692222	-0.24333183	0.5124351	-0.24333183	-0.24333183	-0.18618494	-0.24333183	-0.24333183	-0.24333183	-0.22594379	0.21319537	-0.24333183	-0.24333183	1.8563166	-0.24333183	-0.24333183	-0.24333183	-0.24333183	-0.041083317	-0.24333183	-0.24333183	-0.24333183	-0.24333183	-0.24333183	-0.24333183	-0.24333183	-0.24333183	-0.24333183	-0.24333183
-0.24333183	-0.24333183	-0.24333183	-0.24333183	-0.24333183	-0.24333183	-0.24333183	-0.24333183	0.46738297	-0.24333183	-0.24333183	-0.24333183	-0.24333183	-0.24333183	-0.24333183	-0.24333183	-0.24333183	-0.24333183	-0.24333183	-0.24333183	-0.24333183	-0.24333183	-0.24333183	-0.24333183	-0.24333183	-0.24333183	-0.24333183	-0.24333183	-0.16333845	-0.24333183	1.0827851	-0.24333183	-0.24333183	0.29258958	-0.1901638	-0.24333183	-0.24333183	-0.24333183	1.1812367	-0.24333183	-0.24333183	-0.24333183	-0.24333183	-0.24333183	-0.24333183	-0.24333183	-0.24333183	-0.24333183	-0.24333183	0.060313553
-0.24333183	-0.24333183	-0.24333183	-0.24333183	-0.24333183	-0.24333183	-0.24333183	-0.24333183	-0.24333183	-0.24333183	-0.24333183	-0.24333183	-0.24333183	-0.24333183	-0.24333183	-0.24333183	-0.24333183	0.2041702	-0.24333183	-0.24333183	-0.16034514	-0.24333183	-0.24333183	-0.24333183	-0.24333183	-0.24333183	-0.24333183	0.33969668	-0.24333183	-0.24333183	0.930318	0.4138559	-0.24333183	-0.24333183	-0.24333183	-0.24333183	-0.24333183	-0.24333183	3.215389	-0.24333183	-0.24333183	-0.24333183	-0.24333183	-0.24333183	-0.24333183	-0.24333183	-0.24333183	-0.24333183	-0.24333183	-0.24333183
-0.24333183	-0.24333183	-0.24333183	-0.24333183	-0.24333183	-0.24333183	-0.24333183	2.2553134	0.20355234	-0.24333183	-0.24333183	-0.24333183	-0.24333183	0.82998675	-0.24333183	0.4096682	-0.24333183	-0.24333183	-0.24333183	-0.24333183	-0.24333183	-0.24333183	-0.24333183	-0.24333183	-0.24333183	-0.24333183	-0.24333183	0.104009286	-0.24333183	-0.24333183	-0.24333183	-0.24333183	-0.24333183	-0.24333183	-0.24333183	-0.24333183	-0.24333183	-0.24333183	0.1433994	-0.24333183	-0.06670882	-0.24333183	-0.24333183	-0.24333183	-0.24333183	-0.24333183	1.2276894	0.24002643	0.22910608	-0.24333183
-0.24333183	-0.24333183	-0.24333183	-0.24333183	-0.24333183	-0.24333183	1.3846904	2.8603597	-0.24333183	-0.24333183	-0.24333183	-0.24333183	-0.24333183	0.06361094	-0.24333183	-0.24333183	-0.24333183	-0.24333183	-0.24333183	-0.24333183	-0.24333183	-0.24333183	-0.24333183	-0.24333183	-0.24333183	-0.24333183	-0.24333183	-0.24333183	-0.23860407	-0.12572214	-0.24333183	0.09011418	-0.24333183	-0.24333183	-0.24333183	-0.24333183	-0.24333183	-0.24333183	-0.24333183	-0.24333183	-0.1990297	-0.24333183	-0.24333183	-0.24333183	-0.24333183	-0.24333183	-0.24333183	-0.24333183	0.3011041	-0.24333183
-0.24333183	-0.24333183	-0.24333183	-0.24333183	-0.24333183	0.9739458	-0.15147448	0.20206794	-0.24333183	-0.24333183	-0.24333183	-0.24333183	-0.24333183	-0.24333183	-0.24333183	-0.24333183	-0.24333183	-0.24333183	-0.24333183	-0.24333183	-0.24333183	-0.24333183	-0.24333183	-0.24333183	-0.24333183	-0.24333183	-0.24333183	-0.24333183	-0.24333183	-0.24333183	0.089731865	-0.24333183	-0.24333183	-0.24333183	-0.24333183	-0.24333183	-0.24333183	-0.24333183	-0.24333183	-0.24333183	-0.24333183	-0.24333183	-0.24333183	-0.24333183	-0.24333183	1.0115988	-0.24333183	-0.24333183	0.6090073	-0.24333183
-0.24333183	-0.24333183	-0.24333183	-0.24333183	0.227321	-0.24333183	-0.24333183	-0.24333183	-0.24333183	-0.24333183	-0.24333183	-0.24333183	-0.24333183	-0.24333183	-0.24333183	-0.24333183	-0.24333183	-0.24333183	-0.24333183	-0.24333183	-0.24333183	-0.24333183	-0.24333183	-0.24333183	-0.24333183	-0.24333183	-0.24333183	-0.24333183	-0.24333183	-0.12816638	-0.24333183	-0.24333183	-0.24333183	-0.24333183	-0.24333183	-0.24333183	-0.24333183	-0.24333183	-0.24333183	-0.24333183	-0.24333183	-0.24333183	-0.24333183	-0.24333183	-0.24333183	1.3856996	-0.24333183	0.688203	-0.24333183	-0.24333183
-0.24333183	-0.24333183	-0.24333183	-0.24333183	1.3470079	0.22173178	-0.24333183	0.58538026	-0.24333183	-0.24333183	-0.24333183	-0.24333183	-0.24333183	-0.24333183	-0.24333183	-0.24333183	-0.24333183	-0.24333183	-0.24333183	-0.24333183	-0.24333183	-0.24333183	-0.24333183	-0.24333183	-0.24333183	-0.24333183	-0.24333183	-0.24333183	-0.24333183	-0.24333183	-0.24333183	-0.24333183	-0.24333183	-0.24333183	-0.24333183	-0.24333183	0.3534534	-0.24333183	-0.24333183	-0.24333183	-0.24333183	-0.24333183	-0.24333183	-0.24333183	-0.24333183	0.002611318	-0.24333183	-0.24333183	-0.24333183	-0.24333183
-0.24333183	-0.24333183	-0.24333183	1.5912701	0.1782729	-0.24333183	-0.24333183	0.46524182	0.139416	-0.24333183	-0.24333183	-0.24333183	-0.24333183	-0.24333183	-0.24333183	-0.026159942	-0.24333183	-0.24333183	-0.24333183	-0.24333183	-0.24333183	-0.24333183	-0.24333183	-0.24333183	-0.24333183	-0.24333183	-0.24333183	-0.24333183	-0.24333183	-0.24333183	-0.24333183	-0.24333183	-0.24333183	-0.24333183	-0.24333183	-0.24333183	-0.24333183	-0.24333183	-0.24333183	-0.24333183	-0.24333183	-0.24333183	1.5565704	-0.18807505	-0.24333183	-0.24333183	-0.24333183	-0.06963619	-0.24333183	-0.24333183
1.015097	-0.24333183	1.3982687	-0.17577192	-0.24333183	-0.24333183	-0.24333183	-0.24333183	-0.24333183	1.4358997	-0.24333183	0.46801797	0.57322407	-0.24333183	-0.24333183	-0.24333183	-0.24333183	-0.24333183	-0.24333183	-0.24333183	-0.24333183	-0.24333183	-0.22900318	-0.24333183	-0.24333183	-0.24333183	-0.24333183	-0.24333183	-0.24333183	-0.24333183	-0.24333183	-0.24333183	-0.24333183	-0.24333183	-0.24333183	-0.03407868	-0.24333183	-0.24333183	-0.24333183	-0.24333183	-0.24333183	-0.058939155	-0.24333183	-0.24333183	-0.24333183	-0.24333183	-0.24333183	-0.24333183	-0.24333183	-0.24333183
-0.24333183	1.7180368	0.6075777	0.35210094	0.50380325	0.08102558	2.1493556	-0.24333183	-0.24333183	0.9499375	-0.24333183	-0.24333183	-0.112267695	-0.24333183	-0.24333183	-0.24333183	-0.24333183	-0.24333183	-0.24333183	-0.24333183	-0.11499087	-0.24333183	-0.24333183	-0.24333183	-0.24333183	-0.24333183	-0.24333183	-0.24333183	-0.24333183	-0.24333183	-0.24333183	-0.24333183	-0.24333183	-0.24333183	-0.24333183	-0.24333183	-0.24333183	-0.24333183	-0.24333183	-0.24333183	-0.24333183	-0.20797405	-0.24333183	-0.24333183	-0.02334787	-0.24333183	1.2228714	-0.24333183	-0.24333183	-0.24333183
-0.045686737	3.0423908	0.51036346	-0.24333183	-0.24333183	-0.24333183	0.48287022	1.0790211	-0.24333183	-0.24333183	-0.24333183	-0.24333183	-0.24333183	-0.24333183	-0.24333183	-0.24333183	-0.24333183	-0.24333183	-0.24333183	-0.24333183	-0.048953	-0.24333183	0.08842865	-0.24333183	-0.24333183	-0.24333183	-0.24333183	-0.24333183	-0.24333183	-0.24333183	-0.24333183	-0.24333183	-0.24333183	-0.24333183	-0.08839012	-0.24333183	-0.24333183	-0.24333183	-0.24333183	-0.24333183	-0.24333183	-0.24333183	-0.24333183	-0.24333183	0.6676253	-0.24333183	0.80553824	-0.24333183	-0.24333183	-0.24333183
1.3536403	2.4605951	-0.24333183	-0.24333183	-0.24333183	-0.24333183	-0.24333183	1.4513462	1.4466611	2.7621105	0.368075	-0.24333183	-0.24333183	-0.24333183	-0.24333183	-0.24333183	-0.24333183	-0.24333183	-0.24333183	0.5569138	0.42580196	-0.24333183	0.034919772	-0.24333183	-0.24333183	-0.24333183	-0.24333183	-0.24333183	-0.24333183	-0.24333183	-0.24333183	-0.24333183	-0.24333183	-0.24333183	-0.24333183	-0.24333183	-0.24333183	-0.24333183	-0.24333183	-0.24333183	-0.24333183	-0.24333183	-0.24333183	-0.24333183	-0.24333183	0.4370964	0.80875117	-0.24333183	-0.24333183	-0.24333183
-0.24333183	0.0478438	-0.24333183	-0.24333183	-0.24333183	-0.24333183	-0.24333183	-0.24333183	-0.24333183	0.52840716	1.6259457	-0.24333183	0.6573322	-0.24333183	-0.24333183	-0.24333183	-0.24333183	-0.24333183	-0.24333183	-0.24333183	-0.24333183	-0.24333183	-0.24333183	-0.24333183	-0.24333183	-0.24333183	-0.24333183	-0.24333183	-0.24333183	-0.24333183	-0.24333183	-0.24333183	-0.24333183	-0.24333183	-0.24333183	-0.24333183	-0.24333183	-0.24333183	-0.24333183	-0.24333183	-0.24333183	-0.24333183	-0.24333183	-0.24333183	-0.24333183	0.1577585	-0.24333183	-0.24333183	-0.24333183	-0.24333183
-0.24333183	-0.2124542	1.520212	-0.24333183	-0.24333183	-0.24333183	-0.24333183	-0.24333183	-0.24333183	-0.24333183	-0.24333183	2.592646	-0.24333183	-0.24333183	-0.24333183	-0.24333183	-0.24333183	-0.24333183	-0.24333183	-0.24333183	-0.24333183	-0.24333183	-0.14695485	-0.24333183	-0.24333183	-0.24333183	-0.24333183	-0.24333183	-0.24333183	-0.24333183	-0.24333183	-0.24333183	-0.24333183	1.2253797	-0.24333183	-0.24333183	-0.24333183	-0.24333183	-0.24333183	-0.24333183	-0.24333183	-0.24333183	-0.24333183	-0.24333183	-0.24333183	0.08968995	-0.24333183	-0.24333183	-0.24333183	-0.24333183
-0.24333183	-0.24333183	-0.24333183	-0.24333183	-0.24333183	-0.24333183	-0.24333183	-0.24333183	-0.24333183	-0.24333183	-0.24333183	-0.24333183	-0.24333183	1.3181173	0.39044112	-0.24333183	-0.24333183	-0.24333183	-0.24333183	-0.24333183	-0.24333183	-0.24333183	0.18625621	-0.24333183	-0.24333183	-0.24333183	-0.24333183	-0.24333183	-0.24333183	-0.24333183	-0.24333183	-0.24333183	-0.24333183	-0.24333183	-0.24333183	-0.24333183	-0.24333183	-0.24333183	-0.24333183	-0.24333183	-0.24333183	-0.24333183	-0.24333183	-0.24333183	-0.13292642	-0.24333183	-0.24333183	-0.24333183	-0.24333183	-0.24333183
-0.24333183	-0.24333183	-0.24333183	-0.24333183	-0.24333183	-0.24333183	-0.24333183	-0.24333183	-0.24333183	-0.24333183	0.9678002	0.13596734	-0.24333183	0.3469224	0.8247048	0.51473004	1.4120965	-0.24333183	-0.24333183	-0.24333183	-0.24333183	1.1961952	-0.24333183	-0.24333183	-0.24333183	-0.24333183	-0.24333183	-0.24333183	-0.24333183	-0.24333183	-0.24333183	-0.24333183	-0.19829309	-0.24333183	-0.24333183	-0.24333183	-0.24333183	-0.24333183	-0.24333183	-0.24333183	-0.24333183	-0.24333183	-0.24333183	-0.24333183	0.6630369	-0.24333183	-0.24333183	-0.24333183	-0.24333183	-0.24333183
-0.24333183	-0.24333183	-0.24333183	-0.24333183	-0.24333183	-0.24333183	-0.24333183	-0.24333183	-0.24333183	-0.24333183	0.46496555	-0.24333183	-0.24333183	-0.24333183	2.4962401	0.44127166	0.8192507	0.33674517	-0.24333183	-0.24333183	-0.24333183	0.0627519	-0.24333183	-0.24333183	-0.24333183	-0.24333183	-0.24333183	-0.24333183	-0.24333183	-0.24333183	-0.24333183	-0.24333183	-0.24333183	-0.24333183	-0.24333183	0.33943886	-0.24333183	-0.24333183	-0.24333183	-0.24333183	-0.24333183	-0.24333183	-0.24333183	-0.19966617	-0.24333183	-0.24333183	-0.24333183	-0.24333183	-0.24333183	-0.24333183
-0.24333183	-0.24333183	-0.24333183	-0.24333183	-0.24333183	-0.24333183	-0.24333183	-0.24333183	-0.24333183	-0.24333183	-0.24333183	-0.24333183	-0.24333183	-0.24333183	-0.24333183	0.6804829	-0.24333183	-0.24333183	-0.24333183	-0.24333183	-0.24333183	-0.24333183	-0.24333183	-0.24333183	-0.24333183	-0.24333183	-0.24333183	-0.24333183	-0.24333183	-0.24333183	-0.24333183	-0.24333183	-0.24333183	-0.24333183	-0.24333183	-0.24333183	-0.24333183	-0.24333183	-0.24333183	-0.24333183	-0.24333183	-0.24333183	-0.24333183	0.2990624	-0.24333183	-0.24333183	-0.24333183	-0.24333183	-0.24333183	-0.24333183
-0.24333183	-0.24333183	-0.24333183	0.38466918	-0.24333183	-0.24333183	-0.24333183	-0.24333183	-0.24333183	-0.24333183	-0.24333183	-0.24333183	-0.035865005	1.4391639	-0.24333183	-0.24333183	-0.24333183	-0.24333183	-0.24333183	0.38615447	-0.19425626	0.97611576	-0.24333183	-0.24333183	-0.24333183	-0.24333183	-0.24333183	-0.24333183	-0.24333183	-0.24333183	-0.24333183	-0.24333183	-0.24333183	0.048531793	-0.24333183	-0.24333183	-0.24333183	-0.24333183	-0.24333183	-0.24333183	-0.24333183	0.1389522	-0.24333183	-0.24333183	-0.24333183	-0.24333183	-0.24333183	-0.24333183	-0.24333183	-0.24333183
-0.24333183	-0.24333183	-0.24333183	-0.24333183	0.9381918	1.0923748	-0.24333183	-0.24333183	-0.24333183	-0.24333183	-0.24333183	-0.24333183	-0.24333183	-0.24333183	-0.24333183	-0.24333183	-0.24333183	-0.24333183	-0.24333183	-0.004277967	-0.20808382	0.39835355	-0.14549027	-0.24333183	-0.24333183	-0.24333183	-0.24333183	-0.24333183	-0.24333183	-0.24333183	-0.24333183	-0.24333183	1.5915092	-0.24333183	-0.24333183	-0.24333183	-0.24333183	-0.24333183	-0.24333183	-0.24333183	-0.24333183	-0.24333183	-0.24333183	-0.24333183	-0.24333183	-0.24333183	-0.24333183	-0.24333183	-0.24333183	-0.24333183
-0.24333183	-0.24333183	-0.24333183	-0.24333183	0.60732734	-0.24333183	-0.24333183	-0.24333183	-0.24333183	-0.24333183	-0.24333183	-0.24333183	-0.24333183	-0.24333183	-0.24333183	-0.24333183	-0.24333183	0.34789777	-0.24333183	-0.24333183	-0.24333183	-0.24333183	-0.24333183	-0.24333183	-0.24333183	-0.24333183	-0.24333183	-0.24333183	-0.24333183	-0.24333183	-0.24333183	-0.24333183	-0.006236153	-0.24333183	-0.24333183	-0.24333183	-0.24333183	-0.24333183	-0.24333183	-0.24333183	-0.24333183	-0.24333183	-0.24333183	-0.24333183	-0.24333183	-0.24333183	-0.24333183	-0.24333183	-0.24333183	-0.24333183
-0.24333183	-0.24333183	-0.24333183	-0.24333183	0.6137663	2.9406323	-0.24333183	-0.24333183	-0.24333183	-0.24333183	-0.24333183	-0.24333183	-0.24333183	-0.24333183	-0.24333183	-0.24333183	-0.24333183	-0.24333183	-0.24333183	-0.24333183	-0.24333183	-0.24333183	-0.24333183	-0.24333183	-0.24333183	-0.24333183	-0.24333183	-0.24333183	-0.24333183	-0.24333183	-0.24333183	0.4510172	-0.24333183	-0.24333183	-0.24333183	-0.24333183	-0.24333183	-0.24333183	-0.24333183	-0.24333183	-0.24333183	-0.24333183	-0.24333183	-0.24333183	-0.24333183	-0.24333183	-0.24333183	-0.24333183	-0.24333183	-0.24333183
-0.24333183	-0.24333183	-0.24333183	-0.24333183	-0.24333183	0.9767317	-0.24333183	-0.24333183	-0.24333183	-0.24333183	-0.24333183	-0.24333183	-0.24333183	-0.24333183	-0.24333183	-0.24333183	-0.24333183	-0.24333183	-0.24333183	1.564454	-0.24333183	-0.24333183	-0.24333183	-0.24333183	-0.24333183	-0.24333183	-0.24333183	-0.24333183	-0.24333183	-0.24333183	0.55287325	-0.24333183	-0.24333183	-0.24333183	-0.24333183	-0.24333183	-0.24333183	-0.24333183	-0.24333183	-0.24333183	-0.24333183	-0.24333183	-0.24333183	-0.24333183	-0.24333183	-0.24333183	-0.24333183	-0.24333183	-0.24333183	-0.24333183
-0.24333183	-0.24333183	-0.24333183	-0.24333183	-0.24333183	-0.24333183	-0.24333183	-0.24333183	-0.24333183	-0.24333183	-0.24333183	-0.24333183	-0.24333183	-0.24333183	-0.24333183	-0.24333183	-0.24333183	-0.24333183	-0.24333183	-0.24333183	0.44345567	-0.24333183	-0.24333183	-0.24333183	-0.24333183	-0.24333183	-0.24333183	-0.24333183	-0.24333183	-0.24333183	-0.24333183	-0.24333183	-0.24333183	-0.24333183	-0.24333183	-0.24333183	-0.24333183	-0.24333183	-0.24333183	-0.24333183	-0.24333183	-0.24333183	-0.24333183	-0.24333183	-0.24333183	-0.24333183	-0.24333183	-0.24333183	-0.24333183	-0.24333183
-0.24333183	-0.24333183	-0.24333183	-0.24333183	-0.24333183	-0.24333183	0.3082246	0.35070053	-0.24333183	-0.24333183	-0.24333183	-0.24333183	-0.24333183	-0.24333183	0.6838982	-0.24333183	-0.24333183	-0.24333183	-0.24333183	-0.24333183	-0.24333183	0.067972995	-0.24333183	-0.24333183	-0.24333183	-0.24333183	-0.24333183	-0.24333183	-0.24333183	-0.24333183	-0.24333183	-0.24333183	-0.24333183	-0.24333183	-0.24333183	-0.24333183	-0.24333183	-0.24333183	-0.24333183	-0.24333183	-0.24333183	-0.24333183	-0.24333183	-0.24333183	-0.24333183	-0.24333183	-0.24333183	-0.24333183	-0.24333183	-0.24333183
-0.24333183	-0.24333183	-0.24333183	-0.24333183	-0.24333183	-0.24333183	-0.24333183	1.7471467	-0.24333183	-0.24333183	-0.24333183	-0.24333183	-0.24333183	-0.24333183	0.29351804	-0.24333183	-0.24333183	-0.24333183	-0.24333183	-0.24333183	-0.24333183	-0.010519611	0.712608	-0.24333183	-0.24333183	-0.24333183	-0.24333183	-0.24333183	-0.24333183	-0.24333183	-0.24333183	-0.24333183	-0.24333183	-0.24333183	-0.24333183	-0.24333183	-0.24333183	-0.24333183	-0.24333183	-0.24333183	-0.24333183	-0.24333183	-0.24333183	-0.24333183	-0.24333183	-0.24333183	-0.24333183	-0.24333183	-0.24333183	-0.24333183
-0.24333183	-0.24333183	-0.24333183	-0.24333183	-0.24333183	-0.24333183	-0.24333183	1.3660948	-0.24333183	-0.196146	-0.24333183	-0.24333183	-0.24333183	-0.24333183	-0.17179906	-0.24333183	-0.24333183	-0.24333183	-0.24333183	-0.24333183	-0.24333183	-0.24333183	-0.24333183	-0.24333183	-0.24333183	-0.24333183	-0.24333183	1.6701076	-0.24333183	-0.24333183	-0.24333183	-0.24333183	-0.24333183	-0.24333183	-0.24333183	-0.24333183	-0.24333183	-0.24333183	-0.24333183	-0.24333183	-0.24333183	-0.24333183	-0.24333183	-0.24333183	-0.24333183	-0.24333183	-0.24333183	-0.24333183	-0.24333183	-0.24333183
-0.24333183	-0.24333183	-0.24333183	-0.24333183	-0.24333183	-0.24333183	-0.24333183	1.1086178	-0.24333183	-0.24333183	0.30651364	-0.24333183	-0.24333183	-0.24333183	-0.24333183	-0.24333183	-0.24333183	-0.24333183	-0.24333183	-0.24333183	-0.24333183	-0.24333183	-0.24333183	-0.24333183	-0.24333183	-0.24333183	0.7021647	-0.24333183	-0.24333183	-0.24333183	-0.24333183	-0.24333183	-0.24333183	-0.24333183	-0.24333183	-0.24333183	-0.24333183	-0.24333183	-0.24333183	-0.24333183	-0.24333183	-0.24333183	-0.24333183	-0.09133802	-0.24333183	-0.24333183	-0.24333183	-0.24333183	-0.24333183	-0.24333183
-0.24333183	-0.24333183	-0.24333183	-0.24333183	-0.24333183	-0.24333183	-0.24333183	-0.24333183	-0.24333183	-0.24333183	0.19530754	-0.24333183	-0.24333183	-0.24333183	-0.24333183	-0.24333183	-0.24333183	-0.24333183	-0.24333183	-0.24333183	-0.24333183	-0.24333183	-0.24333183	-0.24333183	-0.24333183	-0.24333183	-0.24333183	-0.24333183	-0.24333183	-0.24333183	-0.24333183	-0.24333183	-0.24333183	-0.24333183	-0.24333183	-0.24333183	-0.24333183	-0.24333183	-0.24333183	-0.24333183	-0.24333183	-0.24333183	-0.24333183	-0.24333183	-0.24333183	-0.24333183	-0.24333183	-0.24333183	-0.24333183	-0.24333183
-0.24333183	-0.24333183	-0.24333183	-0.24333183	-0.24333183	-0.24333183	-0.24333183	-0.24333183	1.5353519	-0.24333183	-0.24333183	1.4646735	-0.24333183	-0.24333183	-0.24333183	-0.24333183	-0.24333183	-0.24333183	-0.24333183	-0.24333183	-0.24333183	-0.1289128	-0.24333183	-0.24333183	-0.24333183	-0.24333183	-0.24333183	-0.24333183	-0.24333183	-0.24333183	-0.24333183	-0.24333183	-0.24333183	-0.24333183	-0.24333183	-0.24333183	-0.24333183	-0.24333183	-0.24333183	-0.24333183	-0.24333183	-0.24333183	-0.24333183	-0.24333183	-0.24333183	-0.24333183	-0.24333183	-0.24333183	-0.24333183	-0.24333183
-0.24333183	-0.24333183	-0.24333183	-0.24333183	-0.24333183	-0.24333183	-0.24333183	-0.24333183	0.19533034	0.28359237	-0.24333183	-0.24333183	-0.24333183	-0.24333183	-0.24333183	-0.24333183	-0.24333183	-0.24333183	-0.24333183	-0.24333183	-0.24333183	0.51604694	-0.24333183	-0.24333183	-0.24333183	-0.24333183	0.3425528	-0.24333183	-0.24333183	-0.24333183	-0.24333183	-0.24333183	-0.24333183	-0.24333183	-0.24333183	-0.24333183	-0.24333183	-0.24333183	-0.24333183	-0.24333183	-0.24333183	-0.24333183	-0.24333183	-0.24333183	-0.24333183	-0.24333183	-0.24333183	-0.24333183	-0.24333183	-0.24333183
-0.24333183	-0.24333183	-0.24333183	-0.24333183	-0.24333183	-0.24333183	-0.24333183	-0.24333183	-0.24333183	0.12602326	-0.24333183	-0.24333183	-0.24333183	0.24231271	-0.24333183	-0.24333183	-0.24333183	-0.24333183	-0.24333183	-0.24333183	-0.24333183	0.052487504	-0.24333183	-0.24333183	-0.24333183	-0.24333183	-0.24333183	-0.24333183	-0.24333183	-0.24333183	-0.24333183	-0.24333183	-0.24333183	-0.24333183	-0.24333183	-0.24333183	-0.24333183	-0.24333183	-0.24333183	-0.24333183	-0.24333183	-0.24333183	-0.24333183	-0.24333183	-0.24333183	-0.24333183	-0.24333183	-0.24333183	-0.24333183	-0.24333183
-0.032318667	-0.24333183	-0.24333183	-0.24333183	-0.24333183	-0.24333183	-0.24333183	-0.24333183	-0.24333183	0.09078994	-0.24333183	-0.24333183	-0.24333183	-0.24333183	-0.20242517	-0.24333183	-0.24333183	-0.24333183	-0.24333183	-0.24333183	-0.24333183	-0.24333183	-0.24333183	-0.24333183	-0.24333183	-0.24333183	-0.24333183	-0.24333183	-0.24333183	-0.24333183	-0.24333183	-0.24333183	-0.24333183	-0.24333183	-0.24333183	-0.24333183	-0.24333183	-0.24333183	-0.24333183	-0.24333183	-0.24333183	-0.24333183	-0.24333183	-0.24333183	-0.24333183	-0.24333183	-0.24333183	-0.24333183	-0.24333183	-0.24333183
-0.047533374	-0.24333183	-0.24333183	-0.24333183	-0.24333183	-0.24333183	-0.24333183	-0.24333183	-0.24333183	-0.24333183	-0.24333183	-0.24333183	-0.24333183	-0.24333183	-0.24333183	-0.24333183	-0.24333183	-0.24333183	-0.24333183	-0.24333183	-0.24333183	-0.24333183	-0.24333183	-0.24333183	-0.24333183	-0.24333183	-0.24333183	-0.24333183	-0.24333183	-0.24333183	-0.24333183	-0.24333183	-0.24333183	-0.24333183	-0.24333183	-0.24333183	-0.24333183	-0.24333183	-0.24333183	-0.24333183	-0.24333183	-0.24333183	-0.24333183	-0.24333183	-0.24333183	-0.24333183	-0.24333183	-0.24333183	-0.05506857	-0.24333183
-0.24333183	-0.24333183	-0.24333183	-0.24333183	-0.24333183	-0.24333183	-0.24333183	-0.24333183	-0.24333183	-0.24333183	-0.24333183	-0.24333183	-0.24333183	-0.24333183	-0.24333183	-0.24333183	-0.24333183	-0.24333183	-0.24333183	-0.24333183	-0.24333183	-0.24333183	-0.24333183	-0.24333183	-0.24333183	-0.24333183	-0.24333183	-0.24333183	-0.24333183	-0.24333183	-0.24333183	-0.24333183	-0.24333183	-0.16100712	-0.24333183	-0.24333183	-0.24333183	-0.043006502	-0.24333183	-0.24333183	-0.24333183	-0.24333183	-0.24333183	-0.24333183	-0.24333183	-0.24333183	-0.24333183	-0.24333183	0.104897104	-0.24333183
-0.24333183	-0.24333183	-0.24333183	-0.24333183	-0.24333183	-0.24333183	-0.24333183	-0.24333183	-0.24333183	-0.24333183	-0.24333183	-0.24333183	-0.24333183	-0.24333183	-0.24333183	-0.24333183	-0.24333183	-0.24333183	-0.24333183	-0.24333183	-0.24333183	-0.24333183	-0.24333183	-0.24333183	-0.24333183	-0.24333183	-0.24333183	-0.24333183	-0.24333183	-0.24333183	-0.24333183	-0.24333183	-0.24333183	-0.24333183	-0.24333183	-0.24333183	-0.24333183	-0.24333183	-0.24333183	-0.24333183	-0.24333183	-0.24333183	-0.24333183	-0.24333183	-0.24333183	-0.24333183	-0.24333183	-0.24333183	-0.24333183	-0.24333183
-0.24333183	-0.24333183	-0.24333183	-0.24333183	-0.24333183	-0.24333183	-0.24333183	-0.24333183	-0.24333183	-0.24333183	-0.24333183	-0.24333183	-0.24333183	-0.24333183	-0.24333183	1.0847921	-0.24333183	-0.24333183	-0.24333183	-0.0039880495	-0.24333183	-0.24333183	-0.24333183	-0.24333183	-0.24333183	-0.24333183	-0.24333183	-0.24333183	-0.24333183	-0.24333183	-0.24333183	-0.24333183	-0.24333183	-0.24333183	-0.24333183	-0.24333183	-0.24333183	-0.24333183	-0.24333183	-0.24333183	-0.24333183	-0.24333183	-0.24333183	-0.24333183	-0.24333183	-0.24333183	-0.24333183	-0.24333183	-0.24333183	0.94315
-0.24333183	-0.24333183	-0.24333183	-0.24333183	-0.24333183	-0.24333183	-0.24333183	-0.24333183	-0.24333183	-0.24333183	-0.24333183	0.5014663	-0.24333183	-0.24333183	-0.24333183	0.95154804	-0.24333183	-0.24333183	0.8286781	-0.24333183	-0.24333183	-0.24333183	-0.24333183	-0.24333183	-0.24333183	-0.24333183	-0.24333183	-0.24333183	-0.24333183	-0.24333183	-0.24333183	-0.24333183	-0.24333183	-0.24333183	-0.24333183	-0.24333183	-0.24333183	-0.24333183	-0.24333183	-0.24333183	-0.24333183	-0.24333183	-0.24333183	-0.24333183	-0.24333183	-0.24333183	-0.24333183	-0.24333183	-0.24333183	1.361402
-0.24333183	-0.24333183	-0.24333183	-0.24333183	-0.24333183	-0.24333183	-0.24333183	-0.24333183	-0.24333183	-0.24333183	-0.24333183	0.12719916	0.037221164	-0.24333183	-0.24333183	-0.24333183	-0.24333183	-0.24333183	-0.24333183	-0.24333183	-0.24333183	-0.24333183	-0.24333183	-0.24333183	-0.24333183	-0.24333183	-0.24333183	-0.24333183	-0.24333183	-0.24333183	-0.24333183	-0.24333183	-0.24333183	-0.24333183	-0.24333183	-0.24333183	-0.24333183	-0.24333183	-0.24333183	-0.24333183	-0.24333183	-0.24333183	-0.24333183	-0.24333183	0.19461747	-0.24333183	-0.24333183	-0.24333183	-0.24333183	-0.24333183
-0.24333183	-0.24333183	-0.24333183	-0.24333183	-0.24333183	-0.24333183	-0.24333183	-0.24333183	-0.24333183	-0.24333183	-0.24333183	-0.24333183	0.3566113	-0.24333183	-0.24333183	-0.24333183	-0.24333183	-0.24333183	-0.24333183	-0.24333183	-0.24333183	-0.24333183	-0.24333183	-0.24333183	-0.24333183	-0.24333183	-0.24333183	-0.24333183	-0.24333183	-0.24333183	-0.24333183	-0.24333183	-0.24333183	-0.24333183	-0.24333183	-0.24333183	-0.24333183	-0.24333183	-0.24333183	-0.24333183	-0.24333183	-0.24333183	-0.24333183	-0.24333183	-0.24333183	0.5074883	-0.24333183	-0.24333183	-0.24333183	-0.24333183
-0.24333183	-0.24333183	-0.24333183	-0.24333183	-0.24333183	-0.24333183	0.070079364	-0.24333183	-0.24333183	-0.24333183	-0.24333183	-0.24333183	-0.24333183	-0.24333183	-0.24333183	-0.24333183	-0.24333183	-0.24333183	-0.24333183	-0.24333183	-0.24333183	-0.24333183	-0.24333183	-0.24333183	-0.24333183	-0.24333183	-0.24333183	-0.24333183	-0.24333183	-0.24333183	-0.24333183	-0.24333183	-0.24333183	-0.24333183	-0.24333183	-0.24333183	-0.24333183	-0.24333183	-0.24333183	-0.24333183	-0.24333183	-0.24333183	-0.24333183	-0.24333183	-0.24333183	-0.24333183	-0.24333183	-0.24333183	-0.24333183	-0.24333183
-0.24333183	-0.24333183	-0.24333183	-0.24333183	-0.24333183	-0.24333183	0.43637088	0.27633446	-0.24333183	-0.24333183	-0.24333183	-0.24333183	-0.24333183	-0.21291226	0.28820848	-0.24333183	-0.24333183	-0.24333183	-0.24333183	-0.17789643	-0.24333183	-0.24333183	-0.24333183	-0.24333183	-0.24333183	-0.24333183	-0.24333183	-0.24333183	-0.24333183	-0.12829053	-0.24333183	-0.24333183	-0.24333183	-0.24333183	-0.24333183	-0.24333183	-0.24333183	-0.24333183	-0.24333183	-0.24333183	-0.24333183	0.30906066	-0.24333183	-0.24333183	-0.24333183	-0.24333183	-0.24333183	-0.24333183	-0.24333183	-0.24333183
1.2499744	-0.05052501	-0.24333183	-0.24333183	-0.24333183	-0.24333183	-0.24333183	-0.24333183	-0.24333183	-0.24333183	-0.24333183	-0.24333183	-0.24333183	-0.24333183	-0.24333183	-0.24333183	-0.24333183	-0.24333183	-0.24333183	-0.24333183	-0.24333183	-0.24333183	-0.24333183	-0.24333183	-0.24333183	-0.24333183	-0.24333183	-0.24333183	-0.24333183	-0.19716224	-0.24333183	-0.24333183	-0.24333183	-0.24333183	-0.24333183	-0.24333183	-0.24333183	-0.24333183	-0.24333183	-0.24333183	-0.24333183	0.5279223	-0.24333183	-0.24333183	-0.24333183	-0.13095337	-0.24333183	-0.24333183	-0.24333183	-0.24333183
0.45475954	0.80019546	-0.24333183	-0.24333183	-0.24333183	-0.24333183	-0.24333183	-0.24333183	-0.24333183	-0.24333183	-0.24333183	-0.24333183	-0.24333183	-0.2024013	-0.24333183	-0.24333183	-0.24333183	-0.24333183	-0.24333183	-0.24333183	-0.24333183	-0.24333183	-0.24333183	-0.24333183	-0.24333183	-0.24333183	-0.24333183	-0.24333183	-0.24333183	0.24993299	-0.24333183	-0.24333183	-0.24333183	0.25078538	-0.24333183	-0.24333183	-0.23924422	-0.24333183	-0.24333183	-0.24333183	-0.24333183	0.3505229	-0.24333183	-0.24333183	-0.24333183	-0.24333183	-0.24333183	-0.24333183	-0.24333183	-0.24333183
-0.24333183	-0.24333183	0.7666288	-0.24333183	-0.24333183	-0.24333183	-0.24333183	-0.24333183	-0.24333183	-0.24333183	-0.24333183	-0.24333183	-0.24333183	-0.24333183	0.08888325	-0.24333183	-0.24333183	-0.24333183	-0.24333183	-0.24333183	-0.24333183	-0.24333183	-0.24333183	-0.24333183	-0.24333183	-0.24333183	-0.24333183	-0.24333183	-0.24333183	-0.24333183	0.83729196	-0.24333183	-0.24333183	-0.24333183	-0.24333183	-0.24333183	-0.24333183	-0.24333183	-0.24333183	-0.24333183	0.4707513	1.0343677	-0.24333183	-0.24333183	-0.24333183	-0.24333183	-0.24333183	-0.24333183	-0.24333183	-0.24333183
0.010562628	-0.24333183	-0.24333183	0.6861855	0.73047346	-0.24333183	-0.24333183	-0.24333183	0.8062398	-0.24333183	-0.24333183	-0.24333183	-0.24333183	-0.24333183	0.5090327	-0.24333183	-0.24333183	-0.24333183	-0.24333183	-0.24333183	-0.24333183	-0.24333183	-0.24333183	-0.24333183	-0.24333183	-0.24333183	-0.24333183	-0.24333183	-0.24333183	-0.24333183	-0.24333183	-0.24333183	-0.24333183	-0.24333183	-0.24333183	-0.24333183	-0.24333183	-0.24333183	-0.24333183	-0.24333183	-0.24333183	-0.11950792	-0.24333183	-0.24333183	-0.24333183	-0.0061507784	-0.24333183	-0.24333183	-0.24333183	-0.24333183
-0.24333183	-0.24333183	0.012017404	-0.24333183	0.3502792	-0.24333183	-0.24333183	-0.24333183	2.9571686	-0.24333183	-0.24333183	-0.24333183	-0.24333183	-0.24333183	1.9944853	-0.24333183	-0.24333183	-0.24333183	-0.24333183	-0.24333183	0.2675214	-0.24333183	-0.24333183	-0.24333183	-0.24333183	-0.24333183	-0.24333183	-0.24333183	-0.24333183	-0.24333183	-0.24333183	-0.24333183	-0.24333183	-0.24333183	-0.24333183	-0.24333183	-0.24333183	-0.24333183	-0.24333183	-0.24333183	-0.24333183	-0.24333183	-0.24333183	-0.24333183	-0.24333183	-0.12989825	-0.24333183	-0.24333183	-0.24333183	-0.24333183
-0.24333183	-0.17383228	-0.24333183	-0.24333183	-0.24333183	1.9110246	-0.24333183	-0.24333183	0.83991957	0.9342447	-0.24333183	-0.24333183	-0.24333183	-0.24333183	1.6854316	-0.24333183	-0.24333183	-0.24333183	-0.24333183	-0.24333183	-0.24333183	0.22897892	-0.24333183	-0.24333183	-0.24333183	-0.24333183	-0.24333183	-0.24333183	-0.24333183	-0.24333183	-0.24333183	-0.24333183	-0.24333183	-0.24333183	-0.24333183	-0.24333183	-0.24333183	-0.24333183	-0.24333183	-0.24333183	-0.24333183	0.5340368	-0.24333183	-0.24333183	-0.24333183	-0.24333183	-0.24333183	-0.24333183	-0.24333183	-0.24333183
-0.24333183	0.08520829	-0.24333183	-0.24333183	-0.24333183	1.1179253	-0.24333183	-0.24333183	-0.24333183	2.0685813	-0.24333183	-0.24333183	-0.24333183	-0.24333183	0.31266534	-0.24333183	-0.24333183	-0.24333183	-0.24333183	-0.24333183	-0.24333183	0.67557156	-0.24333183	-0.24333183	-0.24333183	-0.24333183	-0.24333183	-0.24333183	-0.24333183	-0.24333183	-0.24333183	-0.24333183	-0.24333183	-0.24333183	-0.24333183	-0.24333183	-0.24333183	-0.24333183	-0.24333183	-0.24333183	-0.24333183	-0.24333183	-0.24333183	-0.24333183	-0.24333183	-0.24333183	-0.24333183	-0.24333183	-0.24333183	-0.24333183
-0.24333183	-0.24333183	-0.24333183	-0.24333183	-0.24333183	-0.24333183	1.8027498	1.021082	1.4748031	1.7586573	0.24606943	-0.24333183	-0.24333183	-0.24333183	-0.24333183	-0.24333183	-0.24333183	-0.24333183	-0.24333183	-0.24333183	-0.24333183	-0.24333183	-0.24333183	-0.24333183	-0.24333183	-0.24333183	-0.24333183	1.2374458	-0.24333183	0.020620802	-0.24333183	-0.24333183	-0.24333183	-0.24333183	-0.24333183	-0.24333183	-0.24333183	-0.24333183	-0.24333183	-0.24333183	-0.24333183	0.5459484	-0.24333183	-0.24333183	-0.24333183	-0.24333183	-0.24333183	-0.24333183	-0.24333183	-0.24333183
-0.24333183	-0.24333183	-0.24333183	-0.24333183	-0.24333183	-0.24333183	-0.24333183	2.9028592	-0.24333183	1.7064174	3.6044674	-0.24333183	-0.24333183	-0.24333183	-0.24333183	-0.24333183	-0.24333183	-0.24333183	-0.24333183	-0.24333183	-0.24333183	-0.24333183	-0.24333183	-0.24333183	-0.24333183	-0.24333183	-0.24333183	-0.24333183	-0.24333183	0.55645084	1.3109711	-0.24333183	-0.24333183	-0.24333183	-0.24333183	-0.24333183	-0.24333183	-0.24333183	-0.24333183	-0.24333183	-0.24333183	0.6260242	-0.24333183	-0.24333183	-0.24333183	-0.24333183	-0.24333183	-0.24333183	-0.24333183	-0.24333183
-0.24333183	-0.24333183	-0.24333183	-0.24333183	-0.24333183	-0.24333183	-0.24333183	0.087789685	1.7167759	-0.24333183	2.9806163	0.52341765	-0.24333183	-0.24333183	-0.24333183	-0.24333183	-0.24333183	-0.24333183	-0.24333183	-0.24333183	0.13333204	-0.24333183	-0.24333183	-0.24333183	-0.24333183	-0.24333183	-0.24333183	-0.24333183	-0.24333183	1.5515416	1.0954633	-0.24333183	-0.24333183	-0.24333183	-0.24333183	-0.24333183	-0.24333183	-0.24333183	-0.24333183	-0.24333183	-0.13755766	0.601595	-0.24333183	-0.24333183	-0.24333183	-0.24333183	-0.24333183	-0.24333183	-0.24333183	-0.24333183
-0.24333183	-0.24333183	-0.24333183	-0.24333183	-0.24333183	-0.24333183	-0.24333183	-0.24333183	-0.24333183	-0.24333183	1.8135358	3.3140185	-0.24333183	-0.24333183	-0.24333183	-0.24333183	0.30519733	-0.24333183	-0.24333183	-0.24333183	-0.24333183	-0.24333183	-0.24333183	-0.24333183	-0.24333183	-0.24333183	-0.24333183	-0.24333183	-0.24333183	1.9913357	3.2155874	-0.24333183	-0.24333183	-0.24333183	-0.24333183	-0.24333183	-0.24333183	-0.24333183	-0.24333183	0.53134286	0.3811677	1.6559265	-0.24333183	-0.24333183	-0.24333183	-0.24333183	-0.24333183	-0.24333183	-0.24333183	-0.24333183
-0.016061578	-0.24333183	-0.24333183	-0.24333183	-0.24333183	-0.24333183	-0.24333183	-0.18166642	-0.24333183	2.2660055	-0.059558768	2.3517468	-0.24333183	-0.24333183	-0.24333183	-0.24333183	-0.24333183	-0.24333183	-0.24333183	-0.24333183	-0.24333183	-0.24333183	-0.24333183	-0.24333183	-0.24333183	-0.24333183	-0.24333183	-0.24333183	-0.24333183	1.7035124	-0.24333183	-0.24333183	-0.24333183	-0.24333183	-0.24333183	-0.24333183	-0.24333183	-0.24333183	1.1013576	-0.24333183	-0.24333183	-0.21432532	-0.24333183	-0.24333183	0.39121708	0.6303913	-0.24333183	-0.24333183	-0.24333183	-0.24333183
-0.24333183	-0.24333183	-0.24333183	-0.24333183	-0.24333183	-0.24333183	-0.037399035	0.42541292	-0.24333183	0.3218398	-0.24333183	2.2327573	3.5583565	-0.24333183	-0.24333183	-0.24333183	-0.24333183	-0.24333183	-0.24333183	-0.24333183	-0.24333183	-0.24333183	-0.24333183	-0.24333183	-0.24333183	-0.24333183	0.1903809	-0.24333183	-0.24333183	3.0792463	2.9190724	-0.24333183	-0.24333183	-0.24333183	-0.24333183	-0.24333183	-0.24333183	-0.24333183	-0.24333183	-0.24333183	0.45671704	1.0064114	-0.24333183	-0.24333183	2.0344367	0.0110070985	-0.24333183	-0.24333183	-0.24333183	-0.24333183
-0.24333183	-0.24333183	-0.24333183	-0.24333183	-0.24333183	-0.24333183	1.620891	-0.24333183	-0.24333183	-0.24333183	-0.24333183	0.7945326	1.3688767	-0.24333183	-0.24333183	-0.24333183	-0.24333183	-0.24333183	-0.24333183	-0.24333183	-0.24333183	-0.24333183	0.4453186	-0.24333183	-0.24333183	-0.24333183	-0.24333183	-0.24333183	-0.24333183	2.5625293	4.2868686	0.13858691	-0.24333183	-0.24333183	-0.24333183	-0.24333183	-0.24333183	2.2570784	1.8451725	-0.24333183	-0.24333183	2.1319044	-0.24333183	1.2363331	-0.24333183	-0.24333183	-0.24333183	-0.24333183	-0.24333183	-0.24333183
-0.24333183	-0.24333183	-0.24333183	-0.24333183	0.6148064	0.17282958	-0.19501807	-0.24333183	-0.24333183	-0.24333183	-0.24333183	-0.24333183	1.7987988	0.8616399	-0.24333183	-0.24333183	-0.24333183	-0.24333183	-0.24333183	0.029739222	-0.24333183	-0.0026705586	-0.24333183	-0.24333183	-0.24333183	-0.24333183	-0.24333183	-0.24333183	-0.24333183	2.4051955	4.367748	-0.24333183	-0.24333183	-0.24333183	-0.24333183	-0.24333183	-0.24333183	3.3570924	0.74108565	-0.24333183	-0.24333183	0.6242209	1.5924984	0.3319993	-0.24333183	-0.24333183	-0.24333183	-0.24333183	-0.24333183	-0.24333183
-0.24333183	-0.24333183	-0.24333183	-0.24333183	-0.24333183	0.08085096	-0.24333183	-0.24333183	-0.24333183	-0.24333183	-0.24333183	-0.24333183	-0.24333183	3.6841276	-0.24333183	-0.24333183	-0.24333183	-0.24333183	-0.24333183	-0.24333183	-0.24333183	-0.24333183	-0.24333183	-0.24333183	-0.24333183	-0.24333183	-0.24333183	-0.24333183	0.022674108	1.6991192	3.173327	-0.124263674	-0.24333183	-0.24333183	-0.24333183	-0.24333183	-0.24333183	-0.24333183	-0.24333183	-0.24333183	-0.24333183	0.5326265	-0.24333183	-0.24333183	-0.24333183	-0.24333183	-0.24333183	-0.24333183	-0.24333183	-0.24333183
-0.24333183	-0.24333183	-0.24333183	-0.24333183	-0.24333183	1.5861827	-0.24333183	-0.24333183	-0.24333183	-0.24333183	-0.24333183	-0.24333183	-0.24333183	3.5512822	-0.18801372	-0.049565133	-0.24333183	-0.24333183	-0.24333183	-0.24333183	-0.24333183	-0.24333183	-0.24333183	-0.24333183	-0.24333183	-0.24333183	-0.24333183	-0.24333183	0.22813402	2.2927976	2.3124275	-0.24333183	-0.24333183	-0.24333183	-0.24333183	-0.24333183	1.310302	-0.24333183	-0.24333183	-0.24333183	-0.24333183	0.1948639	-0.24333183	-0.24333183	-0.24333183	-0.24333183	-0.24333183	-0.24333183	-0.24333183	-0.24333183
1.2306356	0.4118273	-0.24333183	-0.24333183	-0.24333183	0.7033275	-0.24333183	-0.24333183	-0.07277858	-0.24333183	-0.24333183	-0.24333183	-0.24333183	2.1215694	-0.24333183	1.3257978	0.42730385	-0.24333183	-0.24333183	-0.24333183	-0.24333183	-0.24333183	-0.24333183	-0.24333183	-0.24333183	-0.24333183	-0.24333183	-0.24333183	-0.24333183	1.8868091	2.3803318	-0.24333183	-0.24333183	-0.24333183	-0.24333183	-0.24333183	0.8428943	-0.24333183	-0.24333183	-0.24333183	0.64746416	0.13438612	-0.24333183	-0.24333183	-0.24333183	-0.24333183	-0.24333183	-0.24333183	-0.24333183	-0.24333183
-0.24333183	1.1759231	-0.18310405	-0.053621974	-0.24333183	0.09746619	-0.24333183	-0.24333183	-0.24333183	-0.24333183	-0.24333183	-0.24333183	-0.24333183	-0.24333183	2.5447404	2.2317057	1.1097335	1.0558826	-0.24333183	-0.24333183	-0.24333183	-0.24333183	-0.24333183	-0.24333183	-0.24333183	-0.24333183	-0.24333183	-0.24333183	-0.24333183	2.3356078	2.6603491	-0.24333183	-0.24333183	-0.24333183	-0.24333183	-0.24333183	-0.24333183	-0.24333183	-0.24333183	2.3817618	-0.24333183	0.32898298	-0.24333183	-0.24333183	-0.24333183	-0.24333183	-0.24333183	-0.24333183	-0.24333183	-0.24333183
-0.24333183	-0.24333183	0.60380846	1.4598056	-0.13193022	-0.24333183	-0.24333183	-0.24333183	-0.24333183	-0.24333183	-0.24333183	-0.24333183	-0.24333183	-0.24333183	0.77879727	-0.12927718	1.3693478	3.3712943	-0.24333183	-0.24333183	0.62844247	-0.083893254	-0.24333183	-0.24333183	-0.24333183	-0.24333183	-0.24333183	-0.24333183	-0.24333183	-0.24333183	3.596546	0.16090584	-0.24333183	-0.24333183	-0.24333183	-0.24333183	-0.24333183	-0.24333183	-0.24333183	-0.24333183	-0.24333183	0.31059712	-0.24333183	-0.24333183	-0.24333183	-0.24333183	-0.24333183	-0.24333183	-0.24333183	-0.24333183
-0.24333183	-0.24333183	-0.24333183	0.84837216	1.3694801	-0.24333183	-0.24333183	-0.24333183	-0.24333183	-0.24333183	-0.24333183	-0.24333183	-0.24333183	-0.24333183	1.6173129	-0.18968785	-0.24333183	2.6575844	1.7968217	-0.24333183	-0.24333183	0.60850096	-0.23428296	0.61621773	-0.24333183	-0.24333183	-0.24333183	-0.24333183	-0.24333183	2.3539803	4.692477	-0.24333183	-0.24333183	-0.24333183	-0.24333183	-0.24333183	-0.24333183	0.2902381	0.2607062	-0.019993722	-0.24333183	1.5444899	-0.24333183	-0.24333183	-0.24333183	-0.24333183	-0.24333183	-0.24333183	-0.24333183	-0.24333183
-0.24333183	-0.24333183	-0.24333183	1.6226677	-0.24333183	-0.24333183	-0.24333183	-0.24333183	-0.24333183	-0.24333183	-0.24333183	-0.24333183	-0.24333183	-0.24333183	-0.24333183	0.81973904	-0.24333183	-0.24333183	2.4733698	0.83577085	-0.24333183	1.7576828	-0.24333183	-0.24333183	-0.24333183	-0.24333183	-0.24333183	-0.24333183	-0.24333183	1.0534981	3.4598136	0.89427376	-0.24333183	-0.24333183	-0.24333183	-0.24333183	-0.24333183	0.3151642	2.1169088	-0.24333183	-0.24333183	1.0226946	-0.24333183	-0.24333183	-0.24333183	-0.24333183	-0.24333183	-0.24333183	-0.24333183	0.055493604
-0.24333183	-0.24333183	-0.24333183	3.639029	0.04987594	-0.24333183	-0.24333183	-0.24333183	-0.24333183	-0.24333183	-0.24333183	-0.24333183	-0.24333183	-0.24333183	-0.11272372	1.0106808	-0.24333183	-0.24333183	-0.24333183	0.7192009	0.62517065	-0.16135256	-0.24333183	-0.24333183	-0.24333183	-0.24333183	-0.24333183	-0.24333183	-0.24333183	1.5190122	3.7446468	-0.19264548	-0.24333183	-0.24333183	-0.24333183	1.4345635	-0.24333183	0.47557586	-0.24333183	-0.24333183	-0.24333183	0.5101635	-0.120993145	-0.24333183	-0.24333183	-0.24333183	-0.24333183	-0.24333183	-0.24333183	1.1014241
-0.24333183	-0.24333183	1.764679	2.3505955	-0.24333183	-0.24333183	-0.24333183	-0.24333183	-0.24333183	-0.24333183	-0.24333183	-0.24333183	-0.24333183	-0.24333183	-0.24333183	0.95752853	0.6919509	-0.24333183	-0.24333183	0.64494556	0.61918783	0.497622	-0.03071012	0.2559443	-0.24333183	-0.24333183	-0.24333183	-0.17306589	-0.24333183	-0.24333183	3.1977396	-0.24333183	-0.24333183	-0.24333183	-0.24333183	1.944606	-0.24333183	-0.24333183	-0.24333183	-0.24333183	-0.24333183	-0.24333183	-0.24333183	-0.24333183	-0.24333183	-0.24333183	-0.24333183	-0.24333183	1.0453944	-0.24333183
-0.24333183	-0.24333183	1.2628467	1.9354906	-0.24333183	-0.24333183	-0.24333183	-0.24333183	-0.24333183	-0.24333183	-0.24333183	-0.24333183	0.2936617	-0.24333183	-0.24333183	-0.24333183	1.9983213	0.56076294	-0.24333183	-0.24333183	-0.24333183	0.7176544	-0.24333183	0.5692233	-0.24333183	-0.24333183	-0.24333183	-0.24333183	-0.24333183	-0.24333183	3.6231613	0.12005578	-0.24333183	-0.24333183	1.7889476	0.030078223	-0.24333183	-0.24333183	-0.24333183	-0.24333183	-0.24333183	-0.24333183	-0.24333183	-0.24333183	-0.24333183	-0.24333183	-0.24333183	-0.24333183	1.3902358	-0.03653944
-0.24333183	-0.24333183	2.3484702	-0.24333183	0.4785857	-0.24333183	-0.24333183	-0.24333183	-0.24333183	-0.24333183	-0.24333183	-0.24333183	-0.24333183	-0.24333183	-0.24333183	-0.24333183	-0.24333183	3.2227178	-0.24333183	0.36485764	-0.24333183	-0.24333183	0.95485485	-0.24333183	-0.24333183	-0.24333183	-0.24333183	-0.24333183	-0.24333183	-0.24333183	3.5046437	0.344418	-0.24333183	1.5096164	-0.24333183	-0.24333183	-0.24333183	-0.24333183	-0.24333183	-0.24333183	-0.24333183	1.5652461	-0.24333183	-0.24333183	-0.24333183	-0.24333183	-0.24333183	1.4538832	-0.24333183	-0.12439535
-0.24333183	-0.024083933	1.7960244	-0.24333183	0.30443302	-0.24333183	-0.24333183	-0.24333183	-0.24333183	-0.24333183	-0.24333183	-0.24333183	-0.24333183	-0.24333183	-0.24333183	-0.24333183	-0.24333183	1.3174466	-0.24333183	1.4425039	-0.24333183	-0.24333183	-0.24333183	-0.24333183	-0.24333183	0.45120767	-0.24333183	-0.24333183	-0.24333183	0.017204957	3.9249465	0.6879154	-0.24333183	0.5146711	-0.24333183	-0.24333183	-0.24333183	-0.24333183	-0.24333183	-0.24333183	-0.24333183	0.7435964	-0.24333183	-0.24333183	-0.24333183	-0.24333183	0.41460887	0.23043865	-0.24333183	-0.24333183
-0.24333183	1.9628941	-0.24333183	-0.24333183	-0.24333183	-0.24333183	-0.24333183	-0.24333183	-0.24333183	-0.24333183	-0.24333183	-0.24333183	-0.24333183	-0.24333183	-0.24333183	-0.24333183	-0.24333183	-0.23406029	-0.24333183	0.40922838	-0.24333183	-0.24333183	-0.24333183	-0.24333183	-0.07898844	-0.24333183	-0.24333183	-0.24333183	-0.24333183	-0.24333183	3.862668	-0.24333183	1.5133245	-0.24333183	-0.24333183	-0.24333183	-0.24333183	-0.24333183	-0.24333183	-0.24333183	-0.24333183	-0.24333183	-0.24333183	-0.24333183	0.42764133	0.19183561	-0.24333183	-0.24333183	-0.24333183	-0.24333183
-0.24333183	1.0109044	-0.24333183	-0.24333183	-0.24333183	-0.24333183	-0.24333183	-0.117746785	-0.24333183	0.15776539	-0.24333183	-0.24333183	-0.24333183	-0.24333183	-0.24333183	-0.24333183	0.08530118	0.69382685	0.1413903	-0.24333183	-0.24333183	-0.24333183	-0.24333183	-0.24333183	-0.24333183	-0.24333183	-0.15996936	-0.24333183	-0.24333183	-0.24333183	3.0072408	0.23930061	-0.1862015	-0.24333183	-0.24333183	-0.24333183	-0.24333183	-0.24333183	-0.24333183	-0.24333183	-0.24333183	-0.24333183	-0.24333183	-0.24333183	1.0320381	-0.2136308	-0.24333183	-0.24333183	-0.24333183	-0.24333183
-0.24333183	-0.24333183	0.7203486	-0.24333183	-0.24333183	-0.24333183	-0.24333183	-0.24333183	0.015518981	0.54749995	-0.24333183	-0.24333183	-0.24333183	-0.24333183	-0.24333183	-0.24333183	-0.24333183	-0.24333183	0.43234345	-0.24333183	-0.24333183	-0.24333183	-0.24333183	-0.24333183	-0.24333183	-0.24333183	-0.12092593	-0.24333183	-0.24333183	-0.24333183	2.0016146	1.065961	-0.24333183	-0.24333183	-0.24333183	-0.24333183	-0.24333183	-0.24333183	-0.24333183	-0.24333183	-0.24333183	-0.24333183	-0.24333183	-0.24333183	-0.24333183	1.8514708	0.13847405	-0.24333183	-0.24333183	-0.24333183
1.4189477	-0.24333183	1.4858304	-0.24333183	-0.24333183	-0.24333183	-0.24333183	-0.24333183	-0.24333183	0.6460256	-0.24333183	-0.24333183	-0.24333183	-0.24333183	-0.24333183	-0.24333183	-0.24333183	-0.24333183	-0.24333183	0.9504916	-0.24333183	-0.24333183	-0.24333183	-0.24333183	-0.24333183	-0.24333183	0.37207317	1.1513962	0.72583175	0.61758685	1.9960035	1.4622267	0.44190264	-0.24333183	-0.24333183	-0.24333183	-0.24333183	-0.24333183	-0.24333183	-0.24333183	-0.24333183	-0.24333183	-0.24333183	-0.24333183	-0.24333183	-0.24333183	2.2579176	0.29072356	-0.24333183	0.13022794
-0.13943732	-0.24333183	-0.24333183	-0.24333183	-0.24333183	0.36319315	-0.24333183	-0.24333183	-0.24333183	0.16576971	-0.24333183	-0.24333183	-0.24333183	-0.24333183	-0.24333183	-0.24333183	-0.24333183	-0.24333183	-0.24333183	-0.24333183	0.20844154	-0.24333183	-0.24333183	-0.24333183	-0.24333183	-0.24333183	-0.24333183	-0.24333183	-0.24333183	-0.24333183	2.551182	-0.24333183	-0.24333183	-0.24333183	-0.24333183	-0.24333183	-0.24333183	-0.24333183	-0.24333183	-0.20971178	-0.24333183	-0.24333183	-0.24333183	0.70137894	-0.24333183	0.03781132	0.9492343	2.8561463	0.68022275	-0.24333183
0.08201477	-0.24333183	-0.24333183	-0.24333183	0.59963167	0.13287506	-0.24333183	-0.24333183	-0.24333183	-0.24333183	-0.24333183	-0.24333183	-0.24333183	-0.24333183	-0.24333183	-0.24333183	-0.24333183	-0.24333183	-0.24333183	-0.24333183	0.36532867	-0.24333183	-0.24333183	-0.24333183	-0.24333183	-0.24333183	-0.24333183	-0.24333183	1.0847684	0.7136512	-0.24333183	-0.24333183	-0.24333183	-0.24333183	-0.24333183	-0.24333183	-0.24333183	-0.24333183	-0.24333183	-0.24333183	-0.24333183	-0.24333183	-0.24333183	-0.24333183	-0.24333183	0.6437951	-0.24333183	3.43393	3.1031556	-0.24333183
1.0743197	1.6555682	-0.24333183	-0.24333183	-0.24333183	-0.20545955	-0.24333183	-0.24333183	-0.24333183	-0.24333183	-0.24333183	-0.24333183	-0.24333183	-0.24333183	-0.24333183	-0.24333183	-0.24333183	-0.24333183	-0.24333183	-0.24333183	-0.24333183	-0.24333183	-0.24333183	-0.24333183	-0.24333183	-0.24333183	-0.24333183	-0.24333183	-0.24333183	-0.24333183	-0.24333183	-0.24333183	-0.24333183	-0.24333183	-0.24333183	-0.24333183	0.17488879	-0.24333183	-0.24333183	-0.24333183	-0.24333183	-0.24333183	-0.24333183	-0.24333183	-0.24333183	-0.020121552	-0.24333183	2.2808611	4.3024387	4.1109815
0.20651658	-0.24333183	-0.24333183	0.8575392	-0.24333183	-0.002037165	-0.24333183	-0.24333183	-0.24333183	-0.24333183	-0.24333183	-0.24333183	-0.24333183	-0.24333183	-0.24333183	-0.24333183	-0.24333183	-0.24333183	-0.24333183	-0.24333183	-0.24333183	-0.24333183	-0.24333183	-0.24333183	-0.24333183	-0.24333183	0.1851806	-0.24333183	-0.24333183	-0.24333183	1.6681051	1.1446103	-0.24333183	-0.24333183	-0.24333183	-0.24333183	-0.24333183	-0.24333183	-0.24333183	-0.24333183	-0.24333183	-0.24333183	1.9209639	-0.24333183	-0.24333183	-0.24333183	0.44228777	1.629757	-0.24333183	1.695263
-0.24333183	-0.24333183	-0.24333183	-0.1475463	-0.24333183	0.4639482	0.20823176	-0.24333183	-0.24333183	-0.24333183	-0.24333183	-0.24333183	-0.24333183	-0.24333183	-0.24333183	-0.24333183	-0.24333183	-0.24333183	-0.24333183	-0.24333183	-0.24333183	-0.24333183	-0.24333183	0.012785147	-0.24333183	-0.24333183	-0.24333183	-0.24333183	-0.24333183	-0.24333183	-0.1491067	0.91429627	-0.24333183	-0.24333183	-0.24333183	0.092094466	-0.24333183	-0.24333183	-0.24333183	-0.24333183	-0.24333183	-0.24333183	2.9885948	-0.24333183	-0.24333183	-0.24333183	-0.24333183	1.3052703	-0.24333183	1.048342
-0.24333183	-0.24333183	-0.24333183	-0.24333183	-0.24333183	-0.24333183	0.12732904	0.7741369	-0.24333183	-0.24333183	-0.24333183	-0.24333183	-0.24333183	-0.24333183	-0.24333183	-0.24333183	-0.24333183	-0.24333183	-0.24333183	-0.24333183	-0.24333183	-0.081162065	-0.24333183	-0.24333183	-0.24333183	-0.24333183	-0.24333183	-0.24333183	-0.24333183	-0.24333183	-0.045549396	-0.24333183	-0.24333183	-0.24333183	-0.1355152	-0.24333183	-0.22709763	-0.24333183	-0.24333183	-0.24333183	-0.24333183	-0.24333183	-0.24333183	-0.24333183	-0.24333183	-0.24333183	-0.24333183	2.6087353	-0.24333183	-0.23675366
-0.24333183	-0.24333183	-0.24333183	-0.24333183	-0.24333183	-0.24333183	-0.24333183	-0.24333183	-0.10280748	-0.24333183	-0.24333183	-0.24333183	-0.24333183	-0.24333183	-0.24333183	-0.24333183	-0.24333183	-0.24333183	-0.24333183	-0.24333183	-0.24333183	-0.24333183	-0.24333183	-0.24333183	-0.24333183	-0.24333183	0.45408207	-0.24333183	-0.24333183	-0.24333183	-0.24333183	-0.24333183	0.5537332	-0.24333183	0.7898229	-0.11344789	-0.24333183	-0.24333183	-0.24333183	-0.24333183	-0.24333183	-0.24333183	-0.24333183	-0.24333183	-0.24333183	-0.24333183	-0.24333183	-0.24333183	-0.08275273	-0.24333183
-0.24333183	-0.24333183	0.8229221	-0.24333183	-0.24333183	-0.24333183	-0.24333183	-0.24333183	0.26601103	1.3363996	-0.24333183	-0.24333183	-0.24333183	-0.24333183	-0.24333183	-0.24333183	-0.24333183	-0.24333183	-0.24333183	-0.24333183	-0.24333183	-0.24333183	-0.24333183	-0.24333183	-0.24333183	-0.24333183	-0.24333183	-0.24333183	-0.24333183	-0.24333183	-0.24333183	-0.24333183	-0.24333183	-0.22946954	-0.24333183	0.033611234	-0.24333183	0.84543633	0.25501585	-0.24333183	-0.24333183	-0.24333183	-0.24333183	-0.24333183	-0.24333183	-0.24333183	-0.24333183	-0.24333183	-0.24333183	-0.24333183
-0.24333183	-0.24333183	-0.06138613	-0.24333183	-0.24333183	-0.24333183	-0.24333183	0.58288974	-0.09157743	-0.24333183	-0.24333183	-0.24333183	-0.24333183	-0.24333183	-0.24333183	-0.24333183	-0.24333183	-0.24333183	-0.24333183	-0.24333183	-0.24333183	-0.24333183	-0.24333183	-0.24333183	-0.24333183	-0.24333183	-0.24333183	0.31710696	-0.24333183	-0.24333183	-0.24333183	-0.24333183	-0.24333183	-0.24333183	1.3755156	2.0210757	-0.24333183	-0.24333183	-0.24333183	-0.24333183	-0.24333183	-0.24333183	-0.24333183	-0.24333183	-0.24333183	-0.24333183	-0.24333183	0.08060029	-0.24333183	-0.24333183
-0.24333183	1.8583584	0.2857083	-0.24333183	-0.24333183	-0.24333183	-0.24333183	1.5554088	-0.24333183	-0.24333183	-0.05811154	-0.24333183	-0.24333183	-0.24333183	0.22082461	-0.24333183	-0.24333183	-0.24333183	-0.24333183	-0.24333183	-0.24333183	-0.24333183	-0.24333183	-0.24333183	-0.24333183	-0.24333183	-0.24333183	-0.24333183	-0.24333183	-0.24333183	-0.24333183	-0.24333183	-0.24333183	-0.24333183	0.2621964	1.0330857	-0.24333183	-0.24333183	-0.24333183	-0.24333183	-0.24333183	-0.24333183	-0.24333183	-0.24333183	-0.24333183	-0.24333183	-0.24333183	-0.24333183	-0.24333183	-0.24333183
-0.23852988	1.9292128	0.0675935	-0.24333183	-0.24333183	-0.24333183	-0.24333183	0.65530145	0.325286	-0.24333183	-0.24333183	-0.24333183	-0.24333183	-0.24333183	0.9206307	-0.06398632	0.075016506	-0.24333183	-0.24333183	-0.24333183	-0.24333183	-0.24333183	-0.24333183	-0.02446735	-0.24333183	-0.24333183	-0.24333183	-0.24333183	-0.24333183	-0.24333183	-0.24333183	-0.24333183	-0.24333183	-0.24333183	0.1494744	-0.24333183	-0.24333183	-0.24333183	-0.24333183	-0.24333183	-0.24333183	-0.24333183	-0.24333183	-0.24333183	-0.24333183	-0.24333183	-0.24333183	0.37875164	-0.24333183	-0.24333183
-0.24333183	1.1371825	-0.21747027	-0.24333183	-0.24333183	-0.24333183	-0.24333183	-0.24333183	-0.24333183	-0.24333183	-0.24333183	-0.24333183	-0.24333183	1.0036807	-0.24333183	-0.14767389	-0.24333183	-0.24333183	-0.24333183	-0.24333183	-0.24333183	-0.24333183	-0.24333183	0.6825477	-0.24333183	-0.24333183	-0.24333183	-0.24333183	-0.24333183	-0.24333183	-0.24333183	-0.24333183	-0.24333183	-0.24333183	-0.24333183	-0.24333183	-0.24333183	0.53635114	-0.24333183	-0.24333183	-0.24333183	-0.24333183	-0.24333183	-0.24333183	-0.24333183	-0.24333183	-0.24333183	1.7907777	-0.24333183	-0.24333183
2.010652	-0.24333183	-0.24333183	-0.24333183	-0.24333183	-0.24333183	-0.24333183	-0.24333183	-0.24333183	-0.24333183	-0.24333183	-0.24333183	0.36340415	0.8672486	-0.24333183	-0.24333183	1.3299713	-0.24333183	-0.24333183	-0.24333183	-0.24333183	-0.24333183	-0.24333183	-0.17045712	-0.24333183	-0.24333183	-0.24333183	-0.24333183	-0.24333183	-0.24333183	-0.24333183	-0.24333183	-0.24333183	-0.24333183	-0.24333183	-0.24333183	-0.24333183	-0.24333183	-0.24333183	-0.24333183	-0.24333183	-0.24333183	-0.24333183	-0.24333183	-0.24333183	-0.24333183	-0.24333183	0.056480195	-0.24333183	-0.24333183
0.79272574	-0.24333183	-0.24333183	-0.24333183	-0.24333183	-0.24333183	-0.24333183	-0.24333183	-0.24333183	-0.24333183	-0.24333183	-0.24333183	0.40875724	-0.24333183	-0.24333183	-0.24333183	1.07002	-0.24333183	-0.24333183	-0.24333183	-0.24333183	-0.24333183	-0.24333183	-0.24333183	1.0108587	-0.24333183	-0.24333183	-0.24333183	-0.24333183	-0.24333183	-0.24333183	-0.24333183	0.15828708	-0.24333183	-0.24333183	-0.24333183	-0.24333183	-0.24333183	-0.24333183	-0.24333183	-0.24333183	-0.24333183	-0.24333183	-0.24333183	-0.24333183	-0.24333183	-0.24333183	-0.24333183	-0.24333183	-0.24333183
-0.24333183	-0.24333183	-0.24333183	-0.24333183	-0.24333183	-0.24333183	-0.24333183	-0.24333183	-0.24333183	-0.24333183	-0.24333183	-0.24333183	-0.24333183	0.45851508	-0.24333183	0.82209814	-0.049560368	-0.24333183	-0.24333183	-0.24333183	-0.24333183	-0.24333183	-0.24333183	-0.24333183	0.44072226	-0.24333183	-0.24333183	-0.24333183	-0.24333183	-0.24333183	-0.24333183	-0.24333183	-0.24333183	-0.24333183	-0.24333183	-0.24333183	-0.24333183	-0.24333183	-0.24333183	-0.24333183	-0.24333183	-0.24333183	-0.24333183	-0.24333183	-0.24333183	-0.24333183	-0.24333183	1.6745521	-0.24333183	-0.24333183
-0.24333183	-0.24333183	-0.24333183	-0.24333183	-0.24333183	-0.24333183	-0.24333183	-0.24333183	-0.24333183	-0.24333183	-0.24333183	-0.24333183	0.58728844	-0.24333183	-0.24333183	-0.24333183	-0.24333183	-0.24333183	-0.24333183	-0.24333183	-0.24333183	-0.24333183	-0.24333183	-0.24333183	-0.24333183	-0.24333183	-0.24333183	-0.24333183	-0.24333183	-0.24333183	-0.24333183	-0.24333183	-0.24333183	-0.24333183	-0.24333183	-0.24333183	-0.24333183	-0.24333183	-0.24333183	-0.24333183	-0.24333183	-0.24333183	-0.24333183	-0.24333183	-0.24333183	-0.24333183	-0.24333183	0.34275836	-0.24333183	-0.24333183
-0.20002265	-0.24333183	-0.24333183	-0.24333183	-0.24333183	-0.24333183	-0.24333183	-0.24333183	-0.24333183	-0.24333183	-0.24333183	-0.24333183	-0.24333183	-0.24333183	0.36671212	-0.24333183	-0.24333183	-0.24333183	-0.24333183	-0.24333183	-0.24333183	-0.24333183	-0.24333183	-0.24333183	-0.24333183	-0.24333183	-0.24333183	-0.24333183	-0.24333183	-0.24333183	-0.24333183	-0.24333183	-0.24333183	-0.24333183	-0.24333183	-0.24333183	-0.24333183	-0.24333183	-0.24333183	-0.24333183	-0.24333183	-0.24333183	-0.24333183	-0.24333183	-0.24333183	-0.24333183	-0.24333183	0.45417184	-0.24333183	-0.24333183
-0.24333183	-0.24333183	-0.24333183	-0.24333183	-0.24333183	-0.24333183	-0.24333183	-0.24333183	-0.24333183	-0.24333183	-0.24333183	-0.24333183	-0.24333183	-0.24333183	-0.24333183	-0.24333183	-0.24333183	-0.24333183	-0.24333183	-0.24333183	-0.24333183	-0.24333183	-0.24333183	-0.24333183	-0.24333183	-0.24333183	-0.24333183	-0.07991966	-0.24333183	-0.24333183	-0.064618014	-0.24333183	-0.24333183	-0.24333183	-0.24333183	-0.24333183	-0.24333183	-0.24333183	0.21921308	-0.24333183	-0.24333183	-0.24333183	-0.24333183	-0.24333183	-0.24333183	-0.24333183	-0.24333183	-0.24333183	-0.24333183	-0.24333183
-0.24333183	-0.24333183	-0.24333183	-0.24333183	0.16410175	-0.24333183	-0.24333183	-0.24333183	-0.24333183	-0.24333183	-0.24333183	-0.24333183	-0.24333183	-0.24333183	-0.24333183	-0.24333183	-0.24333183	-0.24333183	-0.24333183	-0.24333183	-0.24333183	-0.24333183	-0.24333183	-0.24333183	-0.24333183	-0.24333183	-0.24333183	-0.24333183	0.22723041	-0.24333183	-0.24333183	-0.24333183	-0.24333183	-0.24333183	-0.24333183	0.6845507	-0.24333183	-0.24333183	-0.24333183	-0.24333183	-0.24333183	-0.24333183	-0.24333183	-0.24333183	-0.24333183	-0.24333183	-0.24333183	-0.053426106	-0.24333183	-0.24333183
-0.24333183	-0.24333183	-0.24333183	-0.24333183	1.8757763	-0.24333183	-0.24333183	-0.24333183	-0.24333183	-0.24333183	-0.24333183	0.07148064	-0.09977382	-0.24333183	-0.24333183	-0.24333183	0.2265881	-0.24333183	-0.24333183	-0.24333183	-0.24333183	-0.24333183	-0.24333183	-0.24333183	-0.24333183	-0.24333183	-0.24333183	-0.24333183	-0.24333183	-0.24333183	-0.24333183	-0.24333183	-0.24333183	-0.24333183	-0.102045804	0.02321713	-0.24333183	-0.24333183	-0.24333183	-0.24333183	-0.24333183	-0.24333183	-0.24333183	-0.24333183	-0.20767689	-0.24333183	-0.24333183	-0.24333183	-0.24333183	-0.24333183
-0.24333183	-0.24333183	-0.24333183	-0.24333183	1.3829796	-0.24333183	-0.24333183	-0.24333183	-0.24333183	-0.24333183	0.2497373	0.115252554	-0.24333183	-0.24333183	-0.24333183	-0.24333183	0.9739922	-0.24333183	-0.24333183	-0.24333183	-0.24333183	-0.24333183	-0.24333183	-0.24333183	-0.24333183	-0.24333183	-0.24333183	0.45445624	-0.24333183	-0.24333183	-0.24333183	-0.24333183	-0.24333183	-0.24333183	0.014793927	-0.24333183	-0.24333183	-0.24333183	-0.24333183	-0.24333183	-0.24333183	-0.24333183	0.72446704	-0.24333183	-0.24333183	-0.24333183	-0.24333183	-0.24333183	-0.24333183	-0.24333183
-0.24333183	-0.24333183	0.3726479	-0.24333183	1.024911	-0.24333183	-0.24333183	-0.24333183	-0.24333183	-0.24333183	-0.24333183	-0.24333183	-0.24333183	-0.24333183	-0.24333183	-0.24333183	-0.11559051	-0.24333183	-0.24333183	-0.24333183	-0.24333183	-0.24333183	-0.24333183	-0.24333183	-0.24333183	-0.011090305	-0.24333183	-0.24333183	-0.24333183	-0.24333183	-0.24333183	-0.24333183	-0.24333183	-0.24333183	0.09593008	-0.24333183	-0.24333183	-0.24333183	-0.24333183	0.21469088	-0.24333183	-0.24333183	-0.24333183	-0.24333183	-0.24333183	-0.24333183	-0.24333183	-0.24333183	-0.24333183	-0.24333183
-0.24333183	-0.24333183	0.5424402	-0.24333183	-0.24333183	-0.24333183	-0.24333183	-0.24333183	-0.24333183	-0.24333183	-0.24333183	-0.24333183	-0.24333183	-0.24333183	-0.24333183	-0.24333183	-0.24333183	-0.24333183	-0.24333183	-0.24333183	-0.24333183	-0.24333183	0.09768067	-0.24333183	-0.24333183	-0.24333183	-0.24333183	-0.24333183	-0.24333183	-0.24333183	-0.24333183	-0.24333183	-0.24333183	-0.24333183	-0.24333183	-0.24333183	-0.24333183	-0.24333183	-0.24333183	0.78176284	-0.24333183	-0.24333183	-0.24333183	-0.24333183	-0.24333183	-0.24333183	-0.24333183	-0.24333183	-0.24333183	-0.24333183
-0.24333183	-0.24333183	-0.24333183	-0.24333183	0.5342759	-0.24333183	-0.24333183	-0.24333183	-0.24333183	-0.24333183	-0.24333183	-0.24333183	-0.24333183	-0.24333183	-0.24333183	-0.24333183	-0.24333183	-0.24333183	-0.24333183	-0.24333183	-0.24333183	-0.24333183	-0.24333183	-0.24333183	-0.24333183	-0.24333183	-0.24333183	-0.24333183	-0.24333183	-0.24333183	-0.24333183	-0.24333183	-0.24333183	-0.24333183	-0.24333183	-0.24333183	-0.24333183	-0.24333183	-0.24333183	-0.24333183	-0.24333183	-0.24333183	-0.24333183	-0.24333183	-0.24333183	-0.24333183	-0.24333183	-0.24333183	-0.24333183	0.341385
-0.24333183	-0.24333183	-0.24333183	-0.087028995	0.0617179	-0.24333183	-0.24333183	-0.24333183	-0.24333183	-0.24333183	-0.24333183	-0.24333183	-0.24333183	-0.24333183	-0.24333183	-0.24333183	-0.24333183	-0.24333183	1.0648065	-0.24333183	-0.24333183	-0.24333183	-0.24333183	-0.19518666	-0.24333183	-0.24333183	-0.24333183	-0.24333183	-0.24333183	-0.24333183	-0.24333183	0.30297193	0.06558964	0.05485365	-0.24333183	-0.24333183	-0.24333183	-0.24333183	-0.24333183	-0.24333183	-0.24333183	-0.24333183	-0.24333183	-0.24333183	-0.24333183	-0.24333183	-0.24333183	-0.24333183	-0.24333183	-0.11140154
-0.24333183	-0.24333183	-0.24333183	-0.24333183	-0.24333183	-0.24333183	-0.24333183	-0.24333183	-0.24333183	-0.24333183	-0.24333183	-0.24333183	-0.24333183	-0.24333183	-0.24333183	-0.24333183	-0.24333183	-0.24333183	1.51478	-0.24333183	-0.24333183	-0.24333183	-0.24333183	-0.24333183	-0.24333183	-0.24333183	-0.24333183	-0.24333183	-0.24333183	-0.24333183	-0.24333183	-0.24333183	0.33787552	-0.24333183	-0.24333183	-0.24333183	-0.24333183	-0.24333183	-0.24333183	-0.24333183	-0.24333183	-0.24333183	-0.24333183	-0.24333183	-0.24333183	-0.24333183	-0.24333183	-0.24333183	0.4691501	-0.24333183
-0.24333183	-0.24333183	-0.24333183	1.0791672	-0.24333183	-0.24333183	-0.24333183	-0.24333183	0.4603122	-0.24333183	-0.24333183	-0.24333183	-0.24333183	-0.24333183	-0.24333183	-0.24333183	-0.24333183	-0.24333183	1.0576042	-0.24333183	-0.060306743	-0.24333183	-0.24333183	-0.24333183	-0.24333183	-0.24333183	-0.24333183	-0.24333183	-0.24333183	-0.24333183	0.78058416	-0.24333183	-0.24333183	-0.24333183	-0.24333183	-0.24333183	-0.24333183	-0.24333183	-0.24333183	-0.24333183	-0.24333183	-0.24333183	-0.24333183	-0.24333183	-0.24333183	-0.24333183	-0.24333183	-0.24333183	-0.24333183	-0.24333183
-0.24333183	-0.24333183	-0.24333183	0.21291433	-0.24333183	-0.24333183	-0.24333183	-0.24333183	0.48224095	-0.24333183	-0.24333183	-0.24333183	-0.24333183	-0.24333183	-0.24333183	-0.24333183	-0.24333183	-0.24333183	-0.24333183	0.875115	-0.24333183	-0.24333183	-0.24333183	-0.24333183	-0.24333183	-0.24333183	-0.24333183	-0.24333183	-0.24333183	-0.24333183	-0.24333183	-0.24333183	-0.24333183	-0.24333183	-0.24333183	-0.24333183	-0.24333183	-0.24333183	-0.24333183	-0.24333183	-0.24333183	-0.24333183	-0.24333183	-0.24333183	-0.24333183	-0.24333183	-0.24333183	-0.24333183	-0.24333183	-0.24333183
0.7193717	0.23739831	-0.24333183	-0.16938157	-0.24333183	-0.24333183	2.1053302	-0.24333183	-0.24333183	0.07869034	-0.24333183	-0.24333183	-0.24333183	-0.24333183	-0.24333183	-0.24333183	-0.24333183	-0.24333183	-0.24333183	0.16876604	-0.24333183	-0.24333183	-0.24333183	-0.24333183	-0.24333183	-0.24333183	-0.24333183	-0.24333183	-0.24333183	-0.24333183	-0.24333183	-0.24333183	-0.24333183	-0.24333183	-0.08249905	-0.24333183	-0.24333183	-0.24333183	-0.24333183	-0.24333183	-0.24333183	-0.24333183	-0.24333183	-0.24333183	-0.24333183	-0.24333183	-0.24333183	-0.24333183	-0.24333183	-0.24333183
0.39808148	0.9105928	-0.24333183	-0.24333183	-0.24333183	-0.24333183	-0.24333183	0.8624314	-0.24333183	-0.24333183	-0.24333183	-0.24333183	-0.24333183	-0.24333183	-0.24333183	-0.24333183	-0.24333183	-0.24333183	-0.24333183	-0.24333183	-0.24333183	-0.24333183	-0.24333183	-0.24333183	-0.24333183	-0.24333183	-0.24333183	-0.24333183	-0.24333183	-0.24333183	-0.24333183	-0.24333183	-0.24333183	-0.24333183	-0.24333183	-0.24333183	-0.24333183	-0.24333183	-0.24333183	-0.24333183	-0.24333183	-0.24333183	-0.24333183	-0.24333183	-0.24333183	-0.09156756	-0.24333183	-0.24333183	-0.24333183	-0.24333183
-0.15516761	-0.24333183	-0.24333183	-0.24333183	-0.24333183	-0.24333183	2.4875913	0.44802502	-0.24333183	-0.24333183	-0.24333183	-0.24333183	-0.24333183	-0.24333183	-0.24333183	-0.24333183	-0.24333183	-0.24333183	-0.24333183	-0.24333183	-0.24333183	-0.24333183	-0.24333183	-0.24333183	-0.24333183	-0.24333183	-0.24333183	-0.24333183	-0.24333183	-0.24333183	-0.24333183	-0.24333183	-0.24333183	-0.24333183	-0.24333183	-0.24333183	-0.24333183	-0.24333183	-0.24333183	-0.24333183	-0.24333183	-0.24333183	-0.24333183	-0.24333183	-0.24333183	-0.24333183	-0.24333183	-0.24333183	-0.24333183	-0.24333183
-0.24333183	0.4410173	-0.24333183	-0.24333183	-0.24333183	-0.08472202	0.37888741	0.5999747	-0.24333183	-0.24333183	-0.24333183	-0.24333183	-0.24333183	-0.24333183	-0.007282064	-0.24333183	-0.24333183	-0.24333183	-0.24333183	0.0784889	-0.24333183	-0.24333183	-0.24333183	-0.24333183	-0.24333183	-0.24333183	-0.24333183	-0.24333183	-0.24333183	-0.24333183	-0.24333183	-0.24333183	-0.24333183	-0.24333183	-0.24333183	0.07506693	-0.24333183	-0.24333183	-0.24333183	-0.24333183	-0.24333183	-0.24333183	-0.24333183	-0.24333183	-0.24333183	-0.24333183	-0.24333183	-0.24333183	-0.24333183	-0.24333183
-0.24333183	-0.24333183	-0.24333183	-0.24333183	-0.24333183	0.91464007	0.3910018	-0.24333183	-0.24333183	-0.24333183	-0.24333183	-0.24333183	-0.24333183	-0.24333183	0.7401041	-0.24333183	-0.24333183	-0.24333183	-0.24333183	-0.24333183	-0.24333183	-0.24333183	-0.24333183	-0.24333183	-0.24333183	0.39622697	-0.24333183	-0.24333183	-0.24333183	-0.24333183	-0.24333183	-0.24333183	-0.24333183	-0.24333183	-0.24333183	-0.24333183	-0.24333183	-0.24333183	-0.24333183	-0.24333183	-0.24333183	0.25256687	-0.24333183	-0.24333183	-0.24333183	-0.24333183	-0.24333183	-0.24333183	-0.24333183	-0.24333183
-0.24333183	-0.24333183	-0.24333183	-0.24333183	-0.24333183	-0.24333183	-0.24333183	-0.24333183	-0.24333183	-0.116103284	-0.24333183	-0.24333183	-0.24333183	-0.24333183	-0.24333183	-0.24333183	-0.24333183	-0.24333183	-0.24333183	-0.24333183	-0.24333183	-0.24333183	-0.24333183	-0.24333183	-0.24333183	-0.11981467	1.2963021	-0.24333183	-0.24333183	-0.24333183	-0.24333183	-0.24333183	-0.24333183	-0.24333183	-0.24333183	-0.24333183	-0.24333183	0.56298274	0.47353864	1.0727944	-0.24333183	-0.24333183	-0.24333183	-0.24333183	-0.24333183	-0.24333183	-0.24333183	0.8412704	-0.24333183	-0.24333183
-0.24333183	-0.24333183	-0.24333183	-0.24333183	-0.24333183	-0.24333183	-0.24333183	-0.24333183	-0.24333183	-0.24333183	-0.24333183	-0.24333183	-0.24333183	-0.24333183	-0.24333183	-0.24333183	0.8603419	-0.24333183	-0.24333183	-0.24333183	-0.24333183	-0.24333183	-0.24333183	-0.24333183	-0.24333183	1.8253314	0.6342082	-0.24333183	-0.24333183	-0.24333183	-0.24333183	-0.24333183	-0.24333183	-0.24333183	-0.24333183	-0.24333183	-0.24333183	1.2247967	0.13956092	-0.24333183	-0.24333183	-0.24333183	-0.24333183	-0.24333183	-0.24333183	-0.24333183	-0.24333183	-0.24333183	-0.24333183	-0.24333183
-0.24333183	-0.24333183	-0.24333183	-0.24333183	0.30496112	-0.24333183	-0.24333183	-0.24333183	-0.24333183	-0.24333183	-0.24333183	-0.24333183	-0.24333183	-0.24333183	-0.24333183	-0.24333183	-0.24333183	-0.24333183	-0.24333183	-0.24333183	-0.24333183	-0.24333183	-0.24333183	-0.24333183	0.4156781	-0.24333183	0.65958357	-0.24333183	-0.24333183	-0.24333183	-0.24333183	-0.24333183	-0.24333183	-0.24333183	-0.24333183	-0.24333183	-0.24333183	-0.24333183	-0.24333183	-0.24333183	-0.24333183	-0.24333183	-0.24333183	-0.07767073	-0.24333183	-0.24333183	-0.24333183	-0.24333183	-0.24333183	-0.24333183
-0.24333183	-0.24333183	-0.24333183	-0.24333183	1.2847265	-0.24333183	-0.24333183	-0.24333183	-0.24333183	-0.24333183	-0.24333183	-0.24333183	-0.24333183	-0.24333183	-0.24333183	-0.24333183	-0.24333183	-0.24333183	-0.24333183	2.2589529	-0.24333183	-0.24333183	-0.24333183	-0.029268177	-0.24333183	-0.24333183	0.67921954	0.21932459	-0.24333183	-0.24333183	-0.24333183	-0.24333183	-0.24333183	-0.24333183	-0.24333183	-0.24333183	-0.24333183	-0.24333183	-0.24333183	-0.24333183	-0.24333183	-0.24333183	0.16030583	-0.24333183	-0.24333183	-0.24333183	-0.24333183	-0.24333183	-0.24333183	-0.24333183
-0.24333183	-0.24333183	-0.24333183	-0.24333183	-0.24333183	-0.24333183	-0.24333183	-0.24333183	-0.24333183	-0.24333183	-0.24333183	-0.24333183	-0.24333183	-0.24333183	-0.24333183	-0.24333183	-0.24333183	0.8319884	-0.24333183	-0.24333183	-0.24333183	-0.24333183	-0.24333183	-0.24333183	-0.24333183	-0.24333183	-0.24333183	-0.21327326	-0.24333183	-0.24333183	-0.24333183	-0.24333183	-0.24333183	-0.24333183	-0.24333183	-0.24333183	-0.24333183	-0.24333183	-0.24333183	-0.24333183	-0.24333183	-0.24333183	0.36803806	-0.24333183	-0.24333183	-0.24333183	-0.24333183	-0.24333183	-0.24333183	-0.24333183
-0.24333183	-0.24333183	0.3505978	-0.24333183	-0.24333183	0.24044195	-0.24333183	-0.24333183	-0.24333183	0.7254589	0.7965936	-0.24333183	-0.24333183	-0.24333183	-0.24333183	-0.24333183	-0.24333183	0.93890435	-0.24333183	-0.24333183	-0.24333183	-0.24333183	-0.09464081	-0.24333183	-0.24333183	-0.24333183	-0.24333183	0.71473485	-0.24333183	-0.24333183	-0.24333183	-0.24333183	-0.24333183	-0.24333183	-0.24333183	-0.24333183	-0.24333183	-0.24333183	-0.24333183	-0.24333183	-0.24333183	-0.24333183	-0.24333183	-0.24333183	-0.24333183	-0.24333183	-0.24333183	-0.24333183	-0.24333183	-0.24333183
-0.24333183	-0.24333183	0.21135569	0.24958314	-0.24333183	-0.24333183	-0.24333183	-0.24333183	-0.24333183	-0.24333183	3.4196014	0.15343711	-0.24333183	-0.24333183	-0.24333183	-0.24333183	-0.24333183	0.7346635	-0.24333183	-0.24333183	-0.24333183	-0.24333183	0.9537778	-0.24333183	-0.24333183	-0.24333183	-0.24333183	2.2931125	-0.24333183	-0.24333183	-0.24333183	-0.24333183	-0.24333183	-0.24333183	-0.24333183	-0.24333183	-0.24333183	-0.24333183	-0.24333183	-0.24333183	-0.24333183	-0.24333183	-0.24333183	-0.24333183	-0.24333183	-0.24333183	-0.24333183	-0.24333183	-0.24333183	-0.24333183
-0.24333183	-0.24333183	-0.24333183	0.030959863	-0.24333183	-0.24333183	-0.24333183	-0.24333183	-0.24333183	-0.24333183	0.8962998	0.5635826	-0.24333183	-0.24333183	-0.24333183	-0.24333183	-0.24333183	0.9334677	-0.24333183	-0.24333183	-0.18889828	-0.24333183	-0.042122778	-0.24333183	-0.24333183	-0.24333183	-0.24333183	-0.24333183	4.0528727	0.31149915	-0.24333183	-0.24333183	-0.24333183	-0.24333183	-0.24333183	-0.24333183	-0.24333183	-0.24333183	-0.24333183	-0.24333183	-0.24333183	-0.24333183	-0.24333183	-0.24333183	-0.24333183	-0.24333183	-0.24333183	-0.24333183	-0.24333183	-0.24333183
-0.24333183	-0.24333183	-0.24333183	-0.24333183	-0.24333183	-0.24333183	0.35467356	-0.24333183	-0.24333183	-0.24333183	-0.24333183	0.36634257	-0.24333183	-0.24333183	-0.24333183	-0.24333183	-0.24333183	-0.24333183	-0.24333183	1.3601351	-0.24333183	-0.24333183	-0.24333183	-0.24333183	-0.24333183	-0.24333183	-0.24333183	-0.24333183	0.9803674	1.0866596	-0.24333183	-0.24333183	-0.24333183	-0.24333183	-0.24333183	-0.24333183	-0.24333183	-0.24333183	-0.24333183	-0.24333183	-0.24333183	-0.24333183	-0.24333183	-0.24333183	-0.24333183	-0.24333183	-0.24333183	-0.24333183	-0.24333183	-0.24333183
-0.24333183	-0.24333183	-0.24333183	-0.24333183	-0.24333183	-0.24333183	-0.24333183	-0.24333183	-0.24333183	-0.24333183	-0.24333183	1.2827748	-0.24333183	-0.24333183	-0.24333183	-0.24333183	-0.24333183	-0.24333183	-0.24333183	-0.24333183	0.11434717	-0.24333183	-0.24100399	-0.24333183	1.3894645	-0.24333183	-0.24333183	-0.24333183	-0.19167076	1.5708758	-0.24333183	-0.24333183	-0.24333183	-0.24333183	-0.24333183	-0.24333183	-0.24333183	-0.24333183	-0.24333183	-0.24333183	-0.24333183	-0.24333183	-0.24333183	-0.24333183	-0.24333183	-0.24333183	-0.24333183	-0.24333183	-0.24333183	-0.24333183
-0.24333183	-0.24333183	-0.24333183	-0.24333183	-0.24333183	-0.24333183	-0.24333183	-0.24333183	-0.24333183	0.07598454	0.0999128	3.048854	-0.21040657	-0.18897386	-0.06615922	-0.24333183	-0.24333183	-0.24333183	-0.24333183	-0.24333183	-0.24333183	-0.24333183	0.4103655	-0.24333183	-0.24333183	0.49834126	0.52004504	-0.24333183	-0.24333183	3.8718593	-0.24333183	-0.24333183	-0.24333183	-0.24333183	-0.24333183	-0.24333183	-0.24333183	-0.24333183	-0.24333183	-0.24333183	-0.24333183	-0.24333183	-0.24333183	-0.24333183	-0.24333183	-0.24333183	-0.24333183	-0.24333183	-0.24333183	-0.24333183
-0.24333183	-0.24333183	-0.24333183	-0.24333183	-0.24333183	-0.24333183	-0.24333183	-0.24333183	-0.24333183	-0.24333183	-0.24333183	1.1082021	0.2180118	-0.24333183	-0.24333183	-0.24333183	-0.24333183	-0.24333183	-0.24333183	-0.24333183	-0.24333183	-0.24333183	-0.24333183	-0.24333183	-0.24333183	-0.24333183	-0.24333183	-0.24333183	-0.24333183	2.4491277	0.09116026	-0.24333183	-0.24333183	-0.24333183	-0.24333183	-0.24333183	-0.24333183	-0.24333183	-0.24333183	-0.24333183	-0.24333183	-0.24333183	-0.24333183	-0.24333183	-0.24333183	-0.24333183	-0.24333183	-0.24333183	-0.24333183	-0.24333183
-0.24333183	-0.24333183	-0.24333183	-0.24333183	-0.24333183	-0.24333183	-0.24333183	-0.24333183	-0.24333183	-0.24333183	-0.24333183	0.2958304	0.58239	-0.24333183	-0.24333183	-0.24333183	-0.24333183	-0.24333183	-0.24333183	-0.24333183	-0.24333183	-0.24333183	-0.24333183	-0.24333183	-0.24333183	-0.24333183	-0.24333183	0.2304857	-0.24333183	1.9147516	2.119048	-0.24333183	-0.24333183	-0.24333183	-0.24333183	-0.24333183	-0.24333183	-0.24333183	-0.24333183	-0.24333183	-0.24333183	-0.24333183	-0.24333183	-0.24333183	-0.24333183	-0.24333183	-0.24333183	-0.24333183	-0.24333183	-0.24333183
-0.24333183	-0.24333183	-0.24333183	-0.24333183	-0.24333183	-0.24333183	-0.24333183	-0.24333183	-0.24333183	-0.24333183	-0.24333183	-0.24333183	1.10342	2.1202543	-0.24333183	-0.24333183	-0.24333183	-0.24333183	-0.24333183	-0.24333183	-0.24333183	-0.24333183	1.5800164	-0.24333183	-0.24333183	-0.24333183	-0.24333183	-0.24333183	-0.24333183	0.1897623	1.9958038	-0.24333183	-0.24333183	-0.24333183	-0.24333183	0.8112694	-0.24333183	-0.24333183	-0.24333183	-0.24333183	-0.24333183	-0.24333183	-0.24333183	-0.24333183	-0.24333183	-0.24333183	-0.24333183	-0.24333183	-0.24333183	-0.24333183
-0.24333183	-0.24333183	-0.24333183	-0.24333183	-0.24333183	-0.24333183	-0.24333183	-0.24333183	-0.24333183	-0.24333183	-0.24333183	-0.24333183	1.7894359	0.90935344	-0.24333183	-0.24333183	0.8826792	-0.24333183	-0.24333183	-0.24333183	-0.24333183	-0.24333183	-0.24333183	-0.24333183	-0.24333183	-0.24333183	-0.24333183	-0.24333183	-0.24333183	0.69435644	2.5126343	-0.06447681	-0.24333183	-0.24333183	-0.24333183	1.8610319	-0.24333183	-0.24333183	-0.24333183	-0.24333183	-0.24333183	-0.24333183	-0.24333183	-0.24333183	-0.24333183	-0.24333183	-0.24333183	-0.24333183	-0.24333183	-0.24333183
-0.24333183	-0.24333183	-0.24333183	-0.24333183	-0.24333183	-0.24333183	-0.24333183	1.1670563	-0.24333183	-0.24333183	-0.24333183	-0.24333183	3.99193	-0.24333183	-0.24333183	-0.24333183	-0.24333183	-0.24333183	-0.24333183	0.3348435	-0.24333183	-0.24333183	-0.24333183	-0.24333183	-0.24333183	-0.24333183	-0.24333183	-0.24333183	-0.24333183	-0.24333183	1.2460775	1.9466995	-0.24333183	-0.24333183	-0.24333183	2.410686	-0.24333183	-0.24333183	-0.24333183	-0.24333183	-0.24333183	-0.24333183	-0.24333183	-0.24333183	-0.24333183	-0.24333183	-0.24333183	0.26722658	0.13672721	1.3921735
-0.24333183	-0.24333183	-0.24333183	-0.24333183	-0.24333183	-0.24333183	-0.24333183	-0.24333183	-0.24333183	-0.24333183	-0.24333183	-0.24333183	3.8162742	0.22665508	-0.24333183	-0.24333183	-0.24333183	-0.24333183	0.4210515	-0.18292904	-0.24333183	-0.24333183	0.101262465	-0.24333183	-0.24333183	-0.24333183	-0.24333183	-0.24333183	-0.24333183	-0.24333183	-0.24333183	2.6231024	-0.24333183	-0.24333183	2.4513187	0.5516525	-0.24333183	0.30510893	-0.24333183	-0.24333183	-0.24333183	-0.24333183	-0.24333183	-0.24333183	-0.24333183	-0.24333183	0.35381642	0.03562715	-0.24333183	-0.24333183
-0.24333183	-0.24333183	-0.24333183	-0.24333183	-0.24333183	-0.24333183	-0.24333183	-0.24333183	-0.24333183	-0.24333183	-0.24333183	-0.24333183	5.439169	-0.24333183	-0.0025602852	-0.24333183	-0.24333183	-0.24333183	0.18817891	0.73888505	0.05884752	-0.24333183	-0.24333183	-0.24333183	-0.24333183	-0.24333183	-0.24333183	-0.24333183	-0.24333183	-0.24333183	-0.24333183	-0.24333183	3.3103948	-0.24333183	3.6034515	0.25241512	-0.24333183	-0.24333183	-0.24333183	-0.24333183	-0.24333183	-0.24333183	-0.24333183	-0.24333183	-0.24333183	-0.24333183	-0.24333183	-0.24333183	0.94599	-0.24333183
-0.24333183	-0.24333183	-0.24333183	-0.24333183	-0.24333183	-0.23214658	-0.24333183	-0.24333183	-0.24333183	-0.24333183	-0.24333183	-0.24333183	4.0052123	-0.24333183	-0.24333183	-0.24333183	-0.24333183	-0.24333183	-0.24333183	-0.24333183	-0.24333183	-0.24333183	1.0381646	-0.24333183	-0.24333183	-0.11039884	-0.24333183	-0.24333183	-0.24333183	-0.24333183	-0.24333183	-0.24333183	3.7160938	-0.2128248	1.0431799	-0.24333183	-0.24333183	-0.24333183	-0.24333183	-0.24333183	-0.24333183	-0.24333183	-0.24333183	-0.24333183	-0.24333183	-0.24333183	-0.24333183	-0.24333183	3.2707834	0.7412864
-0.24333183	-0.24333183	-0.20714726	-0.24333183	-0.24333183	-0.24333183	-0.24333183	-0.24333183	-0.24333183	-0.24333183	-0.24333183	-0.24333183	5.554137	-0.24333183	-0.24333183	-0.24333183	-0.24333183	-0.24333183	-0.24333183	-0.24333183	0.7105778	-0.24333183	1.3259233	-0.24333183	-0.010372167	-0.24333183	-0.24333183	-0.24333183	1.3905357	-0.24333183	-0.24333183	-0.24333183	2.8594885	-0.24333183	-0.24333183	-0.24333183	-0.24333183	-0.24333183	-0.24333183	-0.24333183	-0.24333183	-0.24333183	-0.24333183	-0.24333183	-0.24333183	-0.24333183	-0.24333183	-0.15164879	4.087037	1.2162179
-0.24333183	-0.24333183	-0.24333183	-0.24333183	-0.24333183	-0.24333183	-0.24333183	-0.24333183	-0.24333183	-0.24333183	-0.24333183	-0.24333183	4.43318	-0.24333183	-0.24333183	-0.24333183	-0.24333183	-0.24333183	-0.24333183	-0.24333183	-0.24333183	-0.24333183	0.33280832	-0.24333183	-0.24333183	-0.24333183	2.067242	-0.24333183	-0.24333183	0.62943774	-0.24333183	-0.24333183	-0.24333183	3.138987	-0.24333183	-0.24333183	-0.24333183	-0.24333183	0.40750897	-0.24333183	-0.24333183	-0.24333183	-0.24333183	-0.24333183	-0.24333183	-0.24333183	-0.24333183	1.6457363	3.2764456	2.1318996
-0.24333183	-0.24333183	-0.24333183	-0.24333183	-0.24333183	-0.24333183	-0.24333183	-0.24333183	-0.24333183	-0.24333183	-0.24333183	-0.24333183	3.7871938	-0.24333183	-0.24333183	-0.24333183	0.6870902	-0.24333183	-0.24333183	-0.24333183	-0.24333183	0.5864745	0.07637196	-0.24333183	-0.24333183	-0.24333183	-0.24333183	0.5042187	-0.15320818	-0.24333183	-0.24333183	-0.24333183	-0.24333183	0.25700966	-0.24333183	-0.24333183	-0.24333183	-0.24333183	-0.24333183	-0.24333183	-0.24333183	-0.24333183	-0.24333183	-0.24333183	-0.24333183	-0.24333183	-0.24333183	1.685586	3.9468043	-0.24333183
-0.24333183	-0.24333183	-0.24333183	-0.24333183	-0.24333183	-0.24333183	-0.24333183	-0.24333183	-0.24333183	-0.24333183	-0.24333183	-0.24333183	4.1141777	-0.24333183	-0.24333183	-0.24333183	1.5667162	-0.24333183	-0.24333183	-0.24333183	-0.24333183	1.860834	3.2371795	-0.24333183	-0.24333183	-0.24333183	-0.24333183	-0.007843068	0.48658225	-0.24333183	-0.24333183	-0.24333183	0.24417531	-0.24333183	-0.24333183	-0.24333183	-0.24333183	-0.24333183	-0.24333183	-0.24333183	-0.24333183	-0.24333183	-0.24333183	-0.24333183	-0.24333183	-0.24333183	-0.24333183	4.342763	-0.24333183	-0.24333183
-0.24333183	-0.24333183	-0.24333183	-0.24333183	-0.24333183	-0.24333183	-0.24333183	-0.24333183	-0.24333183	-0.24333183	-0.24333183	-0.24333183	3.6156344	-0.24333183	-0.24333183	-0.24333183	1.7611008	-0.24333183	-0.24333183	-0.24333183	-0.24333183	1.0718843	3.3797488	-0.24333183	0.136289	-0.24333183	-0.24333183	1.7342249	-0.24333183	-0.24333183	-0.24333183	-0.24333183	0.1506444	-0.24333183	-0.24333183	-0.24333183	-0.24333183	-0.24333183	-0.24333183	-0.24333183	-0.24333183	-0.24333183	-0.24333183	-0.24333183	-0.24333183	-0.24333183	0.25214577	2.8952324	0.8144717	-0.24333183
-0.24333183	-0.24333183	-0.24333183	-0.24333183	-0.24333183	-0.24333183	-0.24333183	-0.24333183	-0.24333183	-0.24333183	-0.24333183	-0.24333183	1.10371	-0.24333183	-0.24333183	-0.24333183	0.8468378	-0.023827521	-0.24333183	-0.24333183	-0.24333183	-0.24333183	-0.24333183	-0.24333183	-0.012811501	-0.24333183	-0.24333183	0.39425367	0.6480053	-0.24333183	-0.24333183	-0.24333183	0.11498451	-0.24333183	-0.24333183	-0.24333183	-0.24333183	-0.24333183	-0.24333183	-0.24333183	-0.24333183	-0.24333183	-0.24333183	-0.24333183	-0.24333183	-0.24333183	1.6239568	2.4811993	0.6527171	-0.24333183
-0.24333183	-0.24333183	-0.24333183	-0.24333183	-0.24333183	-0.24333183	-0.24333183	-0.24333183	-0.24333183	-0.24333183	-0.24333183	-0.24333183	1.9801717	-0.24333183	-0.24333183	-0.24333183	-0.24333183	2.1494312	-0.24333183	-0.24333183	-0.24333183	-0.24333183	0.3421789	1.3677895	-0.24333183	-0.24333183	-0.24333183	-0.24333183	-0.24333183	-0.24333183	-0.24333183	-0.24333183	-0.24333183	-0.24333183	0.041639406	-0.24333183	-0.24333183	-0.24333183	-0.24333183	-0.24333183	-0.24333183	-0.24333183	-0.24333183	-0.24333183	-0.24333183	-0.22483948	2.9076362	0.6705656	-0.24333183	0.59440595
-0.24333183	-0.24333183	-0.24333183	-0.24333183	-0.24333183	-0.24333183	-0.24333183	-0.24333183	-0.24333183	-0.24333183	-0.24333183	-0.24333183	2.4148815	-0.24333183	-0.24333183	-0.24333183	0.024020396	0.9238083	-0.24333183	-0.24333183	-0.24333183	-0.24333183	2.1786501	-0.24333183	-0.24333183	-0.24333183	-0.24333183	-0.24333183	0.5077326	-0.24333183	-0.24333183	-0.24333183	-0.24333183	-0.24333183	-0.24333183	-0.24333183	-0.24333183	-0.24333183	-0.24333183	-0.24333183	-0.24333183	-0.24333183	-0.24333183	-0.24333183	-0.24333183	2.3956056	1.7172916	-0.24333183	-0.24333183	2.1928
-0.24333183	-0.24333183	-0.24333183	-0.24333183	-0.24333183	-0.24333183	-0.24333183	-0.24333183	-0.24333183	-0.24333183	-0.24333183	-0.24333183	0.6362575	0.8638508	1.2767819	-0.24333183	-0.24333183	0.96623546	1.9640075	-0.24333183	-0.24333183	-0.24333183	-0.24333183	-0.24333183	-0.24333183	-0.24333183	-0.24333183	-0.24333183	-0.24333183	-0.24333183	-0.24333183	-0.24333183	-0.24333183	-0.24333183	-0.24333183	-0.24333183	-0.24333183	-0.24333183	-0.24333183	-0.24333183	-0.24333183	-0.24333183	-0.24333183	-0.24333183	-0.24333183	4.532799	-0.24333183	-0.24333183	0.083977215	-0.18035504
-0.24333183	-0.24333183	-0.24333183	-0.24333183	-0.24333183	-0.24333183	-0.24333183	-0.24333183	-0.24333183	-0.24333183	-0.24333183	-0.24333183	2.8439343	-0.24333183	-0.24333183	-0.24333183	-0.24333183	-0.24333183	1.950004	-0.24333183	-0.24333183	-0.24333183	-0.24333183	-0.24333183	-0.24333183	-0.24333183	-0.24333183	-0.24333183	-0.24333183	0.28495836	-0.24333183	-0.24333183	-0.24333183	-0.24333183	-0.24333183	-0.24333183	-0.24333183	-0.24333183	-0.24333183	-0.24333183	-0.24333183	-0.24333183	-0.24333183	-0.0807295	-0.0868637	3.7370875	-0.22261941	-0.13584414	1.2191831	1.464284
-0.24333183	-0.24333183	-0.24333183	-0.24333183	-0.24333183	-0.24333183	-0.24333183	-0.24333183	-0.24333183	-0.24333183	-0.24333183	-0.24333183	0.36103216	-0.24333183	-0.24333183	-0.24333183	-0.24333183	-0.24333183	1.1927177	-0.037673593	-0.24333183	-0.24333183	-0.24333183	-0.24333183	-0.24333183	-0.24333183	-0.24333183	-0.24333183	-0.24333183	0.7435519	-0.24333183	-0.24333183	-0.24333183	-0.24333183	-0.24333183	-0.24333183	-0.24333183	-0.24333183	-0.24333183	-0.24333183	-0.24333183	-0.24333183	-0.24333183	1.0095223	3.2968557	2.1921659	-0.24333183	-0.24333183	-0.24333183	2.298778
-0.24333183	-0.24333183	-0.24333183	-0.24333183	-0.24333183	-0.24333183	-0.24333183	-0.24333183	-0.24333183	-0.24333183	-0.24333183	-0.24333183	-0.24333183	-0.24333183	0.18173854	-0.15958294	-0.24333183	-0.24333183	0.7913632	0.2153167	-0.24333183	-0.24333183	-0.24333183	-0.24333183	-0.24333183	-0.24333183	-0.24333183	-0.24333183	-0.24333183	-0.070964806	-0.24333183	-0.24333183	-0.24333183	-0.118215166	-0.24333183	-0.24333183	-0.24333183	-0.24333183	-0.24333183	-0.24333183	-0.24333183	-0.24333183	-0.24333183	-0.24333183	2.758435	-0.24333183	-0.24333183	-0.24333183	-0.24333183	1.9753861
-0.24333183	-0.24333183	-0.24333183	-0.24333183	-0.24333183	-0.24333183	-0.24333183	-0.24333183	-0.24333183	-0.24333183	-0.24333183	-0.24333183	-0.24333183	-0.24333183	-0.24333183	-0.24333183	-0.24333183	-0.24333183	1.364918	-0.24333183	-0.24333183	-0.24333183	-0.24333183	-0.24333183	-0.24333183	-0.24333183	-0.24333183	-0.24333183	-0.24333183	-0.24333183	0.43028176	-0.24333183	-0.24333183	0.15679167	-0.24333183	-0.24333183	-0.24333183	-0.24333183	-0.24333183	-0.24333183	-0.24333183	0.058791988	-0.24333183	0.36962658	2.5594776	-0.24333183	-0.24333183	-0.24333183	-0.24333183	1.3627982
-0.24333183	-0.24333183	-0.24333183	-0.24333183	-0.24333183	-0.24333183	-0.24333183	-0.24333183	-0.24333183	-0.24333183	-0.24333183	-0.24333183	0.11803698	-0.24333183	0.38376388	-0.24333183	-0.24333183	-0.24333183	-0.24333183	-0.24333183	-0.24333183	-0.24333183	-0.19885014	-0.24333183	-0.24333183	-0.24333183	-0.24333183	-0.24333183	-0.24333183	-0.24333183	-0.24333183	-0.24333183	-0.24333183	-0.24333183	-0.24333183	-0.24333183	-0.24333183	-0.24333183	-0.24333183	-0.24333183	-0.24333183	-0.24333183	-0.24333183	1.2557007	1.6512623	-0.24333183	-0.24333183	-0.24333183	-0.24333183	3.1657155
-0.24333183	-0.24333183	-0.24333183	-0.24333183	-0.24333183	-0.24333183	-0.24333183	-0.24333183	-0.24333183	-0.24333183	-0.24333183	-0.24333183	0.8191781	-0.24333183	-0.24333183	-0.24333183	-0.24333183	0.56620544	-0.24333183	1.2272091	-0.24333183	-0.24333183	-0.24333183	-0.24333183	-0.24333183	-0.24333183	-0.24333183	-0.24333183	-0.24333183	0.13668573	-0.24333183	-0.24333183	-0.24333183	-0.24333183	-0.24333183	-0.24333183	-0.24333183	-0.24333183	-0.24333183	-0.24333183	0.8924624	-0.24333183	-0.24333183	2.0234106	0.15956534	-0.24333183	-0.24333183	-0.24333183	-0.24333183	3.4553366
-0.24333183	1.1811931	-0.24333183	-0.24333183	-0.24333183	-0.24333183	-0.24333183	-0.24333183	-0.24333183	-0.24333183	-0.24333183	-0.24333183	-0.24333183	-0.24333183	-0.24333183	-0.24333183	-0.24333183	-0.24333183	-0.24333183	-0.24333183	-0.24333183	-0.24333183	-0.24333183	-0.24333183	-0.24333183	-0.24333183	-0.24333183	-0.24333183	-0.24333183	-0.24333183	-0.24333183	-0.24333183	-0.24333183	-0.24333183	-0.24333183	-0.24333183	-0.24333183	-0.24333183	-0.24333183	-0.24333183	-0.24333183	1.1718383	0.39752838	2.7629755	-0.24333183	-0.24333183	-0.24333183	-0.24333183	-0.24333183	1.7897438
-0.24333183	1.0339448	-0.24333183	-0.24333183	-0.24333183	-0.24333183	-0.24333183	-0.24333183	-0.24333183	-0.099302456	-0.24333183	-0.24333183	-0.24333183	-0.24333183	-0.24333183	-0.24333183	-0.24333183	-0.24333183	-0.24333183	-0.24333183	-0.24333183	-0.24333183	-0.24333183	0.45700398	-0.24333183	-0.24333183	-0.24333183	-0.24333183	-0.24333183	-0.24333183	-0.24333183	-0.24333183	-0.24333183	-0.24333183	-0.24333183	-0.24333183	-0.24333183	-0.24333183	-0.24333183	-0.24333183	-0.24333183	-0.24333183	0.010201171	3.3720717	-0.24333183	-0.24333183	-0.24333183	-0.24333183	-0.24333183	0.9276768
-0.24333183	-0.24333183	3.6070778	-0.24333183	-0.24333183	-0.24333183	-0.24333183	-0.24333183	0.87756336	-0.24333183	-0.24333183	-0.24333183	-0.24333183	-0.24333183	-0.24333183	-0.24333183	-0.24333183	-0.24333183	-0.24333183	-0.24333183	-0.24333183	-0.24333183	-0.24333183	-0.24333183	-0.24333183	-0.24333183	-0.24333183	-0.24333183	-0.24333183	-0.24333183	-0.24333183	0.35481307	-0.24333183	-0.24333183	-0.24333183	-0.24333183	-0.24333183	-0.24333183	-0.24333183	-0.24333183	-0.24333183	-0.24333183	-0.24333183	0.2695547	-0.24333183	-0.24333183	-0.24333183	-0.24333183	-0.24333183	0.87151426
-0.24333183	-0.24333183	2.2815766	-0.24333183	-0.24333183	-0.24333183	-0.24333183	-0.24333183	-0.24333183	-0.24333183	-0.24333183	-0.24333183	-0.24333183	-0.24333183	-0.24333183	-0.24333183	-0.24333183	-0.24333183	-0.24333183	-0.24333183	-0.24333183	-0.24333183	-0.24333183	-0.24333183	-0.24333183	-0.09808847	-0.24333183	-0.24333183	-0.24333183	-0.24333183	-0.24333183	-0.24333183	-0.24333183	-0.24333183	-0.24333183	-0.24333183	-0.24333183	-0.24333183	-0.24333183	-0.24333183	-0.24333183	-0.24333183	-0.24333183	-0.24333183	0.3316722	-0.24333183	-0.24333183	-0.24333183	-0.24333183	1.2189368
-0.24333183	-0.24333183	-0.24333183	0.4316925	-0.24333183	-0.24333183	-0.24333183	-0.24333183	-0.24333183	-0.24333183	-0.24333183	-0.24333183	-0.24333183	-0.24333183	-0.24333183	-0.24333183	-0.24333183	-0.24333183	-0.24333183	-0.24333183	-0.24333183	-0.24333183	-0.24333183	-0.24333183	-0.24333183	-0.24333183	-0.24333183	-0.24333183	-0.24333183	-0.24333183	-0.24333183	-0.24333183	-0.24333183	1.1348368	-0.24333183	-0.24333183	-0.24333183	-0.24333183	-0.24333183	-0.24333183	-0.24333183	-0.24333183	-0.24333183	-0.24333183	-0.24333183	2.7704568	-0.24333183	-0.24333183	-0.24333183	0.5209397
-0.24333183	-0.24333183	-0.24333183	0.5125147	-0.24333183	-0.021245603	-0.24333183	-0.24333183	-0.24333183	-0.24333183	-0.24333183	-0.24333183	-0.24333183	-0.24333183	-0.24333183	-0.24333183	-0.24333183	-0.24333183	-0.24333183	-0.24333183	-0.24333183	-0.24333183	-0.24333183	-0.24333183	-0.24333183	-0.24333183	-0.24333183	-0.24333183	-0.24333183	-0.24333183	-0.24333183	-0.24333183	-0.24333183	1.8125632	-0.24333183	-0.24333183	-0.24333183	-0.24333183	-0.24333183	-0.24333183	-0.24333183	-0.24333183	-0.24333183	-0.24333183	-0.24333183	2.7398217	3.67493	-0.24333183	-0.24333183	-0.24333183
-0.24333183	-0.24333183	-0.24333183	-0.24333183	-0.24333183	1.9989197	-0.24333183	-0.24333183	-0.24333183	-0.24333183	0.29659307	-0.24333183	-0.24333183	-0.24333183	-0.24333183	-0.24333183	-0.24333183	-0.24333183	-0.24333183	-0.24333183	-0.24333183	0.571527	-0.24333183	-0.24333183	-0.24333183	-0.24333183	-0.24333183	-0.24333183	-0.24333183	-0.24333183	-0.24333183	-0.24333183	-0.24333183	1.2947798	0.1760951	-0.24333183	-0.24333183	-0.24333183	-0.24333183	-0.24333183	-0.24333183	-0.24333183	-0.24333183	-0.24333183	-0.24333183	-0.24333183	2.2525115	1.472484	-0.24333183	-0.24333183
-0.24333183	-0.24333183	-0.24333183	-0.24333183	0.11024923	2.5201907	-0.24333183	-0.24333183	-0.24333183	-0.24333183	-0.23535879	-0.24333183	-0.24333183	-0.24333183	-0.24333183	-0.24333183	-0.24333183	-0.24333183	-0.24333183	-0.24333183	-0.24333183	-0.24333183	-0.24333183	-0.24333183	-0.24333183	-0.24333183	-0.24333183	-0.24333183	-0.24333183	-0.24333183	-0.24333183	-0.24333183	-0.24333183	1.334999	0.38897812	-0.24333183	-0.24333183	-0.24333183	-0.24333183	-0.24333183	-0.24333183	-0.24333183	-0.24333183	-0.24333183	-0.24333183	-0.24333183	-0.24333183	1.8310313	-0.24333183	-0.24333183
-0.24333183	-0.24333183	-0.24333183	-0.24333183	0.9910412	1.8768821	-0.24333183	-0.24333183	-0.24333183	-0.24333183	-0.0888147	-0.24333183	-0.24333183	-0.24333183	-0.24333183	-0.24333183	-0.24333183	-0.24333183	-0.24333183	-0.24333183	-0.24333183	-0.24333183	0.009824341	-0.24333183	-0.24333183	-0.24333183	-0.24333183	-0.24333183	-0.24333183	-0.24333183	-0.24333183	-0.24333183	-0.24333183	1.688408	-0.24333183	-0.24333183	-0.24333183	-0.24333183	-0.24333183	-0.24333183	-0.24333183	-0.24333183	-0.24333183	-0.24333183	-0.24333183	-0.24333183	-0.24333183	-0.19347854	0.71410525	-0.24333183
-0.24333183	-0.24333183	-0.24333183	0.08315704	-0.24333183	1.4573548	-0.24333183	-0.24333183	-0.24333183	-0.24333183	-0.24333183	-0.24333183	-0.24333183	-0.24333183	-0.24333183	-0.24333183	-0.24333183	-0.24333183	-0.24333183	-0.24333183	-0.24333183	-0.24333183	-0.24333183	-0.24333183	-0.24333183	-0.24333183	-0.24333183	-0.24333183	-0.24333183	-0.24333183	-0.24333183	-0.24333183	-0.24333183	-0.24333183	-0.24333183	-0.24333183	0.11723635	-0.24333183	-0.24333183	-0.24333183	-0.24333183	-0.24333183	-0.24333183	-0.24333183	-0.24333183	-0.24333183	-0.24333183	-0.24333183	-0.24333183	-0.24333183
-0.24333183	-0.24333183	1.3722274	-0.24333183	-0.24333183	1.0397934	-0.24333183	-0.24333183	-0.24333183	0.25982803	-0.24333183	-0.24333183	-0.24333183	-0.24333183	-0.24333183	-0.24333183	-0.24333183	-0.24333183	-0.24333183	-0.24333183	1.1788226	-0.24333183	-0.24333183	-0.24333183	-0.24333183	-0.24333183	-0.24333183	2.1407456	-0.24333183	-0.24333183	-0.24333183	-0.24333183	-0.24333183	-0.24333183	-0.24333183	-0.24333183	-0.24333183	-0.24333183	-0.24333183	-0.24333183	-0.24333183	-0.24333183	-0.24333183	-0.24333183	-0.0059928764	-0.24333183	-0.24333183	-0.24333183	-0.24333183	0.046686243
-0.24333183	-0.24333183	-0.24333183	-0.24333183	-0.24333183	-0.24333183	-0.24333183	-0.24333183	-0.24333183	-0.24333183	-0.24333183	-0.24333183	-0.24333183	-0.24333183	-0.24333183	-0.24333183	-0.24333183	-0.24333183	-0.24333183	-0.24333183	-0.24333183	0.012773864	-0.24333183	-0.24333183	-0.24333183	-0.24333183	-0.24333183	0.07336943	-0.24333183	-0.24333183	-0.24333183	-0.24333183	-0.24333183	-0.24333183	-0.24333183	-0.24333183	-0.24333183	-0.24333183	-0.24333183	-0.24333183	-0.24333183	-0.24333183	-0.24333183	-0.24333183	0.09619768	-0.24333183	-0.24333183	-0.24333183	-0.24333183	-0.24333183
-0.24333183	0.08819775	-0.24333183	-0.24333183	-0.24333183	-0.24333183	-0.24333183	-0.24333183	-0.24333183	-0.24333183	-0.24333183	-0.24333183	-0.24333183	-0.24333183	-0.24333183	-0.24333183	-0.24333183	-0.24333183	-0.24333183	-0.24333183	-0.24333183	-0.24333183	-0.24333183	-0.24333183	-0.0024779849	-0.24333183	-0.24333183	-0.24333183	-0.24333183	-0.24333183	-0.24333183	-0.24333183	-0.24333183	-0.24333183	-0.24333183	-0.24333183	-0.24333183	-0.24333183	-0.24333183	-0.24333183	-0.24333183	-0.24333183	-0.24333183	-0.24333183	-0.24333183	-0.24333183	0.16979706	-0.24333183	-0.24333183	-0.24333183
-0.24333183	-0.24333183	-0.24333183	-0.24333183	-0.24333183	0.15174451	-0.24333183	-0.14952393	-0.24333183	-0.24333183	-0.24333183	-0.24333183	-0.24333183	-0.24333183	-0.24333183	-0.24333183	-0.24333183	0.57647437	-0.24333183	-0.24333183	-0.24333183	-0.24333183	-0.24333183	-0.24333183	-0.24333183	-0.24333183	-0.24333183	-0.24333183	-0.24333183	-0.24333183	-0.24333183	-0.24333183	-0.24333183	-0.24333183	-0.24333183	-0.24333183	0.28130728	-0.24333183	-0.24333183	-0.24333183	-0.24333183	0.7599341	-0.24333183	-0.24333183	-0.24333183	-0.24333183	-0.24333183	-0.24333183	-0.24333183	0.83244026
-0.24333183	-0.24333183	-0.24333183	-0.24333183	-0.24333183	-0.054805912	0.7679385	-0.24333183	-0.24333183	-0.24333183	-0.24333183	-0.24333183	-0.24333183	-0.24333183	-0.24333183	-0.24333183	-0.21065044	-0.24333183	-0.24333183	-0.24333183	-0.24333183	-0.24333183	-0.24333183	-0.24333183	-0.15299238	-0.24333183	-0.24333183	-0.24333183	-0.24333183	-0.24333183	-0.24333183	-0.24333183	-0.24333183	-0.24333183	-0.24333183	-0.24333183	-0.24333183	-0.24333183	-0.24333183	-0.24333183	-0.24333183	-0.24333183	-0.24333183	-0.24333183	-0.24333183	3.666691	-0.24333183	-0.24333183	-0.24333183	1.8243017
-0.24333183	-0.24333183	-0.24333183	-0.24333183	-0.24333183	-0.24333183	0.57326967	0.7418367	-0.24333183	-0.24333183	-0.24333183	-0.24333183	-0.24333183	-0.24333183	-0.24333183	-0.24333183	0.7521244	-0.24333183	-0.24333183	-0.24333183	-0.24333183	-0.24333183	-0.24333183	-0.24333183	-0.24333183	-0.24333183	-0.24333183	-0.24333183	-0.24333183	-0.24333183	-0.081977256	-0.24333183	-0.24333183	-0.24333183	-0.24333183	-0.24333183	0.2612098	-0.24333183	-0.24333183	-0.24333183	-0.24333183	-0.24333183	-0.24333183	-0.24333183	-0.24333183	1.003258	1.2244122	1.55084	-0.0059031365	0.4762312
-0.24333183	-0.24333183	-0.24333183	-0.24333183	-0.24333183	-0.24333183	-0.24333183	1.4851668	-0.24333183	-0.24333183	-0.24333183	-0.24333183	-0.24333183	-0.24333183	-0.24333183	-0.0019780889	-0.24333183	-0.24333183	-0.24333183	-0.24333183	-0.24333183	-0.24333183	-0.24333183	-0.24333183	-0.24333183	-0.24333183	-0.24333183	-0.24333183	-0.24333183	-0.24333183	-0.24333183	-0.24333183	-0.24333183	-0.24333183	-0.24333183	-0.24333183	0.4072344	-0.24333183	-0.24333183	-0.24333183	-0.24333183	-0.24333183	-0.24333183	-0.24333183	-0.24333183	-0.24333183	1.0444524	1.8990003	-0.24333183	0.021180708
-0.24333183	-0.24333183	-0.24333183	-0.24333183	-0.24333183	-0.24333183	-0.24333183	0.8371862	0.44998184	-0.24333183	-0.24333183	-0.24333183	-0.24333183	-0.24333183	-0.24333183	-0.23078203	-0.24333183	-0.08000399	-0.24333183	-0.24333183	-0.24333183	-0.24333183	-0.24333183	-0.24333183	-0.24333183	0.13129948	-0.24333183	-0.24333183	-0.24333183	-0.24333183	-0.24333183	-0.24333183	-0.24333183	-0.24333183	-0.24333183	-0.24333183	-0.24333183	-0.24333183	-0.24333183	-0.24333183	-0.24333183	-0.24333183	-0.025341194	-0.24333183	-0.24333183	-0.24333183	-0.24333183	0.9563297	0.15704237	1.8150088
-0.24333183	-0.24333183	-0.24333183	-0.24333183	-0.24333183	-0.24333183	0.06290282	0.97692	1.2200197	0.71133405	0.5417273	-0.24333183	-0.24333183	-0.24333183	-0.24333183	-0.24333183	-0.24333183	0.62019825	-0.070966356	-0.24333183	-0.24333183	-0.24333183	-0.24333183	-0.24333183	-0.24333183	-0.24333183	0.3149876	0.4014872	-0.24333183	-0.24333183	-0.24333183	-0.24333183	-0.24333183	-0.24333183	-0.24333183	-0.24333183	-0.24333183	-0.24333183	-0.24333183	-0.24333183	-0.24333183	-0.24333183	-0.24333183	0.018033888	-0.24333183	-0.24333183	0.4011565	0.18721732	-0.24333183	-0.24333183
-0.24333183	-0.24333183	-0.24333183	-0.24333183	-0.24333183	-0.24333183	1.070019	-0.24333183	2.1063015	-0.24333183	0.43120688	-0.24333183	-0.24333183	0.15989532	-0.24333183	-0.24333183	-0.24333183	-0.24333183	-0.24333183	-0.24333183	-0.24333183	-0.24333183	-0.24333183	-0.24333183	-0.24333183	-0.24333183	-0.24333183	-0.24333183	-0.24333183	-0.24333183	-0.24333183	-0.24333183	-0.24333183	-0.24333183	-0.10833543	-0.24333183	-0.24333183	-0.24333183	-0.11091838	-0.24333183	-0.24333183	-0.24333183	-0.24333183	-0.24333183	-0.24333183	-0.24333183	1.1952264	-0.24333183	-0.24333183	-0.24333183
-0.24333183	-0.24333183	-0.24333183	-0.24333183	-0.24333183	0.26256594	0.64185834	-0.24333183	3.549459	1.8224872	-0.24333183	-0.24333183	-0.11531444	-0.24333183	-0.24333183	-0.24333183	-0.16741239	-0.24333183	-0.24333183	-0.24333183	-0.24333183	-0.24333183	-0.24333183	-0.24333183	-0.24333183	-0.24333183	-0.24333183	-0.24333183	-0.24333183	-0.24333183	-0.24333183	-0.24333183	-0.24333183	1.0289247	-0.24333183	-0.24333183	-0.24333183	-0.24333183	-0.24333183	-0.24333183	-0.24333183	-0.24333183	-0.24333183	-0.24333183	-0.24333183	-0.24333183	-0.24333183	-0.24333183	-0.24333183	-0.24333183
-0.24333183	-0.24333183	-0.24333183	-0.24333183	-0.05500918	-0.24333183	-0.24333183	-0.24333183	1.6766077	3.5757508	-0.24333183	2.187227	-0.24333183	-0.24333183	-0.24333183	-0.24333183	0.13567694	-0.24333183	-0.24333183	-0.24333183	-0.24333183	-0.24333183	-0.24333183	-0.24333183	-0.24333183	-0.24333183	-0.19642083	-0.24333183	-0.24333183	-0.24333183	-0.24333183	-0.24333183	-0.24333183	0.57504666	-0.24333183	-0.24333183	-0.24333183	-0.24333183	-0.24333183	-0.24333183	-0.24333183	-0.24333183	-0.24333183	1.5107223	-0.24333183	-0.15375075	-0.24333183	-0.24333183	-0.24333183	-0.24333183
-0.24333183	-0.24333183	-0.24333183	-0.24333183	1.7566156	1.8292046	0.7483539	-0.24333183	-0.24333183	3.5241485	0.21759096	-0.24333183	0.48603213	-0.24333183	-0.24333183	-0.24333183	-0.032797493	-0.24333183	-0.24333183	-0.24333183	-0.24333183	-0.24333183	-0.24333183	-0.24333183	-0.24333183	-0.24333183	-0.24333183	0.87232333	-0.24333183	-0.24333183	-0.24333183	-0.24333183	-0.24333183	-0.24333183	-0.24333183	-0.24333183	-0.24333183	-0.24333183	-0.24333183	-0.24333183	-0.24333183	-0.24333183	-0.24333183	-0.23027284	-0.24333183	-0.24333183	-0.24333183	-0.24333183	1.1941534	-0.24333183
-0.24333183	-0.24333183	-0.24333183	-0.24333183	-0.24333183	-0.24333183	2.7676969	-0.24333183	-0.24333183	3.0749295	2.3088722	-0.24333183	-0.24333183	-0.24333183	-0.24333183	-0.24333183	-0.24333183	-0.24333183	-0.24333183	-0.24333183	-0.24333183	-0.24333183	0.2702864	-0.24333183	-0.24333183	-0.24333183	-0.24333183	1.2091213	-0.24333183	-0.24333183	-0.24333183	-0.24333183	-0.24333183	-0.24333183	-0.24333183	-0.24333183	-0.24333183	-0.24333183	-0.24333183	-0.24333183	-0.24333183	-0.24333183	-0.24333183	-0.24333183	-0.24333183	-0.24333183	-0.24333183	-0.24333183	2.0318527	0.26296163
-0.24333183	-0.24333183	-0.24333183	-0.24333183	-0.24333183	-0.24333183	1.0845598	-0.24333183	0.99391	1.0696971	2.9274995	-0.00451224	-0.24333183	-0.24333183	-0.24333183	-0.24333183	-0.054051895	-0.24333183	-0.24333183	-0.24333183	-0.24333183	-0.24333183	-0.24333183	-0.24333183	-0.24333183	-0.24333183	-0.24333183	-0.24333183	-0.24333183	-0.24333183	-0.24333183	-0.24333183	-0.24333183	-0.24333183	-0.24333183	-0.24333183	-0.24333183	-0.24333183	-0.24333183	-0.24333183	-0.24333183	-0.24333183	-0.24333183	-0.24333183	0.6128717	-0.24333183	-0.24333183	-0.24333183	0.17784525	0.30481502
-0.24333183	-0.24333183	-0.24333183	-0.24333183	-0.24333183	-0.24333183	-0.24333183	-0.24333183	1.971349	1.6442177	3.3960547	2.8075833	-0.24333183	-0.24333183	-0.24333183	-0.24333183	0.90950835	-0.2061605	-0.24333183	-0.24333183	-0.24333183	-0.24333183	-0.24333183	-0.24333183	-0.24333183	-0.15941145	-0.24333183	-0.24333183	-0.24333183	-0.24333183	-0.24333183	-0.24333183	-0.24333183	-0.24333183	-0.24333183	-0.24333183	-0.24333183	-0.24333183	-0.24333183	-0.24333183	-0.24333183	-0.24333183	-0.24333183	-0.24333183	1.1173121	-0.24333183	-0.24333183	-0.24333183	-0.24333183	-0.24333183
-0.24333183	-0.24333183	-0.24333183	-0.24333183	-0.24333183	-0.24333183	-0.24333183	-0.24333183	0.94903564	2.2832494	0.73375124	4.404854	-0.24333183	-0.24333183	-0.24333183	-0.24333183	0.7707828	-0.24333183	-0.24333183	-0.24333183	-0.24333183	-0.24333183	-0.24333183	-0.24333183	-0.24333183	-0.24333183	-0.24333183	-0.24333183	-0.24333183	-0.24333183	-0.24333183	-0.24333183	-0.24333183	-0.24333183	-0.24333183	-0.24333183	-0.24333183	-0.24333183	-0.24333183	-0.18037708	-0.24333183	-0.24333183	-0.24333183	1.061034	0.4202544	-0.24333183	-0.24333183	-0.24333183	-0.24333183	-0.15974535
-0.24333183	-0.24333183	-0.24333183	-0.24333183	-0.24333183	-0.24333183	-0.24333183	-0.24333183	1.113592	2.4028945	-0.012852293	4.612154	2.1557286	-0.24333183	-0.24333183	-0.24333183	0.9466223	-0.24333183	-0.24333183	-0.24333183	-0.24333183	-0.24333183	-0.24333183	-0.24333183	-0.24333183	-0.24333183	-0.24333183	-0.24333183	0.250315	-0.24333183	-0.24333183	-0.24333183	-0.24333183	-0.24333183	-0.24333183	-0.24333183	-0.24333183	-0.24333183	-0.24333183	-0.24333183	-0.24333183	-0.24333183	-0.24333183	1.3221606	-0.24333183	-0.24333183	-0.24333183	-0.24333183	-0.24333183	-0.24333183
-0.24333183	-0.24333183	-0.24333183	0.16783325	-0.24333183	-0.24333183	-0.24333183	-0.24333183	-0.24333183	-0.24333183	2.1534078	2.5018795	4.3565784	-0.24333183	-0.24333183	-0.24333183	-0.24333183	-0.24333183	-0.24333183	-0.24333183	-0.24333183	-0.24333183	-0.24333183	-0.24333183	-0.24333183	-0.24333183	-0.24333183	-0.24333183	-0.24333183	-0.24333183	-0.24333183	-0.24333183	-0.24333183	-0.24333183	-0.24333183	-0.24333183	-0.24333183	-0.24333183	-0.24333183	-0.24333183	0.17450827	-0.24333183	-0.24333183	0.67299694	-0.24333183	-0.24333183	-0.24333183	-0.24333183	-0.24333183	-0.24333183
-0.24333183	-0.24333183	-0.24333183	0.0899072	-0.24333183	-0.24333183	-0.24333183	-0.24333183	-0.24333183	-0.24333183	0.72456765	0.5621565	2.1295984	0.23609272	-0.24333183	-0.24333183	-0.24333183	-0.24333183	-0.24333183	-0.24333183	-0.24333183	-0.24333183	-0.24333183	-0.24333183	-0.24333183	-0.24333183	-0.24333183	-0.24333183	-0.24333183	-0.24333183	-0.24333183	-0.24333183	-0.24333183	-0.24333183	-0.24333183	-0.24333183	-0.24333183	-0.24333183	-0.24333183	-0.24333183	-0.24333183	-0.24333183	-0.24333183	-0.24333183	-0.24333183	-0.24333183	-0.24333183	-0.24333183	-0.06283827	-0.24333183
-0.24333183	-0.24333183	-0.24333183	-0.24333183	-0.24333183	-0.24333183	-0.24333183	-0.24333183	-0.24333183	-0.24333183	-0.13163105	1.0575321	0.8072182	1.1141402	-0.24333183	-0.24333183	-0.24333183	-0.24333183	-0.24333183	-0.24333183	0.6114355	-0.24333183	-0.24333183	-0.24333183	-0.24333183	-0.24333183	-0.24333183	-0.24333183	-0.24333183	-0.24333183	-0.24333183	-0.24333183	-0.24333183	-0.24333183	-0.24333183	-0.24333183	-0.24333183	-0.24333183	-0.24333183	-0.24333183	-0.24333183	-0.24333183	-0.24333183	0.30887666	-0.24333183	-0.24333183	-0.24333183	-0.24333183	-0.24333183	-0.24333183
-0.24333183	-0.24333183	-0.24333183	-0.24333183	-0.24333183	-0.24333183	-0.24333183	-0.24333183	-0.24333183	-0.24333183	-0.22870696	-0.24333183	1.5236082	1.3838482	-0.24333183	-0.24333183	-0.24333183	-0.24333183	-0.24333183	-0.24333183	0.090382054	-0.24333183	-0.24333183	-0.24333183	-0.24333183	-0.24333183	-0.24333183	-0.24333183	-0.24333183	-0.24333183	-0.24333183	-0.24333183	-0.24333183	-0.24333183	-0.24333183	-0.24333183	-0.24333183	-0.24333183	-0.24333183	-0.24333183	-0.24333183	-0.24333183	-0.24333183	1.3102467	-0.24333183	-0.24333183	-0.24333183	-0.24333183	-0.24333183	-0.24333183
-0.24333183	-0.24333183	-0.24333183	-0.24333183	-0.24333183	-0.24333183	-0.24333183	-0.24333183	-0.24333183	-0.24333183	-0.24333183	-0.24333183	1.2632675	0.5542851	-0.24333183	-0.24333183	-0.24333183	-0.24333183	-0.24333183	-0.24333183	-0.24333183	-0.24333183	-0.24333183	-0.24333183	-0.24333183	-0.24333183	-0.24333183	-0.24333183	-0.24333183	-0.24333183	-0.24333183	-0.24333183	-0.24333183	-0.24333183	-0.24333183	-0.24333183	-0.24333183	-0.24333183	-0.24333183	-0.24333183	-0.24333183	-0.24333183	-0.24333183	0.79942256	-0.24333183	-0.24333183	-0.24333183	-0.24333183	-0.24333183	-0.24333183
-0.24333183	-0.24333183	-0.24333183	-0.24333183	-0.24333183	-0.24333183	-0.24333183	-0.24333183	-0.24333183	-0.24333183	-0.24333183	-0.24333183	-0.24333183	-0.04565477	0.07783849	-0.24333183	-0.24333183	-0.24333183	-0.24333183	-0.24333183	-0.24333183	-0.24333183	-0.24333183	-0.24333183	-0.24333183	-0.24333183	-0.24333183	-0.24333183	-0.24333183	-0.24333183	-0.24333183	-0.24333183	-0.24333183	-0.24333183	-0.24333183	-0.24333183	-0.24333183	-0.24333183	-0.24333183	-0.24333183	-0.24333183	-0.24333183	-0.24333183	1.9404895	0.29942214	-0.24333183	-0.17128268	-0.24333183	-0.24333183	-0.24333183
-0.24333183	-0.24333183	-0.24333183	-0.24333183	-0.24333183	-0.24333183	-0.24333183	-0.24333183	-0.24333183	-0.24333183	-0.24333183	-0.24333183	-0.24333183	-0.24333183	1.88007	-0.24333183	-0.24333183	-0.24333183	-0.24333183	-0.24333183	-0.24333183	-0.24333183	-0.24333183	-0.24333183	-0.24333183	-0.24333183	-0.24333183	-0.24333183	-0.24333183	-0.24333183	-0.24333183	-0.24333183	-0.24333183	-0.24333183	-0.24333183	-0.24333183	-0.24333183	-0.24333183	-0.24333183	-0.24333183	-0.24333183	-0.24333183	-0.24333183	-0.24333183	-0.24333183	-0.24333183	0.29454452	-0.24333183	-0.24333183	-0.24333183
-0.24333183	-0.24333183	-0.24333183	-0.24333183	-0.24333183	-0.24333183	-0.24333183	-0.24333183	-0.24333183	-0.24333183	-0.24333183	-0.24333183	-0.24333183	-0.24333183	-0.24333183	0.6969515	-0.24333183	-0.24333183	-0.24333183	-0.24333183	-0.24333183	-0.24333183	-0.24333183	-0.24333183	-0.24333183	-0.24333183	-0.24333183	-0.24333183	-0.24333183	-0.24333183	-0.24333183	-0.24333183	-0.24333183	-0.24333183	-0.24333183	-0.24333183	-0.24333183	-0.24333183	-0.24333183	-0.24333183	-0.24333183	-0.24333183	-0.24333183	-0.24333183	-0.24333183	-0.24333183	-0.24333183	-0.24333183	-0.24333183	-0.24333183
-0.24333183	-0.24333183	-0.24333183	-0.24333183	-0.24333183	-0.24333183	-0.24333183	-0.24333183	-0.24333183	-0.24333183	-0.24333183	-0.24333183	-0.24333183	-0.24333183	-0.24333183	0.06389781	-0.24333183	-0.24333183	-0.24333183	-0.24333183	-0.24333183	-0.24333183	-0.24333183	-0.24333183	-0.24333183	-0.24333183	-0.24333183	-0.24333183	-0.24333183	-0.24333183	-0.24333183	-0.24333183	-0.24333183	-0.24333183	-0.24333183	-0.24333183	-0.24333183	-0.24333183	-0.24333183	-0.24333183	-0.24333183	-0.24333183	-0.24333183	-0.24333183	-0.24333183	-0.24333183	-0.24333183	-0.24333183	-0.24333183	-0.24333183
-0.24333183	-0.24333183	-0.24333183	-0.24333183	-0.24333183	-0.24333183	-0.24333183	-0.24333183	-0.24333183	-0.24333183	-0.24333183	-0.24333183	-0.24333183	-0.24333183	-0.24333183	-0.24333183	-0.24333183	-0.24333183	-0.24333183	-0.24333183	-0.24333183	-0.24333183	-0.24333183	-0.24333183	-0.24333183	-0.24333183	-0.24333183	-0.24333183	-0.24333183	-0.24333183	-0.24333183	-0.24333183	-0.24333183	-0.24333183	-0.24333183	-0.24333183	-0.24333183	-0.24333183	-0.24333183	-0.24333183	-0.24333183	-0.24333183	-0.24333183	-0.24333183	-0.24333183	-0.24333183	-0.24333183	-0.24333183	-0.24333183	-0.24333183
-0.24333183	-0.24333183	-0.24333183	-0.24333183	-0.24333183	-0.24333183	-0.24333183	-0.24333183	-0.24333183	-0.1700323	-0.24333183	-0.24333183	-0.24333183	-0.24333183	-0.24333183	-0.24333183	-0.24333183	-0.24333183	-0.24333183	-0.24333183	-0.24333183	-0.24333183	-0.24333183	-0.24333183	-0.24333183	-0.24333183	-0.24333183	-0.24333183	-0.24333183	-0.24333183	-0.24333183	-0.24333183	-0.24333183	-0.24333183	-0.24333183	-0.24333183	-0.24333183	-0.24333183	-0.24333183	-0.24333183	-0.24333183	-0.24333183	-0.24333183	-0.24333183	-0.24333183	-0.24333183	-0.24333183	-0.24333183	-0.24333183	-0.24333183
1.5288169	-0.24333183	-0.24333183	-0.24333183	-0.24333183	-0.24333183	-0.24333183	-0.24333183	-0.24333183	0.13628562	-0.24333183	-0.24333183	-0.24333183	-0.24333183	-0.24333183	-0.24333183	-0.24333183	-0.24333183	-0.24333183	-0.24333183	-0.24333183	-0.24333183	-0.24333183	-0.24333183	-0.24333183	-0.24333183	-0.24333183	-0.24333183	-0.24333183	-0.24333183	-0.24333183	-0.24333183	-0.24333183	-0.24333183	-0.24333183	-0.24333183	-0.24333183	-0.24333183	-0.24333183	-0.24333183	-0.24333183	-0.24333183	-0.24333183	-0.24333183	-0.24333183	-0.24333183	-0.24333183	-0.24333183	-0.24333183	-0.24333183
0.93502176	-0.24333183	-0.24333183	-0.24333183	-0.24333183	-0.07195873	-0.24333183	-0.24333183	-0.24333183	-0.24333183	-0.24333183	-0.24333183	-0.24333183	-0.24333183	-0.24333183	-0.24333183	-0.24333183	-0.24333183	-0.24333183	-0.24333183	-0.24333183	-0.24333183	-0.24333183	-0.24333183	-0.24333183	-0.24333183	-0.24333183	-0.24333183	-0.24333183	-0.24333183	-0.24333183	-0.24333183	-0.24333183	-0.24333183	-0.24333183	-0.24333183	-0.24333183	-0.24333183	-0.24333183	-0.24333183	-0.24333183	-0.24333183	-0.24333183	-0.24333183	-0.24333183	-0.24333183	-0.24333183	-0.24333183	-0.24333183	-0.24333183
-0.24333183	0.9936648	-0.24333183	-0.24333183	-0.24333183	-0.0033956685	-0.24333183	-0.24333183	-0.24333183	-0.24333183	-0.24333183	0.3076425	-0.24333183	-0.24333183	-0.24333183	-0.24333183	-0.24333183	-0.24333183	-0.24333183	-0.24333183	-0.24333183	-0.24333183	-0.24333183	-0.24333183	-0.24333183	-0.24333183	-0.24333183	-0.24333183	-0.24333183	-0.24333183	-0.24333183	-0.24333183	-0.24333183	-0.24333183	-0.24333183	-0.24333183	-0.24333183	-0.24333183	-0.24333183	-0.24333183	-0.24333183	-0.24333183	-0.24333183	-0.24333183	-0.24333183	-0.24333183	-0.24333183	-0.24333183	-0.24333183	-0.24333183
-0.24333183	0.13175796	-0.24333183	-0.24333183	-0.24333183	-0.24333183	-0.24333183	-0.24333183	-0.24333183	-0.24333183	-0.24333183	-0.24333183	-0.24333183	-0.24333183	-0.24333183	-0.24333183	-0.24333183	-0.24333183	-0.24333183	-0.24333183	-0.24333183	-0.24333183	-0.24333183	-0.24333183	-0.24333183	-0.24333183	-0.24333183	-0.24333183	-0.24333183	-0.24333183	-0.24333183	-0.24333183	-0.24333183	-0.24333183	-0.24333183	-0.24333183	-0.24333183	-0.24333183	-0.24333183	-0.24333183	-0.24333183	-0.24333183	-0.24333183	-0.24333183	-0.03979947	-0.24333183	-0.24333183	-0.24333183	-0.24333183	-0.24333183
-0.24333183	-0.24333183	-0.24333183	-0.054036744	-0.24333183	-0.24333183	-0.24333183	-0.24333183	-0.24333183	-0.24333183	-0.24333183	0.13130805	-0.24333183	-0.24333183	-0.24333183	-0.24333183	-0.24333183	-0.24333183	-0.24333183	-0.24333183	-0.24333183	-0.002974257	-0.24333183	-0.24333183	-0.24333183	-0.24333183	-0.24333183	-0.24333183	-0.24333183	-0.24333183	-0.24333183	-0.24333183	-0.24333183	0.41396835	-0.24333183	-0.052364454	-0.24333183	-0.24333183	-0.24333183	-0.24333183	-0.24333183	-0.24333183	-0.24333183	-0.24333183	-0.10072957	-0.24333183	-0.24333183	-0.24333183	0.14203228	-0.24333183
-0.24333183	-0.24333183	-0.24333183	-0.24333183	-0.24333183	0.063705266	-0.24333183	-0.24333183	-0.24333183	-0.24333183	-0.24333183	-0.24333183	-0.24333183	-0.24333183	-0.24333183	-0.24333183	-0.24333183	0.13450955	-0.24333183	-0.24333183	-0.24333183	-0.24333183	-0.24333183	-0.24333183	-0.24333183	-0.24333183	-0.24333183	-0.24333183	-0.24333183	-0.24333183	-0.24333183	-0.24333183	-0.24333183	-0.24333183	-0.24333183	-0.24333183	-0.24333183	-0.24333183	-0.24333183	-0.24333183	-0.24333183	-0.24333183	-0.24333183	-0.24333183	-0.24333183	-0.24333183	-0.24333183	-0.24333183	-0.24333183	-0.24333183
-0.24333183	1.033623	0.50270486	-0.24333183	-0.24333183	-0.24333183	-0.24333183	-0.24333183	-0.24333183	-0.24333183	-0.24333183	-0.24333183	-0.24333183	-0.24333183	-0.24333183	1.4545208	-0.09476393	0.41720024	-0.24333183	-0.24333183	-0.24333183	-0.24333183	-0.24333183	-0.24333183	-0.24333183	-0.24333183	-0.24333183	-0.24333183	-0.24333183	-0.24333183	1.3718088	1.9601054	-0.24333183	-0.24333183	-0.24333183	-0.24333183	-0.24333183	-0.24333183	-0.24333183	-0.24333183	-0.24333183	-0.24333183	-0.24333183	-0.24333183	-0.24333183	-0.24333183	-0.24333183	-0.24333183	-0.24333183	-0.24333183
-0.24333183	-0.24333183	-0.24333183	-0.24333183	-0.24333183	-0.24333183	-0.24333183	-0.24333183	-0.24333183	-0.24333183	-0.24333183	-0.24333183	-0.24333183	-0.24333183	1.1341707	-0.24333183	-0.24333183	-0.24333183	-0.24333183	-0.24333183	-0.24333183	-0.24333183	-0.24333183	-0.24333183	-0.24333183	-0.24333183	-0.24333183	-0.24333183	-0.24333183	1.2864997	2.6720815	-0.24333183	-0.24333183	-0.24333183	-0.24333183	-0.24333183	-0.24333183	-0.24333183	-0.24333183	-0.24333183	-0.24333183	-0.24333183	-0.24333183	-0.24333183	-0.24333183	-0.24333183	-0.24333183	-0.24333183	-0.24333183	-0.24333183
-0.24333183	-0.24333183	-0.24333183	-0.24333183	-0.24333183	-0.24333183	-0.24333183	-0.24333183	-0.24333183	-0.24333183	-0.24333183	-0.24333183	-0.24333183	-0.24333183	0.005246491	1.9006935	0.5360439	-0.24333183	-0.24333183	-0.24333183	-0.24333183	-0.24333183	0.3503173	-0.24333183	-0.24333183	-0.24333183	-0.24333183	-0.24333183	-0.24333183	0.06500651	2.4294226	-0.24333183	-0.24333183	-0.24333183	-0.24333183	-0.24333183	-0.24333183	-0.24333183	-0.24333183	-0.24333183	-0.24333183	-0.24333183	-0.24333183	-0.24333183	-0.24333183	-0.24333183	-0.24333183	-0.24333183	-0.24333183	-0.24333183
-0.24333183	-0.24333183	-0.24333183	-0.24333183	-0.24333183	-0.24333183	-0.24333183	-0.24333183	-0.24333183	-0.24333183	-0.24333183	-0.24333183	-0.24333183	-0.20930095	-0.07519424	0.328406	0.5004345	-0.24333183	-0.24333183	-0.24333183	-0.24333183	-0.24333183	-0.24333183	-0.24333183	-0.24333183	-0.24333183	-0.24333183	-0.24333183	1.7620243	2.6220949	-0.24333183	-0.24333183	-0.24333183	-0.24333183	-0.24333183	-0.24333183	-0.24333183	-0.24333183	-0.24333183	-0.24333183	-0.24333183	-0.24333183	-0.24333183	-0.24333183	-0.24333183	-0.24333183	-0.24333183	-0.24333183	-0.24333183	-0.24333183
-0.24333183	-0.24333183	-0.24333183	-0.24333183	-0.24333183	-0.24333183	-0.24333183	-0.24333183	-0.24333183	-0.24333183	-0.24333183	0.19947562	-0.24333183	0.46336722	-0.24333183	-0.24333183	-0.24333183	-0.24333183	-0.24333183	-0.24333183	-0.24333183	-0.24333183	-0.24333183	-0.24333183	-0.24333183	-0.24333183	-0.24333183	0.044547834	0.9354225	-0.24333183	-0.24333183	-0.24333183	-0.24333183	-0.24333183	-0.24333183	-0.24333183	-0.24333183	-0.24333183	-0.24333183	-0.24333183	-0.24333183	-0.24333183	-0.24333183	-0.24333183	-0.24333183	-0.24333183	-0.24333183	-0.24333183	-0.24333183	-0.24333183
-0.24333183	-0.24333183	-0.24333183	-0.24333183	-0.24333183	-0.24333183	-0.24333183	-0.24333183	-0.24333183	-0.24333183	-0.24333183	-0.24333183	-0.24333183	-0.24333183	-0.24333183	-0.24333183	-0.24333183	-0.24333183	0.29136005	-0.24333183	-0.24333183	-0.24333183	-0.24333183	-0.24333183	-0.24333183	-0.24333183	2.0415335	2.4838548	-0.24333183	-0.24333183	-0.24333183	-0.24333183	-0.24333183	-0.24333183	-0.16129005	-0.24333183	-0.24333183	-0.24333183	-0.24333183	-0.24333183	-0.24333183	-0.24333183	-0.24333183	-0.24333183	-0.24333183	-0.24333183	-0.24333183	-0.24333183	-0.24333183	-0.24333183
0.18280677	-0.24333183	-0.24333183	-0.24333183	-0.24333183	-0.24333183	-0.24333183	-0.24333183	-0.24333183	0.05331372	-0.24333183	-0.24333183	-0.17630483	-0.24333183	-0.24333183	-0.24333183	-0.24333183	-0.24333183	-0.13682683	-0.24333183	-0.24333183	-0.24333183	-0.24333183	1.3425443	-0.24333183	1.1712747	1.9059635	-0.24333183	-0.24333183	-0.24333183	-0.24333183	-0.24333183	-0.24333183	-0.24333183	-0.24333183	-0.24333183	-0.24333183	-0.24333183	-0.24333183	-0.24333183	-0.24333183	-0.24333183	-0.24333183	-0.24333183	-0.24333183	-0.24333183	-0.24333183	-0.24333183	-0.24333183	-0.24333183
-0.24333183	-0.24333183	-0.24333183	-0.24333183	-0.24333183	0.10251168	-0.24333183	-0.24333183	-0.24333183	-0.24333183	-0.24333183	0.7535989	1.3212572	-0.24333183	-0.24333183	-0.24333183	-0.24333183	-0.24333183	-0.24333183	-0.24333183	-0.24333183	-0.24333183	1.0653645	-0.24333183	3.2406921	4.5105615	-0.24333183	-0.24333183	-0.24333183	-0.24333183	-0.24333183	-0.24333183	-0.24333183	-0.24333183	-0.24333183	-0.24333183	-0.24333183	-0.24333183	-0.24333183	-0.24333183	-0.24333183	-0.24333183	-0.24333183	-0.24333183	-0.24333183	-0.24333183	-0.24333183	-0.24333183	-0.24333183	-0.24333183
-0.24333183	-0.24333183	-0.24333183	-0.24333183	0.66850287	2.1001608	-0.24333183	-0.24333183	-0.24333183	-0.24333183	-0.24333183	-0.24333183	-0.24333183	-0.24333183	-0.24333183	-0.24333183	-0.24333183	-0.24333183	-0.24333183	-0.24333183	-0.24333183	-0.24333183	0.40903145	-0.24333183	4.643311	3.0464075	-0.24333183	-0.24333183	-0.24333183	-0.24333183	-0.24333183	-0.24333183	-0.24333183	-0.24333183	-0.24333183	-0.24333183	-0.24333183	-0.24333183	-0.24333183	-0.24333183	-0.24333183	-0.24333183	-0.24333183	-0.24333183	-0.24333183	-0.24333183	-0.24333183	-0.24333183	-0.24333183	-0.24333183
-0.24333183	-0.24333183	-0.24333183	1.654278	-0.24333183	1.992567	-0.24333183	-0.24333183	-0.24333183	-0.24333183	-0.24333183	-0.24333183	-0.24333183	-0.24333183	-0.24333183	-0.24333183	-0.24333183	-0.24333183	-0.24333183	-0.24333183	-0.24333183	-0.06804367	0.7268578	4.377976	3.5232003	-0.24333183	-0.24333183	-0.24333183	-0.24333183	-0.24333183	-0.24333183	-0.24333183	-0.24333183	-0.24333183	-0.24333183	-0.24333183	-0.24333183	-0.24333183	-0.24333183	-0.24333183	-0.24333183	-0.24333183	-0.24333183	-0.24333183	-0.24333183	-0.24333183	-0.24333183	-0.24333183	-0.24333183	-0.24333183
-0.24333183	0.74899405	-0.24333183	-0.24333183	0.11597036	-0.24333183	-0.24333183	-0.24333183	0.86961925	-0.24333183	-0.24333183	0.4668382	-0.24333183	-0.24333183	-0.24333183	-0.24333183	-0.24333183	-0.24333183	-0.24333183	-0.24333183	-0.24333183	0.04914029	6.9653277	2.415244	-0.24333183	-0.24333183	-0.24333183	-0.24333183	-0.24333183	-0.24333183	-0.24333183	-0.24333183	-0.24333183	-0.24333183	-0.24333183	-0.24333183	-0.24333183	-0.24333183	-0.24333183	-0.24333183	-0.24333183	-0.24333183	-0.24333183	-0.24333183	-0.24333183	-0.24333183	-0.24333183	-0.24333183	-0.24333183	-0.24333183
0.08662721	-0.0058451034	-0.24333183	0.75999165	0.38391477	-0.24333183	-0.24333183	-0.24333183	-0.24333183	-0.20108072	-0.24333183	-0.24333183	-0.24333183	-0.24333183	-0.24333183	-0.24333183	-0.24333183	-0.24333183	-0.24333183	-0.24333183	-0.13145024	2.7066538	3.792215	3.0436609	-0.24333183	-0.24333183	-0.24333183	-0.24333183	-0.24333183	-0.24333183	-0.24333183	-0.24333183	-0.24333183	-0.24333183	-0.24333183	-0.24333183	-0.24333183	-0.24333183	-0.24333183	-0.24333183	-0.24333183	-0.24333183	-0.24333183	-0.24333183	-0.24333183	-0.24333183	-0.24333183	-0.24333183	-0.24333183	-0.24333183
-0.24333183	-0.24333183	0.67283493	-0.24333183	-0.24333183	-0.24333183	-0.24333183	0.66573143	-0.24333183	0.5060979	2.1684654	-0.24333183	-0.24333183	-0.24333183	-0.24333183	-0.24333183	-0.24333183	-0.24333183	-0.24333183	-0.24333183	5.234102	3.0813267	0.9125584	5.648799	2.7101297	-0.24333183	-0.24333183	-0.24333183	-0.24333183	-0.24333183	-0.24333183	-0.24333183	-0.24333183	-0.24333183	-0.24333183	-0.24333183	-0.24333183	-0.24333183	-0.24333183	-0.24333183	-0.24333183	-0.24333183	-0.24333183	-0.24333183	-0.24333183	-0.24333183	-0.24333183	-0.24333183	-0.24333183	-0.24333183
-0.24333183	-0.24333183	-0.24333183	-0.24333183	-0.24333183	-0.24333183	-0.24333183	-0.24333183	-0.24333183	-0.24333183	3.888755	-0.24333183	-0.24333183	-0.24333183	-0.24333183	-0.24333183	-0.24333183	-0.24333183	-0.24333183	1.8962234	-0.24333183	0.06781839	-0.24333183	-0.24333183	3.458842	2.9776275	-0.24333183	-0.24333183	-0.24333183	-0.24333183	-0.24333183	-0.24333183	-0.24333183	-0.24333183	-0.24333183	-0.24333183	-0.24333183	-0.24333183	-0.24333183	-0.24333183	-0.24333183	-0.24333183	-0.24333183	-0.24333183	-0.24333183	-0.24333183	-0.24333183	-0.24333183	-0.24333183	-0.24333183
-0.24333183	-0.24333183	-0.21015078	-0.24333183	-0.24333183	-0.24333183	-0.24333183	-0.24333183	-0.24333183	-0.22094414	-0.24333183	1.1697724	1.0727091	-0.24333183	-0.24333183	-0.24333183	-0.24333183	-0.24333183	1.9497825	3.794979	-0.24333183	-0.24333183	-0.24333183	-0.24333183	1.8175163	2.8328154	2.1908157	-0.24333183	-0.24333183	-0.24333183	-0.24333183	-0.24333183	-0.24333183	-0.24333183	-0.24333183	-0.24333183	-0.24333183	-0.24333183	-0.24333183	-0.24333183	-0.24333183	-0.24333183	-0.24333183	-0.24333183	-0.24333183	-0.20025896	-0.24333183	-0.24333183	-0.24333183	-0.24333183
-0.24333183	-0.24333183	-0.24333183	-0.24333183	-0.24333183	-0.24333183	-0.24333183	-0.24333183	-0.24333183	-0.24333183	-0.24333183	0.14243448	2.2296586	-0.24333183	-0.24333183	-0.24333183	-0.24333183	1.7464706	2.928821	0.40943158	-0.24333183	-0.24333183	-0.24333183	-0.24333183	-0.24333183	3.0809188	4.890538	1.8327739	-0.24333183	-0.24333183	-0.24333183	-0.24333183	-0.24333183	-0.24333183	-0.24333183	-0.24333183	-0.24333183	-0.24333183	-0.24333183	-0.24333183	-0.24333183	-0.24333183	-0.24333183	-0.24333183	-0.24333183	-0.24333183	-0.24333183	-0.24333183	-0.24333183	-0.24333183
-0.24333183	-0.24333183	-0.24333183	-0.24333183	-0.24333183	-0.24333183	-0.24333183	-0.24333183	-0.24333183	-0.24333183	-0.24333183	-0.24333183	0.77976197	2.14836	-0.24333183	-0.24333183	0.8838643	4.927848	1.3415066	1.2519115	-0.24333183	-0.24333183	-0.24333183	-0.24333183	-0.24333183	-0.24333183	4.071752	5.5905247	-0.24333183	-0.24333183	-0.24333183	-0.24333183	-0.24333183	-0.24333183	-0.24333183	-0.24333183	-0.24333183	-0.24333183	-0.24333183	-0.24333183	-0.24333183	-0.24333183	-0.24333183	-0.24333183	-0.24333183	-0.24333183	-0.24333183	-0.24333183	-0.24333183	-0.24333183
-0.24333183	-0.24333183	-0.24333183	-0.24333183	-0.24333183	-0.24333183	-0.24333183	-0.24333183	0.45450115	-0.24333183	-0.24333183	-0.24333183	-0.24333183	0.85956126	1.6994183	0.25730956	2.2305331	0.24981093	-0.24333183	0.8036345	-0.24333183	-0.24333183	-0.24333183	-0.24333183	-0.24333183	-0.24333183	-0.24333183	3.6076875	3.0066228	-0.24333183	-0.24333183	-0.24333183	-0.24333183	-0.24333183	-0.24333183	-0.24333183	-0.24333183	-0.24333183	-0.24333183	-0.24333183	-0.24333183	-0.24333183	-0.24333183	-0.24333183	-0.24333183	-0.24333183	-0.24333183	-0.24333183	0.6832195	-0.24333183
-0.24333183	-0.24333183	-0.24333183	-0.24333183	-0.24333183	-0.24333183	-0.24333183	-0.24333183	-0.24333183	-0.24333183	-0.24333183	-0.24333183	-0.24333183	0.17476605	1.4489126	0.96166664	0.7075368	-0.24333183	-0.040721502	0.32655668	-0.24333183	-0.24333183	-0.24333183	-0.24333183	-0.24333183	-0.24333183	-0.24333183	-0.24333183	4.190016	3.477475	-0.24333183	-0.24333183	-0.24333183	-0.24333183	-0.24333183	-0.24333183	-0.24333183	-0.24333183	-0.24333183	-0.24333183	-0.24333183	-0.24333183	-0.24333183	-0.24333183	-0.24333183	-0.24333183	-0.24333183	-0.24333183	-0.24333183	-0.24333183
-0.24333183	-0.24333183	-0.24333183	-0.24333183	-0.24333183	-0.24333183	-0.24333183	-0.24333183	-0.24333183	-0.24333183	-0.24333183	-0.24333183	-0.24333183	1.2525641	0.46335754	2.2745516	-0.24333183	-0.24333183	0.6775144	-0.24333183	-0.24333183	-0.24333183	-0.24333183	-0.24333183	-0.24333183	-0.24333183	-0.24333183	-0.24333183	0.72738034	2.4563694	1.3002031	-0.24333183	-0.24333183	-0.24333183	-0.24333183	-0.24333183	-0.24333183	-0.24333183	-0.24333183	-0.24333183	-0.24333183	-0.24333183	-0.24333183	-0.24333183	-0.24333183	-0.24333183	-0.24333183	-0.24333183	-0.24333183	-0.24333183
-0.24333183	-0.24333183	-0.24333183	-0.24333183	-0.08887439	-0.24333183	-0.24333183	0.40199876	-0.24333183	-0.24333183	-0.24333183	-0.24333183	-0.24333183	2.9835572	2.3982854	-0.24333183	-0.24333183	-0.24333183	0.8161357	-0.24333183	-0.24333183	-0.24333183	-0.24333183	-0.24333183	0.2694062	-0.24333183	-0.24333183	-0.24333183	-0.24333183	-0.24333183	0.16641036	0.7826604	-0.24333183	-0.24333183	-0.24333183	-0.24333183	-0.24333183	-0.24333183	-0.24333183	-0.24333183	-0.24333183	-0.24333183	-0.24333183	-0.24333183	-0.24333183	-0.24333183	-0.24333183	-0.24333183	-0.24333183	-0.24333183
-0.24333183	-0.24333183	-0.24333183	-0.24333183	-0.24333183	-0.24333183	-0.24333183	-0.24333183	-0.24333183	-0.24333183	-0.24333183	-0.24333183	2.0213726	1.9111922	-0.24333183	-0.24333183	-0.24333183	1.0959532	-0.24333183	-0.24333183	-0.24333183	-0.24333183	-0.24333183	-0.24333183	-0.24333183	-0.24333183	1.5793157	-0.24333183	-0.24333183	-0.24333183	-0.24333183	2.250078	-0.24333183	-0.24333183	-0.24333183	-0.24333183	-0.24333183	-0.24333183	-0.24333183	-0.24333183	-0.24333183	-0.24333183	-0.24333183	-0.24333183	-0.24333183	-0.24333183	-0.24333183	-0.24333183	-0.24333183	-0.24333183
-0.24333183	-0.24333183	-0.24333183	-0.24333183	-0.24333183	-0.24333183	-0.24333183	-0.24333183	-0.24333183	-0.24333183	-0.24333183	-0.24333183	3.314372	-0.24333183	-0.24333183	-0.24333183	-0.24333183	2.3739362	-0.24333183	-0.24333183	-0.24333183	-0.24333183	-0.24333183	-0.24333183	-0.24333183	0.2513175	-0.24333183	0.55413526	-0.24333183	-0.24333183	-0.24333183	0.30843234	1.0319647	-0.24333183	-0.24333183	-0.24333183	-0.24333183	-0.24333183	-0.24333183	-0.24333183	-0.24333183	-0.24333183	-0.24333183	-0.24333183	-0.24333183	-0.24333183	-0.24333183	-0.24333183	-0.24333183	-0.24333183
-0.24333183	-0.24333183	-0.24333183	-0.24333183	-0.24333183	-0.24333183	-0.24333183	-0.24333183	-0.24333183	-0.24333183	-0.24333183	0.51949215	1.4124413	-0.24333183	-0.24333183	-0.24333183	-0.24333183	-0.24333183	-0.24333183	1.9788783	-0.24333183	-0.24333183	-0.24333183	-0.24333183	1.6665162	-0.24333183	-0.24333183	-0.24333183	-0.24333183	-0.24333183	-0.24333183	-0.24333183	-0.24333183	2.0011425	-0.24333183	-0.24333183	-0.24333183	-0.24333183	-0.24333183	-0.24333183	-0.24333183	-0.24333183	-0.24333183	-0.24333183	-0.24333183	-0.24333183	-0.24333183	-0.24333183	-0.24333183	-0.24333183
-0.24333183	-0.24333183	-0.24333183	-0.24333183	-0.24333183	-0.24333183	-0.24333183	-0.24333183	-0.24333183	-0.24333183	0.47501674	-0.24333183	-0.24333183	-0.24333183	-0.24333183	-0.24333183	0.23048876	-0.24333183	-0.24333183	0.2732792	-0.24333183	-0.24333183	-0.24333183	-0.24333183	0.39689443	-0.24333183	-0.24333183	-0.24333183	-0.24333183	-0.24333183	-0.24333183	-0.24333183	-0.24333183	-0.24333183	-0.24333183	0.14670317	-0.24333183	-0.24333183	-0.24333183	-0.24333183	-0.24333183	-0.24333183	-0.24333183	-0.24333183	-0.24333183	-0.24333183	-0.24333183	-0.24333183	-0.24333183	-0.24333183
-0.24333183	-0.24333183	-0.24333183	-0.24333183	-0.24333183	-0.24333183	-0.24333183	-0.24333183	-0.24333183	-0.24333183	-0.24333183	-0.24333183	-0.24333183	-0.24333183	-0.24333183	-0.24333183	-0.24333183	-0.24333183	-0.24333183	-0.24333183	-0.24333183	-0.24333183	-0.24333183	-0.24333183	-0.24333183	-0.24333183	-0.24333183	-0.24333183	-0.24333183	-0.24333183	-0.24333183	-0.24333183	-0.24333183	-0.24333183	-0.24333183	-0.24333183	-0.24333183	-0.24333183	-0.24333183	-0.24333183	-0.24333183	-0.24333183	-0.24333183	-0.24333183	-0.24333183	-0.24333183	-0.24333183	-0.24333183	-0.24333183	-0.24333183
-0.24333183	-0.24333183	-0.24333183	-0.24333183	-0.24333183	-0.24333183	-0.24333183	-0.24333183	-0.24333183	-0.24333183	-0.24333183	-0.24333183	-0.24333183	-0.24333183	-0.24333183	0.4200138	-0.24333183	-0.24333183	-0.24333183	-0.24333183	-0.24333183	-0.24333183	-0.24333183	-0.24333183	-0.24333183	-0.24333183	-0.24333183	-0.24333183	-0.24333183	-0.24333183	-0.24333183	-0.24333183	-0.24333183	-0.24333183	-0.24333183	-0.24333183	1.1076839	-0.24333183	-0.24333183	-0.24333183	-0.24333183	-0.24333183	-0.24333183	-0.24333183	-0.24333183	-0.24333183	-0.24333183	-0.24333183	-0.24333183	1.5241416
-0.24333183	-0.24333183	-0.24333183	-0.24333183	-0.24333183	-0.24333183	0.30368885	-0.24333183	-0.24333183	-0.24333183	-0.24333183	-0.24333183	-0.24333183	-0.24333183	-0.24333183	-0.24333183	-0.24333183	-0.24333183	-0.24333183	-0.24333183	-0.24333183	-0.24333183	-0.057017192	1.353913	-0.24333183	-0.24333183	-0.24333183	-0.24333183	-0.24333183	-0.24333183	-0.24333183	-0.24333183	-0.24333183	-0.24333183	-0.24333183	0.3996031	0.19065805	-0.24333183	-0.24333183	-0.24333183	-0.24333183	-0.24333183	-0.24333183	-0.24333183	-0.24333183	-0.24333183	-0.24333183	-0.24333183	0.5270862	-0.24333183
-0.24333183	-0.24333183	-0.24333183	-0.24333183	-0.24333183	-0.24333183	-0.24333183	-0.24333183	-0.24333183	-0.24333183	-0.24333183	-0.24333183	-0.24333183	-0.24333183	-0.24333183	-0.24333183	-0.24333183	-0.24333183	-0.24333183	-0.24333183	-0.24333183	-0.24333183	-0.24333183	0.28767928	-0.24333183	-0.24333183	-0.24333183	-0.24333183	-0.24333183	-0.24333183	-0.24333183	-0.24333183	-0.24333183	-0.24333183	-0.24333183	-0.24333183	-0.24333183	-0.24333183	-0.24333183	-0.24333183	-0.24333183	-0.24333183	-0.24333183	-0.24333183	-0.24333183	-0.24333183	-0.24333183	0.45673072	-0.24333183	-0.24333183
-0.24333183	-0.24333183	-0.24333183	-0.24333183	-0.24333183	-0.24333183	-0.24333183	-0.24333183	-0.24333183	-0.24333183	-0.24333183	-0.24333183	-0.24333183	-0.24333183	-0.24333183	-0.24333183	-0.24333183	-0.24333183	-0.24333183	-0.24333183	-0.24333183	0.13416995	-0.24333183	-0.24333183	-0.24333183	-0.24333183	-0.24333183	-0.24333183	-0.24333183	-0.24333183	-0.24333183	-0.24333183	-0.24333183	-0.24333183	-0.24333183	-0.24333183	-0.24333183	-0.24333183	-0.24333183	-0.24333183	-0.24333183	-0.24333183	-0.24333183	-0.24333183	-0.24333183	-0.24333183	0.84061396	2.5889914	-0.24333183	-0.24333183
-0.24333183	-0.24333183	-0.24333183	-0.24333183	-0.24333183	-0.24333183	-0.24333183	-0.24333183	-0.24333183	-0.24333183	-0.24333183	-0.24333183	-0.24333183	-0.24333183	-0.24333183	-0.24333183	-0.24333183	-0.24333183	-0.24333183	-0.24333183	-0.24333183	-0.12882765	-0.24333183	-0.24333183	-0.24333183	-0.24333183	-0.24333183	-0.24333183	-0.24333183	-0.24333183	-0.24333183	-0.24333183	-0.24333183	-0.24333183	-0.24333183	-0.24333183	-0.24333183	-0.24333183	-0.24333183	-0.24333183	-0.24333183	-0.24333183	-0.24333183	-0.24333183	-0.24333183	-0.24333183	2.7234476	1.0992618	-0.24333183	-0.24333183
-0.24333183	-0.24333183	-0.24333183	-0.24333183	-0.24333183	-0.24333183	-0.24333183	-0.24333183	-0.24333183	0.37237185	-0.24333183	-0.24333183	-0.24333183	-0.24333183	-0.24333183	-0.24333183	-0.24333183	-0.24333183	-0.24333183	-0.24333183	-0.24333183	-0.24333183	-0.24333183	-0.24333183	-0.24333183	-0.24333183	-0.24333183	-0.24333183	-0.24333183	-0.24333183	-0.24333183	-0.24333183	-0.24333183	-0.24333183	-0.24333183	-0.24333183	-0.24333183	-0.24333183	-0.24333183	-0.24333183	-0.24333183	-0.24333183	-0.052388925	-0.24333183	-0.24333183	-0.24333183	-0.24333183	-0.24333183	-0.24333183	-0.24333183
-0.24333183	-0.24333183	-0.24333183	-0.24333183	-0.24333183	-0.24333183	-0.24333183	-0.24333183	-0.24333183	1.6936276	-0.24333183	-0.24333183	-0.24333183	-0.24333183	-0.24333183	-0.24333183	-0.24333183	-0.24333183	-0.24333183	-0.24333183	-0.074211046	-0.24333183	-0.24333183	-0.24333183	-0.24333183	-0.24333183	-0.24333183	-0.24333183	-0.24333183	-0.24333183	-0.24333183	-0.24333183	-0.24333183	-0.24333183	-0.24333183	-0.24333183	0.52880496	-0.24333183	-0.24333183	-0.24333183	-0.24333183	-0.24333183	-0.24333183	-0.24333183	-0.24333183	-0.24333183	-0.24333183	-0.24333183	1.5040952	-0.24333183
-0.24333183	-0.24333183	-0.24333183	-0.24333183	-0.24333183	-0.22716422	-0.24333183	-0.24333183	-0.24333183	0.1583096	-0.24333183	-0.24333183	-0.24333183	-0.24333183	-0.24333183	-0.24333183	-0.24333183	-0.24333183	-0.24333183	-0.24333183	0.5911361	1.2786677	-0.24333183	-0.24333183	-0.24333183	-0.24333183	-0.24333183	0.066305935	-0.24333183	0.28118968	-0.24333183	-0.24333183	-0.24333183	-0.24333183	-0.24333183	-0.24333183	-0.24333183	-0.24333183	-0.24333183	-0.24333183	-0.24333183	-0.24333183	-0.24333183	-0.24333183	-0.24333183	-0.24333183	-0.24333183	-0.24333183	-0.24333183	-0.24333183
-0.24333183	-0.24333183	-0.24333183	-0.24333183	-0.24333183	-0.0072568357	-0.24333183	-0.24333183	-0.24333183	-0.24333183	-0.24333183	-0.24333183	-0.24333183	-0.24333183	-0.24333183	-0.24333183	-0.24333183	-0.24333183	-0.24333183	-0.24333183	-0.24333183	-0.24333183	-0.24333183	-0.24333183	-0.24333183	-0.24333183	-0.24333183	1.280195	-0.24333183	-0.24333183	-0.24333183	0.07448671	0.33969367	-0.24333183	-0.24333183	-0.24333183	-0.24333183	-0.24333183	-0.24333183	-0.24333183	-0.24333183	-0.24333183	1.0769228	-0.24333183	-0.24333183	-0.24333183	-0.24333183	0.051484473	-0.24333183	1.5921648
-0.24333183	-0.24333183	-0.24333183	-0.24333183	-0.24333183	0.085921265	-0.24333183	-0.24333183	-0.24333183	1.0758997	-0.24333183	-0.24333183	-0.24333183	-0.24333183	-0.24333183	-0.24333183	-0.24333183	-0.24333183	-0.24333183	-0.24333183	-0.24333183	1.5660989	-0.24333183	-0.24333183	-0.24333183	-0.24333183	-0.24333183	-0.15057048	-0.24333183	-0.24333183	-0.24333183	-0.24333183	-0.24333183	-0.24333183	-0.24333183	-0.24333183	-0.24333183	-0.24333183	0.1246935	-0.24333183	-0.24333183	-0.24333183	0.7766311	-0.24333183	-0.24333183	-0.24333183	-0.24333183	-0.24333183	2.750653	-0.24333183
-0.24333183	-0.24333183	-0.24333183	-0.24333183	-0.24333183	-0.24333183	-0.24333183	-0.24333183	-0.24333183	1.8011311	-0.24333183	-0.24333183	-0.24333183	-0.24333183	-0.24333183	-0.24333183	-0.24333183	-0.24333183	-0.24333183	-0.24333183	-0.24333183	0.2108782	-0.24333183	0.27906987	-0.24333183	-0.23409405	-0.18853876	-0.24333183	-0.24333183	-0.24333183	-0.24333183	-0.24333183	1.1853939	-0.24333183	-0.24333183	-0.24333183	-0.24333183	-0.24333183	-0.24333183	-0.24333183	-0.24333183	-0.24333183	-0.24333183	-0.21027298	-0.24333183	-0.24333183	-0.24333183	1.4976671	0.67859304	-0.24333183
-0.24333183	-0.24333183	-0.24333183	-0.24333183	-0.24333183	-0.24333183	-0.24333183	-0.24333183	-0.24333183	1.5608748	-0.24333183	-0.24333183	-0.24333183	-0.24333183	-0.24333183	-0.24333183	-0.24333183	-0.24333183	-0.24333183	-0.24333183	-0.24333183	-0.24333183	-0.24333183	-0.24333183	0.2714446	0.9988332	-0.24333183	-0.24333183	-0.24333183	-0.24333183	-0.24333183	-0.24333183	-0.24333183	0.18342185	-0.24333183	-0.24333183	-0.24333183	-0.24333183	-0.24333183	-0.24333183	-0.24333183	-0.24333183	-0.24333183	0.4896809	-0.24333183	0.7805273	2.9419148	0.42147952	-0.24333183	-0.24333183
-0.24333183	-0.24333183	-0.24333183	-0.24333183	-0.24333183	-0.24333183	-0.24333183	-0.24333183	-0.24333183	2.1155996	-0.24333183	-0.24333183	-0.24333183	-0.24333183	-0.24333183	-0.24333183	-0.24333183	-0.24333183	-0.24333183	-0.24333183	-0.032479674	0.41563928	-0.24333183	-0.24333183	0.45533943	0.21231087	-0.24333183	-0.24333183	-0.24333183	-0.24333183	-0.24333183	-0.24333183	-0.24333183	-0.24333183	-0.24333183	-0.24333183	-0.24333183	-0.24333183	-0.24333183	-0.24333183	-0.24333183	-0.24333183	-0.24333183	0.7286723	-0.24333183	-0.24333183	2.1059334	-0.24333183	-0.24333183	-0.24333183
-0.24333183	-0.24333183	-0.24333183	-0.24333183	-0.24333183	-0.24333183	-0.24333183	-0.24333183	-0.24333183	1.8736962	-0.24333183	-0.24333183	-0.24333183	-0.24333183	-0.24333183	-0.24333183	-0.24333183	-0.24333183	-0.24333183	-0.24333183	0.26545984	0.10832788	-0.24333183	-0.24333183	-0.24333183	-0.24333183	-0.24333183	-0.24333183	-0.24333183	-0.24333183	-0.24333183	-0.24333183	-0.24333183	-0.24333183	-0.24333183	-0.24333183	-0.24333183	-0.24333183	-0.24333183	0.14973286	-0.24333183	-0.24333183	-0.24333183	-0.24333183	2.7293024	0.1565668	-0.24333183	-0.24333183	-0.24333183	-0.24333183
-0.24333183	-0.24333183	-0.24333183	-0.24333183	-0.24333183	-0.24333183	-0.24333183	-0.24333183	-0.24333183	1.9371246	-0.24333183	-0.24333183	-0.24333183	-0.24333183	-0.24333183	-0.24333183	-0.24333183	-0.24333183	-0.24333183	-0.24333183	-0.24333183	-0.24333183	-0.24333183	-0.24333183	-0.24333183	-0.24333183	-0.24333183	-0.24333183	-0.24333183	-0.24333183	-0.24333183	-0.24333183	-0.24333183	-0.24333183	-0.24333183	-0.24333183	0.17135756	0.36941838	-0.24333183	-0.24333183	-0.24333183	-0.24333183	-0.24333183	-0.24333183	3.993391	-0.24333183	-0.24333183	-0.24333183	-0.24333183	-0.24333183
-0.24333183	-0.24333183	-0.24333183	-0.24333183	-0.24333183	-0.24333183	-0.24333183	-0.24333183	-0.24333183	2.3474298	-0.24333183	-0.24333183	-0.24333183	-0.24333183	-0.24333183	-0.09433243	-0.24333183	-0.24333183	-0.24333183	-0.24333183	-0.24333183	-0.24333183	-0.24333183	-0.24333183	-0.24333183	-0.24333183	-0.24333183	-0.24333183	-0.24333183	-0.24333183	-0.24333183	-0.24333183	-0.24333183	-0.24333183	-0.24333183	-0.24333183	-0.24333183	-0.24333183	-0.24333183	-0.24333183	-0.24333183	-0.24333183	0.82429415	2.15954	-0.24333183	-0.24333183	-0.24333183	-0.24333183	-0.24333183	-0.24333183
-0.24333183	-0.24333183	-0.24333183	-0.24333183	-0.24333183	-0.24333183	-0.24333183	-0.24333183	-0.24333183	3.3127396	-0.24333183	-0.24333183	-0.24333183	-0.24333183	-0.24333183	-0.24333183	-0.24333183	-0.24333183	-0.24333183	-0.24333183	-0.24333183	-0.24333183	-0.24333183	-0.24333183	-0.24333183	-0.24333183	-0.24333183	-0.24333183	-0.24333183	-0.24333183	-0.24333183	-0.24333183	-0.24333183	-0.24333183	-0.24333183	-0.24333183	-0.24333183	-0.24333183	-0.24333183	-0.24333183	-0.24333183	-0.24156713	4.7218895	2.5413842	-0.24333183	-0.24333183	-0.24333183	-0.24333183	-0.24333183	-0.24333183
-0.24333183	-0.24333183	-0.24333183	-0.24333183	-0.24333183	-0.24333183	-0.24333183	-0.24333183	-0.24333183	0.54015684	-0.24333183	-0.24333183	-0.24333183	-0.23147923	-0.24333183	-0.24333183	-0.24333183	-0.24333183	-0.24333183	-0.24333183	-0.24333183	-0.24333183	-0.028513914	-0.24333183	-0.24333183	-0.24333183	-0.24333183	-0.24333183	-0.24333183	-0.24333183	-0.24333183	-0.22481625	-0.24333183	-0.24333183	-0.24333183	-0.24333183	-0.24333183	-0.24333183	-0.24333183	-0.24333183	-0.24333183	1.6629097	1.0886358	-0.24333183	-0.24333183	-0.24333183	-0.24333183	-0.24333183	-0.24333183	-0.24333183
-0.24333183	-0.24333183	-0.24333183	-0.24333183	-0.24333183	-0.24333183	-0.24333183	-0.24333183	-0.24333183	1.6473672	-0.06307724	-0.24333183	-0.24333183	-0.004150728	-0.24333183	-0.24333183	-0.24333183	-0.24333183	-0.24333183	0.4128626	1.1152469	-0.24333183	-0.24333183	0.3885076	-0.24333183	-0.24333183	-0.24333183	-0.24333183	-0.24333183	-0.24333183	0.24585158	-0.24333183	-0.24333183	-0.24333183	-0.24333183	-0.24333183	-0.24333183	-0.24333183	-0.24333183	0.2076635	1.7748172	1.0789669	-0.24333183	-0.24333183	-0.24333183	-0.24333183	-0.24333183	-0.24333183	-0.24333183	-0.24333183
-0.24333183	-0.24333183	-0.24333183	-0.24333183	-0.24333183	-0.24333183	-0.24333183	-0.24333183	-0.24333183	2.5409143	1.3715806	-0.24333183	0.49696857	-0.24333183	-0.24333183	-0.24333183	-0.24333183	-0.24333183	-0.24333183	0.19428118	1.2703016	-0.24333183	-0.24333183	1.8135309	-0.24333183	-0.24333183	-0.24333183	-0.24333183	-0.24333183	-0.24333183	-0.24333183	-0.24333183	-0.24333183	-0.17910491	-0.24333183	-0.24333183	-0.24333183	-0.24333183	-0.24333183	3.84262	0.9836436	-0.24333183	-0.24333183	-0.24333183	-0.22802082	-0.24333183	-0.24333183	-0.24333183	-0.24333183	-0.24333183
-0.24333183	-0.24333183	-0.24333183	-0.24333183	-0.24333183	0.7437438	-0.24333183	-0.24333183	-0.24333183	1.9643134	1.3237445	0.3631045	-0.24333183	-0.24333183	-0.24333183	-0.24333183	-0.24333183	-0.24333183	-0.24333183	0.34453526	0.045588475	-0.24333183	-0.24333183	2.6648636	-0.24333183	-0.24333183	-0.24333183	-0.24333183	-0.24333183	-0.24333183	-0.24333183	-0.24333183	-0.24333183	-0.24333183	-0.24333183	-0.24333183	-0.24333183	-0.24333183	0.48807254	3.0736377	-0.24333183	-0.24333183	-0.24333183	-0.24333183	-0.24333183	-0.24333183	-0.24333183	-0.24333183	-0.24333183	-0.24333183
-0.24333183	-0.24333183	-0.24333183	-0.24333183	-0.24333183	-0.24333183	-0.24333183	-0.24333183	-0.24333183	1.2219366	2.547464	-0.24333183	-0.24333183	-0.24333183	-0.24333183	-0.24333183	-0.24333183	-0.24333183	-0.24333183	-0.24333183	-0.24333183	-0.24333183	-0.24333183	2.408801	-0.24333183	-0.24333183	-0.24333183	-0.24333183	-0.24333183	-0.24333183	-0.24333183	-0.24333183	-0.24333183	-0.24333183	-0.24333183	-0.24333183	-0.24333183	-0.24333183	0.9677991	-0.24333183	-0.24333183	-0.24333183	-0.24333183	-0.09103958	-0.24333183	-0.24333183	0.10360003	-0.24333183	-0.24333183	-0.24333183
-0.24333183	-0.24333183	-0.24333183	-0.24333183	-0.24333183	-0.24333183	1.4557893	-0.24333183	-0.24333183	-0.24333183	3.8499112	-0.24333183	-0.24333183	-0.24333183	-0.24333183	-0.24333183	-0.24333183	-0.24333183	-0.24333183	-0.24333183	-0.24333183	-0.24333183	-0.24333183	0.39507443	-0.24333183	-0.24333183	-0.24333183	-0.24333183	-0.24333183	-0.24333183	-0.24333183	-0.24333183	-0.24333183	-0.24333183	-0.24333183	-0.24333183	-0.24333183	-0.24333183	-0.24333183	-0.24333183	-0.24333183	-0.24333183	-0.24333183	-0.24333183	-0.24333183	-0.24333183	-0.24333183	-0.24333183	-0.24333183	-0.24333183
-0.24333183	-0.24333183	-0.24333183	-0.24333183	-0.24333183	-0.24333183	3.0891376	2.7265372	1.2465945	2.1948564	2.5983632	-0.24333183	-0.24333183	-0.24333183	-0.24333183	-0.24333183	-0.24333183	-0.24333183	-0.24333183	-0.24333183	-0.24333183	-0.24333183	-0.24333183	-0.24333183	-0.24333183	-0.24333183	-0.24333183	-0.24333183	-0.24333183	-0.24333183	-0.24333183	-0.24333183	-0.24333183	-0.24333183	-0.24333183	0.72584784	-0.24333183	-0.24333183	-0.24333183	-0.24333183	-0.24333183	-0.0046047796	0.7235977	-0.24333183	0.0064052558	-0.24333183	-0.24333183	-0.24333183	-0.24333183	-0.24333183
-0.24333183	-0.24333183	-0.24333183	-0.24333183	-0.24333183	-0.24333183	0.96461856	4.028664	0.687385	-0.24333183	0.76927114	-0.24333183	-0.24333183	-0.24333183	-0.24333183	-0.24333183	-0.24333183	-0.24333183	-0.24333183	1.3692118	-0.24333183	-0.24333183	-0.24333183	-0.24333183	-0.24333183	-0.24333183	-0.24333183	-0.24333183	-0.24333183	-0.24333183	-0.24333183	-0.24333183	-0.24333183	-0.24333183	-0.24333183	-0.24333183	-0.24333183	-0.24333183	-0.24333183	-0.24333183	-0.24333183	-0.24333183	0.091721095	-0.24333183	-0.24333183	0.074849404	-0.24333183	-0.24333183	-0.24333183	-0.24333183
-0.24333183	-0.24333183	-0.24333183	-0.24333183	-0.24333183	-0.24333183	1.2961229	4.692597	2.3247478	1.9350088	1.8022685	-0.24333183	-0.24333183	-0.24333183	-0.24333183	-0.24333183	-0.24333183	-0.24333183	-0.24333183	1.8892143	-0.24333183	-0.24333183	-0.24333183	-0.24333183	-0.24333183	-0.24333183	-0.24333183	-0.24333183	-0.24333183	-0.24333183	-0.24333183	-0.24333183	-0.24333183	-0.24333183	-0.24333183	-0.24333183	-0.24333183	-0.24333183	-0.24333183	-0.24333183	-0.24333183	-0.24333183	-0.24333183	-0.24333183	-0.24333183	-0.24333183	-0.24333183	-0.24333183	-0.24333183	-0.24333183
-0.24333183	-0.24333183	-0.24333183	-0.24333183	-0.24333183	0.34739962	-0.24333183	1.2303057	3.9875896	1.8479816	1.406909	-0.24333183	-0.24333183	-0.24333183	-0.24333183	-0.24333183	-0.24333183	-0.24333183	-0.24333183	-0.24333183	-0.24333183	-0.24333183	-0.24333183	-0.24333183	-0.24333183	-0.24333183	-0.24333183	-0.24333183	-0.24333183	-0.24333183	-0.24333183	-0.24333183	-0.24333183	-0.24333183	-0.24333183	-0.24333183	-0.24333183	-0.24333183	-0.24333183	-0.24333183	-0.24333183	-0.24333183	-0.24333183	-0.24333183	-0.24333183	-0.24333183	-0.21911177	-0.24333183	-0.24333183	-0.24333183
1.1774375	-0.24333183	-0.24333183	-0.24333183	-0.24333183	-0.24333183	-0.24333183	3.586148	6.3669195	2.7273767	-0.14071168	-0.24333183	-0.24333183	-0.24333183	-0.24333183	-0.24333183	-0.24333183	-0.24333183	-0.24333183	-0.24333183	1.0238742	-0.24333183	-0.24333183	-0.24333183	-0.24333183	-0.16071847	-0.24333183	-0.24333183	-0.24333183	-0.24333183	-0.24333183	-0.24333183	-0.24333183	-0.24333183	-0.24333183	-0.24333183	-0.24333183	-0.24333183	-0.24333183	-0.24333183	-0.24333183	-0.24333183	-0.24333183	-0.24333183	-0.24333183	-0.24333183	-0.16796033	-0.24333183	-0.24333183	-0.24333183
-0.24333183	-0.23977976	-0.24333183	-0.24333183	-0.085651286	-0.24333183	-0.24333183	-0.24333183	4.161269	4.429064	-0.24333183	-0.24333183	-0.24333183	-0.24333183	-0.24333183	-0.24333183	-0.24333183	-0.24333183	-0.24333183	-0.24333183	-0.24333183	-0.24333183	-0.24333183	-0.24333183	-0.24333183	-0.24333183	-0.24333183	-0.24333183	-0.24333183	-0.24333183	-0.24333183	-0.24333183	-0.24333183	-0.24333183	-0.24333183	-0.24333183	-0.24333183	-0.24333183	-0.24333183	-0.24333183	-0.24333183	-0.24333183	0.22028618	-0.24333183	-0.22429895	-0.24333183	-0.24333183	-0.24333183	-0.24333183	0.6295233
-0.24333183	-0.24333183	-0.24333183	-0.24333183	-0.24333183	-0.24333183	-0.24333183	-0.24333183	3.0047915	5.532055	2.4103985	-0.24333183	-0.24333183	-0.24333183	-0.24333183	-0.24333183	-0.24333183	-0.24333183	-0.24333183	-0.24333183	-0.24333183	-0.24333183	-0.24333183	-0.24333183	1.3860637	-0.24333183	-0.24333183	-0.24333183	-0.24333183	-0.24333183	-0.24333183	-0.24333183	-0.24333183	-0.24333183	-0.24333183	-0.24333183	-0.24333183	-0.24333183	-0.24333183	-0.24333183	-0.24333183	-0.24333183	-0.24333183	-0.24333183	-0.24333183	-0.24333183	-0.24333183	-0.24333183	-0.24333183	-0.24333183
-0.24333183	2.6402032	-0.24333183	-0.24333183	-0.24333183	-0.24333183	-0.24333183	-0.24333183	0.9266973	4.788513	3.9675481	-0.24333183	-0.24333183	-0.24333183	-0.24333183	-0.24333183	-0.24333183	-0.24333183	-0.24333183	0.33452895	-0.24333183	-0.24333183	-0.24333183	-0.24333183	0.9294024	-0.24333183	-0.24333183	-0.24333183	-0.24333183	0.6920692	-0.24333183	-0.24333183	-0.24333183	-0.24333183	-0.24333183	-0.24333183	-0.24333183	-0.24333183	-0.24333183	-0.17284915	-0.24333183	-0.24333183	0.30136198	-0.24333183	-0.24333183	-0.24333183	-0.24333183	-0.24333183	-0.24333183	0.543623
2.6555994	2.778774	-0.24333183	-0.24333183	-0.24333183	-0.24333183	-0.24333183	-0.24333183	-0.24333183	4.137958	5.699382	-0.24333183	-0.24333183	-0.24333183	-0.24333183	-0.24333183	-0.24333183	-0.24333183	-0.03671462	-0.24333183	-0.24333183	-0.24333183	-0.24333183	-0.24333183	-0.24333183	-0.24333183	-0.24333183	-0.24333183	0.6435613	0.7031175	-0.24333183	-0.24333183	-0.24333183	-0.24333183	-0.24333183	-0.24333183	-0.24333183	-0.24333183	-0.24333183	-0.24333183	-0.24333183	-0.24333183	-0.24333183	-0.24333183	-0.24333183	-0.24333183	-0.24333183	-0.24333183	0.57343763	2.337576
0.2559	0.088778794	-0.24333183	-0.24333183	-0.24333183	1.3757133	-0.24333183	-0.24333183	-0.24333183	1.7420819	6.1973863	1.4318035	0.8137427	0.6450111	-0.24333183	-0.24333183	-0.24333183	-0.24333183	-0.24333183	-0.24333183	-0.24333183	-0.24333183	-0.24333183	-0.24333183	-0.24333183	-0.24333183	-0.24333183	-0.24333183	2.547857	-0.24333183	-0.24333183	-0.24333183	-0.24333183	-0.24333183	-0.24333183	-0.24333183	-0.24333183	-0.24333183	-0.24333183	-0.24333183	-0.24333183	-0.24333183	-0.24333183	-0.24333183	-0.24333183	-0.24333183	1.2570004	0.5428724	1.3151588	-0.24333183
0.70325786	1.3137276	-0.24333183	-0.24333183	-0.24333183	1.980023	0.6539344	-0.24333183	-0.24333183	1.9030741	6.0950317	2.9263642	-0.24333183	-0.24333183	-0.24333183	-0.24333183	-0.24333183	-0.24333183	-0.24333183	-0.24333183	-0.24333183	-0.24333183	-0.24333183	0.1762578	-0.24333183	0.3113935	-0.24333183	-0.24333183	0.4863434	-0.24333183	-0.24333183	-0.24333183	-0.24333183	-0.24333183	-0.24333183	-0.24333183	-0.24333183	-0.24333183	-0.24333183	-0.24333183	-0.24333183	-0.24333183	-0.24333183	-0.24333183	-0.24333183	-0.03244846	3.7996027	-0.24333183	-0.24333183	1.1415638
-0.24333183	-0.24333183	-0.24333183	-0.0056861304	-0.24333183	0.20303702	-0.24333183	-0.24333183	-0.24333183	-0.24333183	3.892647	2.632145	1.7401156	-0.24333183	-0.24333183	-0.24333183	-0.24333183	-0.19074835	-0.08888065	-0.24333183	-0.24333183	-0.24333183	-0.24333183	-0.24333183	-0.24333183	-0.24333183	-0.24333183	-0.24333183	1.2651503	-0.24333183	-0.24333183	-0.24333183	-0.24333183	-0.24333183	-0.24333183	-0.24333183	-0.24333183	-0.24333183	-0.24333183	-0.24333183	0.6246884	-0.24333183	-0.24333183	-0.052769214	1.3501223	0.41670775	0.28049845	-0.24333183	-0.24333183	-0.24333183
1.0405835	-0.24333183	-0.24333183	-0.24333183	-0.24333183	0.7723151	-0.24333183	-0.24333183	-0.24333183	-0.24333183	2.6681046	4.0946884	1.3519905	-0.24333183	-0.24333183	-0.24333183	-0.24333183	0.5006564	-0.24333183	-0.24333183	-0.24333183	0.4753443	-0.24333183	-0.24333183	-0.24333183	-0.24333183	-0.24333183	-0.24333183	-0.24333183	-0.24333183	-0.24333183	-0.24333183	-0.24333183	-0.24333183	-0.24333183	-0.24333183	-0.24333183	-0.24333183	-0.24333183	-0.24333183	-0.24333183	2.0108716	1.1249613	1.0554807	-0.24333183	-0.24333183	-0.24333183	-0.24333183	-0.12809192	-0.24333183
1.0999287	-0.24333183	-0.24333183	-0.24333183	2.0726378	-0.0429334	-0.24333183	-0.24333183	-0.24333183	-0.24333183	1.1902839	4.031419	4.739493	-0.24333183	-0.24333183	-0.24333183	-0.24333183	1.980853	-0.24333183	-0.24333183	-0.24333183	0.1797777	-0.24333183	-0.24333183	-0.24333183	-0.24333183	-0.24333183	-0.24333183	-0.24333183	1.5931457	0.71879494	-0.24333183	-0.24333183	-0.24333183	-0.24333183	-0.24333183	-0.24333183	-0.24333183	-0.24333183	-0.13683455	3.1719532	-0.21452491	1.3118807	-0.24333183	-0.24333183	-0.24333183	-0.24333183	-0.24333183	-0.24333183	-0.24333183
-0.24333183	-0.24333183	-0.24333183	-0.24333183	0.67676014	-0.24333183	0.21439621	-0.24333183	-0.24333183	-0.24333183	-0.24333183	2.406719	6.356538	-0.24333183	-0.24333183	-0.24333183	0.32451454	-0.24333183	-0.24333183	-0.24333183	-0.24333183	-0.084465556	-0.24333183	-0.24333183	-0.24333183	-0.24333183	-0.24333183	-0.24333183	-0.24333183	-0.24333183	-0.23943172	-0.24333183	-0.24333183	-0.24333183	-0.24333183	-0.24333183	-0.24333183	-0.24333183	-0.24333183	0.9243269	2.365321	-0.24333183	-0.24333183	-0.24333183	-0.24333183	-0.24333183	-0.24333183	-0.24333183	-0.24333183	-0.24333183
-0.24333183	-0.24333183	-0.24333183	-0.24333183	0.644507	-0.24333183	-0.24333183	-0.24333183	-0.24333183	-0.24333183	-0.24333183	3.1160622	4.097261	0.6459767	-0.24333183	-0.24333183	1.1677301	-0.24333183	-0.24333183	-0.24333183	-0.13339566	-0.24333183	-0.24333183	-0.24333183	-0.24333183	-0.24333183	-0.24333183	-0.24333183	-0.24333183	-0.24333183	0.49559346	1.3043263	-0.24333183	-0.24333183	-0.24333183	-0.24333183	-0.24333183	1.8793049	-0.24333183	-0.24333183	-0.24333183	1.1250931	-0.24333183	-0.24333183	-0.24333183	-0.24333183	-0.24333183	-0.24333183	-0.24333183	-0.24333183
-0.24333183	-0.24333183	-0.24333183	-0.24333183	3.3133364	-0.24333183	-0.24333183	-0.24333183	-0.24333183	-0.24333183	-0.24333183	2.0251515	3.2372968	5.869691	1.1411892	0.8737235	1.6919805	-0.24333183	-0.24333183	-0.24333183	0.9209161	-0.24333183	-0.24333183	-0.24333183	-0.24333183	-0.24333183	-0.24333183	-0.24333183	-0.24333183	-0.24333183	-0.24333183	0.42844754	-0.24333183	-0.24333183	-0.24333183	1.1024125	0.4958157	-0.24333183	-0.24333183	-0.24333183	-0.24333183	0.42480344	1.7640412	-0.24333183	-0.24333183	-0.24333183	-0.24333183	-0.24333183	-0.24333183	-0.24333183
-0.24333183	-0.24333183	-0.24333183	-0.24333183	2.154455	-0.24333183	-0.24333183	-0.24333183	-0.24333183	-0.24333183	-0.08481152	0.49659708	-0.24333183	4.9944344	1.6852866	0.6325537	0.0656206	-0.24333183	-0.24333183	-0.24333183	-0.24333183	-0.24333183	-0.24333183	-0.24333183	-0.24333183	-0.24333183	-0.24333183	-0.24333183	-0.24333183	-0.24333183	-0.24333183	1.2081304	1.7149143	-0.24333183	-0.24333183	0.7479442	-0.24333183	-0.24333183	-0.24333183	-0.24333183	-0.24333183	-0.24333183	1.409736	-0.24333183	-0.24333183	-0.24333183	-0.24333183	-0.24333183	-0.24333183	-0.24333183
-0.24333183	-0.24333183	-0.24333183	-0.24333183	-0.20247237	-0.24333183	-0.24333183	-0.24333183	-0.24333183	-0.24333183	-0.24333183	0.09712818	-0.24333183	0.3061312	2.7614315	1.9344484	-0.24333183	-0.24333183	-0.24333183	-0.24333183	-0.24333183	-0.24333183	-0.24333183	-0.24333183	-0.24333183	-0.24333183	-0.24333183	-0.24333183	-0.24333183	-0.24333183	-0.24333183	0.6473108	1.3296678	-0.24333183	-0.24333183	-0.24333183	-0.24333183	-0.24333183	-0.24333183	-0.24333183	-0.24333183	-0.24333183	1.0299898	1.1254961	-0.24333183	-0.24333183	-0.24333183	-0.24333183	-0.24333183	-0.24333183
0.3027281	-0.24333183	-0.24333183	-0.24333183	3.2669713	-0.24333183	-0.24333183	-0.24333183	-0.24333183	0.13209064	-0.24333183	1.0019658	-0.24333183	-0.24333183	3.09882	1.7490598	-0.24333183	-0.24333183	-0.24333183	-0.24333183	-0.24333183	-0.24333183	-0.24333183	-0.24333183	-0.24333183	-0.24333183	-0.24333183	-0.24333183	-0.24333183	-0.24333183	2.082425	0.20075251	3.6814926	0.90715146	-0.24333183	-0.24333183	-0.24333183	0.5393637	-0.24333183	-0.24333183	-0.24333183	-0.24333183	-0.23553516	4.525295	-0.24333183	-0.24333183	-0.24333183	-0.24333183	-0.24333183	-0.24333183
2.137094	-0.24333183	-0.24333183	0.6391822	0.30397972	-0.24333183	-0.24333183	-0.24333183	-0.24333183	-0.24333183	-0.24333183	-0.24333183	-0.24333183	1.4439985	2.5491526	3.3775873	-0.24333183	-0.24333183	-0.24333183	0.79761636	-0.24333183	-0.24333183	-0.24333183	-0.24333183	-0.24333183	-0.24333183	-0.24333183	-0.24333183	0.82487005	-0.24333183	-0.09475195	-0.24333183	3.107525	2.4410968	-0.24333183	-0.24333183	0.98898965	-0.24333183	-0.24333183	-0.24333183	-0.24333183	-0.24333183	-0.24333183	-0.24333183	1.5321051	-0.24333183	-0.24333183	-0.24333183	-0.24333183	-0.24333183
-0.24333183	-0.24333183	-0.24333183	0.15366448	-0.24333183	-0.24333183	-0.24333183	-0.24333183	-0.24333183	-0.24333183	-0.24333183	-0.24333183	-0.24333183	-0.24333183	3.741335	4.024553	1.2605532	-0.24333183	-0.24333183	-0.24333183	-0.24333183	-0.24333183	-0.24333183	-0.24333183	-0.24333183	-0.24333183	-0.24333183	1.2592989	-0.24333183	-0.24333183	-0.24333183	-0.24333183	-0.048382826	3.693144	0.18342234	1.6706439	0.562707	-0.24333183	-0.24333183	-0.24333183	-0.24333183	-0.24333183	-0.24333183	-0.24333183	2.926315	-0.24333183	-0.24333183	-0.24333183	0.051438987	0.6170893
-0.24333183	0.09303779	0.11258142	2.150813	-0.24333183	-0.24333183	-0.24333183	-0.24333183	-0.24333183	-0.24333183	-0.24333183	-0.24333183	-0.24333183	1.6571308	1.7314907	2.4298506	1.3013319	-0.24333183	-0.24333183	-0.24333183	-0.24333183	-0.24333183	-0.24333183	-0.24333183	-0.24333183	0.66926426	-0.24333183	0.047485363	-0.24333183	-0.24333183	-0.24333183	-0.24333183	-0.24333183	5.336288	3.9579704	1.2577205	-0.24333183	-0.24333183	0.38340777	-0.24333183	-0.24333183	-0.24333183	-0.24333183	-0.24333183	2.652737	1.4052101	-0.24333183	0.6326263	0.9982839	-0.24333183
-0.24333183	0.38297337	1.3109604	0.226938	-0.24333183	0.8571758	-0.24333183	-0.24333183	-0.24333183	-0.24333183	-0.24333183	-0.24333183	-0.121414244	2.062463	1.3998858	3.5691009	3.4281764	0.9340678	-0.24333183	-0.24333183	-0.24333183	-0.24333183	-0.24333183	-0.24333183	0.38918182	-0.24333183	-0.24333183	0.17439689	-0.24333183	-0.24333183	-0.24333183	-0.24333183	-0.24333183	2.5066261	3.347697	-0.24333183	-0.24333183	-0.24333183	2.2667398	-0.24333183	-0.24333183	-0.24333183	-0.24333183	0.7147278	1.9977211	0.6679149	0.18239431	2.523048	0.5490106	-0.24333183
-0.24333183	-0.24333183	1.5906665	0.33893687	0.3859407	-0.24333183	-0.24333183	-0.24333183	-0.24333183	-0.24333183	-0.24333183	-0.24333183	1.6075418	2.5307086	1.1545278	-0.24333183	2.357003	0.64396894	0.18936817	-0.24333183	-0.24333183	-0.24333183	-0.24333183	-0.24333183	-0.24333183	-0.24333183	-0.24333183	-0.24333183	-0.24333183	-0.24333183	-0.24333183	-0.24333183	-0.24333183	2.1915193	2.7124455	1.9891363	-0.24333183	-0.24333183	1.2492154	-0.24333183	-0.24333183	1.3538629	0.20164257	2.5692747	-0.22577904	3.5715425	1.3491747	1.1165265	-0.24333183	-0.24333183
1.4493552	0.65659153	1.7696633	2.033687	-0.24333183	-0.24333183	-0.24333183	-0.24333183	-0.24333183	-0.24333183	-0.24333183	-0.24333183	3.463838	2.0162623	-0.24333183	-0.24333183	4.0340567	2.2345731	-0.08185168	0.6580959	-0.24333183	-0.24333183	-0.24333183	-0.24333183	-0.24333183	-0.24333183	-0.24333183	-0.24333183	-0.24333183	-0.24333183	-0.24333183	-0.24333183	-0.24333183	-0.24333183	4.0129514	4.6259575	-0.24333183	0.71550703	0.6398179	1.6109047	-0.009713436	1.5654925	1.8464155	0.7209026	-0.24333183	4.5442514	3.047715	-0.24333183	-0.24333183	-0.24333183
0.6586457	1.99815	2.7652123	0.07315687	-0.24333183	-0.24333183	0.5970369	-0.24333183	-0.24333183	-0.24333183	-0.24333183	-0.24333183	4.466615	-0.24333183	-0.24333183	-0.24333183	-0.22042704	2.4060783	-0.24333183	0.6468544	-0.24333183	-0.24333183	-0.24333183	-0.24333183	-0.24333183	-0.24333183	-0.24333183	-0.24333183	-0.24333183	-0.24333183	-0.24333183	-0.24333183	-0.24333183	-0.24333183	-0.2334121	3.9193625	1.9654098	0.22198917	2.2646074	5.195209	3.817862	-0.24333183	-0.24333183	-0.24333183	-0.044251494	3.024399	5.828331	-0.24333183	-0.24333183	-0.24333183
-0.24333183	2.186243	1.9747602	-0.24333183	1.0251082	-0.24333183	0.10290405	-0.24333183	-0.24333183	-0.24333183	-0.24333183	3.1470287	4.623903	-0.24333183	-0.24333183	-0.24333183	-0.24333183	-0.19107822	-0.24333183	-0.24333183	-0.16528517	0.5522569	-0.24333183	-0.24333183	-0.24333183	-0.24333183	-0.24333183	-0.24333183	-0.24333183	-0.24333183	0.5364831	-0.24333183	-0.24333183	-0.24333183	-0.24333183	4.839301	3.717315	3.2425172	3.6329803	4.085338	-0.24333183	-0.24333183	0.09701096	1.7187207	0.9162899	-0.24333183	5.5975313	2.5464926	-0.24333183	-0.24333183
2.5138483	0.9815892	1.5063024	-0.121661484	-0.24333183	-0.24333183	-0.24333183	1.9648631	-0.24333183	-0.24333183	-0.24333183	2.7938588	0.77291584	-0.24333183	-0.24333183	1.963794	-0.24333183	1.3974135	-0.24333183	-0.24333183	-0.24333183	2.2950776	-0.24333183	-0.24333183	-0.24333183	-0.24333183	-0.24333183	-0.24333183	-0.24333183	0.04026416	0.74479836	-0.24333183	-0.24333183	-0.24333183	-0.24333183	1.1470006	6.0593166	3.0487874	1.3877215	-0.24333183	-0.24333183	0.5773291	2.2053795	4.999922	0.9148004	-0.24333183	4.5056186	4.8541946	-0.24333183	-0.24333183
3.2364018	-0.24333183	-0.24333183	-0.044224426	-0.24333183	-0.24333183	-0.24333183	0.08802428	-0.24333183	-0.24333183	-0.16913128	5.002187	-0.24333183	-0.24333183	-0.09430988	0.40504247	-0.24333183	-0.24333183	-0.24333183	-0.24333183	-0.24333183	-0.089213945	-0.24333183	-0.18779393	-0.24333183	-0.24333183	-0.24333183	-0.24333183	-0.24333183	-0.24333183	-0.24333183	-0.24333183	-0.24333183	1.1311063	1.4954947	0.5933688	3.973765	0.72433317	-0.24333183	-0.24333183	-0.24333183	-0.23132226	2.8239694	1.5887899	-0.24333183	-0.24333183	3.2205648	6.7792277	-0.24333183	-0.24333183
2.8796089	-0.24333183	-0.24333183	-0.24333183	0.4328772	-0.24333183	-0.24333183	0.58023316	-0.24333183	-0.24333183	3.9900901	3.1530163	-0.24333183	-0.24333183	-0.24333183	-0.24333183	-0.24333183	-0.24333183	-0.24333183	-0.24333183	-0.24333183	-0.24333183	-0.24333183	-0.24333183	-0.24333183	-0.24333183	-0.24333183	-0.24333183	-0.24333183	-0.24333183	-0.24333183	-0.24333183	0.14787427	0.5434093	-0.24333183	-0.24333183	1.3455491	1.5822488	-0.24333183	-0.24333183	-0.24333183	2.5954862	-0.21117088	-0.24333183	-0.24333183	-0.24333183	-0.24333183	6.2813125	4.0983715	0.004309564
-0.17335539	-0.24333183	-0.24333183	-0.24333183	-0.24333183	-0.24333183	-0.24333183	-0.24333183	-0.19612755	-0.24333183	5.034533	0.8553279	-0.24333183	0.10472616	-0.24333183	0.11521741	-0.24333183	-0.24333183	-0.18790206	-0.24333183	-0.24333183	-0.24333183	-0.24333183	-0.24333183	-0.24333183	-0.24333183	0.31445426	-0.24333183	0.46979553	-0.24333183	-0.24333183	-0.24333183	-0.24333183	-0.24333183	-0.24333183	-0.24333183	-0.24333183	3.0208776	-0.24333183	-0.16503747	-0.24333183	1.2840762	-0.24333183	-0.24333183	-0.24333183	-0.24333183	-0.24333183	5.6756907	5.742874	-0.06515734
-0.24333183	-0.24333183	-0.24333183	-0.24333183	-0.24333183	-0.24333183	-0.24333183	-0.24333183	-0.24333183	1.087798	5.016505	-0.24333183	-0.14358865	-0.24333183	-0.24333183	-0.24333183	-0.24333183	-0.24333183	-0.24333183	-0.24333183	-0.24333183	1.3191308	-0.24333183	-0.24333183	-0.24333183	0.12536742	1.9601712	0.7393776	-0.24333183	-0.24333183	-0.24333183	-0.24333183	-0.24333183	-0.24333183	-0.24333183	-0.24333183	-0.24333183	3.0343957	1.09071	2.242338	-0.24333183	-0.24333183	0.6264579	-0.24333183	-0.24333183	-0.24333183	-0.24333183	2.9275205	5.743442	-0.24333183
-0.24333183	-0.24333183	-0.24333183	-0.24333183	-0.08359708	-0.24333183	-0.24333183	-0.24333183	-0.24333183	3.8301885	4.08767	0.07455328	-0.24333183	0.32935324	-0.24333183	0.37591133	-0.24333183	-0.24333183	-0.24333183	-0.24333183	-0.24333183	0.35755858	-0.24333183	-0.24333183	0.14283709	1.3877792	2.4698112	-0.24333183	-0.24333183	-0.24333183	-0.24333183	-0.24333183	-0.24333183	-0.24333183	-0.24333183	-0.24333183	-0.24333183	1.7292775	2.5140784	1.4250442	0.4085574	-0.24333183	0.059843965	-0.24333183	-0.24333183	-0.24333183	-0.24333183	-0.24333183	6.145357	3.3087378
-0.24333183	-0.24333183	-0.24333183	-0.24333183	-0.24333183	-0.032654487	-0.13068408	-0.24333183	-0.24333183	4.4023833	1.7910643	-0.24333183	-0.24333183	0.69803035	-0.24333183	-0.24333183	-0.24333183	-0.24333183	-0.24333183	-0.0029241303	-0.24333183	0.32411292	-0.24333183	-0.24333183	-0.24333183	3.6164558	-0.24333183	-0.24333183	-0.24333183	-0.24333183	-0.24333183	-0.24333183	-0.24333183	-0.24333183	-0.24333183	-0.24333183	-0.24333183	-0.13173306	6.492548	-0.24333183	-0.24333183	0.08935468	-0.24333183	-0.24333183	-0.24333183	-0.24333183	-0.24333183	-0.24333183	3.9931726	3.1041327
-0.24333183	-0.24333183	-0.24333183	-0.24333183	-0.24333183	0.34184006	0.7736251	1.4008962	4.6943297	5.3364277	-0.24333183	0.5744393	-0.24333183	-0.24333183	0.19899443	-0.24333183	-0.24333183	-0.24333183	-0.24333183	-0.24333183	-0.24333183	-0.24333183	-0.24333183	-0.24333183	1.9158238	0.43752518	0.12717152	-0.24333183	-0.24333183	-0.24333183	-0.24333183	-0.24333183	-0.24333183	-0.24333183	-0.24333183	-0.24333183	-0.24333183	-0.026927808	3.239988	0.9176984	0.8108465	0.74169254	0.19419965	-0.24333183	-0.24333183	-0.24333183	-0.24333183	-0.24333183	1.3017749	2.8197458
-0.24333183	-0.24333183	-0.24333183	-0.24333183	-0.24333183	-0.24333183	-0.24333183	0.75543404	7.5162425	8.062763	-0.24333183	-0.24333183	-0.24333183	0.748132	-0.24333183	-0.24333183	-0.24333183	-0.24333183	-0.24333183	-0.24333183	-0.24333183	-0.24333183	0.17568634	-0.24333183	-0.24333183	-0.052882865	-0.24333183	0.1717446	-0.24333183	-0.24333183	-0.24333183	-0.24333183	-0.24333183	0.2138432	-0.24333183	-0.24333183	-0.24333183	-0.24333183	1.0268534	2.7355595	-0.24333183	-0.24333183	-0.18408273	-0.20167717	-0.24333183	-0.24333183	-0.24333183	-0.24333183	-0.19623996	4.388347
-0.24333183	-0.24333183	-0.24333183	-0.041764546	-0.24333183	-0.24333183	2.596743	2.1709304	10.159441	4.1373944	-0.24333183	-0.24333183	-0.24333183	3.391095	0.1154552	-0.24333183	-0.24333183	-0.24333183	-0.24333183	-0.24333183	-0.24333183	-0.24333183	1.8838166	-0.24333183	-0.24333183	-0.24333183	-0.24333183	-0.24333183	-0.24333183	0.72499806	-0.24333183	-0.24333183	-0.24333183	-0.107898794	-0.24333183	-0.24333183	-0.24333183	-0.24333183	-0.24333183	1.8463076	-0.24333183	0.5388844	-0.24333183	-0.24333183	1.5027655	-0.24333183	-0.24333183	-0.24333183	-0.24333183	-0.24333183
-0.24333183	-0.24333183	0.024920896	-0.24333183	-0.24333183	3.0504353	3.6802378	4.9680176	7.554783	1.7156278	-0.24333183	-0.24333183	0.5752859	-0.24333183	-0.24333183	-0.24333183	-0.24333183	-0.24333183	-0.24333183	-0.24333183	-0.24333183	1.2685372	-0.24333183	-0.24333183	-0.24333183	-0.24333183	-0.14286858	-0.022651654	-0.24333183	-0.07204826	-0.24333183	-0.24333183	-0.24333183	-0.24333183	-0.24333183	-0.24333183	-0.24333183	-0.24333183	-0.24333183	1.3221226	3.3290267	-0.24333183	-0.24333183	-0.24333183	-0.24333183	-0.24333183	-0.24333183	-0.24333183	-0.24333183	-0.24333183
-0.24333183	-0.24333183	-0.24333183	-0.24333183	0.59609	2.8944335	-0.24333183	6.818072	4.548553	-0.012859843	-0.24333183	0.78417796	-0.24333183	0.58753127	-0.21649608	-0.24333183	-0.24333183	-0.24333183	-0.24333183	-0.24333183	0.45535305	0.28037277	-0.24333183	-0.24333183	-0.24333183	-0.24333183	-0.24333183	0.6239573	-0.24333183	-0.24333183	-0.24333183	0.11482236	-0.24333183	-0.24333183	-0.24333183	-0.24333183	-0.24333183	-0.24333183	-0.24333183	-0.24333183	1.4938955	-0.24333183	-0.24333183	-0.24333183	-0.24333183	-0.24333183	-0.24333183	-0.24333183	-0.24333183	-0.24333183
-0.24333183	1.9081503	-0.062012717	0.76216245	2.3798044	2.0061707	-0.24333183	7.161719	4.867089	-0.24333183	1.7127342	-0.24333183	-0.24333183	-0.24333183	-0.24333183	-0.24333183	-0.24333183	-0.18718559	-0.24333183	-0.24333183	0.50951993	-0.24333183	-0.24333183	-0.24333183	-0.24333183	-0.24333183	-0.24333183	-0.1515791	2.044845	-0.24333183	0.26883054	-0.24333183	-0.24333183	-0.24333183	-0.24333183	-0.24333183	-0.24333183	-0.24333183	-0.24333183	-0.24333183	-0.1721079	-0.24333183	-0.24333183	-0.24333183	-0.24333183	-0.24333183	-0.24333183	-0.24333183	-0.24333183	-0.24333183
0.25506678	2.9875546	3.2714372	3.8763201	3.399736	0.0092949895	0.8036656	7.5485454	-0.043541003	-0.24333183	-0.24333183	0.25839472	2.7746	-0.24333183	-0.24333183	-0.24333183	-0.24333183	-0.24333183	-0.24333183	0.18033257	0.59477466	-0.24333183	-0.24333183	-0.24333183	-0.24333183	-0.24333183	-0.24333183	-0.24333183	0.85369295	-0.24333183	-0.24333183	-0.24333183	-0.24333183	-0.24333183	-0.24333183	-0.24333183	-0.24333183	-0.24333183	-0.24333183	-0.24333183	-0.24333183	0.16967551	-0.24333183	-0.24333183	-0.24333183	-0.24333183	-0.24333183	-0.24333183	-0.24333183	-0.24333183
1.4694624	4.53199	3.322135	2.1685913	-0.24333183	-0.24333183	0.80093884	3.8932142	-0.24333183	-0.24333183	-0.24333183	-0.24333183	3.866279	1.8049302	-0.24333183	-0.24333183	-0.24333183	0.02942501	-0.24333183	-0.24333183	-0.24333183	-0.24333183	-0.24333183	-0.24333183	-0.24333183	-0.24333183	-0.24333183	-0.24333183	-0.24333183	-0.22243851	-0.24333183	-0.24333183	-0.24333183	-0.24333183	-0.24333183	-0.24333183	-0.24333183	-0.24333183	-0.08589875	-0.24333183	-0.24333183	0.8654046	-0.24333183	-0.24333183	-0.24333183	-0.24333183	-0.24333183	-0.24333183	-0.24333183	-0.24333183
1.4426999	3.7161403	4.9193683	-0.24333183	-0.24333183	-0.24333183	1.8938448	-0.24333183	-0.24333183	-0.24333183	-0.24333183	1.0428832	-0.24333183	3.9514496	2.6894739	-0.24333183	0.2829742	1.2793247	-0.24333183	-0.24333183	-0.24333183	-0.24333183	-0.24333183	-0.24333183	-0.24333183	-0.24333183	-0.24333183	0.2120996	-0.24333183	-0.24333183	1.0224609	-0.24333183	0.025064796	-0.24333183	0.6487281	-0.24333183	-0.24333183	-0.24333183	-0.11694719	-0.24333183	-0.24333183	-0.24333183	-0.24333183	-0.24333183	-0.24333183	-0.24333183	-0.24333183	-0.24333183	-0.24333183	-0.24333183
0.9552562	5.4854603	-0.24333183	-0.24333183	-0.24333183	0.7285916	-0.24333183	-0.24333183	-0.24333183	-0.24333183	0.08630578	0.80955225	-0.04282399	-0.24333183	1.0940924	0.06363455	-0.24333183	2.45052	-0.24333183	-0.015527313	-0.24333183	-0.24333183	-0.24333183	-0.24333183	-0.24333183	-0.24333183	-0.24333183	-0.24333183	-0.24333183	-0.24333183	-0.24333183	-0.24333183	-0.24333183	-0.24333183	0.0802703	-0.24333183	-0.24333183	-0.24333183	-0.24333183	0.1274325	-0.24333183	-0.24333183	0.2119546	-0.24333183	-0.24333183	-0.24333183	-0.24333183	-0.24333183	0.42766178	-0.24333183
1.8331366	1.5291324	-0.24333183	-0.24333183	-0.24333183	-0.24333183	0.007507168	-0.24333183	-0.24333183	-0.24333183	-0.24333183	-0.24333183	-0.24333183	2.1440277	-0.24333183	1.6272471	-0.24333183	0.988615	2.3717632	0.7736023	-0.24333183	-0.24333183	-0.24333183	-0.24333183	-0.24333183	-0.24333183	-0.24333183	-0.24333183	-0.24333183	-0.24333183	-0.24333183	-0.24333183	-0.24333183	-0.24333183	-0.24333183	1.3959758	-0.24333183	-0.24333183	-0.24333183	-0.24333183	-0.24333183	-0.24333183	-0.24333183	-0.24333183	-0.24333183	-0.24333183	-0.24333183	-0.24333183	-0.24333183	-0.24333183
2.1208444	0.42050132	-0.24333183	-0.24333183	-0.24333183	0.2528964	-0.24333183	-0.24333183	-0.12600058	-0.24333183	-0.24333183	-0.24333183	-0.24333183	0.43051493	-0.24333183	3.797668	1.5136657	-0.24333183	2.1726267	-0.24333183	-0.24333183	-0.22509351	-0.24333183	-0.24333183	-0.24333183	-0.24333183	-0.24333183	-0.24333183	-0.24333183	-0.24333183	-0.24333183	-0.24333183	0.029594744	-0.24333183	-0.24333183	-0.24333183	0.06074032	-0.24333183	-0.24333183	-0.24333183	-0.24333183	-0.24333183	-0.24333183	-0.24333183	-0.24333183	-0.24333183	-0.24333183	-0.24333183	0.07837476	-0.24333183
-0.24333183	-0.24333183	1.7228416	0.33112624	2.2701197	-0.24333183	-0.24333183	-0.24333183	-0.24333183	-0.24333183	-0.24333183	-0.24333183	-0.24333183	-0.24333183	-0.24333183	0.18392512	2.7576106	1.6592635	1.245173	-0.24333183	-0.24333183	-0.24333183	-0.24333183	-0.24333183	-0.24333183	-0.24333183	-0.24333183	-0.24333183	-0.24333183	-0.24333183	-0.24333183	-0.24333183	-0.24333183	-0.24333183	0.918931	-0.24333183	-0.24333183	-0.24333183	-0.24333183	-0.24333183	-0.24333183	-0.24333183	-0.24333183	-0.24333183	-0.24333183	-0.24333183	-0.24333183	-0.24333183	0.87643135	-0.24333183
-0.24333183	-0.24333183	-0.24333183	0.6534132	0.6230418	-0.24333183	-0.24333183	-0.24333183	-0.24333183	-0.24333183	-0.24333183	-0.24333183	-0.24333183	-0.24333183	-0.24333183	-0.24333183	0.17986013	3.110937	1.6216849	0.18946742	-0.24333183	-0.24333183	-0.24333183	-0.24333183	-0.24333183	-0.24333183	-0.24333183	-0.24333183	-0.24333183	-0.24333183	-0.24333183	-0.24333183	-0.24333183	-0.24333183	0.23217288	-0.24333183	-0.24333183	1.8535821	-0.24333183	-0.24333183	-0.24333183	-0.24333183	-0.24333183	-0.24333183	-0.24333183	-0.24333183	-0.24333183	-0.24333183	-0.24333183	-0.24333183
-0.24333183	-0.24333183	1.3689185	1.544662	1.2079221	-0.24333183	-0.24333183	-0.24333183	-0.24333183	-0.24333183	-0.24333183	-0.24333183	-0.24333183	-0.14803809	-0.24333183	-0.24333183	1.5862222	2.6653974	2.2910848	0.60382164	-0.24333183	-0.24333183	-0.24333183	-0.24333183	-0.24333183	-0.24333183	-0.24333183	-0.24333183	-0.24333183	-0.24333183	-0.24333183	-0.24333183	-0.24333183	-0.24333183	-0.24333183	-0.24333183	-0.24333183	0.70958203	-0.24333183	-0.24333183	-0.24333183	-0.24333183	-0.24333183	-0.24333183	-0.24333183	-0.24333183	-0.24333183	-0.24333183	-0.24333183	-0.24333183
-0.24333183	-0.24333183	0.41665325	0.839609	0.04383321	-0.24333183	-0.24333183	0.021209614	-0.24333183	-0.24333183	-0.24333183	0.33408603	-0.24333183	0.1975616	-0.24333183	-0.24333183	0.4784921	1.5693638	-0.24333183	1.1401122	0.34808746	-0.24333183	-0.24333183	-0.24333183	-0.24333183	-0.24333183	-0.24333183	-0.24333183	-0.24333183	-0.24333183	-0.24333183	-0.24333183	-0.24333183	-0.24333183	-0.24333183	-0.24333183	-0.24333183	-0.24333183	-0.24333183	-0.24333183	-0.24333183	-0.24333183	-0.24333183	-0.24333183	-0.24333183	-0.24333183	-0.24333183	0.40747318	-0.24333183	-0.24333183
-0.24333183	-0.24333183	-0.24333183	1.7557609	-0.16075498	0.27643323	-0.24333183	0.46089107	-0.24333183	-0.24333183	-0.24333183	-0.24333183	-0.24333183	-0.24333183	-0.24333183	-0.24333183	-0.24333183	-0.24333183	-0.24333183	-0.24333183	0.41968945	-0.24333183	-0.24333183	-0.24333183	-0.24333183	-0.24333183	-0.24333183	-0.24333183	-0.24333183	-0.24333183	-0.24333183	-0.24333183	-0.24333183	-0.24333183	-0.24333183	1.097488	-0.24333183	-0.24333183	-0.24333183	-0.24333183	-0.24333183	-0.24333183	-0.24333183	-0.24333183	-0.24333183	-0.24333183	0.826801	-0.24333183	-0.24333183	-0.24333183
[truncated: 450 more columns]
