# Supplementary material for: High-confidence 3D template matching for cryo-electron tomography
Source: Nat Commun. 2024 May 11;15:3992. doi: 10.1038/s41467-024-47839-8 (PMC11088655; doi:10.1038/s41467-024-47839-8)
Supplement: Supplementary file 6 — Source Data [file 41467_2024_47839_MOESM6_ESM.zip › Source_data_file/Figure4/Figure4_AtomicModel_angle10_scores.csv]

-0.20473054	1.8486915	-0.20473054	-0.20473054	-0.20473054	-0.20473054	-0.20473054	-0.20473054	-0.20473054	-0.20473054	-0.20473054	-0.20473054	-0.20473054	-0.20473054	-0.20473054	-0.20473054	-0.20473054	-0.20473054	-0.07176008	-0.20473054	-0.20473054	-0.20473054	-0.20473054	-0.20473054	-0.20473054	-0.20473054	-0.20473054	-0.20473054	-0.20473054	-0.20473054	-0.20473054	-0.20473054	-0.20473054	-0.20473054	-0.20473054	-0.20473054	-0.20473054	-0.20473054	-0.20473054	-0.20473054	-0.20473054	-0.20473054	-0.20473054	0.8806283	-0.20473054	-0.20473054	-0.20473054	-0.20473054	-0.20473054	-0.20473054
-0.20473054	2.1265457	-0.20473054	-0.20473054	-0.20473054	-0.20473054	-0.20473054	-0.20473054	-0.20473054	-0.20473054	-0.20473054	-0.20473054	-0.20473054	-0.20473054	-0.20473054	-0.20473054	-0.20473054	-0.20473054	0.20566095	-0.20473054	1.5277214	-0.20473054	-0.20473054	-0.20473054	-0.20473054	-0.20473054	-0.20473054	-0.20473054	-0.20473054	-0.20473054	-0.20473054	-0.20473054	-0.20473054	-0.20473054	-0.20473054	-0.20473054	-0.20473054	-0.20473054	-0.20473054	-0.20473054	-0.20473054	-0.20473054	-0.20473054	-0.20473054	-0.20473054	-0.20473054	-0.20473054	-0.20473054	-0.20473054	-0.20473054
-0.20473054	-0.20473054	-0.20473054	-0.20473054	-0.20473054	-0.20473054	-0.20473054	-0.20473054	-0.20473054	-0.20473054	-0.20473054	-0.20473054	-0.20473054	-0.20473054	-0.20473054	-0.20473054	-0.20473054	-0.20473054	-0.20473054	-0.20473054	-0.20473054	-0.20473054	-0.20473054	-0.20473054	-0.20473054	1.4907602	-0.20473054	-0.20473054	-0.20473054	-0.20473054	-0.20473054	-0.20473054	-0.20473054	-0.20473054	-0.20473054	-0.20473054	-0.20473054	-0.20473054	-0.20473054	-0.20473054	-0.20473054	-0.20473054	-0.20473054	-0.20473054	-0.09752162	-0.20473054	-0.20473054	-0.20473054	-0.20473054	-0.20473054
-0.20473054	-0.20473054	-0.20473054	-0.20473054	-0.20473054	-0.20473054	-0.20473054	-0.20473054	-0.20473054	-0.1899887	1.2536961	0.014078116	-0.20473054	-0.20473054	-0.20473054	-0.20473054	-0.20473054	-0.20473054	-0.20473054	0.46653864	-0.20473054	-0.20473054	-0.20473054	-0.20473054	-0.20473054	-0.20473054	-0.20473054	-0.20473054	-0.20473054	-0.20473054	-0.20473054	-0.20473054	-0.20473054	-0.20473054	-0.20473054	-0.20473054	-0.20473054	-0.20473054	-0.20473054	-0.20473054	0.020189388	-0.20473054	-0.20473054	-0.20473054	-0.20473054	-0.20473054	-0.20473054	-0.20473054	-0.20473054	-0.20473054
-0.20473054	-0.20473054	-0.20473054	-0.20473054	0.24042854	-0.20473054	-0.20473054	-0.20473054	-0.13828403	0.12750615	-0.20473054	0.6004053	-0.20473054	-0.20473054	-0.20473054	-0.20473054	-0.20473054	-0.20473054	-0.20473054	-0.20473054	-0.20473054	-0.20473054	-0.20473054	-0.20473054	-0.20473054	-0.20473054	-0.20473054	-0.20473054	-0.20473054	-0.20473054	-0.20473054	-0.20473054	-0.20473054	-0.20473054	-0.20473054	-0.20473054	-0.20473054	-0.20473054	-0.20473054	-0.20473054	-0.20473054	-0.20473054	-0.20473054	-0.20473054	-0.20473054	-0.20473054	-0.20473054	-0.20473054	-0.20473054	-0.20473054
-0.20473054	-0.20473054	-0.20473054	-0.20473054	-0.20473054	-0.20473054	-0.20473054	-0.20473054	0.9656009	2.6807406	1.3984599	-0.20473054	-0.20473054	-0.20473054	-0.20473054	-0.20473054	-0.20473054	-0.20473054	-0.20473054	-0.14168547	-0.20473054	-0.20473054	-0.20473054	-0.20473054	-0.03418266	-0.20473054	-0.20473054	-0.20473054	-0.20473054	-0.20473054	-0.20473054	-0.20473054	-0.20473054	-0.20473054	-0.20473054	-0.20473054	0.3696072	-0.20473054	-0.20473054	-0.20473054	-0.20473054	-0.20473054	-0.20473054	-0.20473054	0.49242368	-0.20473054	-0.20473054	-0.20473054	-0.20473054	-0.20473054
-0.20473054	-0.20473054	-0.20473054	-0.20473054	-0.20473054	-0.20473054	-0.20473054	0.40467948	0.34792474	-0.1279248	-0.20473054	-0.20473054	0.117742546	-0.20473054	-0.20473054	-0.20473054	-0.20473054	-0.20473054	0.2843713	0.66098905	0.67895275	-0.20473054	-0.20473054	0.46462706	-0.20473054	-0.20473054	-0.20473054	-0.20473054	-0.20473054	-0.20473054	-0.20473054	-0.20473054	-0.20473054	-0.20473054	-0.20473054	-0.20473054	-0.20473054	-0.20473054	-0.20473054	-0.20473054	-0.20473054	-0.20473054	-0.20473054	-0.20473054	1.3899542	-0.20473054	-0.20473054	0.302315	-0.20473054	-0.20473054
-0.20473054	-0.20473054	-0.20473054	-0.20473054	-0.20473054	-0.20473054	-0.20473054	0.22404768	0.4594507	-0.20473054	-0.20473054	-0.20473054	-0.20473054	-0.20473054	-0.20473054	-0.20473054	-0.20473054	-0.20473054	-0.20473054	-0.20473054	-0.20473054	-0.20473054	-0.20473054	-0.20473054	1.5137414	-0.20473054	-0.20473054	-0.20473054	-0.20473054	-0.20473054	-0.20473054	-0.20473054	-0.20473054	-0.20473054	-0.20473054	-0.20473054	-0.20473054	-0.20473054	-0.20473054	-0.20473054	-0.20473054	-0.20473054	-0.20473054	-0.20473054	-0.20473054	-0.20473054	-0.20473054	-0.20473054	-0.20473054	-0.20473054
-0.20473054	-0.20473054	-0.20473054	-0.20473054	-0.20473054	-0.20473054	-0.20473054	-0.20473054	1.0920281	0.03697628	-0.20473054	-0.20473054	-0.20473054	-0.20473054	-0.20473054	-0.20473054	-0.20473054	-0.02174572	0.7693456	-0.20473054	1.4884554	-0.20473054	-0.20473054	-0.20473054	1.5957894	-0.20473054	-0.20473054	-0.20473054	-0.20473054	-0.20473054	-0.20473054	-0.20473054	-0.20473054	-0.20473054	-0.20473054	-0.20473054	-0.20473054	-0.20473054	-0.20473054	-0.20473054	-0.20473054	-0.20473054	-0.20473054	-0.20473054	-0.20473054	-0.20473054	-0.20473054	-0.20473054	-0.20473054	-0.20473054
-0.20473054	-0.20473054	-0.20473054	-0.20473054	-0.20473054	-0.20473054	-0.20473054	-0.20473054	0.20185375	-0.20473054	-0.20473054	-0.20473054	-0.20473054	-0.20473054	-0.20473054	-0.20473054	-0.20473054	-0.20473054	1.3092191	-0.20473054	-0.20473054	1.5887293	-0.20473054	-0.20473054	-0.20473054	-0.20473054	-0.20473054	-0.1654623	-0.20473054	-0.20473054	-0.20473054	-0.20473054	-0.20473054	-0.20473054	-0.20473054	-0.20473054	-0.20473054	-0.20473054	-0.20473054	-0.20473054	-0.20473054	-0.20473054	-0.20473054	-0.20473054	-0.20473054	-0.20473054	-0.20473054	-0.20473054	-0.20473054	-0.20473054
-0.20473054	-0.20473054	-0.20473054	-0.20473054	-0.20473054	-0.20473054	-0.20473054	0.7467927	0.93138105	-0.20473054	-0.20473054	-0.20473054	-0.20473054	-0.20473054	-0.20473054	-0.20473054	-0.20473054	-0.20473054	-0.1942431	1.0217429	-0.20473054	1.2116866	-0.20473054	-0.20473054	-0.20473054	-0.20473054	-0.20473054	-0.20473054	-0.20473054	-0.20473054	-0.20473054	-0.20473054	-0.20473054	-0.20473054	-0.20473054	-0.20473054	-0.20473054	-0.20473054	-0.20473054	-0.20473054	-0.20473054	-0.20473054	-0.20473054	-0.20473054	-0.20473054	-0.20473054	-0.20473054	-0.20473054	-0.20473054	-0.20473054
1.4829128	0.0757159	-0.20473054	-0.20473054	-0.20473054	-0.20473054	-0.20473054	-0.20473054	1.8740035	-0.20473054	-0.20473054	-0.20473054	-0.20473054	-0.20473054	-0.20473054	-0.20473054	-0.20473054	-0.20473054	-0.20473054	-0.20473054	-0.20473054	2.5332518	-0.20473054	-0.20473054	-0.20473054	-0.20473054	-0.20473054	-0.20473054	-0.20473054	-0.20473054	-0.20473054	-0.20473054	-0.20473054	-0.20473054	-0.20473054	-0.20473054	-0.20473054	-0.20473054	-0.20473054	-0.20473054	-0.20473054	-0.20473054	-0.20473054	-0.20473054	-0.20473054	-0.20473054	-0.20473054	-0.20473054	-0.20473054	-0.20473054
0.706585	0.90174377	-0.20473054	-0.20473054	-0.20473054	-0.20473054	-0.011298051	-0.20473054	1.2568065	-0.093069956	-0.20473054	-0.20473054	-0.20473054	-0.20473054	-0.20473054	-0.20473054	-0.20473054	-0.20473054	-0.20473054	-0.20473054	1.7238977	1.1533663	-0.20473054	-0.20473054	-0.20473054	-0.20473054	-0.20473054	0.27999458	-0.20473054	-0.20473054	-0.20473054	-0.20473054	-0.20473054	-0.20473054	-0.20473054	-0.20473054	-0.20473054	-0.20473054	-0.20473054	-0.20473054	-0.20473054	-0.20473054	-0.20473054	-0.20473054	-0.20473054	-0.20473054	-0.20473054	-0.20473054	-0.20473054	-0.20473054
2.3483725	1.8472974	-0.20473054	-0.20473054	-0.20473054	0.30474257	-0.20473054	1.2100255	1.4686213	-0.20473054	-0.20473054	-0.20473054	-0.20473054	-0.20473054	-0.20473054	-0.20473054	-0.20473054	-0.20473054	-0.20473054	-0.20473054	0.51854515	-0.20473054	-0.20473054	-0.20473054	-0.20473054	-0.20473054	-0.20473054	-0.20473054	-0.20473054	-0.20473054	-0.20473054	-0.20473054	-0.20473054	-0.20473054	-0.20473054	-0.20473054	-0.20473054	-0.20473054	-0.20473054	-0.20473054	2.0045636	-0.20473054	-0.20473054	-0.20473054	-0.20473054	-0.20473054	-0.20473054	-0.20473054	-0.20473054	-0.20473054
0.65589166	0.61541015	-0.20473054	-0.20473054	-0.20473054	-0.20473054	-0.20473054	1.2899007	0.5905579	-0.20473054	-0.20473054	-0.20473054	-0.20473054	-0.20473054	-0.20473054	-0.20473054	-0.20473054	-0.20473054	-0.20473054	-0.20473054	-0.20473054	-0.20473054	-0.20473054	-0.20473054	-0.20473054	-0.20473054	-0.20473054	-0.20473054	-0.20473054	-0.20473054	-0.20473054	-0.20473054	-0.20473054	-0.20473054	-0.20473054	-0.20473054	-0.20473054	-0.20473054	-0.20473054	-0.20473054	-0.20473054	-0.20473054	-0.20473054	-0.20473054	-0.20473054	-0.20473054	-0.20473054	-0.20473054	-0.20473054	-0.20473054
-0.20473054	-0.20473054	-0.20473054	-0.20473054	-0.20473054	-0.20473054	-0.20473054	2.3659093	-0.20473054	-0.20473054	-0.20473054	-0.20473054	-0.20473054	-0.20473054	-0.20473054	-0.20473054	-0.20473054	-0.20473054	-0.20473054	-0.20473054	-0.20473054	-0.20473054	-0.20473054	-0.20473054	-0.20473054	-0.20473054	-0.20473054	-0.20473054	-0.20473054	-0.20473054	-0.20473054	-0.20473054	-0.20473054	-0.20473054	-0.20473054	-0.20473054	-0.20473054	-0.20473054	-0.20473054	-0.20473054	-0.20473054	-0.20473054	-0.20473054	-0.20473054	-0.20473054	-0.20473054	-0.20473054	-0.20473054	-0.20473054	-0.20473054
-0.20473054	-0.20473054	-0.20473054	-0.20473054	-0.20473054	-0.20473054	-0.20473054	0.35146144	-0.20473054	-0.20473054	-0.20473054	-0.20473054	-0.20473054	-0.20473054	-0.20473054	-0.20473054	-0.20473054	-0.20473054	-0.20473054	-0.20473054	-0.20473054	-0.20473054	-0.20473054	-0.20473054	-0.20473054	-0.20473054	-0.20473054	-0.20473054	-0.20473054	-0.20473054	-0.20473054	-0.20473054	-0.20473054	-0.20473054	-0.20473054	-0.20473054	-0.20473054	-0.20473054	-0.20473054	-0.20473054	-0.20473054	-0.20473054	-0.20473054	-0.20473054	-0.20473054	-0.20473054	-0.20473054	-0.20473054	-0.20473054	-0.20473054
-0.20473054	-0.20473054	0.47306934	-0.20473054	-0.20473054	-0.20473054	-0.20473054	-0.20473054	-0.20473054	-0.20473054	-0.20473054	-0.20473054	-0.20473054	-0.20473054	-0.20473054	-0.20473054	-0.20473054	-0.20473054	-0.20473054	-0.20473054	-0.20473054	-0.20473054	-0.20473054	-0.20473054	-0.20473054	-0.20473054	-0.20473054	-0.20473054	-0.20473054	-0.20473054	-0.20473054	-0.20473054	-0.20473054	-0.20473054	-0.20473054	-0.20473054	-0.20473054	-0.20473054	-0.20473054	-0.20473054	0.986035	0.38836682	-0.20473054	-0.20473054	-0.20473054	-0.20473054	-0.20473054	-0.20473054	-0.20473054	-0.20473054
-0.20473054	-0.20473054	0.65068376	-0.098995194	-0.20473054	-0.20473054	-0.20473054	1.3099618	-0.20473054	-0.20473054	-0.20473054	-0.20473054	-0.20473054	-0.20473054	-0.20473054	-0.20473054	-0.20473054	-0.20473054	-0.20473054	-0.20473054	-0.20473054	-0.20473054	-0.20473054	-0.20473054	-0.20473054	-0.20473054	-0.20473054	-0.20473054	-0.20473054	-0.20473054	-0.20473054	-0.20473054	-0.20473054	-0.20473054	-0.20473054	-0.20473054	-0.20473054	-0.20473054	-0.20473054	-0.20473054	0.1649585	-0.20473054	-0.20473054	-0.20473054	-0.20473054	-0.20473054	-0.20473054	1.6059405	-0.20473054	-0.20473054
-0.20473054	-0.20473054	-0.20473054	-0.1815968	0.56744313	0.6163042	-0.20473054	-0.20473054	-0.20473054	-0.20473054	-0.20473054	-0.20473054	-0.20473054	-0.20473054	-0.20473054	-0.20473054	-0.20473054	1.2688929	2.2254438	-0.20473054	-0.20473054	-0.20473054	-0.20473054	-0.20473054	-0.20473054	-0.20473054	-0.20473054	-0.20473054	-0.20473054	-0.20473054	-0.20473054	-0.20473054	-0.20473054	-0.20473054	-0.20473054	-0.20473054	-0.20473054	-0.20473054	-0.20473054	-0.20473054	-0.20473054	-0.20473054	-0.20473054	-0.20473054	-0.20473054	-0.20473054	-0.20473054	-0.20473054	-0.20473054	0.48594064
-0.20473054	-0.20473054	-0.20473054	0.8534674	2.6283495	-0.03726739	-0.20473054	-0.20473054	-0.20473054	-0.20473054	-0.20473054	-0.20473054	-0.20473054	-0.20473054	-0.20473054	-0.20473054	-0.20473054	-0.20473054	1.39409	-0.20473054	-0.20473054	-0.20473054	-0.20473054	-0.20473054	-0.20473054	-0.20473054	-0.20473054	-0.20473054	-0.20473054	-0.20473054	-0.20473054	-0.20473054	-0.20473054	-0.20473054	-0.20473054	-0.20473054	-0.20473054	-0.20473054	-0.20473054	-0.20473054	-0.20473054	-0.20473054	-0.20473054	-0.20473054	-0.20473054	-0.20473054	-0.20473054	-0.20473054	-0.20473054	-0.20473054
-0.20473054	-0.20473054	-0.20473054	-0.20473054	3.9731367	0.3936874	-0.20473054	-0.20473054	-0.20473054	-0.20473054	-0.20473054	-0.20473054	-0.20473054	-0.20473054	-0.20473054	-0.20473054	-0.20473054	2.0137205	-0.20473054	-0.20473054	-0.20473054	-0.20473054	-0.20473054	-0.20473054	-0.20473054	-0.20473054	-0.20473054	-0.20473054	-0.20473054	-0.20473054	-0.20473054	-0.20473054	-0.20473054	-0.20473054	0.63662434	-0.20473054	-0.20473054	-0.20473054	-0.20473054	-0.20473054	-0.20473054	-0.20473054	-0.20473054	-0.052978374	-0.20473054	-0.20473054	-0.20473054	1.7393825	-0.20473054	-0.20473054
-0.20473054	-0.20473054	-0.20473054	-0.20473054	4.161199	-0.20473054	-0.20473054	-0.20473054	-0.20473054	2.1465526	0.77794766	-0.20473054	-0.20473054	-0.20473054	-0.20473054	3.1685526	0.50616175	0.54280406	-0.20473054	-0.20473054	-0.20473054	-0.20473054	-0.20473054	-0.20473054	-0.20473054	-0.20473054	-0.20473054	-0.20473054	-0.20473054	-0.20473054	-0.20473054	-0.20473054	-0.20473054	-0.20473054	-0.20473054	-0.20473054	-0.20473054	-0.20473054	-0.20473054	-0.20473054	-0.20473054	-0.20473054	0.84476244	-0.20473054	-0.20473054	-0.20473054	-0.20473054	-0.20473054	-0.20473054	2.8065958
-0.20473054	-0.20473054	-0.20473054	1.4007704	0.07495087	1.0089751	-0.20473054	1.231879	-0.20473054	-0.20473054	-0.16908194	-0.20473054	-0.20473054	-0.20473054	-0.18686228	3.6946175	2.6086187	0.788769	-0.20473054	-0.20473054	-0.13143945	-0.20473054	-0.20473054	-0.20473054	-0.20473054	-0.20473054	-0.20473054	-0.20473054	-0.20473054	-0.20473054	-0.20473054	-0.20473054	-0.20473054	-0.20473054	-0.20473054	-0.20473054	-0.20473054	-0.20473054	-0.20473054	-0.20473054	-0.20473054	-0.20473054	-0.20473054	-0.20473054	-0.20473054	-0.20473054	-0.20473054	-0.20473054	-0.20473054	3.1756752
-0.20473054	-0.20473054	-0.20473054	0.16512117	-0.20473054	2.4955537	-0.20473054	-0.20473054	-0.20473054	-0.20473054	-0.20473054	-0.20473054	-0.20473054	-0.20473054	3.5542111	2.7961988	-0.20473054	-0.20473054	-0.20473054	-0.20473054	-0.20473054	-0.20473054	-0.20473054	-0.20473054	-0.20473054	-0.025739025	-0.20473054	-0.20473054	-0.20473054	-0.20473054	-0.20473054	-0.20473054	-0.20473054	-0.20473054	-0.20473054	-0.20473054	-0.20473054	-0.20473054	-0.20473054	-0.20473054	-0.20473054	-0.20473054	-0.20473054	-0.20473054	-0.20473054	-0.20473054	-0.20473054	-0.20473054	-0.20473054	-0.20473054
-0.20473054	-0.20473054	-0.20473054	-0.20473054	-0.20473054	-0.20473054	0.25632685	-0.20473054	-0.20473054	-0.20473054	-0.20473054	-0.20473054	-0.20473054	1.8053646	3.6623352	2.7011607	-0.20473054	-0.20473054	-0.20473054	-0.20473054	-0.20473054	-0.20473054	-0.20473054	-0.20473054	-0.20473054	-0.20473054	-0.20473054	-0.20473054	-0.20473054	-0.20473054	-0.20473054	-0.20473054	-0.20473054	-0.20473054	-0.20473054	-0.20473054	-0.20473054	-0.20473054	-0.20473054	-0.20473054	-0.20473054	-0.20473054	-0.20473054	-0.20473054	-0.20473054	-0.20473054	-0.20473054	-0.20473054	-0.20473054	-0.20473054
-0.20473054	-0.20473054	-0.20473054	-0.20473054	-0.20473054	-0.20473054	-0.20473054	-0.20473054	-0.20473054	-0.20473054	-0.20473054	1.0499252	-0.20473054	2.7944014	4.278211	1.7558063	-0.20473054	-0.20473054	0.049838815	-0.20473054	0.2718992	-0.20473054	-0.20473054	1.1203034	-0.20473054	-0.20473054	-0.20473054	-0.20473054	-0.20473054	-0.20473054	-0.20473054	-0.20473054	-0.20473054	-0.20473054	-0.20473054	-0.20473054	-0.20473054	-0.20473054	-0.20473054	-0.20473054	-0.20473054	-0.20473054	-0.20473054	-0.20473054	-0.20473054	-0.20473054	-0.20473054	-0.20473054	-0.20473054	-0.20473054
-0.20473054	-0.20473054	-0.20473054	-0.20473054	-0.20473054	-0.20473054	1.1243719	-0.20473054	-0.20473054	-0.20473054	-0.20473054	-0.20473054	-0.20473054	1.9679333	-0.20473054	0.9016179	-0.20473054	-0.20473054	-0.20473054	-0.20473054	-0.20473054	-0.20473054	-0.20473054	0.3304269	-0.20473054	-0.20473054	-0.20473054	-0.20473054	-0.20473054	-0.20473054	-0.20473054	-0.20473054	-0.20473054	-0.20473054	-0.20473054	-0.20473054	-0.20473054	-0.20473054	-0.20473054	-0.20473054	-0.20473054	-0.20473054	-0.20473054	-0.20473054	-0.20473054	-0.20473054	-0.20473054	-0.20473054	-0.20473054	-0.20473054
-0.20473054	-0.20473054	-0.20473054	-0.20473054	-0.20473054	-0.20473054	1.3089334	1.2967016	0.6988944	-0.20473054	-0.20473054	-0.20473054	-0.20473054	0.97113454	1.0830789	-0.20473054	-0.20473054	2.162289	-0.20473054	-0.20473054	-0.20473054	-0.20473054	-0.20473054	-0.20473054	-0.20473054	-0.20473054	-0.20473054	0.43401313	0.24212015	-0.20473054	-0.20473054	-0.20473054	-0.20473054	-0.20473054	0.68079346	-0.20473054	-0.20473054	-0.20473054	-0.20473054	-0.20473054	-0.20473054	-0.20473054	-0.20473054	-0.20473054	-0.20473054	-0.20473054	-0.20473054	-0.20473054	-0.20473054	-0.20473054
-0.20473054	-0.20473054	-0.20473054	-0.20473054	-0.20473054	-0.20473054	-0.20473054	1.5474913	0.1199118	4.0493875	-0.20473054	0.717976	0.47820258	0.21919033	-0.20473054	-0.20473054	-0.20473054	-0.20473054	-0.20473054	-0.20473054	-0.20473054	-0.20473054	-0.20473054	-0.038755503	-0.20473054	-0.20473054	-0.20473054	-0.20473054	-0.20473054	-0.20473054	-0.20473054	-0.20473054	-0.20473054	-0.20473054	-0.20473054	-0.20473054	-0.20473054	-0.20473054	-0.20473054	-0.20473054	-0.20473054	-0.20473054	-0.20473054	-0.20473054	-0.20473054	-0.20473054	-0.20473054	-0.20473054	-0.20473054	-0.20473054
-0.20473054	-0.20473054	-0.20473054	-0.20473054	-0.20473054	-0.20473054	-0.20473054	1.021153	1.3198744	0.76452595	1.2703137	0.5006555	-0.20473054	-0.20473054	-0.20473054	-0.20473054	-0.20473054	-0.20473054	1.3092602	-0.20473054	-0.20473054	-0.20473054	-0.20473054	-0.20473054	-0.20473054	-0.20473054	-0.20473054	-0.20473054	-0.20473054	-0.20473054	-0.20473054	-0.20473054	-0.20473054	-0.20473054	-0.20473054	-0.20473054	-0.20473054	-0.20473054	-0.20473054	-0.20473054	-0.20473054	-0.20473054	-0.20473054	-0.20473054	-0.20473054	-0.20473054	-0.20473054	-0.20473054	-0.20473054	-0.20473054
-0.20473054	-0.20473054	-0.20473054	-0.20473054	-0.20473054	-0.20473054	-0.20473054	0.670434	0.26198247	2.6470513	-0.20473054	-0.20473054	-0.20473054	-0.20473054	-0.20473054	-0.20473054	-0.20473054	1.9322801	-0.20473054	-0.20473054	-0.20473054	-0.20044723	-0.20473054	0.18599923	-0.20473054	-0.20473054	-0.20473054	-0.20473054	-0.20473054	-0.20473054	-0.20473054	-0.20473054	-0.20473054	-0.20473054	-0.20473054	-0.20473054	0.9172931	-0.20473054	-0.20473054	-0.1542956	-0.20473054	-0.20473054	-0.20473054	-0.20473054	-0.20473054	-0.20473054	-0.20473054	-0.20473054	-0.20473054	-0.20473054
-0.20473054	-0.20473054	-0.20473054	-0.20473054	-0.20473054	0.3334546	-0.20473054	-0.20473054	-0.20473054	0.5704778	0.7781784	-0.20473054	-0.20473054	-0.20473054	-0.20473054	-0.20473054	-0.20473054	2.4137745	-0.20473054	-0.20473054	-0.20473054	1.003298	-0.20473054	-0.20473054	-0.20473054	-0.20473054	-0.20473054	-0.20473054	-0.20473054	-0.20473054	-0.20473054	-0.20473054	-0.20473054	-0.20473054	-0.20473054	-0.20473054	-0.20473054	-0.20473054	-0.20473054	2.0515904	-0.20473054	-0.20473054	-0.20473054	-0.20473054	-0.20473054	-0.20473054	-0.20473054	-0.20473054	-0.20473054	-0.20473054
-0.20473054	-0.20473054	-0.20473054	-0.20473054	-0.20473054	-0.20473054	-0.20473054	-0.20473054	-0.053085998	0.14569415	0.66882294	-0.20473054	-0.20473054	-0.20473054	-0.20473054	-0.20473054	-0.20473054	-0.20473054	-0.20473054	-0.20473054	-0.20473054	-0.119094655	-0.20473054	1.1992863	-0.20473054	-0.20473054	-0.20473054	-0.20473054	1.3711447	-0.20473054	-0.20473054	-0.20473054	-0.20473054	-0.20473054	-0.20473054	-0.20473054	-0.20473054	-0.20473054	0.013117182	-0.20473054	-0.20473054	-0.20473054	-0.20473054	-0.20473054	-0.20473054	-0.20473054	-0.20473054	-0.20473054	-0.20473054	-0.20473054
-0.20473054	-0.20473054	-0.20473054	-0.20473054	-0.20473054	-0.20473054	-0.20473054	-0.20473054	-0.20473054	-0.20473054	-0.20473054	-0.20473054	-0.20473054	-0.20473054	-0.20473054	-0.20473054	-0.20473054	-0.20473054	-0.20473054	-0.20473054	-0.20473054	-0.20473054	-0.20473054	1.0635855	-0.20473054	-0.20473054	-0.20473054	-0.20473054	0.4844418	-0.20473054	-0.20473054	-0.20473054	-0.20473054	-0.20473054	-0.20473054	-0.20473054	-0.20473054	-0.20473054	-0.20473054	-0.20473054	-0.20473054	-0.20473054	-0.20473054	-0.20473054	-0.20473054	-0.20473054	-0.20473054	-0.20473054	-0.20473054	0.88486964
-0.20473054	-0.20473054	-0.20473054	-0.20473054	-0.20473054	-0.20473054	-0.20473054	-0.20473054	-0.20473054	-0.20473054	-0.20473054	-0.20473054	-0.20473054	-0.20473054	-0.20473054	-0.20473054	-0.20473054	-0.20473054	-0.20473054	-0.20473054	0.4929432	-0.20473054	-0.20473054	-0.12694375	0.10878831	-0.20473054	-0.20473054	-0.20473054	-0.20473054	-0.20473054	-0.20473054	-0.20473054	-0.20473054	-0.20473054	-0.20473054	-0.20473054	-0.20473054	-0.20473054	0.19985919	-0.20473054	-0.20473054	-0.20473054	-0.20473054	-0.20473054	-0.20473054	-0.20473054	-0.20473054	-0.20473054	-0.20473054	-0.20473054
-0.20473054	-0.20473054	-0.20473054	-0.20473054	-0.20473054	-0.20473054	-0.20473054	-0.20473054	-0.20473054	-0.20473054	0.3453974	-0.20473054	-0.20473054	-0.20473054	-0.20473054	0.89449364	-0.20473054	-0.20473054	-0.20473054	-0.20473054	-0.20473054	-0.20473054	-0.20473054	-0.20473054	-0.20473054	-0.20473054	-0.20473054	-0.20473054	-0.20473054	-0.20473054	-0.20473054	-0.20473054	-0.20473054	-0.20473054	-0.20473054	-0.20473054	-0.20473054	-0.20473054	-0.20473054	-0.20473054	-0.20473054	-0.20473054	-0.20473054	-0.20473054	-0.20473054	-0.20473054	-0.20473054	-0.20473054	-0.20473054	-0.20473054
-0.20473054	-0.20473054	-0.20473054	-0.20473054	1.9537005	-0.20473054	-0.20473054	-0.20473054	-0.20473054	-0.20473054	-0.20473054	-0.20473054	-0.20473054	-0.20473054	-0.20473054	-0.20473054	-0.20473054	-0.20473054	-0.20473054	-0.20473054	-0.20473054	-0.20473054	-0.20473054	-0.20473054	-0.20473054	-0.20473054	-0.20473054	-0.20473054	-0.20473054	-0.20473054	-0.20473054	-0.20473054	-0.20473054	-0.20473054	-0.20473054	-0.20473054	-0.20473054	-0.20473054	-0.20473054	-0.20473054	-0.20473054	-0.20473054	-0.20473054	-0.20473054	-0.20473054	-0.20473054	-0.20473054	-0.20473054	-0.20473054	-0.20473054
-0.20473054	-0.20473054	-0.20473054	-0.20473054	-0.20473054	-0.20473054	-0.20473054	-0.20473054	-0.20473054	-0.20473054	-0.20473054	0.43693626	0.24221379	-0.20473054	-0.20473054	-0.20473054	-0.20473054	-0.20473054	-0.20473054	-0.20473054	-0.20473054	-0.20473054	1.2889748	-0.20473054	-0.20473054	-0.20473054	-0.20473054	-0.20473054	-0.20473054	-0.20473054	-0.20473054	-0.20473054	-0.20473054	-0.20473054	-0.20473054	-0.20473054	-0.20473054	-0.20473054	-0.20473054	-0.20473054	-0.20473054	-0.20473054	-0.20473054	-0.20473054	-0.20473054	-0.20473054	-0.20473054	-0.20473054	-0.20473054	-0.20473054
-0.20473054	-0.20473054	-0.20473054	-0.20473054	-0.20473054	-0.20473054	-0.20473054	-0.20473054	1.522462	-0.20473054	-0.20473054	-0.20473054	1.9362452	1.8891227	-0.20473054	-0.20473054	-0.20473054	-0.20473054	-0.20473054	-0.20473054	0.12914951	-0.20473054	-0.20473054	-0.20473054	-0.20473054	-0.20473054	-0.20473054	-0.20473054	-0.20473054	-0.20473054	-0.20473054	-0.20473054	-0.20473054	-0.20473054	-0.20473054	-0.20473054	-0.20473054	-0.20473054	-0.20473054	-0.20473054	-0.20473054	-0.20473054	-0.20473054	-0.20473054	-0.20473054	-0.20473054	-0.20473054	-0.20473054	-0.20473054	-0.20473054
-0.20473054	-0.20473054	-0.20473054	-0.20473054	-0.20473054	-0.20473054	-0.20473054	-0.20473054	-0.20473054	-0.20473054	-0.20473054	-0.20473054	-0.20473054	0.5835844	-0.06727398	-0.20473054	-0.20473054	-0.20473054	-0.20473054	-0.20473054	-0.20473054	-0.20473054	-0.20473054	-0.13004556	-0.20473054	-0.20473054	-0.20473054	-0.20473054	-0.20473054	-0.20473054	-0.20473054	-0.20473054	-0.20473054	-0.20473054	-0.20473054	-0.20473054	-0.20473054	-0.20473054	-0.20473054	-0.20473054	-0.20473054	-0.20473054	-0.20473054	-0.20473054	-0.20473054	-0.20473054	-0.20473054	-0.20473054	-0.20473054	-0.20473054
-0.20473054	-0.20473054	-0.20473054	-0.20473054	-0.20473054	-0.20473054	-0.20473054	-0.20473054	-0.20473054	-0.20473054	-0.20473054	-0.20473054	-0.20473054	-0.20473054	1.2306765	-0.20473054	-0.20473054	-0.20473054	-0.20473054	-0.20473054	-0.20473054	-0.20473054	-0.20473054	-0.20473054	-0.20473054	-0.20473054	-0.20473054	-0.20473054	-0.20473054	-0.20473054	-0.20473054	-0.20473054	-0.20473054	-0.20473054	-0.20473054	-0.20473054	-0.20473054	-0.20473054	0.45885327	-0.20473054	-0.20473054	-0.20473054	-0.20473054	-0.20473054	-0.20473054	-0.20473054	-0.20473054	-0.20473054	-0.20473054	-0.20473054
-0.20473054	-0.20473054	-0.20473054	-0.20473054	-0.20473054	-0.20473054	-0.20473054	-0.20473054	-0.20473054	-0.20473054	-0.20473054	-0.20473054	-0.20473054	-0.20473054	-0.20473054	-0.20473054	-0.20473054	-0.20473054	-0.20473054	-0.20473054	-0.20473054	-0.20473054	-0.20473054	-0.20473054	-0.20473054	-0.20473054	-0.20473054	-0.20473054	-0.20473054	-0.20473054	-0.20473054	-0.20473054	-0.20473054	-0.20473054	-0.20473054	-0.20473054	-0.20473054	-0.20473054	-0.20473054	-0.20473054	-0.20473054	-0.20473054	-0.20473054	-0.20473054	-0.20473054	-0.20473054	-0.20473054	-0.20473054	-0.20473054	-0.20473054
-0.20473054	-0.20473054	-0.20473054	-0.20473054	-0.20473054	-0.20473054	-0.20473054	-0.20473054	-0.20473054	-0.20473054	-0.20473054	-0.20473054	-0.20473054	-0.20473054	-0.20473054	-0.13152222	-0.20473054	-0.20473054	-0.20473054	-0.07094957	-0.20473054	-0.20473054	-0.20473054	-0.20473054	-0.20473054	-0.20473054	-0.20473054	-0.20473054	-0.20473054	-0.20473054	-0.20473054	-0.20473054	-0.20473054	-0.20473054	-0.20473054	-0.20473054	-0.20473054	-0.20473054	-0.20473054	-0.20473054	-0.20473054	-0.20473054	-0.20473054	-0.20473054	-0.20473054	-0.20473054	-0.20473054	-0.20473054	-0.20473054	-0.20473054
-0.20473054	-0.20473054	-0.20473054	-0.20473054	-0.20473054	-0.20473054	-0.20473054	-0.20473054	-0.20473054	-0.20473054	-0.20473054	-0.20473054	-0.20473054	-0.20473054	-0.20473054	-0.20473054	-0.20473054	-0.20473054	0.49545953	-0.20473054	-0.20473054	-0.20473054	-0.20473054	-0.20473054	-0.20473054	-0.07509108	-0.20473054	-0.20473054	-0.20473054	-0.20473054	-0.20473054	-0.20473054	-0.20473054	-0.20473054	-0.20473054	-0.20473054	-0.20473054	-0.20473054	-0.20473054	-0.20473054	-0.20473054	-0.20473054	-0.20473054	-0.20473054	-0.20473054	-0.20473054	-0.20473054	-0.20473054	0.69542325	-0.20473054
-0.20473054	-0.20473054	-0.20473054	-0.20473054	-0.20473054	-0.20473054	-0.20473054	-0.20473054	-0.20473054	-0.20473054	-0.20473054	-0.20473054	-0.20473054	0.34769717	-0.20473054	-0.20473054	-0.20473054	-0.20473054	-0.20473054	-0.20473054	-0.20473054	-0.20473054	-0.20473054	-0.20473054	-0.20473054	-0.20473054	-0.20473054	-0.20473054	-0.20473054	-0.20473054	-0.20473054	-0.20473054	-0.20473054	-0.20473054	-0.20473054	-0.20473054	-0.20473054	-0.20473054	-0.20473054	-0.20473054	-0.20473054	-0.20473054	-0.20473054	-0.20473054	-0.20473054	-0.20473054	-0.20473054	-0.20473054	-0.20473054	-0.20473054
-0.20473054	-0.20473054	-0.20473054	-0.20473054	-0.20473054	-0.20473054	-0.20473054	-0.20473054	-0.20473054	-0.20473054	-0.20473054	-0.20473054	-0.20473054	-0.20473054	-0.20473054	-0.20473054	-0.20473054	-0.20473054	-0.20473054	-0.20473054	-0.20473054	-0.20473054	-0.20473054	-0.20473054	-0.20473054	-0.20473054	-0.03487108	-0.20473054	-0.20473054	-0.20473054	0.8517165	-0.20473054	0.06881477	-0.20473054	-0.20473054	0.32401082	-0.20473054	-0.20473054	-0.20473054	-0.20473054	-0.20473054	-0.20473054	-0.20473054	-0.20473054	-0.20473054	-0.20473054	-0.20473054	-0.20473054	-0.20473054	-0.20473054
-0.20473054	-0.20473054	-0.20473054	-0.20473054	-0.20473054	-0.20473054	-0.20473054	0.18427299	1.2304971	-0.20473054	-0.20473054	-0.20473054	-0.20473054	1.3061559	-0.20473054	0.7041585	-0.20473054	-0.20473054	-0.20473054	-0.20473054	-0.20473054	-0.20473054	-0.20473054	0.23701662	-0.20473054	-0.20473054	-0.20473054	-0.20473054	-0.20473054	-0.20473054	1.6208711	-0.20473054	-0.20473054	-0.20473054	-0.20473054	2.099803	1.128638	-0.20473054	-0.20473054	-0.20473054	-0.20473054	-0.20473054	-0.20473054	-0.20473054	-0.20473054	-0.20473054	-0.20473054	-0.20473054	-0.20473054	-0.20473054
-0.20473054	-0.20473054	-0.20473054	-0.20473054	-0.20473054	-0.20473054	0.23046267	-0.20473054	-0.20473054	-0.20473054	-0.20473054	-0.20473054	-0.20473054	1.0500864	-0.20473054	-0.20473054	-0.20473054	-0.20473054	-0.20473054	-0.20473054	-0.20473054	-0.20473054	-0.20473054	-0.20473054	-0.20473054	-0.20473054	-0.20473054	0.95306015	-0.20473054	-0.20473054	0.39500037	-0.20473054	-0.20473054	-0.20473054	-0.20473054	3.83288	1.9643068	-0.20473054	-0.20473054	-0.20473054	-0.20473054	-0.20473054	-0.20473054	-0.20473054	-0.20473054	-0.20473054	-0.20473054	-0.20473054	-0.20473054	-0.20473054
-0.20473054	-0.20473054	-0.20473054	-0.20473054	-0.20473054	-0.20473054	-0.20473054	-0.20473054	-0.20473054	-0.20473054	-0.20473054	-0.20473054	0.5530815	0.13375397	1.177322	-0.20473054	-0.20473054	0.045029286	-0.20473054	-0.20473054	-0.20473054	-0.20473054	-0.20473054	-0.20473054	-0.20473054	-0.20473054	-0.20473054	-0.20473054	-0.20473054	-0.20473054	-0.20473054	-0.20473054	-0.20473054	-0.20473054	-0.20473054	0.8492506	2.3781197	-0.20473054	-0.20473054	-0.20473054	-0.20473054	-0.20473054	-0.20473054	-0.20473054	-0.20473054	-0.20473054	-0.20473054	-0.20473054	-0.20473054	-0.20473054
-0.20473054	-0.20473054	-0.20473054	-0.20473054	-0.20473054	-0.20473054	-0.20473054	-0.20473054	-0.20473054	-0.20473054	-0.20473054	-0.20473054	-0.20473054	-0.20473054	0.17061388	-0.20473054	-0.20473054	-0.07340835	0.73412406	-0.20473054	-0.20473054	-0.20473054	-0.20473054	-0.20473054	-0.20473054	0.1071686	-0.20473054	-0.20473054	-0.20473054	-0.20473054	-0.20473054	-0.20473054	-0.20473054	-0.20473054	-0.20473054	-0.20473054	-0.20473054	-0.1970123	1.0498499	-0.11209696	-0.047194295	-0.20473054	-0.20473054	-0.20473054	-0.20473054	-0.20473054	-0.20473054	-0.20473054	-0.20473054	-0.20473054
-0.20473054	-0.20473054	-0.20473054	-0.20473054	-0.20473054	-0.20473054	-0.20473054	-0.20473054	-0.20473054	-0.20473054	0.48570022	-0.20473054	-0.20473054	-0.20473054	1.296547	-0.20473054	-0.20473054	-0.20473054	-0.20473054	-0.20473054	-0.20473054	-0.20473054	-0.20473054	-0.20473054	-0.20473054	-0.20473054	-0.20473054	-0.20473054	-0.20473054	-0.20473054	-0.20473054	-0.20473054	-0.20473054	-0.20473054	-0.20473054	-0.20473054	-0.20473054	-0.20473054	0.9728589	1.7794437	0.7021826	0.691401	-0.20473054	-0.20473054	-0.20473054	-0.20473054	-0.20473054	-0.20473054	-0.20473054	-0.20473054
0.10342869	-0.20473054	-0.20473054	-0.20473054	-0.20473054	-0.20473054	-0.20473054	-0.20473054	-0.20473054	-0.20473054	-0.20473054	-0.20473054	-0.20473054	-0.20473054	-0.20473054	-0.20473054	-0.20473054	-0.20473054	-0.20473054	-0.20473054	-0.20473054	-0.20473054	-0.20473054	-0.20473054	-0.20473054	-0.20473054	-0.20473054	-0.20473054	-0.20473054	-0.20473054	-0.20473054	-0.20473054	-0.20473054	-0.20473054	-0.20473054	-0.20473054	-0.20473054	-0.20473054	-0.20473054	-0.20473054	-0.08351869	-0.011098512	-0.20473054	-0.20473054	-0.20473054	-0.20473054	-0.20473054	-0.20473054	-0.20473054	-0.20473054
-0.20473054	-0.20473054	-0.20473054	-0.20473054	-0.20473054	-0.20473054	-0.20473054	-0.20473054	-0.20473054	-0.20473054	-0.20473054	-0.20473054	-0.20473054	-0.20473054	-0.20473054	-0.20473054	-0.20473054	-0.20473054	-0.20473054	-0.20473054	-0.20473054	-0.20473054	-0.20473054	0.009307154	0.93753517	-0.20473054	-0.20473054	-0.20473054	-0.20473054	-0.20473054	-0.20473054	-0.20473054	-0.20473054	-0.20473054	-0.20473054	-0.20473054	-0.20473054	-0.20473054	-0.20473054	-0.20473054	-0.20473054	1.4680221	-0.20473054	2.6383944	-0.20473054	-0.20473054	-0.20473054	-0.20473054	-0.20473054	-0.20473054
-0.20473054	-0.20473054	-0.20473054	-0.20473054	-0.20473054	-0.20473054	-0.20473054	-0.20473054	-0.20473054	-0.20473054	-0.20473054	-0.20473054	-0.20473054	-0.20473054	-0.20473054	-0.20473054	-0.20473054	-0.20473054	-0.20473054	-0.20473054	-0.20473054	-0.20473054	-0.20473054	-0.20473054	-0.20473054	-0.20473054	-0.20473054	-0.20473054	-0.20473054	-0.20473054	-0.20473054	-0.20473054	-0.20473054	-0.20473054	-0.20473054	-0.20473054	-0.20473054	-0.20473054	-0.20473054	-0.20473054	-0.20473054	-0.20473054	-0.20473054	2.6808362	-0.20473054	0.68984216	-0.20473054	-0.20473054	0.38179272	-0.20473054
-0.20473054	-0.20473054	-0.20473054	-0.20473054	-0.20473054	-0.20473054	-0.20473054	-0.20473054	-0.20473054	-0.20473054	-0.20473054	-0.20473054	-0.20473054	-0.20473054	-0.20473054	-0.20473054	-0.20473054	-0.20473054	-0.20473054	-0.20473054	-0.20473054	-0.20473054	-0.20473054	-0.20473054	-0.20473054	-0.20473054	-0.20473054	-0.20473054	-0.20473054	-0.20473054	-0.20473054	-0.20473054	0.27617535	-0.20473054	-0.20473054	-0.20473054	-0.20473054	-0.20473054	-0.20473054	-0.20473054	-0.20473054	0.054030325	-0.20473054	-0.20473054	1.853286	3.549634	2.0251	-0.20473054	-0.20473054	-0.20473054
-0.20473054	-0.20473054	-0.20473054	-0.20473054	-0.20473054	-0.20473054	-0.20473054	0.17657007	0.83427364	-0.20473054	-0.111524306	-0.20473054	-0.20473054	-0.20473054	-0.20473054	-0.20473054	-0.02888984	-0.20473054	-0.20473054	-0.20473054	1.2080563	-0.09907523	-0.20473054	-0.20473054	-0.20473054	-0.20473054	-0.20473054	-0.20473054	-0.20473054	-0.20473054	-0.20473054	-0.20473054	3.069455	-0.20473054	-0.20473054	-0.20473054	-0.20473054	-0.20473054	-0.20473054	-0.20473054	-0.20473054	-0.20473054	-0.20473054	-0.20473054	-0.20473054	-0.20473054	3.4201174	3.2357829	-0.20473054	0.07047341
-0.20473054	-0.20473054	-0.20473054	-0.20473054	-0.20473054	-0.20473054	-0.20473054	-0.20473054	-0.20473054	-0.20473054	-0.20473054	-0.20473054	-0.20473054	-0.20473054	-0.20473054	-0.20473054	-0.20473054	-0.20473054	-0.20473054	-0.20473054	-0.20473054	-0.20473054	-0.20473054	-0.20473054	-0.20473054	-0.20473054	-0.20473054	-0.20473054	-0.20473054	-0.20473054	-0.20473054	-0.20473054	-0.20473054	-0.20473054	-0.20473054	-0.20473054	-0.20473054	-0.20473054	-0.20473054	-0.20473054	0.2624032	-0.20473054	-0.20473054	-0.20473054	-0.20473054	-0.20473054	0.45038635	1.8091898	2.108165	-0.20473054
-0.20473054	-0.20473054	-0.20473054	-0.20473054	-0.20473054	-0.20473054	-0.20473054	1.8593558	-0.20473054	-0.20473054	-0.20473054	-0.20473054	-0.20473054	-0.20473054	-0.20473054	-0.20473054	-0.20473054	-0.20473054	-0.20473054	-0.20473054	-0.20473054	-0.20473054	-0.20473054	-0.20473054	-0.20473054	-0.20473054	-0.20473054	2.1274214	-0.20473054	-0.20473054	-0.20473054	-0.20473054	-0.20473054	-0.20473054	-0.20473054	-0.20473054	-0.20473054	-0.20473054	-0.20473054	-0.20473054	-0.20473054	-0.20473054	-0.20473054	-0.20473054	-0.20473054	-0.20473054	-0.20473054	1.2014731	3.2081747	2.1127417
-0.20473054	-0.20473054	-0.20473054	-0.20473054	-0.20473054	-0.20473054	-0.20473054	-0.20473054	-0.20473054	-0.20473054	0.148111	-0.20473054	-0.20473054	-0.20473054	-0.20473054	-0.20473054	-0.20473054	-0.20473054	-0.09340606	-0.20473054	-0.20473054	-0.20473054	-0.20473054	-0.20473054	-0.20473054	-0.20473054	-0.20473054	-0.20473054	-0.20473054	-0.20473054	-0.20473054	-0.20473054	-0.20473054	-0.20473054	-0.20473054	-0.20473054	-0.20473054	-0.20473054	-0.20473054	-0.20473054	-0.20473054	-0.20473054	-0.20473054	-0.20473054	-0.20473054	0.2500104	-0.20473054	-0.20473054	-0.20473054	-0.20473054
-0.20473054	-0.20473054	-0.20473054	1.1599876	1.2255144	-0.20473054	-0.20473054	-0.20473054	-0.20473054	-0.20473054	-0.20473054	-0.20473054	-0.20473054	-0.20473054	-0.20473054	-0.20473054	-0.20473054	-0.20473054	-0.20473054	-0.20473054	-0.20473054	-0.20473054	-0.20473054	-0.20473054	-0.20473054	-0.20473054	-0.20473054	-0.20473054	-0.20473054	-0.20473054	-0.20473054	-0.20473054	-0.20473054	-0.20473054	-0.20473054	-0.20473054	-0.20473054	-0.20473054	-0.20473054	-0.20473054	-0.20473054	-0.20473054	-0.20473054	-0.20473054	-0.20473054	-0.20473054	-0.20473054	-0.20473054	-0.20473054	-0.20473054
-0.20473054	-0.20473054	-0.20473054	0.33743945	-0.20473054	1.3331304	-0.20473054	-0.20473054	-0.20473054	-0.20473054	-0.20473054	-0.20473054	-0.20473054	-0.20473054	-0.20473054	-0.20473054	-0.20473054	-0.20473054	-0.20473054	-0.20473054	-0.20473054	-0.20473054	-0.20473054	-0.20473054	-0.20473054	-0.20473054	-0.20473054	-0.20473054	-0.20473054	-0.20473054	-0.20473054	-0.20473054	-0.20473054	-0.20473054	-0.20473054	-0.20473054	-0.20473054	-0.20473054	-0.20473054	-0.20473054	-0.20473054	-0.20473054	-0.20473054	-0.20473054	-0.20473054	-0.20473054	-0.20473054	-0.20473054	-0.20473054	-0.20473054
-0.20473054	-0.20473054	-0.20473054	-0.20473054	-0.20473054	-0.20473054	-0.20473054	-0.20473054	-0.20473054	-0.20473054	-0.20473054	-0.20473054	-0.20473054	-0.20473054	-0.20473054	-0.20473054	-0.20473054	-0.20473054	-0.20473054	-0.20473054	-0.20473054	-0.20473054	-0.20473054	-0.20473054	-0.20473054	-0.20473054	0.0463935	-0.20473054	-0.20473054	-0.20473054	-0.20473054	-0.20473054	-0.20473054	-0.20473054	-0.20473054	-0.20473054	-0.20473054	-0.20473054	-0.20473054	-0.20473054	-0.20473054	-0.20473054	-0.20473054	-0.20473054	-0.20473054	-0.20473054	-0.20473054	-0.20473054	-0.20473054	-0.20473054
-0.20473054	-0.20473054	-0.20473054	-0.20473054	-0.20473054	-0.20473054	-0.20473054	-0.20473054	-0.20473054	-0.20473054	-0.20473054	-0.20473054	-0.20473054	-0.20473054	-0.20473054	-0.20473054	1.0312368	-0.20473054	0.7189831	-0.20473054	-0.20473054	-0.20473054	-0.20473054	-0.20473054	-0.20473054	-0.20473054	0.45948076	0.5083282	-0.20473054	-0.20473054	-0.20473054	-0.20473054	-0.20473054	-0.20473054	-0.20473054	-0.20473054	-0.20473054	-0.20473054	-0.20473054	-0.20473054	-0.20473054	-0.20473054	-0.20473054	-0.20473054	-0.20473054	-0.20473054	-0.20473054	-0.20473054	-0.20473054	-0.20473054
-0.20473054	-0.20473054	-0.20473054	-0.20473054	-0.20473054	-0.20473054	-0.20473054	-0.20473054	-0.20473054	-0.20473054	-0.20473054	-0.20473054	-0.20473054	-0.20473054	-0.20473054	-0.20473054	-0.20473054	-0.20473054	-0.20473054	-0.20473054	-0.20473054	-0.20473054	-0.20473054	-0.20473054	-0.20473054	-0.20473054	-0.20473054	-0.20473054	0.13338798	-0.20473054	-0.20473054	-0.20473054	-0.20473054	-0.20473054	-0.20473054	-0.20473054	-0.20473054	-0.20473054	-0.20473054	-0.20473054	-0.20473054	-0.20473054	-0.20473054	-0.20473054	-0.20473054	1.1992977	-0.20473054	-0.20473054	-0.20473054	-0.20473054
-0.20473054	-0.20473054	-0.20473054	0.15561326	-0.20473054	-0.20473054	-0.20473054	-0.20473054	-0.20473054	-0.20473054	-0.20473054	-0.20473054	-0.20473054	-0.20473054	-0.20473054	-0.20473054	-0.20473054	-0.20473054	-0.20473054	-0.20473054	-0.20473054	-0.20473054	-0.20473054	-0.20473054	-0.20473054	-0.20473054	-0.20473054	-0.20473054	-0.20473054	-0.20473054	-0.20473054	-0.20473054	-0.20473054	-0.20473054	-0.20473054	-0.20473054	-0.20473054	-0.20473054	0.46083206	-0.20473054	-0.20473054	-0.20473054	-0.20473054	-0.20473054	-0.20473054	-0.20473054	-0.20473054	-0.20473054	-0.20473054	-0.20473054
-0.20473054	-0.20473054	0.58639216	-0.20473054	-0.20473054	-0.20473054	-0.20473054	-0.20473054	0.29918805	-0.20473054	3.2609966	-0.20473054	-0.20473054	-0.20473054	-0.20473054	-0.20473054	-0.20473054	-0.20473054	-0.20473054	-0.20473054	-0.20473054	-0.20473054	-0.20473054	-0.20473054	1.0775623	-0.20473054	-0.20473054	-0.20473054	0.018919243	0.6119882	-0.20473054	-0.20473054	-0.20473054	-0.20473054	-0.20473054	-0.20473054	-0.20473054	-0.20473054	-0.20473054	-0.20473054	-0.20473054	-0.20473054	-0.20473054	-0.20473054	-0.0019573388	-0.20473054	-0.20473054	-0.20473054	-0.20473054	-0.20473054
-0.20473054	-0.20473054	-0.20473054	-0.20473054	-0.20473054	-0.20473054	-0.20473054	0.047058735	-0.20473054	-0.20473054	-0.20473054	0.11100887	-0.20473054	-0.20473054	-0.20473054	-0.20473054	-0.20473054	-0.20473054	-0.20473054	-0.20473054	-0.20473054	-0.20473054	-0.20473054	-0.20473054	-0.20473054	-0.20473054	-0.20473054	-0.20473054	-0.20473054	-0.20473054	-0.20473054	-0.20473054	-0.20473054	-0.20473054	-0.20473054	-0.20473054	-0.20473054	-0.20473054	-0.20473054	-0.20473054	-0.20473054	-0.20473054	-0.20473054	-0.20473054	-0.20473054	-0.20473054	-0.20473054	-0.20473054	-0.20473054	-0.20473054
-0.20473054	-0.20473054	-0.20473054	-0.20473054	-0.20473054	-0.20473054	-0.20473054	-0.20473054	-0.20473054	-0.20473054	-0.20473054	-0.20473054	-0.20473054	-0.20473054	-0.20473054	-0.20473054	-0.20473054	-0.20473054	-0.20473054	-0.20473054	-0.20473054	-0.20473054	-0.20473054	-0.20473054	-0.20473054	-0.20473054	-0.20473054	-0.20473054	-0.20473054	-0.20473054	2.2510781	-0.20473054	-0.20473054	-0.20473054	-0.20473054	-0.20473054	-0.20473054	-0.20473054	-0.20473054	-0.20473054	-0.20473054	-0.20473054	-0.20473054	-0.20473054	-0.20473054	-0.20473054	-0.20473054	-0.20473054	-0.20473054	-0.20473054
-0.20473054	-0.20473054	-0.20473054	-0.20473054	-0.20473054	-0.20473054	-0.20473054	-0.20473054	-0.20473054	-0.20473054	0.06319479	-0.20473054	0.039950926	-0.20473054	-0.20473054	-0.20473054	-0.20473054	-0.20473054	-0.20473054	-0.20473054	-0.20473054	-0.20473054	-0.20473054	-0.20473054	-0.20473054	-0.20473054	-0.20473054	-0.20473054	-0.20473054	-0.20473054	-0.20473054	-0.20473054	-0.20473054	-0.20473054	-0.20473054	-0.20473054	-0.20473054	-0.20473054	-0.20473054	-0.20473054	-0.20473054	-0.20473054	-0.20473054	-0.20473054	-0.20473054	-0.20473054	-0.20473054	-0.20473054	-0.20473054	-0.20473054
-0.20473054	-0.20473054	-0.20473054	-0.20473054	-0.20473054	-0.20473054	-0.20473054	-0.20473054	-0.20473054	-0.20473054	-0.20473054	-0.20473054	-0.20473054	-0.20473054	-0.20473054	-0.20473054	-0.20473054	-0.20473054	-0.20473054	-0.20473054	-0.20473054	-0.20473054	-0.20473054	-0.20473054	-0.20473054	-0.20473054	-0.20473054	-0.20473054	-0.20473054	-0.20473054	-0.20473054	-0.20473054	-0.20473054	-0.20473054	-0.20473054	-0.20473054	-0.20473054	-0.20473054	-0.20473054	-0.20473054	-0.20473054	-0.20473054	-0.20473054	-0.20473054	-0.20473054	-0.20473054	-0.20473054	-0.20473054	-0.20473054	-0.20473054
-0.20473054	-0.20473054	-0.20473054	-0.20473054	-0.20473054	-0.20473054	-0.20473054	-0.20473054	-0.20473054	-0.20473054	-0.20473054	0.41710287	-0.20473054	-0.20473054	-0.20473054	-0.20473054	-0.20473054	-0.20473054	-0.20473054	-0.20473054	-0.20473054	0.49499065	-0.20473054	-0.20473054	-0.20473054	-0.20473054	-0.20473054	-0.20473054	-0.20473054	-0.20473054	-0.20473054	-0.20473054	-0.20473054	-0.20473054	-0.20473054	-0.20473054	-0.20473054	-0.20473054	-0.20473054	-0.20473054	-0.20473054	-0.20473054	-0.20473054	-0.20473054	-0.20473054	-0.20473054	-0.20473054	-0.20473054	-0.20473054	-0.20473054
-0.20473054	-0.20473054	-0.20473054	-0.20473054	-0.20473054	-0.040326577	0.24796626	-0.20473054	0.21597096	-0.20473054	-0.20473054	-0.20473054	-0.20473054	-0.20473054	-0.20473054	-0.20473054	-0.20473054	-0.20473054	-0.1490307	-0.20473054	-0.20473054	-0.20473054	-0.20473054	-0.20473054	-0.20473054	-0.20473054	-0.20473054	-0.20473054	-0.20473054	-0.20473054	-0.20473054	-0.20473054	-0.20473054	-0.20473054	-0.20473054	-0.20473054	-0.20473054	-0.20473054	-0.20473054	-0.20473054	-0.20473054	-0.20473054	-0.20473054	-0.20473054	-0.20473054	-0.20473054	-0.20473054	-0.20473054	-0.20473054	-0.20473054
-0.20473054	-0.20473054	-0.20473054	-0.20473054	-0.20473054	-0.20473054	-0.20473054	-0.20473054	-0.20473054	-0.20473054	-0.20473054	-0.20473054	-0.20473054	0.39458966	-0.20473054	-0.20473054	-0.20473054	-0.20473054	-0.20473054	-0.20473054	-0.20473054	1.1501209	-0.20473054	-0.20473054	-0.20473054	-0.20473054	-0.20473054	-0.20473054	-0.20473054	-0.20473054	-0.20473054	-0.20473054	-0.20473054	-0.20473054	-0.20473054	-0.20473054	-0.20473054	-0.20473054	-0.20473054	-0.20473054	-0.20473054	-0.20473054	-0.20473054	-0.20473054	-0.20473054	-0.20473054	-0.20473054	-0.20473054	-0.20473054	-0.20473054
-0.20473054	-0.20473054	-0.20473054	-0.20473054	-0.20473054	-0.20473054	-0.20473054	-0.20473054	-0.20473054	-0.20473054	-0.20473054	-0.20473054	-0.20473054	-0.20473054	-0.20473054	-0.20473054	-0.20473054	-0.20473054	-0.20473054	-0.20473054	-0.20473054	-0.20473054	-0.20473054	-0.20473054	-0.20473054	-0.20473054	-0.20473054	-0.20473054	-0.20473054	-0.20473054	-0.20473054	-0.20473054	-0.20473054	-0.20473054	-0.20473054	-0.20473054	-0.20473054	-0.20473054	-0.20473054	-0.20473054	-0.20473054	-0.20473054	-0.20473054	-0.20473054	-0.20473054	-0.20473054	-0.20473054	-0.0053377077	-0.20473054	-0.20473054
-0.20473054	-0.20473054	-0.20473054	-0.20473054	-0.20473054	-0.20473054	-0.20473054	-0.20473054	-0.20473054	-0.028952412	-0.20473054	-0.20473054	-0.20473054	-0.20473054	-0.20473054	-0.20473054	-0.20473054	-0.20473054	-0.1297133	-0.20473054	-0.20473054	-0.20473054	-0.20473054	-0.20473054	-0.20473054	-0.20473054	-0.20473054	3.3765433	-0.20473054	-0.20473054	-0.20473054	-0.20473054	-0.20473054	-0.20473054	-0.20473054	-0.20473054	-0.20473054	-0.20473054	-0.20473054	-0.20473054	-0.20473054	-0.20473054	-0.20473054	-0.20473054	-0.20473054	-0.20473054	-0.20473054	-0.20473054	-0.20473054	-0.20473054
-0.20473054	-0.20473054	-0.20473054	-0.20473054	-0.20473054	-0.20473054	-0.20473054	-0.20473054	-0.20473054	-0.20473054	-0.20473054	-0.11329275	-0.20473054	-0.20473054	-0.12639	-0.20473054	-0.20473054	-0.20473054	-0.20473054	-0.20473054	-0.20473054	-0.20473054	-0.20473054	-0.20473054	-0.20473054	-0.20473054	-0.20473054	-0.20473054	-0.20473054	-0.20473054	-0.20473054	-0.20473054	-0.20473054	-0.20473054	-0.20473054	-0.20473054	-0.20473054	-0.20473054	-0.20473054	-0.20473054	-0.20473054	0.44840744	-0.20473054	-0.20473054	-0.20473054	-0.20473054	-0.20473054	-0.20473054	-0.20473054	-0.20473054
-0.20473054	-0.20473054	-0.20473054	-0.20473054	-0.20473054	-0.20473054	-0.20473054	-0.20473054	-0.20473054	-0.20473054	-0.20473054	-0.20473054	-0.20473054	-0.20473054	-0.11147142	-0.20473054	-0.01123101	-0.20473054	-0.20473054	-0.20473054	-0.20473054	-0.20473054	-0.20473054	-0.20473054	-0.20473054	-0.20473054	-0.20473054	0.030886581	-0.20473054	-0.20473054	-0.20473054	-0.20473054	-0.20473054	-0.20473054	-0.20473054	-0.20473054	-0.20473054	-0.20473054	-0.20473054	-0.20473054	-0.20473054	-0.20473054	-0.20473054	-0.20473054	-0.20473054	-0.20473054	-0.20473054	-0.20473054	-0.20473054	-0.20473054
-0.20473054	-0.20473054	-0.20473054	-0.20473054	-0.20473054	-0.20473054	-0.20473054	-0.20473054	-0.20473054	-0.20473054	-0.09614416	-0.20473054	-0.20473054	0.6371289	-0.20473054	-0.20473054	-0.20473054	-0.12922707	-0.20473054	-0.20473054	-0.20473054	-0.20473054	-0.20473054	-0.20473054	-0.20473054	-0.20473054	-0.20473054	-0.20473054	-0.20473054	0.40577167	-0.20473054	-0.20473054	-0.20473054	-0.20473054	-0.20473054	-0.20473054	-0.20473054	-0.20473054	-0.20473054	-0.20473054	-0.20473054	-0.20473054	-0.09423608	-0.20473054	-0.20473054	-0.20473054	-0.20473054	-0.20473054	-0.20473054	-0.20473054
-0.20473054	-0.20473054	-0.20473054	-0.20473054	-0.20473054	-0.20473054	-0.20473054	-0.20473054	-0.20473054	-0.20473054	-0.20473054	-0.20473054	-0.20473054	-0.20473054	-0.20473054	-0.20473054	-0.20473054	0.42601752	-0.20473054	-0.20473054	-0.20473054	-0.20473054	-0.20473054	-0.20473054	-0.20473054	-0.20473054	-0.20473054	-0.20473054	-0.20473054	-0.20473054	-0.20473054	-0.20473054	-0.20473054	-0.20473054	-0.20473054	-0.20473054	0.60821795	-0.20473054	-0.20473054	-0.20473054	-0.20473054	-0.20473054	-0.20473054	-0.20473054	-0.20473054	-0.20473054	-0.20473054	-0.20473054	-0.20473054	0.70284843
-0.20473054	-0.20473054	-0.20473054	-0.20473054	-0.20473054	-0.20473054	-0.20473054	-0.20473054	-0.20473054	-0.20473054	-0.20473054	-0.20473054	-0.20473054	-0.20473054	-0.20473054	-0.20473054	-0.20473054	-0.20473054	-0.20473054	-0.20473054	-0.20473054	-0.20473054	-0.20473054	-0.20473054	-0.20473054	-0.20473054	-0.20473054	-0.20473054	-0.20473054	-0.20473054	-0.20473054	-0.20473054	-0.20473054	-0.20473054	-0.20473054	-0.20473054	-0.014383649	-0.20473054	-0.20473054	-0.20473054	-0.20473054	-0.20473054	-0.20473054	-0.20473054	-0.20473054	-0.20473054	-0.20473054	-0.20473054	-0.20473054	-0.20473054
-0.20473054	-0.20473054	-0.20473054	-0.20473054	-0.20473054	-0.20473054	-0.20473054	-0.20473054	-0.20473054	-0.20473054	0.011018378	-0.20473054	0.39107352	-0.20473054	-0.20473054	-0.20473054	-0.20473054	-0.20473054	-0.20473054	-0.20473054	-0.20473054	-0.20473054	-0.20473054	-0.20473054	-0.20473054	-0.20473054	-0.20473054	-0.20473054	-0.20473054	-0.20473054	-0.20473054	-0.20473054	-0.20473054	-0.20473054	-0.20473054	-0.20473054	-0.20473054	-0.20473054	-0.20473054	-0.20473054	-0.20473054	1.4318733	-0.20473054	-0.20473054	-0.20473054	-0.20473054	-0.20473054	-0.20473054	-0.20473054	-0.20473054
-0.20473054	-0.20473054	-0.20473054	-0.20473054	-0.20473054	-0.20473054	-0.20473054	-0.20473054	-0.20473054	-0.20473054	-0.20473054	-0.20473054	-0.20473054	-0.20473054	-0.20473054	-0.20473054	-0.20473054	-0.20473054	-0.20473054	-0.20473054	-0.20473054	-0.20473054	-0.20473054	-0.20473054	-0.20473054	-0.20473054	-0.20473054	-0.20473054	-0.20473054	-0.20473054	-0.20473054	-0.20473054	-0.20473054	-0.20473054	-0.20473054	-0.20473054	-0.20473054	-0.20473054	-0.20473054	-0.20473054	-0.20473054	-0.20473054	-0.20473054	-0.20473054	-0.20473054	-0.20473054	-0.004772143	-0.20473054	-0.20473054	-0.20473054
-0.20473054	-0.20473054	-0.20473054	-0.20473054	-0.20473054	-0.20473054	-0.20473054	0.13211446	-0.20473054	-0.20473054	0.011400802	-0.20473054	-0.20473054	-0.20473054	-0.20473054	-0.20473054	-0.20473054	-0.20473054	-0.20473054	-0.20473054	-0.20473054	-0.20473054	-0.20473054	-0.20473054	-0.20473054	-0.20473054	-0.20473054	-0.20473054	-0.20473054	-0.20473054	-0.20473054	-0.20473054	-0.20473054	-0.20473054	-0.20473054	-0.20473054	-0.20473054	-0.20473054	-0.20473054	-0.20473054	-0.20473054	-0.20473054	-0.20473054	-0.20473054	-0.20473054	-0.20473054	-0.20473054	-0.20473054	-0.20473054	-0.20473054
-0.20473054	-0.20473054	-0.20473054	-0.20473054	-0.20473054	-0.20473054	-0.20473054	-0.20473054	-0.20473054	-0.20473054	-0.20473054	-0.20473054	-0.20473054	-0.20473054	-0.20473054	-0.20473054	-0.20473054	-0.20473054	-0.20473054	-0.20473054	-0.20473054	-0.20473054	-0.20473054	-0.20473054	-0.20473054	-0.20473054	-0.20473054	-0.20473054	-0.20473054	-0.20473054	-0.20473054	-0.20473054	-0.20473054	-0.20473054	-0.20473054	-0.20473054	-0.20473054	-0.20473054	-0.20473054	-0.20473054	-0.20473054	-0.20473054	-0.20473054	-0.20473054	-0.20473054	-0.20473054	-0.20473054	-0.20473054	-0.20473054	1.955021
-0.20473054	-0.20473054	-0.20473054	-0.20473054	-0.20473054	-0.20473054	-0.20473054	-0.20473054	-0.20473054	-0.20473054	-0.20473054	-0.20473054	-0.20473054	-0.20473054	-0.20473054	-0.20473054	-0.20473054	-0.20473054	-0.20473054	-0.20473054	-0.20473054	-0.20473054	-0.20473054	-0.20473054	-0.20473054	-0.20473054	-0.20473054	-0.20473054	-0.20473054	-0.20473054	-0.20473054	-0.20473054	-0.20473054	-0.20473054	-0.20473054	-0.20473054	-0.20473054	-0.20473054	-0.20473054	-0.20473054	-0.20473054	-0.20473054	-0.20473054	-0.20473054	-0.20473054	-0.20473054	-0.20473054	-0.20473054	-0.20473054	-0.20473054
-0.20473054	-0.20473054	-0.20473054	-0.20473054	-0.20473054	-0.20473054	-0.20473054	-0.20473054	-0.20473054	-0.20473054	-0.20473054	-0.20473054	-0.20473054	-0.20473054	-0.20473054	-0.20473054	-0.20473054	-0.20473054	-0.20473054	-0.20473054	-0.20473054	-0.20473054	-0.20473054	-0.20473054	-0.20473054	-0.20473054	-0.20473054	-0.20473054	-0.20473054	-0.20473054	-0.20473054	-0.20473054	-0.20473054	-0.20473054	-0.20473054	-0.20473054	-0.20473054	-0.20473054	-0.20473054	-0.20473054	-0.20473054	-0.20473054	1.8221748	-0.20473054	-0.20473054	-0.20473054	-0.20473054	-0.20473054	-0.20473054	-0.20473054
-0.20473054	-0.20473054	-0.20473054	-0.20473054	-0.20473054	-0.20473054	-0.20473054	-0.20473054	-0.20473054	-0.20473054	-0.20473054	-0.20473054	-0.20473054	-0.20473054	-0.20473054	-0.20473054	-0.20473054	-0.20473054	-0.20473054	-0.20473054	-0.20473054	-0.20473054	-0.20473054	-0.20473054	-0.20473054	-0.20473054	-0.20473054	-0.20473054	-0.20473054	2.3658059	-0.20473054	-0.20473054	-0.20473054	-0.20473054	-0.20473054	-0.20473054	-0.20473054	-0.20473054	-0.20473054	-0.20473054	-0.20473054	-0.20473054	-0.20473054	-0.20473054	-0.20473054	-0.20473054	-0.20473054	-0.20473054	-0.20473054	-0.20473054
-0.20473054	-0.20473054	-0.20473054	-0.20473054	-0.20473054	-0.20473054	-0.20473054	-0.20473054	-0.20473054	-0.20473054	-0.20473054	-0.20473054	-0.20473054	-0.20473054	-0.20473054	-0.20473054	-0.20473054	-0.20473054	-0.20473054	-0.20473054	-0.20473054	-0.20473054	-0.20473054	-0.20473054	-0.20473054	-0.20473054	-0.20473054	0.0055591445	-0.20473054	3.1913238	-0.20473054	-0.20473054	-0.20473054	-0.20473054	-0.20473054	-0.20473054	-0.20473054	-0.20473054	-0.20473054	-0.20473054	-0.20473054	0.020419734	-0.20473054	-0.20473054	-0.20473054	-0.20473054	-0.20473054	-0.20473054	-0.20473054	-0.20473054
-0.20473054	-0.20473054	-0.20473054	-0.20473054	-0.20473054	-0.20473054	-0.20473054	-0.20473054	-0.20473054	-0.20473054	-0.20473054	2.4085357	-0.20473054	-0.20473054	-0.20473054	-0.20473054	-0.20473054	-0.20473054	-0.20473054	-0.20473054	-0.20473054	-0.20473054	-0.20473054	-0.20473054	-0.20473054	-0.20473054	-0.20473054	-0.20473054	2.2378922	1.4058015	-0.20473054	-0.20473054	-0.20473054	-0.20473054	-0.20473054	-0.20473054	-0.20473054	-0.20473054	-0.20473054	-0.20473054	0.06403195	-0.20473054	-0.20473054	-0.20473054	-0.20473054	-0.20473054	-0.20473054	-0.20473054	-0.20473054	-0.20473054
-0.20473054	-0.20473054	-0.20473054	-0.20473054	-0.20473054	-0.20473054	-0.20473054	-0.20473054	-0.20473054	2.6772888	-0.20473054	-0.20473054	-0.20473054	-0.20473054	-0.20473054	-0.20473054	-0.20473054	-0.20473054	-0.20473054	-0.20473054	-0.20473054	-0.20473054	-0.20473054	-0.20473054	-0.20473054	-0.20473054	-0.20473054	-0.20473054	1.6014904	-0.20473054	-0.20473054	-0.20473054	-0.20473054	-0.20473054	-0.20473054	-0.20473054	-0.20473054	-0.20473054	-0.20473054	-0.20473054	-0.20473054	-0.20473054	-0.20473054	-0.20473054	-0.20473054	-0.20473054	-0.20473054	-0.20473054	-0.20473054	-0.20473054
-0.20473054	-0.20473054	0.10165809	-0.20473054	-0.20473054	-0.20473054	-0.20473054	-0.20473054	-0.20473054	-0.20473054	-0.20473054	-0.20473054	-0.20473054	-0.20473054	-0.20473054	-0.20473054	-0.20473054	-0.20473054	-0.20473054	-0.20473054	-0.20473054	-0.20473054	-0.20473054	0.64931864	-0.20473054	-0.20473054	-0.20473054	-0.20473054	1.2303233	-0.20473054	-0.20473054	-0.20473054	-0.20473054	-0.20473054	-0.20473054	-0.20473054	-0.20473054	-0.20473054	-0.20473054	-0.20473054	-0.20473054	-0.20473054	-0.20473054	-0.20473054	-0.20473054	-0.20473054	-0.20473054	-0.20473054	-0.20473054	-0.20473054
-0.20473054	-0.20473054	0.18844421	-0.20473054	-0.20473054	-0.20473054	-0.20473054	-0.20473054	-0.20473054	-0.20473054	-0.20473054	-0.20473054	-0.20473054	-0.20473054	-0.20473054	-0.20473054	-0.20473054	0.83595806	-0.20473054	-0.20473054	-0.20473054	-0.20473054	-0.20473054	0.08839192	-0.20473054	-0.20473054	-0.20473054	0.8794259	-0.20473054	-0.20473054	-0.20473054	-0.20473054	-0.20473054	-0.20473054	-0.20473054	-0.20473054	-0.20473054	-0.20473054	-0.20473054	-0.20473054	-0.20473054	-0.20473054	-0.20473054	-0.20473054	-0.20473054	-0.20473054	-0.20473054	-0.20473054	-0.20473054	-0.20473054
-0.20473054	-0.20473054	-0.20473054	-0.20473054	-0.20473054	-0.20473054	-0.20473054	-0.20473054	-0.20473054	-0.20473054	-0.20473054	-0.20473054	-0.20473054	-0.20473054	-0.20473054	-0.20473054	0.49256238	0.55858964	-0.20473054	-0.20473054	-0.20473054	-0.20473054	-0.20473054	-0.20473054	-0.20473054	-0.20473054	-0.20473054	-0.20473054	-0.20473054	-0.20473054	-0.20473054	-0.20473054	-0.20473054	-0.20473054	-0.20473054	-0.20473054	-0.20473054	-0.20473054	0.06085516	-0.20473054	-0.20473054	-0.20473054	-0.20473054	-0.20473054	-0.20473054	-0.20473054	-0.20473054	-0.20473054	-0.20473054	-0.20473054
-0.20473054	0.17677386	-0.20473054	-0.20473054	-0.20473054	-0.20473054	-0.20473054	-0.20473054	-0.20473054	-0.20473054	-0.20473054	-0.20473054	-0.20473054	-0.20473054	-0.20473054	-0.20473054	0.9205756	-0.20473054	-0.20473054	-0.20473054	-0.20473054	-0.20473054	-0.20473054	-0.20473054	-0.20473054	-0.20473054	-0.20473054	-0.20473054	-0.20473054	-0.20473054	-0.20473054	-0.20473054	-0.20473054	-0.20473054	-0.20473054	-0.20473054	-0.20473054	-0.20473054	1.4648702	-0.20473054	-0.20473054	-0.20473054	-0.20473054	-0.20473054	-0.20473054	0.103810996	-0.20473054	-0.20473054	-0.20473054	-0.20473054
-0.20473054	-0.20473054	-0.20473054	-0.20473054	-0.20473054	-0.20473054	-0.20473054	-0.20473054	-0.20473054	-0.20473054	-0.20473054	-0.20473054	-0.20473054	-0.20473054	-0.20473054	-0.20473054	1.4587767	0.35880733	-0.20473054	-0.20473054	-0.20473054	-0.20473054	-0.20473054	-0.20473054	-0.20473054	-0.20473054	-0.20473054	-0.008395279	-0.20473054	-0.20473054	-0.20473054	-0.20473054	-0.20473054	-0.20473054	-0.20473054	-0.20473054	-0.20473054	-0.20473054	-0.20473054	-0.20473054	-0.20473054	-0.20473054	-0.15428825	-0.16535218	0.69179446	-0.20473054	-0.20473054	-0.20473054	-0.20473054	-0.20473054
-0.20473054	-0.20473054	-0.20473054	-0.20473054	-0.20473054	-0.20473054	-0.20473054	-0.20473054	-0.20473054	-0.20473054	-0.20473054	-0.20473054	-0.20473054	-0.20473054	-0.20473054	-0.20473054	-0.1024181	-0.20473054	-0.20473054	-0.20473054	-0.20473054	-0.20473054	-0.20473054	-0.20473054	-0.20473054	-0.20473054	-0.20473054	0.82766753	-0.20473054	-0.20473054	-0.20473054	-0.20473054	0.21161033	-0.20473054	-0.20473054	-0.20473054	-0.20473054	-0.20473054	-0.20473054	-0.20473054	-0.20473054	-0.20473054	-0.20473054	1.6464862	-0.20473054	-0.20473054	-0.20473054	-0.20473054	-0.20473054	-0.20473054
-0.20473054	-0.20473054	-0.20473054	-0.20473054	-0.20473054	-0.20473054	-0.20473054	-0.20473054	-0.20473054	-0.20473054	-0.20473054	-0.20473054	-0.20473054	-0.20473054	-0.20473054	-0.20473054	-0.20473054	-0.20473054	-0.20473054	-0.20473054	-0.20473054	-0.20473054	-0.20473054	-0.20473054	-0.20473054	-0.20473054	1.1990341	-0.20473054	-0.20473054	-0.20473054	-0.20473054	-0.20473054	1.3629683	0.011534286	-0.20473054	-0.20473054	-0.20473054	-0.20473054	-0.20473054	-0.20473054	-0.20473054	-0.20473054	-0.20473054	-0.20473054	0.8737187	-0.20473054	-0.20473054	-0.20473054	-0.20473054	0.30002865
-0.20473054	-0.20473054	-0.20473054	-0.20473054	-0.20473054	-0.20473054	-0.20473054	-0.20473054	-0.20473054	-0.20473054	-0.20473054	-0.20473054	-0.20473054	-0.20473054	-0.20473054	-0.20473054	-0.20473054	-0.20473054	-0.20473054	1.1422429	-0.20473054	-0.20473054	-0.20473054	-0.0017960821	-0.20473054	-0.20473054	1.3612942	1.0179147	0.44671908	-0.20473054	-0.20473054	-0.20473054	0.66653234	2.0122886	-0.20473054	0.39148483	-0.20473054	-0.20473054	-0.20473054	-0.20473054	-0.20473054	-0.20473054	-0.20473054	-0.20473054	-0.20473054	-0.20473054	-0.20473054	-0.20473054	-0.20473054	-0.20473054
-0.20473054	-0.20473054	-0.20473054	-0.20473054	-0.20473054	-0.20473054	0.08295467	-0.20473054	-0.20473054	-0.20473054	-0.20473054	-0.20473054	1.1973104	-0.20473054	-0.20473054	-0.16599116	-0.20473054	-0.20473054	0.5767965	1.4503838	-0.20473054	-0.20473054	-0.20473054	1.3608214	-0.20473054	-0.20473054	0.04936512	2.0865083	-0.20473054	-0.20473054	-0.032917015	1.026	4.459895	3.3585553	-0.20473054	-0.20473054	-0.20473054	-0.20473054	-0.20473054	-0.20473054	-0.20473054	-0.20473054	-0.20473054	-0.20473054	-0.20473054	-0.20473054	-0.20473054	-0.20473054	-0.20473054	-0.20473054
-0.20473054	-0.20473054	-0.20473054	-0.20473054	-0.20473054	-0.20473054	-0.20473054	-0.20473054	-0.20473054	-0.02089425	-0.20473054	-0.20473054	1.2991033	0.1496068	-0.20473054	-0.20473054	-0.20473054	-0.20473054	1.7427573	0.80709696	-0.20473054	-0.20473054	-0.20473054	-0.20473054	-0.20473054	-0.20473054	-0.20473054	1.6666955	-0.20473054	-0.20473054	-0.20473054	2.136512	5.103024	2.7899048	-0.20473054	-0.20473054	-0.20473054	-0.20473054	-0.20473054	-0.20473054	-0.20473054	-0.20473054	-0.20473054	-0.20473054	-0.20473054	-0.20473054	-0.20473054	-0.20473054	-0.20473054	-0.20473054
-0.20473054	1.884737	-0.20473054	-0.20473054	-0.20473054	-0.20473054	-0.20473054	-0.20473054	-0.20473054	-0.20473054	-0.20473054	-0.20473054	0.1541943	-0.20473054	-0.20473054	-0.20473054	-0.20473054	-0.20473054	1.6042465	-0.20473054	-0.20473054	-0.20473054	-0.20473054	-0.20473054	-0.20473054	-0.20473054	-0.20473054	0.77417815	-0.20473054	1.9309343	-0.20473054	3.0407376	4.497133	-0.20473054	-0.20473054	-0.20473054	-0.20473054	-0.20473054	-0.20473054	-0.20473054	-0.20473054	-0.20473054	-0.20473054	-0.20473054	-0.20473054	-0.20473054	-0.20473054	-0.20473054	-0.20473054	-0.20473054
-0.20473054	-0.20473054	-0.20473054	-0.20473054	-0.20473054	-0.20473054	-0.20473054	-0.20473054	-0.20473054	-0.20473054	-0.1891187	-0.20473054	0.644206	-0.20473054	-0.20473054	-0.20473054	-0.20473054	1.1056529	0.37712646	-0.20473054	-0.20473054	-0.20473054	-0.20473054	-0.20473054	-0.20473054	-0.20473054	0.42064372	-0.20473054	-0.20473054	1.2186468	1.4252478	2.7275565	3.6554751	-0.20473054	-0.20473054	-0.20473054	-0.20473054	-0.20473054	-0.20473054	-0.20473054	-0.20473054	-0.20473054	-0.20473054	-0.20473054	-0.20473054	-0.20473054	-0.20473054	-0.20473054	-0.20473054	-0.20473054
-0.20473054	-0.20473054	-0.20473054	-0.20473054	-0.20473054	-0.20473054	-0.20473054	1.5970256	-0.20473054	-0.20473054	-0.20138638	-0.20473054	-0.20473054	-0.20473054	-0.20473054	0.06717548	-0.20473054	-0.20473054	-0.20473054	-0.20473054	-0.20473054	-0.20473054	-0.20473054	0.463737	-0.20473054	-0.20473054	0.80140465	0.56868434	-0.20473054	2.665708	-0.20473054	3.78888	3.035765	-0.20473054	-0.20473054	-0.20473054	-0.20473054	-0.20473054	-0.20473054	-0.20473054	-0.20473054	-0.20473054	-0.20473054	-0.20473054	-0.20473054	-0.12251357	-0.20473054	-0.20473054	-0.20473054	-0.20473054
-0.20473054	-0.20473054	-0.20473054	-0.20473054	-0.20473054	-0.20473054	-0.20473054	-0.20473054	-0.20473054	-0.20473054	-0.20473054	-0.20473054	-0.20473054	-0.20473054	-0.20473054	-0.20473054	-0.20473054	-0.20473054	-0.20473054	-0.20473054	-0.20473054	-0.20473054	-0.20473054	-0.20473054	1.7062862	0.5979614	1.1007187	-0.20473054	-0.20473054	1.0878297	2.037698	4.1261263	0.5938304	-0.20473054	-0.20473054	-0.20473054	0.56913465	-0.20473054	-0.20473054	-0.20473054	-0.20473054	-0.20473054	-0.20473054	1.543794	-0.20473054	-0.20473054	-0.20473054	-0.20473054	-0.20473054	-0.20473054
-0.20473054	-0.02481002	-0.20473054	-0.20473054	-0.20473054	-0.20473054	-0.20473054	-0.20473054	-0.20473054	-0.20473054	-0.20473054	-0.20473054	-0.20473054	0.043978713	-0.20473054	-0.12568147	1.0049895	-0.20473054	-0.20473054	-0.20473054	-0.20473054	-0.20473054	-0.20473054	1.7963094	0.90272903	1.4493845	-0.20473054	-0.20473054	-0.20473054	-0.084191434	1.1271249	1.5212425	0.69909924	-0.20473054	-0.20473054	-0.20473054	-0.20473054	-0.20473054	-0.20473054	-0.20473054	-0.20473054	-0.20473054	-0.20473054	-0.20473054	-0.20473054	-0.20473054	-0.20473054	-0.20473054	-0.20473054	-0.20473054
-0.20473054	-0.20473054	-0.20473054	-0.20473054	-0.20473054	-0.20473054	-0.20473054	-0.20473054	-0.20473054	-0.20473054	-0.20473054	-0.20473054	-0.20473054	-0.20473054	-0.20473054	-0.20473054	2.7569993	-0.20473054	0.3242959	-0.20473054	-0.20473054	-0.20473054	-0.20473054	-0.20473054	1.5218823	1.2363718	1.7855297	-0.20473054	-0.20473054	-0.11228501	1.3586528	1.8506565	-0.20473054	-0.20473054	-0.20473054	-0.20473054	-0.20473054	-0.20473054	-0.20473054	-0.20473054	-0.20473054	-0.20473054	0.9784759	-0.20473054	-0.20473054	2.4125233	-0.20473054	-0.20473054	-0.20473054	-0.20473054
-0.20473054	-0.20473054	-0.20473054	-0.20473054	-0.20473054	-0.20473054	-0.20473054	-0.20473054	-0.20473054	-0.20473054	-0.20473054	-0.20473054	-0.20473054	-0.20473054	-0.20473054	0.2772922	0.9723474	-0.20473054	0.40351987	-0.20473054	-0.18412568	-0.20473054	-0.20473054	-0.20473054	2.6279695	0.527123	-0.20473054	1.6092142	0.23747246	2.1936724	1.3565984	-0.20473054	-0.20473054	-0.20473054	1.4210457	-0.20473054	-0.20473054	-0.20473054	-0.20473054	-0.20473054	-0.20473054	-0.20473054	-0.20473054	-0.20473054	-0.20473054	1.5705605	-0.20473054	-0.20473054	-0.20473054	-0.20473054
-0.20473054	-0.20473054	-0.20473054	-0.20473054	-0.20473054	-0.20473054	-0.20473054	-0.20473054	-0.20473054	-0.20473054	-0.20473054	-0.20473054	-0.20473054	0.052988555	-0.20473054	1.161307	-0.20473054	-0.20473054	-0.20473054	-0.20473054	-0.20473054	-0.20473054	-0.20473054	-0.20473054	-0.20473054	-0.20473054	-0.20473054	0.97829527	1.2084918	-0.18498328	2.8011732	-0.20473054	-0.20473054	-0.20473054	0.042425547	-0.20473054	-0.20473054	-0.20473054	-0.20473054	-0.20473054	-0.20473054	-0.20473054	-0.20473054	-0.20473054	-0.20473054	-0.20473054	-0.20473054	-0.20473054	-0.20473054	-0.20473054
-0.20473054	-0.16380468	-0.20473054	-0.20473054	-0.20473054	-0.20473054	-0.20473054	-0.20473054	-0.20473054	-0.20473054	-0.20473054	-0.20473054	-0.20473054	0.15936232	0.72870004	1.9199181	-0.20473054	-0.20473054	-0.20473054	-0.20473054	-0.20473054	-0.20473054	-0.20473054	1.6419497	-0.20473054	1.6257474	-0.20473054	3.2509012	0.08347811	1.5576137	-0.20473054	-0.20473054	-0.20473054	-0.20473054	-0.20473054	-0.20473054	-0.20473054	-0.20473054	-0.20473054	-0.20473054	-0.20473054	-0.20473054	-0.20473054	-0.20473054	-0.20473054	-0.20473054	-0.20473054	-0.20473054	-0.20473054	-0.20473054
-0.20473054	-0.20473054	-0.20473054	-0.20473054	-0.20473054	-0.20473054	-0.20473054	-0.20473054	-0.20473054	-0.20473054	-0.20473054	0.1230236	-0.20473054	-0.20473054	1.9765217	-0.20473054	-0.20473054	-0.20473054	-0.20473054	-0.20473054	-0.20473054	-0.20473054	-0.20473054	-0.20473054	-0.20473054	1.9429233	0.60205287	1.7100917	1.2832667	0.96137196	-0.20473054	-0.20473054	-0.20473054	-0.20473054	-0.20473054	-0.20473054	-0.20473054	-0.20473054	-0.20473054	-0.20473054	-0.20473054	-0.20473054	-0.20473054	-0.20473054	-0.20473054	-0.20473054	-0.20473054	-0.20473054	-0.20473054	-0.20473054
-0.20473054	-0.20473054	-0.20473054	-0.20473054	-0.20473054	-0.20473054	-0.20473054	-0.20473054	-0.20473054	-0.20473054	-0.20473054	-0.20473054	-0.20473054	-0.20473054	1.1429416	-0.20473054	-0.20473054	-0.20473054	-0.20473054	-0.20473054	-0.20473054	-0.20473054	-0.20473054	-0.20473054	-0.20473054	0.7027172	-0.20473054	1.919519	1.7830498	0.7661254	-0.20473054	-0.20473054	-0.20473054	-0.20473054	-0.20473054	-0.20473054	-0.20473054	-0.20473054	-0.20473054	-0.20473054	-0.20473054	-0.20473054	-0.20473054	-0.20473054	-0.20473054	-0.20473054	-0.20473054	-0.20473054	-0.20473054	-0.20473054
-0.20473054	-0.20473054	-0.20473054	-0.20473054	-0.20473054	-0.20473054	0.8978155	-0.20473054	-0.20473054	-0.20473054	1.9391785	-0.20473054	-0.20473054	-0.20473054	-0.20473054	-0.20473054	-0.20473054	-0.20473054	-0.20473054	-0.20473054	-0.20473054	-0.20473054	-0.20473054	-0.20473054	-0.20473054	2.1642737	2.624008	1.1271589	0.44806102	-0.20473054	-0.20473054	-0.20473054	-0.20473054	-0.20473054	-0.20473054	-0.20473054	-0.20473054	-0.20473054	-0.20473054	-0.20473054	-0.20473054	-0.20473054	-0.20473054	-0.20473054	-0.20473054	-0.20473054	-0.20473054	-0.20473054	-0.20473054	-0.20473054
-0.20473054	-0.20473054	-0.20473054	-0.20473054	-0.20473054	-0.20473054	-0.20473054	-0.20473054	-0.20473054	-0.20473054	0.38851333	0.33381474	-0.20473054	-0.20473054	0.31016308	-0.20473054	-0.20473054	-0.20473054	-0.20473054	-0.20473054	-0.20473054	-0.20473054	-0.20473054	-0.20473054	-0.20473054	1.4040004	0.7042574	0.6192764	2.1397476	-0.20473054	-0.20473054	-0.20473054	-0.20473054	-0.20473054	-0.20473054	-0.20473054	-0.20473054	-0.20473054	-0.20473054	-0.20473054	-0.20473054	-0.20473054	-0.20473054	-0.20473054	-0.20473054	-0.20473054	-0.20473054	-0.20473054	-0.20473054	-0.20473054
-0.20473054	-0.20473054	-0.20473054	-0.20473054	-0.20473054	-0.20473054	-0.20473054	-0.20473054	-0.20473054	-0.20473054	-0.20473054	1.7104584	-0.20473054	-0.20473054	-0.046063945	-0.20473054	-0.20473054	-0.20473054	-0.20473054	-0.20473054	-0.20473054	2.5446732	-0.20473054	-0.20473054	-0.20473054	0.3813235	1.8542866	0.46278435	-0.14169611	-0.20473054	-0.20473054	-0.20473054	-0.20473054	-0.20473054	-0.20473054	-0.20473054	-0.20473054	-0.20473054	1.37458	0.5142967	-0.20473054	-0.20473054	-0.20473054	-0.20473054	-0.20473054	-0.20473054	-0.20473054	-0.20473054	-0.20473054	-0.20473054
-0.20473054	-0.20473054	-0.20473054	-0.20473054	-0.20473054	-0.20473054	-0.20473054	-0.20473054	-0.20473054	-0.20473054	-0.20473054	-0.20473054	-0.20473054	-0.20473054	1.5878292	-0.20473054	-0.20473054	-0.20473054	-0.20473054	-0.20473054	-0.20473054	-0.20473054	-0.20473054	-0.20473054	-0.20473054	0.34294993	4.0077176	3.9077075	-0.20473054	-0.20473054	-0.20473054	-0.20473054	-0.20473054	-0.20473054	-0.20473054	-0.20473054	-0.20473054	-0.20473054	-0.20473054	-0.20473054	-0.20473054	-0.20473054	-0.20473054	-0.20473054	-0.20473054	-0.20473054	-0.20473054	-0.20473054	-0.20473054	-0.20473054
-0.20473054	-0.20473054	-0.20473054	-0.20473054	-0.20473054	2.15316	-0.20473054	-0.20473054	-0.20473054	-0.20473054	-0.20473054	-0.20473054	-0.20473054	-0.20473054	0.63962495	-0.20473054	-0.20473054	-0.20473054	-0.20473054	-0.20473054	-0.20473054	-0.20473054	-0.20473054	-0.20473054	-0.20473054	-0.20473054	2.934364	1.2788773	-0.20473054	-0.20473054	-0.20473054	-0.20473054	-0.20473054	-0.20473054	-0.20473054	-0.20473054	-0.20473054	-0.20473054	-0.20473054	-0.20473054	-0.20473054	-0.20473054	-0.20473054	-0.20473054	-0.20473054	-0.20473054	-0.20473054	-0.20473054	-0.20473054	-0.20473054
-0.20473054	-0.20473054	-0.20473054	-0.20473054	-0.20473054	-0.20473054	-0.20473054	-0.20473054	-0.20473054	-0.20473054	-0.20473054	-0.20473054	-0.20473054	-0.20473054	-0.20473054	-0.20473054	-0.20473054	-0.20473054	-0.20473054	-0.20473054	-0.20473054	-0.20473054	-0.20473054	-0.20473054	-0.20473054	0.73031694	3.4932497	2.1045277	0.2595792	-0.20473054	-0.20473054	-0.20473054	-0.20473054	-0.20473054	-0.20473054	-0.20473054	-0.20473054	-0.20473054	-0.20473054	-0.20473054	-0.20473054	-0.20473054	-0.20473054	-0.20473054	-0.20473054	-0.20473054	-0.20473054	-0.20473054	-0.20473054	-0.20473054
-0.20473054	-0.20473054	-0.20473054	-0.20473054	-0.20473054	-0.20473054	-0.20473054	-0.20473054	3.5125692	-0.20473054	-0.20473054	-0.20473054	-0.20473054	-0.20473054	-0.20473054	-0.20473054	-0.20473054	-0.20473054	-0.20473054	-0.20473054	-0.20473054	-0.20473054	-0.20473054	-0.20473054	-0.20473054	1.2815354	-0.017297871	2.136484	-0.20473054	-0.20473054	1.8008846	-0.20473054	-0.20473054	-0.20473054	-0.20473054	-0.20473054	-0.20473054	-0.20473054	-0.20473054	-0.20473054	-0.20473054	-0.20473054	-0.20473054	-0.20473054	-0.20473054	-0.20473054	-0.20473054	-0.20473054	-0.20473054	-0.20473054
-0.20473054	-0.20473054	-0.20473054	-0.20473054	-0.20473054	-0.20473054	-0.20473054	-0.20473054	2.3871462	-0.20473054	-0.20473054	-0.20473054	0.9453418	-0.20473054	-0.20473054	-0.20473054	-0.20473054	-0.20473054	-0.20473054	-0.20473054	-0.20473054	-0.20473054	1.624786	-0.20473054	-0.20473054	0.21050169	3.098522	-0.20473054	-0.20473054	-0.20473054	-0.20473054	-0.20473054	-0.20473054	-0.20473054	-0.20473054	-0.20473054	-0.20473054	-0.20473054	-0.20473054	-0.20473054	-0.20473054	-0.20473054	-0.20473054	-0.20473054	-0.20473054	-0.20473054	0.6446309	-0.20473054	-0.20473054	-0.20473054
-0.20473054	-0.20473054	-0.20473054	-0.20473054	-0.20473054	-0.20473054	-0.20473054	-0.20473054	-0.20473054	-0.20473054	-0.20473054	-0.20473054	-0.20473054	-0.20473054	-0.20473054	-0.20473054	-0.20473054	-0.20473054	-0.20473054	-0.20473054	-0.20473054	-0.20473054	-0.20473054	-0.20473054	0.48697186	0.18791461	1.6971732	1.8699281	-0.20473054	-0.20473054	-0.20473054	-0.20473054	-0.20473054	-0.20473054	-0.20473054	-0.20473054	-0.20473054	-0.20473054	-0.20473054	-0.20473054	-0.20473054	-0.20473054	-0.20473054	-0.20473054	-0.20473054	-0.20473054	-0.20473054	-0.20473054	-0.20473054	-0.20473054
-0.20473054	-0.20473054	-0.20473054	-0.20473054	-0.20473054	-0.20473054	-0.20473054	-0.20473054	-0.20473054	-0.20473054	-0.20473054	-0.20473054	-0.20473054	-0.08198967	-0.20473054	-0.20473054	-0.20473054	-0.20473054	-0.20473054	-0.20473054	-0.20473054	-0.20473054	-0.20473054	-0.20473054	-0.20473054	0.9249483	-0.20473054	2.9000595	0.19498628	-0.20473054	-0.20473054	-0.20473054	-0.20473054	-0.20473054	-0.20473054	-0.20473054	-0.20473054	-0.20473054	-0.20473054	-0.20473054	-0.20473054	-0.20473054	-0.20473054	-0.20473054	-0.20473054	-0.20473054	-0.20473054	-0.20473054	-0.20473054	-0.20473054
-0.20473054	-0.20473054	-0.20473054	-0.20473054	-0.20473054	-0.20473054	-0.20473054	-0.20473054	-0.20473054	-0.20473054	-0.20473054	-0.20473054	-0.20473054	0.85804063	-0.20473054	-0.20473054	-0.20473054	-0.20473054	-0.20473054	-0.20473054	-0.20473054	-0.20473054	-0.20473054	-0.20473054	0.38712376	1.9354676	-0.20473054	1.0220156	0.06821587	-0.20473054	-0.17252328	-0.20473054	1.6081824	-0.20473054	-0.20473054	-0.20473054	-0.20473054	-0.20473054	-0.20473054	-0.20473054	-0.20473054	-0.20473054	-0.20473054	-0.20473054	-0.20473054	-0.20473054	-0.20473054	-0.20473054	-0.20473054	-0.20473054
-0.20473054	-0.20473054	-0.20473054	-0.20473054	-0.20473054	-0.20473054	-0.20473054	-0.20473054	-0.20473054	0.3956828	-0.20473054	-0.20473054	-0.20473054	1.4204221	-0.20473054	-0.20473054	-0.20473054	-0.20473054	-0.20473054	-0.20473054	-0.20473054	-0.20473054	-0.20473054	-0.20473054	-0.20473054	1.746909	2.288293	1.9862951	-0.20473054	-0.20473054	-0.20473054	-0.20473054	-0.20473054	-0.20473054	-0.20473054	-0.20473054	-0.20473054	-0.20473054	-0.20473054	-0.20473054	-0.20473054	-0.20473054	-0.20473054	-0.20473054	-0.20473054	-0.20473054	-0.20473054	-0.20473054	-0.20473054	-0.20473054
-0.20473054	-0.20473054	-0.20473054	-0.20473054	-0.20473054	-0.20473054	-0.20473054	-0.20473054	-0.20473054	-0.19702262	-0.20473054	-0.20473054	0.43506733	0.22984044	-0.20473054	-0.20473054	-0.20473054	-0.20473054	-0.20473054	-0.20473054	-0.20473054	-0.20473054	-0.20473054	-0.20473054	-0.20473054	3.111256	2.921545	0.7725699	-0.20473054	-0.20473054	-0.20473054	-0.20473054	-0.20473054	-0.20473054	-0.20473054	-0.20473054	-0.20473054	-0.20473054	-0.20473054	-0.20473054	-0.20473054	-0.20473054	-0.20473054	-0.20473054	-0.20473054	-0.20473054	-0.20473054	-0.20473054	-0.20473054	-0.20473054
-0.20473054	-0.20473054	-0.20473054	-0.20473054	-0.20473054	-0.12593113	-0.068042345	-0.20473054	-0.20473054	1.4361529	-0.20473054	-0.20473054	3.178255	-0.20473054	-0.20473054	-0.20473054	-0.20473054	-0.20473054	-0.20473054	-0.20473054	-0.20473054	-0.20473054	-0.20473054	-0.20473054	-0.20473054	1.180303	2.3962355	1.7744356	-0.20473054	-0.20473054	-0.11277724	-0.20473054	-0.20473054	-0.20473054	-0.20473054	-0.20473054	-0.20473054	-0.20473054	-0.20473054	-0.20473054	-0.20473054	-0.20473054	-0.20473054	-0.20473054	-0.20473054	-0.20473054	-0.20473054	-0.20473054	-0.20473054	-0.20473054
-0.20473054	-0.20473054	-0.20473054	-0.20473054	-0.20473054	-0.18464875	0.33551806	-0.20473054	-0.20473054	-0.20473054	-0.20473054	-0.20473054	-0.20473054	-0.20473054	-0.20473054	-0.20473054	-0.20473054	-0.20473054	-0.20473054	-0.20473054	-0.20473054	-0.20473054	-0.20473054	-0.20473054	-0.20473054	1.4943068	2.3951209	3.340953	-0.20473054	-0.16616577	-0.20473054	-0.20473054	-0.20473054	-0.20473054	0.06446598	-0.20473054	-0.20473054	-0.20473054	-0.20473054	-0.20473054	-0.20473054	-0.20473054	-0.20473054	-0.20473054	-0.20473054	-0.20473054	-0.20473054	-0.20473054	-0.20473054	-0.20473054
-0.20473054	-0.20473054	-0.20473054	-0.20473054	0.29566216	-0.20473054	0.14743891	-0.20473054	-0.20473054	-0.20473054	-0.20473054	-0.20473054	-0.20473054	-0.20473054	-0.20473054	-0.20473054	-0.20473054	-0.20473054	-0.20473054	-0.20473054	-0.20473054	-0.20473054	-0.20473054	-0.20473054	-0.20473054	1.9976758	4.5276847	3.7736688	-0.20473054	-0.20473054	-0.20473054	-0.20473054	-0.20473054	-0.20473054	-0.20473054	-0.20473054	-0.20473054	-0.20473054	-0.20473054	-0.20473054	-0.20473054	-0.20473054	-0.20473054	-0.20473054	-0.20473054	-0.20473054	-0.20473054	-0.20473054	-0.20473054	-0.20473054
-0.20473054	-0.20473054	-0.20473054	0.2838236	1.859883	1.1901586	1.0358241	-0.20473054	-0.20473054	-0.20473054	-0.20473054	-0.20473054	-0.20473054	-0.20473054	-0.20473054	-0.20473054	-0.20473054	-0.20473054	-0.20473054	-0.20473054	-0.20473054	-0.20473054	-0.20473054	-0.20473054	-0.20473054	2.4981213	5.735552	2.680117	-0.20473054	-0.20473054	-0.20473054	-0.20473054	-0.20473054	-0.20473054	-0.20473054	-0.20473054	-0.20473054	-0.20473054	-0.20473054	-0.20473054	-0.20473054	-0.20473054	-0.20473054	-0.20473054	-0.20473054	-0.20473054	-0.20473054	-0.20473054	-0.20473054	-0.20473054
-0.20473054	-0.20473054	-0.20473054	-0.20473054	-0.20473054	0.525902	-0.20473054	-0.20473054	-0.20473054	-0.20473054	-0.20473054	-0.20473054	-0.20473054	-0.20473054	-0.20473054	-0.20473054	-0.20473054	-0.20473054	-0.20473054	-0.20473054	-0.20473054	-0.20473054	-0.20473054	-0.20473054	-0.20473054	1.3179061	3.4066749	0.69261336	-0.20473054	-0.20473054	-0.20473054	-0.20473054	-0.20473054	-0.20473054	-0.20473054	-0.20473054	-0.20473054	-0.20473054	-0.20473054	0.5381309	-0.20473054	-0.20473054	-0.20473054	-0.20473054	-0.20473054	-0.20473054	-0.20473054	-0.20473054	-0.20473054	-0.20473054
-0.20473054	-0.20473054	-0.20473054	-0.20473054	-0.20473054	-0.20473054	-0.20473054	-0.20473054	-0.20473054	-0.20473054	-0.20473054	-0.20473054	-0.027694525	-0.20473054	-0.20473054	-0.20473054	-0.20473054	-0.20473054	-0.20473054	-0.20473054	-0.20473054	-0.20473054	-0.20473054	-0.20473054	0.9116422	1.6405857	3.1178622	1.8265369	-0.20473054	-0.20473054	-0.20473054	-0.20473054	-0.19429103	-0.20473054	-0.20473054	0.1692946	-0.20473054	-0.20473054	-0.20473054	-0.20473054	4.4704385	-0.20473054	-0.20473054	-0.20473054	-0.20473054	-0.20473054	-0.20473054	-0.20473054	-0.20473054	-0.20473054
-0.20473054	-0.20473054	-0.20473054	-0.20473054	-0.20473054	-0.20473054	-0.20473054	-0.20473054	-0.20473054	1.0340425	-0.20473054	-0.20473054	-0.20473054	-0.20473054	-0.20473054	-0.20473054	-0.20473054	-0.20473054	-0.20473054	0.31044966	-0.20473054	-0.20473054	-0.20473054	-0.20473054	-0.20473054	2.5676847	2.8745468	0.54277855	-0.20473054	-0.20473054	-0.20473054	-0.20473054	0.17602	0.31039745	-0.20473054	-0.20473054	-0.20473054	-0.20473054	-0.20473054	-0.20473054	-0.20473054	-0.20473054	-0.20473054	-0.20473054	-0.20473054	-0.20473054	-0.20473054	-0.20473054	-0.20473054	-0.20473054
0.22667675	-0.20473054	-0.20473054	-0.20473054	-0.20473054	-0.20473054	-0.20473054	-0.20473054	-0.20473054	-0.20473054	-0.20473054	-0.20473054	-0.20473054	-0.20473054	-0.20473054	-0.20473054	-0.20473054	-0.20473054	-0.20473054	-0.20473054	-0.20473054	-0.20473054	-0.20473054	-0.20473054	-0.20473054	2.050596	2.7156584	-0.20473054	-0.20473054	-0.20473054	-0.20473054	-0.20473054	-0.20473054	-0.20473054	-0.20473054	-0.20473054	-0.20473054	-0.20473054	-0.20473054	-0.20473054	-0.20473054	-0.20473054	-0.20473054	-0.20473054	-0.20473054	-0.20473054	-0.20473054	-0.20473054	-0.20473054	-0.20473054
0.55595285	-0.20473054	-0.20473054	-0.20473054	-0.20473054	-0.20473054	-0.20473054	-0.20473054	-0.20473054	-0.20473054	0.046137262	-0.20473054	-0.20473054	-0.20473054	-0.20473054	-0.20473054	-0.20473054	-0.20473054	-0.20473054	1.2249409	-0.20473054	-0.20473054	-0.20473054	-0.20473054	-0.20473054	-0.20473054	0.7000702	-0.20473054	-0.20473054	0.082172	-0.20473054	-0.20473054	-0.20473054	0.11765911	-0.20473054	-0.20473054	-0.20473054	-0.20473054	-0.20473054	-0.20473054	-0.20473054	0.27063006	-0.20473054	-0.20473054	-0.20473054	-0.20473054	-0.20473054	-0.20473054	-0.20473054	-0.20473054
-0.17700534	-0.20473054	-0.20473054	-0.20473054	-0.20473054	-0.20473054	-0.20473054	-0.20473054	-0.20473054	-0.20473054	-0.20473054	-0.20473054	-0.20473054	-0.20473054	-0.20473054	-0.20473054	-0.20473054	-0.20473054	-0.20473054	-0.20473054	-0.20473054	-0.20473054	-0.20473054	-0.20473054	-0.20473054	-0.20473054	-0.20473054	2.2959738	-0.20473054	-0.20473054	-0.20473054	-0.20473054	-0.18746203	-0.14189269	-0.20473054	-0.20473054	-0.20473054	-0.20473054	-0.20473054	-0.20473054	-0.20473054	-0.20473054	-0.20473054	-0.20473054	0.98593575	-0.20473054	-0.20473054	-0.20473054	-0.20473054	-0.20473054
-0.20473054	-0.20473054	-0.20473054	-0.20473054	-0.20473054	-0.20473054	1.1252542	-0.20473054	-0.20473054	-0.20473054	-0.20473054	-0.20473054	-0.20473054	-0.20473054	-0.20473054	-0.20473054	-0.20473054	-0.20473054	-0.20473054	-0.20473054	-0.20473054	-0.20473054	-0.20473054	-0.20473054	-0.20473054	0.075999156	-0.20473054	3.5914147	-0.20473054	-0.20473054	-0.20473054	-0.20473054	0.13476396	-0.20473054	-0.20473054	-0.20473054	-0.20473054	-0.20473054	-0.20473054	-0.20473054	-0.20473054	-0.20473054	-0.20473054	-0.20473054	1.2022642	-0.20473054	-0.20473054	-0.20473054	-0.20473054	-0.20473054
-0.20473054	-0.20473054	-0.20473054	-0.20473054	-0.20473054	-0.20473054	-0.20473054	-0.20473054	-0.20473054	-0.20473054	1.1559777	-0.20473054	-0.20473054	-0.20473054	-0.20473054	-0.20473054	-0.20473054	-0.20473054	-0.20473054	-0.20473054	-0.20473054	-0.20473054	-0.20473054	-0.20473054	-0.20473054	-0.16894628	0.78675264	0.57143843	-0.20473054	-0.20473054	-0.20473054	-0.20473054	-0.20473054	-0.20473054	-0.20473054	-0.20473054	-0.20473054	-0.20473054	-0.20473054	-0.20473054	0.9148513	-0.20473054	-0.20473054	-0.20473054	-0.20473054	-0.20473054	-0.20473054	-0.20473054	-0.20473054	-0.20473054
-0.20473054	-0.20473054	-0.20473054	-0.20473054	-0.20473054	-0.20473054	-0.20473054	-0.20473054	0.58688164	-0.20473054	-0.20473054	-0.20473054	-0.20473054	-0.20473054	-0.20473054	-0.20473054	-0.20473054	-0.20473054	-0.20473054	-0.20473054	-0.12639317	-0.20473054	-0.20473054	-0.20473054	-0.20473054	0.16174167	0.50349885	1.0894241	-0.20473054	-0.20473054	-0.20473054	-0.20473054	-0.20473054	-0.20473054	-0.20473054	-0.20473054	-0.20473054	-0.20473054	-0.20473054	-0.20473054	-0.20473054	-0.20473054	-0.20473054	-0.20473054	-0.20473054	-0.20473054	-0.20473054	-0.20473054	-0.20473054	-0.20473054
-0.20473054	-0.20473054	-0.20473054	-0.20473054	-0.20473054	-0.20473054	-0.20473054	-0.20473054	-0.20473054	-0.20473054	1.3450142	-0.20473054	-0.20473054	-0.20473054	-0.20473054	-0.20473054	-0.20473054	-0.20473054	-0.20473054	-0.20473054	-0.20473054	-0.20473054	-0.20473054	-0.20473054	-0.20473054	-0.20473054	1.6723621	0.797673	-0.20473054	-0.20473054	-0.20473054	-0.20473054	-0.20473054	-0.20473054	-0.20473054	-0.20473054	-0.20473054	-0.20473054	0.08295162	-0.20473054	-0.20473054	-0.20473054	-0.20473054	-0.20473054	-0.20473054	-0.20473054	-0.20473054	-0.20473054	-0.20473054	-0.20473054
-0.13168116	-0.20473054	-0.20473054	-0.20473054	-0.20473054	-0.20473054	-0.20473054	-0.20473054	-0.20473054	-0.20473054	-0.20473054	-0.20473054	-0.20473054	-0.20473054	-0.20473054	-0.20473054	-0.20473054	-0.20473054	-0.20473054	-0.20473054	-0.20473054	-0.20473054	-0.20473054	-0.20473054	-0.20473054	-0.20473054	-0.20473054	-0.1690238	-0.20473054	-0.20473054	-0.20473054	0.61258626	-0.20473054	-0.20473054	-0.20473054	0.15320383	-0.20473054	-0.20473054	-0.20473054	-0.20473054	-0.20473054	-0.20473054	-0.20473054	-0.20473054	0.5633682	-0.20473054	-0.20473054	-0.20473054	-0.20473054	-0.20473054
-0.20473054	-0.20473054	-0.20473054	-0.20473054	-0.20473054	-0.20473054	-0.20473054	-0.20473054	-0.16553137	-0.20473054	-0.20473054	-0.20473054	-0.20473054	-0.20473054	-0.20473054	-0.20473054	-0.20473054	-0.20473054	-0.20473054	-0.20473054	-0.20473054	-0.20473054	-0.20473054	-0.20473054	-0.20473054	1.2315505	-0.19512106	-0.20473054	-0.20473054	-0.20473054	0.8975144	-0.20473054	-0.20473054	-0.20473054	-0.20473054	-0.20473054	-0.20473054	-0.20473054	-0.20473054	-0.20473054	-0.20473054	-0.20473054	-0.20473054	-0.20473054	-0.20473054	-0.20473054	-0.20473054	-0.20473054	-0.20473054	-0.20473054
-0.20473054	-0.20473054	-0.20473054	-0.20473054	-0.20473054	-0.20473054	-0.20473054	-0.20473054	-0.20473054	-0.2019656	-0.20473054	-0.20473054	-0.20473054	-0.20473054	-0.20473054	-0.20473054	-0.20473054	-0.20473054	-0.20473054	-0.20473054	-0.20473054	-0.20473054	-0.20473054	-0.20473054	-0.20473054	-0.20473054	-0.20473054	-0.20473054	0.5165823	-0.20473054	1.8913823	1.2634636	-0.20473054	-0.20473054	-0.20473054	-0.20473054	-0.20473054	-0.20473054	-0.20473054	-0.20473054	-0.20473054	-0.20473054	-0.20473054	-0.20473054	-0.20473054	-0.20473054	-0.20473054	-0.20473054	-0.20473054	-0.20473054
-0.20473054	-0.20473054	-0.20473054	-0.20473054	-0.20473054	-0.20473054	-0.20473054	-0.20473054	-0.20473054	0.21902704	-0.20473054	-0.20473054	-0.20473054	-0.20473054	-0.20473054	-0.20473054	-0.20473054	-0.20473054	-0.20473054	-0.20473054	-0.20473054	-0.20473054	-0.20473054	-0.20473054	-0.20473054	-0.20473054	-0.20473054	-0.20473054	-0.20473054	-0.20473054	0.1306724	2.5289812	-0.20473054	-0.20473054	-0.20473054	-0.20473054	-0.20473054	-0.20473054	0.115511976	-0.20473054	-0.20473054	-0.20473054	-0.20473054	-0.20473054	-0.20473054	-0.20473054	-0.20473054	-0.20473054	-0.20473054	-0.20473054
-0.20473054	-0.20473054	-0.20473054	-0.20473054	-0.20473054	-0.20473054	-0.20473054	-0.20473054	-0.20473054	-0.20473054	-0.20473054	-0.20473054	-0.20473054	-0.20473054	-0.20473054	-0.20473054	-0.20473054	-0.20473054	-0.20473054	-0.20473054	-0.20473054	-0.20473054	-0.20473054	-0.20473054	-0.20473054	-0.20473054	-0.20473054	0.946059	-0.20473054	0.6207248	0.4385019	-0.20473054	-0.20473054	-0.20473054	-0.20473054	-0.20473054	-0.20473054	-0.20473054	-0.20473054	-0.20473054	-0.20473054	-0.20473054	-0.20473054	-0.20473054	-0.20473054	-0.20473054	-0.20473054	-0.20473054	-0.20473054	-0.20473054
-0.20473054	-0.20473054	-0.20473054	-0.20473054	-0.20473054	-0.20473054	-0.20473054	0.26155537	-0.20473054	-0.20473054	-0.20473054	-0.20473054	-0.20473054	-0.20473054	-0.20473054	-0.20473054	-0.20473054	-0.20473054	-0.20473054	-0.20473054	-0.20473054	-0.10614409	0.38710177	-0.20473054	-0.20473054	-0.20473054	-0.20473054	-0.20473054	-0.20473054	-0.20473054	-0.20473054	-0.20473054	-0.20473054	-0.20473054	-0.20473054	-0.20473054	-0.20473054	-0.20473054	-0.20473054	-0.20473054	-0.20473054	-0.20473054	-0.20473054	-0.20473054	-0.20473054	-0.20473054	-0.20473054	-0.20473054	-0.20473054	-0.20473054
-0.20473054	-0.20473054	-0.20473054	-0.20473054	-0.20473054	-0.20473054	0.2881811	-0.20473054	-0.20473054	-0.20473054	-0.20473054	-0.20473054	-0.20473054	-0.20473054	-0.20473054	-0.20473054	-0.20473054	-0.20473054	-0.20473054	-0.20473054	-0.20473054	-0.20473054	0.60054153	-0.20473054	-0.20473054	-0.20473054	-0.20473054	-0.20473054	0.51230186	-0.20473054	-0.20473054	-0.20473054	-0.20473054	-0.20473054	-0.20473054	-0.20473054	-0.20473054	-0.20473054	-0.20473054	-0.20473054	-0.20473054	-0.20473054	-0.20473054	-0.20473054	-0.20473054	-0.20473054	-0.20473054	-0.20473054	-0.20473054	-0.20473054
-0.20473054	-0.20473054	-0.20473054	-0.20473054	-0.20473054	-0.20473054	-0.20473054	-0.20473054	-0.20473054	-0.20473054	-0.20473054	-0.20473054	-0.20473054	-0.20473054	-0.20473054	-0.20473054	-0.20473054	-0.20473054	-0.20473054	-0.20473054	-0.20473054	-0.20473054	-0.20473054	-0.20473054	-0.20473054	-0.20473054	-0.20473054	-0.20473054	-0.20473054	-0.08254602	-0.20473054	-0.20473054	-0.20473054	-0.20473054	-0.20473054	0.6510395	-0.20473054	-0.20473054	-0.20473054	-0.20473054	-0.20473054	-0.20473054	-0.20473054	-0.20473054	-0.20473054	-0.20473054	-0.20473054	-0.20473054	-0.20473054	-0.20473054
-0.20473054	-0.20473054	-0.20473054	-0.20473054	-0.20473054	-0.20473054	-0.20473054	-0.20473054	-0.20473054	-0.20473054	-0.20473054	-0.20473054	-0.20473054	-0.20473054	-0.20473054	-0.20473054	-0.20473054	-0.20473054	-0.20473054	-0.20473054	-0.20473054	-0.20473054	-0.20473054	-0.20473054	-0.20473054	-0.20473054	-0.20473054	-0.20473054	-0.20473054	0.38144192	-0.20473054	-0.20473054	-0.20473054	-0.20473054	-0.20473054	-0.20473054	-0.20473054	-0.20473054	-0.20473054	-0.20473054	-0.20473054	-0.20473054	-0.20473054	-0.20473054	-0.20473054	-0.20473054	-0.20473054	-0.20473054	-0.20473054	-0.20473054
-0.20473054	-0.20473054	-0.20473054	-0.077485465	-0.20473054	-0.20473054	-0.20473054	-0.20473054	-0.20473054	-0.20473054	-0.20473054	-0.20473054	-0.20473054	-0.20473054	-0.20473054	-0.20473054	-0.20473054	-0.11216691	-0.12352579	-0.20473054	-0.20473054	-0.20473054	-0.20473054	1.3454851	-0.20473054	-0.20473054	-0.20473054	-0.20473054	0.65951616	0.20125459	-0.20473054	-0.20473054	-0.20473054	-0.20473054	-0.20473054	-0.20473054	4.688977	-0.20473054	-0.20473054	-0.20473054	-0.20473054	-0.20473054	-0.20473054	-0.20473054	-0.20473054	-0.20473054	-0.20473054	-0.20473054	-0.20473054	-0.20473054
-0.20473054	-0.20473054	-0.20473054	-0.20473054	-0.20473054	-0.20473054	-0.20473054	-0.20473054	-0.20473054	-0.20473054	-0.20473054	-0.20473054	-0.20473054	-0.20473054	-0.20473054	-0.20473054	-0.20473054	0.83440125	0.99535453	-0.20473054	-0.20473054	-0.20473054	-0.20473054	0.89323705	-0.20473054	-0.20473054	-0.20473054	-0.20473054	0.24016008	-0.20473054	-0.20473054	-0.20473054	-0.20473054	-0.20473054	-0.20473054	-0.20473054	-0.20473054	-0.20473054	-0.20473054	-0.20473054	-0.20473054	-0.20473054	-0.20473054	-0.20473054	-0.20473054	-0.20473054	-0.20473054	-0.20473054	-0.20473054	-0.20473054
-0.20473054	-0.20473054	0.6817101	-0.20473054	-0.20473054	-0.20473054	-0.20473054	-0.20473054	-0.20473054	-0.20473054	-0.20473054	-0.20473054	-0.20473054	-0.20473054	-0.20473054	-0.20473054	-0.20473054	1.4750255	-0.20473054	-0.20473054	0.76565564	-0.20473054	-0.20473054	-0.20473054	-0.20473054	-0.20473054	-0.20473054	-0.20473054	-0.20473054	-0.20473054	1.9828445	-0.20473054	-0.20473054	-0.20473054	-0.20473054	-0.20473054	-0.20473054	-0.20473054	-0.20473054	-0.20473054	-0.20473054	-0.20473054	-0.047761295	-0.20473054	-0.20473054	-0.20473054	-0.20473054	-0.20473054	-0.20473054	-0.20473054
-0.20473054	-0.20473054	-0.20473054	0.05510002	-0.20473054	-0.20473054	-0.20473054	-0.20473054	-0.20473054	-0.20473054	-0.20473054	-0.20473054	-0.20473054	-0.20473054	-0.20473054	-0.20473054	-0.20473054	0.26100513	-0.20473054	-0.20473054	0.83180356	-0.20473054	-0.20473054	-0.20473054	-0.20473054	-0.20473054	-0.20473054	-0.20473054	-0.20473054	-0.20473054	-0.20473054	-0.20473054	-0.20473054	-0.20473054	-0.20473054	-0.20473054	-0.20473054	-0.20473054	-0.20473054	-0.20473054	-0.20473054	-0.20473054	-0.20473054	-0.20473054	-0.20473054	-0.20473054	-0.20473054	-0.20473054	-0.20473054	-0.20473054
-0.20473054	-0.20473054	-0.20473054	-0.20473054	-0.20473054	-0.20473054	-0.20473054	-0.20473054	-0.20473054	-0.19287844	-0.20473054	-0.20473054	-0.20473054	-0.20473054	-0.20473054	-0.20473054	1.7967366	-0.20473054	-0.20473054	-0.20473054	0.12857647	-0.20473054	-0.20473054	-0.20473054	-0.20473054	-0.20473054	-0.20473054	-0.20473054	-0.20473054	-0.20473054	-0.20473054	-0.20473054	-0.20473054	-0.20473054	-0.20473054	-0.20473054	-0.20473054	-0.20473054	-0.20473054	-0.20473054	-0.20473054	-0.20473054	-0.20473054	-0.20473054	-0.20473054	-0.20473054	-0.20473054	-0.20473054	-0.20473054	-0.20473054
-0.20473054	-0.20473054	-0.20473054	-0.20473054	-0.20473054	-0.20473054	-0.20473054	-0.20473054	-0.20473054	-0.20473054	-0.20473054	-0.20473054	-0.20473054	-0.20473054	-0.20473054	0.012820185	-0.20473054	-0.20473054	-0.20473054	-0.20473054	-0.20473054	-0.20473054	-0.20473054	-0.20473054	-0.20473054	-0.20473054	-0.20473054	-0.20473054	-0.20473054	-0.20473054	2.322873	-0.20473054	-0.20473054	-0.20473054	-0.20473054	-0.20473054	-0.20473054	-0.20473054	-0.20473054	-0.20473054	-0.20473054	-0.20473054	-0.16028793	-0.20473054	-0.20473054	-0.20473054	-0.20473054	-0.20473054	-0.20473054	-0.20473054
-0.20473054	-0.20473054	-0.20473054	-0.20473054	-0.20473054	-0.20473054	-0.20473054	-0.20473054	-0.20473054	-0.20473054	-0.20473054	-0.20473054	-0.20473054	-0.20473054	-0.20473054	-0.20473054	-0.20473054	-0.20473054	-0.20473054	-0.20473054	-0.20473054	-0.20473054	-0.20473054	-0.20473054	-0.20473054	-0.20473054	-0.20473054	-0.20473054	-0.20473054	-0.20473054	0.5384936	-0.20473054	-0.20473054	1.8345951	-0.20473054	-0.20473054	-0.20473054	-0.20473054	-0.20473054	-0.20473054	-0.20473054	-0.20473054	-0.20473054	-0.20473054	-0.20473054	-0.20473054	-0.20473054	-0.20473054	-0.20473054	-0.20473054
-0.20473054	0.03772983	-0.20473054	-0.13324781	-0.20473054	-0.20473054	-0.027200546	-0.20473054	1.4066023	-0.20473054	-0.20473054	-0.20473054	-0.20473054	-0.20473054	-0.20473054	-0.20473054	-0.20473054	-0.20473054	-0.20473054	-0.20473054	-0.20473054	-0.20473054	-0.20473054	-0.20473054	-0.20473054	-0.20473054	-0.20473054	1.5882223	-0.20473054	-0.20473054	-0.20473054	-0.20473054	-0.20473054	3.1779046	0.9192963	-0.20473054	-0.20473054	-0.20473054	-0.20473054	-0.20473054	-0.20473054	-0.20473054	-0.20473054	-0.20473054	-0.20473054	-0.20473054	-0.20473054	-0.20473054	-0.20473054	-0.20473054
-0.20473054	-0.20473054	-0.20473054	-0.20473054	-0.20473054	-0.20473054	-0.20473054	-0.20473054	-0.20473054	-0.20473054	-0.20473054	-0.20473054	-0.20473054	-0.20473054	-0.20473054	-0.20473054	-0.20473054	-0.20473054	-0.20473054	-0.20473054	-0.20473054	-0.20473054	-0.20473054	-0.20473054	0.20118798	0.13602564	-0.20473054	-0.20473054	-0.20473054	-0.20473054	-0.20473054	-0.20473054	-0.20473054	-0.20473054	-0.20473054	-0.20473054	-0.20473054	-0.20473054	-0.20473054	-0.20473054	-0.20473054	-0.20473054	-0.20473054	-0.20473054	-0.20473054	-0.20473054	-0.20473054	-0.20473054	-0.20473054	-0.20473054
-0.20473054	0.83832556	-0.20473054	0.40230522	-0.20473054	0.23846446	-0.20473054	-0.20473054	-0.20473054	-0.20473054	-0.20473054	-0.20473054	-0.20473054	-0.20473054	-0.20473054	-0.20473054	-0.20473054	-0.20473054	-0.20473054	-0.20473054	-0.20473054	-0.20473054	-0.20473054	-0.20473054	-0.20473054	0.725031	-0.20473054	0.05535509	-0.20473054	-0.20473054	-0.20473054	-0.20473054	-0.20473054	-0.20473054	-0.20473054	-0.20473054	0.5748489	-0.20473054	-0.20473054	-0.20473054	-0.20473054	-0.20473054	-0.20473054	-0.20473054	-0.20473054	-0.20473054	-0.20473054	-0.20473054	-0.20473054	-0.20473054
-0.20473054	-0.20473054	-0.20473054	-0.20473054	-0.20473054	-0.20473054	-0.20473054	-0.20473054	-0.20473054	-0.20473054	-0.20473054	-0.20473054	-0.20473054	-0.20473054	-0.20473054	-0.20473054	-0.20473054	-0.20473054	-0.20473054	-0.20473054	-0.20473054	-0.20473054	-0.20473054	-0.20473054	-0.20473054	4.9916406	-0.20473054	-0.20473054	-0.20473054	0.21414085	-0.20473054	-0.20473054	-0.20473054	-0.20473054	-0.20473054	-0.20473054	-0.20473054	-0.20473054	-0.20473054	-0.20473054	-0.20473054	-0.20473054	-0.20473054	-0.20473054	-0.20473054	-0.20473054	-0.20473054	-0.20473054	-0.20473054	-0.20473054
-0.20473054	-0.20473054	0.80571914	-0.20473054	-0.20473054	-0.20473054	-0.20473054	-0.20473054	-0.20473054	-0.20473054	-0.20473054	-0.20473054	-0.20473054	-0.20473054	-0.20473054	-0.20473054	-0.20473054	-0.20473054	-0.20473054	-0.20473054	-0.20473054	-0.20473054	-0.20473054	0.4633931	-0.20473054	-0.20473054	-0.20473054	-0.20473054	-0.20473054	-0.20473054	-0.20473054	-0.20473054	-0.20473054	-0.20473054	-0.20473054	-0.20473054	-0.20473054	-0.20473054	-0.20473054	-0.20473054	-0.20473054	-0.20473054	-0.20473054	-0.20473054	-0.20473054	-0.20473054	-0.20473054	-0.20473054	-0.20473054	-0.20473054
-0.20473054	-0.20473054	2.298098	0.9104985	-0.20473054	-0.20473054	-0.20473054	-0.20473054	-0.20473054	-0.20473054	-0.20473054	-0.20473054	-0.20473054	-0.20473054	0.095200434	-0.20473054	-0.20473054	-0.20473054	-0.20473054	-0.20473054	-0.20473054	-0.20473054	-0.20473054	1.005243	-0.20473054	-0.20473054	-0.20473054	-0.20473054	-0.20473054	-0.20473054	-0.20473054	-0.20473054	-0.20473054	-0.20473054	-0.20473054	-0.20473054	-0.20473054	-0.20473054	-0.20473054	-0.20473054	-0.20473054	-0.20473054	-0.20473054	-0.20473054	-0.20473054	-0.20473054	-0.20473054	-0.20473054	-0.20473054	-0.20473054
-0.20473054	1.7005761	0.23012805	1.5010082	-0.20473054	-0.20473054	-0.20473054	-0.20473054	-0.20473054	-0.20473054	-0.20473054	-0.20473054	-0.20473054	-0.20473054	-0.20473054	-0.20473054	-0.20473054	-0.20473054	-0.20473054	-0.20473054	-0.20473054	-0.20473054	1.9402121	-0.18171138	-0.20473054	-0.20473054	-0.20473054	-0.20473054	-0.08703196	-0.20473054	-0.20473054	-0.20473054	-0.20473054	-0.20473054	-0.20473054	-0.20473054	-0.20473054	0.5168791	-0.20473054	-0.20473054	-0.20473054	-0.20473054	-0.20473054	-0.20473054	-0.20473054	-0.20473054	-0.20473054	-0.20473054	-0.20473054	-0.20473054
-0.20473054	-0.20473054	0.4237839	2.2221768	0.11763097	-0.20473054	-0.20473054	-0.20473054	-0.20473054	-0.20473054	-0.20473054	-0.20473054	0.24666132	-0.20473054	-0.20473054	-0.20473054	-0.20473054	-0.20473054	-0.20473054	-0.20473054	-0.20473054	-0.20473054	-0.20473054	-0.20473054	0.066397205	-0.20473054	-0.20473054	-0.20473054	-0.20473054	-0.20473054	-0.20473054	-0.20473054	-0.20473054	-0.20473054	-0.20473054	-0.20473054	-0.20473054	0.56172496	1.7594938	-0.20473054	-0.20473054	-0.20473054	-0.20473054	-0.20473054	-0.20473054	-0.20473054	-0.20473054	-0.20473054	-0.20473054	-0.20473054
-0.20473054	0.27593526	0.9757324	0.9707672	1.2087463	-0.20473054	-0.20473054	-0.20473054	-0.20473054	-0.20473054	-0.20473054	-0.20473054	0.50328064	-0.20473054	-0.20473054	-0.20473054	-0.20473054	-0.20473054	-0.20473054	-0.20473054	-0.20473054	-0.20473054	-0.20473054	-0.20473054	-0.20473054	-0.20473054	-0.20473054	-0.20473054	-0.20473054	-0.20473054	-0.20473054	-0.20473054	-0.20473054	-0.20473054	-0.20473054	-0.20473054	-0.20473054	1.6021775	-0.20473054	-0.20473054	-0.20473054	-0.20473054	-0.20473054	-0.20473054	0.11567808	-0.20473054	-0.20473054	-0.20473054	-0.20473054	-0.20473054
-0.20473054	2.3766701	-0.20473054	1.0098141	0.6334185	-0.20473054	-0.20473054	-0.20473054	-0.20473054	0.34801513	-0.20473054	-0.20473054	-0.20473054	-0.20473054	-0.20473054	-0.20473054	-0.20473054	-0.20473054	0.14385638	-0.20473054	-0.20473054	0.5990094	-0.20473054	-0.20473054	-0.20473054	-0.20473054	-0.20473054	-0.20473054	-0.20473054	-0.20473054	-0.20473054	-0.20473054	-0.20473054	-0.20473054	-0.20473054	-0.20473054	-0.20473054	-0.20473054	0.6071596	-0.20473054	-0.20473054	-0.20473054	-0.20473054	-0.20473054	-0.20473054	-0.20473054	-0.20473054	-0.20473054	-0.20473054	-0.20473054
-0.20473054	-0.20473054	-0.20473054	1.1103963	-0.20473054	-0.20473054	-0.20473054	-0.20473054	-0.20473054	-0.20473054	-0.20473054	-0.20473054	-0.20473054	-0.20473054	-0.20473054	-0.20473054	-0.20473054	-0.20473054	1.1255815	-0.20473054	1.5396359	0.24959598	0.09305121	-0.20473054	-0.20473054	-0.20473054	-0.20473054	-0.20473054	-0.20473054	-0.20473054	-0.20473054	-0.20473054	-0.20473054	-0.20473054	-0.20473054	-0.20473054	-0.20473054	-0.20473054	0.3898097	1.0209652	-0.20473054	-0.20473054	0.1041567	-0.20473054	-0.20473054	-0.20473054	-0.20473054	-0.20473054	-0.20473054	-0.20473054
-0.20473054	-0.20473054	-0.20473054	-0.20473054	-0.20473054	-0.20473054	-0.20473054	-0.20473054	-0.20473054	-0.20473054	-0.20473054	-0.20473054	-0.20473054	-0.20473054	1.1094968	-0.20473054	-0.20473054	-0.20473054	3.478827	-0.20473054	4.0008335	-0.20473054	0.33737662	-0.20473054	-0.20473054	-0.20473054	-0.20473054	-0.20473054	-0.20473054	-0.20473054	-0.20473054	-0.20473054	-0.20473054	-0.20473054	-0.20473054	-0.20473054	-0.20473054	-0.20473054	-0.20473054	-0.20473054	-0.20473054	-0.20473054	-0.20473054	-0.20473054	-0.20473054	-0.20473054	1.9160697	-0.20473054	-0.20473054	-0.20473054
-0.20473054	-0.20473054	-0.20473054	-0.20473054	-0.20473054	-0.20473054	-0.20473054	-0.20473054	-0.20473054	-0.20473054	-0.20473054	-0.20473054	-0.20473054	1.1181267	-0.20473054	-0.20473054	1.7727911	-0.20473054	3.2447486	2.7968824	3.968372	4.6008005	1.9780303	-0.20473054	-0.20473054	-0.20473054	-0.20473054	-0.20473054	-0.20473054	-0.20473054	-0.20473054	-0.20473054	-0.20473054	-0.20473054	-0.20473054	-0.20473054	-0.20473054	-0.20473054	-0.20473054	-0.20473054	-0.20473054	-0.20473054	-0.20473054	-0.20473054	-0.20473054	-0.20473054	1.3507185	-0.20473054	-0.20473054	-0.20473054
-0.20473054	-0.20473054	-0.20473054	0.020398073	-0.20473054	-0.20473054	-0.20473054	-0.20473054	-0.20473054	-0.20473054	-0.20473054	-0.20473054	-0.20473054	-0.20473054	-0.20473054	1.5635675	-0.20473054	-0.20473054	0.07182726	2.8769052	2.9688249	2.8804924	-0.20473054	-0.20473054	-0.20473054	-0.20473054	-0.20473054	-0.20473054	-0.20473054	-0.20473054	-0.20473054	-0.20473054	-0.20473054	-0.20473054	-0.20473054	-0.20473054	-0.20473054	-0.20473054	-0.20473054	-0.20473054	-0.20473054	-0.20473054	-0.20473054	-0.20473054	-0.20473054	-0.20473054	-0.20473054	-0.20473054	-0.20473054	-0.20473054
-0.20473054	-0.20473054	-0.20473054	-0.20473054	-0.20473054	-0.20473054	-0.20473054	-0.20473054	-0.20473054	-0.20473054	-0.20473054	-0.20473054	-0.20473054	-0.20473054	-0.20473054	1.4304603	-0.20473054	0.2615737	-0.20473054	0.73419887	2.3265302	1.657697	-0.20473054	-0.20473054	-0.20473054	-0.20473054	-0.20473054	-0.20473054	-0.20473054	-0.20473054	-0.20473054	-0.20473054	-0.20473054	-0.20473054	-0.20473054	-0.20473054	-0.20473054	-0.20473054	-0.20473054	-0.20473054	-0.20473054	0.30955207	-0.20473054	-0.20473054	-0.20473054	-0.20473054	-0.20473054	-0.20473054	-0.20473054	-0.20473054
-0.20473054	-0.20473054	-0.20473054	-0.20473054	0.23650268	-0.20473054	-0.20473054	-0.20473054	-0.20473054	-0.20473054	-0.20473054	-0.20473054	-0.20473054	-0.20473054	-0.20473054	-0.20473054	-0.20473054	-0.20473054	0.7648	2.9517012	2.3293016	1.629095	-0.20473054	-0.20473054	-0.20473054	-0.20473054	-0.20473054	-0.20473054	-0.20473054	-0.20473054	-0.20473054	-0.20473054	-0.20473054	-0.20473054	-0.20473054	-0.20473054	-0.20473054	-0.20473054	-0.20473054	-0.20473054	1.091013	-0.20473054	-0.20473054	-0.20473054	-0.20473054	-0.20473054	-0.20473054	-0.20473054	-0.20473054	-0.20473054
3.2228937	-0.20473054	-0.20473054	-0.20473054	-0.20473054	0.20567872	-0.20473054	-0.20473054	-0.20473054	-0.20473054	-0.20473054	-0.20473054	-0.20473054	-0.20473054	-0.20473054	-0.20473054	-0.20473054	2.101147	-0.20473054	1.4329926	0.5707025	0.07732282	-0.20473054	-0.20473054	-0.20473054	-0.20473054	-0.20473054	-0.20473054	-0.20473054	-0.20473054	-0.20473054	-0.20473054	-0.20473054	-0.20473054	-0.20473054	-0.20473054	-0.20473054	-0.20473054	-0.20473054	-0.20473054	-0.20473054	-0.20473054	1.9424529	-0.20473054	-0.20473054	-0.20473054	-0.20473054	-0.20473054	-0.20473054	-0.20473054
0.0536627	-0.20473054	-0.20473054	-0.20473054	-0.20473054	-0.20473054	-0.20473054	-0.20473054	-0.20473054	1.009475	-0.20473054	-0.20473054	-0.20473054	-0.20473054	-0.20473054	-0.20473054	-0.20473054	3.557225	-0.20473054	0.74377286	0.39396968	-0.20473054	-0.20473054	-0.20473054	-0.20473054	-0.20473054	-0.20473054	-0.20473054	-0.20473054	-0.20473054	-0.20473054	-0.20473054	-0.20473054	-0.20473054	-0.20473054	-0.20473054	-0.20473054	-0.20473054	-0.20473054	-0.20473054	-0.07508588	-0.20473054	-0.20473054	0.717412	-0.20473054	-0.20473054	-0.20473054	-0.20473054	-0.20473054	-0.20473054
-0.20473054	-0.20473054	0.22581032	-0.20473054	-0.20473054	-0.20473054	-0.20473054	-0.20473054	-0.20473054	-0.20473054	-0.20473054	-0.20473054	-0.20473054	-0.20473054	-0.20473054	0.78872204	0.81934375	5.2070827	2.6200533	-0.20473054	-0.20473054	-0.20473054	-0.20473054	-0.20473054	-0.20473054	-0.20473054	-0.20473054	-0.20473054	-0.20473054	-0.20473054	0.12728277	-0.20473054	-0.20473054	-0.20473054	-0.20473054	-0.20473054	-0.20473054	-0.20473054	-0.20473054	-0.20473054	-0.20473054	-0.20473054	-0.20473054	-0.20473054	0.6805612	-0.20473054	-0.20473054	-0.20473054	-0.20473054	-0.20473054
-0.20473054	-0.20473054	-0.20473054	-0.20473054	-0.20473054	-0.20473054	-0.20473054	-0.20473054	-0.20473054	-0.20473054	-0.20473054	-0.20473054	-0.20473054	-0.20473054	-0.20473054	-0.20473054	0.31729886	3.1897619	1.3539675	-0.20473054	-0.20473054	-0.20473054	-0.20473054	-0.20473054	-0.20473054	-0.20473054	-0.20473054	-0.20473054	-0.20473054	-0.20473054	-0.20473054	-0.20473054	-0.20473054	-0.20473054	-0.20473054	-0.20473054	-0.20473054	-0.20473054	-0.20473054	-0.20473054	-0.20473054	-0.20473054	-0.20473054	0.46787724	-0.20473054	-0.20473054	-0.20473054	-0.20473054	-0.20473054	-0.20473054
-0.20473054	-0.20473054	-0.20473054	-0.20473054	-0.20473054	-0.20473054	-0.20473054	-0.20473054	-0.20473054	-0.20473054	-0.20473054	-0.20473054	-0.20473054	-0.20473054	-0.20473054	-0.20473054	2.2528274	2.5689726	0.2761164	-0.20473054	-0.20473054	-0.20473054	-0.20473054	-0.20473054	-0.20473054	-0.20473054	-0.20473054	-0.20473054	-0.20473054	-0.20473054	-0.20473054	-0.20473054	-0.20473054	-0.20473054	-0.20473054	0.5906177	-0.20473054	-0.20473054	-0.20473054	-0.20473054	-0.20473054	-0.20473054	-0.20473054	0.09333259	-0.20473054	-0.20473054	-0.20473054	-0.20473054	-0.20473054	-0.20473054
-0.20473054	-0.20473054	-0.20473054	-0.20473054	-0.20473054	-0.20473054	-0.20473054	-0.20473054	-0.20473054	-0.20473054	-0.20473054	-0.20473054	-0.20473054	-0.20473054	-0.20473054	-0.20473054	0.6786023	0.22931443	-0.20473054	-0.20473054	-0.20473054	-0.20473054	-0.20473054	-0.20473054	-0.20473054	-0.20473054	-0.20473054	-0.20473054	-0.20473054	-0.20473054	-0.20473054	-0.20473054	-0.20473054	-0.20473054	-0.20473054	0.45627052	-0.20473054	-0.20473054	-0.1510766	-0.20473054	-0.024569001	-0.20473054	-0.20473054	-0.20473054	-0.20473054	-0.20473054	-0.20473054	-0.20473054	-0.20473054	-0.20473054
-0.20473054	-0.20473054	-0.20473054	-0.20473054	-0.20473054	-0.20473054	-0.20473054	-0.20473054	-0.20473054	-0.20473054	-0.20473054	-0.20473054	-0.20473054	-0.20473054	0.33980814	-0.20473054	1.2985041	2.397983	-0.20473054	-0.20473054	-0.20473054	-0.20473054	-0.20473054	-0.20473054	-0.20473054	-0.20473054	-0.20473054	-0.20473054	-0.20473054	-0.20473054	-0.20473054	-0.20473054	-0.20473054	-0.20473054	-0.20473054	-0.20473054	-0.20473054	-0.20473054	-0.20473054	-0.20473054	-0.20473054	-0.20473054	-0.20473054	0.8253199	-0.20473054	-0.20473054	-0.20473054	-0.20473054	-0.20473054	-0.20473054
-0.20473054	-0.20473054	-0.20473054	-0.20473054	-0.20473054	-0.20473054	-0.20473054	-0.20473054	-0.20473054	-0.20473054	-0.20473054	-0.20473054	-0.20473054	-0.20473054	0.41779456	-0.20473054	1.5791523	-0.20473054	-0.20473054	-0.20473054	-0.20473054	-0.20473054	-0.20473054	-0.20473054	-0.20473054	-0.20473054	-0.20473054	-0.20473054	-0.20473054	-0.20473054	-0.20473054	0.09850919	-0.20473054	-0.20473054	-0.20473054	-0.20473054	-0.20473054	-0.20473054	-0.20473054	-0.20473054	-0.20473054	-0.20473054	-0.20473054	0.0502175	-0.20473054	-0.20473054	-0.20473054	-0.20473054	-0.20473054	-0.20473054
-0.20473054	-0.20473054	-0.20473054	-0.20473054	-0.20473054	-0.20473054	-0.20473054	-0.20473054	-0.20473054	-0.20473054	-0.20473054	-0.20473054	-0.20473054	-0.20473054	-0.20473054	-0.20473054	-0.20473054	-0.20473054	-0.20473054	-0.20473054	-0.20473054	-0.20473054	-0.20473054	-0.20473054	-0.20473054	-0.20473054	-0.20473054	-0.20473054	-0.20473054	-0.20473054	-0.20473054	-0.20473054	1.4361379	-0.20473054	0.57923526	-0.20473054	-0.20473054	-0.20473054	-0.20473054	-0.20473054	-0.20473054	-0.20473054	-0.20473054	1.4971732	0.98189974	-0.20473054	-0.20473054	-0.20473054	-0.20473054	-0.20473054
-0.20473054	-0.20473054	-0.20473054	-0.20473054	-0.20473054	-0.20473054	-0.20473054	-0.20473054	-0.20473054	-0.20473054	-0.20473054	-0.20473054	-0.20473054	-0.20473054	0.44382942	-0.20473054	-0.20473054	-0.20473054	-0.20473054	-0.20473054	-0.20473054	-0.20473054	-0.20473054	-0.20473054	-0.20473054	-0.20473054	-0.20473054	-0.20473054	-0.20473054	-0.20473054	-0.20473054	-0.20473054	1.2410533	-0.20473054	-0.16351557	-0.20473054	-0.20473054	-0.20473054	-0.20473054	-0.20473054	-0.20473054	-0.20473054	-0.20473054	0.7064843	1.8704026	-0.20473054	-0.20473054	-0.20473054	-0.20473054	-0.20473054
-0.20473054	-0.20473054	-0.20473054	-0.20473054	-0.20473054	-0.20473054	-0.20473054	-0.20473054	-0.20473054	-0.20473054	-0.20473054	-0.20473054	-0.20473054	-0.20473054	0.45939618	0.27683902	-0.20473054	-0.20473054	-0.20473054	0.1266648	-0.20473054	-0.20473054	-0.20473054	-0.20473054	-0.20473054	-0.20473054	-0.20473054	-0.20473054	-0.20473054	-0.20473054	-0.20473054	-0.20473054	-0.20473054	-0.20473054	-0.20473054	-0.20473054	0.38271412	-0.20473054	0.98966396	-0.20473054	-0.20473054	-0.20473054	-0.20473054	-0.20473054	-0.15956141	-0.20473054	-0.20473054	-0.20473054	-0.20473054	-0.20473054
-0.20473054	-0.20473054	-0.20473054	-0.20473054	-0.20473054	-0.20473054	-0.20473054	-0.20473054	-0.20473054	-0.20473054	-0.20473054	-0.20473054	-0.20473054	1.2857219	-0.20473054	-0.20473054	-0.20473054	-0.20473054	-0.20473054	2.0103514	-0.20473054	-0.20473054	-0.20473054	-0.20473054	-0.20473054	-0.20473054	-0.20473054	-0.20473054	-0.20473054	-0.20473054	-0.20473054	-0.20473054	-0.20473054	-0.20473054	-0.20473054	-0.20473054	-0.20473054	-0.20473054	-0.20473054	-0.20473054	-0.20473054	-0.20473054	-0.20473054	-0.20473054	-0.20473054	-0.20473054	-0.20473054	-0.20473054	-0.20473054	-0.20473054
-0.20473054	-0.20473054	-0.20473054	-0.20473054	-0.20473054	-0.20473054	-0.20473054	-0.20473054	-0.20473054	-0.20473054	-0.20473054	-0.20473054	-0.20473054	-0.20473054	-0.20473054	-0.20473054	-0.20473054	-0.20473054	-0.20473054	-0.20473054	-0.20473054	-0.20473054	-0.20473054	-0.20473054	-0.20473054	-0.20473054	-0.20473054	-0.20473054	-0.20473054	-0.20473054	-0.20473054	-0.20473054	-0.20473054	0.124491714	2.8990278	-0.20473054	0.16711801	-0.20473054	-0.20473054	-0.20473054	-0.20473054	0.10255759	-0.20473054	-0.20473054	-0.20473054	1.3617144	-0.20473054	-0.20473054	-0.20473054	-0.20473054
-0.20473054	-0.20473054	-0.20473054	-0.20473054	-0.20473054	-0.20473054	-0.20473054	-0.20473054	-0.20473054	-0.20473054	-0.20473054	-0.20473054	-0.20473054	-0.20473054	-0.20473054	-0.20473054	-0.20473054	-0.20473054	-0.20473054	1.828256	-0.20473054	-0.20473054	-0.20473054	-0.20473054	-0.20473054	-0.20473054	-0.20473054	-0.20473054	-0.20473054	-0.20473054	-0.20473054	-0.20473054	-0.20473054	1.7821836	1.9529846	-0.20473054	-0.1715539	-0.20473054	-0.20473054	-0.20473054	-0.20473054	-0.20473054	-0.20473054	-0.20473054	-0.20473054	-0.20473054	-0.20473054	-0.20473054	-0.20473054	-0.20473054
0.8207679	-0.20473054	-0.20473054	-0.20473054	-0.20473054	-0.20473054	-0.20473054	-0.20473054	-0.20473054	-0.20473054	-0.20473054	-0.20473054	1.4811599	-0.20473054	-0.20473054	-0.20473054	-0.20473054	-0.20473054	-0.20473054	-0.20473054	-0.20473054	-0.20473054	-0.20473054	-0.20473054	-0.20473054	-0.20473054	-0.20473054	-0.20473054	-0.20473054	-0.20473054	0.61326516	1.1663077	-0.20473054	1.5366297	-0.20473054	-0.20473054	-0.20473054	-0.20473054	-0.20473054	-0.20473054	-0.20473054	-0.20473054	-0.20473054	-0.20473054	-0.20473054	-0.20473054	-0.20473054	-0.20473054	-0.20473054	-0.20473054
2.9928167	-0.20473054	-0.20473054	-0.20473054	-0.20473054	-0.20473054	-0.20473054	-0.20473054	-0.20473054	-0.20473054	-0.20473054	0.8474457	1.5477792	-0.20473054	-0.20473054	-0.20473054	-0.20473054	-0.20473054	-0.20473054	-0.20473054	-0.20473054	-0.20473054	-0.20473054	-0.20473054	-0.20473054	-0.20473054	-0.20473054	-0.20473054	-0.20473054	-0.20473054	-0.20473054	0.46724874	1.5577235	4.0559316	-0.20473054	-0.20473054	-0.20473054	-0.20473054	-0.20473054	-0.20473054	-0.20473054	-0.20473054	-0.20473054	0.22850797	-0.20473054	-0.20473054	-0.20473054	-0.20473054	-0.20473054	-0.20473054
0.7032162	-0.20473054	-0.20473054	-0.20473054	-0.20473054	-0.20473054	-0.20473054	-0.20473054	-0.20473054	0.054446504	-0.20473054	1.3099383	0.1991057	-0.20473054	-0.20473054	-0.20473054	-0.20473054	-0.20473054	-0.20473054	-0.20473054	-0.20473054	-0.20473054	-0.20473054	-0.20473054	-0.20473054	-0.20473054	-0.20473054	-0.20473054	-0.20473054	-0.20473054	-0.20473054	0.09691061	1.3066914	4.441581	-0.20473054	0.23522905	-0.20473054	-0.20473054	-0.20473054	-0.20473054	-0.20473054	-0.20473054	-0.20473054	-0.20473054	-0.20473054	-0.20473054	1.187646	-0.20473054	-0.20473054	-0.20473054
-0.20473054	-0.20473054	-0.20473054	-0.20473054	-0.20473054	-0.20473054	-0.20473054	-0.20473054	-0.20473054	-0.20473054	-0.20473054	0.7831626	-0.20473054	-0.20473054	-0.20473054	-0.20473054	-0.20473054	-0.20473054	-0.20473054	-0.20473054	-0.20473054	-0.20473054	-0.20473054	-0.20473054	-0.20473054	-0.20473054	-0.20473054	-0.20473054	-0.20473054	-0.20473054	-0.20473054	0.4715696	2.0485232	1.6122274	-0.20473054	0.28656203	-0.20473054	-0.20473054	-0.20473054	-0.20473054	-0.20473054	-0.20473054	-0.20473054	-0.20473054	-0.20473054	-0.20473054	2.0841303	0.0935493	-0.20473054	0.38009304
-0.20473054	-0.20473054	-0.20473054	-0.20473054	-0.20473054	-0.20473054	-0.20473054	-0.20473054	-0.20473054	-0.20473054	-0.20473054	-0.20473054	-0.20473054	-0.20473054	-0.20473054	-0.20473054	-0.20473054	-0.20473054	-0.20473054	-0.20473054	-0.20473054	-0.20473054	-0.20473054	-0.20473054	-0.20473054	-0.20473054	-0.20473054	-0.20473054	-0.20473054	-0.20473054	-0.20473054	2.4484873	1.2309777	0.0885733	-0.20473054	0.3240382	-0.20473054	0.008341512	-0.20473054	-0.20473054	-0.20473054	-0.20473054	-0.20473054	-0.20473054	-0.20473054	-0.20473054	-0.20473054	0.10617089	-0.20473054	2.4338164
-0.20473054	-0.20473054	-0.20473054	-0.20473054	-0.20473054	0.17635913	-0.20473054	-0.20473054	-0.20473054	-0.20473054	-0.20473054	-0.20473054	-0.20473054	-0.20473054	-0.20473054	-0.20473054	-0.20473054	-0.20473054	-0.20473054	-0.20473054	-0.20473054	-0.20473054	-0.20473054	-0.20473054	-0.20473054	-0.20473054	-0.20473054	-0.20473054	-0.20473054	-0.20473054	-0.20473054	0.16813156	0.7075343	-0.20473054	-0.20473054	-0.20473054	-0.20473054	1.7530794	-0.20473054	-0.20473054	-0.20473054	-0.20473054	-0.20473054	-0.20473054	-0.20473054	-0.20473054	1.2243441	0.07908364	0.07865876	0.87569743
-0.20473054	-0.20473054	-0.20473054	-0.20473054	-0.20473054	-0.20473054	-0.20473054	-0.20473054	-0.20473054	-0.20473054	-0.20473054	-0.20473054	-0.20473054	-0.20473054	-0.20473054	-0.20473054	-0.20473054	-0.20473054	-0.20473054	-0.20473054	-0.20473054	-0.20473054	-0.20473054	-0.20473054	-0.20473054	-0.20473054	-0.20473054	-0.20473054	0.1171609	-0.20473054	-0.20473054	-0.20473054	-0.067249425	-0.20473054	-0.20473054	-0.20473054	-0.20473054	1.0745704	-0.20473054	-0.20473054	-0.20473054	-0.20473054	-0.20473054	-0.20473054	-0.20473054	0.39596048	0.16501865	-0.20473054	1.1059339	3.9582703
-0.20473054	-0.20473054	-0.20473054	-0.20473054	-0.20473054	-0.20473054	-0.20473054	-0.20473054	-0.20473054	-0.20473054	1.7993085	-0.20473054	-0.20473054	-0.20473054	-0.20473054	-0.20473054	-0.20473054	-0.20473054	-0.20473054	-0.20473054	-0.20473054	-0.20473054	-0.20473054	-0.20473054	-0.20473054	-0.20473054	-0.20473054	-0.20473054	-0.20473054	-0.20473054	-0.20473054	1.2170686	1.0596116	-0.20473054	-0.20473054	-0.20473054	0.77831405	1.691268	-0.20473054	-0.20473054	-0.20473054	-0.20473054	-0.20473054	-0.20473054	0.64452296	-0.20473054	1.8666465	-0.20473054	1.5778363	2.7588904
-0.20473054	-0.20473054	-0.20473054	-0.20473054	-0.20473054	-0.20473054	-0.20473054	-0.20473054	-0.20473054	-0.20473054	-0.20473054	-0.20473054	-0.20473054	-0.20473054	-0.20473054	-0.20473054	-0.20473054	-0.20473054	-0.20473054	-0.20473054	-0.20473054	-0.20473054	-0.20473054	-0.20473054	-0.20473054	-0.20473054	-0.20473054	-0.20473054	-0.20473054	-0.20473054	-0.20473054	-0.20473054	2.2413054	-0.20473054	-0.20473054	-0.20473054	-0.20473054	1.4415413	-0.20473054	-0.20473054	-0.20473054	-0.20473054	-0.20473054	-0.20473054	-0.20473054	-0.20473054	0.2764103	-0.20473054	3.8026838	1.5161418
-0.20473054	-0.20473054	-0.20473054	-0.20473054	-0.20473054	-0.20473054	-0.20473054	-0.20473054	-0.20473054	-0.20473054	-0.20473054	-0.20473054	-0.20473054	-0.20473054	-0.20473054	-0.20473054	-0.20473054	-0.20473054	-0.20473054	-0.20473054	-0.20473054	1.3384329	-0.20473054	-0.20473054	-0.20473054	-0.20473054	-0.20473054	-0.20473054	-0.20473054	-0.20473054	-0.20473054	0.13750339	0.8221672	-0.20473054	-0.20473054	-0.20473054	-0.20473054	-0.20473054	-0.20473054	-0.20473054	-0.20473054	-0.06334319	-0.20473054	-0.20473054	-0.20473054	-0.20473054	-0.20473054	0.15016171	-0.20473054	-0.20473054
-0.20473054	-0.20473054	-0.20473054	-0.20473054	-0.20473054	-0.20473054	-0.20473054	-0.20473054	-0.20473054	-0.20473054	-0.20473054	-0.20473054	-0.20473054	-0.20473054	-0.20473054	-0.20473054	-0.20473054	-0.20473054	-0.20473054	-0.20473054	-0.20473054	-0.20473054	-0.20473054	-0.20473054	-0.20473054	-0.20473054	-0.20473054	-0.20473054	-0.20473054	-0.20473054	-0.16148858	1.7536572	-0.20473054	-0.20473054	-0.20473054	-0.20473054	-0.20473054	1.5629449	-0.18361697	-0.20473054	-0.20473054	-0.20473054	-0.20473054	-0.20473054	-0.20473054	0.43816146	0.09918387	-0.18408404	0.27249572	-0.20473054
-0.20473054	0.29429683	-0.20473054	-0.20473054	-0.20473054	-0.20473054	-0.20473054	-0.20473054	-0.20473054	-0.20473054	-0.20473054	-0.20473054	-0.20473054	-0.20473054	0.5105303	0.14247636	-0.20473054	-0.20473054	-0.20473054	-0.08219302	-0.20473054	-0.20473054	-0.20473054	-0.20473054	-0.20473054	-0.20473054	-0.20473054	-0.20473054	-0.20473054	-0.20473054	-0.1202963	-0.20473054	-0.20473054	-0.20473054	-0.20473054	-0.20473054	-0.20473054	-0.20473054	0.8842354	-0.20473054	-0.20473054	-0.20473054	-0.20473054	-0.20473054	-0.20473054	-0.20473054	1.8362614	3.4685497	0.59328276	-0.20473054
-0.20473054	-0.20473054	-0.20473054	-0.20473054	-0.20473054	-0.20473054	-0.20473054	-0.20473054	-0.20473054	-0.20473054	-0.20473054	0.30157515	-0.20473054	-0.20473054	-0.20473054	-0.20473054	-0.20473054	-0.20473054	-0.20473054	1.4014671	-0.20473054	-0.20473054	-0.20473054	-0.20473054	-0.20473054	-0.20473054	-0.20473054	-0.20473054	-0.20473054	-0.20473054	-0.20473054	-0.20473054	-0.20473054	-0.20473054	-0.20473054	-0.20473054	-0.20473054	0.23508865	0.68371886	-0.20473054	-0.20473054	-0.20473054	-0.20473054	-0.20473054	-0.20473054	3.2615693	3.4695036	2.5943942	-0.20473054	-0.002879588
-0.20473054	-0.20473054	-0.20473054	1.0697918	-0.20473054	-0.20473054	-0.20473054	-0.20473054	0.4414391	-0.20473054	-0.20473054	-0.20473054	-0.20473054	-0.20473054	-0.20473054	-0.20473054	-0.20473054	-0.20473054	0.41029674	-0.20473054	-0.20473054	-0.20473054	-0.20473054	2.3521085	-0.20473054	-0.20473054	-0.20473054	-0.20473054	-0.20473054	-0.20473054	-0.20473054	-0.20473054	-0.20473054	-0.20473054	-0.20473054	-0.20473054	-0.20473054	1.7924885	-0.20473054	-0.20473054	-0.20473054	-0.20473054	-0.159138	-0.20473054	0.54829955	3.331488	4.60919	1.7090918	-0.20473054	-0.20473054
-0.20473054	-0.20473054	-0.20473054	1.4043689	-0.20473054	1.1993139	-0.20473054	-0.20473054	-0.099963166	-0.20473054	-0.20473054	-0.20473054	-0.20473054	-0.20473054	-0.20473054	-0.20473054	-0.20473054	-0.20473054	1.2966568	-0.20473054	-0.20473054	-0.20473054	-0.20473054	4.2633905	-0.20473054	-0.20473054	-0.20473054	-0.20473054	-0.20473054	-0.20473054	-0.20473054	-0.20473054	-0.20473054	-0.20473054	-0.20473054	-0.20473054	-0.20473054	2.469946	0.9159041	0.6105081	-0.20473054	-0.20473054	-0.20473054	-0.0027002292	-0.20473054	2.0182357	2.6110032	-0.20473054	-0.20473054	-0.20473054
-0.20473054	-0.20473054	-0.20473054	-0.20473054	-0.17140876	0.8197377	-0.20473054	-0.20473054	-0.20473054	-0.20473054	-0.20473054	-0.20473054	-0.20473054	-0.20473054	-0.20473054	-0.20473054	-0.14646085	-0.20473054	-0.20473054	-0.20473054	-0.20473054	-0.20473054	-0.20473054	-0.20473054	-0.20473054	-0.20473054	-0.20473054	-0.20473054	-0.20473054	1.0440484	0.50037843	-0.20473054	-0.20473054	-0.20473054	-0.20473054	-0.20473054	-0.20473054	-0.20473054	0.23545624	0.71713465	-0.20473054	-0.20473054	-0.20473054	-0.20473054	1.4834702	1.869842	1.3484194	-0.20473054	-0.20473054	-0.20473054
-0.20473054	-0.20473054	-0.20473054	-0.20473054	0.582885	-0.20473054	-0.20473054	-0.20473054	-0.20473054	-0.20473054	-0.20473054	-0.20473054	-0.20473054	-0.20473054	-0.20473054	-0.20473054	0.055747766	-0.20473054	-0.20473054	-0.20473054	-0.20473054	-0.20473054	-0.20473054	-0.20473054	-0.20473054	-0.20473054	-0.20473054	-0.20473054	-0.20473054	-0.20473054	0.68393975	-0.20473054	-0.20473054	-0.20473054	-0.20473054	-0.20473054	-0.20473054	-0.095673285	-0.20473054	-0.20473054	-0.20473054	-0.20473054	0.32077387	1.4123565	0.48278725	1.3926984	-0.20473054	-0.20473054	-0.20473054	-0.20473054
0.6504164	-0.20473054	-0.20473054	-0.20473054	0.55836606	-0.20473054	-0.20473054	-0.20473054	-0.20473054	-0.20473054	-0.20473054	-0.20473054	-0.20473054	-0.20473054	-0.20473054	2.2048619	1.9715463	-0.20473054	-0.20473054	-0.20473054	-0.20473054	-0.20473054	-0.20473054	-0.20473054	-0.20473054	-0.20473054	-0.20473054	-0.20473054	-0.20473054	-0.20473054	-0.20473054	-0.20473054	-0.20473054	-0.20473054	-0.20473054	-0.20473054	-0.20473054	-0.20473054	-0.20473054	-0.20473054	-0.20473054	-0.20473054	-0.20473054	1.6677766	-0.20473054	-0.20473054	-0.20473054	-0.20473054	-0.20473054	-0.20473054
-0.20473054	-0.20473054	-0.20473054	-0.20473054	-0.20473054	-0.20473054	-0.20473054	-0.20473054	-0.20473054	-0.20473054	-0.20473054	-0.20473054	-0.20473054	-0.20473054	-0.20473054	1.4652215	-0.1063025	-0.20473054	-0.20473054	-0.20473054	-0.20473054	-0.20473054	-0.20473054	-0.20473054	-0.20473054	-0.20473054	-0.20473054	-0.20473054	-0.20473054	-0.20473054	-0.20473054	-0.20473054	-0.20473054	-0.20473054	-0.20473054	-0.20473054	-0.20473054	-0.20473054	0.2590619	-0.20473054	-0.20473054	-0.20473054	-0.16813019	0.99657017	0.25691527	-0.20473054	-0.20473054	-0.20473054	-0.20473054	-0.20473054
-0.20473054	-0.20473054	-0.20473054	-0.20473054	-0.20473054	-0.20473054	-0.20473054	-0.20473054	-0.20473054	-0.20473054	-0.20473054	-0.20473054	-0.20473054	-0.20473054	0.6677071	1.0543145	-0.20473054	-0.20473054	-0.20473054	-0.20473054	-0.20473054	-0.20473054	-0.20473054	-0.20473054	-0.20473054	-0.20473054	-0.20473054	1.4178444	-0.20473054	-0.20473054	-0.20473054	-0.20473054	-0.20473054	-0.20473054	-0.20473054	-0.20473054	-0.20473054	-0.20473054	-0.20473054	-0.20473054	-0.20473054	-0.20473054	0.29541278	-0.20473054	-0.20473054	-0.20473054	-0.20473054	-0.20473054	-0.20473054	-0.20473054
-0.20473054	-0.20473054	-0.20473054	-0.20473054	-0.20473054	-0.20473054	-0.20473054	-0.20473054	-0.20473054	-0.20473054	-0.20473054	-0.20473054	-0.20473054	2.8173358	4.9247866	-0.20473054	-0.20473054	-0.20473054	-0.20473054	-0.20473054	-0.20473054	-0.20473054	-0.20473054	-0.20473054	-0.20473054	-0.20473054	-0.20473054	-0.15867357	-0.20473054	-0.20473054	-0.20473054	-0.20473054	-0.20473054	-0.20473054	-0.20473054	-0.20473054	-0.20473054	-0.20473054	-0.20473054	-0.20473054	-0.20473054	1.2717767	0.3745269	0.69729507	-0.20473054	-0.20473054	-0.20473054	-0.20473054	2.965208	-0.20473054
-0.20473054	-0.20473054	-0.20473054	-0.20473054	-0.20473054	-0.20473054	-0.20473054	-0.20473054	-0.20473054	-0.20473054	-0.20473054	-0.20473054	-0.20473054	0.9341226	2.0411491	-0.20473054	-0.20473054	-0.20473054	-0.20473054	-0.20473054	-0.20473054	-0.20473054	-0.20473054	-0.20473054	-0.20473054	-0.20473054	-0.20473054	-0.20473054	-0.20473054	-0.20473054	-0.20473054	-0.20473054	-0.20473054	-0.20473054	-0.20473054	-0.20473054	-0.20473054	-0.20473054	-0.20473054	-0.20473054	-0.20473054	-0.20473054	-0.20473054	-0.20473054	-0.20473054	-0.20473054	-0.20473054	0.6294135	-0.20473054	1.3651536
-0.20473054	-0.20473054	-0.20473054	-0.20473054	-0.20473054	-0.20473054	-0.20473054	-0.20473054	-0.20473054	-0.20473054	-0.20473054	-0.20473054	3.2221224	3.937872	-0.20473054	0.2396409	-0.20473054	-0.20473054	-0.20473054	-0.20473054	-0.20473054	-0.20473054	-0.20473054	-0.20473054	-0.20473054	-0.20473054	-0.20473054	-0.20473054	-0.20473054	-0.20473054	-0.20473054	-0.20473054	-0.20473054	-0.20473054	-0.20473054	-0.20473054	-0.20473054	-0.20473054	-0.20473054	-0.20473054	-0.20473054	-0.20473054	-0.20473054	-0.20473054	-0.20473054	-0.20473054	-0.20473054	-0.20473054	-0.20473054	-0.036770258
-0.20473054	-0.20473054	-0.20473054	-0.20473054	-0.20473054	-0.20473054	-0.20473054	-0.20473054	-0.20473054	-0.20473054	-0.20473054	-0.20473054	3.4132848	3.3824174	-0.20473054	-0.20473054	-0.20473054	-0.20473054	-0.20473054	-0.1829647	-0.20473054	-0.20473054	-0.20473054	-0.20473054	-0.20473054	-0.20473054	-0.20473054	-0.20473054	-0.20473054	-0.20473054	-0.20473054	-0.20473054	-0.20473054	-0.20473054	-0.20473054	-0.20473054	-0.20473054	-0.20473054	-0.20473054	-0.20473054	-0.20473054	-0.20473054	0.27578247	-0.20473054	-0.20473054	-0.20473054	-0.20473054	-0.20473054	-0.20473054	-0.20473054
-0.20473054	-0.20473054	-0.20473054	-0.20473054	-0.20473054	-0.20473054	-0.20473054	-0.20473054	-0.20473054	-0.20473054	-0.20473054	2.1513865	5.066524	-0.20473054	-0.20473054	0.89346296	-0.20473054	-0.20473054	-0.20473054	-0.20473054	-0.20473054	-0.20473054	-0.20473054	-0.20473054	-0.20473054	-0.20473054	-0.20473054	-0.20473054	-0.20473054	-0.20473054	-0.20473054	-0.20473054	-0.20473054	-0.20473054	-0.20473054	-0.20473054	-0.20473054	-0.20473054	-0.20473054	-0.20473054	-0.20473054	-0.20473054	-0.20473054	-0.20473054	-0.20473054	-0.20473054	-0.20473054	-0.20473054	-0.20473054	-0.20473054
-0.20473054	-0.20473054	-0.20473054	-0.20473054	-0.20473054	-0.20473054	-0.20473054	-0.20473054	-0.20473054	-0.20473054	-0.20473054	0.52304876	2.8194766	-0.20473054	-0.20473054	-0.20473054	-0.20473054	-0.20473054	-0.054036528	-0.20473054	-0.20473054	-0.20473054	-0.20473054	-0.20473054	-0.20473054	-0.20473054	-0.20473054	-0.20473054	-0.20473054	-0.20473054	-0.20473054	0.08906165	-0.20473054	-0.20473054	-0.20473054	-0.20473054	-0.20473054	-0.20473054	-0.20473054	-0.20473054	-0.20473054	-0.20473054	-0.20473054	-0.20473054	-0.20473054	-0.20473054	-0.20473054	-0.20473054	-0.20473054	-0.20473054
-0.20473054	-0.20473054	-0.20473054	-0.20473054	-0.20473054	-0.20473054	-0.20473054	-0.20473054	-0.20473054	-0.20473054	-0.0045278063	-0.20473054	-0.20473054	-0.20473054	-0.20473054	-0.20473054	-0.20473054	-0.20473054	0.21293482	-0.20473054	-0.20473054	-0.20473054	-0.20473054	0.5373246	-0.20473054	-0.20473054	-0.20473054	-0.20473054	-0.20473054	-0.20473054	-0.20473054	-0.20473054	-0.20473054	-0.20473054	-0.20473054	-0.20473054	-0.20473054	-0.20473054	-0.20473054	-0.20473054	-0.20473054	-0.20473054	-0.20473054	-0.20473054	-0.20473054	-0.20473054	-0.20473054	-0.20473054	-0.20473054	-0.20473054
-0.20473054	-0.20473054	-0.20473054	-0.20473054	-0.20473054	-0.20473054	-0.20473054	-0.20473054	-0.20473054	-0.20473054	1.2665077	0.97824264	-0.20473054	-0.20473054	-0.20473054	-0.20473054	-0.20473054	-0.20473054	-0.20473054	-0.20473054	-0.20473054	-0.20473054	-0.20473054	-0.20473054	-0.20473054	-0.20473054	-0.20473054	-0.20473054	-0.20473054	-0.20473054	-0.20473054	-0.20473054	-0.20473054	-0.20473054	-0.20473054	-0.20473054	-0.20473054	-0.20473054	-0.20473054	-0.20473054	0.4308249	-0.20473054	-0.20473054	-0.20473054	-0.20473054	-0.20473054	-0.20473054	-0.20473054	-0.20473054	-0.20473054
-0.20473054	-0.20473054	-0.20473054	-0.20473054	-0.20473054	-0.20473054	-0.20473054	-0.20473054	-0.17930576	0.3100891	1.4505177	0.23344532	-0.20473054	-0.20473054	-0.20473054	-0.20473054	-0.20473054	-0.20473054	-0.20473054	-0.20473054	-0.20473054	-0.20473054	-0.20473054	-0.20473054	-0.20473054	-0.20473054	-0.20473054	0.7172807	-0.20473054	-0.20473054	-0.20473054	-0.20473054	-0.20473054	-0.20473054	-0.20473054	-0.20473054	-0.20473054	-0.20473054	-0.20473054	-0.20473054	-0.20473054	-0.20473054	-0.20473054	-0.20473054	-0.20473054	-0.20473054	-0.20473054	-0.20473054	-0.20473054	-0.20473054
-0.20473054	-0.20473054	-0.20473054	-0.20473054	-0.20473054	-0.20473054	-0.20473054	-0.20473054	0.57970667	3.1819613	2.4848557	-0.084795214	-0.20473054	-0.20473054	-0.20473054	-0.20473054	-0.20473054	-0.20473054	-0.20473054	-0.20473054	-0.20473054	-0.20473054	-0.17627335	-0.20473054	-0.20473054	-0.20473054	-0.20473054	-0.20473054	-0.20473054	-0.20473054	-0.20473054	-0.20473054	-0.20473054	-0.20473054	-0.20473054	-0.20473054	-0.20473054	-0.20473054	-0.20473054	-0.20473054	-0.20473054	-0.20473054	-0.20473054	-0.20473054	-0.20473054	-0.20473054	-0.20473054	-0.20473054	-0.20473054	-0.20473054
-0.20473054	-0.20473054	-0.20473054	-0.20473054	-0.20473054	-0.20473054	-0.20473054	-0.20473054	1.7333926	2.8309994	1.9966723	0.485628	-0.20473054	-0.20473054	-0.20473054	-0.20473054	0.06507761	-0.20473054	-0.20473054	0.3435144	-0.20473054	-0.20473054	-0.20473054	-0.20473054	-0.20473054	-0.20473054	-0.20473054	-0.20473054	-0.20473054	-0.20473054	-0.20473054	-0.20473054	-0.20473054	-0.20473054	-0.20473054	1.1492318	-0.20473054	-0.20473054	-0.20473054	-0.20473054	-0.20473054	-0.20473054	0.5253487	-0.20473054	-0.20473054	-0.20473054	-0.20473054	-0.20473054	-0.20473054	-0.20473054
-0.20473054	-0.20473054	-0.20473054	-0.20473054	-0.20473054	-0.20473054	-0.20473054	-0.20473054	2.84315	2.3543985	0.16177477	-0.20473054	-0.20473054	-0.20473054	-0.20473054	-0.20473054	-0.20473054	-0.20473054	-0.20473054	-0.20473054	-0.20473054	-0.20473054	-0.20473054	0.120760866	-0.20473054	-0.20473054	-0.20473054	-0.20473054	-0.20473054	-0.20473054	-0.20473054	-0.20473054	-0.20473054	-0.20473054	-0.20473054	-0.20473054	-0.20473054	-0.20473054	-0.20473054	-0.20473054	-0.20473054	-0.20473054	-0.20473054	-0.20473054	0.3910436	-0.20473054	-0.20473054	-0.20473054	-0.20473054	-0.20473054
-0.20473054	-0.20473054	-0.20473054	-0.20473054	-0.20473054	-0.20473054	0.5043182	2.3357089	-0.20473054	-0.20473054	-0.20473054	-0.20473054	-0.20473054	-0.20473054	-0.20473054	-0.20473054	-0.20473054	-0.20473054	-0.20473054	-0.20473054	-0.20473054	-0.20473054	-0.20473054	-0.20473054	-0.20473054	-0.20473054	-0.20473054	-0.20473054	-0.20473054	-0.20473054	-0.20473054	-0.20473054	-0.20473054	-0.20473054	-0.20473054	-0.20473054	-0.20473054	-0.20473054	-0.20473054	-0.20473054	-0.20473054	-0.20473054	-0.20473054	-0.20473054	-0.20473054	-0.20473054	-0.20473054	-0.20473054	-0.20473054	-0.20473054
-0.20473054	-0.20473054	-0.20473054	-0.20473054	-0.20473054	-0.20473054	3.470604	-0.20473054	0.2971003	-0.20473054	-0.20473054	-0.20473054	-0.20473054	0.93314373	-0.20473054	-0.20473054	-0.20473054	-0.20473054	-0.20473054	-0.20473054	-0.20473054	-0.20473054	-0.20473054	-0.20473054	-0.20473054	-0.20473054	-0.20473054	-0.20473054	-0.20473054	-0.20473054	-0.20473054	-0.20473054	-0.20473054	-0.20473054	-0.20473054	-0.20473054	-0.20473054	1.5410783	-0.20473054	-0.20473054	-0.20473054	-0.20473054	-0.20473054	-0.20473054	-0.20473054	-0.20473054	-0.20473054	-0.20473054	-0.20473054	-0.20473054
-0.20473054	-0.20473054	-0.20473054	-0.20473054	-0.20473054	2.6023014	2.3009412	-0.20473054	-0.20473054	-0.20473054	-0.20473054	0.23463681	-0.20473054	-0.20473054	-0.20473054	-0.20473054	-0.20473054	-0.20473054	-0.20473054	-0.20473054	-0.20473054	-0.20473054	-0.20473054	-0.20473054	-0.20473054	-0.20473054	-0.20473054	-0.20473054	-0.20473054	-0.20473054	-0.20473054	-0.20473054	-0.20473054	-0.20473054	-0.20473054	-0.20473054	-0.20473054	-0.20473054	-0.20473054	-0.20473054	-0.20473054	-0.20473054	-0.20473054	-0.20473054	-0.20473054	0.020727957	-0.20473054	-0.20473054	-0.20473054	-0.20473054
-0.20473054	-0.20473054	-0.20473054	-0.20473054	1.2125196	3.3027194	-0.20473054	0.08693583	-0.20473054	-0.20473054	-0.20473054	-0.20473054	0.64623904	-0.20473054	-0.20473054	-0.20473054	-0.20473054	-0.20473054	-0.20473054	-0.20473054	-0.20473054	-0.20473054	-0.20473054	-0.20473054	-0.20473054	-0.20473054	-0.20473054	-0.20473054	-0.20473054	-0.20473054	-0.20473054	-0.20473054	-0.20473054	-0.20473054	-0.20473054	-0.20473054	-0.20473054	-0.20473054	-0.20473054	-0.20473054	-0.20473054	-0.20473054	-0.20473054	-0.20473054	-0.20473054	-0.20473054	-0.20473054	-0.20473054	-0.20473054	-0.20473054
-0.20473054	-0.20473054	-0.20473054	-0.014751544	0.8888618	2.1261964	-0.20473054	-0.20473054	-0.20473054	-0.20473054	-0.20473054	-0.20473054	-0.20473054	-0.20473054	-0.20473054	-0.20473054	-0.20473054	-0.20473054	-0.20473054	-0.20473054	-0.20473054	-0.20473054	-0.20473054	-0.20473054	-0.20473054	-0.20473054	-0.20473054	-0.20473054	-0.20473054	-0.20473054	-0.20473054	-0.20473054	-0.20473054	-0.20473054	-0.20473054	-0.20473054	-0.20473054	-0.20473054	-0.20473054	-0.20473054	-0.20473054	-0.20473054	-0.20473054	-0.20473054	-0.20473054	-0.20473054	-0.20473054	-0.20473054	-0.20473054	-0.20473054
-0.20473054	-0.20473054	1.2015307	0.66065294	-0.20473054	-0.20473054	-0.20473054	-0.20473054	-0.20473054	-0.20473054	-0.20473054	-0.20473054	-0.20473054	-0.20473054	-0.20473054	-0.20473054	-0.20473054	-0.20473054	-0.20473054	-0.20473054	-0.20473054	-0.20473054	-0.20473054	-0.20473054	-0.20473054	-0.20473054	-0.20473054	-0.20473054	-0.20473054	-0.20473054	-0.20473054	-0.20473054	-0.20473054	-0.20473054	-0.20473054	-0.20473054	-0.20473054	-0.20473054	-0.20473054	-0.20473054	-0.20473054	-0.20473054	-0.20473054	-0.20473054	-0.20473054	-0.20473054	0.818478	-0.20473054	-0.20473054	-0.20473054
-0.20473054	3.0707119	2.0840147	1.6369523	0.60735434	1.2280978	-0.20473054	-0.20473054	-0.20473054	-0.20473054	-0.20473054	-0.20473054	-0.20473054	-0.20473054	-0.20473054	-0.20473054	-0.20473054	-0.20473054	-0.20473054	-0.20473054	-0.20473054	-0.20473054	-0.20473054	-0.20473054	-0.20473054	-0.20473054	-0.20473054	-0.20473054	-0.20473054	-0.20473054	-0.20473054	-0.20473054	-0.20473054	-0.20473054	-0.20473054	-0.20473054	-0.20473054	-0.20473054	-0.20473054	-0.20473054	-0.20473054	-0.20473054	-0.20473054	-0.20473054	-0.20473054	-0.20473054	-0.20473054	-0.20473054	-0.20473054	-0.20473054
2.9350302	1.8727527	2.8425174	-0.20473054	-0.008721814	-0.13422933	-0.20473054	-0.20473054	-0.20473054	0.97339636	-0.20473054	-0.20473054	-0.20473054	-0.20473054	-0.20473054	-0.20473054	-0.20473054	-0.20473054	-0.20473054	-0.20473054	-0.20473054	-0.20473054	-0.20473054	-0.20473054	-0.20473054	-0.20473054	-0.20473054	-0.20473054	-0.20473054	1.5334179	-0.20473054	-0.20473054	-0.20473054	-0.20473054	-0.20473054	0.27920642	-0.20473054	-0.20473054	-0.20473054	-0.20473054	-0.20473054	-0.20473054	-0.20473054	-0.20473054	-0.20473054	-0.20473054	-0.20473054	-0.20473054	-0.20473054	-0.20473054
5.2867074	3.572776	1.075606	0.20200042	-0.20473054	-0.20473054	-0.20473054	-0.20473054	-0.20473054	-0.20473054	-0.20473054	-0.20473054	-0.20473054	-0.20473054	-0.20473054	-0.20473054	-0.20473054	-0.20473054	-0.20473054	-0.20473054	-0.20473054	-0.20473054	-0.20473054	-0.20473054	-0.20473054	-0.20473054	-0.20473054	-0.20473054	-0.20473054	-0.20473054	-0.20473054	-0.20473054	-0.20473054	-0.20473054	-0.20473054	-0.20473054	-0.20473054	-0.20473054	-0.20473054	-0.20473054	-0.20473054	-0.20473054	-0.20473054	-0.20473054	-0.20473054	-0.20473054	-0.20473054	-0.20473054	-0.20473054	-0.20473054
3.3368242	2.6130574	0.46951625	0.91817725	-0.20473054	-0.20473054	-0.20473054	-0.20473054	-0.20473054	-0.20473054	-0.20473054	-0.20473054	-0.20473054	-0.20473054	-0.20473054	-0.20473054	-0.20473054	-0.20473054	-0.20473054	-0.20473054	-0.20473054	-0.20473054	-0.20473054	-0.20473054	-0.20473054	-0.20473054	-0.20473054	-0.20473054	-0.20473054	-0.20473054	-0.20473054	-0.20473054	-0.20473054	-0.20473054	-0.20473054	-0.20473054	-0.20473054	-0.20473054	-0.20473054	-0.20473054	-0.20473054	-0.20473054	-0.20473054	-0.20473054	-0.20473054	-0.20473054	-0.20473054	-0.20473054	-0.20473054	-0.20473054
1.3528787	-0.20473054	-0.20473054	-0.20473054	-0.20473054	-0.20473054	-0.20473054	-0.20473054	-0.20473054	-0.20473054	-0.20473054	0.4186617	-0.1292476	-0.20473054	-0.20473054	-0.20473054	-0.20473054	0.062262256	-0.20473054	-0.20473054	-0.20473054	-0.20473054	-0.20473054	-0.20473054	-0.20473054	-0.20473054	-0.20473054	-0.20473054	-0.20473054	-0.20473054	-0.20473054	-0.20473054	-0.20473054	-0.20473054	-0.20473054	-0.20473054	0.99113744	-0.20473054	-0.20473054	-0.20473054	0.086926505	-0.20473054	-0.20473054	-0.20473054	-0.20473054	-0.20473054	-0.20473054	-0.20473054	-0.20473054	-0.20473054
-0.20473054	-0.20473054	-0.20473054	-0.20473054	-0.20473054	-0.20473054	-0.20473054	-0.20473054	-0.20473054	-0.20473054	-0.20473054	-0.20473054	-0.20473054	1.8440096	0.6335321	-0.20473054	-0.20473054	-0.20473054	-0.20473054	-0.20473054	-0.20473054	-0.20473054	-0.20473054	-0.20473054	-0.20473054	-0.20473054	-0.20473054	-0.20473054	-0.20473054	-0.20473054	-0.20473054	-0.20473054	-0.20473054	-0.20473054	-0.20473054	-0.20473054	-0.20473054	-0.20473054	-0.20473054	-0.20473054	-0.20473054	-0.20473054	-0.20473054	-0.20473054	-0.20473054	-0.20473054	-0.20473054	-0.20473054	-0.20473054	-0.20473054
-0.20473054	-0.20473054	-0.20473054	1.3361027	-0.20473054	-0.20473054	-0.20473054	-0.20473054	-0.20473054	-0.20473054	-0.20473054	-0.20473054	0.029583553	-0.20473054	-0.20473054	0.18274927	2.156128	-0.20473054	-0.20473054	-0.20473054	-0.20473054	-0.20473054	-0.20473054	-0.20473054	-0.20473054	-0.20473054	-0.20473054	-0.20473054	-0.20473054	-0.20473054	-0.20473054	-0.20473054	-0.20473054	-0.20473054	-0.20473054	-0.20473054	-0.20473054	-0.20473054	-0.20473054	-0.20473054	-0.20473054	-0.20473054	-0.20473054	-0.20473054	-0.20473054	-0.20473054	-0.20473054	-0.20473054	-0.20473054	-0.20473054
-0.20473054	-0.20473054	-0.20473054	-0.20473054	-0.20473054	-0.20473054	-0.20473054	-0.20473054	-0.20473054	-0.20473054	-0.20473054	0.8558195	-0.20473054	-0.20473054	-0.20473054	0.35209647	0.08076425	-0.20473054	-0.20473054	-0.20473054	-0.20473054	-0.20473054	-0.20473054	-0.20473054	-0.20473054	-0.20473054	-0.20473054	-0.20473054	-0.20473054	-0.20473054	-0.20473054	-0.20473054	-0.20473054	-0.20473054	-0.20473054	-0.20473054	-0.20473054	-0.20473054	-0.20473054	-0.20473054	-0.20473054	-0.20473054	-0.20473054	-0.20473054	-0.20473054	-0.20473054	-0.20473054	-0.20473054	-0.20473054	-0.20473054
-0.20473054	-0.20473054	-0.20473054	-0.20473054	-0.20473054	-0.20473054	-0.20473054	-0.20473054	-0.20473054	-0.20473054	-0.13191693	0.34853563	-0.20473054	-0.20473054	-0.20473054	-0.20473054	-0.20473054	-0.20473054	-0.20473054	-0.20473054	-0.20473054	-0.20473054	-0.20473054	-0.20473054	-0.20473054	-0.20473054	-0.20473054	-0.20473054	-0.20473054	-0.20473054	-0.20473054	-0.20473054	-0.20473054	-0.20473054	-0.20473054	-0.20473054	-0.20473054	-0.20473054	-0.20473054	-0.20473054	-0.20473054	-0.20473054	-0.20473054	-0.20473054	-0.20473054	-0.20473054	-0.20473054	-0.20473054	-0.20473054	-0.20473054
-0.20473054	-0.20473054	-0.20473054	-0.20473054	-0.20473054	-0.20473054	-0.20473054	-0.20473054	-0.20473054	-0.20473054	-0.069794	-0.20473054	-0.20473054	-0.20473054	0.03364363	-0.20473054	-0.20473054	-0.20473054	-0.20473054	-0.20473054	-0.20473054	-0.20473054	-0.20473054	-0.20473054	-0.20473054	-0.20473054	-0.20473054	-0.20473054	-0.20473054	-0.20473054	-0.20473054	-0.20473054	-0.20473054	-0.20473054	-0.20473054	-0.20473054	-0.20473054	-0.20473054	-0.20473054	-0.20473054	-0.20473054	-0.20473054	-0.20473054	-0.20473054	-0.20473054	-0.20473054	-0.20473054	-0.20473054	-0.20473054	-0.20473054
-0.20473054	-0.20473054	-0.20473054	-0.20473054	-0.20473054	-0.20473054	-0.20473054	-0.20473054	-0.20473054	-0.20473054	-0.20473054	-0.20473054	-0.20473054	-0.20473054	-0.20473054	-0.20473054	-0.20473054	-0.20473054	-0.20473054	-0.20473054	-0.20473054	-0.20473054	-0.20473054	-0.20473054	-0.20473054	-0.20473054	-0.20473054	-0.20473054	-0.20473054	-0.20473054	-0.20473054	-0.20473054	-0.20473054	-0.20473054	-0.20473054	-0.20473054	-0.20473054	-0.20473054	-0.20473054	-0.20473054	-0.20473054	-0.20473054	-0.20473054	-0.20473054	-0.20473054	-0.20473054	-0.20473054	-0.20473054	-0.20473054	-0.20473054
-0.20473054	-0.20473054	-0.20473054	-0.20473054	-0.20473054	-0.20473054	-0.20473054	-0.20473054	-0.20473054	-0.20473054	-0.20473054	-0.20473054	-0.20473054	-0.20473054	-0.20473054	-0.20473054	-0.20473054	-0.20473054	-0.20473054	-0.20473054	-0.20473054	-0.20473054	-0.20473054	-0.20473054	-0.20473054	-0.20473054	-0.20473054	-0.20473054	-0.20473054	-0.20473054	-0.20473054	-0.20473054	-0.20473054	-0.20473054	0.43526176	-0.20473054	-0.20473054	-0.20473054	-0.20473054	-0.20473054	-0.20473054	-0.20473054	-0.20473054	-0.20473054	-0.20473054	-0.20473054	-0.20473054	-0.20473054	-0.20473054	-0.20473054
-0.20473054	-0.20473054	-0.20473054	-0.20473054	-0.20473054	0.4642659	-0.20473054	-0.20473054	-0.20473054	-0.20473054	1.7817488	-0.20473054	-0.20473054	-0.20473054	-0.20473054	-0.20473054	-0.20473054	-0.20473054	-0.20473054	-0.20473054	-0.20473054	-0.20473054	-0.20473054	-0.20473054	-0.20473054	-0.20473054	-0.20473054	-0.20473054	-0.20473054	-0.20473054	-0.20473054	-0.20473054	0.2503071	-0.20473054	-0.20473054	-0.20473054	-0.20473054	-0.20473054	-0.20473054	-0.20473054	-0.20473054	-0.20473054	-0.20473054	-0.20473054	-0.20473054	-0.20473054	-0.20473054	-0.20473054	-0.20473054	-0.20473054
-0.20473054	-0.20473054	-0.20473054	-0.20473054	-0.20473054	-0.20473054	0.41718224	-0.048014645	-0.20473054	-0.20473054	1.6024599	-0.20473054	-0.20473054	-0.20473054	-0.20473054	-0.20473054	-0.20473054	-0.20473054	-0.20473054	-0.20473054	-0.20473054	-0.20473054	-0.20473054	-0.20473054	-0.20473054	-0.20473054	-0.20473054	-0.20473054	-0.20473054	-0.17008588	1.3840978	1.5195657	-0.20473054	-0.20473054	-0.20473054	-0.20473054	-0.20473054	-0.20473054	-0.20473054	-0.20473054	-0.20473054	-0.20473054	-0.20473054	-0.20473054	-0.20473054	-0.20473054	-0.20473054	-0.20473054	-0.20473054	-0.20473054
-0.20473054	-0.20473054	-0.20473054	-0.20473054	-0.20473054	-0.20473054	-0.20473054	-0.01653495	-0.20473054	-0.20473054	-0.20473054	-0.20473054	-0.20473054	-0.20473054	-0.20473054	-0.20473054	-0.20473054	-0.20473054	-0.20473054	-0.20473054	-0.20473054	-0.20473054	-0.20473054	-0.20473054	-0.20473054	-0.20473054	-0.20473054	-0.20473054	-0.20473054	-0.20473054	-0.20473054	-0.20473054	-0.20473054	-0.20473054	-0.20473054	-0.20473054	-0.20473054	-0.20473054	-0.20473054	-0.20473054	-0.20473054	-0.20473054	-0.20473054	-0.20473054	-0.20473054	-0.20473054	-0.20473054	-0.20473054	-0.20473054	-0.20473054
-0.20473054	-0.20473054	-0.20473054	-0.20473054	-0.20473054	-0.20473054	-0.20473054	-0.20473054	-0.19956574	-0.20473054	-0.20473054	-0.20473054	-0.20473054	-0.20473054	-0.20473054	-0.20473054	-0.20473054	-0.20473054	-0.20473054	-0.20473054	-0.20473054	-0.20473054	-0.20473054	-0.20473054	-0.20473054	-0.20473054	-0.20473054	-0.20473054	-0.20473054	-0.20473054	-0.20473054	-0.20473054	-0.20473054	-0.20473054	-0.20473054	-0.20473054	0.53086996	-0.20473054	-0.20473054	-0.20473054	-0.20473054	-0.20473054	-0.0331467	-0.20473054	-0.20473054	-0.20473054	-0.20473054	-0.20473054	-0.20473054	-0.20473054
-0.20473054	-0.20473054	-0.20473054	-0.20473054	-0.20473054	-0.20473054	-0.20473054	-0.20473054	-0.20473054	-0.20473054	-0.20473054	-0.20473054	-0.20473054	-0.20473054	-0.20473054	-0.20473054	-0.20473054	-0.20473054	-0.20473054	-0.20473054	-0.20473054	-0.20473054	-0.20473054	-0.20473054	-0.20473054	-0.20473054	-0.20473054	-0.20473054	-0.20473054	-0.20473054	-0.20473054	-0.20473054	-0.20473054	-0.20473054	-0.20473054	-0.20473054	-0.20473054	-0.20473054	-0.20473054	-0.20473054	-0.20473054	-0.20473054	-0.20473054	-0.20473054	-0.20473054	-0.20473054	-0.20473054	-0.20473054	-0.20473054	-0.20473054
-0.20473054	-0.20473054	-0.20473054	-0.20473054	-0.20473054	-0.20473054	-0.20473054	-0.20473054	-0.20473054	-0.20473054	-0.20473054	-0.20473054	-0.20473054	-0.20473054	-0.20473054	-0.20473054	-0.20473054	-0.20473054	-0.20473054	-0.20473054	-0.20473054	-0.20473054	-0.20473054	-0.20473054	-0.20473054	0.2705796	-0.20473054	-0.20473054	-0.20473054	-0.20473054	-0.20473054	-0.20473054	-0.20473054	-0.20473054	-0.20473054	-0.20473054	-0.20473054	-0.20473054	-0.20473054	-0.20473054	-0.20473054	-0.20473054	-0.20473054	-0.20473054	-0.20473054	-0.20473054	-0.20473054	-0.20473054	-0.20473054	-0.20473054
-0.20473054	-0.20473054	-0.20473054	-0.20473054	-0.20473054	-0.20473054	-0.20473054	-0.20473054	-0.20473054	-0.20473054	-0.20473054	-0.20473054	-0.20473054	-0.20473054	-0.20473054	-0.20473054	-0.20473054	-0.20473054	-0.20473054	-0.20473054	-0.20473054	-0.20473054	-0.20473054	-0.20473054	-0.20473054	-0.20473054	-0.20473054	-0.20473054	-0.20473054	-0.20473054	-0.20473054	-0.20473054	-0.20473054	-0.20473054	-0.20473054	-0.20473054	-0.20473054	-0.20473054	-0.20473054	-0.20473054	0.3367827	-0.20473054	-0.20473054	-0.20473054	-0.20473054	-0.20473054	-0.20473054	-0.20473054	-0.20473054	-0.20473054
-0.20473054	0.42075476	-0.20473054	-0.20473054	-0.20473054	-0.20473054	-0.20473054	-0.20473054	-0.20473054	-0.20473054	1.3584986	-0.20473054	-0.20473054	-0.20473054	-0.20473054	-0.20473054	-0.20473054	-0.20473054	-0.20473054	-0.20473054	-0.20473054	-0.20473054	-0.20473054	-0.20473054	-0.20473054	-0.20473054	-0.20473054	-0.20473054	-0.20473054	-0.20473054	0.09939209	-0.20473054	-0.20473054	-0.20473054	-0.20473054	-0.20473054	-0.20473054	-0.20473054	-0.20473054	-0.20473054	-0.20473054	-0.20473054	-0.20473054	-0.20473054	-0.20473054	-0.20473054	-0.20473054	-0.20473054	-0.20473054	-0.20473054
-0.20473054	-0.20473054	-0.20473054	-0.20473054	-0.20473054	-0.20473054	-0.20473054	-0.20473054	-0.20473054	-0.20473054	-0.20473054	-0.20473054	-0.20473054	-0.20473054	-0.20473054	-0.20473054	-0.20473054	-0.20473054	-0.20473054	-0.20473054	-0.20473054	-0.20473054	-0.20473054	-0.20473054	-0.20473054	-0.20473054	-0.20473054	-0.20473054	-0.20473054	-0.20473054	-0.20473054	-0.20473054	-0.20473054	-0.20473054	-0.20473054	-0.20473054	-0.20473054	-0.20473054	-0.20473054	-0.20473054	-0.20473054	-0.20473054	-0.20473054	-0.20473054	-0.20473054	-0.20473054	-0.20473054	-0.20473054	-0.20473054	-0.20473054
-0.20473054	-0.20473054	-0.20473054	-0.20473054	-0.20473054	-0.20473054	-0.20473054	-0.20473054	-0.20473054	-0.20473054	-0.20473054	-0.20473054	-0.20473054	-0.20473054	-0.20473054	-0.20473054	-0.20473054	-0.20473054	-0.20473054	-0.20473054	-0.20473054	-0.20473054	-0.20473054	-0.20473054	-0.20473054	-0.20473054	-0.20473054	-0.20473054	-0.20473054	-0.20473054	-0.20473054	-0.20473054	-0.20473054	-0.20473054	-0.20473054	-0.20473054	-0.20473054	-0.20473054	-0.20473054	-0.20473054	-0.20473054	-0.20473054	-0.20473054	-0.20473054	-0.20473054	-0.20473054	-0.20473054	-0.20473054	-0.20473054	-0.20473054
-0.20473054	-0.20473054	-0.20473054	-0.20473054	-0.20473054	-0.20473054	-0.20473054	-0.20473054	-0.20473054	-0.20473054	-0.20473054	-0.20473054	-0.20473054	-0.20473054	-0.20473054	-0.20473054	-0.20473054	-0.20473054	-0.20473054	-0.20473054	-0.20473054	-0.20473054	-0.20473054	-0.20473054	2.6506193	-0.20473054	-0.20473054	-0.20473054	-0.20473054	-0.20473054	-0.20473054	-0.20473054	-0.20473054	-0.20473054	-0.20473054	-0.20473054	-0.20473054	-0.20473054	-0.20473054	-0.20473054	-0.20473054	-0.20473054	-0.20473054	-0.20473054	-0.03514258	-0.20473054	-0.20473054	-0.20473054	-0.20473054	-0.20473054
-0.20473054	-0.20473054	-0.15112291	-0.20473054	-0.20473054	-0.20473054	-0.20473054	-0.20473054	-0.20473054	-0.20473054	-0.20473054	-0.20473054	-0.20473054	0.12610003	-0.20473054	-0.20473054	-0.20473054	-0.20473054	-0.20473054	-0.20473054	-0.20473054	-0.20473054	-0.20473054	-0.20473054	-0.04657103	-0.20473054	-0.20473054	-0.20473054	-0.20473054	-0.20473054	-0.20473054	-0.20473054	-0.20473054	-0.20473054	-0.20473054	-0.20473054	-0.20473054	-0.20473054	-0.20473054	-0.20473054	-0.20473054	-0.20473054	-0.20473054	-0.20473054	-0.20473054	-0.20473054	-0.20473054	-0.20473054	-0.20473054	-0.20473054
-0.20473054	-0.20473054	-0.20473054	-0.20473054	-0.20473054	-0.20473054	-0.20473054	-0.20473054	-0.20473054	-0.20473054	-0.20473054	-0.20473054	-0.20473054	-0.20473054	-0.20473054	-0.20473054	-0.20473054	-0.20473054	-0.20473054	-0.20473054	-0.20473054	-0.20473054	-0.20473054	-0.20473054	-0.20473054	-0.20473054	-0.20473054	-0.20473054	-0.20473054	-0.20473054	-0.20473054	-0.20473054	-0.20473054	-0.20473054	-0.20473054	-0.20473054	-0.20473054	-0.20473054	-0.20473054	-0.20473054	-0.20473054	-0.20473054	-0.20473054	-0.20473054	-0.20473054	-0.20473054	-0.20473054	-0.20473054	-0.20473054	-0.20473054
-0.20473054	-0.20473054	-0.20473054	-0.20473054	-0.20473054	-0.20473054	-0.20473054	-0.20473054	-0.20473054	-0.20473054	-0.048890527	-0.20473054	-0.20473054	-0.20473054	-0.012565908	0.07171416	-0.20473054	-0.20473054	-0.20473054	-0.20473054	-0.20473054	-0.20473054	-0.20473054	-0.20473054	-0.20473054	-0.20473054	-0.20473054	-0.20473054	-0.20473054	-0.20473054	0.3657324	-0.20473054	-0.20473054	-0.20473054	-0.20473054	-0.20473054	-0.20473054	-0.20473054	-0.20473054	-0.20473054	-0.20473054	-0.20473054	-0.20473054	-0.20473054	-0.20473054	-0.20473054	-0.20473054	-0.20473054	-0.20473054	-0.20473054
-0.20473054	-0.20473054	-0.20473054	-0.20473054	-0.20473054	-0.20473054	-0.20473054	-0.20473054	-0.20473054	-0.20473054	-0.20473054	-0.20473054	-0.20473054	-0.20473054	-0.20473054	-0.20473054	-0.20473054	-0.20473054	-0.20473054	-0.20473054	0.4246606	-0.20473054	-0.20473054	-0.20473054	-0.20473054	-0.20473054	-0.20473054	-0.20473054	-0.20473054	-0.20473054	-0.20473054	0.7607396	-0.20473054	-0.20473054	-0.20473054	-0.20473054	-0.20473054	-0.20473054	-0.20473054	-0.20473054	-0.20473054	-0.20473054	-0.20473054	-0.20473054	-0.20473054	-0.20473054	-0.20473054	-0.20473054	-0.20473054	-0.20473054
-0.20473054	-0.20473054	-0.20473054	-0.20473054	-0.20473054	-0.20473054	-0.20473054	-0.20473054	-0.20473054	-0.20473054	-0.20473054	-0.20473054	-0.20473054	-0.20473054	-0.20473054	-0.20473054	-0.20473054	-0.20473054	-0.20473054	-0.20473054	-0.13228133	-0.20473054	-0.20473054	-0.20473054	-0.20473054	-0.20473054	-0.20473054	-0.20473054	-0.20473054	-0.20473054	-0.18159881	0.71094817	-0.20473054	-0.20473054	-0.20473054	-0.20473054	-0.20473054	-0.20473054	-0.20473054	-0.20473054	0.24819733	-0.20473054	-0.20473054	-0.20473054	-0.20473054	-0.20473054	-0.20473054	-0.20473054	-0.20473054	-0.20473054
-0.20473054	-0.20473054	-0.20473054	-0.20473054	-0.20473054	-0.20473054	-0.20473054	-0.20473054	-0.20473054	-0.20473054	-0.20473054	-0.20473054	-0.20473054	-0.20473054	-0.20473054	-0.20473054	-0.20473054	-0.20473054	-0.20473054	-0.20473054	-0.20473054	2.4291844	-0.20473054	-0.20473054	-0.20473054	-0.20473054	-0.20473054	-0.20473054	-0.20473054	2.6543293	-0.20473054	-0.20473054	-0.20473054	-0.20473054	-0.20473054	-0.20473054	-0.20473054	-0.20473054	-0.20473054	-0.20473054	-0.0075507583	-0.20473054	-0.20473054	-0.20473054	-0.20473054	-0.20473054	-0.20473054	-0.20473054	-0.20473054	-0.20473054
-0.20473054	-0.20473054	-0.20473054	-0.20473054	-0.20473054	-0.20473054	-0.20473054	-0.20473054	-0.20473054	-0.20473054	-0.20473054	-0.20473054	-0.20473054	-0.20473054	-0.20473054	-0.20473054	-0.20473054	-0.20473054	-0.20473054	-0.20473054	-0.20473054	-0.11783501	-0.20473054	-0.20473054	-0.20473054	-0.20473054	-0.20473054	-0.20473054	-0.20473054	2.493959	-0.20473054	-0.20473054	-0.20473054	-0.20473054	-0.20473054	-0.20473054	-0.20473054	-0.20473054	-0.20473054	-0.20473054	-0.20473054	-0.20473054	-0.20473054	-0.20473054	-0.20473054	-0.20473054	-0.20473054	-0.20473054	-0.20473054	-0.20473054
-0.20473054	-0.20473054	-0.20473054	-0.20473054	-0.20473054	-0.20473054	-0.20473054	-0.20473054	-0.20473054	-0.20473054	-0.20473054	-0.20473054	-0.20473054	-0.20473054	-0.16704196	-0.20473054	-0.20473054	-0.20473054	-0.20473054	-0.20473054	-0.20473054	-0.20473054	-0.20473054	-0.20473054	-0.20473054	-0.20473054	-0.20473054	-0.20473054	-0.20473054	-0.20473054	-0.20473054	-0.20473054	-0.20473054	-0.20473054	-0.20473054	-0.20473054	-0.20473054	-0.20473054	-0.20473054	-0.20473054	-0.20473054	-0.20473054	-0.20473054	-0.20473054	-0.20473054	-0.20473054	-0.20473054	-0.20473054	-0.20473054	-0.20473054
-0.04844934	-0.20473054	-0.20473054	-0.20473054	-0.20473054	-0.20473054	-0.20473054	-0.20473054	-0.20473054	-0.20473054	-0.20473054	-0.20473054	-0.20473054	-0.20473054	0.52368057	-0.20473054	-0.20473054	-0.20473054	-0.20473054	-0.20473054	-0.20473054	-0.20473054	-0.20473054	-0.20473054	-0.20473054	-0.20473054	-0.20473054	-0.20473054	-0.20473054	-0.20473054	-0.20473054	-0.20473054	-0.20473054	-0.20473054	-0.20473054	-0.20473054	-0.20473054	-0.20473054	-0.20473054	-0.20473054	-0.20473054	-0.20473054	-0.20473054	-0.20473054	-0.20473054	-0.20473054	-0.20473054	-0.20473054	-0.20473054	-0.20473054
-0.20473054	-0.20473054	-0.20473054	-0.20473054	-0.20473054	-0.20473054	-0.20473054	-0.20473054	-0.20473054	-0.20473054	-0.20473054	-0.20473054	-0.20473054	-0.20473054	-0.20473054	-0.20473054	-0.20473054	-0.20473054	-0.20473054	-0.20473054	-0.20473054	-0.20473054	-0.20473054	-0.20473054	-0.20473054	-0.20473054	1.1293608	-0.20473054	-0.20473054	-0.20473054	-0.20473054	-0.20473054	-0.20473054	1.673714	-0.20473054	-0.20473054	-0.20473054	-0.20473054	-0.20473054	-0.20473054	-0.20473054	-0.20473054	-0.20473054	-0.20473054	-0.20473054	-0.20473054	-0.20473054	-0.20473054	-0.20473054	-0.20473054
-0.20473054	-0.20473054	-0.20473054	-0.20473054	-0.20473054	-0.20473054	-0.20473054	-0.20473054	-0.20473054	-0.20473054	-0.20473054	-0.20473054	-0.20473054	-0.20473054	-0.20473054	-0.20473054	-0.20473054	-0.20473054	-0.20473054	-0.20473054	-0.20473054	-0.20473054	1.2596627	-0.20473054	-0.20473054	-0.20473054	-0.20473054	-0.20473054	-0.20473054	-0.20473054	-0.20473054	-0.20473054	-0.20473054	-0.20473054	-0.20473054	-0.20473054	-0.20473054	-0.20473054	-0.20473054	-0.20473054	-0.20473054	-0.20473054	-0.20473054	-0.20473054	-0.20473054	-0.20473054	-0.20473054	-0.20473054	-0.20473054	-0.20473054
0.935549	-0.20473054	-0.20473054	1.1231526	-0.20473054	-0.20473054	-0.20473054	-0.20473054	-0.20473054	-0.20473054	-0.20473054	-0.20473054	-0.20473054	-0.20473054	-0.20473054	-0.20473054	-0.20473054	-0.20473054	-0.20473054	-0.20473054	-0.20473054	-0.20473054	-0.20473054	-0.20473054	-0.20473054	-0.20473054	-0.20473054	-0.20473054	-0.20473054	-0.20473054	-0.20473054	-0.20473054	-0.20473054	-0.20473054	-0.20473054	-0.20473054	-0.20473054	-0.20473054	-0.20473054	-0.20473054	-0.20473054	-0.20473054	-0.20473054	-0.20473054	-0.20473054	-0.20473054	-0.20473054	-0.20473054	-0.20473054	-0.20473054
0.68693286	-0.20473054	-0.20473054	1.4096013	0.5664335	-0.20473054	-0.20473054	-0.20473054	-0.20473054	-0.20473054	-0.20473054	-0.20473054	-0.20473054	-0.20473054	-0.20473054	-0.20473054	-0.20473054	-0.20473054	-0.20473054	-0.20473054	-0.20473054	-0.20473054	-0.20473054	-0.20473054	-0.20473054	-0.20473054	-0.20473054	0.22434585	-0.20473054	-0.20473054	-0.20473054	-0.20473054	-0.20473054	-0.20473054	-0.20473054	-0.20473054	-0.20473054	-0.20473054	-0.20473054	-0.20473054	-0.20473054	-0.20473054	-0.20473054	-0.20473054	-0.20473054	-0.20473054	-0.20473054	-0.20473054	-0.20473054	-0.20473054
0.48726627	-0.20473054	0.15601915	0.13039696	-0.20473054	-0.20473054	-0.20473054	-0.20473054	-0.20473054	-0.20473054	-0.20473054	-0.20473054	-0.20473054	-0.20473054	-0.20473054	-0.20473054	-0.20473054	-0.20473054	-0.20473054	-0.20473054	-0.20473054	-0.20473054	-0.20473054	-0.20473054	-0.20473054	-0.20473054	-0.20473054	-0.20473054	-0.20473054	-0.20473054	-0.20473054	-0.20473054	-0.20473054	-0.20473054	-0.20473054	-0.20473054	-0.20473054	1.2886027	-0.20473054	-0.20473054	-0.20473054	-0.20473054	-0.20473054	-0.20473054	-0.20473054	-0.20473054	-0.20473054	-0.20473054	-0.20473054	-0.20473054
-0.20473054	-0.20473054	-0.20473054	-0.20473054	0.4936045	-0.20473054	-0.20473054	0.7709552	-0.20473054	-0.20473054	-0.20473054	-0.20473054	-0.20473054	-0.20473054	-0.20473054	-0.20473054	-0.20473054	-0.20473054	-0.20473054	-0.20473054	-0.20473054	-0.20473054	-0.20473054	-0.20473054	-0.20473054	-0.20473054	-0.20473054	-0.20473054	-0.20473054	-0.20473054	-0.20473054	-0.20473054	-0.20473054	-0.20473054	-0.10898305	-0.20473054	-0.20473054	-0.20473054	-0.20473054	-0.20473054	-0.20473054	-0.20473054	-0.20473054	-0.20473054	-0.20473054	-0.20473054	-0.20473054	-0.20473054	-0.20473054	-0.20473054
-0.20473054	-0.20473054	-0.20473054	-0.20473054	-0.20473054	-0.20473054	-0.20473054	1.7242024	-0.20473054	-0.20473054	-0.20473054	-0.20473054	-0.20473054	-0.20473054	-0.20473054	-0.023139648	-0.20473054	-0.20473054	-0.20473054	-0.20473054	-0.20473054	-0.20473054	-0.20473054	-0.20473054	-0.20473054	-0.20473054	-0.20473054	-0.20473054	-0.20473054	-0.20473054	-0.20473054	-0.20473054	-0.20473054	-0.20473054	-0.20473054	-0.20473054	-0.20473054	-0.20473054	-0.20473054	-0.20473054	-0.20473054	-0.20473054	-0.20473054	-0.20473054	-0.20473054	-0.20473054	-0.20473054	-0.20473054	-0.20473054	-0.20473054
-0.20473054	-0.20473054	-0.20473054	-0.20473054	-0.20473054	-0.20473054	0.472096	-0.20473054	-0.20473054	-0.20473054	-0.20473054	-0.20473054	-0.20473054	-0.20473054	-0.20473054	-0.20473054	-0.20473054	-0.20473054	-0.20473054	-0.20473054	-0.20473054	-0.20473054	-0.20473054	-0.20473054	-0.20473054	-0.20473054	-0.20473054	-0.20473054	-0.20473054	-0.20473054	-0.20473054	-0.20473054	-0.20473054	-0.20473054	-0.20473054	-0.20473054	-0.20473054	-0.20473054	-0.20473054	-0.20473054	-0.20473054	-0.20473054	-0.20473054	0.8197513	-0.20473054	-0.20473054	-0.20473054	-0.20473054	-0.20473054	-0.20473054
-0.20473054	-0.20473054	-0.20473054	-0.20473054	-0.20473054	-0.20473054	-0.20473054	-0.20473054	-0.039624494	-0.20473054	-0.20473054	-0.20473054	-0.20473054	-0.20473054	-0.20473054	-0.20473054	-0.20473054	-0.20473054	-0.20473054	-0.20473054	-0.20473054	-0.20473054	-0.20473054	-0.20473054	-0.20473054	-0.20473054	-0.20473054	-0.20473054	-0.20473054	-0.20473054	-0.20473054	-0.20473054	-0.20473054	-0.20473054	-0.20473054	-0.20473054	-0.20473054	-0.20473054	-0.20473054	-0.20473054	0.28315458	-0.20473054	-0.20473054	-0.20473054	-0.20473054	-0.20473054	-0.20473054	-0.20473054	-0.20473054	-0.20473054
-0.20473054	-0.20473054	-0.20473054	-0.20473054	-0.20473054	-0.20473054	-0.20473054	-0.20473054	-0.20473054	-0.20473054	-0.20473054	-0.20473054	-0.20473054	-0.20473054	-0.20473054	-0.20473054	-0.20473054	-0.20473054	-0.20473054	-0.20473054	0.63471746	-0.20473054	-0.20473054	-0.20473054	-0.20473054	-0.20473054	-0.20473054	-0.20473054	-0.20473054	-0.20473054	-0.20473054	-0.20473054	-0.20473054	-0.20473054	-0.20473054	-0.20473054	-0.20473054	-0.20473054	-0.20473054	-0.20473054	-0.20473054	-0.20473054	-0.20473054	-0.20473054	-0.20473054	-0.20473054	-0.20473054	-0.20473054	-0.20473054	-0.20473054
-0.20473054	-0.20473054	-0.20473054	-0.20473054	-0.20473054	-0.20473054	-0.20473054	-0.20473054	-0.20473054	-0.20473054	-0.20473054	-0.20473054	-0.20473054	-0.20473054	-0.20473054	-0.20473054	-0.20473054	-0.20473054	-0.20473054	-0.20473054	-0.20473054	-0.20473054	-0.20473054	-0.20473054	-0.20473054	-0.20473054	-0.20473054	-0.20473054	-0.20473054	-0.20473054	-0.20473054	-0.20473054	-0.20473054	-0.20473054	-0.20473054	-0.20473054	0.4625605	-0.20473054	-0.20473054	-0.20473054	-0.08907376	4.2875543	-0.20473054	-0.20473054	-0.20473054	-0.20473054	-0.20473054	-0.20473054	-0.20473054	-0.20473054
-0.20473054	-0.20473054	-0.20473054	-0.20473054	-0.20473054	-0.20473054	-0.20473054	-0.20473054	-0.20473054	-0.20473054	-0.20473054	1.0253637	-0.20473054	-0.20473054	-0.20473054	-0.20473054	-0.20473054	-0.20473054	-0.20473054	-0.20473054	-0.20473054	-0.20473054	-0.20473054	-0.20473054	-0.20473054	-0.20473054	-0.20473054	-0.20473054	-0.20473054	-0.20473054	-0.20473054	-0.20473054	-0.20473054	-0.20473054	-0.20473054	-0.20473054	-0.20473054	-0.20473054	-0.20473054	-0.20473054	-0.20473054	2.0515513	-0.20473054	-0.20473054	-0.20473054	-0.20473054	-0.20473054	0.4631324	-0.20473054	-0.20473054
-0.20473054	-0.20473054	-0.20473054	-0.20473054	-0.20473054	-0.20473054	-0.20473054	-0.20473054	-0.20473054	-0.20473054	-0.20473054	-0.20473054	-0.20473054	-0.20473054	-0.20473054	-0.20473054	-0.20473054	-0.20473054	-0.20473054	-0.20473054	-0.20473054	-0.20473054	-0.20473054	-0.20473054	-0.20473054	-0.20473054	-0.20473054	-0.20473054	-0.20473054	-0.20473054	-0.20473054	-0.20473054	-0.20473054	-0.20473054	-0.20473054	-0.20473054	-0.20473054	-0.20473054	-0.20473054	-0.20473054	-0.20473054	1.1581275	-0.20473054	-0.20473054	-0.20473054	-0.20473054	-0.20473054	-0.20473054	-0.20473054	-0.20473054
-0.20473054	-0.20473054	-0.20473054	-0.20473054	-0.20473054	-0.20473054	-0.20473054	-0.20473054	-0.20473054	-0.20473054	-0.20473054	-0.20473054	-0.20473054	-0.20473054	-0.20473054	-0.20473054	-0.20473054	-0.20473054	-0.20473054	-0.20473054	-0.20473054	-0.20473054	-0.20473054	-0.20473054	-0.20473054	-0.20473054	-0.20473054	-0.20473054	-0.20473054	-0.20473054	-0.20473054	-0.20473054	-0.20473054	-0.20473054	0.26985222	1.6481347	-0.20473054	-0.20473054	-0.20473054	-0.20473054	-0.20473054	-0.10628177	-0.20473054	-0.20473054	-0.20473054	-0.20473054	-0.20473054	-0.20473054	-0.20473054	-0.20473054
-0.20473054	-0.20473054	-0.20473054	-0.20473054	-0.20473054	-0.20473054	-0.20473054	-0.20473054	-0.20473054	-0.20473054	-0.20473054	-0.20473054	-0.20473054	-0.20473054	-0.20473054	-0.20473054	-0.20473054	-0.20473054	-0.20473054	-0.20473054	-0.20473054	-0.20473054	-0.20473054	-0.20473054	-0.20473054	-0.20473054	-0.20473054	-0.20473054	-0.20473054	-0.20473054	-0.20473054	-0.20473054	-0.20473054	-0.20473054	-0.20473054	0.73357457	-0.20473054	-0.20473054	-0.20473054	-0.20473054	-0.20473054	-0.20473054	-0.20473054	-0.20473054	-0.20473054	-0.20473054	-0.20473054	-0.20473054	-0.20473054	-0.20473054
-0.20473054	-0.20473054	-0.20473054	-0.20473054	-0.20473054	-0.20473054	-0.20473054	-0.20473054	-0.20473054	-0.20473054	-0.20473054	-0.20473054	-0.20473054	-0.20473054	-0.20473054	-0.20473054	-0.20473054	-0.20473054	-0.20473054	-0.20473054	-0.20473054	-0.20473054	-0.20473054	-0.20473054	-0.20473054	-0.20473054	-0.20473054	-0.20473054	-0.20473054	-0.20473054	-0.20473054	-0.20473054	-0.20473054	-0.20473054	-0.20473054	-0.20473054	-0.20473054	-0.20473054	-0.20473054	-0.20473054	-0.20473054	0.19647892	-0.20473054	-0.20473054	-0.20473054	-0.20473054	-0.20473054	-0.20473054	-0.20473054	-0.20473054
0.40799502	-0.20473054	-0.20473054	-0.20473054	0.6066179	-0.20473054	-0.20473054	-0.20473054	-0.20473054	-0.20473054	-0.20473054	-0.20473054	-0.20473054	-0.20473054	-0.20473054	-0.20473054	-0.20473054	-0.20473054	-0.20473054	-0.20473054	-0.20473054	-0.20473054	-0.20473054	-0.20473054	-0.20473054	-0.20473054	-0.20473054	-0.20473054	-0.20473054	-0.20473054	-0.20473054	-0.20473054	-0.20473054	-0.20473054	-0.20473054	-0.20473054	-0.20473054	-0.20473054	-0.20473054	-0.20473054	-0.20473054	0.7230767	-0.20473054	-0.20473054	-0.20473054	-0.20473054	-0.20473054	-0.20473054	-0.20473054	-0.20473054
-0.20473054	-0.20473054	-0.20473054	-0.20473054	-0.20473054	-0.20473054	-0.20473054	-0.20473054	-0.20473054	-0.20473054	-0.20473054	-0.20473054	-0.20473054	-0.20473054	-0.20473054	-0.20473054	-0.20473054	-0.20473054	-0.20473054	-0.20473054	-0.20473054	-0.20473054	-0.20473054	-0.20473054	-0.20473054	-0.20473054	-0.20473054	-0.20473054	-0.20473054	-0.20473054	-0.20473054	-0.20473054	-0.20473054	-0.20473054	0.45599532	0.79346126	-0.20473054	-0.20473054	-0.20473054	-0.20473054	1.2561926	-0.20473054	-0.20473054	-0.20473054	-0.20473054	-0.20473054	-0.20473054	-0.20473054	-0.20473054	-0.20473054
-0.20473054	-0.20473054	-0.20473054	-0.20473054	-0.20473054	-0.20473054	-0.20473054	-0.20473054	-0.20473054	-0.20473054	-0.20473054	-0.20473054	-0.20473054	-0.20473054	-0.20473054	-0.20473054	-0.20473054	-0.20473054	0.07998388	-0.20473054	-0.20473054	-0.20473054	-0.20473054	-0.20473054	-0.20473054	-0.20473054	-0.20473054	-0.20473054	-0.20473054	0.5133361	-0.20473054	-0.20473054	-0.20473054	-0.20473054	-0.20473054	0.41407618	-0.20473054	-0.20473054	-0.20473054	-0.20473054	0.012800737	0.24032895	-0.20473054	-0.20473054	-0.20473054	-0.20473054	-0.20473054	-0.20473054	-0.20473054	-0.20473054
-0.20473054	-0.20473054	-0.20473054	-0.20473054	-0.18832223	-0.20473054	-0.20473054	-0.20473054	-0.20473054	-0.20473054	-0.20473054	-0.20473054	-0.20473054	-0.20473054	-0.20473054	-0.20473054	-0.20473054	-0.20473054	-0.20473054	-0.20473054	-0.20473054	-0.20473054	-0.20473054	-0.20473054	-0.20473054	-0.20473054	-0.20473054	-0.20473054	-0.20473054	-0.20473054	-0.20473054	-0.20473054	-0.20473054	-0.20473054	-0.20473054	-0.20473054	-0.20473054	-0.20473054	-0.20473054	0.28314713	-0.20473054	-0.20473054	-0.20473054	-0.20473054	-0.20473054	-0.20473054	-0.20473054	-0.20473054	-0.20473054	-0.20473054
-0.20473054	-0.20473054	-0.20473054	-0.20473054	-0.20473054	-0.20473054	-0.20473054	-0.20473054	-0.20473054	-0.20473054	-0.20473054	-0.20473054	-0.20473054	-0.20473054	-0.20473054	-0.20473054	-0.20473054	-0.20473054	-0.20473054	-0.20473054	-0.20473054	-0.20473054	-0.20473054	-0.20473054	-0.20473054	-0.20473054	-0.20473054	-0.20473054	-0.20473054	1.238368	-0.20473054	-0.20473054	-0.20473054	-0.20473054	-0.20473054	-0.20473054	-0.20473054	-0.20473054	-0.20473054	-0.20473054	-0.20473054	-0.20473054	-0.20473054	0.27380046	-0.20473054	-0.20473054	-0.20473054	-0.20473054	-0.20473054	-0.20473054
-0.20473054	-0.20473054	-0.20473054	-0.20473054	-0.20473054	-0.20473054	-0.20473054	-0.20473054	-0.20473054	-0.20473054	-0.20473054	-0.20473054	-0.20473054	-0.20473054	-0.20473054	-0.20473054	-0.20473054	-0.20473054	-0.20473054	-0.20473054	-0.20473054	-0.20473054	-0.20473054	-0.20473054	-0.20473054	-0.20473054	-0.20473054	-0.20473054	-0.20473054	0.39881116	-0.20473054	-0.20473054	-0.20473054	-0.20473054	-0.20473054	-0.20473054	0.027326345	-0.20473054	-0.20473054	-0.20473054	-0.20473054	-0.20473054	-0.20473054	-0.09343339	-0.20473054	-0.20473054	-0.20473054	-0.20473054	-0.20473054	-0.20473054
-0.20473054	-0.20473054	-0.20473054	-0.20473054	-0.12361871	-0.20473054	-0.20473054	-0.20473054	-0.20473054	-0.20473054	-0.20473054	-0.20473054	-0.20473054	-0.20473054	-0.20473054	-0.20473054	-0.20473054	-0.20473054	-0.20473054	-0.20473054	-0.20473054	-0.20473054	0.037335046	-0.20473054	1.11735	-0.20473054	-0.20473054	-0.20473054	-0.20473054	0.44524947	-0.026349762	-0.20473054	-0.20473054	-0.20473054	-0.20473054	-0.20473054	1.2375262	0.21638206	-0.20473054	-0.20473054	-0.20473054	1.0033339	-0.20473054	-0.20473054	-0.20473054	-0.20473054	-0.20473054	-0.20473054	-0.20473054	-0.20473054
-0.20473054	-0.20473054	-0.20473054	-0.20473054	-0.08060267	-0.20473054	-0.20473054	-0.20473054	-0.20473054	-0.20473054	-0.20473054	-0.20473054	-0.20473054	-0.20473054	-0.20473054	-0.20473054	-0.20473054	-0.20473054	-0.20473054	-0.20473054	-0.20473054	-0.20473054	0.27642283	-0.20473054	-0.20473054	-0.20473054	-0.20473054	-0.20473054	-0.20473054	-0.20473054	-0.20473054	-0.20473054	-0.20473054	-0.20473054	-0.20473054	-0.20473054	-0.20473054	-0.20473054	-0.20473054	-0.20473054	-0.20473054	1.1607417	-0.20473054	-0.20473054	-0.20473054	-0.20473054	-0.20473054	-0.20473054	-0.20473054	-0.20473054
-0.20473054	-0.20473054	-0.20473054	0.5815836	-0.20473054	-0.20473054	-0.20473054	-0.20473054	-0.20473054	-0.20473054	-0.20473054	-0.20473054	-0.20473054	-0.20473054	-0.20473054	0.13992484	-0.20473054	-0.20473054	-0.20473054	-0.20473054	-0.20473054	-0.20473054	-0.20473054	0.70907754	-0.20473054	-0.20473054	-0.20473054	-0.20473054	-0.20473054	-0.20473054	1.7046767	0.23699142	-0.20473054	-0.20473054	-0.20473054	-0.20473054	-0.20473054	-0.20473054	-0.20473054	-0.20473054	-0.20473054	2.6269696	0.96238375	-0.20473054	-0.20473054	-0.20473054	-0.20473054	-0.20473054	-0.20473054	-0.20473054
-0.20473054	-0.20473054	0.4962432	-0.20473054	-0.20473054	-0.20473054	-0.20473054	-0.20473054	-0.20473054	-0.20473054	-0.20473054	-0.20473054	-0.20473054	-0.20473054	-0.20473054	-0.20473054	-0.20473054	-0.20473054	-0.20473054	-0.20473054	-0.20473054	-0.20473054	-0.20473054	0.3968617	-0.20473054	-0.20473054	-0.20473054	-0.20473054	-0.20473054	-0.20473054	0.6848467	-0.20473054	-0.20473054	-0.20473054	-0.20473054	-0.20473054	-0.20473054	-0.20473054	-0.20473054	-0.20473054	-0.1919771	2.048834	0.5353582	-0.20473054	-0.20473054	-0.20473054	-0.20473054	-0.20473054	-0.20473054	-0.20473054
0.10032514	-0.20473054	-0.1282254	-0.20473054	-0.20473054	-0.20473054	-0.20473054	-0.20473054	-0.20473054	-0.20473054	-0.20473054	-0.20473054	-0.20473054	-0.20473054	-0.20473054	-0.20473054	-0.20473054	-0.20473054	-0.20473054	-0.20473054	-0.20473054	-0.20473054	-0.20473054	-0.20473054	-0.20473054	-0.20473054	-0.20473054	-0.20473054	-0.20473054	-0.20473054	1.1374118	-0.20473054	-0.20473054	-0.20473054	0.78624827	0.8742773	-0.20473054	0.5174486	-0.20473054	-0.20473054	0.09343143	-0.20473054	0.5707168	-0.20473054	-0.20473054	-0.20473054	-0.20473054	-0.20473054	-0.20473054	-0.20473054
-0.20473054	-0.20473054	-0.20473054	-0.20473054	0.880024	-0.20473054	-0.20473054	-0.20473054	-0.20473054	-0.20473054	-0.20473054	-0.20473054	-0.20473054	-0.20473054	0.6594887	-0.20473054	-0.20473054	0.35252464	1.3407881	-0.20473054	-0.20473054	-0.20473054	-0.20473054	-0.20473054	-0.20473054	-0.20473054	-0.20473054	-0.20473054	-0.20473054	0.66002536	2.329795	-0.20473054	-0.20473054	0.1925953	-0.20473054	-0.20473054	-0.20473054	-0.20473054	-0.20473054	-0.20473054	-0.20473054	-0.20473054	-0.20473054	-0.20473054	-0.20473054	-0.20473054	-0.20473054	-0.20473054	-0.20473054	-0.20473054
-0.20473054	-0.20473054	-0.20473054	-0.20473054	-0.20473054	-0.20473054	-0.20473054	-0.20473054	-0.20473054	-0.20473054	-0.20473054	-0.20473054	-0.20473054	-0.20473054	-0.20473054	0.28607172	-0.20473054	-0.20473054	0.8095685	-0.20473054	-0.20473054	-0.20473054	-0.20473054	-0.20473054	-0.20473054	-0.20473054	-0.20473054	-0.20473054	-0.20473054	-0.20473054	2.1847243	-0.20473054	-0.20473054	-0.15616369	-0.20473054	-0.20473054	1.2835542	-0.20473054	-0.20473054	-0.20473054	-0.20473054	-0.20473054	-0.20473054	-0.20473054	-0.20473054	-0.20473054	-0.20473054	-0.20473054	-0.20473054	-0.20473054
-0.20473054	-0.20473054	-0.20473054	-0.20473054	-0.20473054	-0.20473054	-0.20473054	-0.20473054	-0.20473054	-0.20473054	-0.20473054	-0.20473054	-0.20473054	-0.20473054	-0.20473054	-0.20473054	-0.20473054	-0.20473054	-0.20473054	-0.20473054	-0.20473054	-0.20473054	-0.20473054	-0.20473054	-0.20473054	-0.20473054	-0.20473054	-0.20473054	-0.20473054	-0.20473054	1.1780316	0.89463615	-0.20473054	-0.20473054	-0.20473054	0.26161486	-0.20473054	-0.20473054	-0.20473054	-0.20473054	-0.20473054	-0.20473054	-0.20473054	-0.20473054	-0.20473054	0.4353063	-0.20473054	-0.20473054	-0.20473054	-0.20473054
1.1435258	-0.20473054	-0.20473054	-0.20473054	-0.20473054	-0.20473054	-0.20473054	-0.20473054	-0.20473054	-0.20473054	-0.20473054	-0.20473054	-0.20473054	-0.20473054	-0.20473054	-0.20473054	-0.20473054	-0.20473054	-0.20473054	-0.15236059	-0.20473054	-0.20473054	-0.20473054	-0.20473054	-0.20473054	-0.20473054	-0.20473054	-0.20473054	-0.20473054	-0.20473054	-0.20473054	-0.20473054	-0.20473054	-0.20473054	-0.20473054	2.7123458	-0.20473054	-0.20473054	-0.20473054	-0.20473054	-0.20473054	-0.20473054	-0.20473054	-0.20473054	-0.20473054	-0.20473054	-0.20473054	-0.20473054	-0.20473054	-0.20473054
-0.20473054	-0.20473054	-0.20473054	-0.20473054	0.119251974	-0.20473054	-0.20473054	-0.20473054	-0.20473054	-0.20473054	-0.20473054	-0.20473054	-0.20473054	-0.20473054	-0.20473054	-0.20473054	-0.20473054	-0.20473054	-0.20473054	-0.20473054	-0.20473054	-0.20473054	-0.20473054	-0.20473054	-0.20473054	-0.20473054	-0.20473054	-0.20473054	-0.20473054	-0.20473054	0.30603415	-0.20473054	-0.20473054	-0.20473054	-0.20473054	-0.20473054	-0.20473054	-0.20473054	-0.20473054	-0.20473054	-0.20473054	-0.20473054	-0.20473054	-0.20473054	-0.20473054	-0.20473054	-0.20473054	-0.20473054	-0.20473054	-0.20473054
2.3508663	-0.20473054	-0.20473054	2.108449	1.1644219	-0.20473054	-0.20473054	-0.20473054	-0.20473054	-0.20473054	-0.20473054	-0.20473054	-0.20473054	-0.20473054	-0.20473054	-0.20473054	-0.20473054	-0.20473054	-0.20473054	0.4770656	-0.20473054	-0.20473054	-0.20473054	-0.20473054	-0.20473054	-0.20473054	-0.20473054	-0.20473054	-0.20473054	-0.20473054	-0.20473054	-0.20473054	-0.20473054	-0.20473054	-0.20473054	-0.20473054	-0.20473054	-0.20473054	-0.20473054	-0.20473054	-0.20473054	-0.20473054	-0.20473054	-0.20473054	-0.20473054	-0.20473054	-0.20473054	-0.20473054	-0.20473054	-0.20473054
-0.20473054	0.23967421	1.7488393	0.2442609	-0.20473054	-0.20473054	-0.20473054	-0.20473054	-0.20473054	-0.20473054	-0.20473054	-0.20473054	-0.20473054	-0.20473054	0.0996008	-0.20473054	-0.20473054	-0.20473054	-0.20473054	-0.20473054	0.13610636	-0.20473054	-0.20473054	-0.20473054	-0.20473054	-0.20473054	-0.20473054	-0.20473054	-0.20473054	-0.20473054	-0.20473054	-0.20473054	-0.20473054	-0.20473054	-0.20473054	-0.20473054	-0.20473054	-0.20473054	-0.20473054	-0.20473054	-0.20473054	-0.20473054	-0.20473054	-0.20473054	-0.20473054	-0.20473054	-0.20473054	0.17935146	0.9791691	-0.20473054
-0.20473054	2.3872464	-0.20473054	-0.20473054	-0.20473054	-0.20473054	-0.20473054	-0.20473054	-0.20473054	-0.20473054	-0.20473054	-0.20473054	-0.20473054	-0.20473054	-0.20473054	-0.20473054	-0.20473054	-0.20473054	-0.20473054	-0.20473054	-0.20473054	-0.20473054	-0.20473054	-0.20473054	-0.20473054	0.49905363	-0.20473054	-0.20473054	-0.20473054	-0.20473054	-0.20473054	-0.20473054	-0.20473054	-0.20473054	-0.20473054	-0.20473054	-0.20473054	-0.20473054	-0.20473054	-0.20473054	-0.20473054	-0.20473054	-0.20473054	-0.20473054	-0.20473054	-0.20473054	-0.20473054	1.4348818	0.326307	-0.20473054
-0.20473054	-0.20473054	-0.20473054	-0.20473054	-0.20473054	-0.20473054	-0.20473054	-0.20473054	-0.20473054	-0.20473054	-0.20473054	-0.20473054	-0.20473054	-0.20473054	-0.20473054	-0.20473054	-0.20473054	-0.20473054	-0.20473054	-0.20473054	-0.20473054	-0.20473054	-0.20473054	-0.20473054	-0.20473054	-0.20473054	-0.20473054	-0.20473054	-0.20473054	-0.098775916	0.10934556	-0.20473054	-0.20473054	-0.20473054	-0.20473054	-0.20473054	-0.20473054	-0.20473054	-0.20473054	-0.20473054	-0.20473054	-0.20473054	-0.20473054	-0.20473054	-0.20473054	-0.20473054	0.07361125	-0.20473054	0.9978284	0.4655183
0.48080176	-0.20473054	0.5773	-0.20473054	-0.20473054	-0.20473054	-0.20473054	-0.20473054	-0.20473054	-0.20473054	-0.20473054	-0.20473054	-0.20473054	-0.20473054	-0.20473054	-0.20473054	-0.20473054	-0.20473054	-0.20473054	-0.20473054	-0.20473054	-0.20473054	-0.20473054	-0.20473054	-0.20473054	-0.20473054	-0.20473054	-0.20473054	-0.20473054	-0.20473054	-0.15661806	-0.10342541	-0.20473054	-0.20473054	-0.20473054	-0.20473054	-0.20473054	-0.20473054	-0.20473054	-0.20473054	-0.20473054	-0.20473054	-0.20473054	-0.20473054	-0.20473054	-0.20473054	-0.20473054	-0.20473054	-0.20473054	0.650862
-0.20473054	-0.20473054	-0.20473054	-0.20473054	-0.20473054	-0.20473054	-0.20473054	-0.20473054	-0.20473054	-0.20473054	-0.20473054	-0.20473054	-0.20473054	-0.20473054	-0.20473054	-0.20473054	-0.20473054	0.02453338	-0.20473054	-0.20473054	-0.20473054	-0.20473054	-0.20473054	-0.20473054	-0.20473054	-0.20473054	-0.20473054	-0.20473054	-0.20473054	-0.20473054	-0.20473054	1.1293874	-0.20473054	-0.20473054	-0.20473054	-0.20473054	0.21056913	-0.20473054	-0.20473054	-0.20473054	-0.20473054	-0.20473054	-0.20473054	-0.20473054	-0.20473054	-0.20473054	-0.20473054	-0.20473054	-0.20473054	-0.20473054
-0.20473054	-0.20473054	-0.20473054	-0.20473054	-0.20473054	-0.20473054	-0.20473054	-0.20473054	-0.20473054	-0.20473054	-0.20473054	-0.20473054	-0.20473054	-0.20473054	-0.20473054	-0.20473054	-0.20473054	-0.20473054	1.0682607	-0.20473054	-0.20473054	-0.20473054	-0.20473054	-0.20473054	-0.20473054	-0.20473054	-0.20473054	-0.20473054	-0.20473054	-0.20473054	0.5781397	1.1522051	-0.20473054	-0.20473054	-0.20473054	-0.20473054	-0.20473054	-0.20473054	-0.20473054	-0.20473054	-0.20473054	-0.20473054	-0.20473054	-0.20473054	-0.20473054	-0.20473054	-0.20473054	-0.20473054	-0.20473054	-0.20473054
-0.20473054	-0.20473054	-0.20473054	-0.20473054	-0.20473054	-0.20473054	-0.20473054	-0.20473054	-0.20473054	-0.20473054	-0.20473054	-0.20473054	-0.20473054	-0.20473054	-0.20473054	-0.20473054	-0.20473054	-0.20473054	-0.20473054	-0.20473054	-0.20473054	-0.20473054	-0.20473054	-0.20473054	-0.20473054	-0.20473054	-0.20473054	-0.20473054	-0.20473054	-0.20473054	-0.20473054	0.021039214	-0.20473054	-0.20473054	-0.20473054	-0.20473054	-0.20473054	-0.20473054	-0.20473054	-0.20473054	-0.20473054	-0.20473054	-0.20473054	-0.20473054	-0.20473054	-0.20473054	-0.20473054	-0.20473054	-0.20473054	-0.20473054
-0.20473054	-0.20473054	-0.20473054	-0.20473054	-0.20473054	-0.20473054	-0.20473054	-0.20473054	-0.20473054	-0.20473054	-0.20473054	-0.20473054	-0.20473054	-0.20473054	-0.20473054	-0.20473054	-0.20473054	-0.20473054	1.1380626	-0.20473054	-0.20473054	-0.20473054	-0.20473054	-0.20473054	-0.20473054	-0.20473054	-0.20473054	-0.20473054	-0.20473054	-0.20473054	-0.092898004	-0.20473054	-0.20473054	-0.20473054	-0.20473054	-0.20473054	-0.20473054	-0.20473054	-0.20473054	-0.20473054	-0.20473054	-0.20473054	-0.20473054	-0.20473054	-0.20473054	-0.20473054	-0.20473054	-0.20473054	-0.20473054	-0.20473054
-0.20473054	-0.20473054	-0.20473054	-0.20473054	-0.20473054	-0.20473054	-0.20473054	-0.20473054	-0.20473054	-0.20473054	-0.20473054	-0.20473054	-0.20473054	-0.20473054	-0.20473054	-0.20473054	0.1975652	-0.20473054	1.0150207	-0.20473054	-0.20473054	-0.20473054	-0.20473054	-0.20473054	-0.20473054	-0.20473054	-0.20473054	-0.20473054	-0.20473054	-0.20473054	0.46362543	-0.20473054	-0.20473054	-0.20473054	-0.20473054	-0.20473054	-0.20473054	-0.20473054	-0.20473054	-0.20473054	-0.20473054	-0.20473054	-0.20473054	-0.20473054	-0.20473054	-0.20473054	-0.20473054	-0.20473054	-0.20473054	-0.20473054
-0.20473054	-0.20473054	-0.20473054	-0.20473054	-0.20473054	-0.20473054	-0.20473054	-0.20473054	-0.20473054	-0.20473054	-0.20473054	-0.20473054	-0.20473054	-0.20473054	-0.20473054	-0.20473054	0.60539204	-0.20473054	-0.20473054	-0.20473054	-0.20473054	-0.20473054	-0.20473054	-0.20473054	-0.20473054	-0.20473054	-0.1041614	-0.20473054	-0.20473054	-0.20473054	-0.20473054	-0.20473054	-0.20473054	-0.20473054	-0.20473054	-0.20473054	-0.20473054	-0.20473054	-0.20473054	-0.20473054	-0.20473054	-0.20473054	-0.20473054	-0.20473054	-0.20473054	-0.20473054	0.48984882	0.42150036	-0.20473054	-0.20473054
-0.20473054	-0.20473054	-0.20473054	-0.20473054	-0.20473054	-0.20473054	-0.20473054	-0.20473054	-0.20473054	-0.20473054	-0.20473054	-0.20473054	-0.20473054	-0.20473054	-0.20473054	0.4836303	-0.20473054	-0.20473054	-0.20473054	-0.20473054	-0.20473054	-0.20473054	-0.20473054	-0.20473054	-0.20473054	-0.20473054	-0.20473054	-0.20473054	-0.20473054	-0.20473054	-0.20473054	-0.20473054	-0.20473054	-0.20473054	-0.20473054	-0.20473054	-0.20473054	-0.20473054	-0.20473054	-0.20473054	-0.20473054	-0.20473054	-0.20473054	-0.20473054	0.28262272	-0.20473054	-0.20473054	-0.20473054	-0.10904107	-0.20473054
-0.20473054	-0.20473054	-0.20473054	0.6879895	-0.20473054	-0.20473054	-0.20473054	-0.20473054	-0.20473054	-0.20473054	-0.20473054	-0.20473054	-0.20473054	-0.20473054	-0.20473054	1.9912939	-0.20473054	-0.20473054	-0.20473054	-0.20473054	-0.20473054	-0.20473054	-0.20473054	-0.20473054	-0.20473054	-0.20473054	-0.20473054	-0.20473054	-0.20473054	-0.20473054	-0.20473054	-0.20473054	-0.20473054	-0.20473054	-0.20473054	-0.20473054	-0.20473054	-0.20473054	0.18782744	-0.20473054	-0.20473054	-0.20473054	-0.20473054	-0.20473054	-0.20473054	-0.20473054	-0.20473054	-0.20473054	-0.20473054	-0.20473054
-0.20473054	-0.20473054	-0.20473054	-0.20473054	-0.20473054	-0.20473054	-0.20473054	-0.20473054	-0.20473054	-0.20473054	-0.20473054	2.615079	-0.20473054	-0.20473054	-0.20473054	-0.20473054	-0.20473054	-0.20473054	-0.20473054	-0.20473054	-0.20473054	-0.20473054	-0.20473054	-0.20473054	-0.20473054	-0.20473054	-0.20473054	-0.20473054	-0.20473054	-0.20473054	0.08547959	-0.20473054	-0.20473054	-0.20473054	-0.20473054	-0.20473054	-0.20473054	-0.20473054	-0.20473054	-0.20473054	-0.20473054	-0.20473054	-0.20473054	-0.20473054	-0.20473054	-0.20473054	-0.20473054	-0.20473054	-0.20473054	-0.20473054
-0.20473054	-0.20473054	-0.20473054	-0.20473054	-0.20473054	-0.20473054	-0.20473054	-0.20473054	-0.20473054	-0.20473054	-0.20473054	3.5404541	-0.20473054	-0.20473054	-0.20473054	-0.20473054	-0.20473054	-0.20473054	-0.20473054	-0.20473054	-0.20473054	-0.20473054	-0.20473054	-0.20473054	-0.20473054	-0.20473054	-0.20473054	-0.20473054	-0.20473054	-0.20473054	1.0709585	-0.018092407	-0.20473054	-0.20473054	-0.20473054	-0.20473054	-0.20473054	-0.20473054	-0.20473054	-0.20473054	-0.20473054	-0.20473054	-0.20473054	-0.20473054	-0.20473054	-0.20473054	-0.20473054	-0.20473054	-0.20473054	-0.20473054
-0.20473054	-0.20473054	-0.20473054	-0.20473054	-0.20473054	-0.20473054	-0.20473054	-0.20473054	-0.20473054	-0.20473054	-0.20473054	-0.20473054	-0.20473054	-0.20473054	-0.20473054	-0.1249501	-0.20473054	-0.20473054	-0.20473054	-0.20473054	-0.20473054	-0.20473054	-0.20473054	-0.20473054	-0.20473054	-0.20473054	-0.20473054	-0.20473054	-0.20473054	-0.20473054	-0.20473054	-0.20473054	-0.20473054	-0.20473054	-0.20473054	-0.20473054	0.32238474	-0.20473054	-0.20473054	-0.20473054	-0.20473054	-0.20473054	-0.20473054	-0.20473054	-0.20473054	-0.20473054	-0.20473054	1.0519248	-0.20473054	0.42982048
-0.20473054	-0.20473054	-0.20473054	-0.20473054	-0.20473054	1.1833915	-0.20473054	-0.20473054	-0.20473054	-0.20473054	-0.20473054	-0.20473054	-0.20473054	-0.20473054	-0.20473054	-0.20473054	-0.20473054	-0.20473054	-0.20473054	-0.20473054	-0.20473054	-0.20473054	1.2368141	-0.20473054	-0.20473054	-0.20473054	-0.20473054	-0.20473054	-0.20473054	-0.20473054	-0.20473054	-0.20473054	-0.20473054	-0.20473054	-0.20473054	-0.20473054	-0.20473054	-0.20473054	-0.20473054	0.87288284	-0.20473054	-0.20473054	-0.20473054	-0.20473054	-0.20473054	2.3739662	0.13567978	0.9075004	-0.20473054	-0.20473054
-0.20473054	-0.20473054	-0.20473054	-0.20473054	-0.20473054	0.2885881	-0.20473054	-0.20473054	-0.20473054	-0.20473054	0.4318326	-0.20473054	-0.20473054	-0.20473054	-0.20473054	-0.20473054	-0.20473054	-0.20473054	-0.20473054	-0.20473054	-0.20473054	-0.20473054	-0.20473054	-0.20473054	-0.20473054	-0.20473054	-0.20473054	-0.20473054	-0.20473054	-0.20473054	-0.20473054	-0.20473054	-0.20473054	-0.20473054	-0.20473054	-0.20473054	-0.20473054	-0.20473054	-0.20473054	-0.20473054	-0.20473054	-0.20473054	-0.20473054	0.41265866	-0.20473054	-0.20473054	-0.20473054	-0.055416986	-0.20473054	-0.20473054
-0.20473054	-0.20473054	-0.20473054	-0.20473054	-0.20473054	0.2575725	-0.20473054	-0.20473054	-0.20473054	0.0041357107	0.47755414	-0.20473054	-0.20473054	-0.20473054	-0.091236226	-0.20473054	-0.20473054	-0.20473054	-0.20473054	-0.20473054	-0.20473054	-0.20473054	-0.20473054	-0.20473054	-0.20473054	-0.20473054	-0.20473054	-0.20473054	-0.20473054	-0.20473054	-0.20473054	-0.20473054	-0.20473054	-0.20473054	-0.1773663	-0.17368984	-0.20473054	-0.20473054	-0.20473054	-0.20473054	-0.20473054	-0.20473054	2.0801647	0.05323869	-0.052934382	-0.20473054	-0.20473054	0.2556594	-0.20473054	-0.20473054
-0.20473054	-0.20473054	-0.20473054	-0.020477686	-0.20473054	-0.20473054	-0.20473054	-0.20473054	-0.20473054	-0.20473054	-0.20473054	-0.20473054	-0.20473054	-0.20473054	-0.20473054	-0.20473054	-0.20473054	-0.20473054	-0.20473054	-0.20473054	-0.20473054	-0.20473054	-0.20473054	0.9623854	-0.20473054	-0.20473054	-0.20473054	-0.20473054	-0.20473054	-0.20473054	-0.20473054	-0.20473054	-0.20473054	-0.13982552	-0.20473054	-0.20473054	-0.20473054	-0.20473054	-0.20473054	-0.20473054	2.2830617	1.9619551	1.7585348	0.57512075	-0.20473054	-0.20473054	-0.20473054	0.18440923	-0.20473054	-0.20473054
-0.20473054	-0.20473054	-0.20473054	-0.20473054	-0.20473054	-0.20473054	-0.20473054	-0.20473054	-0.20473054	-0.20473054	-0.20473054	-0.20473054	-0.20473054	-0.20473054	-0.20473054	-0.20473054	-0.20473054	-0.20473054	-0.20473054	-0.20473054	-0.20473054	-0.20473054	-0.20473054	-0.20473054	-0.20473054	-0.20473054	-0.20473054	-0.20473054	-0.20473054	-0.20473054	-0.20473054	-0.20473054	-0.20473054	-0.20473054	-0.20473054	-0.20473054	-0.20473054	-0.20473054	0.97620124	2.0665536	0.3072	2.9789095	0.8904294	-0.20473054	-0.20473054	-0.20473054	-0.20473054	-0.20473054	-0.20473054	-0.20473054
-0.20473054	-0.20473054	-0.20473054	-0.20473054	-0.20473054	-0.20473054	0.32789588	0.53628737	-0.20473054	-0.20172365	-0.20473054	-0.20473054	-0.20473054	-0.20473054	-0.20473054	-0.20473054	-0.20473054	-0.20473054	-0.20473054	-0.20473054	-0.20473054	-0.20473054	-0.20473054	-0.20473054	-0.20473054	-0.20473054	-0.20473054	-0.20473054	-0.20473054	-0.20473054	-0.1433737	-0.20473054	-0.20473054	-0.20473054	-0.20473054	-0.20473054	-0.20473054	-0.20473054	3.1869764	3.062258	1.2877771	1.7541513	-0.20473054	-0.20473054	-0.20473054	-0.20473054	-0.20473054	-0.20473054	-0.20473054	-0.20473054
-0.20473054	-0.20473054	-0.20473054	-0.20473054	-0.20473054	-0.20473054	-0.20473054	-0.20473054	-0.20473054	2.404268	-0.20473054	-0.20473054	-0.20473054	-0.20473054	-0.20473054	-0.20473054	-0.20473054	-0.20473054	-0.20473054	-0.20473054	-0.20473054	-0.20473054	-0.20473054	-0.20473054	-0.20473054	-0.20473054	-0.20473054	-0.20473054	-0.20473054	-0.20473054	-0.20473054	-0.20473054	-0.20473054	-0.20473054	-0.20473054	-0.20473054	0.76467156	0.74762565	1.7128811	1.4706125	-0.20473054	-0.20473054	-0.20473054	-0.20473054	-0.20473054	0.63690853	-0.20473054	-0.20473054	-0.20473054	-0.20473054
-0.20473054	-0.20473054	-0.20473054	-0.20473054	-0.20473054	-0.20473054	0.8908526	-0.20473054	4.4823747	2.1779704	-0.20473054	-0.20473054	-0.20473054	-0.20473054	-0.20473054	-0.20473054	-0.19650328	-0.20473054	-0.20473054	-0.20473054	-0.20473054	-0.20473054	-0.20473054	-0.20473054	-0.20473054	-0.20473054	-0.20473054	-0.20473054	-0.20473054	-0.20473054	-0.20473054	-0.20473054	-0.20473054	-0.20473054	0.26537028	-0.20473054	0.3411919	-0.20473054	-0.20473054	-0.20473054	-0.20473054	-0.20473054	-0.20473054	-0.20473054	-0.20473054	-0.20473054	-0.20473054	-0.20473054	-0.20473054	-0.20473054
-0.20473054	-0.20473054	-0.06498092	0.41808656	-0.20473054	-0.20473054	0.06283359	0.22131692	5.1483192	-0.20473054	-0.20473054	-0.20473054	-0.20473054	-0.20473054	-0.20473054	-0.20473054	-0.20473054	-0.20473054	-0.20473054	-0.20473054	-0.20473054	-0.20473054	-0.20473054	-0.20473054	-0.20473054	-0.20473054	-0.20473054	0.7804087	-0.20473054	-0.20473054	-0.20473054	-0.20473054	-0.20473054	-0.20473054	-0.20473054	-0.20473054	-0.20473054	-0.20473054	-0.20473054	-0.20473054	-0.20473054	-0.20473054	-0.20473054	-0.20473054	-0.20473054	-0.20473054	-0.20473054	-0.20473054	-0.20473054	-0.20473054
-0.20473054	-0.20473054	-0.20473054	-0.024546565	-0.20473054	1.9204307	-0.20473054	-0.20473054	1.1593592	-0.20473054	-0.20473054	-0.20473054	-0.20473054	0.50428987	-0.20473054	-0.20473054	-0.20473054	-0.20473054	-0.20473054	-0.20473054	-0.20473054	-0.20473054	-0.20473054	-0.20473054	-0.20473054	-0.20473054	-0.20473054	-0.20473054	-0.20473054	-0.20473054	-0.20473054	-0.20473054	-0.20473054	-0.20473054	-0.20473054	-0.20473054	-0.20473054	-0.20473054	-0.20473054	-0.20473054	-0.20473054	-0.20473054	-0.20473054	-0.20473054	-0.20473054	-0.20473054	-0.20473054	-0.20473054	-0.20473054	-0.20473054
-0.20473054	-0.20473054	1.3550206	-0.20473054	-0.20473054	0.6297929	-0.20473054	1.9886464	1.657989	-0.20473054	-0.20473054	-0.20473054	-0.20473054	-0.20473054	-0.20473054	-0.20473054	-0.20473054	-0.20473054	1.8357416	-0.20473054	-0.20473054	-0.20473054	-0.20473054	0.64785993	-0.20473054	-0.20473054	-0.20473054	-0.20473054	-0.20473054	-0.20473054	-0.20473054	-0.20473054	-0.20473054	-0.20473054	-0.20473054	-0.20473054	-0.20473054	-0.20473054	-0.20473054	-0.20473054	-0.20473054	-0.20473054	-0.20473054	-0.20473054	-0.20473054	-0.20473054	-0.20473054	-0.20473054	-0.20473054	-0.20473054
-0.20473054	-0.20473054	1.3007386	-0.20473054	-0.06648287	-0.20473054	-0.20473054	1.9577272	1.9341958	-0.20473054	-0.20473054	-0.20473054	-0.20473054	-0.20473054	-0.20473054	-0.20473054	-0.20473054	-0.20473054	-0.20473054	-0.20473054	-0.20473054	-0.20473054	-0.20473054	-0.20473054	-0.20473054	-0.20473054	-0.20473054	-0.20473054	-0.20473054	-0.20473054	-0.20473054	-0.20473054	-0.20473054	-0.20473054	-0.20473054	-0.20473054	-0.20473054	-0.20473054	-0.20473054	-0.20473054	-0.20473054	-0.20473054	-0.20473054	0.40593538	-0.20473054	-0.20473054	-0.20473054	-0.20473054	-0.20473054	-0.20473054
0.20444621	-0.20473054	0.6784533	1.123777	-0.20473054	-0.20473054	-0.20473054	1.9130926	1.3722608	-0.20473054	-0.20473054	-0.20473054	-0.20473054	-0.20473054	-0.20473054	-0.20473054	-0.20473054	-0.20473054	-0.20473054	-0.20473054	-0.20473054	-0.20473054	-0.20473054	-0.20473054	-0.20473054	-0.20473054	-0.20473054	-0.20473054	-0.20473054	-0.20473054	-0.20473054	-0.20473054	-0.20473054	-0.20473054	0.010001135	-0.20473054	-0.20473054	-0.20473054	-0.20473054	-0.20473054	-0.20473054	-0.20473054	-0.20473054	-0.20473054	-0.20473054	2.7840376	-0.20473054	-0.20473054	-0.20473054	-0.20473054
-0.20473054	0.6036824	0.5592418	1.3023341	-0.20473054	-0.20473054	3.299799	3.1102302	-0.1281221	-0.20473054	-0.20473054	-0.20473054	-0.20473054	-0.20473054	-0.20473054	-0.20473054	-0.20473054	-0.20473054	-0.20473054	-0.20473054	-0.20473054	-0.20473054	-0.20473054	-0.20473054	-0.20473054	-0.20473054	-0.20473054	-0.20473054	-0.20473054	-0.20473054	-0.20473054	-0.20473054	-0.20473054	-0.20473054	-0.20473054	-0.20473054	-0.20473054	0.35938346	-0.20473054	-0.20473054	-0.20473054	-0.20473054	-0.20473054	-0.20473054	-0.20473054	-0.20473054	-0.20473054	-0.20473054	-0.20473054	-0.20473054
-0.20473054	0.51946557	-0.20473054	1.0818605	0.17099051	-0.20473054	3.6884704	3.0403786	-0.20473054	1.0652599	-0.20473054	-0.20473054	-0.20473054	-0.20473054	-0.20473054	-0.20473054	-0.20473054	-0.20473054	-0.20473054	-0.20473054	-0.20473054	-0.20473054	-0.20473054	-0.20473054	-0.20473054	-0.20473054	-0.20473054	-0.20473054	-0.20473054	-0.20473054	-0.20473054	-0.20473054	-0.20473054	-0.20473054	-0.20473054	-0.20473054	-0.20473054	-0.20473054	-0.20473054	-0.20473054	-0.20473054	-0.20473054	-0.20473054	-0.20473054	-0.20473054	-0.20473054	-0.20473054	-0.20473054	-0.20473054	-0.20473054
1.0370263	1.3976668	-0.20473054	-0.18575202	-0.20473054	-0.20473054	0.16213459	4.828732	1.0640264	-0.1263454	-0.20473054	-0.20473054	-0.20473054	-0.20473054	-0.20473054	-0.20473054	-0.20473054	-0.20473054	-0.20473054	-0.20473054	0.20259938	-0.20473054	-0.20473054	-0.20473054	-0.20473054	-0.20473054	-0.20473054	-0.20473054	-0.20473054	-0.20473054	-0.20473054	-0.20473054	-0.20473054	-0.20473054	-0.20473054	-0.20473054	-0.20473054	-0.20473054	-0.20473054	-0.20473054	1.0506264	-0.20473054	-0.20473054	-0.20473054	-0.20473054	-0.20473054	-0.20473054	-0.20473054	-0.20473054	-0.20473054
0.8916698	1.7235385	0.9798801	-0.20473054	2.0139792	1.8073038	3.6944003	6.4475274	-0.20473054	-0.20473054	-0.20473054	-0.20473054	-0.20473054	-0.20473054	-0.20473054	-0.20473054	-0.20473054	-0.20473054	-0.20473054	-0.20473054	-0.20473054	-0.20473054	-0.20473054	-0.20473054	-0.20473054	-0.20473054	-0.20473054	-0.20473054	-0.20473054	-0.20473054	-0.20473054	-0.20473054	-0.20473054	-0.20473054	-0.20473054	-0.20473054	-0.20473054	-0.20473054	-0.20473054	-0.20473054	-0.20473054	-0.20473054	-0.20473054	-0.20473054	-0.20473054	-0.20473054	-0.20473054	-0.20473054	-0.20473054	-0.20473054
-0.20473054	0.3845595	-0.20473054	-0.20473054	-0.20473054	0.02122403	3.4552143	1.215943	-0.20097092	-0.20473054	-0.20473054	-0.20473054	-0.20473054	-0.20473054	-0.20473054	-0.20473054	-0.20473054	-0.20473054	-0.20473054	-0.20473054	-0.20473054	-0.20473054	-0.20473054	-0.20473054	-0.20473054	-0.20473054	-0.20473054	-0.20473054	-0.20473054	-0.20473054	-0.20473054	-0.20473054	-0.20473054	-0.20473054	-0.20473054	-0.20473054	-0.20473054	-0.20473054	-0.20473054	-0.20473054	-0.20473054	0.3229431	-0.20473054	-0.20406044	-0.20473054	-0.20473054	-0.20473054	-0.20473054	-0.20473054	-0.20473054
0.11691118	1.2377453	-0.20473054	1.5661668	-0.20473054	-0.043999683	2.4812615	2.2278883	-0.20473054	0.055934973	-0.20473054	-0.20473054	-0.20473054	-0.20473054	-0.20473054	-0.20473054	-0.20473054	-0.20473054	-0.20473054	-0.20473054	-0.20473054	-0.20473054	-0.20473054	-0.20473054	-0.20473054	-0.20473054	-0.20473054	-0.20473054	-0.20473054	-0.20473054	-0.20473054	-0.20473054	-0.20473054	-0.20473054	-0.20473054	-0.20473054	-0.20473054	0.019495437	-0.20473054	-0.20473054	-0.20473054	0.46014386	-0.20473054	-0.20473054	-0.20473054	-0.20473054	-0.20473054	-0.20473054	-0.20473054	-0.20473054
-0.20473054	-0.20473054	-0.20473054	-0.20473054	-0.20473054	-0.20473054	2.2102666	-0.20473054	-0.20473054	-0.20473054	1.0243161	-0.20473054	-0.20473054	-0.20473054	-0.20473054	-0.20473054	0.79825276	-0.20473054	-0.20473054	-0.20473054	-0.20473054	-0.20473054	-0.20473054	-0.20473054	-0.20473054	-0.20473054	-0.20473054	-0.20473054	-0.20473054	-0.20473054	-0.20473054	-0.20473054	-0.012138535	-0.20473054	-0.20473054	-0.20473054	-0.20473054	-0.20473054	-0.20473054	-0.20473054	-0.20473054	-0.20473054	-0.20473054	-0.20473054	-0.20473054	-0.20473054	-0.20473054	-0.20473054	-0.20473054	-0.20473054
-0.20473054	-0.20473054	-0.20473054	-0.20473054	-0.20473054	0.42946628	0.23257203	1.2992795	-0.20473054	-0.20473054	-0.20473054	-0.20473054	-0.20473054	-0.20473054	-0.0086119175	-0.20473054	1.4334191	-0.20473054	-0.20473054	-0.20473054	-0.20473054	-0.20473054	-0.05746126	-0.20473054	-0.20473054	-0.20473054	-0.20473054	-0.20473054	-0.20473054	-0.20473054	-0.20473054	-0.20473054	-0.20473054	-0.20473054	0.8589345	-0.20473054	-0.06025502	-0.20473054	-0.20473054	0.63060725	-0.20473054	-0.20473054	-0.20473054	-0.20473054	0.3344456	-0.20473054	-0.20473054	-0.20473054	-0.20473054	-0.20473054
-0.20473054	2.0208738	-0.20473054	-0.20473054	-0.20473054	-0.20473054	-0.20473054	1.1707035	-0.20473054	-0.20473054	-0.045900043	0.41928968	-0.20473054	-0.20473054	0.97495866	-0.20473054	-0.20473054	-0.20473054	-0.20473054	-0.20473054	-0.20473054	-0.20473054	-0.20473054	-0.20473054	0.28983104	-0.20473054	-0.20473054	-0.20473054	-0.20473054	-0.20473054	-0.20473054	-0.20473054	-0.20473054	-0.20473054	-0.06856981	-0.20473054	-0.20473054	-0.20473054	-0.20473054	-0.20473054	-0.20473054	-0.20473054	-0.20473054	-0.20473054	-0.20473054	-0.20473054	-0.20473054	-0.20473054	-0.20473054	-0.20473054
0.36572552	-0.20473054	-0.20473054	-0.20473054	-0.20473054	0.60014355	-0.20473054	-0.20473054	-0.20473054	-0.20473054	0.76124287	2.4800227	-0.20473054	-0.20473054	-0.20473054	-0.20473054	-0.20473054	-0.20473054	-0.20473054	-0.20473054	-0.20473054	-0.20473054	-0.20473054	-0.20473054	-0.20473054	-0.20473054	-0.20473054	-0.20473054	-0.20473054	-0.20473054	0.64886534	-0.20473054	-0.20473054	-0.20473054	-0.20473054	-0.20473054	-0.20473054	-0.09777644	-0.20473054	-0.20473054	-0.20473054	-0.20473054	-0.20473054	0.8663427	-0.20473054	-0.20473054	-0.20473054	-0.20473054	-0.20473054	-0.20473054
-0.20473054	-0.20473054	-0.20473054	-0.20473054	-0.20473054	-0.20473054	-0.20473054	-0.20473054	-0.20473054	0.81701565	0.19142142	1.7215441	-0.20473054	-0.20473054	-0.20473054	-0.20473054	-0.20473054	-0.20473054	-0.20473054	-0.20473054	-0.20473054	-0.20473054	-0.20473054	-0.20473054	-0.20473054	-0.20473054	-0.20473054	-0.20473054	-0.20473054	-0.20473054	-0.20473054	-0.20473054	-0.20473054	-0.20473054	-0.20473054	-0.20473054	-0.20473054	-0.20473054	-0.20473054	-0.20473054	-0.20473054	-0.20473054	-0.20473054	0.036118325	-0.20473054	-0.20473054	-0.20473054	-0.20473054	-0.20473054	-0.20473054
-0.20473054	-0.20473054	-0.20473054	-0.20473054	0.063011885	-0.20473054	-0.20473054	0.0024331273	-0.20473054	-0.20473054	-0.20473054	0.6512581	-0.20473054	-0.20473054	-0.20473054	-0.20473054	-0.20473054	-0.20473054	-0.20473054	-0.20473054	-0.20473054	-0.20473054	-0.20473054	-0.20473054	-0.20473054	-0.20473054	-0.20473054	-0.20473054	-0.20473054	-0.20473054	-0.20473054	-0.20473054	-0.20473054	-0.20473054	-0.20473054	-0.20473054	-0.20473054	-0.20473054	-0.20473054	-0.20473054	-0.20473054	-0.20473054	-0.20473054	-0.20473054	-0.20473054	-0.20473054	-0.20473054	-0.20473054	-0.20473054	-0.20473054
-0.20473054	-0.20473054	-0.20473054	-0.20473054	-0.20473054	-0.20473054	-0.20473054	0.6021702	-0.20473054	-0.20473054	-0.20473054	-0.20473054	-0.20473054	-0.20473054	-0.20473054	-0.20473054	-0.20473054	-0.20473054	-0.20473054	-0.20473054	-0.20473054	-0.20473054	-0.20473054	-0.20473054	-0.20473054	-0.20473054	-0.20473054	-0.20473054	-0.20473054	-0.20473054	-0.20473054	-0.20473054	-0.20473054	-0.20473054	-0.20473054	-0.20473054	-0.20473054	-0.20473054	-0.20473054	-0.20473054	-0.20473054	-0.20473054	-0.20473054	-0.20473054	-0.20473054	-0.20473054	-0.20473054	-0.20473054	-0.20473054	-0.20473054
-0.20473054	-0.20473054	-0.20473054	-0.20473054	-0.20473054	1.1824317	-0.20473054	-0.20473054	0.046116278	-0.20473054	-0.20473054	-0.20473054	-0.20473054	-0.20473054	-0.20473054	-0.20473054	-0.20473054	-0.20473054	-0.20473054	-0.20473054	-0.20473054	-0.20473054	-0.20473054	-0.20473054	-0.0703082	-0.1800447	0.22379912	-0.20473054	-0.20473054	-0.20473054	-0.20473054	-0.20473054	-0.20473054	-0.20473054	-0.20473054	-0.20473054	-0.20473054	-0.20473054	-0.20473054	-0.20473054	-0.20473054	-0.20473054	-0.20473054	-0.20473054	-0.20473054	-0.20473054	-0.20473054	-0.20473054	-0.20473054	-0.20473054
-0.20473054	-0.20473054	-0.20473054	-0.20473054	-0.20473054	0.09211476	-0.20473054	-0.20473054	-0.20473054	-0.20473054	-0.20473054	-0.20473054	-0.20473054	-0.20473054	-0.20473054	-0.20473054	-0.20473054	-0.20473054	-0.20473054	-0.20473054	-0.20473054	0.7352894	-0.20473054	-0.20473054	-0.20473054	-0.20473054	1.2325416	-0.20473054	-0.20473054	-0.20473054	-0.20473054	-0.20473054	-0.20473054	-0.20473054	-0.20473054	-0.20473054	-0.20473054	-0.20473054	-0.20473054	-0.20473054	-0.20473054	-0.20473054	-0.20473054	-0.20473054	-0.20473054	-0.20473054	-0.20473054	-0.20473054	-0.20473054	-0.20473054
-0.20473054	-0.20473054	-0.20473054	-0.20473054	-0.20473054	-0.20473054	-0.20473054	-0.20473054	-0.20473054	-0.20473054	-0.20473054	-0.20473054	0.7726191	-0.20473054	-0.20473054	-0.20473054	-0.20473054	-0.20473054	-0.20473054	-0.20473054	-0.20473054	-0.20473054	-0.20473054	1.1926349	-0.20473054	-0.20473054	-0.20473054	-0.20473054	-0.20473054	-0.20473054	-0.20473054	-0.20473054	-0.20473054	-0.20473054	1.0930451	-0.20473054	-0.20473054	-0.20473054	-0.20473054	-0.20473054	-0.20473054	-0.20473054	-0.20473054	-0.20473054	-0.20473054	-0.20473054	-0.20473054	-0.20473054	-0.20473054	-0.20473054
-0.20473054	-0.20473054	-0.20473054	-0.20473054	-0.20473054	-0.20473054	-0.20473054	-0.20473054	-0.20473054	-0.20473054	-0.20473054	0.48577204	1.5585148	-0.20473054	-0.20473054	-0.20473054	-0.20473054	-0.20473054	-0.20473054	-0.20473054	-0.20473054	0.52336466	-0.20473054	-0.20473054	-0.19768444	-0.20473054	-0.20473054	-0.20473054	-0.20473054	-0.20473054	0.58795017	-0.20473054	-0.20473054	-0.20473054	-0.20473054	-0.20473054	-0.20473054	-0.20473054	-0.20473054	-0.20473054	-0.20473054	-0.20473054	-0.17781545	-0.20473054	-0.20473054	-0.20473054	-0.20473054	-0.20473054	-0.20473054	-0.20473054
-0.20473054	-0.20473054	-0.20473054	-0.20473054	-0.20473054	-0.20473054	-0.20473054	-0.20473054	-0.20473054	2.046174	-0.20473054	-0.08810373	-0.20473054	-0.20473054	-0.20473054	-0.20473054	0.69281924	-0.20473054	-0.20473054	-0.20473054	-0.20473054	-0.20473054	-0.20473054	-0.20473054	-0.20473054	-0.20473054	-0.20473054	-0.20473054	-0.20473054	1.3399317	-0.20473054	-0.20473054	1.4972246	-0.20473054	-0.20473054	-0.20473054	-0.20473054	-0.20473054	-0.20473054	2.5317855	-0.20473054	-0.20473054	-0.20473054	-0.20473054	-0.20473054	-0.20473054	-0.20473054	-0.20473054	-0.20473054	-0.20473054
-0.20473054	-0.20473054	-0.20473054	-0.20473054	-0.20473054	-0.20473054	-0.20473054	-0.20473054	-0.20473054	-0.20473054	0.2602449	-0.20473054	1.3218752	0.21366422	-0.20473054	-0.20473054	-0.20473054	-0.20473054	-0.20473054	-0.20473054	-0.20473054	-0.20473054	-0.20473054	-0.20473054	-0.20473054	-0.20473054	-0.20473054	-0.20473054	-0.20473054	2.3271263	-0.20473054	-0.20473054	0.15369065	-0.20473054	-0.20473054	-0.20473054	-0.20473054	-0.20473054	-0.20473054	-0.20473054	-0.20473054	0.9727371	-0.20473054	-0.20473054	-0.037305374	-0.20473054	-0.15118091	-0.20473054	-0.20473054	-0.20473054
-0.20473054	-0.20473054	-0.20473054	-0.20473054	-0.20473054	-0.20473054	-0.20473054	-0.20473054	0.12088634	-0.09581851	0.21440622	-0.20473054	0.18687269	-0.20473054	-0.20473054	0.21372521	-0.20473054	0.0983572	-0.20473054	-0.20473054	-0.20473054	-0.20473054	-0.20473054	-0.20473054	-0.20473054	-0.20473054	-0.20473054	-0.20473054	-0.20473054	-0.20473054	-0.20473054	-0.13807958	-0.20473054	-0.20473054	-0.20473054	0.089984044	-0.20473054	-0.20473054	-0.20473054	-0.20473054	-0.20473054	-0.20473054	-0.20473054	-0.20473054	5.0685735	-0.20473054	-0.20473054	-0.20473054	-0.20473054	1.0848624
-0.20473054	-0.20473054	-0.20473054	-0.20473054	-0.20473054	-0.20473054	0.30847403	-0.20473054	-0.20473054	-0.20473054	1.9568901	-0.20473054	2.2851124	-0.20473054	-0.20473054	-0.20473054	-0.20473054	1.7020106	-0.20473054	-0.20473054	-0.20473054	-0.20473054	-0.20473054	-0.20473054	-0.20473054	-0.20473054	-0.20473054	-0.20473054	-0.20473054	-0.20473054	1.7173384	1.9096295	-0.20473054	-0.20473054	-0.20473054	0.056217458	-0.20473054	-0.20473054	-0.20473054	-0.20473054	-0.20473054	0.8782811	0.2612633	-0.20473054	0.5306738	-0.20473054	-0.20473054	-0.20473054	-0.20473054	-0.20473054
-0.20473054	-0.20473054	-0.20473054	-0.20473054	-0.20473054	-0.20473054	-0.20473054	-0.20473054	-0.20473054	-0.20473054	-0.20473054	0.62517965	-0.20473054	-0.20473054	-0.20473054	-0.20473054	-0.20473054	-0.20473054	0.15878199	-0.20473054	-0.20473054	-0.20473054	-0.20473054	-0.20473054	-0.20473054	-0.20473054	-0.20473054	-0.20473054	-0.20473054	-0.20473054	-0.20473054	0.9274824	0.989774	-0.20473054	-0.20473054	-0.20473054	-0.20473054	-0.20473054	-0.20473054	-0.20473054	-0.20473054	1.106235	-0.20473054	-0.20473054	-0.20473054	-0.20473054	-0.20473054	-0.20473054	-0.20473054	-0.20473054
-0.20473054	-0.20473054	-0.20473054	-0.20473054	-0.20473054	-0.20473054	-0.20473054	-0.20473054	-0.20473054	-0.20473054	-0.20473054	1.9111413	-0.20473054	-0.20473054	-0.20473054	-0.20473054	-0.20473054	-0.20473054	-0.20473054	-0.20473054	-0.20473054	-0.20473054	-0.20473054	-0.20473054	-0.20473054	-0.20473054	-0.20473054	-0.20473054	-0.20473054	-0.20473054	-0.20473054	0.3315785	1.2670723	1.8509434	-0.20473054	-0.20473054	-0.20473054	-0.20473054	-0.20473054	-0.20473054	-0.20473054	-0.20473054	-0.20473054	-0.20473054	-0.20473054	-0.20473054	-0.20473054	-0.20473054	-0.20473054	-0.20473054
-0.20473054	-0.20473054	-0.20473054	-0.20473054	-0.20473054	-0.20473054	-0.20473054	-0.20473054	-0.20473054	-0.20473054	-0.20473054	-0.20473054	-0.20473054	-0.20473054	-0.20473054	-0.20473054	-0.20473054	-0.20473054	0.18180159	0.2816527	-0.20473054	-0.20473054	-0.20473054	-0.20473054	-0.20473054	-0.20473054	-0.20473054	-0.20473054	-0.20473054	-0.20473054	-0.20473054	-0.20473054	2.469853	-0.20473054	-0.20473054	-0.20473054	-0.20473054	-0.20473054	-0.20473054	-0.20473054	-0.20473054	-0.20473054	-0.20473054	-0.20473054	-0.20473054	-0.20473054	-0.20473054	-0.20473054	-0.20473054	-0.20473054
-0.20473054	-0.20473054	-0.20473054	-0.20473054	-0.20473054	-0.20473054	-0.20473054	-0.20473054	-0.20473054	-0.20473054	-0.20473054	-0.20473054	-0.13401826	-0.20473054	-0.20473054	-0.20473054	-0.20473054	-0.20473054	0.18545498	-0.20473054	-0.20473054	-0.20473054	-0.20473054	-0.20473054	-0.20473054	-0.20473054	-0.20473054	-0.20473054	0.6055188	-0.20473054	-0.20473054	-0.20473054	-0.20473054	1.1388774	-0.20473054	-0.20473054	-0.20473054	-0.20473054	-0.20473054	-0.20473054	-0.20473054	-0.20473054	-0.20473054	-0.20473054	-0.20473054	-0.20473054	-0.20473054	-0.20473054	-0.20473054	-0.20473054
-0.20473054	-0.20473054	-0.20473054	0.07279435	-0.20473054	-0.20473054	-0.20473054	0.07946128	-0.20473054	-0.20473054	-0.20473054	-0.20473054	0.29108933	-0.20473054	-0.20473054	-0.20473054	-0.20473054	-0.20473054	-0.20473054	-0.20473054	1.9215599	-0.20473054	-0.20473054	-0.20473054	-0.20473054	-0.20473054	-0.20473054	0.9040768	-0.20473054	-0.20473054	-0.20473054	-0.20473054	-0.20473054	1.3672066	0.8138022	-0.20473054	-0.20473054	-0.20473054	-0.20473054	-0.20473054	-0.20473054	-0.20473054	-0.20473054	-0.20473054	-0.20473054	-0.20473054	-0.20473054	-0.20473054	-0.20473054	-0.20473054
-0.20473054	-0.20473054	-0.20473054	-0.20473054	-0.20473054	-0.20473054	-0.20473054	-0.20473054	-0.20473054	-0.20473054	-0.20473054	-0.20473054	-0.20473054	-0.20473054	-0.20473054	-0.20473054	-0.20473054	0.2894303	-0.20473054	-0.20473054	-0.20473054	-0.20473054	-0.20473054	-0.20473054	-0.20473054	-0.20473054	-0.20473054	-0.20473054	-0.20473054	-0.20473054	-0.20473054	-0.20473054	-0.20473054	-0.20473054	-0.20473054	-0.20473054	-0.20473054	-0.20473054	-0.20473054	-0.20473054	-0.20473054	-0.20473054	-0.20473054	-0.20473054	-0.20473054	-0.20473054	-0.20473054	1.970302	-0.20473054	-0.20473054
-0.20473054	-0.20473054	-0.20473054	-0.20473054	-0.20473054	-0.20473054	0.3896524	-0.20473054	-0.20473054	-0.20473054	-0.20473054	-0.20473054	-0.20473054	-0.20473054	-0.20473054	-0.20473054	-0.20473054	-0.20473054	-0.20473054	-0.20473054	-0.20473054	-0.20473054	-0.20473054	-0.20473054	-0.20473054	-0.20473054	-0.20473054	-0.20473054	-0.20473054	-0.20473054	-0.20473054	-0.20473054	-0.20473054	-0.20473054	1.9157915	1.0041717	-0.20473054	-0.20473054	-0.20473054	-0.20473054	-0.20473054	-0.20473054	-0.20473054	-0.20473054	-0.20473054	-0.20473054	-0.20473054	0.1521495	-0.20473054	-0.20473054
-0.20473054	-0.20473054	-0.20473054	-0.20473054	-0.20473054	-0.20473054	-0.20473054	-0.20473054	-0.20473054	-0.20473054	-0.20473054	-0.20473054	-0.20473054	-0.20473054	-0.20473054	-0.20473054	-0.20473054	-0.20473054	-0.20473054	-0.20473054	-0.20473054	-0.20473054	-0.20473054	-0.20473054	-0.20473054	-0.20473054	-0.20473054	-0.20473054	-0.20473054	-0.20473054	-0.20473054	-0.20473054	-0.20473054	-0.20473054	-0.20473054	1.6587192	0.020752905	-0.20473054	-0.20473054	-0.20473054	-0.20473054	-0.20473054	-0.20473054	0.36262578	-0.20473054	-0.20473054	1.5655246	-0.20473054	-0.20473054	-0.20473054
-0.20473054	-0.20473054	-0.20473054	-0.20473054	-0.20473054	-0.20473054	-0.20473054	-0.20473054	-0.20473054	-0.20473054	-0.20473054	-0.20473054	-0.20473054	-0.20473054	-0.20473054	-0.20473054	-0.20473054	-0.20473054	-0.20473054	-0.20473054	0.6671031	-0.20473054	-0.20473054	0.09513015	-0.20473054	-0.20473054	-0.20473054	-0.20473054	-0.20473054	-0.20473054	-0.20473054	-0.20473054	-0.20473054	-0.20473054	-0.20473054	2.2106018	3.3493922	-0.20473054	-0.20473054	-0.20473054	-0.20473054	-0.20473054	-0.20473054	-0.20473054	-0.20473054	-0.20473054	-0.17164116	-0.20473054	-0.20473054	-0.20473054
-0.20473054	-0.20473054	-0.20473054	-0.20473054	-0.20473054	-0.20473054	-0.20473054	-0.20473054	-0.20473054	-0.20473054	-0.20473054	-0.20473054	-0.20473054	-0.20473054	-0.20473054	-0.20473054	-0.20473054	-0.20473054	-0.20473054	-0.20473054	-0.20473054	-0.20473054	1.090464	-0.20473054	0.78557724	-0.20473054	-0.20473054	-0.20473054	-0.20473054	-0.20473054	-0.20473054	-0.20473054	-0.20473054	-0.20473054	-0.20473054	-0.20473054	1.9020321	-0.20473054	-0.20473054	-0.20473054	-0.10490266	-0.20473054	-0.20473054	-0.20473054	-0.20473054	1.5197718	0.5945326	-0.20473054	-0.20473054	-0.20473054
-0.20473054	-0.20473054	-0.20473054	-0.20473054	-0.20473054	-0.20473054	-0.20473054	-0.20473054	-0.20473054	-0.20473054	-0.20473054	-0.20473054	-0.20473054	0.023890775	-0.20473054	-0.20473054	-0.20473054	-0.20473054	-0.20473054	1.8798975	-0.20473054	-0.20473054	-0.20473054	-0.20473054	-0.1907469	0.48512563	-0.20473054	-0.20473054	-0.20473054	-0.20473054	-0.20473054	-0.20473054	-0.20473054	-0.20473054	-0.20473054	-0.20473054	-0.20473054	-0.20473054	-0.20473054	-0.20473054	-0.20473054	-0.20473054	-0.20473054	-0.20473054	-0.20473054	0.8364377	-0.20473054	-0.20473054	-0.20473054	-0.20473054
-0.20473054	-0.20473054	-0.20473054	-0.20473054	-0.20473054	-0.20473054	-0.20473054	-0.20473054	-0.20473054	-0.20473054	-0.20473054	-0.20473054	-0.20473054	-0.20473054	-0.20473054	-0.20473054	-0.20473054	-0.20473054	-0.20473054	0.9884898	-0.20473054	-0.20473054	-0.20473054	-0.20473054	-0.20473054	1.7660558	0.5053878	-0.20473054	-0.20473054	-0.20473054	-0.20473054	-0.20473054	-0.20473054	-0.20473054	-0.20473054	-0.20473054	-0.20473054	-0.20473054	-0.20473054	-0.20473054	-0.20473054	-0.20473054	-0.20473054	-0.20473054	0.88105386	1.1955279	-0.20473054	0.14581564	-0.20473054	-0.17356281
-0.20473054	-0.20473054	-0.20473054	-0.20473054	-0.20473054	-0.20473054	-0.20473054	-0.20473054	-0.20473054	-0.20473054	-0.20473054	-0.20473054	-0.20473054	-0.20473054	-0.20473054	-0.20473054	-0.20473054	-0.20473054	2.9666028	-0.20473054	-0.20473054	-0.20473054	-0.20473054	-0.20473054	-0.20473054	0.50489897	-0.20473054	0.13758188	-0.20473054	-0.20473054	-0.20473054	-0.20473054	-0.20473054	-0.20473054	-0.20473054	-0.20473054	-0.20473054	-0.20473054	-0.20473054	-0.20473054	-0.20473054	-0.20473054	-0.20473054	-0.20473054	0.3971517	-0.20473054	1.10488	-0.20473054	-0.20473054	-0.20473054
-0.20473054	-0.20473054	-0.20473054	-0.20473054	-0.20473054	-0.20473054	-0.20473054	-0.20473054	-0.20473054	-0.20473054	-0.20473054	-0.20473054	-0.20473054	-0.20473054	-0.20473054	-0.20473054	-0.20473054	1.0978569	-0.20473054	-0.20473054	-0.20473054	-0.20473054	-0.20473054	-0.20473054	-0.20473054	-0.20473054	0.15641393	-0.20473054	-0.20473054	-0.20473054	-0.20473054	-0.20473054	-0.20473054	-0.20473054	-0.20473054	-0.20473054	-0.20473054	-0.20473054	-0.20473054	-0.20473054	-0.20473054	-0.20473054	-0.20473054	-0.20473054	-0.20473054	-0.20473054	-0.20473054	-0.20473054	-0.20473054	1.3468305
-0.20473054	-0.20473054	-0.20473054	-0.20473054	-0.20473054	-0.20473054	-0.20473054	-0.20473054	-0.20473054	-0.20473054	-0.20473054	-0.20473054	0.26831394	-0.20473054	1.074126	1.8008019	-0.20473054	-0.20473054	-0.20473054	-0.20473054	-0.20473054	-0.20473054	-0.20473054	-0.20473054	-0.20473054	-0.20473054	-0.20473054	-0.20473054	-0.20473054	-0.20473054	-0.20473054	-0.20473054	-0.20473054	-0.20473054	-0.20473054	-0.20473054	-0.20473054	-0.20473054	-0.20473054	0.6177916	-0.20473054	-0.20473054	-0.20473054	-0.20473054	-0.20473054	-0.20473054	-0.20473054	-0.20473054	-0.20473054	-0.20473054
-0.20473054	-0.20473054	-0.20473054	-0.20473054	-0.20473054	-0.20473054	-0.20473054	-0.20473054	-0.20473054	-0.13191232	-0.20473054	-0.20473054	-0.20473054	-0.20473054	-0.20473054	-0.20473054	-0.20473054	-0.20473054	-0.20473054	-0.20473054	-0.20473054	-0.20473054	-0.20473054	-0.20473054	-0.20473054	-0.20473054	-0.20473054	-0.20473054	-0.20473054	-0.20473054	-0.20473054	-0.20473054	-0.20473054	-0.20473054	-0.20473054	-0.20473054	-0.20473054	-0.20473054	-0.20473054	2.2665784	-0.20473054	-0.20473054	-0.20473054	-0.20473054	-0.20473054	-0.20473054	-0.20473054	-0.20473054	-0.20473054	2.0659676
-0.20473054	-0.20473054	-0.20473054	-0.20473054	-0.20473054	-0.20473054	-0.20473054	-0.20473054	2.9645765	-0.20473054	-0.20473054	-0.20473054	-0.20473054	2.5747416	-0.20473054	-0.20473054	-0.20473054	-0.20473054	-0.20473054	-0.20473054	-0.20473054	-0.20473054	-0.20473054	-0.20473054	-0.20473054	-0.20473054	-0.20473054	-0.20473054	-0.20473054	-0.20473054	-0.20473054	-0.20473054	1.5216428	-0.20473054	-0.20473054	-0.20473054	-0.20473054	-0.20473054	-0.20473054	0.65492076	-0.20473054	-0.20473054	-0.19452076	-0.20473054	-0.20473054	-0.20473054	-0.20473054	-0.20473054	-0.20473054	-0.20473054
-0.20473054	-0.20473054	-0.20473054	-0.20473054	-0.20473054	-0.20473054	-0.20473054	-0.20473054	-0.20473054	-0.20473054	-0.20473054	-0.20473054	-0.20473054	-0.20473054	-0.20473054	-0.20473054	-0.20473054	-0.20473054	-0.20473054	-0.20473054	-0.20473054	-0.20473054	-0.20473054	-0.20473054	-0.20473054	-0.20473054	-0.20473054	-0.20473054	-0.20473054	0.2895774	0.4537696	-0.20473054	-0.20473054	-0.20473054	-0.20473054	-0.20473054	-0.20473054	-0.20473054	-0.20473054	-0.20473054	-0.20473054	-0.20473054	-0.20473054	-0.20473054	-0.20473054	-0.20473054	-0.20473054	-0.20473054	-0.20473054	-0.20473054
-0.20473054	-0.20473054	-0.20473054	-0.20473054	-0.20473054	-0.20473054	-0.20473054	-0.20473054	-0.20473054	-0.20473054	-0.20473054	1.1783293	-0.20473054	-0.20473054	-0.20473054	-0.20473054	-0.20473054	-0.20473054	-0.20473054	-0.20473054	-0.20473054	-0.20473054	-0.20473054	-0.20473054	-0.20473054	-0.20473054	-0.20473054	-0.20473054	-0.20473054	0.58194584	-0.20473054	-0.20473054	-0.20473054	-0.20473054	-0.20473054	-0.20473054	0.7095386	-0.20473054	-0.20473054	-0.20473054	-0.20473054	-0.20473054	-0.20473054	-0.20473054	-0.20473054	-0.20473054	-0.20473054	-0.20473054	-0.20473054	-0.20473054
-0.20473054	-0.20473054	-0.20473054	-0.20473054	-0.20473054	-0.20473054	-0.20473054	-0.20473054	-0.20473054	-0.20473054	-0.20473054	-0.20473054	-0.20473054	-0.20473054	-0.20473054	-0.20473054	-0.20473054	-0.20473054	-0.20473054	-0.20473054	-0.20473054	-0.20473054	-0.20473054	-0.20473054	-0.20473054	-0.20473054	-0.20473054	-0.20473054	-0.20473054	-0.20473054	-0.20473054	-0.20473054	-0.20473054	-0.20473054	-0.20473054	-0.20473054	-0.20473054	-0.20473054	-0.20473054	-0.20473054	-0.20473054	-0.20473054	-0.20473054	-0.20473054	-0.20473054	-0.20473054	-0.20473054	-0.20473054	-0.20473054	-0.20473054
-0.20473054	-0.20473054	-0.20473054	-0.20473054	-0.20473054	-0.20473054	-0.20473054	-0.20473054	-0.20473054	0.3092265	-0.20473054	-0.20473054	-0.20473054	-0.20473054	-0.20473054	-0.20473054	-0.20473054	-0.20473054	-0.20473054	-0.20473054	-0.20473054	-0.20473054	-0.20473054	-0.20473054	-0.20473054	0.29809436	-0.20473054	-0.20473054	-0.20473054	-0.20473054	-0.13060321	0.35872775	0.87214905	-0.20473054	-0.20473054	-0.20473054	-0.20473054	-0.20473054	-0.20473054	-0.20473054	-0.20473054	-0.20473054	-0.20473054	-0.20473054	-0.20473054	-0.20473054	-0.20473054	-0.20473054	-0.20473054	-0.20473054
0.6381859	-0.20473054	-0.20473054	-0.20473054	-0.20473054	0.12000418	-0.20473054	-0.20473054	-0.20473054	0.7406408	-0.20473054	-0.20473054	-0.20473054	-0.20473054	-0.20473054	-0.20473054	-0.20473054	-0.20473054	-0.20473054	-0.20473054	-0.20473054	-0.20473054	-0.20473054	-0.20473054	-0.20473054	-0.20473054	-0.20473054	-0.20473054	1.2731345	-0.20473054	-0.20473054	-0.20473054	-0.20473054	-0.20473054	-0.20473054	-0.20473054	-0.20473054	-0.20473054	-0.20473054	-0.20473054	-0.20473054	-0.20473054	-0.20473054	-0.20473054	-0.20473054	-0.20473054	-0.20473054	-0.20473054	-0.20473054	-0.20473054
-0.20473054	-0.20473054	-0.20473054	-0.20473054	-0.20473054	-0.20473054	-0.20473054	-0.20473054	-0.09621591	-0.20473054	-0.20473054	-0.20473054	-0.20473054	-0.20473054	-0.20473054	-0.20473054	-0.20473054	-0.20473054	-0.20473054	-0.20473054	-0.20473054	-0.20473054	-0.20473054	-0.20473054	-0.20473054	-0.20473054	-0.20473054	-0.20473054	0.5500181	-0.20473054	-0.20473054	-0.20473054	-0.20473054	-0.20473054	-0.20473054	-0.20473054	-0.20473054	-0.20473054	-0.20473054	-0.20473054	-0.20473054	-0.20473054	-0.20473054	-0.20473054	-0.20473054	0.39063326	-0.20473054	-0.20473054	-0.20473054	-0.20473054
-0.20473054	-0.20473054	-0.20473054	-0.20473054	-0.20473054	0.70773137	-0.20473054	-0.20473054	0.14205238	-0.20473054	-0.20473054	-0.20473054	-0.20473054	-0.20473054	-0.20473054	-0.20473054	-0.20473054	-0.20473054	-0.20473054	-0.20473054	-0.20473054	-0.20473054	-0.20473054	-0.20473054	-0.20473054	-0.20473054	0.5320514	-0.20473054	-0.20473054	-0.20473054	-0.20473054	-0.20473054	-0.20473054	-0.20473054	-0.20473054	-0.20473054	-0.20473054	-0.20473054	-0.20473054	-0.20473054	-0.20473054	-0.20473054	-0.20473054	-0.20473054	-0.20473054	-0.20473054	-0.20473054	-0.20473054	-0.20473054	-0.20473054
-0.20473054	-0.20473054	-0.20473054	-0.20473054	-0.20473054	0.31531996	0.09274299	-0.20473054	-0.20473054	-0.20473054	-0.20473054	-0.20473054	-0.20473054	-0.20473054	-0.20473054	-0.20473054	-0.20473054	-0.20473054	-0.20473054	-0.20473054	-0.20473054	-0.20473054	-0.20473054	-0.20473054	-0.20473054	-0.20473054	2.7549117	-0.20473054	-0.20473054	-0.20473054	-0.20473054	-0.20473054	-0.20473054	-0.20473054	-0.20473054	-0.20473054	-0.20473054	-0.20473054	-0.20473054	-0.20473054	-0.20473054	-0.20473054	-0.20473054	-0.10085883	-0.20473054	-0.20473054	-0.20473054	-0.20473054	-0.20473054	-0.20473054
-0.20473054	-0.20473054	-0.20473054	-0.20473054	-0.20473054	0.46531257	1.7088447	0.2240978	-0.20473054	-0.20473054	1.5547402	-0.20473054	-0.20473054	-0.20473054	-0.20473054	-0.20473054	-0.20473054	-0.19669119	-0.20473054	-0.20473054	-0.20473054	-0.20473054	-0.20473054	-0.20473054	-0.20473054	-0.20473054	-0.20473054	-0.20473054	-0.20473054	-0.20473054	-0.20473054	0.5920644	-0.20473054	-0.20473054	-0.20473054	-0.20473054	-0.20473054	-0.20473054	-0.20473054	-0.20473054	-0.20473054	-0.20473054	-0.20473054	-0.20473054	-0.20473054	-0.20473054	-0.20473054	-0.20473054	-0.20473054	-0.20473054
-0.20473054	-0.20473054	-0.20473054	-0.20473054	0.6435476	0.20797583	-0.20473054	-0.20473054	-0.20473054	-0.20473054	-0.20473054	-0.20473054	-0.20473054	-0.20473054	-0.20473054	-0.20473054	-0.20473054	3.540299	-0.20473054	0.06856332	-0.20473054	-0.20473054	-0.20473054	-0.20473054	-0.20473054	-0.20473054	-0.20473054	-0.20473054	-0.20473054	-0.20473054	-0.20473054	-0.20473054	-0.20473054	-0.040031165	-0.20473054	-0.20473054	-0.20473054	-0.20473054	-0.20473054	-0.20473054	-0.20473054	-0.20473054	-0.20473054	-0.20473054	-0.20473054	-0.20473054	-0.20473054	-0.20473054	-0.20473054	-0.20473054
-0.20473054	-0.20473054	-0.20473054	-0.20473054	-0.20473054	-0.20473054	-0.20473054	-0.20473054	-0.20473054	-0.20473054	-0.20473054	-0.20473054	-0.20473054	-0.20473054	-0.20473054	-0.20473054	-0.20473054	-0.20473054	-0.20473054	-0.20473054	-0.20473054	-0.20473054	-0.20473054	-0.20473054	-0.20473054	0.090009965	-0.20473054	-0.20473054	-0.20473054	-0.20473054	-0.20473054	-0.20473054	-0.20473054	-0.20473054	-0.20473054	-0.20473054	-0.20473054	-0.20473054	-0.20473054	-0.20473054	-0.20473054	-0.20473054	-0.20473054	-0.008128655	-0.20473054	-0.20473054	-0.20473054	-0.20473054	-0.20473054	-0.20473054
-0.20473054	-0.20473054	-0.20473054	-0.20473054	-0.20473054	0.19674158	-0.20473054	-0.20473054	-0.20473054	-0.20473054	-0.20473054	-0.20473054	-0.20473054	-0.20473054	-0.20473054	-0.20473054	-0.20473054	-0.20473054	-0.20473054	-0.20473054	-0.20473054	-0.20473054	-0.20473054	-0.20473054	-0.20473054	-0.20473054	-0.20473054	-0.20473054	-0.20473054	-0.20473054	-0.20473054	-0.20473054	-0.20473054	2.4817345	-0.20473054	-0.20473054	-0.20473054	-0.20473054	-0.20473054	0.6018357	-0.20473054	-0.20473054	-0.20473054	-0.20473054	-0.20473054	-0.20473054	-0.20473054	-0.20473054	-0.20473054	-0.20473054
-0.20473054	-0.20473054	-0.20473054	-0.20473054	-0.20473054	0.99562335	-0.20473054	0.082139924	-0.20473054	-0.20473054	-0.20473054	-0.20473054	-0.20473054	-0.20473054	-0.20473054	-0.20473054	-0.20473054	-0.20473054	-0.20473054	-0.20473054	-0.20473054	-0.20473054	-0.20473054	-0.20473054	-0.20473054	-0.20473054	-0.20473054	-0.20473054	-0.20473054	-0.20473054	-0.20473054	-0.20473054	-0.20473054	-0.20473054	0.16073348	0.91085154	-0.20473054	-0.20473054	-0.20473054	-0.20473054	-0.20473054	-0.20473054	-0.20473054	-0.20473054	-0.20473054	-0.20473054	-0.20473054	-0.20473054	-0.20473054	-0.20473054
-0.20473054	-0.20473054	-0.20473054	-0.20473054	-0.20473054	-0.20473054	-0.20473054	-0.20473054	-0.20473054	-0.20473054	-0.20473054	-0.20473054	-0.20473054	-0.20473054	-0.20473054	-0.20473054	-0.20473054	-0.20473054	-0.20473054	-0.20473054	-0.20473054	-0.20473054	-0.20473054	-0.20473054	-0.20473054	-0.20473054	-0.20473054	-0.20473054	-0.20473054	-0.20473054	-0.20473054	-0.20473054	-0.20473054	-0.20473054	-0.20473054	-0.20473054	2.0968976	-0.20473054	-0.20473054	-0.20473054	-0.20473054	-0.20473054	-0.20473054	3.0658247	-0.20473054	-0.20473054	-0.20473054	-0.20473054	-0.20473054	-0.20473054
-0.20473054	0.13942848	-0.20473054	-0.20473054	-0.20473054	0.78542954	-0.20473054	0.41646963	-0.20473054	-0.20473054	-0.20473054	-0.20473054	-0.20473054	-0.20473054	-0.20473054	-0.20473054	-0.20473054	-0.20473054	-0.20473054	-0.20473054	-0.20473054	-0.20473054	0.704283	-0.20473054	-0.20473054	-0.20473054	-0.20473054	-0.20473054	-0.20473054	-0.20473054	-0.20473054	-0.20473054	-0.20473054	-0.20473054	-0.20473054	0.9172964	0.18815835	-0.20473054	-0.20473054	-0.20473054	-0.20473054	-0.20473054	-0.20473054	0.6755785	0.46722546	-0.20473054	-0.20473054	0.4036236	-0.20473054	-0.20473054
-0.20473054	0.27196708	-0.20473054	-0.20473054	-0.20473054	-0.20473054	-0.20473054	-0.20473054	-0.20473054	-0.20473054	-0.20473054	-0.20473054	-0.20473054	-0.20473054	-0.20473054	-0.20473054	-0.20473054	-0.20473054	-0.20473054	-0.20473054	-0.20473054	-0.1901652	2.4982643	0.46340925	-0.20473054	-0.20473054	-0.20473054	-0.20473054	-0.20473054	-0.20473054	-0.20473054	-0.20473054	-0.20473054	-0.20473054	-0.20473054	-0.20473054	-0.20473054	-0.20473054	-0.20473054	-0.20473054	-0.20473054	-0.20473054	-0.20473054	2.0631695	-0.20473054	-0.20473054	0.08014571	-0.20473054	-0.20473054	-0.20473054
-0.20473054	-0.20473054	-0.20473054	-0.20473054	-0.20473054	-0.20473054	-0.20473054	-0.20473054	0.011529458	-0.20473054	-0.20473054	-0.20473054	-0.20473054	-0.20473054	-0.20473054	-0.20473054	-0.20473054	-0.20473054	-0.20473054	-0.20473054	-0.20473054	-0.20473054	0.23312947	3.137117	-0.20473054	-0.20473054	-0.20473054	-0.20473054	-0.20473054	-0.20473054	-0.20473054	-0.20473054	-0.20473054	-0.20473054	-0.20473054	-0.20473054	-0.20473054	-0.20473054	-0.20473054	-0.20473054	-0.20473054	-0.20473054	-0.20473054	-0.20473054	-0.20473054	-0.20473054	0.57235736	-0.20473054	-0.20473054	-0.20473054
0.8812541	-0.20473054	-0.20473054	-0.20473054	-0.20473054	-0.20473054	-0.20473054	0.8442259	1.3549242	-0.20473054	-0.20473054	-0.20473054	-0.20473054	-0.20473054	-0.20473054	-0.20473054	-0.20473054	-0.20473054	-0.20473054	-0.20473054	-0.20473054	-0.20473054	-0.20473054	1.1288732	-0.20473054	-0.20473054	-0.20473054	-0.20473054	-0.20473054	-0.20473054	-0.20473054	-0.20473054	-0.20473054	-0.20473054	-0.20473054	-0.20473054	-0.20473054	-0.20473054	-0.20473054	0.15316984	-0.20473054	-0.20473054	-0.20473054	-0.20473054	-0.14964037	-0.20473054	-0.20473054	-0.20473054	-0.20473054	-0.20473054
-0.20473054	-0.20473054	-0.20473054	-0.20473054	-0.20473054	-0.20473054	-0.20473054	0.05982083	0.105045594	-0.20473054	-0.20473054	-0.20473054	-0.20473054	-0.20473054	-0.20473054	-0.20473054	-0.20473054	-0.20473054	-0.20473054	-0.20473054	-0.20473054	-0.20473054	-0.20473054	-0.20473054	-0.20473054	-0.20473054	-0.20473054	-0.20473054	0.5957159	-0.20473054	-0.20473054	-0.20473054	-0.20473054	-0.20473054	-0.20473054	-0.20473054	-0.20473054	0.08985053	-0.20473054	-0.20473054	-0.20473054	-0.20473054	-0.20473054	-0.20473054	-0.20473054	-0.20473054	-0.20473054	-0.20473054	-0.20473054	-0.20473054
-0.20473054	-0.20473054	-0.20473054	-0.20473054	-0.20473054	-0.20473054	-0.20473054	-0.20473054	-0.20473054	-0.20473054	-0.20473054	-0.20473054	-0.20473054	-0.20473054	-0.20473054	-0.20473054	-0.20473054	-0.20473054	-0.20473054	-0.20473054	-0.20473054	-0.20473054	-0.20473054	0.3280721	0.6800372	-0.20473054	-0.20473054	-0.20473054	-0.20473054	-0.20473054	-0.20473054	-0.20473054	-0.20473054	-0.20473054	-0.20473054	-0.20473054	-0.20473054	-0.20473054	-0.20473054	-0.20473054	-0.20473054	-0.20473054	-0.20473054	0.027072906	-0.20473054	-0.20473054	-0.20473054	-0.20473054	-0.20473054	-0.20473054
-0.20473054	-0.20473054	-0.20473054	-0.20473054	-0.20473054	-0.20473054	-0.20473054	-0.20473054	-0.20473054	0.12669624	-0.20473054	-0.20473054	-0.20473054	-0.20473054	-0.20473054	-0.20473054	-0.20473054	-0.20473054	-0.20473054	-0.20473054	-0.20473054	-0.20473054	-0.20473054	-0.20473054	-0.20473054	-0.20473054	0.0055676047	-0.20473054	-0.20473054	-0.20473054	-0.20473054	-0.20473054	-0.20473054	-0.20473054	-0.20473054	-0.20473054	-0.20473054	-0.20473054	-0.20473054	-0.20473054	-0.20473054	-0.20473054	-0.20473054	-0.20473054	-0.20473054	-0.20473054	-0.20473054	-0.20473054	-0.20473054	-0.20473054
-0.20473054	-0.20473054	-0.20473054	-0.20473054	-0.20473054	0.6061344	-0.20473054	-0.20473054	0.4018377	0.3354313	-0.20473054	-0.20473054	-0.20473054	0.3716912	-0.20473054	-0.20473054	-0.20473054	-0.20473054	-0.20473054	-0.20473054	-0.20473054	-0.20473054	-0.20473054	-0.20473054	-0.20473054	-0.20473054	-0.20473054	-0.20473054	-0.20473054	-0.20473054	-0.20473054	-0.20473054	-0.20473054	-0.20473054	1.8132597	-0.20473054	-0.20473054	-0.20473054	-0.20473054	-0.20473054	-0.20473054	-0.20473054	-0.20473054	-0.20473054	-0.20473054	-0.20473054	-0.06862751	0.5011186	1.5900767	-0.20473054
-0.20473054	-0.20473054	-0.20473054	-0.20473054	-0.20473054	-0.20473054	-0.20473054	-0.20473054	-0.20473054	0.38015398	0.5878851	-0.20473054	-0.20473054	0.17724526	-0.20473054	-0.20473054	-0.20473054	-0.20473054	-0.20473054	-0.20473054	-0.20473054	-0.20473054	-0.20473054	-0.20473054	-0.20473054	-0.20473054	0.35581166	-0.20473054	-0.20473054	-0.20473054	-0.20473054	-0.20473054	-0.20473054	-0.20473054	-0.20473054	-0.20473054	-0.20473054	-0.20473054	-0.20473054	-0.20473054	-0.20473054	-0.20473054	-0.20473054	-0.20473054	-0.20473054	-0.13279061	0.17640513	1.7109421	-0.20473054	-0.20473054
-0.20473054	-0.20473054	-0.20473054	-0.20473054	-0.20473054	-0.20473054	-0.20473054	-0.20473054	-0.20473054	0.51311195	1.5232321	-0.20473054	-0.20473054	-0.20473054	-0.20473054	-0.20473054	-0.20473054	-0.20473054	-0.20473054	-0.20473054	-0.20473054	-0.20473054	-0.20473054	-0.20473054	-0.20473054	-0.20473054	-0.20473054	-0.20473054	-0.20473054	-0.20473054	-0.20473054	-0.20473054	-0.20473054	-0.20473054	-0.20473054	-0.20473054	-0.20473054	-0.20473054	-0.20473054	-0.20473054	-0.20473054	-0.20473054	-0.20473054	-0.20473054	-0.20473054	-0.20473054	-0.20473054	-0.20473054	-0.20473054	-0.20473054
-0.20473054	0.17807187	-0.20473054	-0.20473054	-0.20473054	-0.20473054	-0.20473054	-0.20473054	-0.20473054	-0.20473054	2.573229	1.4477572	-0.20473054	-0.20473054	-0.20473054	-0.20473054	-0.20473054	-0.20473054	-0.20473054	-0.20473054	-0.20473054	-0.20473054	-0.20473054	-0.20473054	-0.20473054	-0.20473054	-0.20473054	-0.20473054	-0.20473054	-0.20473054	-0.20473054	-0.20473054	-0.20473054	-0.20473054	-0.20473054	-0.20473054	-0.20473054	-0.20473054	-0.20473054	-0.20473054	-0.20473054	-0.20473054	0.72947425	-0.20473054	-0.20473054	-0.20473054	-0.20473054	-0.20473054	-0.20473054	-0.20473054
-0.20473054	-0.20473054	-0.20473054	-0.20473054	-0.20473054	-0.20473054	-0.20473054	-0.20473054	-0.20473054	-0.20473054	0.7800222	-0.20473054	-0.20473054	-0.20473054	-0.20473054	-0.20473054	-0.20473054	-0.20473054	-0.20473054	-0.20473054	-0.20473054	-0.20473054	-0.20473054	-0.20473054	-0.20473054	0.77485096	-0.20473054	-0.20473054	-0.20473054	-0.20473054	-0.20473054	-0.20473054	-0.20473054	-0.20473054	-0.20473054	-0.20473054	-0.20473054	-0.20473054	-0.20473054	-0.20473054	-0.20473054	-0.20473054	-0.20473054	-0.20473054	-0.20473054	-0.20473054	-0.20473054	-0.20473054	-0.20473054	-0.20473054
-0.20473054	-0.20473054	-0.20473054	-0.20473054	-0.20473054	-0.20473054	-0.20473054	-0.20473054	-0.20473054	-0.20473054	0.5725596	-0.20473054	-0.20473054	-0.20473054	-0.20473054	-0.20473054	-0.20473054	-0.20473054	-0.20473054	-0.20473054	-0.20473054	-0.20473054	-0.20473054	-0.20473054	-0.20473054	-0.20473054	-0.20473054	-0.20473054	-0.20473054	-0.20473054	-0.20473054	-0.20473054	-0.20473054	-0.20473054	-0.20473054	-0.20473054	-0.20473054	-0.20473054	-0.20473054	-0.20473054	-0.20473054	-0.20473054	-0.20473054	-0.20473054	-0.20473054	-0.20473054	-0.20473054	-0.20473054	-0.20473054	-0.20473054
-0.20473054	-0.20473054	-0.20473054	-0.20473054	-0.20473054	-0.20473054	-0.20473054	-0.20473054	-0.20473054	-0.20473054	1.3049845	-0.08922877	-0.20473054	-0.20473054	-0.20473054	-0.20473054	-0.20473054	-0.20473054	-0.20473054	-0.20473054	-0.20473054	-0.20473054	-0.20473054	0.6362802	-0.20473054	-0.20473054	-0.20473054	-0.20473054	-0.20473054	-0.20473054	-0.20473054	-0.20473054	-0.20473054	-0.20473054	-0.20473054	-0.20473054	-0.20473054	-0.20473054	-0.20473054	-0.20473054	-0.20473054	-0.20473054	-0.20473054	-0.20473054	-0.20473054	-0.20473054	-0.20473054	-0.20473054	-0.20473054	-0.20473054
-0.20473054	-0.20473054	-0.20473054	-0.20473054	-0.20473054	-0.20473054	-0.20473054	-0.20473054	-0.20473054	-0.20473054	-0.20473054	-0.20473054	-0.20473054	-0.20473054	-0.20473054	-0.20473054	-0.20473054	-0.20473054	-0.20473054	-0.20473054	-0.20473054	-0.20473054	-0.20473054	-0.20473054	-0.20473054	-0.20473054	-0.20473054	-0.20473054	-0.20473054	-0.20473054	-0.20473054	-0.20473054	-0.20473054	-0.20473054	-0.20473054	-0.20473054	-0.20473054	-0.20473054	-0.20473054	-0.20473054	-0.20473054	-0.20473054	-0.20473054	-0.20473054	-0.20473054	-0.20473054	-0.20473054	-0.20473054	-0.20473054	-0.20473054
-0.20473054	-0.20473054	-0.20473054	-0.20473054	-0.20473054	-0.20473054	-0.20473054	-0.20473054	-0.20473054	-0.20473054	-0.20473054	-0.20473054	-0.20473054	-0.20473054	-0.20473054	-0.20473054	-0.20473054	-0.20473054	-0.20473054	-0.20473054	-0.20473054	-0.20473054	-0.20473054	-0.20473054	-0.20473054	-0.20473054	-0.20473054	-0.20473054	-0.20473054	-0.20473054	-0.20473054	-0.20473054	-0.20473054	-0.20473054	-0.20473054	-0.20473054	-0.20473054	-0.20473054	-0.20473054	-0.20473054	-0.20473054	-0.20473054	0.47359407	-0.20473054	-0.20473054	-0.20473054	-0.20473054	-0.20473054	-0.20473054	-0.20473054
-0.20473054	-0.20473054	0.7094861	-0.20473054	-0.20473054	-0.20473054	-0.20473054	-0.20473054	-0.20473054	-0.20473054	0.85531104	-0.20473054	-0.20473054	-0.20473054	-0.20473054	-0.20473054	-0.20473054	-0.20473054	-0.20473054	-0.20473054	-0.20473054	-0.20473054	-0.20473054	-0.20473054	-0.20473054	-0.20473054	-0.20473054	-0.20473054	-0.20473054	-0.20473054	-0.20473054	-0.20473054	-0.20473054	-0.20473054	-0.20473054	-0.20473054	-0.20473054	-0.20473054	-0.20473054	-0.20473054	-0.20473054	-0.20473054	-0.20473054	-0.20473054	-0.20473054	0.022607911	-0.20473054	-0.20473054	-0.20473054	-0.20473054
-0.20473054	-0.20473054	-0.20473054	-0.18392739	-0.20473054	-0.20473054	-0.20235908	-0.20473054	-0.20473054	-0.20473054	0.23536468	-0.20473054	-0.20473054	-0.20473054	-0.20473054	-0.20473054	-0.20473054	-0.20473054	-0.20473054	-0.20473054	-0.20473054	-0.20473054	-0.20473054	-0.20473054	-0.20473054	-0.20473054	-0.20473054	-0.20473054	-0.20473054	-0.20473054	-0.20473054	-0.20473054	-0.20473054	-0.20473054	-0.20473054	-0.20473054	-0.20473054	-0.20473054	-0.20473054	-0.20473054	-0.20473054	-0.20473054	-0.20473054	-0.20473054	-0.20473054	-0.20473054	-0.20473054	-0.20473054	-0.20473054	-0.20473054
-0.20473054	0.054903485	1.4052827	-0.20473054	-0.20473054	0.045309857	-0.20473054	-0.20473054	-0.20473054	-0.20473054	-0.20473054	0.6446813	-0.20473054	-0.20473054	-0.20473054	-0.20473054	-0.20473054	-0.20473054	-0.20473054	-0.20473054	-0.20473054	-0.20473054	-0.20473054	-0.20473054	-0.20473054	-0.20473054	-0.20473054	0.1282037	-0.20473054	-0.20473054	-0.20473054	-0.20473054	-0.20473054	-0.20473054	-0.20473054	-0.20473054	-0.20473054	-0.20473054	-0.20473054	1.7859366	-0.20473054	-0.20473054	-0.20473054	-0.20473054	-0.20473054	-0.20473054	-0.20473054	-0.20473054	-0.20473054	-0.20473054
-0.20473054	-0.06897884	-0.20473054	-0.20473054	-0.20473054	-0.20473054	-0.20473054	-0.20473054	-0.20473054	-0.20473054	-0.20473054	0.82863796	-0.20473054	-0.20473054	-0.20473054	-0.20473054	-0.20473054	-0.20473054	-0.20473054	-0.20473054	-0.20473054	-0.20473054	-0.20473054	-0.20473054	-0.20473054	-0.20473054	-0.20473054	-0.20473054	-0.20473054	-0.20473054	-0.20473054	0.41557366	-0.20473054	-0.20473054	-0.20473054	-0.20473054	-0.20473054	-0.20473054	-0.20473054	-0.20473054	-0.20473054	-0.20473054	-0.20473054	-0.20473054	-0.20473054	-0.155743	-0.20473054	-0.20473054	-0.20473054	-0.20473054
0.62147516	-0.20473054	-0.20473054	-0.20473054	-0.20473054	-0.20473054	-0.20473054	-0.20473054	-0.20473054	-0.20473054	-0.20473054	-0.20473054	-0.20473054	0.7736421	-0.20473054	-0.20473054	-0.20473054	-0.20473054	-0.20473054	-0.20473054	-0.20473054	-0.20473054	0.10388866	-0.20473054	-0.20473054	-0.20473054	-0.20473054	-0.20473054	0.7342309	-0.20473054	-0.20473054	-0.20473054	-0.20473054	-0.20473054	-0.20473054	-0.20473054	-0.20473054	-0.20473054	-0.20473054	-0.20473054	-0.20473054	-0.20473054	-0.20473054	-0.20473054	-0.20473054	-0.20473054	-0.20473054	-0.20473054	-0.20473054	-0.20473054
-0.20473054	-0.20473054	-0.20473054	-0.20473054	-0.20473054	-0.20473054	-0.20473054	-0.20473054	-0.20473054	-0.20473054	0.4727066	-0.20473054	-0.20473054	-0.20473054	-0.20473054	-0.20473054	-0.20473054	-0.20473054	-0.20473054	-0.20473054	-0.20473054	-0.20473054	-0.20473054	-0.20473054	-0.20473054	-0.20473054	-0.20473054	-0.20473054	-0.20473054	-0.20473054	-0.20473054	-0.20473054	-0.20473054	-0.20473054	-0.20473054	-0.20473054	-0.20473054	-0.20473054	-0.20473054	-0.20473054	-0.20473054	-0.20473054	-0.20473054	-0.20473054	0.6266147	-0.20473054	-0.20473054	1.6763679	1.3542668	-0.20473054
-0.20473054	-0.20473054	-0.20473054	-0.20473054	-0.20473054	-0.20473054	-0.20473054	-0.20473054	-0.20473054	-0.20473054	-0.20473054	-0.20473054	-0.20473054	-0.20473054	-0.20473054	-0.20473054	-0.20473054	-0.20473054	-0.20473054	-0.20473054	-0.20473054	-0.20473054	-0.20473054	-0.20473054	-0.20473054	-0.20473054	-0.20473054	-0.20473054	-0.20473054	1.7872771	-0.20473054	-0.20473054	-0.20473054	-0.20473054	-0.20473054	0.8215118	-0.20473054	-0.20473054	-0.20473054	-0.20473054	-0.20473054	-0.20473054	-0.20473054	-0.20473054	0.18709849	-0.20473054	-0.20473054	0.0838411	0.6066605	-0.20473054
-0.20473054	-0.20473054	-0.20473054	-0.20473054	-0.20473054	-0.20473054	-0.20473054	-0.20473054	-0.20473054	-0.20473054	-0.20473054	1.5141231	-0.20473054	-0.20473054	-0.20473054	-0.20473054	0.29952025	-0.20473054	-0.20473054	-0.20473054	-0.20473054	-0.20473054	-0.20473054	-0.20473054	-0.20473054	0.8757099	-0.20473054	-0.20473054	-0.20473054	-0.20473054	-0.20473054	-0.20473054	-0.20473054	-0.20473054	-0.20473054	-0.20473054	-0.20473054	-0.20473054	-0.20473054	-0.20473054	-0.20473054	-0.20473054	-0.20473054	-0.20473054	0.6917593	-0.20473054	-0.20473054	-0.20473054	-0.20473054	-0.20473054
-0.20473054	-0.20473054	-0.20473054	-0.20473054	-0.20473054	-0.20473054	-0.20473054	-0.20473054	-0.20473054	-0.20473054	-0.06583299	2.8129237	-0.18504785	-0.20473054	-0.20473054	-0.20473054	-0.20473054	-0.20473054	-0.20473054	-0.20473054	-0.20473054	-0.20473054	-0.20473054	-0.20473054	-0.20473054	-0.20473054	-0.20473054	-0.20473054	-0.20473054	-0.20473054	-0.20473054	-0.20473054	-0.20473054	-0.20473054	-0.20473054	-0.20473054	-0.20473054	-0.20473054	-0.20473054	-0.20473054	-0.20473054	-0.20473054	-0.20473054	-0.20473054	0.013165867	-0.20473054	-0.20473054	-0.20473054	-0.20473054	-0.20473054
-0.20473054	-0.20473054	-0.20473054	-0.20473054	-0.20473054	-0.20473054	-0.20473054	-0.20473054	-0.20473054	0.00019161576	-0.20473054	1.7418547	-0.20473054	-0.20473054	-0.20473054	-0.20473054	-0.20473054	-0.20473054	-0.20473054	-0.20473054	-0.20473054	-0.20473054	-0.20473054	-0.20473054	-0.20473054	-0.20473054	-0.20473054	-0.20473054	-0.20473054	-0.20473054	-0.20473054	-0.20473054	-0.16589582	-0.20473054	-0.20473054	-0.20473054	-0.20473054	-0.20473054	-0.20473054	-0.20473054	-0.20473054	-0.20473054	-0.20473054	-0.20473054	-0.20473054	-0.20473054	-0.20473054	-0.20473054	-0.20473054	-0.20473054
-0.20473054	-0.20473054	-0.20473054	-0.20473054	-0.20473054	-0.20473054	-0.20473054	-0.20473054	-0.20473054	-0.20473054	-0.20473054	0.4499771	2.9536529	2.546018	-0.20473054	-0.20473054	-0.20473054	-0.20473054	-0.20473054	-0.20473054	-0.20473054	-0.20473054	-0.20473054	-0.20473054	-0.20473054	-0.20473054	-0.20473054	-0.20473054	-0.20473054	-0.20473054	-0.20473054	-0.20473054	-0.20473054	-0.20473054	-0.20473054	-0.20473054	-0.20473054	-0.20473054	-0.20473054	-0.20473054	-0.20473054	-0.20473054	-0.20473054	-0.20473054	-0.20473054	-0.20473054	-0.20473054	-0.20473054	-0.20473054	-0.20473054
-0.20473054	-0.20473054	-0.20473054	-0.20473054	-0.20473054	-0.20473054	-0.20473054	-0.20473054	-0.20473054	-0.20473054	-0.20473054	0.9142098	3.105767	2.828954	0.25779462	-0.20473054	-0.20473054	-0.20473054	-0.20473054	-0.20473054	-0.20473054	-0.20473054	-0.20473054	-0.20473054	-0.20473054	-0.20473054	-0.20473054	-0.20473054	-0.05249263	-0.20473054	-0.20473054	-0.20473054	-0.20473054	-0.20473054	-0.20473054	-0.20473054	-0.20473054	-0.20473054	-0.20473054	-0.20473054	-0.20473054	-0.20473054	-0.20473054	-0.20473054	-0.20473054	-0.20473054	-0.20473054	-0.20473054	-0.20473054	-0.20473054
-0.20473054	-0.20473054	-0.20473054	-0.20473054	-0.20473054	-0.20473054	-0.20473054	-0.20473054	-0.20473054	-0.20473054	-0.20473054	-0.20473054	-0.20473054	2.4406495	1.2858839	-0.20473054	-0.20473054	-0.20473054	-0.20473054	-0.20473054	-0.20473054	-0.20473054	-0.20473054	-0.20473054	-0.20473054	-0.20473054	-0.20473054	-0.20473054	-0.20473054	-0.20473054	-0.20473054	-0.20473054	-0.20473054	-0.20473054	-0.20473054	-0.20473054	-0.20473054	-0.20473054	-0.20473054	-0.20473054	-0.20473054	-0.20473054	-0.20473054	-0.20473054	-0.20473054	-0.20473054	-0.17302892	-0.20473054	-0.20473054	-0.20473054
-0.06735653	-0.20473054	2.1917756	-0.20473054	-0.20473054	-0.20473054	-0.20473054	-0.20473054	-0.20473054	-0.20473054	-0.20473054	-0.20473054	-0.20473054	1.509168	-0.20473054	-0.20473054	-0.20473054	-0.20473054	-0.20473054	-0.20473054	0.09990684	-0.20473054	0.49608308	-0.20473054	-0.20473054	-0.20473054	-0.20473054	-0.20473054	-0.20473054	-0.20473054	-0.20473054	-0.20473054	-0.20473054	-0.20473054	-0.20473054	-0.20473054	-0.20473054	-0.20473054	-0.20473054	-0.20473054	-0.20473054	-0.20473054	-0.20473054	-0.20473054	-0.20473054	-0.20473054	-0.20473054	-0.20473054	-0.20473054	-0.20473054
-0.20473054	-0.20473054	-0.20473054	-0.20473054	-0.20473054	-0.20473054	-0.20473054	-0.20473054	-0.20473054	-0.20473054	-0.20473054	-0.20473054	-0.20473054	-0.20259877	1.2150182	1.835333	-0.20473054	-0.20473054	-0.20473054	-0.20473054	-0.20473054	-0.20473054	-0.20473054	-0.20473054	-0.20473054	-0.20473054	-0.20473054	-0.20473054	-0.20473054	-0.20473054	-0.20473054	0.12998807	-0.20473054	0.6158024	0.5473336	-0.20473054	-0.20473054	-0.20473054	-0.20473054	-0.20473054	0.032291003	-0.20473054	-0.20473054	-0.20473054	-0.20473054	-0.20473054	-0.20473054	-0.20473054	-0.20473054	-0.20473054
-0.20473054	-0.20473054	-0.20473054	-0.20473054	-0.20473054	-0.20473054	-0.20473054	-0.20473054	-0.20473054	-0.20473054	-0.20473054	-0.20473054	-0.20473054	-0.20473054	0.6313517	2.7212229	-0.20473054	-0.20473054	-0.20473054	-0.20473054	-0.20473054	-0.20473054	-0.20473054	-0.20473054	-0.20473054	-0.20473054	-0.20473054	-0.20473054	-0.20473054	-0.20473054	-0.20473054	-0.20473054	-0.09267722	-0.20473054	-0.20473054	-0.20473054	-0.20473054	-0.014746657	-0.20473054	-0.20473054	-0.20473054	-0.20473054	-0.20473054	-0.20473054	1.5401483	-0.20473054	-0.20473054	-0.20473054	-0.20473054	-0.20473054
-0.20473054	-0.20473054	-0.20473054	-0.20473054	-0.20473054	-0.20473054	-0.20473054	-0.20473054	-0.20473054	-0.20473054	0.23457535	-0.20473054	-0.20473054	-0.20473054	-0.20473054	2.4592817	-0.20473054	-0.20473054	-0.20473054	-0.20473054	-0.20473054	-0.20473054	-0.20473054	-0.20473054	-0.20473054	-0.20473054	-0.20473054	-0.20473054	-0.20473054	-0.091620594	-0.20473054	-0.20473054	-0.20473054	-0.20473054	-0.20473054	-0.20473054	-0.20473054	-0.20473054	-0.20473054	-0.20473054	-0.20473054	-0.20473054	-0.20473054	-0.20473054	-0.20473054	-0.20473054	-0.20473054	-0.20473054	-0.20473054	-0.20473054
-0.20473054	-0.20473054	-0.20473054	-0.20473054	-0.20473054	-0.20473054	0.0396662	-0.20473054	-0.20473054	-0.20473054	-0.20473054	-0.20473054	-0.20473054	-0.20473054	-0.20473054	2.456249	-0.20473054	-0.20473054	-0.20473054	-0.20473054	-0.20473054	-0.20473054	-0.20473054	-0.20473054	-0.20473054	-0.20473054	-0.20473054	-0.20473054	-0.20473054	-0.20473054	-0.20473054	-0.20473054	-0.20473054	-0.20473054	-0.20473054	-0.20473054	-0.20473054	-0.20473054	-0.20473054	-0.20473054	-0.20473054	-0.20473054	-0.20473054	-0.20473054	-0.20473054	-0.20473054	-0.20473054	-0.20473054	-0.20473054	-0.20473054
-0.20473054	-0.20473054	-0.20473054	-0.20473054	-0.20473054	-0.20473054	-0.20473054	-0.20473054	-0.20473054	-0.20473054	-0.20473054	-0.20473054	0.34091392	-0.20473054	-0.20473054	0.51829726	0.8986107	-0.20473054	-0.20473054	-0.20473054	-0.20473054	-0.20473054	-0.20473054	-0.20473054	-0.20473054	-0.20473054	-0.20473054	-0.20473054	-0.20473054	-0.20473054	-0.20473054	-0.20473054	-0.20473054	-0.20473054	-0.20473054	-0.20473054	-0.20473054	-0.20473054	-0.20473054	-0.20473054	-0.20473054	-0.20473054	-0.20473054	-0.20473054	-0.20473054	-0.20473054	-0.20473054	-0.20473054	-0.20473054	-0.20473054
-0.20473054	-0.20473054	-0.20473054	-0.20473054	-0.20473054	-0.20473054	-0.20473054	-0.20473054	-0.20473054	-0.20473054	-0.20473054	-0.20473054	-0.20473054	-0.20473054	-0.20473054	0.515033	2.5708299	1.4937773	-0.20473054	-0.20473054	-0.20473054	2.4832597	-0.20473054	-0.20473054	-0.20473054	-0.20473054	-0.20473054	-0.20473054	-0.20473054	-0.20473054	-0.20473054	-0.20473054	-0.20473054	-0.20473054	-0.20473054	-0.20473054	-0.20473054	-0.20473054	-0.20473054	-0.20473054	-0.20473054	-0.20473054	-0.20473054	-0.20473054	-0.20473054	-0.20473054	-0.20473054	-0.20473054	-0.20473054	-0.20473054
-0.20473054	-0.20473054	-0.20473054	-0.20473054	-0.20473054	-0.20473054	-0.20473054	-0.20473054	-0.20473054	-0.20473054	-0.20473054	-0.20473054	-0.20473054	-0.20473054	-0.20473054	-0.20473054	-0.20473054	1.2945325	0.7565845	-0.20473054	-0.20473054	-0.20473054	-0.20473054	-0.20473054	-0.20473054	-0.20473054	-0.20473054	-0.20473054	-0.20473054	-0.20473054	-0.20473054	-0.20473054	-0.20473054	-0.20473054	-0.20473054	-0.20473054	-0.20473054	-0.20473054	-0.20473054	-0.20473054	-0.20473054	-0.20473054	-0.20473054	-0.20473054	-0.20473054	-0.11149352	-0.20473054	-0.20473054	-0.20473054	-0.20473054
-0.20473054	-0.20473054	-0.20473054	-0.06853951	-0.20473054	-0.20473054	-0.20473054	-0.20473054	0.45414913	0.602925	-0.20473054	-0.20473054	-0.20473054	0.20942074	-0.20473054	0.90320724	-0.20473054	0.77673703	0.07162352	-0.20473054	-0.20473054	-0.20473054	-0.20473054	-0.20473054	-0.20473054	0.47169212	-0.20473054	-0.20473054	-0.20473054	-0.20473054	-0.20473054	-0.20473054	-0.20473054	-0.20473054	-0.20473054	-0.20473054	-0.20473054	-0.20473054	-0.20473054	-0.20473054	-0.20473054	0.019794406	-0.20473054	-0.20473054	-0.20473054	-0.07878625	-0.20473054	-0.20473054	-0.20473054	-0.20473054
-0.20473054	-0.20473054	-0.20473054	-0.20473054	-0.20473054	-0.20473054	-0.20473054	-0.20473054	1.9303684	1.9479972	-0.20473054	0.48891094	-0.20473054	-0.20473054	-0.20473054	-0.20473054	-0.20473054	-0.20473054	-0.13836199	-0.20473054	-0.20473054	-0.20473054	-0.20473054	-0.20473054	-0.20473054	-0.20473054	-0.20473054	-0.20473054	-0.20473054	-0.20473054	-0.20473054	-0.20473054	-0.20473054	-0.20473054	-0.20473054	-0.20473054	-0.20473054	-0.20473054	-0.20473054	-0.20473054	-0.20473054	-0.20473054	-0.20473054	-0.20473054	-0.20473054	-0.20473054	-0.20473054	-0.20473054	-0.20473054	-0.20473054
-0.20473054	-0.20473054	-0.20473054	-0.20473054	-0.20473054	-0.20473054	-0.20473054	1.4270527	0.58633524	-0.20473054	-0.20473054	-0.20473054	-0.20473054	-0.07427873	-0.20473054	-0.20473054	0.035158243	-0.20473054	0.33121896	-0.20473054	-0.20473054	-0.20473054	-0.20473054	-0.20473054	-0.20473054	-0.20473054	-0.20473054	-0.20473054	-0.20473054	-0.20473054	-0.20473054	-0.20473054	1.2108282	-0.20473054	-0.20473054	-0.20473054	-0.20473054	-0.20473054	-0.20473054	-0.20473054	-0.20473054	-0.20473054	-0.20473054	-0.20473054	-0.20473054	-0.20473054	-0.20473054	-0.20473054	-0.20473054	-0.20473054
-0.20473054	-0.20473054	-0.20473054	-0.20473054	-0.20473054	1.2164121	1.2966938	-0.20473054	-0.20473054	-0.20473054	-0.20473054	-0.20473054	-0.20473054	-0.20473054	-0.20473054	-0.20473054	-0.20473054	-0.20473054	-0.20473054	-0.20473054	-0.20473054	-0.20473054	-0.20473054	-0.20473054	-0.20473054	-0.20473054	-0.20473054	-0.20473054	-0.20473054	-0.20473054	-0.20473054	-0.20473054	-0.20473054	-0.20473054	-0.20473054	-0.20473054	-0.20473054	-0.20473054	-0.20473054	-0.20473054	-0.20473054	-0.20473054	-0.20473054	-0.20473054	-0.20473054	-0.20473054	-0.20473054	-0.20473054	-0.20473054	-0.20473054
-0.20473054	-0.20473054	-0.20473054	-0.20473054	1.4269753	2.574941	-0.20473054	-0.20473054	-0.20473054	-0.20473054	-0.20473054	-0.20473054	-0.20473054	-0.20473054	-0.20473054	0.13295431	-0.20473054	-0.20473054	-0.20473054	-0.20473054	-0.20473054	-0.20473054	-0.20473054	-0.20473054	-0.20473054	-0.20473054	-0.20473054	-0.20473054	0.9785308	-0.20473054	-0.20473054	-0.20473054	-0.20473054	-0.20473054	-0.20473054	-0.20473054	-0.20473054	-0.20473054	-0.20473054	-0.20473054	-0.20473054	-0.20473054	-0.20473054	-0.20473054	-0.20473054	-0.20473054	-0.20473054	-0.20473054	-0.20473054	-0.20473054
-0.20473054	-0.20473054	-0.20473054	-0.20473054	2.7215068	0.52189124	-0.20473054	-0.20473054	-0.20473054	-0.20473054	-0.20473054	-0.20473054	-0.20473054	-0.20473054	-0.20473054	-0.20473054	-0.20473054	-0.20473054	-0.20473054	-0.20473054	-0.20473054	-0.20473054	-0.20473054	-0.20473054	-0.20473054	-0.20473054	-0.20473054	-0.20473054	-0.20473054	-0.20473054	-0.20473054	-0.20473054	-0.20473054	-0.20473054	-0.20473054	-0.20473054	-0.20473054	-0.20473054	-0.20473054	-0.20473054	-0.20473054	-0.20473054	-0.20473054	-0.20473054	-0.20473054	-0.20473054	-0.20473054	-0.20473054	-0.20473054	-0.20473054
-0.20473054	-0.20473054	0.8424778	1.6653588	-0.20473054	-0.20473054	-0.20473054	-0.20473054	-0.20473054	-0.20473054	-0.20473054	-0.20473054	-0.20473054	-0.20473054	-0.20473054	-0.20473054	-0.20473054	-0.20473054	-0.20473054	-0.20473054	-0.20473054	-0.20473054	-0.20473054	-0.20473054	-0.20473054	-0.20473054	-0.20473054	-0.20473054	-0.20473054	-0.20473054	-0.20473054	-0.20473054	-0.20473054	-0.20473054	-0.20473054	-0.20473054	-0.20473054	-0.20473054	-0.20473054	-0.20473054	-0.20473054	-0.20473054	-0.20473054	-0.20473054	0.2577871	-0.20473054	-0.20473054	-0.20473054	-0.20473054	-0.20473054
-0.20473054	-0.20473054	1.8953063	1.5903718	-0.20473054	-0.20473054	-0.12083181	-0.20473054	-0.20473054	-0.20473054	-0.20473054	-0.20473054	-0.20473054	-0.20473054	-0.20473054	-0.20473054	-0.20473054	-0.20473054	-0.20473054	-0.20473054	-0.20473054	-0.20473054	-0.20473054	-0.20473054	0.7198178	-0.20473054	-0.20473054	-0.20473054	-0.20473054	-0.20473054	-0.20473054	-0.20473054	-0.20473054	-0.14861432	-0.20473054	-0.20473054	-0.20473054	-0.20473054	-0.20473054	-0.20473054	-0.20473054	-0.20473054	-0.20473054	-0.20473054	-0.20473054	-0.20473054	-0.20473054	-0.20473054	-0.20473054	-0.20473054
-0.20473054	1.4072702	0.07775669	1.2982281	-0.20473054	-0.20473054	-0.20473054	-0.20473054	-0.20473054	-0.20473054	-0.20473054	-0.20473054	-0.20473054	-0.20473054	-0.20473054	-0.20473054	0.20868337	-0.20473054	-0.20473054	-0.20473054	-0.20473054	-0.20473054	-0.20473054	-0.20473054	0.2748129	-0.20473054	-0.20473054	-0.20473054	-0.20473054	-0.20473054	-0.20473054	-0.20473054	-0.20473054	-0.20473054	-0.20473054	-0.20473054	-0.20473054	-0.20473054	-0.20473054	-0.20473054	-0.20473054	-0.20473054	-0.20473054	-0.20473054	-0.20473054	-0.20473054	-0.20473054	-0.20473054	-0.20473054	-0.20473054
-0.20473054	-0.20473054	-0.20473054	-0.20473054	-0.20473054	-0.20473054	-0.20473054	-0.20473054	-0.20473054	-0.20473054	-0.20473054	-0.20473054	-0.20473054	-0.20473054	-0.20473054	-0.20473054	-0.20473054	-0.20473054	-0.20473054	-0.20473054	-0.20473054	-0.20473054	-0.20473054	-0.20473054	0.32730424	-0.20473054	-0.20473054	-0.20473054	-0.20473054	-0.20473054	-0.20473054	-0.20473054	-0.20473054	-0.20473054	-0.20473054	-0.20473054	-0.20473054	-0.20473054	-0.20473054	-0.20473054	-0.20473054	-0.20473054	-0.20473054	-0.20473054	-0.20473054	-0.20473054	-0.20473054	-0.20473054	-0.20473054	-0.20473054
-0.20473054	0.5077491	-0.20473054	-0.20473054	1.2749724	-0.20473054	-0.20473054	-0.20473054	-0.20473054	-0.20473054	-0.16832125	-0.20473054	-0.20473054	-0.20473054	-0.20473054	-0.20473054	-0.20473054	-0.20473054	-0.20473054	-0.20473054	-0.20473054	-0.20473054	-0.20473054	-0.20473054	-0.20473054	-0.20473054	-0.20473054	-0.20473054	-0.20473054	-0.20473054	-0.20473054	-0.20473054	-0.20473054	-0.20473054	-0.20473054	-0.20473054	-0.20473054	-0.20473054	-0.20473054	-0.20473054	-0.20473054	-0.20473054	-0.20473054	-0.20473054	-0.20473054	-0.20473054	-0.20473054	-0.20473054	-0.20473054	-0.20473054
-0.20473054	2.679507	-0.20473054	-0.20473054	-0.20473054	-0.20473054	-0.20473054	-0.20473054	-0.20473054	-0.20473054	-0.20473054	-0.20473054	-0.20473054	-0.20473054	-0.20473054	-0.20473054	-0.20473054	-0.20473054	-0.20473054	-0.20473054	-0.20473054	-0.20473054	-0.20473054	-0.20473054	-0.20473054	-0.20473054	-0.20473054	-0.20473054	-0.20473054	-0.20473054	-0.20473054	-0.20473054	-0.20473054	-0.20473054	-0.20473054	-0.20473054	-0.20473054	-0.20473054	-0.20473054	-0.20473054	-0.20473054	-0.20473054	-0.20473054	-0.20473054	-0.20473054	-0.20473054	-0.20473054	-0.20473054	-0.20473054	-0.20473054
0.4119177	-0.20473054	-0.20473054	-0.20473054	-0.20473054	-0.20473054	-0.20473054	-0.20473054	-0.20473054	-0.20473054	-0.20473054	-0.20473054	-0.20473054	-0.20473054	-0.20473054	-0.20473054	-0.20473054	-0.20473054	-0.20473054	-0.20473054	-0.20473054	-0.20473054	-0.20473054	-0.20473054	-0.20473054	-0.20473054	-0.20473054	-0.20473054	-0.20473054	-0.20473054	-0.20473054	-0.20473054	-0.20473054	-0.20473054	-0.20473054	-0.20473054	-0.20473054	-0.20473054	-0.20473054	-0.20473054	-0.20473054	-0.20473054	-0.20473054	-0.20473054	-0.20473054	-0.20473054	-0.20473054	-0.20473054	-0.20473054	-0.20473054
-0.20473054	-0.20473054	-0.20473054	-0.20473054	-0.20473054	-0.20473054	-0.20473054	1.0168066	-0.20473054	-0.20473054	-0.20473054	-0.20473054	-0.20473054	-0.20473054	-0.06407082	-0.20473054	-0.20473054	-0.20473054	-0.20473054	-0.20473054	-0.20473054	-0.20473054	-0.20473054	-0.20473054	-0.20473054	-0.20473054	-0.20473054	-0.20473054	-0.20473054	-0.20473054	-0.20473054	-0.20473054	-0.20473054	-0.20473054	-0.20473054	-0.20473054	-0.20473054	-0.20473054	-0.20473054	-0.20473054	-0.20473054	-0.20473054	-0.20473054	-0.20473054	-0.20473054	-0.20473054	-0.20473054	-0.20473054	-0.20473054	-0.20473054
-0.20473054	-0.20473054	-0.20473054	-0.20473054	-0.20473054	-0.20473054	0.79818165	0.61349803	-0.20473054	-0.20473054	-0.20473054	-0.20473054	-0.20473054	-0.20473054	-0.20473054	-0.20473054	-0.20473054	-0.20473054	-0.20473054	-0.20473054	-0.20473054	-0.20473054	-0.20473054	-0.20473054	-0.20473054	-0.20473054	-0.20473054	-0.20473054	-0.20473054	-0.20473054	-0.20473054	-0.20473054	-0.20473054	-0.20473054	-0.20473054	-0.20473054	-0.20473054	-0.20473054	2.1655607	-0.20473054	-0.20473054	-0.20473054	-0.20473054	-0.20473054	-0.20473054	-0.20473054	-0.20473054	-0.20473054	-0.20473054	-0.20473054
-0.20473054	-0.20473054	-0.20473054	-0.20473054	-0.20473054	-0.20473054	-0.20473054	2.216665	-0.20473054	-0.20473054	-0.20473054	-0.20473054	-0.20473054	-0.20473054	-0.20473054	-0.20473054	-0.20473054	-0.20473054	-0.20473054	-0.20473054	-0.20473054	-0.20473054	-0.20473054	-0.20473054	-0.20473054	-0.20473054	-0.20473054	-0.20473054	-0.20473054	-0.20473054	-0.20473054	-0.20473054	-0.20473054	-0.20473054	-0.20473054	-0.20473054	-0.20473054	-0.20473054	-0.20473054	-0.20473054	-0.20473054	-0.20473054	-0.20473054	-0.20473054	-0.20473054	-0.20473054	-0.20473054	-0.20473054	-0.20473054	-0.20473054
-0.20473054	-0.20473054	-0.20473054	-0.20473054	-0.20473054	-0.20473054	-0.20473054	-0.20473054	-0.20473054	-0.20473054	-0.20473054	-0.20473054	-0.20473054	-0.20473054	0.1131794	-0.20473054	-0.20473054	-0.20473054	-0.20473054	-0.20473054	-0.20473054	-0.20473054	-0.20473054	-0.20473054	-0.20473054	-0.20473054	-0.20473054	-0.20473054	-0.20473054	-0.20473054	-0.20473054	-0.20473054	-0.20473054	-0.20473054	-0.20473054	-0.20473054	-0.20473054	-0.20473054	-0.20473054	-0.20473054	-0.20473054	-0.20473054	-0.20473054	-0.20473054	-0.20473054	-0.20473054	-0.20473054	-0.20473054	-0.20473054	-0.20473054
-0.20473054	-0.20473054	-0.20473054	-0.20473054	-0.20473054	-0.20473054	-0.20473054	-0.20473054	1.5975561	-0.20473054	-0.20473054	-0.20473054	-0.20473054	-0.20473054	-0.20473054	-0.20473054	-0.20473054	-0.20473054	-0.20473054	-0.20473054	-0.20473054	-0.20473054	-0.20473054	-0.20473054	-0.20473054	-0.20473054	-0.20473054	-0.20473054	-0.20473054	-0.09026424	-0.20473054	1.2479978	0.8890828	-0.20473054	-0.20473054	-0.20473054	-0.20473054	-0.20473054	-0.20473054	-0.20473054	-0.20473054	-0.20473054	-0.20473054	-0.20473054	-0.20473054	-0.20473054	-0.20473054	-0.20473054	-0.20473054	-0.20473054
-0.20473054	-0.20473054	-0.20473054	-0.20473054	-0.20473054	-0.20473054	-0.20473054	-0.20473054	0.8259361	-0.20473054	-0.20473054	-0.20473054	-0.20473054	-0.20473054	-0.20473054	-0.20473054	-0.20473054	-0.20473054	-0.20473054	-0.20473054	-0.20473054	-0.20473054	-0.20473054	-0.20473054	-0.20473054	-0.20473054	-0.20473054	-0.20473054	-0.20473054	-0.20473054	-0.20473054	-0.20473054	-0.20473054	-0.20473054	-0.20473054	-0.20473054	-0.20473054	-0.20473054	-0.20473054	-0.20473054	-0.20473054	-0.20473054	-0.20473054	-0.20473054	-0.20473054	-0.20473054	-0.20473054	-0.20473054	-0.20473054	-0.20473054
-0.20473054	-0.20473054	-0.20473054	-0.20473054	-0.20473054	-0.20473054	-0.20473054	-0.20473054	-0.20473054	-0.20473054	1.2829897	-0.20473054	-0.20473054	-0.20473054	-0.20473054	-0.20473054	-0.20473054	-0.20473054	-0.20473054	-0.20473054	-0.20473054	-0.20473054	-0.20473054	-0.20473054	-0.20473054	-0.20473054	-0.20473054	-0.20473054	-0.20473054	-0.20473054	-0.20473054	-0.20473054	-0.20473054	-0.20473054	-0.20473054	-0.20473054	-0.20473054	0.696647	-0.20473054	-0.20473054	-0.20473054	-0.20473054	-0.20473054	-0.20473054	-0.20473054	-0.20473054	-0.20473054	-0.20473054	-0.20473054	-0.20473054
-0.20473054	-0.20473054	-0.20473054	-0.20473054	0.6837629	-0.20473054	-0.20473054	-0.20473054	-0.20473054	-0.20473054	2.6629622	-0.20473054	-0.20473054	-0.20473054	-0.20473054	-0.20473054	-0.20473054	-0.20473054	-0.20473054	-0.20473054	-0.20473054	-0.20473054	-0.20473054	-0.20473054	-0.20473054	-0.20473054	-0.20473054	-0.20473054	-0.20473054	-0.20473054	-0.20473054	-0.20473054	-0.20473054	-0.20473054	-0.20473054	-0.20473054	-0.20473054	-0.15272672	-0.20473054	-0.20473054	-0.20473054	-0.20473054	-0.20473054	-0.20473054	-0.20473054	-0.20473054	-0.20473054	-0.20473054	-0.20473054	-0.20473054
-0.20473054	0.8218965	-0.20473054	-0.20473054	-0.20473054	-0.20473054	-0.20473054	-0.20473054	-0.20473054	-0.20473054	-0.20473054	-0.20473054	-0.20473054	-0.20473054	-0.20473054	-0.20473054	-0.20473054	-0.20473054	-0.20473054	-0.20473054	-0.20473054	-0.20473054	-0.20473054	-0.20473054	-0.20473054	-0.20473054	-0.20473054	0.102587365	-0.20473054	-0.20473054	-0.20473054	-0.20473054	-0.20473054	-0.20473054	-0.20473054	-0.20473054	-0.20473054	-0.20473054	-0.20473054	1.3765062	-0.20473054	-0.20473054	-0.20473054	-0.20473054	-0.20473054	-0.20473054	-0.20473054	-0.20473054	-0.20473054	-0.20473054
-0.20473054	-0.20473054	-0.20473054	-0.20473054	-0.20473054	-0.20473054	-0.20473054	-0.20473054	-0.20473054	-0.20473054	-0.20473054	-0.20473054	-0.20473054	-0.20473054	-0.20473054	-0.20473054	-0.20473054	-0.20473054	-0.20473054	-0.20473054	-0.20473054	-0.20473054	-0.20473054	-0.20473054	-0.20473054	-0.20473054	-0.20473054	-0.20473054	-0.20473054	-0.20473054	-0.20473054	-0.20473054	-0.20473054	-0.20473054	-0.20473054	-0.20473054	-0.20473054	-0.20473054	-0.20473054	-0.13132021	0.29691347	2.7466247	-0.20473054	-0.20473054	-0.20473054	-0.20473054	1.1608158	1.6356379	0.7644542	-0.20473054
-0.20473054	-0.20473054	-0.20473054	-0.20473054	-0.20473054	-0.20473054	-0.20473054	-0.20473054	-0.20473054	-0.20473054	-0.20473054	-0.20473054	-0.20473054	-0.20473054	-0.20473054	-0.20473054	-0.20473054	-0.20473054	-0.20473054	-0.20473054	-0.20473054	-0.20473054	-0.20473054	-0.20473054	-0.20473054	-0.20473054	0.96223533	-0.20473054	-0.20473054	-0.20473054	-0.20473054	-0.20473054	-0.20473054	-0.20473054	-0.20473054	-0.20473054	0.37739268	-0.20473054	-0.20473054	-0.20473054	-0.20473054	0.94842225	-0.20473054	-0.20473054	-0.20473054	-0.20473054	0.7743608	0.63715833	-0.20473054	-0.20473054
-0.20473054	-0.20473054	-0.20473054	-0.20473054	-0.20473054	-0.20473054	-0.20473054	-0.20473054	-0.20473054	-0.20473054	-0.20473054	-0.20473054	-0.20473054	-0.20473054	-0.20473054	-0.20473054	-0.20473054	-0.20473054	-0.20473054	-0.20473054	-0.20473054	-0.20473054	-0.20473054	-0.20473054	-0.20473054	-0.20473054	-0.20473054	-0.20473054	-0.20473054	-0.20473054	-0.20473054	-0.20473054	-0.20473054	-0.20473054	-0.20473054	1.557393	0.65835965	-0.20473054	-0.20473054	-0.20473054	-0.20473054	-0.20473054	0.16528778	3.8583803	-0.20473054	-0.20473054	-0.20473054	-0.20473054	-0.20473054	-0.20473054
-0.20473054	-0.20473054	-0.20473054	-0.20473054	-0.20473054	-0.20473054	-0.20473054	-0.20473054	-0.20473054	-0.20473054	-0.20473054	-0.20473054	-0.20473054	-0.20473054	-0.20473054	-0.20473054	-0.20473054	-0.20473054	-0.20473054	0.52521837	-0.20473054	-0.20473054	-0.20473054	-0.20473054	-0.20473054	-0.20473054	-0.20473054	-0.20473054	-0.20473054	-0.20473054	-0.20473054	-0.20473054	-0.20473054	-0.20473054	-0.20473054	-0.20473054	0.38604566	-0.20473054	-0.20473054	-0.20473054	-0.20473054	-0.20473054	-0.20473054	0.46370456	-0.20473054	-0.20473054	-0.20473054	-0.20473054	-0.20473054	-0.20473054
-0.20473054	-0.20473054	-0.20473054	-0.20473054	-0.20473054	-0.20473054	-0.20473054	-0.20473054	-0.20473054	-0.20473054	-0.20473054	-0.20473054	-0.20473054	-0.20473054	-0.20473054	-0.20473054	-0.20473054	-0.20473054	-0.20473054	-0.20473054	-0.20473054	-0.20473054	-0.20473054	-0.20473054	-0.20473054	-0.20473054	-0.20473054	-0.20473054	0.18294092	-0.20473054	-0.20473054	-0.20473054	-0.20473054	-0.20473054	-0.20473054	-0.20473054	-0.20473054	-0.20473054	-0.20473054	-0.20473054	-0.20473054	-0.20473054	-0.20473054	-0.20473054	-0.20473054	-0.20473054	-0.20473054	-0.20473054	-0.20473054	-0.20473054
-0.20473054	-0.20473054	-0.20473054	-0.20473054	-0.17388216	-0.20473054	-0.20473054	-0.20473054	-0.20473054	-0.20473054	-0.20473054	-0.20473054	-0.20473054	-0.20473054	-0.20473054	-0.20473054	-0.20473054	-0.20473054	-0.20473054	-0.20473054	-0.20473054	-0.20473054	2.203521	-0.20473054	-0.20473054	-0.20473054	-0.20473054	-0.20473054	-0.20473054	0.93084437	-0.20473054	-0.20473054	-0.20473054	-0.20473054	-0.20473054	-0.20473054	-0.20473054	-0.20473054	-0.20473054	-0.20473054	-0.20473054	-0.20473054	-0.20473054	-0.20473054	-0.20473054	-0.20473054	-0.20473054	-0.20473054	-0.20473054	-0.20473054
-0.20473054	-0.20473054	-0.20473054	-0.20473054	-0.20473054	-0.20473054	-0.20473054	-0.20473054	-0.20473054	-0.20473054	-0.20473054	-0.20473054	-0.20473054	-0.20473054	-0.20473054	-0.20473054	-0.20473054	-0.20473054	-0.20473054	-0.20473054	-0.20473054	-0.20473054	-0.20473054	-0.20473054	0.0610293	-0.20473054	-0.20473054	-0.20473054	-0.20473054	0.9768749	1.1564893	-0.20473054	-0.20473054	-0.20473054	-0.20473054	-0.20473054	-0.20473054	-0.20473054	-0.20473054	-0.20473054	-0.20473054	-0.20473054	-0.20473054	-0.20473054	-0.20473054	-0.20473054	-0.20473054	-0.20473054	-0.20473054	-0.20473054
2.19381	-0.20473054	-0.20473054	-0.20473054	-0.20473054	-0.20473054	-0.20473054	-0.20473054	-0.20473054	-0.20473054	0.21376508	-0.20473054	-0.20473054	-0.20473054	-0.20473054	-0.20473054	-0.20473054	-0.20473054	-0.20473054	-0.20473054	-0.20473054	-0.20473054	-0.20473054	-0.20473054	-0.20473054	-0.20473054	-0.20473054	-0.20473054	-0.20473054	-0.20473054	2.9907687	0.22772755	1.6319035	-0.20473054	-0.20473054	-0.20473054	-0.20473054	-0.20473054	-0.20473054	-0.20473054	-0.20473054	-0.20473054	-0.20473054	-0.20473054	-0.20473054	-0.20473054	-0.20473054	-0.20473054	-0.20473054	-0.20473054
-0.20473054	0.169416	-0.20473054	-0.20473054	-0.20473054	-0.20473054	-0.20473054	-0.20473054	-0.20473054	-0.20473054	-0.20473054	-0.20473054	-0.20473054	-0.20473054	-0.20473054	-0.20473054	-0.20473054	-0.20473054	-0.20473054	-0.20473054	-0.20473054	-0.20473054	-0.20473054	-0.20473054	-0.20473054	-0.20473054	-0.20473054	-0.20473054	-0.20473054	-0.20473054	-0.20473054	2.6367536	3.7335386	1.3774906	-0.20473054	-0.20473054	-0.20473054	-0.20473054	-0.20473054	-0.20473054	-0.20473054	-0.20473054	-0.20473054	-0.20473054	-0.20473054	-0.20473054	-0.20473054	-0.20473054	-0.20473054	-0.20473054
-0.20473054	-0.20473054	-0.20473054	-0.20473054	-0.20473054	-0.20473054	-0.20473054	-0.20473054	-0.20473054	-0.20473054	-0.20473054	-0.20473054	-0.20473054	-0.20473054	-0.20473054	-0.20473054	-0.20473054	-0.20473054	-0.20473054	-0.20473054	-0.20473054	-0.20473054	-0.20473054	-0.20473054	-0.20473054	-0.20473054	0.14043058	-0.20473054	-0.20473054	-0.20473054	-0.20473054	-0.20473054	-0.16451168	1.74431	1.4985983	-0.20473054	-0.20473054	-0.20473054	-0.20473054	-0.20473054	-0.20473054	-0.20473054	-0.20473054	-0.20473054	-0.20473054	-0.20473054	-0.20473054	-0.20473054	-0.20473054	-0.20473054
-0.20473054	-0.20473054	-0.20473054	-0.20473054	-0.20473054	-0.20473054	0.45423362	-0.20473054	-0.20473054	-0.20473054	-0.20473054	-0.20473054	-0.20473054	-0.20473054	-0.20473054	-0.20473054	-0.20473054	0.2639515	-0.20473054	-0.20473054	-0.20473054	-0.20473054	-0.20473054	-0.20473054	-0.20473054	-0.20473054	-0.20473054	-0.20473054	-0.20473054	-0.20473054	-0.20473054	-0.20473054	-0.20473054	1.0880234	0.860671	-0.20473054	0.04827429	-0.20473054	-0.20473054	-0.20473054	-0.20473054	-0.20473054	-0.20473054	-0.20473054	-0.20473054	-0.20473054	-0.20473054	-0.20473054	-0.20473054	-0.20473054
-0.20473054	-0.20473054	-0.20473054	-0.20473054	-0.20473054	-0.20473054	4.039121	-0.16856277	-0.20473054	-0.20473054	-0.20473054	-0.20473054	-0.20473054	-0.20473054	-0.20473054	-0.20473054	-0.20473054	-0.20473054	-0.20473054	-0.20473054	-0.20473054	-0.20473054	-0.20473054	-0.20473054	1.0730361	-0.20473054	-0.20473054	-0.20473054	0.17408526	-0.20473054	-0.20473054	-0.20473054	-0.20473054	-0.20473054	-0.20473054	-0.20473054	1.0607799	-0.20473054	1.9323766	-0.20473054	-0.20473054	0.14911026	-0.20473054	-0.20473054	-0.20473054	-0.20473054	-0.20473054	-0.20473054	-0.20473054	-0.20473054
-0.20473054	-0.20473054	-0.20473054	-0.20473054	-0.20473054	-0.20473054	-0.20473054	0.08887549	-0.20473054	-0.20473054	-0.20473054	-0.20473054	-0.20473054	-0.20473054	-0.20473054	-0.20473054	-0.20473054	-0.20473054	-0.20473054	-0.20473054	-0.20473054	-0.20473054	-0.20473054	-0.20473054	-0.026130985	-0.20473054	-0.20473054	-0.20473054	-0.20473054	-0.20473054	-0.20473054	-0.20473054	-0.20473054	-0.20473054	-0.20473054	-0.20473054	-0.20473054	0.47060874	0.40936464	-0.20473054	-0.20473054	-0.20473054	-0.20473054	-0.20473054	-0.20473054	-0.20473054	-0.20473054	-0.20473054	-0.20473054	-0.20473054
-0.20473054	-0.20473054	-0.20473054	-0.20473054	-0.20473054	-0.20473054	1.8646773	0.19918449	-0.20473054	-0.20473054	-0.20473054	-0.20473054	-0.20473054	-0.20473054	-0.20473054	-0.20473054	-0.20473054	-0.20473054	-0.20473054	0.2519928	-0.13927855	0.09799556	1.3943582	-0.20473054	-0.20473054	-0.20473054	-0.20473054	-0.20473054	-0.20473054	-0.20473054	-0.20473054	-0.20473054	-0.20473054	-0.20473054	-0.20473054	-0.20473054	-0.20473054	-0.20473054	0.2929211	-0.20473054	-0.20473054	-0.20473054	-0.20473054	-0.20473054	-0.20473054	-0.20473054	-0.20473054	-0.20473054	-0.20473054	-0.20473054
-0.20473054	-0.20473054	-0.20473054	-0.20473054	-0.20473054	-0.20473054	1.5685976	-0.20473054	-0.20473054	-0.20473054	-0.20473054	-0.20473054	-0.20473054	-0.20473054	-0.20473054	-0.20473054	-0.20473054	-0.20473054	-0.0864971	-0.20473054	-0.20473054	-0.18852584	-0.20473054	-0.20473054	-0.20473054	-0.20473054	-0.20473054	0.58935124	-0.20473054	-0.20473054	-0.20473054	-0.20473054	-0.20473054	-0.20473054	-0.20473054	-0.20473054	-0.20473054	-0.20473054	-0.20473054	-0.20473054	-0.20473054	-0.20473054	-0.20473054	-0.20473054	-0.20473054	0.049311038	-0.20473054	-0.20473054	-0.20473054	-0.20473054
-0.20473054	-0.20473054	-0.20473054	-0.20473054	-0.20473054	-0.20473054	-0.20473054	0.76839113	0.26646248	-0.20473054	-0.20473054	-0.20473054	-0.20473054	-0.20473054	-0.20473054	-0.20473054	-0.20473054	-0.20473054	-0.048490778	0.55771714	-0.20473054	-0.20473054	-0.20473054	-0.20473054	-0.20473054	-0.20473054	-0.20473054	-0.20473054	-0.20473054	-0.20473054	-0.20473054	-0.20473054	-0.20473054	-0.20473054	-0.20473054	-0.20473054	-0.20473054	-0.20473054	-0.20473054	-0.20473054	-0.06557189	0.18584971	-0.20473054	-0.20473054	-0.20473054	-0.20473054	-0.20473054	-0.20473054	-0.20473054	-0.20473054
-0.20473054	-0.20473054	-0.20473054	-0.20473054	-0.20473054	-0.20473054	-0.20473054	1.112301	-0.20473054	-0.20473054	-0.20473054	-0.20473054	-0.20473054	-0.20473054	-0.20473054	-0.20473054	-0.20473054	-0.20473054	-0.20473054	-0.20473054	-0.20473054	-0.20473054	-0.20473054	-0.20473054	-0.20473054	-0.20473054	-0.20473054	-0.20473054	-0.20473054	-0.20473054	-0.20473054	-0.20473054	-0.20473054	-0.20473054	-0.20473054	-0.20473054	-0.20473054	-0.20473054	-0.20473054	-0.20473054	-0.20473054	-0.20473054	-0.20473054	-0.20473054	-0.20473054	-0.20473054	-0.20473054	-0.20473054	-0.20473054	-0.20473054
-0.20473054	1.2755343	-0.20473054	-0.20473054	-0.20473054	-0.20473054	0.29852843	-0.20473054	-0.20473054	-0.20473054	-0.20473054	-0.20473054	-0.20473054	-0.20473054	-0.20473054	-0.20473054	-0.20473054	-0.20473054	-0.20473054	0.03718905	-0.20473054	-0.20473054	-0.20473054	-0.20473054	-0.20473054	-0.20473054	-0.20473054	-0.20473054	-0.20473054	-0.20473054	-0.20473054	-0.20473054	-0.010530975	-0.20473054	-0.20473054	-0.20473054	-0.20473054	-0.20473054	3.990392	-0.20473054	-0.20473054	-0.20473054	-0.20473054	-0.20473054	-0.20473054	-0.20473054	-0.20473054	-0.20473054	-0.20473054	0.43659648
-0.20473054	-0.20473054	-0.20473054	-0.20473054	-0.20473054	-0.20473054	-0.20473054	-0.20473054	-0.20473054	-0.20473054	-0.20473054	-0.20473054	-0.20473054	-0.20473054	-0.20473054	-0.20473054	-0.20473054	-0.20473054	-0.20473054	-0.20473054	-0.20473054	-0.20473054	-0.20473054	-0.20473054	-0.20473054	-0.20473054	-0.20473054	-0.20473054	-0.20473054	-0.20473054	0.0346548	-0.20473054	-0.11337809	-0.20473054	-0.20473054	-0.20473054	-0.20473054	-0.20473054	-0.20473054	-0.20473054	-0.20473054	-0.20473054	-0.20473054	-0.20473054	-0.20473054	-0.20473054	-0.20473054	-0.20473054	-0.20473054	-0.20473054
-0.20473054	1.4562773	-0.20473054	-0.20473054	-0.20473054	-0.20473054	-0.20473054	0.9428078	0.1683094	-0.20473054	-0.20473054	-0.20473054	-0.20473054	-0.20473054	-0.20473054	-0.20473054	-0.20473054	-0.20473054	-0.20473054	-0.20473054	-0.20473054	-0.20473054	-0.20473054	-0.20473054	-0.20473054	-0.20473054	-0.20473054	-0.20473054	-0.20473054	-0.20473054	-0.20473054	-0.20473054	-0.20473054	-0.20473054	-0.20473054	-0.20473054	-0.20473054	-0.20473054	-0.20473054	-0.20473054	-0.20473054	-0.20473054	-0.20473054	-0.20473054	-0.20473054	-0.20473054	-0.20473054	-0.20473054	-0.20473054	-0.20473054
-0.20473054	-0.20473054	-0.20473054	-0.20473054	0.33514467	-0.20473054	-0.20473054	-0.12835279	0.110381685	-0.20473054	-0.20473054	-0.20473054	-0.20473054	-0.20473054	-0.20473054	-0.20473054	-0.20473054	-0.20473054	-0.20473054	-0.20473054	-0.20473054	-0.20473054	-0.20473054	-0.20473054	-0.20473054	-0.20473054	-0.20473054	-0.20473054	-0.20473054	-0.20473054	-0.20473054	-0.20473054	-0.20473054	-0.20473054	-0.20473054	-0.20473054	-0.20473054	-0.20473054	-0.20473054	-0.20473054	-0.20473054	0.28624758	-0.20473054	-0.20473054	-0.20473054	-0.20473054	-0.20473054	-0.20473054	-0.20473054	-0.20473054
-0.050702844	-0.20473054	-0.20473054	-0.20473054	-0.20473054	1.7178181	1.4308739	-0.20473054	-0.20473054	-0.20473054	-0.20473054	-0.20473054	-0.20473054	-0.20473054	-0.20473054	-0.20473054	-0.20473054	-0.20473054	-0.20473054	-0.20473054	-0.20473054	-0.20473054	-0.20473054	-0.20473054	-0.20473054	-0.20473054	-0.20473054	-0.20473054	-0.20473054	-0.20473054	-0.20473054	-0.20473054	-0.20473054	-0.20473054	-0.20473054	-0.20473054	-0.20473054	-0.20473054	-0.20473054	-0.20473054	-0.20473054	-0.20473054	-0.20473054	-0.20473054	-0.20473054	-0.20473054	-0.20473054	-0.20473054	-0.20473054	-0.20473054
-0.20473054	-0.20473054	-0.20473054	-0.20473054	-0.20473054	2.9524276	0.93044174	-0.20473054	-0.03175554	-0.20473054	-0.20473054	-0.20473054	-0.20473054	-0.20473054	-0.20473054	-0.20473054	-0.20473054	-0.13573477	-0.20473054	0.41759005	-0.09243419	-0.20473054	-0.20473054	-0.20473054	-0.20473054	-0.20473054	-0.20473054	-0.20473054	-0.20473054	-0.20473054	-0.20473054	-0.20473054	-0.20473054	-0.20473054	-0.20473054	-0.20473054	-0.20473054	-0.20473054	-0.20473054	-0.20473054	-0.20473054	-0.20473054	-0.20473054	-0.20473054	-0.20473054	-0.20473054	-0.20473054	-0.20473054	-0.20473054	-0.20473054
-0.20473054	-0.20473054	-0.20473054	0.54026246	0.1355324	1.6131135	-0.20473054	-0.20473054	-0.20473054	-0.20473054	-0.20473054	2.8043103	-0.20473054	-0.20473054	-0.20473054	-0.20473054	-0.20473054	1.9482378	-0.20473054	-0.20473054	1.7803787	-0.20473054	-0.20473054	-0.20473054	-0.20473054	-0.20473054	-0.20473054	-0.20473054	-0.20473054	-0.20473054	-0.20473054	-0.20473054	-0.20473054	-0.20473054	-0.20473054	-0.20473054	-0.20473054	-0.20473054	-0.20473054	-0.20473054	-0.20473054	-0.20473054	-0.20473054	-0.20473054	-0.20473054	0.43843758	-0.20473054	-0.20473054	-0.20473054	-0.20473054
-0.20473054	-0.20473054	-0.20473054	-0.20473054	-0.20473054	2.257502	-0.20473054	-0.20473054	-0.20473054	-0.20473054	-0.20473054	0.022709271	-0.20473054	-0.20473054	-0.20473054	-0.20473054	-0.20473054	4.4783463	-0.20473054	-0.20473054	-0.07586922	-0.20473054	-0.20473054	-0.20473054	-0.20473054	-0.20473054	-0.20473054	-0.20473054	-0.20473054	-0.20473054	-0.20473054	-0.20473054	-0.20473054	-0.20473054	0.9615609	-0.20473054	-0.20473054	-0.20473054	-0.20473054	-0.20473054	-0.20473054	-0.20473054	-0.20473054	-0.20473054	-0.20473054	-0.20473054	-0.20473054	-0.20473054	-0.20473054	-0.20473054
-0.20473054	-0.20473054	-0.20473054	-0.20473054	0.28071427	-0.20473054	-0.20473054	-0.20473054	-0.17520158	-0.20473054	-0.20473054	-0.20473054	-0.20473054	-0.20473054	-0.20473054	-0.20473054	-0.20473054	2.752623	-0.20473054	-0.20473054	-0.20473054	-0.20473054	-0.20473054	-0.20473054	-0.20473054	-0.20473054	-0.20473054	-0.20473054	-0.20473054	-0.20473054	0.029479157	-0.20473054	-0.20473054	-0.20473054	-0.20473054	-0.20473054	-0.20473054	-0.20473054	-0.20473054	-0.20473054	-0.20473054	-0.20473054	-0.20473054	-0.20473054	-0.20473054	-0.20473054	-0.20473054	-0.20473054	-0.20473054	-0.20473054
0.16290279	-0.20473054	-0.20473054	-0.20473054	-0.20473054	-0.20473054	-0.20473054	-0.20473054	0.72728753	0.28102982	0.09872318	-0.20473054	-0.20473054	-0.20473054	-0.20473054	-0.20473054	-0.20473054	-0.20473054	-0.20473054	-0.20473054	-0.20473054	-0.20473054	-0.20473054	-0.20473054	-0.20473054	-0.20473054	-0.20473054	-0.20473054	-0.20473054	-0.20473054	0.07824626	-0.20473054	-0.20473054	-0.20473054	-0.20473054	-0.20473054	-0.20473054	-0.20473054	-0.20473054	-0.20473054	-0.20473054	-0.20473054	-0.20473054	-0.20473054	-0.20473054	-0.20473054	0.65734977	-0.20473054	-0.20473054	-0.20473054
0.009768473	-0.20473054	-0.20473054	-0.20473054	-0.20473054	-0.20473054	-0.20473054	2.0232677	-0.20473054	1.361943	-0.20473054	-0.20473054	-0.20473054	-0.20473054	-0.20473054	-0.20473054	-0.20473054	-0.20473054	-0.20473054	-0.20473054	-0.20473054	-0.20473054	-0.20473054	-0.20473054	-0.20473054	-0.20473054	-0.20473054	-0.20473054	-0.20473054	-0.20473054	-0.20473054	-0.20473054	-0.20473054	-0.20473054	-0.20473054	-0.20473054	-0.20473054	-0.20473054	-0.20473054	-0.20473054	-0.20473054	-0.20473054	-0.20473054	-0.20473054	-0.20473054	-0.20473054	-0.20473054	-0.20473054	-0.20473054	-0.20473054
0.2965618	-0.20473054	-0.20473054	-0.20473054	-0.20473054	-0.20473054	-0.20473054	1.4612488	-0.20473054	2.2706492	0.8897955	-0.20473054	-0.20473054	-0.20473054	-0.20473054	-0.20473054	-0.20473054	-0.20473054	-0.20473054	-0.14591818	-0.20473054	-0.20473054	-0.20473054	-0.20473054	-0.20473054	-0.20473054	-0.20473054	-0.20473054	-0.20473054	-0.07911009	1.3724352	-0.20473054	-0.20473054	-0.20473054	-0.20473054	-0.20473054	-0.20473054	-0.20473054	-0.20473054	-0.20473054	-0.20473054	-0.20473054	-0.20473054	-0.20473054	-0.20473054	-0.20473054	-0.20473054	-0.20473054	-0.20473054	-0.20473054
1.2751906	-0.20473054	-0.20473054	-0.20473054	-0.20473054	-0.20473054	-0.20473054	-0.20473054	-0.20473054	1.5530076	-0.20473054	-0.20473054	0.24971856	0.35608837	-0.20473054	-0.20473054	-0.20473054	-0.20473054	-0.20473054	-0.17779496	-0.20473054	-0.20473054	-0.20473054	-0.20473054	-0.20473054	-0.20473054	-0.20473054	-0.20473054	-0.20473054	-0.20473054	-0.20473054	-0.20473054	-0.20473054	-0.20473054	-0.20473054	-0.20473054	0.12623969	-0.20473054	-0.20473054	-0.20473054	-0.20473054	-0.20473054	-0.20473054	-0.20473054	-0.20473054	-0.20473054	-0.20473054	-0.20473054	-0.20473054	-0.20473054
-0.027439352	-0.20473054	-0.20473054	-0.20473054	-0.20473054	-0.20473054	0.5489148	-0.20473054	-0.20473054	-0.20473054	-0.20473054	-0.20473054	-0.038219806	-0.20473054	-0.20473054	-0.20473054	-0.20473054	-0.20473054	-0.20473054	-0.20473054	0.69551367	0.101193935	-0.20473054	-0.20473054	-0.20473054	-0.20473054	-0.20473054	1.3670417	0.39258197	-0.20473054	-0.20473054	-0.20473054	-0.20473054	-0.20473054	-0.20473054	-0.20473054	-0.20473054	-0.20473054	-0.20473054	-0.20473054	-0.20473054	-0.20473054	-0.20473054	-0.065007016	-0.20473054	-0.20473054	-0.047925003	0.8942518	-0.20473054	-0.20473054
0.02397792	-0.20473054	-0.20473054	1.5572239	-0.20473054	-0.20473054	-0.20473054	-0.20473054	-0.20473054	-0.20473054	-0.036985073	2.680826	-0.039986037	-0.20473054	-0.20473054	-0.20473054	-0.20473054	-0.20473054	-0.20473054	-0.20473054	1.2534662	1.1024486	0.13870719	-0.20473054	-0.20473054	-0.20473054	-0.20473054	-0.20473054	-0.20473054	-0.20473054	-0.20473054	-0.20473054	-0.20473054	-0.20473054	-0.20473054	-0.20473054	-0.20473054	-0.18186781	-0.20473054	-0.20473054	-0.20473054	0.39587253	-0.20473054	-0.20473054	-0.20473054	-0.20473054	0.4229404	-0.20473054	-0.20473054	-0.20473054
-0.20473054	0.89660966	-0.20473054	-0.20473054	-0.20473054	-0.20473054	-0.20473054	-0.20473054	-0.20473054	-0.20473054	0.25361294	1.7742324	0.5716922	-0.20473054	-0.20473054	1.2190449	-0.20473054	-0.20473054	-0.20473054	-0.20473054	0.079896376	-0.20473054	0.30542707	1.285395	0.003850447	-0.20473054	-0.20473054	-0.20473054	-0.20473054	-0.20473054	-0.20473054	-0.20473054	-0.20473054	-0.20473054	-0.20473054	-0.20473054	-0.20473054	-0.20473054	-0.20473054	-0.20473054	-0.20473054	-0.06599052	-0.20473054	-0.20473054	-0.20473054	1.4057946	-0.20473054	-0.20473054	-0.20473054	-0.20473054
-0.20473054	0.85856044	0.35817766	-0.20473054	0.97387636	-0.20473054	-0.20473054	-0.20473054	-0.20473054	-0.20473054	-0.20473054	3.0197682	4.870117	-0.20473054	-0.20473054	-0.20473054	-0.20473054	-0.20473054	0.04288745	-0.20473054	-0.20473054	-0.20473054	-0.20473054	-0.02926521	1.8069955	-0.20473054	-0.20473054	-0.20473054	-0.0038643335	0.7011204	0.18404561	-0.20473054	-0.20473054	-0.20473054	-0.20473054	-0.20473054	-0.20473054	-0.20473054	-0.20473054	-0.20473054	-0.20473054	-0.20473054	-0.20473054	-0.20473054	-0.20473054	-0.20473054	-0.20473054	-0.20473054	-0.20473054	-0.20473054
4.36976	0.5543209	1.8490722	0.757014	-0.20473054	-0.20473054	-0.20473054	1.35617	-0.20473054	-0.20473054	0.66370595	3.4973683	4.5051913	-0.20473054	-0.20473054	-0.20473054	-0.20473054	-0.20473054	1.9408251	-0.20473054	-0.20473054	1.7548827	0.14030412	-0.20473054	-0.20473054	-0.20473054	-0.20473054	-0.20473054	-0.20473054	1.8991705	0.8685272	-0.20473054	-0.20473054	-0.20473054	-0.20473054	-0.20473054	2.181652	-0.20473054	-0.20473054	-0.20473054	0.26301786	-0.20473054	0.36359948	-0.20473054	-0.20473054	-0.20473054	-0.20473054	-0.20473054	-0.20473054	-0.20473054
-0.20473054	0.52395827	3.8157823	-0.20473054	-0.20473054	-0.20473054	-0.20473054	0.53198314	0.34958485	-0.20473054	-0.20473054	1.535634	4.139368	3.3106883	-0.20473054	-0.20473054	-0.20473054	-0.20473054	-0.20473054	-0.20473054	-0.20473054	0.4557318	-0.20473054	-0.20473054	-0.20473054	-0.20473054	-0.20473054	0.3939399	-0.20473054	-0.20473054	1.57411	0.27356088	-0.20473054	-0.20473054	-0.20473054	-0.20473054	-0.007615004	-0.20473054	-0.20473054	-0.20473054	-0.20473054	-0.20473054	-0.20473054	-0.20473054	-0.20473054	-0.20473054	-0.20473054	-0.20473054	-0.20473054	-0.20473054
-0.20473054	-0.20473054	5.1691465	-0.20473054	-0.20473054	-0.20473054	-0.20473054	-0.20473054	0.66297865	1.328928	1.2718525	4.111879	0.10090338	0.48621038	-0.20473054	-0.20473054	-0.20473054	-0.20473054	-0.20473054	-0.20473054	-0.20473054	-0.20473054	-0.20473054	-0.20473054	-0.20473054	-0.20473054	-0.20473054	-0.20473054	-0.20473054	-0.20473054	0.56491685	1.1686676	-0.20473054	-0.20473054	-0.20473054	-0.20473054	-0.20473054	-0.20473054	-0.20473054	-0.20473054	-0.20473054	-0.20473054	-0.20473054	-0.20473054	-0.20473054	-0.20473054	-0.20473054	-0.20473054	-0.20473054	-0.20473054
0.17146745	-0.20473054	4.9831586	-0.20473054	-0.20473054	0.1452278	-0.20473054	-0.20473054	1.2593699	-0.20473054	2.9828465	0.6915714	2.0677526	2.7218268	-0.20473054	-0.20473054	-0.20473054	-0.20473054	-0.20473054	-0.20473054	-0.20473054	-0.20473054	-0.20473054	-0.20473054	-0.20473054	-0.20473054	-0.20473054	-0.20473054	-0.20473054	-0.20473054	1.1283767	-0.20473054	-0.20473054	-0.20473054	0.22006351	-0.20473054	-0.20473054	-0.20473054	-0.20473054	-0.20473054	-0.20473054	-0.20473054	-0.20473054	-0.20473054	-0.20473054	-0.20473054	-0.20473054	0.9169421	-0.20473054	-0.20473054
1.1290817	-0.20473054	2.6387029	-0.20473054	-0.20473054	-0.20473054	-0.20473054	-0.20473054	-0.20473054	-0.20473054	-0.20473054	1.9748858	2.1635392	0.7126022	0.71351004	-0.20473054	-0.20473054	-0.20473054	-0.20473054	1.0428356	-0.20473054	-0.20473054	-0.20473054	-0.20473054	-0.20473054	-0.20473054	0.610479	-0.20473054	-0.20473054	-0.20473054	1.2509211	1.5089539	1.1489891	-0.20473054	-0.20473054	-0.20473054	-0.20473054	-0.20473054	-0.20473054	-0.20473054	-0.20473054	-0.20473054	-0.20473054	-0.20473054	-0.20473054	-0.20473054	-0.20473054	0.12535521	-0.20473054	-0.20473054
-0.20473054	-0.20473054	3.1146133	-0.20473054	-0.20473054	-0.20473054	-0.20473054	-0.20473054	-0.20473054	-0.20473054	-0.20473054	0.4712961	1.3458551	-0.20473054	0.7479337	-0.20473054	-0.20473054	-0.20473054	-0.20473054	-0.20473054	-0.20473054	-0.20473054	-0.20473054	-0.20473054	-0.20473054	0.1179169	-0.20473054	-0.17828141	-0.20473054	-0.20473054	0.6797364	2.5284111	3.3734145	-0.20473054	-0.20473054	-0.20473054	-0.20473054	-0.20473054	-0.20473054	-0.20473054	-0.20473054	-0.20473054	-0.20473054	-0.20473054	-0.20473054	-0.20473054	-0.20473054	-0.20473054	-0.20473054	-0.20473054
-0.20473054	0.033130724	-0.20473054	-0.20473054	-0.20473054	-0.20473054	-0.20473054	-0.20473054	-0.20473054	-0.20473054	-0.20473054	-0.20473054	-0.20473054	0.008968975	0.5676527	2.3053236	-0.20473054	0.5515839	-0.20473054	-0.20473054	-0.20473054	-0.20473054	-0.20473054	-0.20473054	-0.20473054	-0.20473054	1.1212567	0.9966264	0.1392778	-0.20473054	-0.20473054	1.277571	4.1442757	0.07882689	-0.20473054	-0.20473054	-0.20473054	-0.20473054	-0.20473054	-0.20473054	-0.20473054	-0.20473054	0.21697094	-0.20473054	-0.20473054	-0.20473054	-0.20473054	-0.20473054	-0.20473054	-0.20473054
-0.20473054	-0.20473054	-0.20473054	-0.20473054	-0.20473054	-0.20473054	-0.20473054	-0.20473054	-0.20473054	-0.20473054	-0.20473054	-0.20473054	-0.20473054	0.19093086	0.65899336	1.0603362	0.054464947	-0.20473054	-0.20473054	-0.20473054	-0.20473054	-0.20473054	-0.20473054	-0.20473054	-0.20473054	-0.20473054	1.6395781	-0.04423012	-0.20473054	-0.20473054	-0.20473054	-0.20473054	3.4896908	2.8663924	-0.20473054	-0.20473054	-0.20473054	-0.20473054	-0.20473054	-0.20473054	-0.20473054	-0.20473054	-0.20473054	-0.20473054	-0.20473054	-0.20473054	-0.20473054	-0.20473054	-0.20473054	-0.20473054
0.8645317	-0.20473054	-0.20473054	-0.20473054	-0.20473054	-0.20473054	-0.20473054	-0.20473054	-0.20473054	-0.20473054	-0.20473054	-0.20473054	-0.20473054	0.1294372	1.1623061	0.57222635	-0.20473054	-0.021253357	-0.20473054	-0.20473054	-0.20473054	-0.20473054	-0.20473054	-0.20473054	-0.20473054	-0.20473054	0.4300044	-0.20473054	-0.20473054	-0.20473054	-0.20473054	-0.20473054	2.723856	4.5518546	-0.20473054	-0.20473054	-0.20473054	-0.20473054	-0.20473054	-0.20473054	-0.20473054	0.22694479	-0.20473054	-0.20473054	-0.20473054	-0.20473054	-0.20473054	-0.20473054	-0.20473054	-0.20473054
0.552522	-0.20473054	1.469206	1.1812345	-0.20473054	-0.20473054	-0.20473054	-0.20473054	-0.20473054	-0.20473054	-0.20473054	-0.20473054	-0.20473054	-0.20473054	1.1120068	0.87747467	1.8254447	-0.20473054	-0.20473054	-0.20473054	-0.20473054	-0.20473054	-0.20473054	-0.20473054	-0.20473054	-0.20473054	-0.20473054	-0.20473054	-0.20473054	-0.20473054	-0.20473054	-0.20473054	1.2817578	3.9785104	2.6298108	0.25561205	-0.20473054	-0.20473054	-0.20473054	-0.20473054	-0.20473054	-0.1100148	-0.1914669	-0.20473054	-0.20473054	-0.20473054	-0.20473054	0.08699742	-0.20473054	-0.20473054
-0.20473054	-0.20473054	1.4188458	-0.20473054	0.73796004	-0.20473054	-0.20473054	-0.20473054	-0.20473054	-0.20473054	-0.20473054	-0.20473054	-0.20473054	1.1427063	1.0290941	-0.15617289	-0.17830336	2.232507	-0.20473054	-0.20473054	-0.20473054	-0.20473054	-0.20473054	-0.20473054	-0.20473054	-0.20473054	-0.20473054	-0.20473054	-0.20473054	-0.20473054	-0.20473054	-0.20473054	0.54334474	2.566225	2.2364323	-0.20473054	-0.20473054	-0.20473054	-0.20473054	-0.20473054	-0.20473054	-0.003732793	2.1645277	-0.20473054	-0.20473054	-0.20473054	-0.20473054	-0.20473054	-0.20473054	-0.20473054
-0.16256551	-0.20473054	2.627181	-0.20473054	-0.20473054	-0.20473054	-0.20473054	-0.20473054	-0.20473054	-0.20473054	-0.20473054	-0.20473054	-0.20473054	1.7456465	-0.20473054	-0.20473054	2.3083503	2.869227	-0.20473054	-0.20473054	-0.20473054	-0.20473054	-0.20473054	-0.20473054	-0.20473054	-0.20473054	-0.20473054	-0.20473054	-0.20473054	-0.20473054	-0.20473054	-0.20473054	-0.20473054	2.5280864	5.2194796	-0.20473054	-0.20473054	-0.20473054	-0.20473054	-0.20473054	-0.20473054	-0.20473054	-0.20473054	1.3037896	0.6030258	0.62684816	-0.20473054	-0.20473054	-0.20473054	-0.20473054
-0.20473054	-0.20473054	-0.20473054	-0.20473054	-0.20473054	-0.20473054	-0.20473054	-0.20473054	-0.20473054	-0.20473054	-0.20473054	-0.20473054	-0.20473054	-0.20473054	-0.20473054	-0.20473054	1.7442741	1.2617797	-0.20473054	-0.20473054	-0.20473054	-0.20473054	-0.20473054	-0.20473054	-0.20473054	-0.20473054	-0.20473054	-0.20473054	-0.20473054	-0.20473054	-0.20473054	-0.20473054	0.357167	1.0063605	1.4720767	0.6429229	-0.20473054	-0.20473054	-0.20473054	-0.20473054	-0.20473054	-0.20473054	-0.20473054	0.91771543	-0.20473054	0.7789378	-0.20473054	-0.20473054	-0.20473054	-0.20473054
-0.20473054	-0.20473054	-0.20473054	-0.20473054	-0.20473054	-0.20473054	1.0167009	-0.20473054	-0.20473054	-0.20473054	-0.20473054	-0.20473054	1.1245967	0.55820763	0.49547493	-0.20473054	-0.2040661	1.7184874	-0.20473054	0.43418032	-0.017863002	-0.20473054	-0.20473054	-0.20473054	-0.20473054	-0.20473054	-0.20473054	-0.20473054	-0.20473054	-0.20473054	-0.20473054	-0.20473054	-0.20473054	-0.20473054	0.70946	1.1580293	-0.20473054	-0.20473054	-0.17308085	-0.20473054	-0.20473054	-0.20473054	2.5522733	-0.20473054	0.16045393	-0.20473054	-0.20473054	-0.20473054	-0.20473054	-0.20473054
-0.20473054	-0.20473054	0.92242664	0.6428151	0.25600255	-0.20473054	-0.20473054	-0.20473054	-0.20473054	-0.20473054	-0.20473054	-0.20473054	-0.20473054	1.0663732	-0.20473054	-0.20473054	-0.20473054	-0.20473054	-0.20473054	-0.20473054	0.026986493	-0.20473054	-0.20473054	-0.20473054	0.22611809	-0.20473054	-0.20473054	-0.20473054	-0.20473054	-0.20473054	-0.20473054	-0.20473054	-0.20473054	-0.20473054	1.7458916	3.138953	1.8981031	2.918307	-0.20473054	-0.20473054	0.107385546	1.248776	-0.20473054	-0.20473054	-0.20473054	-0.20473054	-0.20473054	-0.20473054	-0.20473054	-0.20473054
-0.20473054	0.15159437	2.016449	2.0272565	0.03811898	1.2972174	-0.20473054	-0.12781677	-0.20473054	-0.20473054	-0.20473054	-0.20473054	-0.20473054	-0.20473054	-0.20473054	-0.20473054	-0.20473054	-0.20473054	-0.20473054	-0.03749772	-0.20473054	-0.20473054	-0.20473054	-0.20473054	0.47136503	-0.20473054	-0.20473054	-0.20473054	-0.20473054	-0.20473054	-0.20473054	-0.20473054	-0.20473054	-0.20473054	-0.20473054	0.92507464	2.9917903	2.386335	-0.20473054	-0.20473054	-0.20473054	-0.0069374805	-0.20473054	1.3551823	-0.20473054	-0.20473054	-0.20473054	-0.20473054	-0.20473054	-0.20473054
0.0266038	-0.20473054	0.41504654	0.5515054	1.4051489	2.9412155	3.6090128	-0.20473054	-0.20473054	-0.20473054	-0.20473054	-0.20473054	0.7200467	-0.20473054	-0.20473054	-0.20473054	-0.20473054	-0.20473054	-0.20473054	-0.20473054	-0.20473054	-0.20473054	-0.20473054	-0.20473054	-0.20473054	-0.20473054	-0.20473054	-0.20473054	-0.20473054	-0.20473054	-0.20473054	-0.20473054	-0.20473054	-0.20473054	-0.20473054	-0.20473054	5.729579	-0.20473054	-0.20473054	-0.20473054	-0.20473054	0.5357601	-0.20473054	-0.20473054	-0.20473054	-0.20473054	-0.20473054	-0.20473054	-0.20473054	-0.20473054
1.6029392	-0.20473054	-0.20473054	-0.20473054	-0.20473054	4.5863743	3.5038872	0.32014927	-0.20473054	-0.20473054	-0.20473054	0.010326713	-0.20473054	-0.20473054	-0.13665265	-0.20473054	-0.20473054	-0.20473054	-0.20473054	-0.20473054	-0.20473054	-0.20473054	-0.20473054	-0.20473054	-0.20473054	-0.20473054	-0.20473054	1.1493648	-0.20473054	-0.20473054	-0.20473054	-0.20473054	-0.20473054	0.10518036	-0.20473054	0.06996363	-0.20473054	1.9864477	-0.20473054	-0.20473054	-0.20473054	0.5793031	-0.20473054	-0.20473054	-0.20473054	-0.20473054	-0.20473054	-0.20473054	-0.20473054	-0.20473054
0.45873547	-0.20473054	-0.20473054	-0.20473054	-0.20473054	3.1835127	2.385198	-0.04425668	0.3219824	-0.20473054	-0.20473054	-0.20473054	-0.20473054	-0.20473054	2.115679	-0.20473054	-0.20473054	-0.20473054	-0.20473054	-0.20473054	-0.20473054	-0.20473054	-0.20473054	-0.20473054	-0.20473054	-0.20473054	-0.20473054	-0.20473054	-0.20473054	-0.20473054	-0.20473054	-0.20473054	-0.20473054	-0.20473054	-0.20473054	-0.20473054	1.2607658	0.8987595	-0.20473054	-0.20473054	-0.20473054	-0.20473054	-0.20473054	-0.20473054	-0.20473054	-0.20473054	-0.20473054	-0.20473054	0.7243458	-0.20473054
-0.20473054	-0.20473054	-0.20473054	-0.20473054	-0.20473054	1.3110526	2.5324564	3.0333788	3.8624284	1.5199866	-0.20473054	-0.20473054	-0.20473054	-0.20473054	-0.20473054	2.2935174	-0.20473054	-0.20473054	-0.20473054	-0.20473054	-0.20473054	1.7504219	-0.20473054	-0.20473054	-0.20473054	-0.20473054	-0.20473054	2.6748052	-0.20473054	-0.20473054	-0.20473054	-0.20473054	0.22509114	-0.20473054	-0.20473054	-0.20473054	-0.20473054	0.9740221	-0.20473054	-0.20473054	-0.20473054	-0.20473054	-0.20473054	-0.20473054	-0.20473054	-0.20473054	-0.20473054	-0.20473054	1.4226024	-0.20473054
-0.20473054	-0.20473054	-0.20473054	-0.20473054	-0.20473054	-0.20473054	1.9943186	3.9487731	2.61971	2.6532745	-0.20473054	-0.20473054	-0.20473054	0.6865976	-0.20473054	0.37144366	-0.20473054	-0.20473054	1.9297193	-0.20473054	-0.20473054	0.017625377	1.5533444	-0.20473054	-0.20473054	-0.20473054	-0.20473054	-0.20473054	-0.20473054	-0.20473054	-0.20473054	-0.20473054	-0.20473054	-0.20473054	-0.20473054	-0.20473054	-0.20473054	-0.20473054	-0.20473054	-0.20473054	-0.20473054	-0.20473054	-0.20473054	-0.20473054	-0.20473054	-0.20473054	-0.20473054	-0.20473054	-0.20473054	0.036200147
-0.20473054	-0.20473054	-0.20473054	-0.20473054	-0.20473054	-0.20473054	-0.12390407	2.206575	4.2406964	5.4320636	0.011654645	-0.20473054	-0.20473054	-0.20473054	-0.20473054	-0.20473054	-0.20473054	-0.20473054	-0.20473054	-0.20473054	-0.20473054	-0.20473054	0.35135335	-0.20473054	-0.20473054	-0.20473054	-0.20473054	-0.20473054	-0.20473054	-0.20473054	-0.20473054	-0.20473054	-0.20473054	-0.20473054	-0.20473054	-0.20473054	-0.20473054	-0.20473054	0.8748796	-0.20473054	-0.20473054	-0.20473054	-0.20473054	-0.20473054	-0.20473054	0.6185131	-0.20473054	-0.20473054	-0.20473054	0.9494844
-0.20473054	-0.20473054	-0.20473054	-0.20473054	-0.20473054	-0.20473054	-0.20473054	1.6040509	3.2629194	1.6278937	2.9619124	-0.20473054	-0.20473054	-0.20473054	1.5002632	-0.20473054	-0.008770469	-0.20473054	-0.20473054	-0.20473054	-0.20473054	-0.20473054	-0.20473054	1.8562189	-0.20473054	-0.20473054	-0.20473054	-0.20473054	-0.20473054	-0.20473054	-0.20473054	-0.20473054	-0.20473054	-0.20473054	-0.20473054	-0.20473054	-0.20473054	-0.20473054	1.3210005	-0.20473054	-0.20473054	-0.20473054	-0.20473054	-0.20473054	0.99064296	-0.20473054	-0.20473054	-0.20473054	-0.20473054	0.97162044
-0.20473054	-0.20473054	-0.20473054	-0.20473054	-0.20473054	-0.20473054	-0.20473054	0.8908504	0.0065703774	0.4195781	2.8973439	0.19342138	-0.20473054	-0.20473054	-0.20473054	1.3610729	-0.20473054	-0.20473054	-0.20473054	-0.20473054	-0.20473054	-0.20473054	-0.20473054	-0.20473054	-0.20473054	0.44089898	1.2373712	-0.20473054	-0.20473054	-0.20473054	-0.20473054	-0.20473054	-0.20473054	-0.20473054	-0.20473054	-0.20473054	-0.20473054	0.5218135	1.0471853	-0.11555505	-0.20473054	-0.20473054	-0.20473054	-0.20473054	-0.20473054	-0.20473054	-0.20473054	-0.20473054	-0.20473054	-0.20473054
-0.20473054	-0.20473054	-0.20473054	0.35717073	-0.20473054	-0.20473054	-0.07368917	0.33952975	-0.20473054	1.016885	1.8022766	3.765996	-0.20473054	-0.20473054	-0.20473054	-0.07626297	-0.20473054	-0.20473054	-0.20473054	-0.20473054	-0.20473054	-0.20473054	-0.20473054	-0.20473054	-0.20473054	2.1133811	1.6717691	-0.20473054	-0.20473054	-0.20473054	-0.20473054	-0.20473054	-0.20473054	-0.20473054	-0.20473054	-0.20473054	-0.20473054	-0.20473054	2.9485826	-0.20473054	-0.20473054	-0.20473054	-0.20473054	-0.20473054	-0.20473054	-0.20473054	-0.20473054	-0.20473054	-0.20473054	-0.20473054
-0.20473054	-0.20473054	-0.20473054	0.041783553	-0.20473054	-0.20473054	-0.20473054	0.08701308	-0.20473054	1.2621695	2.6322641	4.6948385	0.41905057	-0.20473054	2.1272013	-0.20473054	-0.20473054	-0.20473054	-0.20473054	-0.20473054	-0.20473054	-0.20473054	-0.20473054	-0.20473054	-0.20473054	0.92612636	3.745129	1.8798733	1.2615639	-0.20473054	-0.20473054	-0.20473054	-0.20473054	-0.20473054	-0.20473054	-0.20473054	-0.20473054	-0.20473054	-0.20473054	-0.20473054	-0.20473054	-0.20473054	-0.20473054	-0.20473054	-0.20473054	-0.20473054	-0.20473054	-0.20473054	-0.20473054	-0.20473054
-0.20473054	-0.20473054	-0.20473054	-0.20473054	-0.20473054	0.21664846	0.563208	0.55327827	-0.20473054	-0.20473054	3.940802	1.697993	5.1693707	2.025826	1.9848336	-0.20473054	-0.20473054	-0.20473054	-0.20473054	-0.20473054	-0.20473054	-0.20473054	-0.20473054	-0.20473054	-0.20473054	-0.20473054	0.020989483	1.4557384	-0.20473054	-0.20473054	-0.20473054	-0.20473054	-0.20473054	-0.20473054	-0.20473054	-0.20473054	-0.20473054	-0.20473054	-0.20473054	-0.20473054	-0.20473054	-0.20473054	-0.20473054	-0.20473054	-0.20473054	-0.20473054	-0.20473054	-0.20473054	-0.20473054	3.4739144
-0.20473054	-0.20473054	-0.20473054	1.6039639	3.1810825	0.8965001	-0.20473054	0.19594564	-0.20473054	-0.20473054	0.12846483	-0.20473054	2.9577594	4.1621537	0.52596	-0.20473054	-0.20473054	-0.20473054	-0.20473054	-0.20473054	0.82004714	-0.20473054	-0.20473054	-0.20473054	-0.20473054	-0.20473054	-0.20473054	1.4003528	-0.20473054	0.22563875	-0.20473054	-0.20473054	-0.20473054	-0.20473054	-0.20473054	-0.20473054	-0.20473054	-0.20473054	-0.20473054	-0.20473054	-0.20473054	-0.20473054	-0.20473054	-0.20473054	-0.20473054	-0.20473054	-0.20473054	-0.20473054	-0.20473054	-0.20473054
0.4501973	-0.20473054	-0.20473054	2.5631335	0.49984962	-0.20473054	-0.20473054	-0.20473054	-0.20473054	-0.20473054	-0.20473054	-0.20473054	-0.20473054	2.6683533	3.2279541	0.37640798	-0.20473054	-0.20473054	-0.20473054	-0.20473054	-0.20473054	-0.20473054	-0.20473054	-0.20473054	-0.20473054	-0.20473054	-0.20473054	-0.20473054	-0.20473054	0.9639168	-0.20473054	-0.20473054	-0.20473054	-0.20473054	-0.20473054	-0.20473054	-0.20473054	-0.20473054	-0.20473054	-0.20473054	-0.20473054	-0.20473054	-0.20473054	-0.20473054	-0.20473054	-0.20473054	-0.20473054	-0.20473054	-0.20473054	-0.20473054
0.64795995	-0.20473054	-0.20473054	1.910064	0.7540146	-0.20473054	-0.20473054	-0.20473054	-0.20473054	-0.20473054	-0.20473054	-0.20473054	-0.20473054	4.6065106	5.135964	-0.20473054	-0.20473054	-0.20473054	-0.20473054	-0.20473054	-0.20473054	-0.20473054	0.32747352	-0.20473054	-0.20473054	-0.20473054	-0.20473054	-0.20473054	-0.20473054	-0.20473054	-0.20473054	-0.20473054	-0.20473054	-0.20473054	-0.20473054	-0.20473054	-0.20473054	-0.20473054	-0.20473054	-0.20473054	-0.20473054	-0.20473054	-0.20473054	-0.20473054	-0.20473054	-0.20473054	-0.20473054	-0.20473054	-0.20473054	-0.20473054
1.1798236	-0.17364219	-0.20473054	-0.20473054	1.4973569	-0.20473054	-0.20473054	-0.20473054	-0.20473054	-0.20473054	-0.20473054	-0.20473054	-0.20473054	5.311394	6.463515	1.4861513	-0.20473054	-0.20473054	-0.20473054	0.42660072	-0.20473054	-0.20473054	1.1276814	0.28900006	-0.20473054	-0.20473054	-0.20473054	-0.20473054	-0.20473054	-0.20473054	-0.20473054	-0.20473054	-0.20473054	-0.20473054	-0.20473054	-0.20473054	-0.20473054	-0.20473054	-0.20473054	-0.20473054	-0.20473054	-0.20473054	-0.20473054	-0.20473054	-0.20473054	-0.20473054	-0.20473054	-0.20473054	-0.20473054	-0.20473054
0.60077703	2.5638304	-0.20473054	-0.20473054	-0.20473054	-0.20473054	-0.20473054	-0.20473054	-0.20473054	-0.20473054	-0.20473054	-0.20473054	-0.20473054	0.8597937	2.6638346	1.7805578	-0.20473054	2.3312988	-0.20473054	1.8614224	-0.20473054	-0.20473054	-0.20473054	-0.20473054	-0.04152478	-0.20473054	-0.20473054	-0.20473054	-0.20473054	-0.20473054	-0.20473054	0.52456516	0.8477113	-0.18476456	1.0996721	-0.09065282	-0.20473054	-0.20473054	-0.20473054	-0.20473054	-0.20473054	-0.20473054	-0.20473054	-0.20473054	-0.20473054	-0.20473054	-0.20473054	-0.20473054	-0.20473054	-0.20473054
-0.20473054	1.2744482	0.47692233	0.32661033	-0.20473054	-0.20473054	-0.20473054	-0.20473054	-0.20473054	-0.20473054	0.10605373	-0.20473054	-0.20473054	0.042131267	3.37238	0.42051756	2.1797261	1.3820058	0.439028	-0.20473054	-0.20473054	1.0728934	-0.20473054	-0.20473054	-0.076256216	-0.20473054	-0.20473054	-0.20473054	-0.20473054	-0.20473054	-0.20473054	-0.20473054	1.1355846	0.36776525	1.6739166	0.40249768	-0.20473054	-0.20473054	-0.20473054	-0.20473054	-0.20473054	-0.20473054	-0.20473054	-0.20473054	-0.20473054	-0.20473054	-0.20473054	-0.20473054	-0.20473054	-0.20473054
-0.20473054	-0.20473054	1.9354048	0.3718021	-0.20473054	-0.20473054	-0.20473054	-0.20473054	-0.20473054	-0.20473054	-0.20473054	-0.20473054	-0.20473054	-0.20473054	2.649755	2.8508422	1.9577869	-0.20473054	2.7687697	-0.20473054	1.9653206	0.002216713	-0.20473054	-0.20473054	-0.20473054	-0.20473054	-0.20473054	-0.20473054	-0.20473054	-0.20473054	-0.20473054	-0.20473054	-0.20473054	-0.20473054	0.40703794	-0.20473054	-0.20473054	-0.20473054	-0.20473054	-0.20473054	-0.20473054	-0.20473054	-0.20473054	-0.20473054	-0.20473054	-0.20473054	-0.20473054	-0.20473054	-0.20473054	-0.20473054
-0.20473054	0.94482166	3.4467757	2.1030164	-0.20473054	-0.20473054	-0.20473054	-0.20473054	-0.20473054	-0.20473054	-0.20473054	-0.20473054	-0.20473054	-0.20473054	-0.20473054	-0.20473054	-0.20473054	1.4465905	0.5067255	-0.20473054	-0.20473054	-0.20473054	-0.20473054	-0.20473054	-0.20473054	-0.20473054	-0.20473054	-0.20473054	-0.20473054	-0.20473054	-0.20473054	-0.20473054	0.39955807	-0.20473054	-0.20473054	-0.20473054	-0.20473054	-0.20473054	-0.20473054	-0.20473054	-0.20473054	-0.20473054	-0.20473054	-0.20473054	-0.20473054	-0.20473054	-0.20473054	-0.20473054	-0.20473054	-0.20473054
-0.20473054	-0.20473054	1.6306988	-0.20473054	-0.20473054	-0.20473054	-0.20473054	-0.20473054	-0.20473054	-0.20473054	-0.20473054	-0.20473054	-0.20473054	1.3730373	-0.20473054	-0.07151751	1.5726641	0.2667404	0.32145074	1.1181799	-0.20473054	0.77262205	-0.20473054	-0.20473054	-0.20473054	-0.20473054	-0.20473054	-0.20473054	-0.20473054	-0.20473054	-0.20473054	-0.20473054	-0.20473054	-0.20473054	-0.20473054	-0.20473054	-0.20473054	-0.20473054	-0.20473054	-0.20473054	-0.20473054	-0.20473054	-0.20473054	-0.20473054	-0.20473054	-0.20473054	-0.20473054	-0.20473054	-0.20473054	-0.20473054
-0.20473054	-0.20473054	-0.20473054	-0.20473054	-0.20473054	-0.20473054	0.8155323	-0.20473054	-0.20473054	-0.20473054	-0.20473054	-0.20473054	-0.20473054	-0.20473054	-0.20473054	1.075803	0.075906575	-0.20473054	-0.20473054	1.1398221	1.0206782	1.8624399	0.7650018	-0.20473054	-0.20473054	-0.20473054	-0.20473054	-0.20473054	-0.20473054	-0.20473054	-0.20473054	-0.20473054	-0.20473054	-0.20473054	-0.20473054	-0.20473054	-0.20473054	-0.20473054	-0.20473054	-0.20473054	-0.20473054	-0.20473054	-0.20473054	-0.20473054	-0.20473054	-0.20473054	-0.20473054	-0.20473054	-0.20473054	-0.20473054
1.0019214	-0.20473054	-0.20473054	-0.20473054	0.14499028	-0.20473054	-0.20473054	-0.20473054	-0.20473054	-0.20473054	-0.20473054	-0.20473054	-0.20473054	0.17891003	-0.20473054	1.940618	1.2068361	-0.20473054	-0.20473054	-0.20473054	0.6481575	-0.20473054	-0.20473054	-0.20473054	-0.20473054	-0.20473054	-0.20473054	-0.20473054	-0.20473054	-0.20473054	-0.20473054	-0.20473054	-0.20473054	-0.20473054	-0.20473054	-0.20473054	-0.20473054	-0.20473054	-0.20473054	-0.20473054	-0.20473054	-0.20473054	-0.20473054	-0.20473054	-0.20473054	-0.20473054	-0.20473054	-0.20473054	-0.20473054	-0.20473054
-0.20473054	0.5050943	0.65908974	-0.20473054	-0.20473054	1.9957983	-0.20473054	-0.20473054	-0.20473054	-0.20473054	-0.20473054	-0.20473054	-0.20473054	-0.20473054	0.56826216	2.2525022	-0.08962343	1.4767529	-0.20473054	-0.20473054	2.1529636	0.27373582	-0.20473054	-0.20473054	-0.20473054	-0.20473054	-0.20473054	-0.20473054	-0.20473054	-0.20473054	-0.20473054	-0.20473054	-0.20473054	-0.20473054	-0.20473054	-0.20473054	-0.20473054	-0.20473054	-0.20473054	-0.20473054	-0.20473054	-0.20473054	-0.20473054	-0.20473054	-0.20473054	-0.20473054	-0.20473054	-0.20473054	-0.20473054	-0.20473054
[truncated: 450 more columns]
