# Supplementary material for: High-confidence 3D template matching for cryo-electron tomography
Source: Nat Commun. 2024 May 11;15:3992. doi: 10.1038/s41467-024-47839-8 (PMC11088655; doi:10.1038/s41467-024-47839-8)
Supplement: Supplementary file 6 — Source Data [file 41467_2024_47839_MOESM6_ESM.zip › Source_data_file/Figure4/Figure4_LargeSTA_angle20_scores.csv]

-0.3959249	-0.3959249	-0.3959249	-0.12387505	-0.3959249	-0.3959249	0.011224613	0.7155658	0.8375104	-0.3959249	-0.3959249	0.29075995	1.3561432	0.21257736	-0.13714173	0.47857758	-0.3959249	-0.3959249	-0.3959249	-0.112556174	0.486862	0.47652304	-0.3959249	0.0047009275	0.10888634	-0.3959249	0.0630529	0.08055934	-0.3959249	-0.3959249	-0.3959249	-0.3959249	-0.3959249	-0.31533512	-0.14678076	2.0255127	1.8399087	-0.2562471	-0.3959249	-0.3959249	-0.3959249	0.7003161	0.6169045	-0.3959249	-0.3959249	-0.3959249	-0.3959249	-0.3959249	-0.3959249	-0.3959249
-0.3959249	-0.3850285	0.48717076	-0.012569307	-0.14331686	-0.3959249	-0.3959249	0.2817344	0.34770364	-0.3959249	0.15203424	0.2570423	1.5599627	0.7182172	-0.3959249	-0.3959249	-0.3959249	-0.3959249	-0.3959249	-0.3959249	1.1295784	0.059819397	0.2651609	-0.3959249	-0.16574894	-0.3959249	-0.16341798	-0.13584335	-0.3959249	-0.3959249	-0.3959249	-0.3959249	-0.3959249	-0.3959249	0.11117975	2.2237546	2.323405	-0.027227173	-0.3959249	-0.3959249	-0.3959249	-0.15353413	0.75167763	-0.3959249	-0.3959249	-0.3959249	-0.3959249	-0.3959249	-0.3959249	-0.3959249
-0.3959249	-0.3791493	0.27763334	-0.3959249	-0.3959249	-0.3959249	-0.3959249	0.25107783	-0.3959249	0.5810654	0.12721713	0.54267055	1.1504822	1.0136769	-0.3959249	-0.30116615	-0.3959249	-0.3959249	-0.3959249	-0.24695061	0.6889053	0.21550769	-0.3959249	-0.3959249	-0.3959249	-0.3959249	-0.3959249	-0.13279516	-0.3959249	-0.3959249	-0.3959249	-0.3959249	-0.3959249	-0.3959249	0.27464285	1.9668097	2.4075665	-0.3959249	-0.3959249	-0.3959249	-0.3959249	-0.3959249	0.28075856	-0.3959249	-0.3959249	-0.3959249	-0.3959249	-0.3959249	-0.3959249	-0.3959249
-0.3959249	0.32196125	-0.015132034	-0.3959249	-0.3959249	-0.3959249	-0.3959249	-0.030568127	-0.3959249	1.2823948	0.2499179	0.33090025	1.5138606	0.63460094	-0.3959249	-0.3959249	0.42169163	-0.3959249	-0.26345798	-0.36470184	-0.25451118	0.08737444	-0.3959249	-0.3959249	-0.3959249	-0.28166294	-0.3959249	-0.3959249	-0.3959249	-0.3959249	-0.3959249	-0.3959249	-0.3959249	-0.3959249	-0.3959249	1.5095763	1.7919364	-0.12949783	-0.3959249	-0.3959249	-0.3959249	-0.3959249	-0.3959249	-0.13730888	-0.3959249	-0.3959249	-0.3959249	-0.3959249	-0.3959249	-0.3959249
-0.15347756	0.5890725	0.040235363	-0.3959249	-0.3959249	-0.3959249	-0.3959249	-0.3959249	0.6934642	1.5930318	0.14190815	0.7967587	1.2367055	-0.33825806	-0.3959249	-0.3959249	0.0170311	0.21990615	0.6074745	0.29974717	-0.3959249	0.2897305	-0.3959249	-0.31534278	-0.3959249	-0.3959249	-0.3959249	-0.3959249	-0.3959249	-0.3959249	-0.3959249	-0.3959249	-0.3959249	-0.3959249	-0.3959249	1.1598883	1.3867029	0.35219234	-0.33132416	-0.3959249	-0.3959249	-0.3959249	-0.3959249	0.3460068	-0.3959249	-0.3959249	-0.3959249	-0.3959249	-0.3959249	-0.3959249
-0.2614409	0.18442127	-0.12762952	-0.3959249	-0.3959249	-0.3959249	-0.08874674	-0.3959249	1.4184015	1.1423434	0.7576877	0.53112364	-0.25720695	-0.3959249	-0.3959249	-0.3959249	0.39789817	0.53030765	0.047104463	-0.33830756	-0.3959249	-0.3959249	-0.3959249	-0.3959249	-0.3959249	-0.3959249	-0.3959249	-0.3959249	-0.3959249	-0.3959249	-0.3959249	-0.3959249	-0.29328007	-0.3959249	-0.3959249	0.96855	1.5542291	-0.3765848	0.22680694	-0.3959249	-0.3959249	-0.3959249	-0.3959249	-0.13964605	-0.3959249	-0.3959249	-0.3959249	-0.3959249	-0.3959249	-0.3959249
-0.3959249	-0.36195642	-0.3959249	-0.3959249	-0.3959249	-0.3959249	0.35122174	1.0034554	1.2147259	-0.20986928	1.4542574	0.6173474	-0.11914254	-0.3959249	-0.3959249	-0.3959249	0.50161386	0.3710272	-0.3959249	-0.3959249	-0.2653748	-0.3959249	-0.3959249	-0.3959249	-0.3959249	-0.3959249	-0.3959249	-0.3959249	-0.3959249	-0.3959249	-0.3959249	-0.3959249	-0.17670098	-0.3959249	-0.3959249	1.085111	1.8245798	-0.17903602	-0.3959249	-0.3959249	-0.3959249	-0.3959249	-0.3959249	-0.3959249	-0.3959249	-0.3959249	-0.3959249	-0.3959249	-0.3959249	-0.3959249
-0.3959249	-0.3959249	-0.3959249	-0.3959249	-0.3959249	-0.3959249	0.54024637	1.6271402	1.1395868	0.758887	2.1527145	1.0143135	-0.3959249	-0.3959249	-0.3959249	0.2196229	0.30948526	-0.22866368	-0.3959249	-0.3959249	-0.3959249	-0.3959249	-0.3959249	0.03943826	-0.3959249	-0.3959249	-0.3959249	-0.3959249	-0.3959249	-0.3959249	-0.3959249	-0.3959249	-0.35923073	-0.3959249	-0.3959249	0.9815854	1.8936741	-0.3959249	-0.3959249	-0.3959249	-0.3959249	-0.3959249	-0.3959249	-0.3959249	-0.3959249	-0.3959249	-0.3959249	-0.3959249	-0.3959249	-0.3959249
-0.25461262	-0.3959249	-0.3959249	-0.3959249	-0.35728458	-0.29198948	1.2699951	1.000701	0.71398294	2.2293093	2.3259065	0.9895029	-0.3959249	-0.3959249	0.055302687	0.686333	-0.3959249	-0.38341406	-0.3959249	-0.3959249	-0.3959249	-0.19339108	-0.3959249	0.3799693	-0.0772026	-0.3959249	-0.3959249	-0.3959249	-0.3959249	-0.3959249	-0.3959249	-0.3959249	0.2809285	-0.3228727	-0.3959249	0.7045756	2.656209	-0.16812897	-0.3959249	-0.3959249	0.338878	-0.34100488	-0.3959249	-0.3959249	-0.3959249	-0.3959249	-0.3959249	-0.3959249	-0.3959249	-0.3959249
-0.3959249	-0.3959249	-0.3959249	-0.3959249	0.39980507	1.2180673	1.5173331	0.8179036	0.36051777	2.4103582	2.3254914	-0.3959249	-0.3959249	-0.3959249	0.45664173	0.74504495	-0.38813293	-0.3959249	-0.25357518	-0.3959249	-0.3959249	-0.3959249	-0.3959249	0.54795533	0.8942998	-0.3959249	-0.3959249	-0.3959249	-0.3959249	-0.3959249	-0.3959249	-0.3959249	0.12320833	0.08935702	-0.3959249	0.9930408	2.2678905	0.3809208	-0.3959249	-0.3959249	0.023238588	-0.34763142	-0.24622391	-0.3959249	-0.3959249	-0.3959249	-0.3959249	-0.3959249	-0.3959249	-0.3959249
-0.3959249	-0.3959249	-0.19160078	0.40621874	0.39159843	1.2052002	1.3083771	0.27985606	1.6701354	2.0906727	1.2019635	-0.3959249	-0.3959249	-0.19606516	0.27714983	-0.0766574	-0.3243737	-0.3959249	-0.3959249	-0.3959249	-0.3959249	-0.3959249	0.7914966	1.1145552	0.26440445	-0.3959249	-0.3959249	-0.3959249	-0.3959249	-0.3959249	-0.3959249	-0.18041222	-0.3959249	-0.3959249	-0.3959249	1.1557721	2.5950384	-0.07916092	-0.3959249	0.24649715	-0.3959249	0.068952106	-0.08689862	-0.3959249	-0.3959249	-0.3959249	-0.07278412	-0.3959249	-0.3959249	-0.3959249
0.05453718	0.038237177	0.26653802	1.0013351	0.6318253	0.7627451	0.96522325	1.047859	1.6363379	1.6619989	0.6171406	-0.3959249	-0.3959249	0.6806769	0.23068714	-0.3959249	-0.30314246	-0.1663806	-0.3959249	-0.3959249	-0.3959249	-0.3959249	0.8125912	0.95652306	0.026339486	-0.3959249	-0.3959249	-0.3959249	-0.3959249	-0.3959249	-0.3959249	-0.3959249	-0.3959249	-0.3959249	-0.3959249	1.6320642	1.8796957	-0.3959249	-0.3959249	0.017318582	-0.3959249	0.06328706	-0.3959249	-0.07444616	-0.3959249	-0.3959249	0.40077358	-0.3959249	-0.3959249	-0.3959249
-0.16032614	-0.13736154	0.7724768	1.4846759	1.676454	-0.33131245	-0.19197808	1.2304893	1.1570213	0.77925646	-0.1245727	0.6651561	0.81677234	0.5575632	-0.3959249	0.054842453	-0.3959249	-0.3959249	-0.3959249	-0.3959249	-0.3959249	-0.3959249	-0.18525262	0.13305576	0.07440468	-0.3959249	-0.3959249	-0.3959249	-0.3959249	-0.3959249	-0.3959249	-0.3959249	-0.38885257	-0.3959249	-0.3959249	1.6440477	2.3058503	-0.32578242	-0.3959249	0.05671021	-0.22516729	-0.0037559788	-0.3959249	0.16593103	-0.3959249	-0.3959249	0.21287924	-0.3959249	-0.3959249	-0.3959249
-0.3959249	0.7729815	0.41205454	1.3615954	1.0122792	-0.2856619	0.4253091	1.1485775	1.4706874	0.73139775	0.73743606	0.8969797	0.56006306	-0.27518564	-0.3959249	-0.3959249	-0.32501462	-0.3959249	-0.3959249	-0.3959249	-0.3959249	-0.38564116	-0.24272376	0.031919897	-0.25349724	0.061281335	-0.3959249	-0.3959249	-0.3959249	-0.3959249	-0.3959249	-0.3959249	-0.3959249	-0.19342072	-0.3959249	1.0234971	1.8077459	-0.28619242	-0.3959249	-0.3959249	-0.38747564	-0.3959249	-0.21733965	-0.3959249	-0.33001238	-0.3959249	-0.3959249	-0.35728386	-0.3959249	-0.3959249
-0.3959249	1.2848586	1.1272486	0.932156	0.18930927	-0.3959249	0.0026077663	1.6233897	1.5587745	0.14358243	0.82488185	0.073130265	-0.3959249	-0.3959249	-0.27523407	-0.3959249	-0.30976826	-0.3959249	-0.3959249	-0.3959249	-0.25947818	-0.26615766	0.19605806	-0.0046597393	-0.3959249	-0.3959249	-0.3959249	-0.3959249	-0.3959249	-0.3959249	-0.3959249	-0.3959249	-0.38268724	-0.3959249	-0.37352642	1.311723	1.4965469	-0.3959249	-0.3959249	-0.3959249	-0.3959249	-0.3959249	-0.3959249	-0.3959249	-0.3959249	-0.3959249	-0.3959249	-0.29577217	-0.3959249	-0.3959249
-0.3959249	1.0054969	1.2146724	0.9704335	-0.3411218	-0.3959249	0.92928666	1.6840134	2.3100967	0.24033664	-0.3727444	-0.3959249	-0.3959249	-0.3959249	-0.3959249	-0.120104715	-0.20300542	-0.3959249	-0.3959249	-0.3959249	-0.25691214	-0.3959249	-0.17214845	-0.3959249	-0.3959249	-0.3959249	-0.3959249	-0.3959249	-0.3959249	-0.3959249	-0.3959249	-0.3959249	-0.09733276	-0.3959249	-0.3959249	2.0309093	1.4850118	-0.37908915	-0.3959249	-0.3959249	-0.27104008	-0.3959249	-0.3959249	-0.3959249	-0.3959249	-0.3959249	-0.3959249	-0.3959249	-0.3959249	-0.3959249
-0.2938242	0.7367219	0.92831224	0.35237452	0.23175274	-0.3959249	0.697231	2.369793	1.7345566	-0.057881024	-0.3959249	-0.23912163	-0.3959249	-0.3959249	-0.3959249	-0.23212507	-0.3959249	-0.3959249	-0.3959249	0.034120925	0.037047528	-0.3959249	-0.3959249	-0.3959249	-0.3959249	-0.3959249	-0.3959249	-0.3959249	-0.3959249	-0.3959249	-0.3959249	-0.3959249	-0.3959249	-0.3959249	-0.3959249	1.3880707	1.6880877	0.6722164	-0.3959249	-0.3959249	-0.3959249	0.38006005	-0.3959249	-0.3959249	-0.3959249	-0.3959249	-0.012856874	-0.3959249	-0.3959249	-0.3959249
0.29006183	1.1815947	0.8642263	0.30807072	0.15608247	-0.09721713	0.7824896	2.1379406	1.1073985	-0.3959249	-0.3959249	-0.3959249	-0.3959249	-0.3959249	-0.3959249	-0.3959249	-0.3959249	-0.3959249	-0.3959249	0.1858203	-0.0672981	-0.08717859	-0.3959249	-0.3959249	-0.3959249	-0.3959249	-0.3959249	-0.3959249	-0.3959249	-0.3959249	-0.3959249	-0.3959249	-0.3959249	-0.3959249	-0.3959249	1.5402112	1.7464937	-0.3959249	-0.3959249	-0.3959249	-0.3959249	0.0024530164	-0.3959249	-0.3959249	-0.36808297	-0.3959249	0.04970507	-0.3959249	-0.3959249	-0.3959249
1.2506266	0.62918645	-0.3959249	-0.3959249	-0.15075831	0.4744905	0.08474617	1.9107568	0.60448515	-0.3959249	-0.3959249	-0.3959249	-0.3959249	-0.3959249	-0.3959249	-0.3959249	-0.3959249	-0.3959249	-0.26328254	0.03165757	-0.17464478	-0.3837312	-0.3959249	-0.3959249	-0.3959249	-0.3959249	-0.3959249	-0.3959249	-0.29289165	-0.3959249	-0.3959249	-0.3959249	-0.3959249	-0.3959249	-0.3959249	2.1390107	2.3018126	-0.10225261	-0.3959249	-0.3959249	-0.3959249	-0.3959249	-0.3959249	-0.3959249	-0.3959249	0.08519845	-0.1936465	0.28004524	-0.3959249	-0.3959249
1.4864278	-0.121849194	-0.3959249	-0.11802654	-0.303148	1.4992143	0.7354411	1.1064991	0.145189	-0.3959249	-0.3959249	-0.3959249	-0.3959249	-0.3959249	-0.018098274	-0.3959249	-0.3959249	0.13054164	-0.005505191	-0.36992282	-0.3959249	-0.3959249	-0.3959249	-0.3959249	-0.3959249	-0.3959249	-0.3959249	-0.3959249	-0.3959249	-0.3959249	-0.3959249	-0.3959249	-0.3959249	-0.3959249	-0.3959249	1.8677195	2.4272614	-0.3959249	-0.3959249	-0.3959249	-0.3959249	-0.3959249	-0.2986479	-0.022254879	0.83054626	0.80317307	-0.054609116	-0.32960328	-0.3959249	-0.18390587
0.37407398	-0.3959249	-0.062682495	0.7160487	0.38978773	1.3878568	1.6518204	0.6052258	0.07308535	-0.3959249	-0.3959249	-0.3959249	-0.3959249	-0.3959249	-0.27951482	-0.3959249	-0.3959249	0.10558934	0.1276055	0.46661	-0.3959249	-0.3959249	-0.3959249	-0.3959249	-0.3959249	-0.3959249	-0.3959249	-0.3959249	-0.3959249	-0.3959249	-0.3959249	-0.3959249	-0.3959249	-0.3959249	-0.3959249	1.7658111	1.1849875	-0.3959249	-0.3959249	-0.3959249	-0.3959249	-0.3959249	-0.3959249	-0.25947753	0.95589894	0.57550824	0.27559623	-0.3959249	-0.3959249	-0.3959249
-0.3959249	-0.05350291	0.6954191	0.93173033	0.6104419	1.3600647	1.8905381	0.29941884	-0.14650474	-0.2199191	-0.3959249	-0.3959249	-0.3959249	-0.05321193	-0.229151	-0.3959249	-0.3959249	0.2759561	0.83187294	0.3219092	-0.3959249	-0.3959249	-0.3959249	-0.3959249	-0.3959249	-0.3959249	-0.3959249	-0.3959249	-0.3959249	-0.3959249	-0.3959249	-0.3959249	-0.3959249	-0.3959249	-0.18392417	1.9142501	1.805989	-0.3959249	-0.3959249	-0.3959249	-0.3959249	-0.3959249	-0.3959249	-0.38716334	-0.0708546	0.17467995	0.4818232	-0.3959249	-0.3959249	-0.3959249
-0.3959249	0.72730476	0.69263643	1.0172284	0.99913603	1.165097	-0.33105522	-0.3959249	-0.1391197	-0.3959249	-0.3959249	-0.3959249	-0.3959249	-0.0329409	-0.3959249	-0.3959249	-0.3959249	-0.13077594	0.54781914	0.63190323	-0.3959249	-0.3959249	-0.3959249	-0.3959249	-0.3959249	-0.3959249	-0.3959249	-0.3959249	-0.3959249	-0.3959249	-0.3959249	-0.3959249	-0.3959249	-0.3959249	-0.3959249	1.7475419	1.0914432	-0.3959249	-0.3959249	-0.3959249	-0.3959249	-0.3959249	-0.3959249	-0.3959249	-0.3959249	-0.025560588	0.4234895	-0.3959249	-0.33956763	-0.3959249
-0.3959249	0.8228471	0.86957467	0.67382795	1.5575094	2.2604082	-0.3959249	-0.3959249	-0.3959249	-0.27072087	-0.3959249	-0.3959249	-0.3959249	-0.3959249	-0.3959249	-0.3959249	-0.21265878	0.3392421	0.33683476	-0.17854574	-0.3959249	-0.3959249	-0.3959249	-0.32591024	-0.3959249	-0.3959249	-0.3959249	-0.3959249	-0.3959249	-0.3959249	-0.3959249	-0.3959249	-0.3959249	-0.3959249	-0.3959249	1.1531864	0.7158812	-0.3959249	-0.3959249	-0.3959249	-0.3959249	-0.3959249	-0.3959249	-0.3959249	-0.3959249	-0.18086542	-0.038570076	-0.3959249	-0.3652586	-0.3959249
0.12559785	0.2212384	-0.09648543	0.7271074	2.0016122	1.8700799	-0.3959249	-0.3959249	-0.36358938	-0.3959249	-0.3959249	-0.3959249	-0.3959249	-0.3959249	-0.3959249	-0.3959249	-0.37335372	0.78780174	0.36728743	-0.3959249	-0.3959249	-0.30975223	-0.3959249	0.6143897	-0.3959249	-0.3959249	-0.3959249	-0.3959249	-0.3959249	-0.3959249	-0.3959249	-0.3959249	-0.3959249	-0.3959249	-0.3959249	1.5322932	1.5835212	0.14790204	-0.3959249	-0.3959249	-0.3959249	-0.3959249	-0.3959249	-0.3959249	-0.021569617	-0.035523638	0.11330786	-0.3959249	-0.3959249	-0.3959249
1.1590838	0.05372911	-0.3959249	1.126297	1.9412689	1.7371305	-0.0016982293	-0.3959249	0.267468	-0.3959249	-0.3959249	-0.3959249	-0.3959249	-0.3959249	-0.3959249	-0.3959249	-0.37249768	0.12514289	0.5442702	-0.3959249	-0.3959249	-0.3959249	-0.3959249	0.3750388	-0.13798489	-0.3959249	-0.3959249	-0.3959249	-0.3959249	-0.3959249	-0.3959249	-0.3959249	-0.3959249	-0.3959249	-0.27698684	2.505326	1.2464466	0.11584217	-0.2310007	-0.3145068	-0.3959249	-0.3959249	-0.3959249	-0.3959249	-0.13733487	0.42504013	0.5912941	-0.3959249	-0.3959249	-0.3959249
1.2986588	-0.16083016	-0.0033728087	1.1438899	1.4884819	0.6689375	-0.36710814	-0.092940874	0.2149948	-0.3959249	-0.3959249	-0.3959249	-0.3959249	-0.3959249	-0.3959249	-0.3959249	-0.3959249	-0.3509359	-0.19237398	-0.3959249	-0.3959249	-0.3959249	-0.3959249	0.065549284	0.049140196	-0.3959249	-0.3959249	-0.3959249	-0.3959249	-0.3959249	-0.3959249	-0.3959249	-0.3959249	-0.3959249	-0.3959249	0.24459688	0.1862465	-0.05441615	-0.15489101	-0.3959249	-0.3959249	-0.3959249	-0.3959249	0.5238586	-0.1762839	0.98956984	0.7182576	-0.3959249	-0.3959249	-0.3959249
0.62750584	-0.23529272	-0.18740717	0.9369421	1.2189795	0.1167571	-0.3959249	-0.22106914	0.008014884	-0.3959249	-0.3959249	-0.3959249	-0.3959249	-0.3959249	-0.3959249	-0.3959249	0.261497	0.006696183	-0.3959249	-0.3959249	-0.3959249	-0.3959249	-0.3959249	-0.3959249	-0.3959249	-0.3959249	-0.3959249	-0.3959249	-0.3959249	-0.3959249	-0.3959249	-0.3959249	-0.3959249	-0.3959249	-0.3959249	-0.3959249	0.61476153	-0.0091317445	-0.3959249	-0.3959249	-0.3959249	-0.3959249	-0.3959249	0.21197708	0.22652836	1.4101844	0.24372518	-0.3959249	-0.3959249	-0.3959249
0.30866534	-0.3959249	0.6434403	1.1521509	0.41760927	-0.19787134	-0.3959249	-0.3959249	-0.3959249	-0.3022814	-0.3959249	-0.3959249	-0.3959249	-0.3959249	0.21510682	0.65750337	-0.07564615	0.24393761	-0.3959249	-0.3959249	-0.3959249	-0.3959249	-0.3959249	-0.3959249	-0.3959249	-0.3959249	-0.3959249	-0.3959249	-0.3959249	-0.3959249	-0.3959249	-0.3959249	-0.3959249	-0.3959249	-0.3959249	1.603248	2.0362012	0.13185683	-0.31366414	-0.3959249	-0.3959249	-0.3959249	-0.25933525	-0.3959249	-0.3959249	0.54938436	-0.2299436	-0.3959249	-0.3959249	-0.3959249
-0.3959249	0.12480744	1.5991703	1.4604477	-0.122285195	-0.3959249	-0.3959249	-0.3959249	-0.3959249	-0.3959249	-0.3959249	-0.3959249	-0.3959249	-0.3959249	-0.17412439	-0.3959249	-0.364354	-0.28396344	-0.3959249	-0.3959249	-0.3959249	-0.3959249	-0.3959249	-0.3959249	-0.3959249	-0.3959249	-0.3959249	-0.3959249	-0.3959249	-0.3959249	-0.3959249	-0.3959249	-0.3959249	-0.3959249	-0.093603216	1.3377827	1.9130769	0.42828044	0.21673451	-0.3959249	-0.3959249	-0.166984	-0.3959249	-0.3959249	-0.31078142	0.022379657	-0.3959249	-0.3959249	-0.3959249	-0.3959249
-0.1325825	1.2656612	1.9339093	1.4857533	0.03224748	-0.3959249	-0.3959249	-0.3959249	-0.3959249	-0.3959249	-0.3959249	-0.3959249	-0.3959249	-0.3959249	-0.11810603	0.42941815	-0.3959249	-0.3959249	-0.3959249	-0.3959249	-0.3959249	-0.3959249	-0.3959249	-0.3959249	-0.3959249	-0.3959249	-0.3959249	-0.3959249	-0.3959249	-0.3959249	-0.3959249	-0.3959249	-0.3959249	-0.3959249	-0.3959249	1.6132513	1.658024	0.42613095	0.08261554	-0.3959249	-0.3959249	-0.3959249	-0.3959249	0.5710742	0.6543369	-0.32079825	-0.3959249	-0.3959249	-0.3959249	-0.3959249
0.99554956	1.0329524	1.8959583	1.0349728	0.009830107	-0.32465392	-0.24871397	-0.3959249	-0.3959249	-0.3959249	-0.3959249	-0.3959249	-0.3959249	-0.3959249	0.049123324	0.12411837	-0.31075418	-0.3959249	-0.3959249	-0.3959249	-0.3959249	-0.3959249	-0.3959249	-0.3959249	-0.3959249	-0.3959249	-0.3959249	-0.3959249	-0.3959249	-0.29831874	-0.3959249	-0.3959249	-0.3959249	-0.3959249	-0.3959249	2.2648056	2.3357515	0.19118698	-0.3959249	-0.3959249	-0.3959249	-0.3959249	-0.2699665	0.35908505	-0.3959249	-0.3959249	-0.3959249	-0.3959249	-0.3959249	-0.3959249
1.4895107	1.0900652	1.622186	1.0025032	0.57965153	-0.3959249	-0.3959249	-0.3959249	-0.3959249	-0.3959249	-0.3959249	-0.3959249	-0.3959249	-0.3959249	0.1255305	-0.3959249	-0.34954008	-0.3959249	-0.3959249	-0.3959249	0.0013764234	0.09389097	-0.3959249	-0.3959249	-0.3959249	-0.3959249	-0.3959249	-0.3959249	-0.3959249	-0.3959249	-0.3959249	-0.3959249	-0.3959249	-0.3959249	0.15858915	2.8228598	2.226091	-0.3959249	-0.25177503	-0.3959249	-0.3959249	-0.038288496	-0.3959249	-0.3959249	-0.3959249	-0.3959249	-0.3959249	-0.3959249	-0.3959249	-0.3959249
1.046723	1.294302	0.528876	0.18373546	0.6559815	-0.3959249	-0.3959249	-0.3959249	-0.3959249	-0.3959249	-0.3959249	-0.3959249	-0.3959249	-0.3959249	-0.31094944	-0.3959249	-0.3959249	-0.3959249	-0.3959249	-0.3959249	-0.3959249	-0.19601463	-0.3959249	-0.3959249	-0.3959249	-0.3959249	-0.3959249	-0.3959249	-0.30760112	-0.3959249	-0.3959249	-0.3959249	-0.3959249	-0.3959249	-0.3959249	3.2186263	1.7676525	-0.3959249	-0.34510893	-0.3959249	-0.3959249	0.33083537	-0.3959249	-0.3959249	-0.3959249	-0.3959249	-0.3959249	-0.3959249	-0.3959249	-0.3959249
1.7132535	0.9687626	-0.3959249	-0.13056098	-0.057210058	-0.3959249	-0.3959249	-0.3959249	-0.3959249	-0.3959249	-0.35559964	0.414272	-0.38492417	-0.3959249	-0.3959249	-0.3959249	-0.3959249	-0.3959249	-0.3959249	-0.3959249	-0.3959249	-0.34358433	-0.3959249	-0.3959249	-0.3959249	-0.3959249	-0.3959249	-0.3959249	-0.3959249	-0.29456642	-0.3959249	-0.14882421	-0.3959249	-0.3959249	0.639073	2.5121634	1.5119812	-0.3959249	-0.3959249	-0.3959249	-0.3959249	0.39316535	-0.3959249	-0.3959249	-0.3959249	-0.3959249	-0.3959249	-0.3959249	-0.3959249	-0.3959249
1.485709	0.6458236	-0.19910984	0.49021736	-0.3959249	-0.3959249	-0.3959249	-0.33398739	-0.3959249	-0.3959249	-0.3959249	0.8615039	0.57879287	-0.3959249	0.054766648	-0.3959249	-0.3959249	-0.3959249	-0.3959249	-0.3959249	-0.3959249	-0.3959249	-0.3959249	-0.3959249	-0.3959249	-0.3959249	-0.3959249	-0.3959249	-0.3959249	-0.0026850365	-0.17248078	-0.3959249	-0.3959249	-0.3959249	0.32749182	2.2332923	1.1637694	-0.3959249	-0.3959249	-0.3959249	0.3540767	-0.3959249	0.3406769	-0.3959249	-0.3959249	-0.3959249	-0.3959249	-0.3959249	-0.3959249	-0.3959249
1.9325093	-0.18477993	0.06994368	0.48142824	0.13874489	-0.36120215	-0.3959249	-0.3959249	-0.3959249	-0.3959249	-0.3959249	0.14829764	0.6105622	0.05351404	-0.3959249	-0.3959249	-0.3959249	-0.3959249	-0.3959249	-0.3959249	-0.3959249	-0.3959249	-0.3959249	-0.3959249	-0.3959249	-0.3959249	-0.3959249	-0.3959249	-0.3959249	-0.3959249	-0.3959249	-0.1388828	-0.37083414	-0.23398635	1.1453413	2.5530436	1.2968338	-0.3959249	-0.3959249	0.24155056	0.6913512	0.14684324	-0.3959249	-0.3959249	-0.3959249	-0.3959249	-0.08440672	-0.31994227	-0.271329	-0.07539808
1.9915057	-0.3959249	-0.3959249	-0.22927448	-0.20985313	-0.3959249	-0.3959249	-0.3959249	-0.3959249	-0.3959249	-0.3959249	-0.11396345	0.5278868	0.050285853	-0.3959249	-0.3959249	-0.3959249	-0.3959249	-0.3959249	-0.3959249	-0.3959249	-0.3959249	-0.3959249	-0.3959249	-0.3959249	-0.3959249	-0.3959249	-0.3959249	-0.3959249	-0.3959249	-0.3959249	0.33857378	0.0293583	0.388702	0.55847037	2.7797778	1.2332464	-0.3959249	-0.3959249	-0.36485186	0.8664598	0.59006375	-0.28080055	-0.3959249	-0.3959249	-0.3959249	-0.20899072	-0.3959249	-0.3959249	-0.2112896
0.93074685	-0.3959249	-0.3959249	-0.3959249	0.27890122	-0.3959249	-0.3959249	-0.3959249	-0.3959249	-0.3959249	-0.3959249	-0.3959249	0.86305475	0.8233409	-0.3959249	-0.3959249	-0.3959249	-0.3959249	-0.3959249	-0.37619075	-0.3959249	-0.3959249	-0.3959249	-0.3959249	-0.3959249	-0.3959249	-0.3959249	-0.3959249	-0.3959249	-0.3959249	-0.33653024	0.274043	0.5475677	0.5037082	1.2949327	2.9718053	0.85280037	-0.3959249	-0.3959249	-0.35563892	0.3108479	0.52872086	-0.14981322	-0.3959249	-0.3959249	-0.3959249	-0.3959249	-0.3959249	0.17970514	-0.15346317
-0.3959249	-0.3959249	-0.3959249	-0.3959249	-0.3959249	-0.3959249	-0.3959249	-0.3959249	-0.3959249	-0.3959249	-0.3959249	-0.3959249	1.0548635	0.73563355	-0.3959249	-0.3959249	-0.3959249	-0.3959249	-0.10304896	-0.3959249	-0.3959249	-0.3959249	-0.3959249	-0.3959249	-0.3959249	-0.3959249	-0.3959249	-0.3959249	-0.3959249	-0.3959249	-0.3959249	-0.33388275	0.67834103	0.45419613	1.1888433	3.3600085	0.37780353	-0.3959249	-0.3959249	0.7875476	0.7292064	0.5573102	-0.3959249	-0.3959249	-0.3959249	-0.3959249	-0.3959249	-0.3959249	0.6206801	-0.12802552
-0.3959249	-0.3959249	-0.3959249	-0.3959249	-0.3959249	0.08991917	-0.3959249	-0.3959249	-0.3959249	-0.3959249	-0.3959249	-0.3959249	-0.3959249	0.29710943	-0.3959249	-0.3959249	0.00046504466	-0.3959249	-0.3959249	-0.3959249	-0.3959249	-0.3959249	-0.3959249	-0.3959249	-0.3959249	-0.3959249	-0.3959249	-0.3959249	-0.3959249	-0.3959249	-0.3959249	-0.3959249	-0.18368728	0.48596826	1.9040546	3.0110717	0.5383834	-0.3959249	-0.3959249	-0.2978472	0.57060385	0.74145377	-0.3959249	-0.21364594	-0.3959249	-0.3959249	-0.3959249	-0.3959249	-0.036227107	0.3535498
-0.3959249	-0.3959249	-0.3959249	-0.3959249	-0.3959249	-0.104918286	-0.2493657	-0.3959249	-0.3959249	-0.3959249	-0.3959249	-0.33925307	-0.3959249	0.36031502	-0.31326243	-0.3959249	-0.3959249	-0.3959249	-0.3959249	-0.3959249	-0.3959249	-0.3959249	-0.3959249	-0.3959249	-0.27366185	0.04877716	-0.3959249	-0.3959249	-0.3959249	-0.3959249	-0.3959249	-0.3959249	-0.3959249	-0.3959249	1.4559088	2.529425	1.6472567	-0.3959249	-0.3959249	-0.3959249	1.1211637	0.6747931	0.76139	0.17217712	-0.3959249	-0.3959249	-0.3959249	-0.3959249	-0.3959249	0.7145317
-0.3959249	-0.3959249	-0.3959249	-0.3959249	-0.3959249	0.16464473	-0.3959249	-0.3959249	-0.3959249	-0.3959249	-0.3959249	-0.25190556	-0.3959249	0.09467857	0.24144906	-0.3959249	-0.3959249	-0.3959249	-0.3959249	-0.3959249	-0.3959249	-0.3959249	-0.3959249	-0.3959249	-0.3959249	-0.01865323	-0.16104871	-0.3959249	-0.3959249	-0.3959249	-0.3959249	-0.3959249	-0.3959249	-0.3959249	0.6893283	2.3614643	2.2288876	-0.3959249	-0.3959249	-0.38736713	0.08130865	0.5501973	1.4901652	0.3786176	-0.3959249	-0.3959249	-0.3959249	-0.3959249	-0.3959249	-0.3959249
-0.3959249	-0.3959249	-0.3959249	-0.3959249	-0.3959249	-0.047844056	-0.3959249	-0.3959249	-0.3959249	-0.3959249	-0.3959249	-0.13265845	-0.3959249	-0.3959249	0.26752442	0.19792305	-0.3959249	-0.3959249	-0.3959249	-0.3959249	-0.3959249	-0.3959249	-0.3959249	-0.3959249	-0.3959249	-0.25187266	-0.3054247	-0.3959249	-0.3959249	-0.3959249	-0.3959249	-0.3959249	-0.3959249	-0.3959249	-0.0059748823	2.7763367	1.5634345	-0.20671861	-0.3959249	-0.3959249	-0.3959249	-0.3072804	1.2740585	1.2636056	-0.30297938	-0.3959249	-0.3959249	-0.3959249	-0.3959249	-0.3959249
-0.3959249	-0.3959249	-0.3959249	-0.3959249	-0.3959249	-0.2690734	-0.3959249	-0.3959249	-0.3959249	-0.3959249	-0.3959249	-0.3959249	-0.3959249	-0.3959249	0.121833876	0.66800714	-0.3959249	-0.3959249	-0.3959249	-0.3959249	-0.3959249	-0.3959249	-0.3959249	-0.3959249	-0.3959249	-0.04337205	-0.3959249	-0.18968253	-0.37483072	-0.3959249	-0.3959249	-0.3959249	-0.030209318	-0.3959249	-0.3959249	1.4714597	1.5306213	-0.26264295	-0.3959249	-0.3959249	-0.3959249	-0.29473364	1.1125549	1.0686492	0.15325193	-0.3959249	-0.3959249	-0.3959249	-0.3959249	-0.3959249
-0.3959249	-0.3959249	-0.3959249	-0.3959249	-0.3959249	-0.3959249	-0.3959249	-0.3959249	-0.3959249	-0.3959249	-0.3959249	-0.3959249	-0.3959249	-0.3959249	0.083587155	0.9988993	-0.3959249	-0.3959249	-0.3959249	-0.3959249	-0.3959249	-0.3959249	-0.3959249	-0.3959249	-0.3959249	-0.3959249	-0.3959249	-0.30722225	-0.3959249	-0.213851	0.10452212	-0.38688	-0.3959249	-0.3959249	0.0040144115	1.4879827	1.1805264	-0.3959249	-0.3959249	-0.3959249	0.3660443	-0.058641713	0.74132276	0.1225101	0.14887302	-0.3361385	-0.3959249	-0.3959249	-0.3959249	-0.3959249
-0.3959249	-0.3959249	-0.3959249	-0.3959249	-0.3959249	-0.1477756	-0.35619843	-0.3959249	-0.07191487	-0.3959249	-0.3959249	-0.3959249	-0.3959249	-0.3959249	-0.11581607	0.92686415	-0.3959249	-0.3959249	-0.015004032	-0.3959249	-0.3959249	-0.3959249	-0.3959249	-0.3959249	-0.3959249	-0.3959249	-0.3959249	-0.3959249	0.06767882	0.16577709	0.5492285	-0.3959249	-0.3443294	-0.3959249	0.21142873	1.7551823	0.83712965	-0.37240392	-0.3959249	-0.3959249	0.22835322	0.39964458	1.2881885	1.2986462	0.054547355	-0.3959249	-0.3959249	-0.29333034	-0.3959249	-0.11575795
-0.3959249	-0.3959249	-0.3959249	-0.3959249	-0.3959249	-0.07396442	-0.3228316	-0.20180462	-0.0771593	-0.3959249	-0.3959249	-0.3959249	-0.3959249	-0.3959249	-0.3959249	1.08014	-0.3959249	-0.3959249	-0.17097534	-0.3959249	-0.3959249	-0.3959249	-0.3959249	-0.3959249	-0.3959249	-0.3959249	-0.3959249	-0.3959249	-0.3959249	0.54359454	-0.17398196	-0.3959249	0.04361215	-0.3959249	0.07637967	1.9368244	1.8003782	-0.34945855	-0.3959249	-0.3959249	-0.3690021	0.1330744	0.4834284	1.5385225	1.1590106	-0.3959249	-0.3959249	-0.3959249	-0.3959249	-0.3959249
-0.19164298	-0.3959249	-0.3959249	-0.3959249	-0.3959249	0.06404682	-0.35955933	-0.3959249	-0.3959249	-0.3959249	-0.3959249	-0.3959249	0.18816146	-0.3959249	-0.3959249	1.0010043	0.4133517	0.48862374	-0.3959249	-0.3959249	-0.3959249	-0.3959249	-0.3959249	-0.3959249	-0.3959249	-0.3959249	-0.3959249	-0.3959249	-0.3959249	-0.27883384	-0.3959249	-0.33303076	-0.18503046	-0.3959249	0.8239382	2.4274228	2.1374042	-0.31805107	-0.3959249	-0.3959249	-0.3959249	0.059606463	1.0245595	0.44040048	0.3906099	-0.30179384	0.018051226	-0.3959249	-0.3959249	-0.3959249
-0.3959249	-0.3959249	-0.3959249	-0.3959249	-0.3959249	0.013424387	0.22477192	-0.3959249	-0.3959249	-0.3959249	-0.3959249	-0.30771327	-0.03445487	-0.3959249	-0.3959249	-0.12418463	1.1136068	0.9158851	-0.3959249	-0.3959249	-0.3959249	-0.3959249	-0.3959249	-0.3959249	-0.3959249	-0.3959249	-0.3959249	-0.3959249	-0.3959249	-0.35938036	-0.3959249	-0.3959249	-0.3959249	-0.3959249	0.16548441	2.05558	1.8659724	-0.09520015	-0.3959249	-0.3959249	-0.3959249	-0.38854775	0.9710869	0.5286533	0.04775749	-0.3959249	-0.3959249	-0.3959249	-0.3959249	-0.3959249
-0.3959249	-0.3959249	-0.3959249	-0.3959249	-0.3959249	-0.3959249	-0.3959249	-0.3959249	-0.3959249	-0.3959249	-0.3959249	-0.30805367	0.15060967	-0.3959249	-0.3959249	-0.3959249	0.74567074	1.0791174	0.86750376	-0.3959249	-0.3959249	-0.3959249	-0.3959249	-0.3959249	-0.3959249	-0.3959249	-0.3959249	-0.3959249	-0.3959249	-0.17144258	-0.3959249	-0.3959249	-0.3959249	-0.3959249	-0.27130255	2.2073429	1.6403798	0.4969119	-0.12473059	-0.3959249	-0.3959249	-0.3959249	0.49777368	1.2345698	0.41875285	0.7689109	-0.3959249	-0.34194726	-0.3959249	-0.3959249
-0.3959249	-0.17430192	-0.3959249	-0.3959249	-0.3959249	-0.20026374	-0.3959249	-0.3959249	-0.28529248	-0.3959249	0.17525001	-0.01306269	-0.3959249	-0.3959249	-0.3959249	-0.3959249	0.118497066	1.1266129	0.89813393	-0.3959249	-0.3959249	-0.3959249	-0.3959249	-0.3959249	-0.3959249	-0.3959249	-0.3959249	-0.3959249	-0.3959249	-0.3959249	-0.3959249	-0.3959249	-0.3959249	-0.3959249	0.16622634	2.128548	1.2101201	0.6695136	0.25899744	-0.3959249	-0.3959249	-0.3959249	-0.14564963	1.9537416	0.9709246	0.6413249	-0.23509875	-0.3959249	-0.3959249	-0.3959249
-0.3959249	-0.3959249	-0.3959249	-0.3959249	-0.3959249	-0.3959249	-0.3959249	-0.3959249	-0.3959249	-0.3959249	-0.3959249	-0.3959249	-0.3959249	-0.3959249	-0.3959249	-0.3959249	-0.3959249	0.66281766	0.56506	-0.31840563	-0.3959249	-0.3959249	-0.3959249	-0.3959249	-0.3959249	-0.3959249	-0.3959249	-0.3959249	-0.3959249	-0.3959249	-0.3959249	-0.3959249	-0.3959249	-0.3959249	0.71905273	1.8492527	0.6062221	-0.08126262	0.4464963	-0.1309025	-0.06445894	0.55407614	0.65560526	1.1395078	1.3017405	1.0916736	-0.3959249	-0.3959249	-0.3959249	-0.3959249
-0.3959249	-0.0079001505	0.39981562	-0.36197442	-0.29735127	-0.3959249	-0.3959249	-0.3959249	-0.3959249	-0.3959249	-0.3959249	-0.3959249	-0.3959249	-0.3959249	-0.3959249	-0.3959249	-0.3959249	0.20214999	-0.26574847	0.66873056	-0.3959249	-0.3959249	-0.3959249	-0.3959249	-0.3959249	-0.3959249	-0.3959249	-0.3959249	-0.3959249	-0.3959249	-0.3959249	-0.3959249	-0.3959249	-0.3959249	0.7824712	2.0615644	0.7013556	-0.3959249	-0.3959249	0.059665732	0.09644562	0.21068102	1.0570285	0.7703728	1.0590236	0.8193905	-0.3959249	-0.3959249	-0.3959249	-0.3959249
-0.3959249	0.33346048	1.0210372	-0.10122336	-0.11174142	-0.3959249	-0.3959249	-0.3959249	-0.39591208	-0.3959249	-0.3959249	-0.3959249	-0.3959249	-0.3959249	-0.3959249	-0.3959249	-0.17744322	0.15522471	-0.3959249	0.5644951	-0.3959249	-0.3959249	-0.3959249	-0.3959249	-0.3959249	-0.3959249	-0.3959249	-0.3959249	-0.3959249	-0.3959249	-0.28053248	-0.3959249	0.08247352	-0.3959249	0.79474217	1.9926397	0.80511445	-0.3959249	-0.3959249	-0.3959249	-0.25034145	-0.05061509	0.30229193	0.86002916	0.9069488	0.5325048	-0.3959249	-0.19866124	-0.3959249	-0.3959249
-0.3959249	0.118597776	0.012868008	-0.07090259	-0.3959249	-0.16968267	-0.38833398	0.3652691	0.20031182	-0.3959249	-0.3959249	-0.3959249	-0.3959249	-0.3959249	-0.3959249	-0.3959249	-0.3959249	-0.3959249	0.34917504	0.944272	-0.3959249	-0.3959249	-0.3959249	-0.3959249	-0.3959249	-0.3959249	-0.3959249	-0.3959249	-0.3959249	-0.3959249	-0.3959249	-0.3959249	-0.10355823	0.056520008	1.3545014	1.7677943	0.34472936	-0.3959249	-0.3959249	-0.3959249	-0.3959249	-0.3959249	-0.3959249	0.18509519	1.0485826	0.8217867	-0.02391736	-0.33238518	-0.3959249	-0.3959249
-0.3959249	-0.3959249	-0.3959249	-0.3959249	-0.3959249	-0.3959249	0.025819356	0.5413506	-0.28057954	-0.3959249	-0.3959249	-0.3959249	-0.3959249	-0.3959249	-0.3959249	-0.3959249	-0.3959249	-0.3959249	-0.031757068	1.3193332	-0.3959249	-0.3959249	-0.3959249	-0.3959249	-0.3959249	-0.3959249	-0.24967545	-0.3959249	-0.3959249	-0.3959249	-0.3959249	-0.3959249	-0.3959249	-0.3959249	0.6246144	0.9353417	0.48681706	-0.3959249	-0.3959249	-0.3959249	-0.3959249	-0.3959249	-0.3959249	-0.3959249	0.47466746	0.15970747	-0.3959249	-0.3959249	-0.3959249	-0.3959249
-0.3959249	-0.3959249	-0.3959249	-0.038601134	-0.3959249	-0.3959249	0.18084599	0.3990331	-0.3959249	-0.18470964	-0.3959249	-0.3959249	-0.3959249	-0.3959249	-0.3959249	-0.3959249	-0.3959249	-0.3959249	-0.29319987	0.47977248	0.25530386	-0.3959249	-0.3959249	-0.3959249	-0.3959249	-0.28244323	0.12916785	-0.3959249	-0.3959249	-0.34531772	-0.3959249	-0.3959249	-0.3959249	-0.3959249	-0.09822313	1.161066	0.11685472	-0.32886398	-0.3959249	-0.3959249	-0.3959249	-0.3959249	-0.3959249	-0.3959249	-0.3959249	-0.3959249	-0.3959249	-0.3959249	-0.2668865	-0.3959249
-0.3959249	-0.3959249	-0.3959249	-0.23739712	-0.3959249	-0.3959249	-0.38257042	-0.3959249	-0.28694224	-0.3959249	-0.3959249	-0.3959249	-0.3959249	-0.3959249	-0.3959249	-0.3959249	-0.3959249	-0.3959249	-0.08811782	0.7880584	1.1640435	0.23773913	-0.3959249	-0.3959249	-0.3959249	-0.3959249	0.26144138	-0.3959249	-0.3959249	-0.3959249	-0.3959249	-0.3959249	-0.3959249	-0.3959249	0.041462395	1.1730802	-0.14818655	-0.3959249	-0.3959249	-0.3959249	-0.3959249	-0.3959249	-0.3959249	-0.3959249	-0.3959249	-0.3959249	-0.3959249	-0.3959249	0.14588991	-0.3959249
-0.3959249	-0.3959249	-0.3959249	-0.3959249	-0.3959249	-0.3959249	-0.29751205	-0.3959249	-0.3959249	-0.3959249	-0.3959249	-0.3959249	-0.3959249	-0.3959249	-0.3959249	-0.3959249	-0.3959249	-0.3959249	-0.3959249	-0.20874864	0.77314633	0.8261277	-0.3959249	-0.3959249	-0.3959249	-0.3959249	-0.09982617	-0.3959249	-0.3959249	-0.3959249	-0.3959249	-0.3959249	-0.3959249	-0.3959249	0.6653921	1.155251	0.015724957	-0.3959249	-0.3959249	-0.3959249	-0.2434339	-0.3959249	-0.3959249	-0.3959249	-0.3959249	-0.3959249	0.22016199	0.7009634	-0.30896485	-0.3959249
-0.3959249	-0.3959249	-0.33006907	-0.3959249	-0.3959249	-0.3959249	-0.3959249	-0.3959249	-0.3959249	-0.3959249	-0.3959249	-0.3959249	-0.3959249	-0.3959249	-0.35749638	-0.04446811	-0.3959249	-0.3959249	-0.3959249	-0.3959249	-0.18512385	1.0952986	-0.3959249	-0.3959249	-0.3959249	-0.3959249	-0.3959249	-0.3959249	-0.3959249	-0.3959249	-0.3959249	-0.3959249	-0.3959249	-0.3959249	0.57601756	0.46339145	0.46020386	-0.3959249	-0.3959249	-0.3959249	-0.3959249	-0.3959249	-0.3959249	0.017597776	-0.3959249	-0.3959249	-0.29326814	0.9844822	0.09269692	-0.3959249
-0.3959249	-0.2475451	-0.3959249	-0.3959249	-0.3959249	-0.08124527	-0.3959249	-0.3959249	-0.3959249	-0.24974482	-0.3959249	-0.3959249	-0.37233034	-0.3959249	-0.06792513	0.15313657	-0.3959249	-0.13181005	0.17758825	-0.23406637	0.4327324	0.29998344	-0.3959249	-0.3959249	-0.3959249	-0.3959249	-0.3959249	-0.3959249	-0.3959249	-0.3761733	-0.3959249	-0.3959249	-0.3959249	-0.3959249	0.48659453	0.7629928	-0.14548361	-0.3959249	-0.3959249	0.12609303	0.41564587	-0.3959249	-0.3959249	-0.3959249	-0.3959249	-0.3959249	-0.31544074	0.49746454	0.8659234	-0.3959249
-0.3959249	-0.36786142	-0.3959249	-0.3959249	-0.3959249	0.5233796	0.0954054	-0.3959249	-0.3959249	-0.3959249	-0.3959249	-0.3959249	-0.2598698	-0.3959249	-0.3959249	-0.23101415	-0.3959249	0.0016228008	-0.07859722	-0.3959249	0.24514405	0.19184445	-0.3959249	-0.3959249	-0.3959249	-0.3959249	-0.3959249	-0.3959249	-0.3959249	-0.3031819	-0.3959249	-0.3959249	-0.3959249	-0.3959249	0.54491735	-0.150242	-0.13225326	-0.044678655	-0.3959249	-0.3959249	-0.31674343	-0.3959249	-0.3959249	-0.3959249	-0.3959249	-0.3959249	-0.3959249	0.81904507	0.679593	0.12655385
-0.3959249	-0.052542787	-0.21770766	-0.3959249	-0.3959249	-0.21758509	0.6383225	-0.3959249	-0.3959249	-0.3959249	-0.3959249	-0.3959249	-0.07235815	-0.3959249	-0.3959249	-0.3959249	-0.3959249	-0.3959249	-0.13953088	-0.3959249	-0.10447384	1.2288183	0.6633067	-0.3959249	-0.3959249	-0.3959249	-0.3959249	-0.23228347	-0.3959249	-0.3959249	-0.3959249	-0.3959249	-0.3959249	-0.3959249	0.26489887	-0.3959249	-0.3959249	-0.3959249	-0.2467681	0.14189723	-0.3959249	-0.3959249	-0.3959249	-0.3959249	-0.3959249	-0.3959249	-0.3959249	-0.19672355	-0.18570827	-0.3959249
0.29503697	0.25202093	-0.014011574	-0.3959249	-0.3959249	-0.3959249	1.0966948	-0.117288224	-0.3959249	0.14771594	-0.3959249	-0.3959249	-0.3959249	-0.3959249	-0.3959249	-0.3959249	-0.3959249	-0.3959249	-0.3959249	-0.3959249	-0.3959249	0.47649723	1.7561928	0.3917826	-0.3959249	-0.3959249	-0.3959249	-0.3959249	-0.3959249	-0.1338233	-0.3959249	-0.3959249	-0.3959249	-0.29700175	-0.3959249	-0.3959249	-0.3959249	-0.3959249	-0.3959249	-0.36332604	-0.3959249	-0.3959249	-0.3959249	-0.3959249	-0.3959249	-0.3959249	-0.3959249	-0.3959249	-0.3959249	-0.3959249
-0.07143896	-0.16886152	0.1349575	-0.3959249	-0.3959249	-0.3959249	0.17231026	0.561522	-0.1011672	-0.3032789	-0.28204298	-0.3959249	-0.3959249	-0.3959249	-0.3959249	-0.3959249	-0.3959249	-0.3959249	-0.3959249	-0.3959249	-0.3959249	-0.006540889	1.3219652	0.803754	-0.19939505	0.09376878	-0.3959249	-0.3959249	-0.3959249	-0.3959249	-0.3959249	-0.3959249	-0.3959249	-0.3959249	-0.3959249	-0.27724013	-0.3959249	-0.3959249	-0.3959249	-0.3959249	-0.3959249	-0.3959249	-0.3959249	-0.3959249	-0.16380472	-0.3959249	-0.3959249	-0.3959249	-0.3959249	-0.3959249
-0.3959249	0.03533272	0.029009787	-0.3959249	-0.3959249	-0.3959249	-0.3959249	0.28784633	-0.293566	-0.3959249	-0.1448266	-0.3959249	-0.3959249	-0.3959249	-0.3959249	-0.3959249	-0.3959249	-0.3959249	-0.3959249	-0.3959249	-0.3959249	-0.3959249	0.7445374	1.0602868	-0.012868217	-0.16000807	0.16330536	-0.3959249	-0.3959249	-0.3959249	-0.3959249	-0.3959249	-0.3959249	-0.3959249	-0.3959249	0.30704886	-0.3959249	-0.3959249	-0.3959249	-0.3959249	-0.3959249	-0.3959249	-0.3959249	-0.3959249	-0.3959249	-0.3959249	-0.3959249	-0.3959249	-0.3959249	-0.18369488
-0.3959249	-0.05416314	-0.3959249	-0.3959249	-0.3959249	-0.3959249	0.093547024	0.7521031	-0.3959249	-0.3959249	-0.3959249	-0.3959249	-0.3959249	-0.3959249	-0.3959249	-0.3959249	-0.3959249	-0.3959249	-0.3959249	-0.3959249	-0.3959249	-0.3959249	0.11220946	0.77956206	-0.3959249	-0.3959249	-0.32895863	-0.2934432	0.5037169	-0.3959249	-0.3959249	-0.3959249	-0.3959249	-0.3959249	0.52240646	0.44216573	-0.3959249	-0.3959249	-0.3959249	-0.23019837	-0.31014103	-0.3959249	-0.3959249	-0.3959249	-0.3959249	-0.3959249	-0.3959249	-0.3959249	0.04928536	-0.040704846
-0.3959249	-0.28350973	-0.22649497	-0.3959249	0.7456298	-0.0060936757	0.42868805	0.1575372	-0.3959249	0.07029952	-0.3959249	-0.3959249	-0.3959249	-0.3959249	-0.3959249	-0.3959249	-0.3959249	-0.3959249	-0.3959249	-0.3959249	-0.3959249	-0.3959249	-0.3959249	0.20335479	-0.29410753	-0.3959249	-0.3959249	-0.19422121	-0.3959249	-0.25805	-0.3959249	-0.3959249	-0.3959249	-0.3959249	0.20808548	-0.34080917	-0.3959249	0.0051493966	-0.3959249	-0.3959249	-0.055602767	0.013236737	-0.3959249	-0.3959249	-0.3959249	-0.3959249	-0.3959249	0.011414021	-0.3959249	-0.3959249
0.21258837	0.5282818	0.3925652	-0.377625	0.24020293	0.07540153	-0.3959249	0.07534757	-0.3615626	-0.3431631	-0.3959249	-0.3959249	-0.3959249	-0.3959249	-0.3959249	-0.3959249	-0.3959249	-0.3959249	-0.3959249	-0.3959249	-0.3959249	-0.3959249	-0.3959249	0.33041897	1.3209227	-0.3959249	-0.15949194	-0.3959249	-0.3959249	-0.3959249	-0.3959249	-0.3959249	-0.3959249	-0.3959249	0.18293409	-0.029072784	-0.3959249	0.22920243	-0.0064659207	-0.07429878	-0.3959249	-0.3959249	-0.3959249	-0.3959249	-0.3959249	-0.3167309	-0.3959249	-0.3959249	-0.3959249	-0.3959249
0.38685656	1.0211138	0.5353624	-0.01666664	-0.21250288	-0.13795027	-0.3959249	-0.12132886	-0.04688502	-0.3959249	-0.3959249	-0.3959249	-0.3959249	-0.3959249	-0.3959249	-0.3959249	-0.3959249	-0.3959249	-0.3959249	-0.3959249	-0.3959249	-0.3959249	-0.3959249	-0.3959249	0.9042775	-0.14980537	-0.032424245	-0.3959249	-0.3959249	-0.3959249	-0.3959249	-0.3959249	-0.3959249	-0.3959249	0.27376005	0.20628834	-0.3959249	0.5845169	0.37314022	0.44342023	-0.13474035	-0.3959249	-0.3959249	-0.3959249	0.5418223	0.70634836	-0.04330893	-0.3959249	-0.08072941	-0.3959249
0.64564735	0.38753113	0.36940008	-0.3959249	-0.3959249	0.004265728	0.068596184	-0.18915856	-0.26775202	0.009034676	-0.3959249	-0.3959249	-0.3959249	-0.3959249	-0.3959249	-0.3959249	-0.3959249	0.09979436	-0.3959249	-0.3959249	-0.3959249	-0.3959249	-0.3959249	-0.3959249	-0.3959249	0.30991548	-0.3959249	-0.3959249	-0.3959249	-0.3959249	-0.3959249	-0.3959249	-0.3959249	-0.03018366	0.20462778	0.37599704	-0.3959249	0.5888338	-0.20043403	-0.103513464	-0.12498065	-0.3959249	-0.3959249	-0.3959249	0.9453429	0.5734365	0.37491944	0.37797216	0.2637661	-0.3959249
-0.35793144	-0.3959249	-0.39343438	-0.3959249	-0.3959249	-0.3959249	0.22123079	-0.18664849	-0.22109808	0.11766731	0.0028214944	-0.3959249	-0.3959249	-0.3959249	-0.3959249	-0.3959249	-0.3959249	-0.09949945	-0.3959249	-0.3959249	-0.3959249	-0.3959249	-0.25341907	-0.29763463	-0.3959249	0.78221834	-0.3959249	-0.24404927	-0.3959249	-0.3959249	-0.3959249	-0.3959249	-0.3959249	-0.3959249	-0.2767151	0.17259738	0.21996379	-0.028317453	-0.3959249	-0.3959249	-0.3959249	-0.3959249	-0.3959249	0.22194694	-0.3959249	0.3623531	0.05647932	-0.22306578	-0.3959249	-0.3959249
-0.3959249	-0.17345089	-0.3959249	-0.3959249	-0.3959249	0.067737505	-0.056461446	-0.1607762	-0.3959249	-0.3959249	-0.11558836	-0.3959249	-0.3959249	-0.3959249	-0.3959249	-0.3959249	-0.3959249	-0.3959249	-0.3959249	-0.3959249	-0.106224075	0.1725415	-0.18145204	0.19256382	-0.0782936	0.83805937	0.6790885	-0.3599509	-0.3959249	-0.3959249	-0.3959249	-0.3959249	-0.3959249	-0.3959249	-0.3959249	0.21144761	0.12796393	-0.3959249	-0.3959249	-0.09658197	-0.3959249	-0.3959249	0.052871436	0.493215	-0.3959249	0.4514668	-0.14583127	-0.3959249	-0.3959249	-0.3959249
-0.3959249	0.24460278	-0.37180683	-0.3959249	-0.3959249	-0.122922674	-0.25887376	-0.3959249	-0.3959249	-0.3959249	-0.34314606	-0.3959249	-0.3959249	-0.3959249	-0.3959249	-0.3959249	-0.3959249	-0.3959249	-0.3959249	-0.3959249	-0.3959249	0.550141	0.14494388	0.24049072	-0.34359047	1.4578749	1.7974682	0.028577812	-0.14750245	-0.3959249	-0.3959249	-0.29371214	-0.13064887	-0.3959249	-0.3959249	0.035644814	-0.14184032	-0.3959249	-0.3959249	0.37125853	-0.3959249	-0.3680093	0.26416793	-0.3959249	-0.3959249	0.035070855	-0.3959249	-0.3959249	-0.3959249	-0.3959249
-0.25881368	-0.26432827	-0.3959249	-0.11999017	-0.3959249	-0.3959249	-0.39012572	-0.3959249	-0.3959249	-0.3959249	0.16992506	-0.3959249	-0.3959249	-0.3959249	-0.3959249	-0.3959249	-0.3959249	-0.3959249	-0.30620608	-0.3959249	-0.30413714	0.4546351	0.028852861	-0.26983297	-0.3959249	-0.062278733	1.6223813	0.887557	-0.2932301	-0.3959249	-0.3959249	-0.3959249	-0.3959249	-0.3959249	-0.3959249	0.1453206	-0.31156743	0.33655012	0.5853874	-0.01355578	-0.3959249	-0.013467375	0.10944008	-0.3959249	-0.3959249	-0.20102389	-0.3959249	-0.3959249	-0.3959249	0.2214418
-0.3959249	-0.3959249	-0.3959249	-0.3959249	-0.3959249	-0.1841006	-0.3959249	-0.29721963	-0.35108593	-0.3959249	0.17235179	-0.3959249	-0.3959249	-0.3959249	-0.3959249	-0.3959249	-0.33076668	-0.3959249	0.15781297	0.0011633233	-0.3959249	-0.3959249	-0.3959249	-0.3959249	-0.3959249	-0.3959249	0.31497312	1.2567335	-0.3959249	-0.3959249	-0.3959249	-0.3959249	-0.3959249	-0.3959249	-0.3959249	0.31845498	-0.3959249	0.13311332	0.44497475	-0.3959249	0.06438094	-0.31750852	-0.3959249	-0.21057962	-0.3959249	0.021447642	-0.3959249	-0.3959249	-0.3959249	0.096114434
-0.3959249	-0.3959249	-0.3959249	-0.3959249	-0.3959249	-0.3959249	-0.3959249	-0.3959249	-0.3959249	-0.3959249	-0.24690469	-0.2767345	0.23963584	-0.10977689	-0.1221858	0.15661825	-0.33804867	-0.3959249	0.24966303	-0.3959249	-0.3959249	-0.3959249	-0.3959249	-0.3959249	-0.3959249	-0.32646948	0.013176252	1.5401069	-0.3959249	-0.3959249	-0.3959249	-0.3959249	-0.3959249	-0.06323662	-0.029413886	0.7029811	0.6860853	-0.3959249	0.009509347	-0.23167117	-0.27601197	-0.3959249	-0.109481335	0.02259778	-0.3959249	-0.29822755	-0.3264838	-0.3959249	-0.3959249	0.19917403
-0.064987004	-0.3959249	-0.3959249	0.049234793	-0.3501332	-0.3959249	-0.3959249	-0.3959249	-0.08316014	-0.3959249	-0.32455698	-0.3959249	-0.013683908	-0.37638846	0.32668287	0.53703684	-0.3959249	-0.3959249	0.1471783	-0.3959249	-0.3959249	-0.3959249	-0.3959249	-0.3959249	-0.3959249	-0.3959249	0.8067683	1.2440575	-0.13312441	-0.3959249	-0.3959249	-0.3959249	0.036913704	-0.3959249	-0.0039342945	1.1834999	1.3705703	-0.3959249	-0.3959249	-0.21817338	-0.3959249	-0.3959249	-0.03608642	0.14975046	-0.3959249	-0.3959249	0.0018178181	-0.3959249	-0.052053925	0.09195674
-0.2997658	-0.3959249	-0.3959249	0.26079634	-0.3164685	-0.3959249	-0.3959249	-0.3959249	-0.28572813	-0.3959249	-0.3959249	-0.3959249	-0.1495011	-0.3959249	-0.04933335	-0.07779576	-0.3959249	-0.3959249	-0.092905045	-0.066640146	-0.3959249	-0.3959249	-0.3959249	-0.3959249	-0.3959249	-0.3959249	1.2837639	1.5085986	0.6962064	-0.3959249	-0.3959249	-0.3959249	-0.3959249	-0.26041692	0.3269075	1.2120262	1.2292168	-0.30072737	-0.3959249	-0.02525808	-0.3959249	-0.3959249	-0.13379492	-0.051826112	-0.3959249	-0.3959249	0.48947763	-0.3959249	-0.001070733	-0.3959249
-0.1290489	-0.3959249	-0.3959249	-0.106856	0.13564742	-0.22179236	-0.3959249	-0.3959249	-0.3959249	-0.3959249	-0.3959249	0.17157532	-0.010977357	-0.3959249	-0.2844504	-0.3959249	-0.3959249	-0.3959249	-0.3959249	0.1463424	-0.3959249	-0.3959249	-0.3959249	-0.3959249	-0.3959249	0.02209498	0.9056083	1.1721313	0.94219023	-0.3959249	-0.3959249	-0.3959249	-0.3959249	0.4552424	0.928831	1.156011	1.1091158	-0.3959249	-0.3959249	-0.3959249	-0.3959249	-0.3594176	0.29350358	-0.35784307	-0.3959249	-0.3959249	-0.14710867	-0.3959249	-0.23541193	-0.3959249
-0.3959249	-0.3959249	-0.3959249	-0.3959249	0.3856544	-0.1600514	0.10916097	-0.3959249	-0.3959249	-0.3959249	0.26981306	0.10890271	-0.29441682	-0.023558887	-0.3959249	-0.3959249	-0.3959249	-0.3959249	-0.3959249	-0.08682277	-0.3959249	-0.3959249	-0.3959249	-0.3959249	-0.3959249	0.5142199	1.067833	1.0024272	0.67179114	-0.3959249	-0.3959249	-0.3959249	-0.3959249	0.95108557	1.2418066	1.1056097	1.0596725	-0.3959249	-0.3959249	-0.3959249	-0.3959249	-0.088420354	-0.009349449	-0.3959249	-0.3959249	-0.10123774	-0.3959249	-0.3959249	-0.3959249	-0.3959249
-0.3959249	-0.3959249	-0.3959249	-0.3959249	-0.14013757	-0.046485964	-0.013713837	0.25728837	-0.3959249	-0.3959249	0.68861765	0.23526518	-0.13953802	-0.16782424	-0.3959249	-0.3959249	-0.3959249	-0.3959249	-0.3959249	-0.3959249	-0.3959249	-0.3959249	-0.3959249	-0.3959249	-0.3959249	-0.15103354	0.4619588	0.5448291	0.40291688	-0.14802548	-0.3959249	-0.3959249	-0.3959249	0.8607015	1.2334323	1.0082365	0.56877285	-0.3959249	-0.3959249	-0.3959249	0.32456276	0.9392328	-0.2705695	-0.3959249	-0.3959249	0.04386916	-0.3959249	-0.17138524	-0.3959249	-0.3959249
-0.3959249	-0.3071924	-0.3959249	-0.3959249	-0.3959249	-0.37151954	0.4087413	-0.37063423	-0.3959249	-0.3959249	0.33935863	0.17538162	0.6942944	-0.3959249	-0.3959249	-0.3959249	-0.3959249	-0.38434863	-0.3959249	-0.3959249	-0.3959249	-0.3959249	-0.28780776	-0.3959249	-0.3959249	-0.3959249	-0.33127365	0.0762901	-0.23913728	-0.19671877	-0.3959249	-0.3959249	-0.3959249	0.8491488	1.3904037	1.2565899	0.028231937	-0.3959249	-0.3959249	-0.3959249	0.29439023	0.6114283	0.22187482	-0.3959249	-0.36732057	0.40101385	0.051921505	-0.3959249	-0.3959249	-0.3959249
-0.3959249	-0.3959249	-0.3959249	-0.3959249	-0.3959249	-0.3959249	-0.3959249	-0.3959249	-0.30850613	-0.2030583	-0.2490936	0.57616216	0.7769747	-0.3959249	-0.29748338	-0.1994377	-0.3959249	-0.3959249	-0.3959249	-0.3959249	-0.3959249	-0.3959249	-0.39301008	-0.3959249	-0.3959249	-0.3959249	-0.3959249	-0.08970111	-0.2448695	0.053814165	-0.13255365	-0.3959249	-0.3959249	0.8124336	1.0061951	0.8078412	-0.3959249	-0.3959249	-0.3959249	0.21649307	0.40417337	0.4897266	-0.3959249	-0.101804055	-0.3959249	-0.19431406	0.043142416	-0.3959249	-0.3959249	-0.3959249
-0.3959249	-0.3959249	-0.23245285	-0.34998763	-0.3959249	-0.31897527	-0.3959249	-0.3959249	-0.3959249	0.24799752	-0.37972707	0.13313216	0.24466833	-0.17694288	-0.32790226	-0.3959249	-0.3959249	-0.3959249	-0.3959249	-0.3959249	-0.3959249	-0.38036042	-0.3959249	-0.3959249	-0.3959249	-0.3959249	-0.3959249	0.09033574	0.35027048	0.30255437	-0.23883803	-0.3959249	-0.3959249	0.3425977	0.7504472	0.29594678	-0.3959249	-0.3959249	-0.28716558	0.14445703	0.59062773	-0.098847486	-0.3959249	-0.3959249	-0.3959249	-0.3959249	-0.1423309	-0.3959249	-0.3959249	-0.3959249
-0.3959249	-0.059368435	-0.3959249	-0.3959249	-0.3959249	-0.28791386	-0.37047207	-0.3959249	-0.28505793	0.34010682	0.11546825	-0.3858846	-0.045965523	0.37196225	-0.3959249	-0.3959249	-0.3959249	-0.3959249	-0.3959249	-0.3959249	-0.3959249	-0.3959249	-0.3959249	-0.3959249	-0.3959249	-0.3959249	-0.3959249	-0.26112565	-0.3959249	-0.3959249	0.02637473	-0.19208975	0.08321529	0.28340757	0.6819805	-0.07379516	-0.3959249	-0.3959249	-0.2536703	0.06850987	0.52246696	-0.3959249	-0.3959249	-0.3959249	-0.3959249	-0.3959249	0.53188	-0.3959249	-0.3959249	-0.3959249
-0.27347106	-0.3959249	-0.37850526	-0.3959249	-0.3959249	-0.05236629	-0.33336836	-0.35518715	-0.3959249	0.09033516	-0.056111157	-0.37835348	-0.3959249	0.5722397	-0.3959249	-0.3959249	-0.12637363	-0.3959249	-0.3959249	-0.3959249	-0.3959249	-0.3959249	-0.3959249	-0.3959249	-0.3959249	-0.3959249	-0.3959249	-0.3959249	-0.3959249	-0.3959249	-0.3959249	0.23562	0.67287576	1.1186746	0.73811567	-0.3959249	-0.3959249	-0.3959249	-0.3959249	0.5465605	0.2485259	-0.3959249	-0.23080468	-0.3959249	-0.3959249	-0.19630879	0.14925523	-0.33589283	-0.080879115	0.16932528
-0.37673795	-0.3959249	-0.3959249	-0.3959249	-0.3959249	-0.3959249	-0.3959249	-0.3959249	-0.3959249	0.6453115	0.213237	-0.3959249	-0.3959249	0.52569103	0.34579977	-0.038097918	-0.3140919	-0.3959249	-0.3959249	-0.3959249	-0.3959249	-0.3959249	-0.3959249	-0.3959249	-0.3959249	-0.3959249	-0.3959249	-0.3959249	-0.3959249	-0.3959249	-0.3959249	0.29880092	0.41325545	0.5132085	0.23274393	-0.3959249	-0.3959249	-0.031596877	0.029521756	1.5463796	0.024374578	0.08257528	0.16357492	-0.002418065	-0.3959249	-0.13836634	0.68485266	0.022104146	0.20104693	0.10415678
-0.3959249	-0.2897894	-0.3959249	-0.3959249	-0.3959249	0.018762523	-0.3959249	-0.3959249	-0.3959249	0.22118278	0.02448207	-0.3959249	-0.3959249	0.060949106	0.0046800403	-0.3959249	-0.3959249	-0.3959249	-0.3959249	-0.3959249	-0.3959249	-0.3959249	-0.3959249	-0.3959249	-0.3959249	-0.3959249	-0.3959249	-0.3959249	-0.3959249	-0.3959249	-0.3959249	0.39814606	1.048386	0.1821513	0.06799359	-0.3122518	-0.3959249	0.35686707	0.97649705	1.2183652	0.22048669	0.80123293	1.2359728	0.62855655	0.5104858	0.24593274	-0.23209538	-0.3959249	-0.3729143	0.023979142
-0.3959249	-0.3959249	-0.3959249	-0.15141411	-0.3959249	0.52529585	-0.31958908	0.26892507	-0.2751342	-0.23625477	-0.3959249	-0.3959249	-0.3959249	0.08583586	-0.3959249	-0.3959249	-0.3959249	-0.3959249	-0.3959249	-0.3959249	-0.3959249	-0.3959249	-0.3959249	-0.3959249	-0.3959249	-0.3959249	-0.16897847	-0.3959249	-0.3959249	-0.3959249	-0.3959249	0.17765175	1.0244727	0.09385916	0.4619259	0.37778455	0.0935402	0.7732084	1.2169607	0.95816505	0.18836029	-0.21633394	0.13432021	0.40816697	0.6978171	0.7991117	-0.3959249	-0.3959249	0.2676365	0.7453802
-0.3959249	-0.3959249	-0.3959249	-0.3959249	-0.3959249	0.26924968	0.05231623	-0.13117371	0.4845619	-0.05609485	-0.3959249	-0.3959249	0.008443512	-0.3959249	0.26671952	-0.16347083	-0.3959249	-0.3959249	-0.3959249	-0.3959249	-0.3959249	-0.3959249	-0.3959249	-0.3959249	-0.3959249	-0.3959249	-0.14215168	0.076525465	0.115613624	0.060458027	0.07459283	0.26080006	1.1577007	0.21631563	0.3850316	0.47737888	-0.3959249	0.63437647	-0.0047809607	-0.3959249	-0.3959249	-0.3959249	-0.3959249	0.20301582	0.14795582	0.44031283	-0.222935	-0.2267313	0.7159348	0.7134341
-0.3959249	-0.3959249	-0.3959249	-0.3959249	-0.3959249	-0.3959249	-0.3959249	-0.3959249	-0.3959249	-0.13815829	0.31697646	0.0034439259	0.2567803	-0.3959249	-0.3959249	0.029326739	-0.24417031	-0.3959249	-0.3959249	-0.3959249	-0.3959249	-0.23482701	-0.016793638	-0.3959249	-0.062243257	0.2152583	0.3840431	0.6380571	0.10787659	-0.3959249	-0.22832797	0.37494874	1.1572056	0.44888723	-0.09832424	-0.17888407	-0.042382102	0.7408949	-0.3959249	-0.3959249	-0.3959249	-0.3959249	-0.3959249	0.4987842	0.26698846	-0.25783646	-0.3959249	-0.08332087	0.43393657	-0.014459917
-0.2148628	-0.3959249	-0.3959249	-0.3959249	-0.3959249	-0.03484034	-0.3959249	-0.3959249	-0.3959249	-0.3959249	0.2587605	-0.2597024	-0.14571291	-0.3959249	-0.35496292	-0.20787807	-0.016648892	-0.3959249	-0.3959249	0.24402086	-0.06029993	0.5654659	-0.21321668	0.5454273	-0.047779616	0.29978612	-0.31333438	-0.3959249	0.109855816	-0.3959249	-0.3959249	0.015917337	-0.3959249	0.15090595	-0.3959249	-0.3959249	0.4881108	0.36508274	-0.3959249	-0.3959249	-0.3959249	-0.32896948	-0.048867635	0.60285807	0.437888	-0.3959249	-0.3959249	-0.21276693	0.2211672	-0.33631325
0.057439253	-0.3959249	-0.3959249	-0.3959249	-0.3959249	-0.3959249	-0.057849947	0.2531745	-0.3959249	-0.3959249	-0.3959249	-0.3959249	-0.3959249	-0.29527763	-0.16417474	-0.3959249	0.018508611	-0.3959249	-0.3959249	0.49063593	0.57584625	0.6674275	-0.33293873	0.60985106	0.21629943	-0.18777223	-0.3959249	-0.3959249	-0.37861425	-0.3959249	0.09574487	-0.086934805	-0.3959249	-0.3959249	-0.3959249	-0.294167	0.9064634	0.76597464	-0.3959249	-0.3959249	-0.3959249	-0.3959249	-0.3959249	0.5305956	-0.19992831	-0.3959249	0.076464854	0.32851318	-0.3959249	0.3663297
0.32224372	-0.3959249	0.1446836	-0.3959249	-0.3959249	-0.3959249	0.13806121	-0.3860324	-0.3959249	-0.3959249	-0.13416323	0.08002548	-0.3959249	-0.3959249	0.22819044	-0.087873705	-0.10057253	-0.3959249	-0.3959249	0.31400242	0.8826626	0.21794626	-0.32322943	0.3478284	0.28643122	0.16779289	-0.34217945	-0.3959249	0.13381203	0.31174234	0.0041052434	0.3239837	-0.3959249	-0.3959249	-0.3959249	0.62660205	0.40200755	-0.3593932	-0.3959249	-0.3959249	-0.313802	-0.3959249	-0.36184862	-0.26288393	-0.3959249	-0.3959249	0.8294904	0.4864091	-0.3959249	-0.3959249
-0.07776746	-0.3959249	-0.13572066	-0.3959249	-0.3959249	-0.3959249	0.1915031	-0.3959249	-0.3959249	-0.3959249	-0.3959249	-0.3959249	-0.3959249	-0.3959249	-0.3959249	-0.38475272	0.5122393	-0.19332428	-0.3959249	0.143177	0.22203438	-0.3959249	-0.2690806	-0.0080914	-0.15820985	-0.006181997	-0.3959249	-0.3959249	0.55492264	-0.12036206	0.30797082	0.53570825	-0.3959249	-0.3959249	-0.3959249	0.51840955	-0.049638204	-0.3959249	-0.3959249	-0.22238287	-0.3959249	-0.3959249	-0.19154969	-0.32430243	-0.3959249	0.0976485	0.8723493	0.60444486	-0.3959249	-0.3959249
0.2687715	-0.22436903	-0.33798927	-0.3959249	-0.3959249	-0.33944434	-0.011541479	0.3151506	-0.3959249	-0.3959249	-0.3959249	-0.3959249	-0.3959249	-0.3959249	-0.3959249	-0.3959249	-0.20494723	0.10891363	-0.29676458	-0.20342161	-0.11092818	-0.3959249	-0.3959249	0.5378006	-0.3959249	-0.3959249	-0.3959249	-0.3959249	-0.3959249	-0.3959249	0.5019793	0.0002741294	-0.3959249	-0.3959249	-0.30632448	0.5199986	-0.20067576	-0.3959249	-0.3959249	-0.28553304	0.037571676	-0.27456513	-0.28577653	-0.3959249	-0.3959249	-0.009099179	0.8116134	0.8064566	0.30998555	-0.3959249
0.49019292	-0.30136898	-0.3959249	-0.166318	-0.3959249	-0.2626622	0.35805193	0.20799422	-0.3959249	-0.3959249	-0.3959249	-0.3959249	-0.3959249	-0.3959249	-0.3959249	-0.3959249	-0.3959249	-0.23022358	0.26970962	-0.36281618	-0.16526273	-0.3959249	-0.3959249	-0.3959249	-0.3959249	-0.3959249	-0.3959249	-0.3959249	-0.3959249	-0.3959249	0.79080516	-0.15807143	-0.3959249	-0.3959249	-0.3959249	0.11520881	0.09622691	0.007843307	-0.35104704	0.10911078	0.14853846	0.33930296	-0.18233539	-0.3959249	-0.3959249	-0.3959249	0.8540926	1.0737036	0.32709208	0.10700603
0.29403967	0.04497388	-0.053430934	-0.36183742	-0.13779552	-0.009555099	0.20409688	0.17255326	-0.3959249	-0.3959249	-0.3959249	-0.3959249	-0.3959249	-0.3959249	-0.3959249	-0.083127804	-0.3959249	-0.3959249	0.3378186	-0.15363261	-0.3959249	0.2019802	-0.09571509	-0.3959249	-0.3959249	-0.3959249	-0.3959249	-0.3959249	-0.3959249	-0.3959249	0.48780692	-0.044369195	-0.3959249	-0.3959249	0.042196505	0.96793354	0.43536988	0.4141112	-0.27002925	-0.07930085	-0.3959249	-0.22919896	0.40022364	-0.13824752	-0.3959249	-0.3959249	0.4336433	0.6096595	0.83183837	-0.30660677
-0.05502956	0.1892877	0.20492694	0.35379827	0.43447128	0.60073894	-0.02185802	-0.38132617	-0.3959249	-0.3959249	-0.3959249	-0.3959249	-0.3959249	-0.3959249	-0.21984078	-0.3959249	-0.3959249	-0.3959249	0.9550084	0.27013335	-0.3959249	-0.20056456	-0.3959249	-0.3959249	-0.3959249	-0.3959249	-0.3959249	-0.30599332	-0.3959249	-0.3959249	-0.3959249	0.016240941	-0.3959249	-0.30060363	1.1472713	0.3850498	0.03188323	-0.3959249	-0.3959249	-0.064991586	-0.3959249	-0.2399003	-0.3959249	-0.12576753	-0.3959249	-0.3959249	-0.23188308	-0.3959249	0.5432782	-0.3959249
-0.2644312	0.3003411	0.5356366	-0.3959249	0.22309415	0.56841695	0.1497983	-0.3959249	-0.3959249	-0.3959249	-0.3959249	-0.3959249	-0.3959249	-0.34615654	-0.3959249	-0.3959249	-0.3959249	0.17983939	0.94352823	0.5531022	-0.3625776	0.16805555	0.3945691	-0.3959249	-0.3959249	-0.3959249	-0.29374146	-0.3677744	0.058027025	-0.3959249	-0.3959249	-0.3959249	-0.3959249	-0.3959249	0.9976849	0.2292851	-0.3959249	-0.3959249	-0.3959249	-0.25402713	-0.3959249	-0.17043833	0.105621815	-0.16619232	-0.3959249	-0.35761684	-0.3959249	-0.3959249	0.08396823	0.02196116
-0.3959249	0.14754893	0.78597003	-0.3959249	-0.3959249	0.1850165	-0.04509554	-0.3959249	-0.3959249	-0.39151704	-0.3959249	-0.3959249	-0.3959249	-0.3959249	-0.3959249	-0.3959249	-0.3959249	0.104793906	0.78594285	-0.12268123	0.39198947	0.32729167	0.32163754	-0.068087816	-0.3959249	-0.3959249	0.28155413	-0.30046406	-0.2904783	-0.3959249	-0.3959249	-0.3959249	-0.3959249	-0.3959249	-0.3567396	-0.1931158	-0.3959249	-0.3959249	-0.3959249	0.07350594	0.8229115	0.093721025	0.33939764	-0.096144535	0.022613812	0.36714637	-0.3959249	-0.3959249	0.040531594	0.70358974
-0.3959249	-0.3959249	1.2231755	-0.3039674	-0.3959249	0.32303318	-0.3959249	-0.3959249	-0.2987153	0.16267584	-0.3959249	-0.3959249	-0.3959249	-0.3959249	-0.3959249	-0.3959249	-0.10197178	0.27176574	0.64262426	-0.1045203	0.20100239	0.32439718	0.34513322	-0.3959249	-0.3959249	-0.016151492	-0.3959249	-0.018293878	0.36751598	0.06862121	-0.2546952	-0.3959249	-0.3959249	-0.36400172	-0.3959249	-0.3959249	-0.3959249	-0.3959249	-0.3959249	-0.09632925	1.1183194	0.23384686	0.65934753	0.27022964	0.4691266	0.5920778	-0.3959249	-0.3959249	-0.3959249	-0.20044842
-0.3959249	-0.3959249	-0.16048233	-0.3959249	-0.3959249	-0.3959249	-0.3959249	-0.3959249	-0.3959249	-0.3959249	-0.3959249	-0.3959249	-0.3959249	-0.3959249	-0.3959249	-0.3959249	0.14730096	0.4166035	1.4002118	-0.21478094	-0.3959249	-0.09070397	0.47274783	-0.3959249	-0.3959249	0.2739162	-0.3959249	0.24398173	0.5351054	0.09874309	-0.07149898	-0.3959249	0.19828081	0.32630882	-0.30082893	-0.24143383	-0.3959249	-0.3959249	-0.3959249	-0.38834366	1.0788509	0.5863801	0.78868663	1.3038839	0.87865794	-0.23441909	-0.3959249	-0.3959249	-0.3959249	-0.3959249
-0.0944718	-0.08780376	-0.3959249	-0.36027554	-0.3959249	-0.3959249	-0.3959249	-0.3959249	-0.3959249	-0.3959249	-0.3959249	-0.3959249	-0.3959249	-0.3959249	-0.3959249	0.040512215	0.33874884	1.1028568	0.7560652	-0.049171045	-0.3959249	-0.36496142	-0.3959249	0.41313797	-0.3449231	-0.3959249	-0.3959249	-0.0006496812	0.21186535	0.049773216	-0.3959249	-0.3959249	0.38305122	0.54792434	-0.26990485	0.85171765	-0.35568643	-0.3959249	-0.3959249	-0.27500114	0.20308308	0.24865867	0.69804704	0.95500547	-0.12707385	-0.3959249	-0.3959249	-0.017488819	0.105063096	-0.3959249
-0.3959249	-0.3959249	-0.32188588	-0.068186514	-0.3959249	-0.3959249	-0.3959249	-0.3959249	-0.3959249	-0.3959249	-0.3959249	-0.3959249	-0.3959249	-0.3959249	-0.3959249	-0.3000183	1.2522537	1.6441498	0.2732769	-0.3959249	-0.3959249	-0.3959249	-0.3959249	0.3892192	-0.02721156	-0.15012914	-0.3959249	0.103835225	-0.037495617	-0.0027432195	-0.3959249	-0.3959249	-0.3959249	-0.3959249	0.420006	0.75435245	-0.3959249	-0.3959249	-0.17303658	-0.3620268	0.0047169174	0.029699989	-0.3959249	-0.3959249	-0.3959249	-0.3959249	-0.3959249	0.16183671	0.32722494	-0.3959249
-0.3959249	-0.3913285	-0.39049998	-0.3959249	-0.03079931	-0.3959249	-0.3959249	-0.3959249	-0.3959249	-0.3959249	-0.3959249	-0.3959249	-0.3959249	-0.3959249	-0.3959249	-0.28611124	1.3983651	0.7970622	0.08842358	-0.3959249	-0.2619985	-0.3959249	-0.3959249	0.26102793	0.2354977	0.4426167	-0.3959249	0.1456152	0.40050048	-0.3959249	-0.3959249	-0.14967817	-0.3959249	-0.3959249	0.74716365	0.43662637	0.12871507	0.5289668	0.6672013	0.23204632	-0.059409246	0.021466479	-0.3959249	-0.3959249	-0.3959249	-0.3959249	-0.3959249	0.23390223	0.74347264	-0.12311591
-0.3959249	-0.3959249	0.17594934	-0.34729448	-0.032157358	-0.3959249	-0.3959249	-0.3959249	-0.3959249	-0.3959249	-0.3959249	-0.3959249	-0.3959249	-0.3959249	-0.25646988	0.6346888	1.7951349	0.6948012	0.2886469	-0.3959249	0.06413581	-0.3959249	-0.3959249	-0.3959249	0.120972894	0.38865212	-0.3959249	-0.1472961	-0.3959249	-0.3959249	-0.3959249	-0.29565498	-0.3959249	-0.15472603	0.39502978	0.10332158	0.7040899	0.7104086	1.0249664	0.3168641	0.2877564	-0.01952949	-0.3959249	-0.3959249	-0.3959249	-0.3959249	-0.3959249	0.25149837	0.76841444	0.71710414
-0.3959249	-0.3959249	0.001382158	0.07803822	-0.2948813	-0.3959249	-0.38187188	-0.3959249	-0.3959249	-0.3959249	-0.3959249	-0.3959249	-0.3959249	-0.3959249	0.08729504	1.411037	1.5385085	1.1958476	0.2275258	-0.3959249	-0.3959249	-0.3959249	-0.3959249	-0.3959249	-0.32146218	0.73897827	0.53357285	-0.3959249	-0.3959249	-0.3959249	-0.045096125	-0.3959249	-0.3959249	0.14069639	-0.102977864	0.69195074	0.019013966	0.23775579	0.6514113	0.9487073	0.9081984	0.46405196	-0.106437504	-0.3959249	-0.3959249	-0.3959249	-0.3959249	0.31780925	0.37629506	1.0792527
-0.3959249	-0.3959249	-0.3959249	0.124884166	-0.3959249	-0.3959249	-0.3959249	-0.3959249	-0.3959249	-0.23004077	-0.01018046	-0.36208275	-0.3959249	-0.3959249	-0.04472696	1.5833675	1.4349045	0.13703138	0.309338	-0.3959249	-0.3959249	-0.3959249	-0.3959249	-0.3959249	-0.3959249	0.35085532	0.27783802	-0.3959249	-0.3959249	-0.3959249	0.63507444	0.58100826	0.18030757	0.49537262	-0.3959249	-0.03329247	-0.3052844	-0.3959249	0.28600866	0.5304267	0.5886325	0.08638399	-0.3959249	-0.3959249	-0.3959249	-0.3959249	-0.3959249	-0.13822329	0.0011986516	-0.022522686
-0.3959249	-0.3959249	-0.3959249	0.101041526	-0.3959249	-0.3959249	-0.3959249	-0.3959249	-0.3959249	-0.3959249	-0.15012792	-0.3959249	-0.3959249	-0.3959249	0.3523202	1.3472029	1.8394743	0.35004017	-0.3959249	-0.3959249	-0.3959249	-0.3959249	-0.3959249	-0.3959249	-0.3959249	-0.027325707	-0.0019446904	-0.3959249	-0.3959249	-0.3959249	0.19211285	0.6551672	0.9647871	0.76414627	0.13481553	-0.3959249	-0.3959249	-0.23250657	0.35714686	0.31078982	0.65981084	0.45980486	0.3677103	-0.3959249	-0.3959249	-0.3959249	-0.3959249	-0.3959249	0.71317667	-0.3959249
-0.3959249	-0.3959249	-0.3959249	0.25423908	-0.3959249	-0.3959249	-0.3959249	-0.3959249	-0.3959249	-0.3959249	-0.3959249	-0.3959249	-0.3959249	-0.3959249	1.2117203	1.8938252	1.1202604	0.3296297	-0.3959249	-0.3959249	-0.3959249	-0.3959249	-0.3959249	-0.3959249	-0.3959249	-0.24971339	0.036384575	-0.3959249	-0.3959249	-0.3959249	0.6659429	0.26602218	0.6129669	0.37798446	0.2693044	-0.3959249	-0.3959249	0.14252067	0.79359293	-0.12220708	-0.3959249	0.47512916	0.6572652	-0.3959249	-0.3959249	-0.3959249	-0.3959249	0.30874756	-0.1507535	-0.061794788
-0.3959249	-0.3959249	-0.3959249	0.29679343	-0.1696781	-0.3959249	-0.3959249	-0.3959249	-0.3959249	-0.3959249	-0.3959249	-0.3959249	-0.3959249	-0.24940829	0.88515383	1.3114523	1.1994876	-0.1798861	-0.3959249	-0.3959249	-0.3959249	-0.3959249	-0.3959249	-0.3959249	-0.3959249	-0.1586992	-0.3959249	-0.3959249	0.21025649	0.37412396	0.8107218	0.46662802	0.5445265	0.101497486	-0.3959249	-0.32916772	-0.3959249	0.7854274	0.082974814	-0.07299443	-0.3959249	0.9170467	0.35412353	-0.3959249	-0.3959249	-0.14411522	-0.12693618	0.012930754	-0.3959249	-0.3388166
-0.3959249	-0.3959249	-0.3959249	-0.3959249	-0.3959249	-0.3959249	-0.3959249	-0.3959249	-0.3959249	-0.3959249	-0.3959249	-0.3959249	-0.3959249	0.24725597	1.6871946	1.4883872	1.2502991	-0.06613932	-0.3959249	-0.3959249	-0.3959249	-0.3959249	-0.3959249	-0.3959249	-0.15180612	-0.06924961	-0.34085563	-0.3959249	-0.32083377	-0.057104826	0.5436258	0.14139421	0.20748597	-0.3959249	-0.3959249	0.124014065	0.18909064	0.20426352	-0.14356674	-0.15476379	-0.3959249	-0.340807	0.59092957	-0.3959249	-0.14338104	0.37394524	0.50786906	0.136168	-0.1517189	-0.19390936
-0.2021063	-0.3959249	-0.3959249	-0.3959249	-0.3959249	-0.3959249	-0.24814783	-0.3959249	-0.3959249	-0.3959249	-0.3959249	-0.3959249	-0.3959249	0.4082046	1.8835021	1.5840305	0.8853447	-0.3959249	-0.3959249	-0.3959249	-0.3959249	-0.3755332	-0.11352724	0.91384906	1.0228279	0.6173625	0.8833977	0.44337812	-0.02691106	-0.118386835	0.27108645	-0.041280437	-0.38161573	-0.3959249	-0.3959249	-0.19212441	0.6666636	-0.1958752	0.52763224	0.092888884	-0.3959249	-0.3959249	-0.009393483	-0.1391019	-0.36731747	0.45708308	0.46038502	0.19989462	0.20501974	0.088189505
-0.3959249	-0.3959249	-0.3959249	-0.3959249	-0.3959249	-0.3959249	-0.3959249	-0.3959249	-0.3959249	-0.3959249	-0.3959249	-0.3959249	-0.3959249	0.433432	2.1529367	1.3049392	0.73423946	-0.3959249	-0.3959249	-0.3959249	-0.3959249	-0.3959249	0.842197	1.8381566	1.4634461	1.4926467	1.1714486	0.5651849	0.5523121	0.15487745	0.31208482	0.58211845	-0.22580782	-0.3959249	-0.3959249	-0.3959249	1.0128518	1.0254242	0.54441863	0.35876852	-0.3959249	-0.3959249	-0.062087104	0.13321298	-0.058707975	0.35191476	0.7107245	0.017517073	-0.12591428	0.52549636
-0.3959249	-0.3959249	-0.3959249	-0.3959249	-0.3959249	-0.3959249	0.036388177	-0.3959249	-0.3959249	-0.3959249	-0.3959249	-0.3959249	-0.3959249	-0.088566	1.6394134	1.3041904	0.7266183	-0.3959249	-0.3959249	-0.3959249	-0.010013864	0.4643216	1.4627576	1.4800758	0.82146287	0.48909757	1.2153918	0.39488387	1.3215166	0.5656225	0.72136724	0.5183297	-0.3523875	-0.3959249	-0.3959249	0.13785155	0.7457011	0.8579366	0.7367271	-0.3959249	-0.3959249	-0.16456877	0.59729064	0.7001095	0.025338363	1.0964957	0.7851163	-0.23295838	-0.35634494	-0.11460942
-0.3959249	-0.3959249	-0.3959249	-0.3959249	-0.3959249	-0.3959249	-0.134189	-0.3959249	-0.3959249	-0.3959249	-0.3959249	-0.3959249	-0.3959249	0.8689677	1.0684319	0.8048781	-0.07422883	-0.3959249	0.29807588	0.8361541	0.8555116	1.0617346	0.6109541	0.612512	0.114202455	0.5761391	1.0671926	0.92776644	1.0940603	0.37013856	1.5910068	0.43891788	-0.3959249	-0.3959249	-0.3959249	1.1358378	0.6724631	0.8131911	0.04067902	-0.3959249	-0.3959249	-0.3959249	0.33103815	0.62052816	-0.11108547	1.0471468	0.54407924	-0.3959249	0.087213375	-0.3959249
-0.22104934	-0.3959249	-0.3959249	-0.3959249	-0.3959249	-0.3959249	-0.31079742	-0.3959249	-0.3959249	-0.3959249	-0.3959249	-0.3959249	-0.3959249	1.0668267	0.9423805	0.6950302	-0.3959249	-0.3959249	1.1958828	0.48117775	1.1408753	0.7260772	0.3275773	-0.32905775	-0.33259052	1.1546824	0.95157874	0.5794003	1.0509422	0.98263586	0.94061947	0.22993587	-0.3959249	-0.3959249	-0.3959249	0.73427457	1.0310767	0.34864688	-0.3959249	-0.3959249	-0.3959249	-0.3959249	-0.3425241	0.06737882	-0.11585175	1.4986091	-0.24449079	-0.3959249	0.35764363	-0.3959249
-0.3959249	-0.3959249	-0.3959249	-0.3959249	-0.3959249	-0.3959249	-0.26689166	-0.3959249	-0.3959249	-0.3959249	-0.3959249	-0.3959249	-0.3959249	1.3286725	-0.2976085	0.09504102	0.039389826	0.55711526	1.3201847	0.19627263	1.0691961	0.81092054	0.28640833	-0.3959249	-0.3959249	0.7284987	0.7136661	0.86055315	1.393694	1.4415106	0.530785	0.11405675	-0.3959249	-0.3959249	-0.3959249	0.16585171	0.75709265	0.66067165	-0.3959249	-0.3959249	-0.3959249	-0.045269083	-0.3959249	-0.3959249	0.12906794	1.5915891	-0.30650982	0.07889112	0.7297528	-0.3959249
-0.3959249	-0.3959249	-0.3959249	-0.3959249	-0.24444179	-0.3959249	-0.27229413	-0.3959249	-0.3959249	-0.3959249	-0.3959249	-0.3959249	-0.3959249	1.1879803	-0.3959249	-0.3959249	0.3366761	0.826594	0.53969646	-0.3959249	0.48322704	0.4649259	-0.34051964	-0.3959249	-0.3959249	0.91832465	1.1899511	0.6257195	0.5364423	1.5897615	0.66090757	0.021855216	-0.3959249	-0.3959249	-0.23922347	-0.21094231	0.48597294	0.24575648	-0.3959249	-0.3959249	-0.3959249	-0.20093885	-0.3890926	-0.3959249	-0.14532934	0.6906414	-0.3959249	0.94399136	0.019733299	-0.3959249
-0.3959249	-0.3959249	-0.3959249	-0.3959249	-0.24963774	-0.3959249	-0.3959249	-0.3959249	-0.3959249	-0.3959249	-0.3375563	-0.3959249	-0.20980392	1.5159619	0.5066705	0.38766593	0.113264956	0.063173704	-0.06852044	-0.3959249	-0.3959249	-0.10224658	0.040784627	-0.21251082	-0.3959249	1.4290311	1.111365	0.91696864	0.7226877	1.130335	0.11398973	-0.3959249	-0.3959249	-0.3959249	-0.15934825	0.045460816	0.6331733	-0.105187185	-0.3959249	-0.3959249	-0.13426752	-0.3959249	-0.3633044	-0.3959249	1.0491202	-0.3456584	-0.3959249	0.6994143	0.40937912	0.16144644
-0.3959249	-0.3959249	-0.3959249	-0.3959249	-0.3959249	-0.3959249	-0.3959249	-0.3959249	-0.3959249	-0.3959249	-0.3959249	-0.3959249	0.42191833	1.5949807	0.35568157	-0.3959249	-0.3959249	-0.3959249	-0.3959249	-0.3959249	-0.3959249	-0.356678	0.09993718	-0.3959249	-0.3959249	2.0498462	1.3985779	0.5189255	0.38371944	0.41297188	0.00552566	-0.3959249	-0.3959249	-0.3959249	0.2621064	0.19481513	0.41404942	-0.09980616	-0.3959249	-0.3935532	-0.3959249	-0.3959249	-0.3959249	-0.3959249	0.8842989	-0.3959249	0.85065794	0.8439942	0.42832163	0.37261873
-0.3959249	-0.3959249	-0.3959249	-0.3959249	-0.3959249	-0.3959249	0.06500341	-0.3959249	-0.3959249	-0.3959249	-0.3959249	-0.3959249	0.07242742	1.9497781	0.4377804	-0.3959249	-0.3959249	-0.3959249	-0.3959249	-0.3959249	-0.3959249	-0.3959249	-0.2630473	-0.3959249	-0.3959249	2.1951454	1.6723149	0.68969697	0.8849513	0.04227319	-0.12378288	-0.3959249	-0.3959249	0.014662051	0.61748797	-0.34362468	-0.3959249	-0.387495	-0.33520228	-0.3959249	-0.3959249	-0.3959249	-0.3959249	-0.3959249	0.24887078	0.6079253	1.3771844	1.0121788	1.3434036	1.1930404
-0.3959249	-0.3959249	-0.3959249	-0.3959249	-0.3959249	-0.38493848	-0.29949847	-0.3959249	-0.3959249	-0.3959249	-0.3959249	-0.3959249	0.03494143	2.1089447	0.8615411	-0.037048154	-0.3959249	-0.3959249	-0.3959249	-0.3959249	-0.3959249	-0.34355906	-0.3959249	-0.3959249	-0.3959249	2.098697	1.6369914	0.916258	0.7244791	0.559076	-0.2986745	-0.3959249	-0.3959249	0.9087101	0.6664544	-0.3959249	-0.3959249	-0.26659593	-0.3959249	-0.3959249	-0.3959249	-0.3959249	-0.2581034	0.21074632	0.8735601	1.0365903	1.7606139	0.44193274	0.8801649	1.2440645
-0.3959249	0.10203411	-0.15004142	0.028473627	-0.3959249	-0.25776145	-0.3959249	-0.3959249	-0.3959249	-0.3959249	-0.3959249	-0.3959249	0.6675869	1.5567641	0.45528618	-0.3635824	-0.3959249	-0.3959249	-0.3959249	-0.3959249	-0.3959249	-0.2996659	-0.07756123	-0.3959249	0.16087343	1.5075592	1.7642657	0.54420894	0.69652945	-0.07981152	-0.3959249	-0.3959249	-0.054319605	0.7918223	0.6088776	-0.3959249	-0.3959249	0.0024489562	-0.3959249	-0.3959249	-0.3959249	0.0588685	0.18618777	1.2663046	1.6875062	1.0780085	1.5310931	0.6674231	0.8637633	1.1150451
-0.3959249	-0.00035491574	-0.1056616	-0.3959249	-0.3959249	-0.3959249	-0.3959249	-0.3959249	-0.22940329	-0.3959249	-0.24127518	-0.2600713	1.2864127	0.987306	-0.3474138	-0.3959249	-0.3959249	-0.3959249	-0.3959249	-0.3959249	-0.3959249	-0.3959249	-0.24903119	-0.2942619	0.8471116	2.1695282	1.882275	0.5125445	1.102939	-0.3959249	-0.3959249	-0.3959249	0.7933076	0.9409303	0.6348029	0.013616265	0.1744203	-0.32657325	-0.3959249	-0.3959249	-0.3959249	-0.15583299	0.37766543	1.3812737	1.4073288	1.488263	1.53897	0.65779525	0.09355129	0.87176716
-0.29744026	0.4337668	0.29516244	-0.09800984	-0.3959249	-0.3959249	-0.26839668	0.04918896	-0.08659565	-0.3959249	-0.3959249	0.56947964	1.6803583	0.91703576	-0.3959249	-0.3959249	-0.3959249	-0.3959249	-0.3959249	-0.3959249	-0.3959249	-0.3959249	-0.3959249	-0.3028589	0.5113807	1.839293	1.3711926	0.5671888	0.6574415	-0.3959249	-0.3959249	0.48702684	1.1113813	0.7193129	0.25156906	1.1512586	0.0972647	-0.3959249	-0.3959249	-0.3959249	-0.3959249	-0.3959249	0.4223376	1.0358338	1.3664972	0.75933367	0.63391566	1.0313897	-0.17384504	0.105956264
-0.29434815	0.38562366	-0.20451863	0.120085	-0.3959249	-0.3959249	0.032419138	-0.19713481	-0.3959249	-0.3959249	-0.3959249	0.9919207	1.5561483	0.82469875	-0.3959249	-0.3959249	-0.3959249	-0.3959249	-0.3959249	-0.27752885	-0.3959249	-0.37721822	-0.3959249	-0.101338364	0.09344761	1.7146313	1.7101914	1.0396879	0.5605122	-0.3959249	-0.3959249	1.0170116	1.6086509	-0.3959249	0.4253904	1.345287	0.3041709	-0.3959249	-0.3959249	-0.3959249	-0.3959249	-0.3959249	0.5989367	1.573525	1.9184412	1.0127991	0.17682321	1.0285765	0.35804337	-0.35846764
-0.30567515	-0.37258905	0.47288087	0.11011124	-0.2625934	-0.3959249	-0.3959249	-0.3959249	-0.3959249	-0.3959249	0.47360736	1.1406778	1.2391032	0.6792532	-0.3959249	-0.3959249	-0.3959249	-0.3959249	-0.3959249	0.26148412	-0.16755292	-0.10038644	-0.3959249	-0.0021013238	0.039972536	1.2398572	1.8160315	1.3440661	0.78749293	-0.3959249	-0.3959249	0.93995744	1.5240108	-0.3959249	-0.0124823265	0.09531951	-0.10460979	-0.3959249	-0.3959249	-0.3959249	-0.3959249	-0.3959249	1.4022082	2.028357	2.2239933	1.259818	0.23543696	-0.14607376	0.53637856	0.27695844
0.010530227	-0.3959249	0.49525416	-0.39110216	-0.3959249	-0.3959249	-0.3959249	-0.3959249	-0.3959249	-0.3959249	0.47122765	1.600679	0.93523145	0.7791372	-0.3959249	-0.3959249	-0.3959249	-0.3959249	-0.36911064	-0.19042556	-0.0651001	-0.28680298	-0.3959249	0.21281905	0.21857573	1.0490345	0.66570574	0.13423052	-0.32023755	-0.3959249	0.011126874	0.5045381	0.95718235	0.6548568	-0.13041721	-0.35968578	-0.23513335	-0.3959249	-0.3959249	-0.3959249	-0.3959249	-0.07738442	1.7845781	1.5071757	0.93128777	1.411481	0.2145005	-0.3959249	0.22095378	0.12150387
0.77950555	0.14037174	-0.15275685	-0.37531653	-0.3959249	-0.3959249	-0.3959249	-0.3959249	-0.3959249	-0.21641624	0.045349892	1.5475011	0.7041801	0.28552616	-0.3959249	-0.3959249	-0.3959249	-0.3959249	-0.3959249	-0.3959249	0.28088337	-0.3959249	-0.36444792	0.066975474	0.48866978	1.7076421	0.051479816	0.07403248	-0.3959249	-0.3959249	-0.045674775	0.5255137	0.7951771	1.085533	-0.055395484	0.22608764	0.21288879	-0.26816392	-0.3959249	-0.3959249	-0.3959249	0.42017058	2.0603864	1.6624315	2.1606085	0.8493016	0.2246077	-0.3959249	-0.3959249	-0.3959249
1.1101563	0.19320731	-0.3959249	-0.3959249	-0.3959249	-0.3959249	-0.3959249	-0.3959249	-0.3959249	-0.3959249	0.14303364	0.8176757	0.441933	-0.2681008	-0.3959249	-0.3959249	-0.3959249	-0.0581179	-0.3959249	-0.31308588	0.56567824	-0.3959249	0.41386673	-0.3959249	0.057204094	1.7192113	-0.053330474	0.19945884	-0.3959249	-0.3959249	-0.039285894	0.77160966	0.48188248	0.41397122	-0.3959249	0.24394652	0.21036123	-0.3959249	-0.3959249	-0.3959249	-0.3959249	0.6922121	2.1177285	1.7569442	2.1909792	1.2183278	0.3713933	0.30275217	-0.3959249	-0.3959249
-0.25455344	-0.3959249	-0.3959249	-0.3959249	-0.3959249	0.31610313	-0.3959249	-0.3959249	-0.3959249	-0.39479497	0.9814086	1.0372561	0.09727529	-0.3959249	-0.3959249	-0.3959249	-0.3687676	0.43781567	-0.22009313	0.018456623	0.1066126	-0.016988112	-0.254136	-0.3959249	0.01590302	1.960019	0.09598597	-0.3959249	-0.3959249	-0.29819453	0.8289816	0.5650447	0.43216413	-0.17411208	-0.34798408	0.112712845	-0.27366439	-0.3959249	-0.3959249	-0.3959249	-0.3959249	0.6548541	2.248256	1.5036749	2.267783	1.5481726	0.42989057	0.5184003	-0.3959249	-0.3959249
-0.3959249	-0.3959249	-0.3959249	-0.3959249	-0.3959249	-0.3959249	0.031176118	-0.3959249	-0.3959249	-0.16556227	1.1426069	1.4052309	-0.3959249	-0.3959249	-0.3952863	-0.3959249	-0.3959249	0.25487563	0.63572127	0.19080918	-0.24613257	-0.30687305	-0.18164432	-0.37085137	0.24871166	1.2388891	0.7416543	-0.3959249	-0.3959249	-0.3959249	1.2420976	0.7208523	0.44537398	-0.121341184	-0.24071541	-0.3959249	-0.3959249	-0.3959249	-0.3959249	-0.3959249	-0.3959249	1.1952609	2.4134574	1.3785794	2.0965476	0.51454175	0.29141864	-0.24893096	-0.19652401	-0.3959249
-0.14215846	-0.2777104	-0.3959249	-0.3959249	-0.3959249	-0.3959249	-0.09335338	-0.3959249	-0.3959249	-0.3959249	1.3729895	0.81270427	-0.3959249	-0.3959249	-0.24153443	-0.19722034	-0.3959249	-0.3959249	-0.11872316	0.24090733	-0.3959249	-0.22184263	0.18942964	-0.3959249	0.3242449	0.3647123	1.1284156	-0.3959249	-0.3959249	-0.3959249	0.43863383	0.670705	0.017354747	0.31658366	-0.3959249	-0.3959249	-0.3959249	-0.3959249	-0.3959249	-0.3959249	-0.3959249	0.65672505	2.020412	1.670658	1.3436633	0.89839053	-0.13340439	0.173781	0.024971727	-0.3959249
-0.3959249	0.016610382	-0.3959249	-0.3959249	-0.3959249	-0.3959249	-0.014396377	-0.3959249	-0.27206376	-0.3959249	1.4745034	0.10868919	0.14302346	-0.3959249	0.2016894	-0.2777854	-0.31218082	-0.3959249	0.15767212	-0.11326952	0.26016662	-0.3959249	-0.15389973	-0.1693301	0.6441863	0.39761227	0.90790665	-0.2303694	-0.3959249	-0.058227338	-0.3959249	0.9495011	0.46121347	-0.25333303	0.44107023	-0.3959249	-0.32686412	-0.3959249	-0.3959249	-0.3959249	-0.32594502	0.7931737	1.8572232	1.803482	1.0325751	0.37993205	-0.3959249	0.70569384	0.18824871	-0.3959249
-0.3959249	-0.3959249	-0.3959249	-0.3959249	-0.3959249	-0.3959249	-0.3959249	-0.3959249	-0.3959249	-0.3959249	1.0999764	-0.23048829	0.08959711	0.29937115	0.15542082	-0.3959249	-0.27689543	0.11870464	-0.34766084	-0.3959249	0.08428033	-0.19392791	-0.3959249	-0.26882032	0.66451526	0.554589	0.70746624	-0.24653016	0.26184174	0.9305993	-0.29193664	0.19247524	0.27458197	-0.3959249	-0.0053327354	-0.3959249	-0.3959249	-0.3959249	-0.3959249	-0.3959249	-0.2473265	0.8285147	1.4242516	1.1501617	0.306011	-0.11388515	-0.3959249	0.45376515	-0.30415735	-0.3959249
0.0018464073	-0.3959249	-0.3959249	-0.3959249	-0.24098149	-0.3959249	-0.3959249	-0.3959249	-0.3959249	0.6590164	1.2146227	0.1414522	-0.3959249	-0.3959249	-0.3959249	-0.3959249	-0.26847807	0.19493705	-0.04884706	-0.3959249	-0.3959249	0.583835	-0.3959249	-0.3959249	0.7769789	0.6411396	0.9363922	-0.3959249	0.5740975	-0.05951134	-0.098959476	-0.03848389	-0.11589007	-0.3959249	-0.23117848	-0.3658272	-0.3959249	-0.3959249	-0.3959249	-0.3959249	-0.3959249	0.58366144	1.6166041	1.3849496	0.20906337	0.2071715	-0.3959249	0.1656521	-0.093812175	-0.3959249
-0.3959249	-0.3959249	-0.3959249	-0.3959249	-0.3959249	-0.3959249	-0.3959249	-0.3959249	-0.3959249	0.35832375	0.81373674	-0.19808352	-0.15429027	-0.3959249	-0.3959249	-0.3959249	-0.3959249	0.30836564	-0.18046875	0.46906206	-0.3959249	0.7363687	-0.12936406	-0.3959249	0.6359164	1.3284067	0.9460148	-0.3959249	0.3635011	-0.3959249	0.22728483	-0.11327331	0.31906375	0.15277345	-0.3959249	-0.3959249	-0.3959249	-0.3959249	-0.3959249	-0.3959249	-0.3959249	1.087957	1.2089164	0.6850439	0.108888805	0.17089655	-0.3959249	-0.3959249	-0.12410592	-0.10033278
-0.3630212	-0.3959249	-0.3959249	-0.3959249	-0.3959249	-0.3959249	-0.3959249	-0.3959249	-0.27217475	0.8876389	0.57606316	-0.20515007	-0.3959249	-0.3959249	-0.3959249	-0.3959249	-0.3959249	0.55330414	-0.038066607	0.2903841	-0.09316417	0.6591595	0.5559513	0.058374368	0.7397117	1.1355301	0.27606308	-0.3959249	0.10630256	0.20247953	-0.3959249	-0.023104766	-0.035464156	-0.1404158	-0.3959249	-0.3959249	-0.3959249	-0.3959249	-0.3959249	-0.3959249	-0.3959249	0.5683594	1.2596291	0.096983075	-0.3959249	-0.009837558	-0.2080546	-0.3959249	-0.119179875	-0.3959249
-0.01308228	-0.3959249	-0.3959249	-0.3959249	-0.3959249	-0.09008321	-0.3959249	-0.3959249	-0.3959249	1.6170961	0.62657297	-0.3959249	-0.16501744	-0.3959249	-0.3959249	-0.3959249	-0.3959249	0.5165096	-0.26671582	-0.26397777	0.3083751	0.95361984	0.023796767	0.40785506	1.0036211	1.229394	-0.09194222	0.37496355	0.33176395	0.92372525	-0.3959249	-0.13551071	0.22405404	-0.18558586	-0.3959249	-0.3959249	-0.3959249	-0.3959249	-0.37946993	-0.3959249	0.2438775	0.9766604	1.0348121	-0.3959249	-0.3959249	-0.3959249	-0.20335092	-0.3959249	-0.091707334	-0.29216585
0.0045761066	-0.3959249	-0.3959249	-0.3959249	-0.3959249	0.35330662	-0.22602147	-0.3959249	-0.33198816	0.23114428	-0.3959249	-0.3959249	-0.3959249	-0.3959249	-0.3959249	-0.3959249	-0.3959249	0.6773479	0.4422867	-0.048253953	-0.29529017	0.464499	-0.3959249	0.3116968	0.5110927	1.5351588	0.9172232	1.2966889	1.3353963	1.0335636	0.7040959	-0.3959249	0.50726235	-0.2231209	-0.3959249	-0.3959249	-0.18640922	-0.3959249	-0.27458632	-0.3959249	0.48881033	1.5182701	0.5900901	-0.3959249	-0.3959249	-0.38721135	-0.0572528	0.12348455	-0.3959249	-0.3959249
-0.3959249	-0.3959249	-0.3959249	-0.3959249	-0.37022683	-0.11170212	-0.3959249	-0.3959249	0.69312936	-0.3959249	-0.3959249	-0.3959249	-0.3959249	-0.3959249	-0.3959249	-0.35692295	0.76759255	0.6813289	1.1309242	0.5966005	-0.05510252	-0.3959249	-0.3959249	0.027144503	-0.115330726	1.5831302	0.83889025	1.297516	1.0135962	1.2949665	1.0775583	-0.3959249	0.059300564	-0.36925247	-0.3959249	-0.3959249	0.07825664	-0.3959249	-0.3959249	-0.3959249	-0.19765136	1.5606532	0.62531185	-0.3959249	-0.3959249	-0.3959249	-0.20377529	0.43859497	-0.3959249	-0.3959249
-0.3959249	-0.3959249	-0.3959249	-0.3959249	0.15080214	-0.3959249	-0.3959249	-0.39521703	0.9665922	-0.3959249	-0.3959249	-0.3959249	-0.3959249	-0.3959249	-0.3959249	0.38048255	0.4509162	0.09845339	0.5185218	-0.3959249	0.06456394	-0.3959249	-0.3959249	-0.3090436	-0.24046858	0.87273765	1.3733566	1.108633	1.5470029	1.0730662	0.3669678	-0.30710864	-0.1980541	-0.06779836	-0.3959249	-0.3959249	-0.3959249	-0.3959249	-0.3959249	-0.3959249	-0.3959249	0.91326576	0.026441453	-0.3959249	-0.3959249	-0.3959249	-0.19974811	0.5142137	-0.27748522	-0.10628228
-0.3959249	-0.3959249	-0.3959249	-0.3959249	-0.3959249	-0.3959249	-0.31532267	-0.3959249	0.61458117	0.11983967	-0.3959249	-0.3959249	-0.3959249	-0.3959249	-0.3959249	-0.19847623	-0.3959249	-0.3959249	-0.3959249	-0.3959249	0.5699971	-0.3959249	-0.3959249	0.1102749	0.5977776	0.75148416	1.9345402	1.6355563	1.7530268	1.115678	-0.33002385	-0.2502806	0.10052349	-0.38914913	-0.3959249	-0.3959249	-0.3959249	-0.3959249	-0.35642397	-0.3959249	-0.3959249	1.0665585	-0.12722129	-0.3959249	-0.209468	-0.3959249	-0.3959249	0.1997675	0.17872658	-0.3959249
-0.3959249	-0.3959249	-0.3959249	-0.3959249	-0.3959249	-0.3959249	-0.109419234	-0.3959249	0.08595629	-0.3959249	-0.3959249	-0.3959249	-0.3959249	-0.3959249	-0.3959249	0.5822581	-0.3959249	-0.3959249	-0.3959249	-0.3959249	0.23440294	-0.24331613	-0.31262752	-0.3959249	0.5206432	1.5024526	1.5437297	1.518317	1.577461	1.2372904	-0.12541409	-0.25218922	-0.3959249	-0.3959249	-0.3959249	-0.3959249	-0.3959249	-0.3959249	-0.31613222	0.23618664	-0.34432113	0.8619573	0.20955822	-0.3959249	-0.12892604	-0.3959249	-0.2747047	-0.17464122	0.49977243	-0.3959249
-0.3959249	-0.3959249	-0.3959249	-0.3959249	-0.3959249	0.027432362	-0.3959249	-0.05956902	-0.3959249	-0.3959249	-0.3959249	-0.3959249	-0.3959249	-0.3959249	-0.3959249	0.7060911	-0.3959249	0.17825209	-0.3959249	-0.29177955	-0.3959249	-0.3959249	-0.12265704	-0.3959249	0.59511	2.0172968	1.3983011	1.3578012	1.0663681	0.9618104	-0.18517037	-0.3073656	-0.3959249	-0.3959249	-0.3959249	-0.3959249	-0.3959249	-0.3959249	0.08294258	0.30366895	-0.3959249	0.36965024	0.6462306	-0.25396	-0.3959249	0.027735582	0.16679186	-0.30700102	-0.25954738	-0.3137261
-0.3959249	-0.3959249	-0.3959249	-0.2815786	-0.2886279	-0.27845016	-0.3959249	0.022328464	1.0482229	-0.3959249	-0.3959249	-0.3959249	-0.3959249	-0.3959249	0.21215397	0.3257378	-0.3959249	0.28356257	-0.3959249	0.09010398	-0.3959249	-0.3959249	0.5834265	-0.3959249	0.2739399	1.5517038	1.7027378	1.5823249	1.2248123	0.46211585	-0.3959249	-0.3959249	-0.3959249	-0.3959249	-0.3959249	-0.3959249	0.27445483	-0.0047615804	-0.14229053	0.44574326	-0.070819944	-0.0063722422	0.58341354	-0.048298676	-0.3959249	0.049154554	0.48232818	-0.097750045	-0.3959249	-0.3959249
-0.3959249	-0.3959249	0.30413774	-0.1741361	-0.046592683	-0.3959249	-0.3959249	0.34805658	0.79503953	-0.3959249	-0.3959249	-0.3959249	-0.3959249	-0.3959249	0.45569253	-0.3959249	-0.39129025	-0.3959249	0.15785412	-0.20078863	-0.3959249	-0.3959249	-0.18481266	-0.3959249	0.7052103	1.1336232	1.7160214	1.508184	1.2978654	-0.14925435	0.6532463	-0.21501935	-0.3959249	-0.3959249	-0.3959249	-0.1417087	-0.3959249	0.38687748	0.6869107	0.83262587	0.60357374	0.53736	0.18625788	0.07264353	-0.3959249	-0.2310987	-0.0846334	-0.12652141	-0.3959249	-0.3959249
-0.3959249	-0.3959249	0.49835467	-0.3959249	-0.3959249	-0.3959249	-0.3959249	-0.12461609	-0.004804527	-0.3959249	-0.3959249	-0.3959249	-0.3959249	-0.025327606	0.89490616	-0.3959249	-0.16738345	-0.3959249	-0.3959249	-0.3959249	-0.3959249	-0.3959249	-0.3645198	-0.3959249	0.61605597	1.5326394	1.3907089	1.8629841	1.1199797	0.14547886	0.39753625	0.22826955	-0.18291551	-0.3959249	-0.3959249	0.3246885	-0.3959249	-0.3959249	1.4536598	1.0637876	0.9110003	1.016258	-0.3959249	-0.3959249	-0.3959249	-0.2358467	0.37150624	0.32407176	-0.3959249	-0.3959249
-0.3959249	-0.3959249	0.0021896027	-0.3959249	-0.3959249	-0.3959249	-0.26199764	-0.3959249	-0.3959249	-0.3959249	-0.3959249	-0.3959249	-0.3959249	0.9316444	0.16373101	-0.3959249	-0.1779763	-0.3959249	-0.3959249	-0.3959249	-0.3959249	-0.3959249	-0.3959249	-0.3959249	0.6088507	1.790278	1.5467374	1.8369404	1.3321136	0.75395536	0.34310836	0.16992381	0.54123986	-0.3959249	-0.11813788	-0.3959249	-0.3959249	-0.3959249	0.57804275	1.0587717	0.5986324	0.7216474	-0.3959249	-0.3959249	-0.3959249	-0.016459692	0.67140716	-0.29582062	-0.3959249	-0.3959249
0.72592276	0.5542164	0.59252805	-0.3959249	-0.3959249	-0.3959249	-0.3959249	-0.3959249	-0.3959249	-0.3959249	-0.3959249	-0.3959249	-0.3959249	-0.3959249	-0.3959249	-0.3959249	-0.3959249	-0.3959249	-0.3959249	-0.3959249	-0.25873768	-0.3959249	-0.3959249	0.91209835	0.86688	1.606697	2.022523	1.3575704	0.56059426	0.31416342	0.3635154	0.79694533	-0.1621313	0.006776676	0.020268707	-0.3959249	-0.222388	-0.3959249	1.1174073	1.9002157	1.6337965	0.50618577	-0.36304718	-0.3959249	-0.02048348	0.11246258	-0.13259895	-0.34604585	-0.3959249	-0.3959249
1.4174416	0.31391454	0.42116463	-0.3959249	-0.3959249	-0.26497042	-0.3959249	-0.3959249	-0.3959249	-0.3137489	-0.10267634	-0.3959249	-0.010626418	-0.10896681	-0.3959249	-0.3959249	-0.3959249	-0.3959249	-0.3959249	-0.3959249	-0.3959249	-0.3959249	-0.3959249	1.201538	1.2204981	1.2618141	1.8302759	-0.042432457	0.5878003	0.43408802	-0.29531643	0.38662708	0.13854715	-0.1313407	1.0063739	0.36363864	-0.13610901	-0.3959249	0.9307678	1.7389712	1.6295465	0.57811874	-0.3959249	-0.3959249	0.228552	-0.3349554	-0.3959249	-0.36289206	-0.3959249	-0.3959249
0.36771253	-0.21696864	-0.1035995	-0.3959249	-0.3959249	-0.3959249	-0.3959249	-0.3959249	-0.3959249	-0.3178466	-0.17963855	-0.3959249	0.86726034	0.58405334	-0.3959249	-0.3959249	-0.30543715	-0.3959249	-0.3959249	-0.3959249	-0.3959249	-0.3959249	-0.3959249	1.2372917	1.1882803	1.0760044	1.025677	-0.21258199	0.9880522	0.7637332	0.08691178	-0.15243413	0.27371645	-0.33165392	0.36722246	0.18063955	0.01969303	0.73145324	1.3886311	1.014677	1.8124181	0.23552252	-0.3959249	-0.3959249	-0.3959249	-0.10074285	-0.3959249	-0.3959249	-0.16171646	-0.24301551
-0.31841233	-0.3959249	-0.3959249	-0.3959249	-0.3959249	-0.12009877	-0.2879592	-0.3959249	-0.25630108	-0.3959249	-0.3959249	-0.2729822	0.79136294	-0.2640454	-0.3959249	-0.3959249	-0.3959249	-0.3959249	-0.03484277	-0.10682516	-0.3959249	-0.3959249	0.5601411	0.86149615	1.0972923	0.8184709	0.8100612	0.37549508	1.415456	0.8494311	0.22610794	-0.3959249	-0.3959249	-0.110230446	-0.3959249	-0.004652372	0.4213451	0.8264925	0.6891778	1.7022656	1.9620879	0.44554862	-0.3959249	-0.3959249	-0.3959249	-0.3959249	-0.3959249	-0.3959249	-0.3959249	-0.27286863
-0.3959249	-0.3959249	-0.3959249	-0.3959249	-0.3959249	-0.3959249	-0.3959249	-0.3959249	-0.39505184	-0.36816838	-0.3959249	-0.12475068	0.25661796	-0.083753146	-0.3959249	-0.3959249	-0.3959249	-0.19270475	-0.3959249	-0.3959249	-0.3959249	-0.3959249	1.1381215	0.030557495	0.2997032	0.353862	0.9794663	0.28153774	0.90492886	1.0923418	0.8987222	-0.3959249	-0.3959249	-0.07616804	-0.3959249	-0.3959249	0.57075363	0.71842724	0.7073773	0.9861191	1.6076185	0.93846893	-0.3959249	-0.3959249	-0.3959249	-0.27479357	-0.3959249	-0.3959249	-0.3959249	-0.3959249
-0.3959249	-0.3959249	-0.3959249	-0.3959249	-0.3959249	-0.34202704	-0.3959249	-0.3959249	-0.3959249	-0.3959249	-0.3959249	0.0071297083	-0.19342487	-0.3959249	-0.3959249	-0.23683235	-0.36376745	-0.3959249	-0.3959249	-0.3959249	-0.3959249	-0.19553372	0.46601176	-0.09076188	0.08339846	0.27529782	0.31795844	0.9414448	1.064645	1.4837748	0.33223027	-0.36745209	-0.3959249	-0.3959249	-0.3959249	-0.3959249	-0.15336496	0.8227745	1.3706454	1.1333556	0.61767936	0.11652077	-0.3959249	-0.3959249	-0.3959249	-0.3959249	-0.3959249	-0.3959249	-0.3959249	-0.3959249
-0.3959249	-0.3959249	-0.3959249	-0.3959249	-0.3959249	0.2636934	-0.3959249	-0.3959249	0.13586211	-0.19430448	0.037941158	-0.29093263	-0.0555378	-0.3959249	0.10831501	0.18313622	-0.24882117	-0.3959249	-0.3959249	-0.3959249	-0.3959249	0.54866356	-0.324168	0.79131234	0.42454132	0.855164	0.3166899	0.93661386	0.6752016	1.1572843	0.10241958	-0.048266508	-0.3959249	-0.3959249	-0.3959249	-0.3959249	-0.3959249	0.74031967	1.4476013	1.5458167	-0.31257147	-0.3959249	-0.20440036	-0.25796014	-0.3959249	-0.3959249	-0.3959249	-0.3959249	-0.3959249	-0.023148676
-0.3959249	-0.3959249	-0.3959249	-0.3959249	-0.28740054	0.20347391	-0.3959249	-0.3959249	0.4980698	-0.10770056	-0.3959249	-0.3959249	-0.3959249	-0.03247276	0.3581306	-0.20060274	-0.038825747	-0.3959249	-0.3959249	-0.3959249	-0.3959249	0.8826097	-0.006981656	1.1776565	0.2593545	0.9078947	0.89216626	0.65027744	0.7776201	0.584453	0.06619942	0.13193426	-0.3959249	-0.07923254	-0.3959249	-0.3959249	-0.3959249	0.23476785	1.7079511	0.6621467	-0.021895818	-0.3959249	0.015470752	0.3831253	-0.26821387	-0.3959249	-0.3959249	-0.30554336	0.43328318	0.50256294
-0.20360999	-0.3959249	-0.3959249	-0.3959249	0.12618282	-0.33799782	0.5073875	-0.19162297	0.40549308	-0.3959249	-0.3959249	-0.3959249	-0.3959249	-0.3959249	-0.3959249	-0.3959249	-0.3959249	-0.3285339	-0.3959249	-0.3959249	-0.022112016	0.99530995	-0.05582652	0.72726774	0.998304	0.7560827	0.51183915	0.6224073	0.9800909	1.0007759	0.0995885	-0.11108065	-0.3959249	-0.3959249	0.047348917	-0.3959249	-0.3959249	-0.11764418	1.0100983	0.47301558	-0.2032976	-0.3959249	-0.14009503	0.053439494	-0.3959249	-0.3959249	-0.3959249	0.19213867	0.2954247	-0.13515379
-0.14348644	-0.3959249	-0.3959249	-0.3959249	-0.24111101	-0.058489684	0.4388698	0.5349996	-0.09633419	-0.36991057	-0.3959249	-0.3959249	-0.3959249	-0.3959249	-0.17537396	0.036694158	-0.3959249	-0.17445491	-0.3959249	-0.3959249	-0.3959249	0.785997	-0.014183612	-0.3959249	-0.11183031	0.74882466	1.8436427	1.0686018	0.4333396	0.576121	0.43344826	-0.3959249	-0.3959249	-0.3959249	0.09986472	-0.10299174	-0.0018433098	-0.3959249	0.7815109	0.79801655	0.38722348	-0.22175027	0.06774445	0.1048515	-0.3959249	-0.3959249	-0.3959249	0.3574401	0.00564843	-0.3959249
-0.08453681	-0.3959249	-0.0038864508	-0.3959249	-0.3959249	0.18660054	0.1053998	-0.06905951	0.06896114	0.0021805614	-0.3959249	-0.3959249	-0.3959249	-0.3959249	-0.091766015	0.046392202	0.01889245	-0.3959249	-0.31293204	0.020167284	-0.12668248	0.15915771	0.37483028	-0.3959249	-0.2169448	1.168384	1.5123979	0.8413019	0.0050295983	0.9699946	0.41053274	-0.3959249	-0.3959249	-0.3959249	0.104620986	0.029680064	0.10364883	0.0905303	0.4994306	0.073304266	0.52331483	0.19807467	0.27837554	-0.38758707	-0.27484295	-0.36235985	-0.3959249	-0.3959249	0.72321016	-0.06334607
0.17891592	-0.3959249	-0.09656322	-0.3959249	-0.3959249	0.672382	0.3159259	-0.030843303	0.2625886	0.027179454	-0.3959249	-0.17966281	-0.24752612	-0.3959249	-0.3662284	-0.16401976	-0.06820215	-0.27779022	-0.3959249	0.80400777	0.97862065	0.0021563254	0.20241562	-0.3959249	0.36568627	0.89885736	1.4008279	0.8021143	0.14525124	1.0287185	0.47308823	-0.3959249	-0.3959249	-0.3959249	-0.3959249	0.2319143	0.027999038	0.12985638	-0.020988416	-0.3959249	0.18682891	0.9907026	0.716043	-0.19391082	-0.3959249	-0.3959249	-0.3959249	-0.3959249	0.5577651	0.5506833
0.03536194	-0.3959249	-0.3959249	-0.3959249	-0.16177039	0.27061614	0.6524371	0.045023065	0.3375013	-0.3959249	-0.3959249	0.05600607	-0.117552094	-0.3813713	-0.3959249	-0.3959249	-0.3959249	-0.3959249	-0.3959249	0.989992	-0.25130683	0.060126424	-0.3959249	-0.13444714	0.8831939	1.1249046	0.46077204	0.028719878	1.0869635	0.8426076	-0.3959249	-0.3959249	-0.3959249	-0.3959249	-0.3959249	0.17406973	0.7436935	0.20522472	-0.3959249	-0.3959249	0.5648426	1.0969833	-0.23541386	0.4200543	-0.2018401	-0.3959249	-0.3959249	-0.3959249	-0.3765319	-0.055525664
-0.3959249	-0.3959249	-0.22833154	0.20405805	-0.26110232	-0.028813222	0.6884151	-0.06283965	-0.112643465	-0.3959249	-0.3959249	-0.27686524	-0.3959249	-0.3959249	-0.3959249	-0.3959249	-0.3959249	-0.30183578	-0.3959249	0.4256873	0.3681435	-0.3959249	-0.2624119	0.28919452	1.1630265	1.3895056	1.0272362	-0.051001128	0.9850911	0.7399866	-0.3959249	-0.3959249	-0.3959249	-0.3959249	-0.3959249	-0.3959249	0.0463187	-0.35028806	-0.37419662	0.055739854	0.53671247	0.62733096	-0.3959249	0.20733055	-0.3959249	-0.3959249	-0.3959249	-0.3959249	-0.3959249	-0.3959249
-0.3959249	-0.3959249	0.68654233	-0.21076304	-0.3959249	-0.25623226	-0.24919403	0.039729215	-0.3959249	-0.3959249	-0.11391208	-0.3959249	-0.33973205	-0.2189006	0.29823577	-0.3959249	-0.3959249	-0.3959249	0.121338904	0.19697526	-0.34486088	-0.3959249	0.7571736	0.6472975	1.1406709	1.1853794	0.43576887	0.81276715	0.9054692	0.81594115	-0.3959249	-0.3959249	-0.22911775	-0.3959249	-0.3959249	-0.3959249	-0.3959249	0.1331599	0.1923719	-0.010040402	0.27672473	-0.14464971	0.2078856	-0.29178807	-0.3959249	-0.3959249	-0.3959249	-0.3959249	-0.3959249	-0.3959249
-0.3959249	-0.188005	1.2234273	-0.11832559	-0.26710454	-0.3959249	-0.19105622	-0.3959249	-0.3959249	-0.3959249	-0.33033165	-0.3959249	-0.3959249	-0.33293983	-0.29291803	-0.3913962	-0.3959249	-0.3959249	0.58028775	0.6740196	-0.37392613	-0.17185977	0.90468425	1.4895287	1.7912894	0.6622761	-0.100647286	-0.15680037	0.926998	0.13799144	-0.3959249	-0.3959249	-0.3959249	-0.3959249	-0.3959249	-0.3959249	-0.23857826	0.03980502	-0.3057223	-0.3959249	0.021130985	-0.37065428	0.12863542	-0.3959249	-0.3959249	-0.3959249	-0.3959249	-0.3959249	-0.3959249	-0.3959249
-0.32309765	0.4947357	0.7572789	0.116630234	-0.1713562	-0.3592874	0.743408	-0.3959249	-0.3959249	-0.3959249	-0.3959249	-0.3959249	-0.3959249	-0.38191733	-0.30605456	-0.3959249	-0.3959249	0.27962646	0.76299465	0.16549663	-0.3959249	0.48508972	0.83975065	1.6590765	1.6684837	-0.0044113947	-0.3959249	0.25347292	0.71821827	0.07929681	-0.33537656	-0.3959249	-0.3959249	-0.3959249	-0.3959249	-0.3959249	-0.3959249	0.20574325	-0.15113203	-0.3959249	0.61294293	-0.3959249	-0.3959249	-0.3959249	-0.3959249	-0.3959249	-0.3959249	-0.39312226	-0.3959249	-0.3959249
-0.3959249	0.14573622	0.3309853	0.06401216	-0.3959249	0.19588092	0.23335548	-0.3959249	-0.3959249	-0.3959249	-0.3959249	-0.3959249	-0.3959249	-0.3959249	-0.3959249	-0.3959249	-0.3959249	0.7455942	0.07784228	-0.3372454	-0.3959249	-0.3959249	1.2622122	1.6543666	1.0834242	-0.21859536	-0.3959249	0.29962295	0.36436716	0.26398072	-0.3636109	-0.3959249	-0.3959249	-0.3959249	-0.15210812	-0.3959249	-0.3959249	0.5549319	0.4578434	0.3213317	0.7310509	-0.3959249	-0.3959249	-0.3959249	-0.3959249	-0.3959249	-0.34964666	-0.3959249	-0.3959249	-0.3959249
-0.28105015	0.17257364	1.2653632	1.1233562	0.013103628	0.5602392	0.14633328	-0.3959249	-0.3959249	-0.3959249	-0.3959249	-0.3959249	-0.3959249	-0.3959249	-0.3959249	-0.3959249	-0.26505277	0.87676007	-0.3959249	-0.3959249	-0.107821904	0.101419926	1.2383686	1.9278729	1.0750086	0.59367424	-0.3959249	-0.22431426	-0.019543847	-0.17688328	-0.076678455	-0.068848565	-0.3959249	-0.3959249	-0.22381869	0.3942462	-0.3959249	0.5097832	0.63673496	0.4252181	0.21165141	-0.3959249	-0.3959249	-0.3959249	-0.3959249	-0.3959249	-0.3959249	-0.3959249	-0.3959249	-0.3959249
-0.3959249	0.006547544	1.0981337	1.1190417	1.0662088	0.8186824	0.07499396	-0.3959249	-0.3959249	-0.3959249	-0.3959249	-0.3959249	-0.3959249	-0.27550784	-0.3959249	-0.3959249	0.24331485	0.82153016	-0.3959249	-0.3959249	-0.14162551	0.7639735	1.0454931	1.7944579	1.3170626	1.0402397	0.2649775	-0.3959249	-0.3959249	0.47639352	0.4509084	-0.043587245	-0.3959249	-0.3959249	-0.13522762	0.22457422	-0.3959249	-0.3216311	0.14804289	-0.21832527	0.64927393	0.36863485	-0.3959249	-0.3959249	-0.3959249	-0.30026996	-0.3959249	-0.3959249	-0.3959249	-0.3959249
-0.3959249	-0.3959249	0.18082544	0.6106373	0.99422485	1.0049556	0.6193037	0.20164303	-0.23960598	-0.3959249	-0.3959249	-0.3959249	-0.3959249	-0.3959249	-0.3959249	-0.3959249	0.34556845	0.6628659	-0.3959249	-0.3959249	-0.23281543	0.9170491	0.56376046	1.1842778	1.0866518	0.095919125	0.62931186	-0.3959249	-0.3959249	0.84654415	0.30106205	-0.3389707	-0.3959249	-0.3959249	0.12378175	-0.101198725	-0.3959249	-0.3959249	-0.3357681	-0.3959249	-0.3959249	-0.26672736	-0.3959249	-0.3959249	-0.32244924	-0.16645299	-0.16622613	-0.3959249	-0.2804737	-0.3959249
-0.3959249	-0.3959249	-0.21392287	0.0027883844	-0.14238961	0.89959764	-0.17678699	-0.33737198	0.51908386	0.14508025	-0.3959249	-0.3959249	-0.3959249	-0.3959249	-0.3959249	-0.3959249	0.7562209	-0.3959249	-0.3959249	-0.3959249	-0.3959249	0.74589145	0.9647425	1.0290202	0.4359873	-0.3476891	-0.34816462	-0.087925404	0.32453412	0.28496233	0.08598103	-0.3959249	-0.3959249	-0.3959249	0.6513928	0.536699	-0.1546506	-0.3959249	-0.07308135	-0.3959249	-0.3959249	0.19759242	-0.1603874	-0.3959249	-0.3959249	-0.0951026	-0.3959249	-0.37038773	0.087026976	-0.3959249
-0.3959249	-0.08951051	-0.3959249	-0.3959249	-0.3959249	-0.12572314	-0.3959249	-0.059972636	1.05741	0.70978457	0.45019615	-0.022553997	-0.3959249	-0.3959249	-0.3959249	0.4862897	1.0676069	-0.3959249	-0.3959249	-0.3959249	0.035864573	0.1561656	1.0194365	0.66088426	0.5434698	0.44500598	-0.1995978	-0.3959249	0.15795068	-0.3959249	0.019288095	-0.3959249	-0.3959249	-0.3959249	-0.345853	1.0689263	-0.1726497	-0.3959249	-0.25829452	-0.32486385	-0.3959249	0.34289658	-0.3959249	-0.3959249	-0.3959249	0.13917695	-0.3959249	-0.3959249	-0.3959249	-0.32888585
-0.031048868	0.20471342	-0.3959249	-0.12764551	0.6501118	-0.3959249	-0.3959249	0.008037153	0.6533882	0.6989595	0.5707931	0.3402545	-0.3959249	-0.3959249	-0.3959249	0.923777	0.47910526	-0.3959249	-0.3822265	-0.3959249	-0.097491674	-0.3959249	0.5624258	-0.02992912	-0.0056946417	0.7867215	0.19661824	-0.3959249	-0.3959249	-0.3959249	-0.3959249	-0.3959249	-0.3506107	0.688355	-0.3959249	1.1789591	-0.022579322	-0.0031585365	-0.3959249	-0.3959249	-0.3959249	-0.12454083	-0.3959249	-0.2721455	-0.06465289	-0.23983948	-0.3959249	-0.3959249	-0.3959249	-0.18703818
-0.27822468	-0.38098708	-0.038748182	0.02193935	0.780673	-0.3959249	-0.3959249	-0.3959249	-0.1163858	0.36835623	-0.17047608	0.1564093	-0.3959249	-0.3959249	0.031847775	0.82755893	0.34836584	-0.34580225	0.26538834	0.14088619	0.1270469	-0.3959249	0.56873614	1.1983639	0.46544692	0.19940713	-0.3959249	-0.3959249	-0.3959249	-0.3959249	-0.3959249	-0.28706887	0.53063595	1.2856781	-0.3959249	0.7657439	-0.19812617	-0.14590326	-0.3959249	-0.3959249	-0.3959249	-0.3959249	0.34086737	-0.3959249	-0.3959249	-0.3959249	-0.3959249	-0.3959249	-0.3959249	0.37169978
-0.3959249	-0.3018032	-0.3959249	1.1434041	0.59161836	-0.3959249	-0.3959249	-0.3959249	-0.3959249	-0.3959249	-0.3959249	0.0834386	-0.3959249	-0.3959249	-0.3959249	-0.3959249	0.74800706	0.982918	0.6999572	0.11066071	0.27826628	0.106184766	1.0152316	0.87375623	1.1040132	-0.20976658	-0.3959249	-0.3959249	-0.3959249	-0.3959249	-0.3959249	-0.3565944	0.30389452	1.2905438	0.039512597	-0.3959249	-0.28128594	-0.23836242	-0.3959249	-0.3959249	-0.3959249	-0.19791378	0.030123133	0.2915237	-0.3959249	-0.3959249	-0.3959249	-0.3959249	-0.3959249	0.56687766
-0.3959249	-0.3959249	-0.3959249	1.3320122	-0.21148188	-0.33645543	-0.3959249	-0.3959249	-0.3959249	-0.3959249	-0.3959249	-0.3959249	-0.3959249	-0.3959249	-0.3959249	-0.3959249	0.6579097	0.9929325	1.0020965	-0.10411668	0.18731456	-0.016650986	1.1883314	0.15124032	0.99135613	-0.25555938	-0.3959249	-0.3959249	-0.3959249	-0.3959249	-0.3959249	-0.3916807	0.19537105	1.3325698	0.819846	-0.3959249	-0.3959249	-0.3959249	-0.3959249	-0.3959249	0.4224793	-0.3959249	-0.3959249	0.33735296	-0.3959249	-0.3959249	-0.37582403	-0.3959249	-0.3959249	0.43100634
-0.3959249	-0.3959249	-0.08043515	0.8627132	-0.3959249	-0.3959249	-0.3959249	-0.3959249	-0.3959249	-0.3959249	-0.3959249	-0.3959249	-0.3959249	-0.3959249	-0.3959249	-0.3959249	-0.20642109	0.8793171	0.61712104	0.11468948	-0.3959249	-0.3959249	0.036298685	-0.3959249	0.21139625	-0.3959249	-0.3959249	-0.3959249	0.15965231	0.39853022	0.039178442	-0.3959249	0.17421113	0.9852553	1.0436952	-0.3959249	-0.3959249	-0.3959249	-0.3959249	-0.3959249	0.391686	-0.23246643	-0.3959249	0.4692243	-0.3959249	-0.37792164	-0.36199826	-0.35479	-0.3959249	0.53465086
-0.3959249	-0.20047693	-0.06183598	0.7459998	-0.3959249	-0.3959249	-0.3959249	-0.3959249	-0.3959249	-0.3959249	-0.3959249	-0.3959249	-0.3959249	-0.3959249	-0.3959249	-0.24347872	-0.3959249	0.7771989	0.09511997	-0.3959249	-0.3959249	-0.3959249	-0.3959249	-0.3959249	-0.2682768	-0.3959249	-0.3959249	-0.3707797	0.89957386	0.68678594	-0.3959249	-0.3959249	0.26597086	1.27089	1.573704	-0.3959249	-0.3959249	-0.3959249	-0.3959249	-0.06786264	-0.30704862	-0.1412007	-0.13455522	0.4906001	0.35530275	-0.17359458	-0.1583486	-0.0034197317	-0.2395222	0.31770664
-0.3959249	0.52037907	0.28641084	-0.3959249	-0.3959249	-0.3959249	-0.3959249	-0.3959249	-0.3959249	-0.3959249	-0.3959249	-0.109869756	-0.3959249	-0.3959249	-0.0732437	-0.3959249	-0.3959249	-0.19249602	-0.3959249	-0.1609476	-0.10587271	-0.06583218	-0.3959249	-0.3959249	-0.3959249	-0.3959249	-0.3959249	0.41880867	0.34233525	0.11919585	-0.3959249	0.012275253	0.5363524	1.3342938	1.1353208	-0.3959249	-0.3959249	-0.3959249	-0.3959249	-0.38349956	-0.3959249	-0.3959249	-0.3959249	-0.3959249	0.6146693	-0.26012322	0.2758435	0.4857516	-0.3959249	0.114814505
-0.3959249	0.66439337	0.4770419	-0.3959249	-0.3959249	-0.3959249	-0.3959249	-0.3959249	-0.3959249	-0.20712492	-0.15104501	0.05689271	-0.3959249	0.13908294	0.27291715	-0.3959249	-0.3959249	-0.3959249	-0.3959249	-0.3959249	0.34603232	0.091369726	0.38708618	0.18500146	-0.025353055	-0.16721514	-0.3959249	0.0353498	-0.14874925	-0.3959249	-0.3959249	0.20145705	1.1283473	1.1482612	1.0773008	-0.31951514	-0.3959249	-0.3959249	-0.3959249	-0.3959249	-0.3959249	-0.3959249	-0.3959249	-0.3959249	-0.065139465	-0.30076748	0.66398156	0.08851479	0.8359681	-0.3959249
-0.29711127	0.6292509	0.05142896	-0.3959249	-0.3959249	-0.3959249	-0.050442405	0.29657933	0.63982534	0.5194423	-0.28828582	-0.3959249	-0.3959249	0.29021648	-0.30529657	-0.3959249	-0.3959249	-0.3959249	-0.3959249	-0.3959249	-0.3959249	-0.08562228	0.8573277	-0.0402172	0.28521365	-0.16204226	-0.31992683	-0.3959249	-0.3959249	-0.3959249	-0.3959249	0.45302868	1.3060402	1.042889	0.69285333	-0.3959249	-0.3959249	-0.3959249	-0.3959249	-0.3959249	-0.3959249	-0.3959249	-0.3959249	-0.03858075	-0.3959249	-0.01578519	0.76161826	0.12530057	0.1797172	-0.3959249
-0.3959249	0.1879929	-0.16433026	-0.3959249	-0.3959249	-0.34354386	0.7194659	0.61866814	0.39683422	0.10998164	-0.26794037	-0.3959249	-0.3959249	-0.3959249	-0.3959249	-0.3959249	-0.3959249	-0.3959249	-0.3959249	-0.3959249	-0.3959249	-0.3959249	0.41135582	0.7017883	-0.055667836	-0.05292985	0.44914892	-0.3959249	-0.3959249	-0.3959249	-0.3959249	-0.3959249	0.098226145	-0.31489027	0.2649273	-0.3959249	-0.3959249	-0.3959249	-0.3959249	-0.3959249	-0.3959249	-0.3959249	-0.31124386	-0.26744804	-0.3959249	-0.34158438	0.08668123	0.4262026	0.41622084	-0.3959249
-0.3959249	0.3877571	-0.3959249	-0.16929872	0.888251	0.53079915	0.82932967	-0.2579598	-0.28350046	-0.3959249	-0.20378165	-0.3959249	-0.3959249	-0.3959249	-0.3959249	-0.3959249	-0.3959249	-0.3959249	-0.3959249	-0.35556352	-0.3959249	-0.3959249	-0.3959249	0.386096	-0.36018303	0.17685302	0.7263329	0.39319798	-0.35422617	-0.3959249	-0.3959249	-0.12771693	-0.3959249	-0.3959249	-0.3959249	-0.3959249	-0.3959249	-0.3959249	-0.3959249	-0.3959249	-0.3959249	-0.3959249	-0.3959249	-0.3959249	-0.3959249	-0.3959249	-0.3959249	0.91803944	0.34898835	-0.3959249
-0.19251414	-0.18273878	0.1705562	0.23013689	0.4411463	0.92182225	0.18914631	-0.015592894	-0.3959249	-0.3959249	-0.3959249	-0.3959249	-0.3959249	-0.3959249	-0.3959249	-0.3959249	-0.3959249	-0.3959249	-0.3959249	-0.0023914848	-0.3959249	-0.3959249	-0.3959249	0.0678131	-0.3959249	-0.3959249	0.5570245	0.3105734	0.12474737	-0.3959249	-0.3959249	-0.05233542	-0.34137276	-0.1935665	-0.3959249	-0.3959249	-0.3959249	-0.3959249	-0.3959249	-0.3959249	-0.3959249	-0.3959249	-0.3959249	-0.3959249	-0.3959249	-0.3959249	-0.3959249	0.6408879	0.36313006	-0.3959249
0.45839876	0.12811176	0.5324344	-0.3959249	-0.3959249	-0.029942011	-0.3959249	0.22064796	-0.33143404	-0.3959249	-0.3959249	-0.3959249	-0.3959249	-0.3959249	-0.3959249	-0.3959249	-0.3959249	-0.3959249	-0.3959249	-0.3959249	-0.3959249	-0.20882668	-0.3959249	-0.3959249	-0.3959249	-0.3959249	-0.3959249	-0.3959249	0.45576614	0.007474243	-0.3959249	0.382999	0.057838455	0.023965036	-0.3959249	-0.3959249	-0.3959249	-0.3959249	-0.3959249	-0.3959249	-0.3959249	-0.3959249	-0.3959249	-0.3959249	-0.3959249	-0.3959249	-0.3959249	0.5500704	0.3213282	-0.3959249
0.18410014	0.19264276	-0.12767802	-0.3959249	-0.3959249	-0.21979348	0.11959739	-0.3959249	-0.3959249	-0.3959249	-0.3959249	-0.3959249	-0.3959249	-0.3959249	-0.3959249	-0.3959249	-0.3959249	-0.3959249	-0.3959249	0.0330931	-0.1736548	-0.3959249	-0.3959249	-0.3959249	-0.3959249	-0.3959249	-0.3959249	-0.3959249	-0.3959249	0.28315598	0.08697026	0.56100637	-0.19701126	-0.11782765	-0.3959249	-0.3959249	-0.3959249	-0.3959249	-0.3959249	-0.3959249	-0.3959249	-0.3959249	-0.3959249	-0.3959249	-0.3959249	0.2715659	-0.34807888	-0.038101014	0.020344637	-0.3959249
0.067184225	-0.3959249	0.083320476	-0.3959249	-0.3959249	-0.21031563	-0.3959249	-0.3959249	-0.3959249	-0.3959249	-0.2128245	-0.3959249	-0.3959249	-0.3959249	-0.3959249	-0.3959249	-0.3959249	-0.3959249	-0.3959249	-0.3959249	-0.3959249	-0.36516073	-0.3959249	-0.3959249	-0.3959249	-0.3959249	-0.3959249	-0.3959249	-0.3959249	-0.3959249	-0.3959249	0.43114823	0.25133964	-0.17336258	-0.3959249	-0.3959249	-0.3959249	-0.3959249	-0.3959249	-0.3959249	-0.3959249	-0.3959249	-0.3959249	-0.3959249	-0.30707455	0.20719607	-0.3959249	-0.3959249	-0.37963393	-0.3959249
-0.3959249	-0.3959249	-0.3959249	-0.3959249	-0.3959249	-0.053195566	-0.28161845	-0.3959249	-0.3959249	-0.3959249	-0.25267974	-0.3959249	-0.3959249	-0.3959249	-0.3959249	-0.3959249	-0.3959249	-0.3959249	-0.3959249	-0.3959249	-0.3959249	-0.3959249	-0.3959249	-0.3959249	-0.3959249	-0.3959249	-0.3959249	-0.3959249	-0.3959249	-0.3959249	-0.28072956	0.15780862	0.2838186	-0.3959249	-0.3959249	-0.3959249	-0.3959249	-0.3959249	-0.3959249	-0.3959249	-0.3959249	-0.3959249	-0.3959249	-0.3959249	0.53730047	-0.0845154	-0.3959249	-0.3959249	-0.3959249	-0.3959249
-0.34756	-0.3959249	-0.3959249	-0.3959249	-0.3959249	-0.108779624	-0.37489322	-0.3959249	-0.3959249	-0.3959249	-0.3959249	-0.3959249	-0.3959249	-0.3959249	-0.3959249	-0.3959249	-0.3959249	-0.3959249	-0.3959249	-0.36343655	-0.3959249	-0.3959249	-0.3959249	-0.3959249	-0.3959249	-0.3959249	-0.3959249	-0.3959249	-0.3959249	-0.3959249	0.6192854	0.5067359	0.11908346	-0.3959249	-0.3959249	-0.3959249	-0.3959249	-0.3959249	-0.3959249	-0.3959249	-0.3959249	-0.3959249	-0.3959249	-0.3959249	0.098649204	0.31084406	-0.3959249	-0.3959249	-0.39377952	-0.25491148
-0.020967823	-0.3959249	-0.3959249	-0.3959249	-0.3959249	-0.044650067	-0.3959249	-0.3959249	-0.3959249	-0.052361894	-0.3959249	-0.3959249	-0.3959249	-0.3959249	-0.3959249	-0.3959249	-0.3959249	-0.26443282	-0.3959249	-0.3959249	-0.3959249	-0.3959249	-0.3959249	-0.38347596	-0.3959249	-0.3959249	-0.3959249	-0.3959249	-0.3959249	-0.04375723	0.87560594	0.45674202	-0.3959249	-0.3959249	-0.3959249	-0.3959249	-0.3959249	-0.3959249	-0.3959249	-0.3959249	-0.3959249	-0.3959249	-0.3959249	-0.3959249	0.15445775	0.8548039	-0.3959249	-0.3959249	-0.3959249	-0.084923185
0.81595457	-0.10269189	-0.3959249	-0.3959249	-0.3959249	-0.1594732	-0.2538617	0.012004431	-0.3959249	-0.33559042	-0.3959249	-0.3959249	-0.3959249	-0.3959249	-0.3959249	-0.3959249	-0.3959249	-0.09309301	-0.3959249	-0.3959249	-0.3959249	-0.3959249	-0.3959249	-0.3959249	-0.3959249	-0.3959249	-0.3959249	-0.3959249	-0.3959249	0.023492668	1.1087171	0.48826042	-0.3959249	-0.3959249	-0.3959249	-0.3959249	-0.3959249	-0.3959249	-0.3959249	-0.3959249	-0.3959249	-0.3959249	-0.3959249	-0.050243326	0.860115	0.39969447	-0.3959249	-0.3959249	-0.3959249	0.98277956
1.191897	0.3543941	-0.3959249	-0.3959249	-0.3959249	-0.3959249	-0.3959249	-0.3959249	-0.3959249	-0.058352936	-0.3959249	-0.3959249	-0.3959249	-0.3959249	-0.3959249	-0.3959249	-0.3959249	-0.15410796	-0.3959249	-0.3959249	-0.3959249	-0.3959249	-0.3959249	-0.3959249	-0.3959249	-0.27457535	-0.3959249	-0.3959249	-0.12206939	0.64554816	0.78246564	-0.3959249	-0.3959249	-0.3959249	-0.3959249	-0.3959249	-0.3959249	-0.3959249	-0.3959249	-0.3959249	-0.3959249	-0.3959249	-0.3959249	0.5480208	1.0507765	-0.28187624	-0.3959249	0.00219337	0.17199273	0.9736294
0.8297208	1.0477437	0.61144936	-0.3894194	-0.3959249	-0.3959249	0.0092751505	-0.3959249	-0.3959249	-0.3959249	-0.3959249	-0.3959249	-0.3959249	-0.3959249	-0.3959249	-0.16295491	-0.3959249	-0.3959249	-0.3959249	-0.3959249	-0.3959249	-0.3959249	-0.3959249	-0.3959249	-0.3959249	-0.1943387	0.13113649	-0.3959249	0.42267662	0.9936646	0.51819026	-0.3959249	-0.3959249	-0.3959249	-0.3959249	-0.3959249	-0.3959249	-0.3959249	-0.3959249	-0.3959249	-0.3959249	-0.3959249	-0.3959249	0.3139393	1.0150176	0.30468175	0.016562078	-0.12446918	0.47093847	0.7986084
-0.3959249	0.97858316	1.3044546	0.8875625	-0.3959249	-0.3959249	-0.21439952	-0.3959249	-0.3959249	-0.3959249	-0.3959249	-0.3959249	-0.3959249	-0.3959249	-0.3959249	-0.3959249	-0.3959249	-0.3959249	-0.3959249	-0.3959249	-0.3959249	-0.3959249	-0.3959249	-0.3959249	-0.3959249	-0.3959249	-0.2958681	-0.32446235	0.52142936	1.0806625	0.55719453	-0.3959249	-0.3959249	-0.3959249	-0.3959249	-0.3959249	-0.3959249	-0.3959249	-0.3959249	0.017412763	-0.3959249	-0.3959249	-0.3959249	0.30682862	0.8052684	1.0855082	0.8082526	0.53661484	0.03153593	0.1799187
-0.3959249	-0.3959249	1.2656512	0.8315434	-0.14871433	-0.3959249	-0.3959249	-0.3959249	-0.3959249	-0.3959249	-0.3959249	-0.3959249	-0.3959249	-0.112620465	-0.3959249	-0.3959249	-0.3959249	-0.3959249	-0.3959249	-0.3959249	-0.3959249	-0.3959249	-0.3959249	-0.3959249	-0.3959249	-0.3959249	-0.3959249	0.10643035	0.2737519	0.58035725	1.0897938	-0.3959249	-0.21869071	-0.3959249	-0.3959249	-0.3959249	-0.3959249	-0.3959249	-0.3959249	-0.3959249	-0.3959249	-0.3959249	0.1499513	0.5393002	-0.055314343	0.66930604	0.05494241	0.85245585	0.5240185	-0.3959249
-0.3959249	-0.20583484	0.23639	0.4963891	0.3607664	-0.3959249	-0.3216182	-0.07491608	-0.22566232	-0.3959249	-0.3959249	-0.3959249	-0.3959249	-0.3959249	-0.2055779	-0.3959249	-0.3959249	-0.3959249	-0.3959249	-0.3959249	-0.3959249	-0.3959249	-0.3959249	-0.3959249	-0.3959249	-0.3959249	-0.3959249	-0.11389143	0.3047799	1.1957774	0.03793584	-0.28890648	-0.1719606	-0.3959249	-0.3959249	-0.3959249	-0.3959249	-0.3959249	0.027036844	0.47357813	0.87051463	0.4893838	1.3419697	0.7079307	-0.3959249	0.3142966	0.34960008	-0.0058235647	-0.3959249	-0.3959249
0.33543393	0.40765172	-0.2553031	-0.3808564	0.4062738	0.2558346	-0.3959249	-0.3959249	-0.3959249	-0.3959249	-0.3959249	-0.3959249	-0.26655698	-0.3959249	-0.3959249	-0.3959249	-0.3959249	-0.3959249	-0.3959249	-0.3959249	-0.3959249	-0.3959249	-0.3959249	-0.32577422	-0.2550743	-0.3959249	-0.3959249	-0.23709756	0.8618292	1.7795993	-0.28934735	-0.3959249	-0.3959249	-0.3959249	-0.3959249	-0.3959249	-0.3959249	0.010614069	0.9561051	1.384332	1.2614619	1.2980279	1.1497169	0.04114829	-0.3959249	-0.3959249	-0.3959249	-0.3959249	-0.3959249	-0.3959249
0.9175583	1.0882288	0.44086805	-0.3959249	-0.3959249	-0.03706247	-0.3959249	-0.2990367	0.33901915	-0.3959249	-0.3959249	-0.3959249	-0.3959249	-0.3959249	-0.3959249	-0.3959249	-0.3959249	-0.3959249	-0.3959249	-0.3959249	-0.3959249	-0.3959249	-0.3959249	0.4471712	-0.3959249	-0.3959249	-0.3959249	-0.3959249	0.623101	1.1354846	0.21741897	-0.3959249	-0.3959249	-0.3959249	-0.3959249	-0.3959249	-0.3959249	0.085004516	1.7271062	0.90445703	1.2398249	1.0048988	0.67203784	-0.3959249	-0.3959249	-0.3959249	-0.3959249	-0.3959249	-0.3959249	-0.3959249
0.6411653	0.7962908	0.46907192	-0.3492108	-0.3959249	-0.30315694	-0.16209044	0.29371917	0.5138391	-0.39106897	-0.3959249	-0.11411018	-0.3959249	-0.3959249	-0.3959249	-0.3959249	-0.3959249	-0.3959249	-0.3959249	-0.3959249	-0.3959249	-0.3959249	0.12438572	0.20702575	0.07164668	-0.3959249	-0.3959249	-0.21770088	0.85833544	0.28774697	-0.3959249	-0.3959249	-0.3959249	-0.3959249	-0.3959249	-0.3959249	0.2789736	-0.0150281	0.8085657	0.4691729	1.0411321	0.57982874	0.14056978	-0.10667545	-0.16824698	-0.3959249	-0.3959249	-0.3959249	-0.3959249	-0.3959249
-0.09512723	0.6529992	0.29111344	-0.3959249	-0.3959249	-0.3959249	-0.3959249	0.2933038	-0.105216734	-0.3959249	-0.3959249	-0.3959249	-0.3959249	-0.3959249	-0.3959249	-0.3959249	-0.3959249	-0.3959249	-0.3959249	-0.3959249	-0.3959249	-0.3959249	0.24853481	0.041250635	-0.3959249	-0.3959249	-0.3959249	0.1965417	0.26860684	-0.3959249	-0.3959249	-0.3959249	-0.3959249	0.06640733	1.0775591	0.29271016	-0.3959249	0.24344243	0.63705045	0.020294031	-0.3130312	-0.3959249	-0.041075878	0.15514007	-0.32949063	-0.3959249	-0.3959249	-0.3959249	-0.3959249	-0.25760558
-0.3959249	-0.3959249	-0.075594746	0.27289283	0.36684614	-0.3959249	-0.3959249	0.007719616	-0.030388262	0.22304656	-0.3959249	-0.3959249	-0.3959249	-0.3959249	-0.3959249	-0.3959249	-0.3959249	-0.3959249	-0.3959249	-0.3959249	-0.3959249	-0.3959249	-0.052398186	-0.3959249	-0.3959249	-0.3959249	-0.3959249	0.6244687	0.3045183	-0.3959249	-0.3959249	0.023833059	-0.1788912	0.7688899	1.1506121	0.4436903	0.12364788	0.38286254	-0.22474715	-0.3959249	-0.3959249	-0.3959249	0.45322642	0.49623072	0.04574972	-0.3959249	-0.3959249	-0.3959249	-0.3959249	-0.36980042
-0.3959249	-0.3959249	0.029890569	0.24187765	0.20872164	-0.015863298	0.45933723	0.2705442	-0.17340748	0.0025217058	-0.11927688	-0.3959249	-0.3959249	-0.3959249	-0.3959249	-0.3959249	-0.3959249	-0.3959249	-0.3959249	-0.10569161	-0.3959249	-0.3959249	-0.033837587	-0.3959249	-0.3959249	-0.3959249	-0.014620653	0.5153404	0.7735912	-0.3959249	-0.3959249	0.7132607	0.12775911	0.9014937	0.99461836	1.4784425	0.26197073	-0.3959249	-0.3959249	-0.3959249	-0.3959249	-0.3959249	0.75732857	0.32319248	-0.3959249	-0.3959249	-0.3959249	-0.0865937	-0.3959249	0.76666015
0.09086513	-0.3959249	-0.3959249	-0.3959249	0.433506	0.3933481	0.42891812	-0.3959249	-0.04223443	0.18603194	0.6916714	-0.3852856	-0.3959249	-0.3959249	-0.3959249	-0.3959249	-0.3959249	-0.3959249	-0.3959249	0.09770187	0.007769595	-0.35918534	-0.3959249	-0.3959249	-0.3959249	-0.3959249	0.36285305	0.5493041	0.75401163	-0.37067086	0.36175343	0.66844916	-0.23042963	-0.18344384	0.43509203	-0.07231945	-0.3959249	-0.3959249	-0.3959249	-0.3959249	-0.3959249	-0.3959249	-0.22095776	0.2254532	-0.3959249	-0.3959249	-0.3959249	-0.3959249	-0.3320705	1.3960655
-0.25095105	-0.3959249	-0.3959249	-0.3959249	0.17349824	0.32888195	0.38716632	-0.3959249	0.48503765	0.7673548	0.66990453	0.26684034	-0.2553806	-0.3959249	-0.3959249	-0.3959249	-0.3959249	-0.3959249	-0.3959249	0.2127805	0.15860066	-0.3959249	-0.3959249	-0.3959249	-0.3959249	-0.2036127	0.63675886	1.1675702	0.4591887	-0.1690475	-0.3959249	-0.10666273	-0.3959249	-0.3959249	-0.3959249	-0.3959249	-0.3959249	-0.3959249	-0.3959249	-0.3959249	-0.3959249	-0.3959249	-0.3959249	-0.3959249	-0.3959249	-0.3959249	-0.3959249	-0.3959249	0.51410264	1.9295131
-0.3959249	-0.3959249	-0.3959249	-0.3959249	0.3175316	0.6687376	0.2159842	-0.3959249	-0.15166448	0.5246937	0.40374717	0.6186826	0.89482236	-0.3210231	-0.3959249	-0.3959249	-0.3959249	0.19100548	-0.3959249	0.44796786	-0.23051812	-0.3959249	-0.3959249	-0.3959249	-0.28889105	0.24173634	0.7519194	1.1550157	0.016290292	-0.3959249	-0.3959249	-0.3959249	-0.3959249	-0.3959249	-0.3959249	-0.3959249	-0.3959249	-0.3959249	-0.3959249	-0.3959249	-0.3959249	-0.3959249	-0.17290443	-0.29365322	-0.3959249	0.25449425	-0.3959249	0.43638512	0.28048107	2.018652
-0.3959249	-0.3959249	-0.3959249	-0.2907303	0.29014647	0.09021222	0.5492565	-0.3959249	-0.12016924	0.35731947	0.27370876	0.52965224	0.81518435	0.08104029	-0.3959249	-0.3959249	-0.3959249	0.6956897	0.415567	0.40399122	-0.3959249	-0.3959249	-0.3959249	-0.081466846	0.2718459	1.0139667	0.50265396	0.20736752	-0.3959249	-0.3959249	-0.3959249	-0.3959249	-0.3959249	-0.3959249	-0.3959249	-0.3959249	-0.3959249	-0.3959249	-0.3959249	0.058204632	0.010263758	-0.3959249	-0.3959249	-0.3959249	-0.3959249	-0.06384218	0.24020709	0.34684798	0.6364213	2.5074048
-0.3959249	-0.3959249	-0.3959249	-0.3959249	-0.008429866	-0.10661281	0.229152	-0.14197293	-0.09415769	-0.05522732	-0.034893587	0.153375	0.28693402	0.6250353	-0.39183742	-0.3959249	-0.3959249	0.45300743	0.809348	0.06804185	-0.3959249	-0.3781785	0.15307124	-0.30761072	0.20524578	0.27908766	-0.3959249	-0.3959249	-0.3959249	-0.3959249	-0.3959249	-0.3959249	-0.3959249	-0.3959249	-0.3959249	-0.3959249	0.06263093	-0.3959249	-0.31390628	0.6173141	-0.3959249	-0.08511567	-0.3959249	-0.15114665	-0.3959249	0.32784185	0.6486583	0.35913646	1.9203726	3.2074122
-0.3959249	-0.3959249	-0.3959249	-0.3959249	-0.3959249	-0.37012407	-0.17813377	-0.23017083	-0.3959249	0.030834429	-0.17670873	-0.3959249	-0.042645182	-0.08732819	0.17985103	-0.3959249	-0.3959249	0.6487898	0.16816506	-0.3959249	-0.29649633	0.40363392	0.14341491	-0.32721853	-0.3959249	-0.18868354	-0.3959249	-0.17425133	-0.38163942	-0.3959249	-0.3959249	-0.3959249	-0.3959249	-0.3959249	-0.3959249	-0.3959249	-0.3959249	-0.3959249	-0.3959249	0.3537823	0.19059983	-0.12609215	-0.3959249	-0.21727164	0.065605626	0.5636392	-0.23376134	1.6429249	2.0286763	2.8272023
-0.3959249	-0.3959249	-0.3959249	-0.3959249	-0.3959249	-0.3109991	-0.15648398	0.115282185	-0.3959249	-0.3959249	0.09647383	0.00480482	-0.3959249	-0.3959249	-0.26699132	0.6880755	-0.3959249	0.5306247	-0.3959249	0.5095665	-0.029598566	-0.15536687	-0.3959249	-0.0703226	-0.3959249	-0.06055003	0.17075649	-0.2873843	-0.3959249	-0.3959249	-0.3959249	-0.3959249	-0.3959249	-0.3959249	-0.3959249	-0.3959249	-0.3959249	-0.3959249	-0.3959249	-0.3959249	0.3545607	-0.17511754	-0.11018229	-0.056723103	0.20657673	0.51063335	-0.3959249	2.455902	2.6468241	1.9179555
-0.3959249	-0.3959249	-0.2884074	-0.3959249	-0.3959249	-0.3959249	-0.3959249	-0.3959249	-0.3959249	-0.3959249	-0.3959249	0.7881572	0.33937153	-0.3959249	-0.3959249	0.3058702	0.17774886	0.01798191	0.14160727	0.35480055	-0.3959249	-0.37120858	-0.3959249	-0.3959249	-0.266381	-0.3959249	0.53579074	-0.3959249	-0.3959249	-0.3959249	-0.3959249	-0.3959249	-0.3959249	0.13702036	0.26827553	-0.3959249	-0.3959249	-0.3959249	-0.3959249	-0.3959249	-0.18664065	-0.3959249	-0.3959249	1.2393005	0.054100268	0.19758011	0.5214666	2.5408218	1.8668084	0.31689075
-0.3959249	-0.3959249	-0.24478637	-0.3959249	-0.17848423	-0.3959249	-0.3959249	-0.3959249	-0.3959249	0.109880514	-0.2251642	0.43754065	0.5999097	-0.102277555	-0.04280554	-0.0101674	0.3236879	-0.3959249	-0.22669505	-0.3959249	-0.3959249	-0.3959249	-0.3959249	-0.3959249	0.30853835	0.17574959	0.83140796	-0.3959249	-0.3959249	-0.3959249	-0.3959249	-0.3959249	-0.22253865	-0.13396332	0.44906372	-0.3959249	-0.3959249	-0.3959249	-0.3959249	-0.3959249	-0.09609665	-0.3959249	-0.27427557	0.69027203	-0.17017801	-0.3959249	0.5399067	2.2254398	1.6176916	-0.3959249
-0.3959249	-0.3959249	-0.3959249	0.07593506	-0.2541166	-0.3959249	-0.3959249	-0.3959249	-0.3959249	0.36562625	0.3405912	0.1934215	0.36151695	0.3026367	0.7689585	-0.047633927	0.26528886	0.26766837	-0.3959249	-0.3959249	-0.3959249	-0.3959249	-0.3959249	-0.3959249	0.46518022	0.73669136	0.68588716	-0.3959249	-0.3959249	-0.3959249	-0.3959249	-0.3959249	-0.3959249	-0.25923067	-0.3959249	-0.3959249	-0.3959249	-0.3959249	-0.3959249	-0.3959249	0.21109943	0.104479425	-0.3959249	0.14715894	-0.17804405	-0.3959249	0.613451	1.6439254	1.4708276	-0.3959249
-0.3959249	-0.3959249	-0.39393595	-0.23644029	-0.06946834	-0.3959249	-0.3959249	-0.3959249	-0.3959249	0.6751654	0.09497284	-0.3959249	-0.3959249	-0.22982422	0.68150157	0.34627125	-0.3959249	0.41410384	-0.30378994	-0.3959249	-0.3959249	-0.3959249	-0.3959249	-0.3959249	0.17548044	0.26067302	0.16451222	-0.3959249	-0.3959249	-0.3959249	-0.3959249	-0.3959249	-0.18803887	-0.3959249	-0.3959249	-0.3959249	-0.3959249	-0.3959249	-0.10506946	-0.037105415	0.56468946	0.019146279	-0.3959249	-0.10115819	0.13546099	0.14825189	1.5731256	1.8747132	0.0980341	-0.3959249
-0.3959249	-0.3959249	-0.3959249	-0.3959249	-0.25144675	-0.3959249	-0.3959249	-0.3959249	-0.3959249	0.032350074	-0.3959249	-0.29092923	-0.3959249	-0.056547046	0.1984014	-0.3959249	-0.3959249	0.390995	0.28863573	0.037532076	-0.3959249	-0.3959249	-0.3959249	-0.3959249	-0.26268837	-0.3959249	0.20331682	-0.3959249	-0.3959249	-0.3481476	0.050087404	-0.3959249	-0.38745546	-0.3959249	-0.3959249	-0.3959249	-0.3959249	-0.3959249	0.667407	-0.17497857	-0.3256002	0.039840642	-0.3959249	-0.3959249	-0.3959249	1.0098299	2.028826	1.6011318	-0.3959249	-0.3959249
-0.29988605	-0.3959249	-0.3959249	0.18296845	-0.3959249	-0.3959249	-0.3959249	-0.3959249	-0.3959249	-0.30284986	0.3309996	0.1318125	-0.3959249	-0.3959249	-0.30547762	-0.3959249	-0.20938595	-0.33087835	0.59531856	0.87744755	0.3650197	-0.3959249	-0.3959249	-0.3959249	-0.3959249	0.44830498	0.14029029	-0.3959249	0.14553784	-0.3959249	-0.3959249	-0.0857353	-0.3959249	-0.3959249	-0.3959249	-0.3959249	0.04428954	0.38531935	1.0245641	0.2679891	-0.23881488	-0.3959249	-0.3959249	-0.3959249	-0.11653385	1.5936594	2.160351	0.4298599	-0.3959249	-0.3959249
-0.050885703	-0.3959249	-0.3959249	-0.3959249	-0.3959249	-0.3959249	-0.3959249	-0.2583273	-0.07757594	0.24483125	0.07071831	-0.36022276	-0.3959249	-0.3959249	-0.3959249	-0.11299284	-0.3959249	-0.15637486	-0.3959249	0.6328454	0.7378672	-0.13917582	-0.3959249	-0.3959249	-0.3959249	0.25967243	-0.3959249	-0.36037898	0.18644817	-0.3959249	-0.3959249	-0.3959249	-0.3959249	-0.3959249	-0.3959249	-0.3959249	-0.0015834122	-0.19883929	0.30046114	-0.14190543	-0.10564484	-0.3959249	-0.3959249	-0.3959249	0.37982228	1.4072305	1.9200572	-0.3959249	-0.3959249	-0.3959249
0.1637172	-0.10110806	-0.16802214	-0.16023824	-0.3959249	-0.3959249	-0.3959249	0.23224486	-0.1711455	-0.14929792	-0.3959249	-0.3959249	-0.3959249	-0.3959249	-0.3959249	-0.3959249	-0.3959249	-0.34596828	-0.37635258	-0.29438367	0.53269875	0.69659716	0.21555553	-0.3959249	-0.080934495	-0.3959249	-0.30580667	0.316658	-0.15124099	-0.3959249	-0.3959249	-0.3959249	-0.3959249	-0.3959249	-0.3959249	-0.3959249	-0.3959249	-0.3959249	0.12251738	0.055713356	-0.3959249	-0.3959249	-0.3959249	-0.3959249	0.64537233	1.5857273	1.4003183	-0.3959249	-0.3959249	-0.3959249
0.24187447	0.01641369	-0.3959249	-0.30724815	-0.3959249	-0.3959249	-0.3959249	0.23853841	-0.014309103	-0.3959249	-0.3959249	-0.3959249	-0.3959249	-0.3959249	-0.3959249	-0.3959249	-0.3959249	-0.3959249	-0.3959249	-0.3959249	-0.36923552	0.60744387	0.8012529	-0.3959249	-0.3959249	-0.3959249	0.113693126	0.0532639	0.719239	-0.3959249	-0.3028678	-0.3959249	-0.3959249	-0.3959249	-0.3959249	-0.3959249	-0.3959249	-0.3959249	0.32798716	0.3677745	-0.3959249	-0.3959249	-0.3959249	-0.3959249	0.7204116	1.4143958	0.5784359	-0.3959249	-0.3959249	-0.3959249
-0.3959249	-0.3959249	-0.3959249	-0.3959249	-0.3959249	-0.3959249	-0.3959249	-0.17679985	0.07259075	-0.2996516	-0.3959249	-0.3959249	-0.3959249	-0.3959249	-0.3959249	-0.3720096	-0.3959249	-0.3959249	-0.3959249	-0.3959249	-0.3959249	-0.39428237	0.34101865	-0.22315618	-0.3959249	-0.3959249	-0.3959249	-0.1501266	0.061865006	0.17000142	-0.3959249	-0.3959249	-0.3959249	-0.3959249	-0.3959249	-0.3959249	-0.3959249	-0.3959249	-0.3959249	-0.3959249	-0.3959249	-0.3959249	-0.3959249	-0.22958186	0.57585144	1.1841071	-0.3959249	-0.3959249	-0.3959249	-0.3959249
-0.3959249	-0.3959249	-0.3959249	-0.3959249	-0.3959249	-0.3959249	-0.3959249	-0.20170501	-0.3959249	-0.3959249	-0.3959249	-0.3959249	-0.3959249	-0.3959249	-0.3959249	0.1860362	-0.22732991	-0.3959249	-0.12843199	-0.3959249	-0.3959249	-0.3959249	0.29016727	1.0793937	0.4442074	-0.019864481	0.045828037	0.4037497	-0.3959249	0.014417264	-0.3959249	-0.3959249	-0.3959249	-0.070896566	-0.3959249	-0.3959249	-0.15450919	-0.3959249	-0.3959249	-0.24904339	-0.3959249	-0.110976316	-0.3959249	-0.3959249	0.28578132	1.1928296	-0.3959249	-0.3959249	-0.3959249	-0.3959249
-0.3959249	-0.3959249	-0.3959249	-0.3959249	-0.3959249	-0.3959249	-0.3959249	-0.3959249	-0.28571686	-0.3959249	-0.3959249	-0.3959249	-0.3959249	-0.3959249	-0.2458581	-0.04412265	-0.3959249	-0.3959249	-0.3959249	-0.3959249	-0.3959249	-0.3959249	0.044351615	1.1180427	0.63752675	0.3051464	0.18963392	-0.3959249	-0.3959249	-0.3959249	-0.3959249	-0.3959249	-0.3959249	-0.30431473	-0.31293178	-0.26385993	-0.3959249	-0.3959249	-0.3959249	-0.3959249	0.08622443	-0.21904653	-0.3959249	0.38624737	1.4030405	0.53374535	-0.3959249	-0.3959249	-0.3959249	-0.3959249
-0.3959249	-0.031751167	-0.3959249	-0.3959249	-0.3959249	-0.3959249	-0.3959249	-0.3959249	-0.3959249	-0.30227032	0.43700948	0.15228777	-0.25176105	-0.3959249	-0.3959249	-0.3959249	-0.3959249	-0.3959249	-0.3959249	-0.3959249	-0.3959249	-0.3959249	0.147402	1.2794952	0.814758	-0.14685506	-0.3959249	-0.3959249	-0.3959249	-0.3959249	-0.3959249	-0.3959249	-0.3635156	-0.3096988	-0.3959249	-0.3959249	-0.3959249	-0.3959249	-0.2899572	-0.22055975	-0.3959249	-0.3959249	-0.25368288	1.395306	1.1243818	-0.33200124	-0.37452236	-0.3959249	-0.3959249	-0.3959249
-0.3959249	-0.3959249	-0.3959249	-0.3959249	-0.3959249	-0.3959249	-0.3959249	-0.3959249	-0.3959249	-0.23363993	-0.13179968	-0.05054935	-0.23700242	-0.3959249	-0.31548285	-0.14298247	-0.3959249	-0.3959249	-0.3959249	-0.3959249	-0.3959249	-0.24205007	0.8653649	1.1531957	-0.002813625	-0.29223832	0.58375067	-0.019433718	-0.3959249	-0.3959249	-0.3959249	-0.19918202	-0.25658444	-0.14616673	-0.02132031	-0.3959249	-0.3959249	-0.3959249	-0.057907794	-0.3959249	-0.3959249	-0.032238394	0.31464672	1.3368121	-0.3959249	-0.3959249	-0.3959249	-0.3959249	-0.3959249	-0.3959249
-0.20513989	-0.12299835	-0.3959249	-0.3959249	-0.3959249	-0.3959249	-0.3959249	-0.3959249	-0.3959249	-0.3959249	-0.09652542	0.0662137	0.045544658	-0.017375844	-0.35031104	0.028259354	-0.3959249	-0.3959249	-0.3959249	-0.3959249	-0.3959249	0.03241374	0.55958116	0.49033332	-0.3959249	-0.21705857	0.78806204	0.8686032	-0.26901528	-0.3959249	-0.3959249	0.02546984	-0.3959249	-0.19652289	0.15102127	-0.3959249	-0.3959249	-0.2783562	0.49962842	-0.3959249	-0.3959249	0.41370842	1.240683	0.6901422	-0.3959249	-0.3959249	-0.3959249	-0.3959249	-0.3959249	-0.3959249
0.18649974	0.1805514	-0.3959249	-0.3959249	-0.3959249	-0.3959249	-0.3959249	-0.3959249	-0.3959249	-0.3959249	-0.3959249	-0.3959249	-0.3959249	-0.3959249	-0.3959249	-0.37521693	-0.3959249	0.006063873	-0.08690617	-0.3959249	-0.2726831	0.022569902	-0.08551883	-0.3959249	-0.3959249	-0.26659483	0.54154986	0.727983	0.36879936	-0.3959249	0.25956026	0.080586635	-0.18079828	-0.022549141	-0.3959249	-0.3959249	-0.17413807	-0.3959249	-0.3959249	-0.3959249	-0.3959249	0.21350092	0.9481601	0.9017861	-0.3959249	-0.3959249	-0.3959249	-0.3959249	-0.3959249	-0.3959249
0.14587685	0.28115836	-0.3959249	-0.3959249	-0.3959249	-0.3959249	-0.3959249	-0.3959249	-0.3959249	-0.3959249	-0.3959249	-0.3959249	-0.3959249	-0.32630318	-0.3959249	-0.1952462	-0.3959249	0.69264877	-0.2990792	-0.3959249	-0.2567687	-0.35243082	-0.3959249	-0.3959249	-0.3959249	-0.3959249	-0.19475238	0.19921573	0.28487962	-0.14838678	0.6866401	0.46789992	0.50702685	-0.3959249	-0.3959249	0.23895296	0.7602381	-0.3959249	-0.3959249	-0.3959249	-0.34716433	0.37497067	0.018923718	-0.25950325	-0.3959249	-0.3959249	-0.3959249	-0.3959249	-0.3959249	-0.3959249
0.00595839	-0.07399629	-0.3959249	-0.3959249	-0.3959249	-0.3959249	-0.3959249	-0.3959249	-0.3959249	-0.28365675	-0.37363413	-0.3959249	-0.3959249	-0.3959249	-0.3959249	0.51973015	0.2527245	0.68729156	-0.030973984	-0.3959249	-0.38246793	-0.07359187	-0.3959249	-0.3959249	-0.3959249	-0.3959249	-0.3959249	-0.3959249	-0.3959249	0.19462354	0.38927528	0.38565716	-0.3959249	-0.3959249	-0.3959249	0.5670942	0.31311193	-0.3959249	-0.3959249	-0.3959249	-0.3959249	0.44052178	-0.3959249	-0.3959249	-0.3959249	-0.3959249	-0.3959249	-0.3959249	0.2976018	0.53725415
0.4352006	-0.3959249	-0.3959249	-0.3959249	-0.3959249	-0.3959249	-0.3959249	-0.3959249	-0.3959249	-0.3959249	-0.3959249	-0.3959249	-0.3959249	-0.3959249	-0.3959249	0.6982348	0.45716128	0.48074308	-0.3959249	-0.3959249	0.73036987	-0.027669111	-0.3959249	-0.3959249	-0.3959249	-0.3959249	-0.34243128	-0.3959249	-0.3959249	-0.14500809	0.51336586	0.20650499	-0.3959249	-0.3959249	-0.3959249	0.016765216	-0.3959249	-0.3959249	-0.3959249	-0.3959249	0.5794907	0.9057082	-0.3959249	-0.3959249	-0.3959249	-0.3959249	-0.3959249	0.48081416	0.28800508	0.35892525
0.5592356	-0.36711773	-0.3959249	-0.3959249	-0.3959249	-0.3959249	-0.3959249	-0.3959249	-0.3959249	-0.3959249	-0.3959249	-0.3959249	-0.3959249	-0.3779043	-0.3959249	-0.18264577	1.1649467	0.85263264	-0.3959249	-0.3959249	0.50323427	-0.3959249	-0.3959249	-0.3959249	-0.3959249	-0.11761407	-0.3959249	-0.3959249	-0.3959249	-0.13264282	0.011869815	-0.13529843	-0.3959249	-0.24864838	-0.3959249	-0.3959249	-0.3959249	-0.3959249	-0.3959249	-0.3959249	0.5812267	0.60063607	-0.2905447	-0.3959249	-0.3959249	-0.3959249	-0.3959249	0.6544941	0.9983521	0.508985
0.6855434	0.6209191	-0.3959249	-0.3959249	-0.3959249	-0.39179468	-0.3959249	-0.3959249	-0.3959249	-0.3959249	-0.3959249	-0.3959249	-0.3959249	-0.31442726	-0.34602457	-0.3959249	1.1009239	0.7405852	-0.3959249	-0.3959249	-0.3959249	-0.3959249	-0.3959249	0.26989147	-0.3959249	-0.3959249	-0.34688246	-0.3959249	-0.3959249	-0.3959249	-0.3959249	-0.39271498	-0.3959249	-0.22253217	-0.3959249	-0.3959249	-0.3959249	-0.3959249	-0.3959249	-0.3959249	0.50157	-0.13068856	-0.15495962	-0.3959249	-0.3959249	-0.3959249	0.050092846	0.7061064	0.7060866	0.28385395
0.4801349	-0.09552338	-0.1970881	-0.30676502	-0.17184246	-0.3959249	-0.3959249	-0.3959249	-0.3959249	-0.3959249	-0.3959249	-0.3959249	-0.3959249	-0.3959249	-0.016378364	-0.04829271	-0.26354468	-0.18947741	0.051473707	-0.3959249	-0.3959249	-0.3959249	-0.3959249	-0.3959249	-0.21522175	-0.3959249	0.065291815	0.28785998	-0.3959249	-0.3959249	-0.3959249	-0.25558951	-0.3959249	-0.29330647	-0.3959249	-0.3959249	-0.3959249	-0.3959249	-0.3959249	-0.3011241	-0.3959249	-0.3959249	-0.3959249	-0.33104217	-0.3959249	0.14462684	0.68735486	0.30157068	-0.07880332	-0.3959249
0.56198645	0.16292226	-0.3959249	-0.20106144	-0.3959249	0.3526886	-0.3959249	-0.3959249	-0.3959249	-0.3959249	-0.022908242	-0.3959249	-0.3959249	-0.3959249	-0.3959249	0.16108997	-0.3959249	0.2443621	-0.24406715	-0.3959249	-0.3959249	-0.3959249	-0.34887436	-0.3959249	-0.017975923	-0.3959249	-0.1817516	-0.111903585	-0.3959249	-0.3959249	-0.3959249	-0.3959249	-0.08202475	-0.03189834	-0.3908579	-0.3959249	-0.3959249	-0.3959249	-0.3959249	-0.3959249	-0.3959249	-0.3959249	-0.3959249	-0.3959249	0.08497982	0.7184109	0.24760167	0.21679813	-0.328795	-0.3959249
0.6930828	-0.3959249	-0.3959249	-0.21394558	-0.3959249	-0.3959249	-0.28414118	-0.3959249	-0.3959249	-0.3959249	-0.28918603	-0.3959249	-0.3959249	-0.3959249	-0.22629291	0.25993198	-0.3959249	-0.3959249	-0.28314263	-0.3959249	-0.3959249	-0.3959249	-0.3959249	-0.3959249	-0.3959249	-0.3959249	-0.3959249	-0.3959249	-0.3959249	-0.31055766	0.5803919	0.02967793	-0.3592659	-0.37777287	-0.18392096	0.14551646	-0.3959249	-0.3959249	-0.3959249	-0.3959249	-0.3959249	-0.3959249	-0.3959249	-0.005721012	0.026115377	-0.069878444	0.18461633	0.06510571	-0.3959249	-0.3959249
0.35347664	-0.33386713	-0.3959249	-0.3959249	-0.3959249	-0.3959249	-0.32552516	-0.20725137	-0.3959249	-0.3959249	-0.3959249	-0.3959249	-0.3959249	-0.3959249	-0.2622076	0.6884024	-0.1768808	-0.3959249	-0.264208	-0.3959249	-0.3959249	-0.3959249	-0.33415097	-0.3959249	-0.3959249	-0.1371116	-0.3959249	-0.3959249	-0.3959249	0.49588656	0.729272	0.2086966	0.13448054	-0.3959249	-0.08025405	0.39733618	-0.3959249	-0.3959249	-0.3959249	-0.3959249	-0.3959249	-0.3959249	-0.3959249	-0.030136947	0.2807093	-0.28389534	-0.108907394	-0.14375255	-0.3959249	-0.1359482
0.43496242	-0.3959249	-0.3959249	-0.3959249	-0.3959249	-0.3959249	-0.3959249	0.43677062	-0.3959249	-0.3959249	-0.3959249	-0.06743943	0.31401867	0.4596458	-0.034696393	0.37213728	-0.3959249	-0.3959249	-0.0665152	-0.3959249	-0.114394315	-0.25533193	-0.3959249	-0.3959249	-0.3959249	-0.12790546	-0.3959249	-0.3959249	0.4718421	-0.3959249	0.37422392	-0.23344545	-0.028801251	-0.3959249	-0.3959249	-0.13200133	-0.27816135	-0.3959249	-0.3959249	-0.3959249	-0.3959249	-0.3959249	0.19365607	0.070602156	-0.3959249	-0.3959249	0.23504278	-0.29324645	-0.3959249	-0.031126348
0.5393101	-0.3959249	-0.3959249	-0.3959249	-0.3959249	-0.3959249	-0.3959249	-0.23423472	-0.3959249	-0.3959249	0.29144213	0.5083387	1.1149706	0.95237505	-0.3959249	-0.3959249	-0.3959249	-0.3959249	0.48898146	-0.3959249	0.29762563	0.14289492	-0.3959249	-0.3959249	-0.21717477	-0.3959249	-0.3959249	-0.10976457	0.34275207	-0.3959249	-0.3959249	-0.3959249	-0.3959249	-0.3959249	-0.3959249	-0.3959249	-0.33417293	-0.3959249	-0.3959249	-0.3959249	-0.3959249	-0.06994839	-0.03538337	-0.3959249	-0.3959249	-0.3959249	0.029962147	-0.3959249	-0.3959249	0.3022404
0.18670514	-0.3959249	-0.3959249	-0.3959249	-0.3959249	-0.3959249	-0.3959249	-0.3959249	-0.3959249	0.21897873	0.78145117	0.35403645	0.3309827	-0.3959249	-0.3959249	-0.3959249	-0.3959249	-0.3959249	0.11224638	0.15814026	0.2880264	-0.10788754	-0.27669618	0.07563054	-0.3959249	-0.3959249	-0.3959249	-0.24641491	-0.048904113	-0.3959249	-0.3959249	-0.3959249	-0.3959249	-0.3959249	-0.3959249	-0.3959249	-0.13551217	-0.3959249	-0.08679314	-0.3959249	-0.33463663	0.17018583	-0.29451016	-0.3959249	-0.3959249	-0.3959249	-0.3959249	-0.06025922	0.68530834	-0.02417504
-0.3959249	-0.3959249	-0.3959249	-0.3959249	-0.3959249	-0.3959249	-0.3959249	-0.33987013	0.2358867	1.1228529	0.22458212	-0.3959249	-0.3959249	-0.3959249	-0.3959249	-0.3959249	-0.3959249	-0.3959249	-0.3959249	-0.3959249	-0.3959249	-0.22945681	-0.24316362	-0.3959249	-0.3959249	-0.31816825	-0.06285244	0.13677315	0.23311718	-0.20390864	-0.3959249	-0.3959249	-0.3959249	-0.3959249	-0.3959249	-0.3959249	-0.3959249	-0.21115763	-0.07193904	-0.3959249	0.32889432	0.031323083	-0.3959249	-0.3959249	-0.3959249	-0.3959249	-0.3959249	0.043391474	0.47920272	0.6269514
-0.3959249	-0.3959249	-0.3959249	-0.3959249	-0.3959249	-0.3959249	-0.38767028	1.035919	0.23267755	-0.35553175	-0.3959249	-0.3959249	-0.3959249	-0.3959249	-0.3959249	-0.3959249	-0.3959249	-0.3959249	-0.3959249	-0.3959249	-0.3959249	-0.3959249	-0.22402024	-0.3959249	-0.3959249	-0.3959249	0.21521439	-0.3482955	0.46039262	-0.012459639	-0.3959249	-0.3959249	-0.3959249	-0.3959249	-0.3959249	-0.3959249	-0.3959249	-0.3959249	-0.1436542	-0.3959249	0.19045278	-0.3959249	-0.3959249	-0.3959249	-0.3959249	-0.3959249	-0.3959249	0.020224169	0.107490405	0.6139568
-0.3959249	-0.3959249	-0.3959249	-0.3959249	-0.14363293	-0.3959249	0.29845893	0.34431615	-0.3959249	-0.3959249	-0.3959249	-0.3959249	-0.3959249	-0.3959249	-0.3959249	-0.3959249	-0.3959249	-0.3959249	-0.3959249	-0.20026025	0.13275832	-0.3959249	-0.3959249	-0.3959249	-0.3959249	-0.061457727	-0.09302168	-0.3959249	0.45341504	-0.1344172	-0.10365793	-0.3959249	-0.3959249	-0.3959249	-0.3959249	-0.3959249	-0.3959249	-0.3959249	-0.2866699	0.119003214	-0.3959249	-0.3959249	-0.3959249	-0.3959249	-0.3959249	-0.3959249	-0.36740696	0.6429311	0.044506367	0.57951826
-0.3959249	-0.3959249	-0.3959249	-0.22729674	-0.16513778	-0.3959249	-0.3959249	-0.3959249	-0.22163098	-0.3959249	-0.3959249	-0.3959249	-0.3959249	-0.3959249	-0.3959249	-0.3959249	-0.3959249	-0.3959249	-0.3959249	-0.3959249	-0.16821781	-0.28785822	-0.3959249	-0.3959249	-0.3959249	-0.3959249	-0.3959249	-0.3959249	-0.3959249	-0.32988778	-0.3959249	-0.3959249	-0.3959249	-0.3959249	-0.3959249	-0.3959249	-0.3959249	-0.3959249	-0.3959249	-0.3959249	-0.3959249	-0.3959249	-0.3959249	-0.3777677	-0.3959249	-0.3959249	-0.26494417	0.12049584	0.74908376	0.29869363
-0.3959249	-0.3959249	-0.3959249	-0.28378254	-0.3959249	-0.3959249	-0.3876347	-0.3959249	-0.3959249	-0.3959249	-0.3959249	-0.3959249	-0.3959249	-0.3959249	-0.3959249	-0.3959249	-0.3959249	-0.3959249	-0.3959249	-0.3959249	-0.3959249	0.06037971	-0.06126991	-0.3959249	-0.3959249	-0.3959249	-0.3959249	-0.054984227	-0.3959249	-0.3959249	-0.3959249	-0.3959249	0.061534744	-0.3959249	-0.2011823	-0.3959249	-0.3959249	-0.3959249	-0.3959249	-0.3959249	-0.3959249	-0.3959249	-0.21280049	-0.18939021	-0.3959249	-0.0025994782	-0.13178003	-0.3959249	-0.3959249	-0.15609477
-0.3959249	-0.3959249	-0.3959249	-0.3959249	-0.3959249	-0.3959249	-0.3959249	-0.3959249	-0.3959249	-0.3959249	-0.3959249	-0.3959249	-0.3959249	-0.3959249	-0.3959249	-0.3959249	-0.3959249	-0.3959249	-0.3959249	-0.3959249	0.106308	0.48637938	0.2333073	-0.3959249	-0.3959249	-0.3959249	-0.32195938	0.25332198	-0.3959249	-0.3959249	-0.3959249	-0.39280632	-0.31709555	-0.3959249	-0.19052768	0.36506283	-0.3959249	-0.3959249	-0.3959249	-0.3959249	-0.3959249	-0.3959249	-0.3959249	-0.3959249	-0.12860227	0.18715039	-0.045934066	-0.3959249	-0.3959249	-0.3959249
-0.3959249	-0.3959249	-0.3959249	-0.3959249	-0.3959249	-0.3959249	-0.3959249	-0.3959249	-0.3959249	-0.3959249	-0.3188026	-0.3959249	-0.3959249	-0.3959249	-0.3959249	-0.3959249	-0.3959249	-0.3959249	-0.3959249	-0.3959249	-0.18700953	-0.13119248	-0.3225258	-0.3959249	-0.30113533	-0.27787295	-0.16563964	-0.21201351	-0.3959249	-0.044375557	-0.3959249	-0.3959249	-0.3959249	-0.27082953	-0.33128366	0.4199736	-0.3959249	-0.3959249	-0.3959249	-0.3959249	-0.3959249	-0.3959249	-0.3959249	-0.3959249	-0.32938758	0.1548137	-0.11499749	-0.3959249	-0.3959249	-0.3959249
-0.3959249	-0.3959249	-0.3959249	-0.3959249	-0.3959249	-0.3959249	-0.3959249	-0.3959249	-0.3959249	-0.3959249	-0.3959249	-0.3959249	-0.3959249	-0.3959249	-0.3959249	-0.3959249	-0.3959249	-0.3959249	-0.3959249	-0.3959249	-0.3959249	0.03999313	-0.21032108	-0.3959249	-0.3959249	-0.28702807	-0.3959249	-0.3959249	-0.3345918	-0.24678051	-0.3959249	-0.21910821	-0.3959249	-0.24856915	-0.3959249	-0.3959249	-0.3959249	-0.3959249	-0.3959249	-0.3959249	-0.3959249	-0.3959249	-0.033368357	-0.12898855	-0.3959249	0.07262684	-0.3959249	-0.2719982	-0.3959249	-0.3959249
-0.3959249	-0.3959249	-0.3959249	-0.3959249	-0.3959249	-0.3959249	-0.3959249	-0.3959249	-0.3959249	-0.3959249	-0.3959249	-0.3959249	-0.3959249	-0.3959249	-0.3959249	-0.3959249	-0.3959249	-0.3959249	-0.3959249	-0.3959249	-0.3959249	-0.33534986	-0.25094604	-0.3959249	-0.3959249	-0.3959249	-0.3959249	-0.3959249	-0.11058565	-0.3959249	-0.3959249	0.22340494	-0.1690773	-0.3959249	-0.3959249	-0.3959249	-0.3959249	-0.3959249	-0.3959249	-0.3959249	-0.3959249	-0.31448966	0.08395894	-0.3959249	-0.14391929	-0.1396504	-0.3959249	-0.18833145	-0.3959249	0.22386664
-0.3959249	-0.3959249	-0.3959249	-0.3959249	-0.3959249	-0.3959249	-0.3959249	-0.3959249	-0.3959249	-0.3959249	-0.3959249	0.012205602	-0.3959249	-0.3959249	-0.3959249	-0.3959249	-0.3959249	-0.3959249	-0.3959249	-0.3959249	-0.3959249	-0.3959249	-0.00039204396	-0.3959249	-0.3959249	-0.3959249	-0.3959249	-0.3959249	-0.3959249	-0.3959249	-0.3959249	0.5648072	-0.3959249	-0.3959249	-0.3959249	-0.3959249	-0.3959249	-0.3959249	-0.3959249	-0.3959249	0.1149423	-0.11697144	-0.3959249	-0.14967114	0.11327291	-0.3959249	-0.36180466	-0.3571235	-0.3959249	0.9335324
-0.3959249	-0.3959249	-0.3959249	-0.3959249	-0.3959249	-0.3959249	-0.3959249	-0.3959249	-0.3959249	-0.3959249	-0.3959249	-0.3959249	-0.3959249	-0.3959249	-0.3959249	-0.3959249	-0.3959249	-0.0466692	-0.3959249	-0.3959249	-0.3959249	-0.3959249	-0.3959249	-0.3959249	-0.3959249	-0.3959249	-0.3959249	-0.3959249	-0.3959249	-0.3959249	-0.3959249	0.1792108	0.23783875	-0.3959249	-0.3959249	-0.3959249	-0.3959249	-0.3959249	-0.3959249	-0.3959249	0.41751182	0.2560206	-0.16643381	-0.3959249	-0.3959249	-0.3959249	0.18078011	-0.3959249	-0.025909644	-0.069520116
-0.3959249	-0.3959249	-0.3959249	-0.3959249	-0.3959249	-0.3959249	-0.3959249	-0.3959249	-0.3959249	-0.3959249	-0.3959249	-0.3959249	-0.3959249	-0.3959249	-0.3959249	-0.3959249	-0.3959249	-0.3959249	-0.3959249	-0.3959249	-0.3959249	-0.3959249	-0.3959249	-0.2827438	-0.23277017	-0.3959249	-0.3959249	-0.3959249	-0.3959249	-0.3959249	0.04889344	-0.3959249	-0.013041636	-0.24911389	-0.3959249	-0.3959249	-0.3959249	-0.3959249	-0.3959249	0.002446068	0.23027459	0.2717462	-0.3959249	-0.3959249	-0.3959249	-0.3959249	-0.16113777	-0.20730451	-0.3959249	-0.3959249
-0.3959249	-0.3959249	-0.3959249	-0.3959249	-0.3959249	-0.3959249	-0.3959249	-0.3959249	-0.3959249	-0.3959249	-0.3959249	-0.3959249	-0.3959249	-0.3959249	-0.3959249	0.10088238	-0.3959249	-0.3959249	-0.3959249	-0.3959249	-0.3959249	-0.3959249	-0.3959249	-0.3959249	0.1599071	-0.3959249	-0.3959249	-0.3959249	-0.3959249	-0.3959249	0.17802487	-0.3959249	-0.3959249	-0.3959249	0.17232044	-0.39214194	-0.3959249	-0.3959249	0.010873799	0.32765332	-0.3959249	-0.32351914	-0.3959249	-0.3959249	-0.13494866	0.10134349	-0.3959249	0.09992383	-0.3959249	-0.3959249
0.09622833	-0.3959249	-0.3959249	-0.3959249	-0.3959249	-0.3959249	-0.3959249	-0.3959249	-0.3959249	-0.3959249	-0.3959249	-0.3959249	-0.3959249	-0.3959249	-0.3959249	-0.3959249	-0.3959249	-0.3959249	-0.3959249	-0.3959249	-0.3959249	-0.3959249	-0.3959249	-0.2714352	0.34679198	-0.3959249	-0.3959249	-0.3959249	-0.22726746	-0.3959249	0.53551114	0.27181143	-0.3959249	-0.39406052	0.15713713	0.1063782	-0.29664132	-0.3959249	-0.32844886	0.21756104	-0.3959249	-0.3959249	-0.3959249	-0.12282097	-0.103429936	0.506039	-0.3959249	-0.3959249	-0.3959249	-0.3959249
0.17288661	0.1589339	-0.3959249	-0.3959249	-0.3959249	-0.3959249	-0.3959249	-0.3959249	-0.3959249	-0.3959249	-0.3959249	-0.3959249	-0.3959249	-0.3959249	-0.3398131	-0.3959249	-0.3959249	-0.3959249	-0.3959249	-0.3959249	-0.3959249	-0.3959249	-0.3959249	0.20833667	0.04986321	0.44742957	-0.3798938	-0.3959249	-0.3959249	-0.3959249	0.3592752	0.97996867	0.14146952	-0.3959249	-0.15427987	-0.27228168	0.4125982	-0.3959249	-0.3959249	0.0341771	-0.3959249	-0.3959249	-0.3959249	0.06945532	0.37116015	-0.39417404	-0.3959249	-0.3959249	-0.3959249	-0.3959249
1.1741813	1.6156785	0.76429534	-0.3959249	-0.3959249	-0.177993	-0.3959249	-0.3959249	-0.3959249	-0.3959249	-0.3959249	-0.3959249	-0.3959249	-0.3959249	-0.3959249	-0.3959249	-0.3959249	-0.3959249	-0.3959249	-0.3959249	-0.3959249	-0.3959249	-0.3959249	-0.14396666	-0.3959249	0.6234471	0.25288764	-0.3959249	-0.3959249	-0.3959249	0.2142319	1.2132041	-0.3959249	-0.3959249	-0.3959249	0.06383201	0.7508035	-0.39459985	-0.3959249	-0.3959249	-0.3959249	-0.3959249	-0.3959249	-0.3959249	-0.1910315	-0.3959249	-0.3959249	-0.3959249	-0.3959249	-0.3959249
0.5690121	1.4721301	1.057134	0.6309098	-0.3959249	-0.3959249	-0.3959249	-0.3959249	-0.3959249	-0.3959249	-0.3959249	-0.3959249	-0.3959249	-0.3959249	-0.3959249	-0.3959249	-0.3959249	-0.3959249	-0.3959249	-0.3959249	-0.3959249	-0.3959249	-0.3959249	-0.3959249	-0.3959249	0.7183485	0.5305242	-0.3959249	-0.39325768	-0.3959249	0.2942667	1.2374705	-0.3959249	-0.3959249	-0.3959249	0.10827634	0.7684927	0.5614772	-0.3959249	-0.3959249	-0.3959249	-0.3959249	-0.22892083	-0.36927393	-0.27518284	-0.3959249	-0.3959249	-0.3959249	-0.3959249	-0.3959249
-0.3959249	0.6376962	0.76742166	1.756659	0.17466667	-0.3959249	-0.3959249	-0.3959249	-0.3959249	-0.3959249	-0.3959249	-0.3959249	-0.3959249	-0.3959249	-0.3959249	-0.3959249	-0.3959249	-0.3959249	-0.3959249	-0.3959249	-0.3959249	-0.11379499	-0.3959249	-0.3959249	0.22051561	0.831487	1.0664065	-0.13367125	-0.3959249	-0.3959249	0.27742898	1.1868927	-0.3959249	-0.3959249	-0.16470535	-0.3959249	-0.3959249	0.13941433	0.120551676	-0.3959249	-0.19941486	-0.3959249	-0.20230104	0.8683364	-0.092468165	-0.3959249	-0.3959249	-0.3959249	-0.3959249	-0.3959249
-0.3959249	-0.3959249	0.39776137	0.6380517	1.0524576	0.37011972	-0.3959249	-0.3959249	-0.3959249	-0.3959249	-0.3959249	-0.3959249	-0.3959249	-0.3959249	-0.3959249	-0.3959249	-0.3959249	-0.3959249	-0.3959249	-0.3959249	-0.3959249	-0.3959249	-0.3959249	-0.3959249	-0.3959249	0.63975656	1.0489221	-0.23985776	-0.3959249	-0.3959249	0.023489235	-0.22532664	-0.3959249	0.4154714	-0.20639813	-0.3959249	-0.3959249	-0.3959249	0.239604	-0.28604612	-0.3959249	-0.3959249	-0.3959249	0.12253806	-0.3959249	-0.3959249	-0.3959249	-0.3959249	-0.3959249	-0.3959249
-0.3959249	-0.3959249	-0.3959249	-0.3959249	0.7852707	0.7761733	-0.17650934	-0.3959249	-0.3959249	-0.3959249	-0.3959249	-0.3959249	-0.3959249	-0.3959249	-0.3959249	-0.3959249	-0.3959249	-0.3959249	-0.3959249	-0.3959249	-0.3959249	-0.3959249	-0.3959249	-0.3959249	-0.3959249	-0.035617355	0.61125624	0.7724565	-0.20965405	-0.3959249	-0.3959249	0.40442586	-0.09522206	0.085642934	-0.3959249	-0.3959249	-0.3959249	-0.3959249	-0.3959249	-0.34361863	-0.3959249	-0.3959249	-0.2812606	-0.3959249	-0.3959249	-0.3959249	-0.3959249	-0.3959249	-0.3959249	-0.3959249
-0.3959249	-0.3959249	-0.3959249	-0.3959249	0.31128666	0.83502465	0.65547985	-0.16585119	-0.3959249	-0.3959249	-0.3959249	-0.3959249	-0.3959249	-0.3959249	-0.3959249	-0.3959249	-0.3959249	-0.3959249	-0.3959249	-0.3959249	-0.3959249	-0.3959249	-0.3959249	-0.3959249	-0.3959249	-0.3959249	0.05691879	0.49033365	0.8125285	-0.3869509	-0.3959249	0.23476242	-0.061793156	-0.3959249	-0.3959249	-0.3959249	-0.3959249	-0.3959249	-0.3959249	-0.3959249	-0.3959249	-0.39010823	-0.05543324	-0.3959249	-0.3959249	-0.3959249	-0.3959249	-0.3959249	-0.3959249	-0.3959249
-0.3959249	-0.3959249	-0.3959249	-0.3959249	-0.3959249	0.82126623	1.2620202	-0.05353064	-0.3959249	-0.3959249	-0.3959249	-0.3959249	-0.3959249	-0.3959249	-0.3959249	-0.3813739	-0.3959249	-0.3959249	-0.3959249	-0.39207983	-0.3959249	-0.3959249	-0.07548353	-0.3959249	-0.3959249	-0.3959249	-0.3959249	0.25986984	1.1193111	-0.37196898	0.18507048	0.28107405	-0.3959249	-0.3959249	-0.3959249	-0.3959249	-0.3959249	-0.3959249	-0.3959249	-0.3959249	-0.3959249	0.09471646	-0.3959249	-0.3959249	-0.3959249	-0.3959249	-0.3959249	-0.3959249	-0.3959249	-0.3959249
-0.3959249	-0.3959249	-0.3959249	-0.3959249	-0.3959249	-0.3959249	1.7471845	1.480926	0.31048676	-0.3959249	-0.3959249	-0.3959249	-0.3959249	-0.3959249	-0.3959249	-0.3959249	-0.3959249	-0.3959249	-0.3959249	-0.3959249	-0.30313298	-0.2144596	-0.3959249	-0.3959249	-0.3959249	-0.3959249	-0.30292797	0.5179804	1.24799	-0.006408282	0.06492957	0.27448338	-0.3959249	-0.3959249	-0.3959249	-0.3959249	-0.3959249	-0.1851618	-0.3959249	-0.3959249	-0.3766114	0.057834353	-0.3959249	-0.3959249	-0.3959249	-0.3959249	-0.3959249	-0.3959249	-0.3959249	-0.3959249
-0.3959249	-0.3959249	-0.3959249	-0.3959249	-0.3959249	-0.3959249	0.6026507	1.2326046	1.0607073	0.7207054	-0.3959249	-0.3959249	-0.3959249	-0.3959249	-0.3959249	-0.3959249	-0.3959249	-0.3959249	-0.3959249	-0.3959249	-0.3959249	-0.3959249	-0.3959249	-0.3959249	-0.3959249	-0.3959249	0.29175287	0.23987398	0.91462076	-0.1609187	-0.3959249	-0.3959249	-0.3959249	-0.3959249	-0.3959249	-0.3959249	-0.3959249	-0.3959249	-0.3959249	-0.3959249	-0.35364643	-0.3959249	-0.3959249	-0.3959249	-0.3959249	-0.3959249	-0.3959249	-0.3959249	-0.3959249	-0.3959249
-0.3959249	-0.3959249	-0.3959249	-0.3959249	-0.3959249	-0.3959249	-0.3959249	-0.34388462	1.3674699	1.301833	0.21722484	-0.3959249	-0.3959249	-0.3959249	-0.3959249	-0.3959249	-0.3959249	-0.3959249	-0.3959249	-0.3959249	-0.35435775	-0.3959249	-0.3959249	-0.3959249	-0.3959249	-0.3959249	0.20403825	-0.2916944	0.281776	0.56698835	-0.3959249	-0.3959249	-0.3959249	-0.3959249	-0.3959249	-0.3959249	-0.3959249	-0.3959249	-0.3959249	-0.3185318	-0.3959249	-0.3959249	-0.3959249	-0.3959249	-0.3959249	-0.3959249	-0.3959249	-0.3959249	-0.3959249	-0.3959249
-0.3959249	-0.3959249	-0.3959249	-0.3959249	-0.3959249	-0.3959249	-0.3959249	-0.3959249	0.14121394	1.3100226	0.94787043	-0.09209343	-0.3959249	-0.3959249	-0.3959249	-0.3959249	-0.3959249	-0.3959249	-0.3959249	-0.3959249	-0.3959249	-0.3959249	-0.35504654	-0.3959249	-0.3959249	-0.3959249	-0.3959249	-0.3959249	0.26042312	0.60189766	-0.3959249	-0.3959249	-0.3959249	-0.3959249	-0.3959249	-0.3959249	-0.3959249	-0.3959249	-0.18644641	-0.09296603	-0.3959249	-0.2503119	-0.3959249	-0.3959249	-0.3959249	-0.3959249	-0.3959249	-0.3959249	-0.3959249	-0.3959249
-0.3959249	-0.3959249	-0.3959249	-0.3959249	-0.27445188	-0.3959249	-0.3959249	-0.3959249	-0.3959249	0.9260348	0.72800857	1.1258206	0.18495935	-0.1263232	-0.3959249	-0.3959249	-0.3959249	-0.3959249	-0.34588	-0.3959249	-0.3959249	-0.15113918	-0.2049018	-0.3959249	-0.3959249	-0.057874642	-0.3959249	-0.3959249	0.5397648	-0.09118199	-0.3189919	0.1374762	-0.3959249	-0.3959249	-0.3959249	-0.3959249	-0.3959249	-0.3959249	-0.3959249	-0.15472838	-0.3959249	-0.30594862	-0.12789804	-0.3959249	-0.3959249	-0.3959249	-0.3959249	-0.3959249	-0.3959249	0.03126967
-0.3959249	-0.3959249	-0.3959249	-0.3959249	-0.3959249	-0.3959249	-0.3959249	-0.3959249	-0.3959249	-0.3959249	0.26986256	0.74079597	1.3946795	0.1877444	-0.3959249	-0.3959249	-0.3959249	-0.3959249	-0.14924508	-0.3959249	-0.3959249	-0.29945028	-0.3959249	-0.3959249	-0.01389165	-0.026872717	0.053628106	-0.19346046	0.12881139	-0.32600585	0.54201037	0.53705806	-0.3959249	-0.3959249	-0.3959249	-0.3959249	-0.3959249	-0.3959249	-0.3959249	-0.3361196	-0.3959249	-0.3959249	-0.3959249	-0.3959249	-0.3959249	-0.3959249	-0.3959249	-0.3959249	-0.23264895	0.575733
-0.3959249	-0.3959249	-0.3959249	-0.3959249	-0.3959249	-0.3959249	-0.3959249	-0.3959249	-0.3959249	-0.3151276	-0.3959249	0.5549231	1.4987212	0.7896094	-0.3959249	-0.3959249	-0.3959249	-0.3959249	-0.30651522	-0.3959249	0.15288505	-0.3959249	-0.3959249	-0.3959249	-0.3959249	-0.3959249	-0.3959249	-0.3959249	-0.23623793	0.022252576	0.22408314	0.7572468	-0.113095455	-0.3959249	-0.3959249	-0.3959249	-0.3959249	-0.3959249	-0.3959249	-0.3959249	-0.3959249	-0.3959249	-0.3959249	-0.3959249	-0.3959249	-0.3959249	-0.3959249	0.47036576	0.44815606	0.21332064
-0.3959249	-0.3959249	-0.3959249	-0.3959249	-0.3959249	-0.3959249	-0.3959249	-0.3959249	-0.044918187	-0.3959249	-0.3959249	-0.3959249	1.1051685	0.59169906	-0.26503164	-0.3959249	-0.3959249	-0.3959249	-0.3959249	-0.3959249	-0.28425536	-0.32041898	-0.35873303	-0.3959249	-0.3959249	-0.3959249	-0.3959249	-0.3959249	-0.3959249	-0.13176864	0.17883852	1.1430516	0.81354314	-0.3959249	-0.3959249	-0.22513148	-0.3959249	-0.3959249	-0.3959249	-0.3959249	-0.3959249	-0.3959249	-0.3959249	-0.3959249	-0.3959249	-0.3959249	-0.031476535	0.04187336	-0.3556894	-0.3959249
-0.3959249	-0.3959249	-0.3959249	-0.3959249	-0.35811597	-0.18310559	-0.04822668	-0.3959249	-0.3812772	-0.3959249	-0.3959249	-0.3959249	-0.025099352	0.237966	-0.198043	-0.3959249	-0.3959249	-0.3959249	-0.3959249	-0.37975708	-0.3959249	-0.3959249	-0.3959249	-0.3959249	-0.3959249	-0.3959249	-0.3959249	-0.3959249	-0.3959249	-0.38620418	0.44157228	0.7205471	1.1637384	-0.3959249	-0.3959249	-0.20989528	-0.3959249	-0.3959249	-0.3959249	-0.3959249	-0.3959249	0.09560758	-0.3959249	-0.19762534	-0.3131457	-0.04738033	0.1904224	-0.3959249	-0.3959249	0.0067665884
-0.21243343	-0.3959249	-0.3959249	-0.3621785	-0.3959249	-0.3959249	-0.36449304	0.4397582	0.10805357	-0.24802034	-0.3959249	-0.3959249	-0.3959249	-0.3959249	-0.3959249	-0.3959249	-0.3959249	-0.3959249	-0.3959249	-0.3959249	-0.3959249	-0.3959249	-0.3959249	-0.3959249	-0.3959249	-0.3959249	-0.3959249	-0.3959249	-0.3959249	-0.3959249	-0.39234626	0.2613856	1.3386863	0.62410986	0.24896504	-0.1917824	-0.3959249	-0.3959249	-0.3959249	-0.3959249	-0.3959249	-0.046431635	-0.11103381	-0.35884982	-0.3959249	0.09839412	0.14645341	-0.3959249	-0.3959249	-0.13546324
-0.13833258	-0.3959249	-0.3959249	-0.12213892	0.05315042	-0.09327649	-0.3959249	0.4767931	0.22396761	-0.3959249	-0.3959249	-0.3959249	-0.3959249	-0.3959249	-0.3959249	0.011709792	0.40349144	-0.3959249	-0.3959249	-0.3959249	-0.30006763	-0.3959249	-0.2649707	-0.3959249	-0.37802577	-0.3959249	-0.3959249	-0.3959249	-0.3959249	-0.3959249	-0.3959249	0.0062380866	0.96831435	0.9029608	0.4061547	-0.3959249	-0.3959249	-0.3959249	-0.22990657	-0.31362256	-0.3959249	-0.3959249	-0.3959249	-0.3959249	-0.3959249	0.08607018	-0.3959249	-0.3959249	-0.035933137	-0.19207387
-0.3959249	-0.3959249	-0.3959249	-0.31541473	-0.3959249	-0.32908663	0.00900797	0.43800905	-0.14168304	-0.3959249	-0.3959249	-0.3959249	-0.3959249	-0.3959249	-0.3959249	-0.23091651	-0.3959249	-0.3959249	-0.3959249	-0.3959249	-0.3959249	-0.3959249	-0.27756077	0.0049167485	0.29234105	-0.3959249	-0.3959249	-0.3959249	-0.3959249	-0.3959249	-0.3959249	-0.35526416	-0.099629246	-0.3959249	0.4293399	-0.3959249	-0.31297883	-0.3959249	0.03800905	0.09147768	-0.3959249	-0.3959249	-0.3959249	-0.3959249	-0.3959249	-0.16830674	-0.3959249	-0.3959249	0.23435555	0.08178114
-0.3959249	-0.3959249	-0.3959249	-0.3959249	-0.3959249	-0.3959249	-0.3959249	-0.3959249	-0.3959249	-0.15020597	-0.3959249	-0.0898573	-0.30579913	-0.3959249	-0.36366063	-0.3959249	-0.3959249	-0.3959249	-0.19967344	-0.075637214	-0.3959249	-0.3959249	-0.30068675	-0.31468165	0.65438884	-0.39558223	-0.3959249	-0.3959249	-0.3959249	-0.32550463	-0.3959249	-0.36547995	-0.3959249	-0.3959249	0.12436257	-0.3959249	-0.3959249	-0.3959249	0.1382219	-0.24694245	-0.25054985	-0.3959249	-0.3959249	-0.3959249	-0.3959249	-0.3959249	-0.3959249	-0.3959249	0.4487793	0.111326925
-0.3959249	-0.3959249	-0.3959249	-0.3959249	-0.3959249	-0.17028028	-0.3959249	-0.3959249	-0.3959249	0.038628846	-0.3959249	-0.3959249	-0.3959249	-0.1645966	-0.14481525	-0.3959249	-0.3959249	-0.24590963	0.22603084	-0.23718731	-0.3959249	-0.3959249	-0.12695648	-0.36982635	0.30965135	-0.3959249	-0.3959249	-0.3959249	-0.3959249	-0.3959249	-0.023091916	0.51667327	-0.03968137	-0.3959249	0.1418765	-0.3959249	-0.3959249	-0.3959249	-0.3959249	-0.34573933	0.26867983	-0.3959249	-0.3959249	-0.3959249	-0.3959249	-0.3959249	-0.3698478	-0.3959249	0.47265214	-0.3959249
-0.3959249	-0.3959249	-0.3959249	-0.3959249	-0.3959249	-0.29266632	0.08174104	0.25844136	0.2826665	-0.3959249	-0.3959249	-0.3959249	-0.3959249	-0.3959249	-0.3959249	-0.30875096	-0.20501825	0.554728	0.016802303	0.09119287	-0.3959249	-0.38972965	-0.31004006	-0.3959249	-0.09319535	-0.3959249	-0.3959249	-0.3959249	-0.3959249	-0.3959249	-0.16373202	0.72156274	-0.3959249	-0.3959249	-0.3959249	-0.3959249	-0.3959249	-0.3959249	-0.3959249	-0.3959249	0.033114277	0.017938208	-0.3959249	-0.3959249	-0.3959249	0.08239105	-0.3959249	0.04938699	0.38754737	-0.3959249
-0.3959249	-0.3959249	-0.3959249	-0.3959249	-0.3959249	-0.3959249	-0.35556898	0.33775488	0.9199237	-0.32018578	-0.3959249	-0.3959249	-0.3959249	-0.3959249	-0.3959249	-0.3959249	-0.3166073	-0.20960061	-0.39380643	0.40027538	0.20149904	-0.3959249	-0.35068685	-0.3959249	-0.12415337	-0.3959249	-0.3959249	-0.3959249	-0.3959249	-0.3959249	0.019032508	0.2680744	-0.3959249	0.14306025	-0.3959249	-0.3959249	-0.3959249	-0.3959249	-0.3959249	-0.3959249	-0.2221354	0.5170856	-0.3959249	-0.3959249	-0.3959249	0.026039153	-0.3959249	-0.3896284	0.8314562	0.070787415
-0.3959249	-0.3959249	-0.3959249	-0.3959249	-0.3959249	-0.3959249	-0.16244176	0.6555751	1.1578165	0.5179042	-0.3959249	-0.3959249	-0.3959249	-0.3959249	-0.09532568	0.01466879	-0.30215627	-0.3959249	-0.35360038	-0.10007008	0.17496705	-0.3959249	-0.3959249	-0.3959249	-0.23507522	-0.3959249	-0.3959249	-0.3959249	-0.3959249	-0.3959249	-0.39455417	-0.3959249	-0.22659166	-0.3959249	-0.3959249	-0.3959249	-0.39483	-0.3959249	-0.3959249	-0.3959249	-0.3959249	0.18518268	-0.3959249	-0.3959249	-0.3959249	0.15444581	-0.3959249	-0.36745828	0.6388362	-0.31464404
-0.3959249	-0.3959249	-0.3959249	-0.3959249	-0.3959249	0.035523847	-0.14397748	-0.14227398	0.9846929	0.24892272	-0.3959249	-0.3959249	-0.3959249	-0.34339085	0.16919242	-0.3959249	-0.3959249	-0.3959249	-0.31352466	0.05079753	-0.26428056	-0.3959249	0.20494288	-0.3959249	-0.33161393	-0.3959249	-0.3959249	-0.3959249	-0.3959249	-0.3959249	-0.3959249	-0.3181863	-0.3959249	-0.3959249	-0.3959249	-0.35907683	-0.3959249	-0.3959249	-0.3959249	-0.3959249	-0.3959249	-0.3959249	-0.3959249	-0.3959249	-0.3959249	-0.20855427	0.23685236	-0.043060414	0.2748125	0.3100147
-0.3959249	-0.3959249	-0.3959249	-0.3959249	-0.3742588	-0.2413192	0.1342579	0.15273713	0.4320328	-0.3959249	-0.3959249	-0.3959249	-0.3959249	0.13652581	0.95851535	-0.3959249	-0.3959249	-0.3959249	-0.3959249	0.053611908	-0.3959249	-0.3959249	0.18206063	-0.3959249	-0.3959249	-0.3959249	-0.3959249	-0.3959249	-0.3959249	-0.3959249	-0.3959249	-0.19587125	-0.3959249	-0.3959249	-0.3959249	-0.3959249	-0.3959249	-0.3959249	-0.3959249	-0.30879512	-0.3959249	-0.3959249	-0.3959249	-0.3959249	-0.3959249	0.236193	-0.074393205	0.15584375	-0.041416936	0.18150418
-0.3959249	-0.3959249	-0.3959249	-0.3959249	-0.3959249	-0.3959249	-0.3959249	-0.3959249	-0.3959249	-0.3959249	-0.3959249	-0.3959249	-0.113252655	0.9850876	-0.3959249	-0.3959249	-0.3959249	-0.3959249	-0.03304672	-0.3959249	-0.3959249	-0.3959249	-0.23907934	-0.21458015	-0.3959249	-0.3959249	-0.3959249	-0.3959249	-0.3959249	-0.3959249	-0.3959249	-0.2510969	-0.3959249	-0.3959249	-0.3959249	-0.3959249	-0.3959249	-0.3959249	-0.3959249	-0.3959249	-0.3959249	-0.3959249	-0.3959249	-0.3959249	-0.3959249	-0.18631697	0.24444158	-0.116184376	-0.17532405	-0.3959249
-0.3959249	-0.3959249	-0.3959249	-0.3959249	-0.3959249	-0.3959249	-0.23408811	-0.027476856	-0.24620047	-0.1564953	-0.3959249	0.25835463	0.7751458	0.47322693	-0.3959249	-0.3959249	-0.3959249	-0.3173672	0.49576935	0.1350496	-0.3959249	-0.3959249	-0.3959249	-0.2678891	0.15896428	-0.3959249	-0.3959249	-0.3959249	-0.3959249	-0.3959249	-0.3959249	-0.3959249	-0.3959249	-0.3959249	-0.3959249	-0.3959249	-0.3959249	-0.3959249	-0.3959249	-0.3959249	-0.3959249	-0.3959249	-0.3959249	-0.3959249	-0.3959249	-0.3959249	0.13734004	-0.1444099	-0.38844216	-0.3959249
-0.3959249	-0.3959249	-0.3959249	-0.35414186	-0.3959249	-0.3959249	-0.3959249	-0.3959249	-0.16334964	-0.3959249	-0.17334299	-0.3782534	0.73422223	0.034892876	0.0016485017	-0.3959249	-0.3959249	-0.2669192	0.20301925	-0.3959249	-0.3959249	-0.3959249	-0.3959249	-0.015104659	-0.3959249	-0.3959249	-0.3959249	-0.3959249	-0.3959249	-0.3959249	-0.3959249	-0.2976568	-0.3959249	-0.3959249	-0.3959249	-0.072132826	-0.3959249	-0.3959249	-0.39170098	-0.3959249	-0.3959249	-0.3959249	-0.3959249	-0.3959249	-0.3959249	-0.3959249	-0.3959249	-0.3959249	-0.3959249	-0.3959249
-0.3959249	-0.3959249	-0.14363788	-0.3959249	-0.3959249	-0.29298812	-0.17911932	-0.21570802	0.045049768	-0.3959249	-0.052192077	-0.3959249	-0.08426706	0.2450556	-0.3570023	-0.3959249	-0.3959249	-0.30695406	0.1085128	-0.3959249	-0.3959249	-0.3959249	-0.3959249	-0.3959249	-0.3959249	-0.3959249	-0.3959249	-0.3959249	-0.3959249	-0.3959249	-0.3959249	-0.16889259	-0.3959249	-0.3959249	-0.3959249	-0.31030098	-0.3959249	-0.3318622	-0.3959249	-0.3959249	-0.3959249	-0.3959249	-0.3959249	-0.3959249	-0.3959249	0.04670501	0.026816543	-0.3959249	-0.3959249	-0.3959249
-0.3959249	-0.3959249	-0.3959249	-0.3959249	-0.3959249	-0.23825386	-0.3959249	0.1352064	0.50366324	0.395347	-0.0061923773	-0.3959249	-0.3959249	-0.3959249	-0.3959249	-0.3959249	-0.3959249	-0.3959249	-0.3959249	-0.3959249	-0.3959249	-0.3959249	-0.3959249	-0.3959249	-0.3959249	-0.3959249	-0.3959249	-0.3959249	-0.3959249	-0.3959249	-0.3959249	0.6903305	-0.3959249	-0.3959249	-0.3959249	-0.3959249	-0.3959249	-0.25053686	-0.3959249	-0.3959249	-0.3959249	-0.3959249	-0.20805036	-0.3959249	-0.3663429	0.07043669	0.3765226	-0.3959249	-0.3959249	-0.3959249
-0.3959249	-0.3959249	-0.3959249	-0.3959249	-0.2848075	-0.2323112	-0.3959249	-0.038467232	0.62015116	-0.043026887	-0.3959249	-0.3959249	-0.3959249	-0.3959249	-0.3959249	-0.3959249	-0.3959249	-0.3959249	-0.3959249	-0.25843608	-0.3959249	-0.3959249	-0.3959249	-0.3959249	-0.3959249	-0.3959249	-0.3959249	-0.3959249	-0.3959249	-0.3959249	-0.3959249	0.5263486	-0.112327814	-0.3959249	-0.3959249	-0.3959249	-0.3959249	-0.057191327	0.31304288	-0.26569736	-0.3959249	-0.3959249	-0.3092213	-0.3959249	-0.3959249	0.564154	0.38571742	-0.3959249	-0.3959249	-0.3959249
-0.3959249	-0.3959249	-0.3959249	-0.3959249	-0.3959249	-0.255045	-0.3222652	0.4158505	0.22633117	-0.09988132	-0.3959249	-0.3959249	-0.3959249	-0.3959249	-0.3959249	-0.3959249	0.44597968	-0.3959249	-0.3959249	-0.3959249	-0.3959249	-0.3959249	-0.3959249	-0.3959249	-0.3959249	-0.3959249	-0.3959249	-0.3959249	-0.3959249	-0.3959249	-0.3959249	0.17536588	-0.3959249	-0.3959249	-0.35987964	-0.3959249	-0.3959249	-0.29102543	-0.12094811	-0.070453495	-0.3959249	-0.3959249	-0.32986087	-0.3959249	-0.3959249	-0.0025292402	-0.07787479	-0.3959249	-0.3959249	-0.3959249
-0.3959249	-0.3959249	-0.3959249	-0.069142036	-0.3959249	-0.3959249	-0.17693621	0.86625314	-0.3959249	-0.37561485	-0.3959249	-0.3959249	-0.3959249	-0.3959249	-0.3959249	-0.3959249	0.80169857	0.17549768	-0.3959249	-0.3959249	-0.3959249	-0.3959249	-0.3959249	-0.3959249	-0.3959249	-0.3959249	-0.3959249	-0.3959249	-0.3959249	-0.3959249	-0.32061613	0.23849022	-0.3959249	-0.3959249	-0.3959249	-0.3959249	-0.3959249	-0.3959249	-0.3959249	-0.24566276	-0.3959249	-0.3959249	-0.3959249	-0.3959249	-0.3959249	-0.33564234	-0.2917467	-0.3959249	-0.3959249	-0.3959249
-0.3959249	-0.3959249	-0.3959249	-0.3959249	-0.3959249	-0.3959249	-0.26614654	-0.14445412	-0.3959249	0.07845651	-0.3959249	-0.3959249	-0.3959249	-0.3959249	-0.3959249	-0.010428386	1.0553397	-0.114437096	-0.3959249	-0.3959249	-0.24711487	-0.3959249	-0.3959249	-0.3959249	-0.3959249	-0.3959249	-0.3959249	-0.3959249	-0.3959249	-0.3959249	-0.18425903	0.21454084	-0.3959249	-0.3959249	-0.3959249	-0.3959249	-0.3959249	-0.3959249	-0.288641	-0.12845142	-0.3959249	-0.3052898	-0.3959249	0.058787256	-0.3959249	-0.3959249	-0.3959249	-0.3959249	-0.3959249	-0.3959249
-0.3959249	-0.3959249	-0.3959249	-0.3959249	-0.3959249	-0.3959249	-0.38663894	-0.3959249	-0.3959249	-0.29045108	-0.3959249	-0.3959249	-0.3959249	-0.3959249	-0.3959249	-0.031312324	0.020919476	-0.3959249	-0.3464568	-0.3959249	-0.3959249	-0.3959249	-0.3959249	-0.3959249	-0.3959249	-0.3959249	0.19695823	0.24649017	-0.30788675	-0.3959249	-0.3959249	-0.102290444	-0.3959249	-0.3959249	-0.3959249	-0.3959249	-0.3959249	-0.3959249	0.33419794	-0.1549501	-0.3959249	-0.3959249	-0.3959249	-0.19999419	-0.3959249	-0.3959249	-0.3959249	-0.3959249	-0.3959249	-0.3959249
-0.3959249	-0.3959249	-0.3959249	-0.3959249	-0.3959249	-0.3959249	-0.3959249	-0.3959249	-0.3959249	-0.14554393	-0.2642063	-0.3959249	-0.3959249	-0.3959249	-0.3959249	-0.2577873	-0.28399178	-0.3959249	-0.3959249	-0.3959249	-0.3959249	-0.3959249	-0.3959249	-0.3959249	-0.3959249	0.39687347	0.42836332	0.58368886	-0.05766169	-0.3959249	-0.3959249	-0.3959249	-0.39005408	-0.3959249	-0.3959249	-0.3959249	-0.17115712	-0.3959249	0.16781123	-0.016894182	-0.3959249	-0.3959249	0.10317323	0.18428656	-0.3959249	-0.28104085	-0.3959249	-0.3959249	-0.3959249	-0.3959249
-0.3959249	-0.3959249	-0.3959249	0.06748125	-0.054103803	-0.3959249	-0.3959249	-0.3959249	-0.3959249	0.226412	-0.3959249	-0.3959249	-0.3959249	-0.17875631	-0.25426367	-0.2867706	-0.19435397	-0.3959249	-0.3959249	-0.3959249	-0.3959249	-0.21834816	-0.08987794	0.5850015	0.8576414	0.44624808	-0.06704261	-0.17955971	-0.3959249	-0.33761305	-0.3959249	-0.3959249	-0.3959249	-0.3959249	-0.3959249	-0.3540898	0.0699338	-0.3959249	-0.30083773	-0.18732627	-0.3959249	-0.3959249	-0.17795588	-0.38788864	-0.3959249	-0.3959249	-0.3959249	-0.3959249	-0.3959249	-0.3959249
-0.3959249	-0.3959249	-0.3959249	-0.3959249	-0.3959249	-0.3959249	-0.3959249	-0.3959249	-0.3959249	-0.27896854	-0.3959249	-0.3959249	-0.3959249	-0.3959249	0.36491692	-0.22442368	-0.3959249	-0.3959249	-0.3959249	-0.3959249	-0.28629264	-0.3959249	0.6674373	0.58908296	0.4025148	-0.36906472	-0.3959249	-0.3959249	-0.3959249	-0.3959249	-0.3959249	-0.3959249	-0.3959249	-0.3959249	-0.3959249	-0.010096953	0.24660565	-0.34743285	-0.3959249	-0.3959249	-0.3959249	-0.3959249	-0.3959249	-0.3959249	-0.3959249	-0.3959249	-0.3959249	-0.3959249	-0.3959249	-0.3959249
-0.3959249	-0.3959249	-0.3959249	-0.3959249	-0.36900178	-0.3959249	-0.3959249	-0.3959249	-0.3959249	-0.3959249	-0.3959249	-0.3959249	-0.3959249	-0.3959249	0.4856831	-0.29973042	-0.26809883	0.30685806	0.3701193	-0.38712278	-0.3959249	0.39558065	0.0019646569	-0.3959249	-0.3959249	-0.3959249	-0.3959249	-0.3959249	-0.3959249	-0.3959249	-0.3959249	-0.3959249	-0.3959249	-0.3359019	-0.3959249	-0.09241999	-0.122810744	-0.3959249	-0.3959249	-0.28787404	-0.3959249	-0.3959249	-0.31221792	-0.37018535	-0.3959249	-0.3959249	-0.3959249	-0.3959249	-0.3959249	-0.3959249
-0.3959249	-0.3959249	-0.3959249	-0.3959249	-0.2929675	-0.3959249	-0.3959249	-0.3959249	-0.3959249	-0.3959249	-0.3959249	-0.1359101	-0.3959249	-0.19388482	0.6335699	0.11329602	0.7154187	0.6595816	0.0062498488	-0.06937824	-0.38036487	-0.17187624	0.34338638	-0.2935765	-0.3959249	-0.3959249	-0.3959249	-0.3959249	-0.24118017	-0.3959249	-0.3959249	-0.3959249	-0.3959249	-0.2504218	0.24082759	-0.1950982	-0.3959249	-0.3959249	-0.3959249	-0.3959249	-0.3959249	-0.3959249	-0.3959249	-0.27357405	-0.3959249	-0.3959249	-0.3959249	-0.3959249	-0.3959249	-0.3959249
-0.3959249	-0.3959249	-0.3959249	-0.3959249	-0.3959249	-0.3959249	-0.3959249	-0.3959249	-0.09209726	-0.3959249	-0.3959249	-0.3959249	-0.3959249	0.22520883	0.20204425	0.2952536	0.47613516	0.10221389	-0.31035364	0.4798741	-0.032322615	-0.32776982	0.06047372	0.35103598	-0.3959249	-0.3959249	-0.3959249	-0.3959249	-0.3464012	-0.36685172	-0.3959249	-0.3959249	-0.3959249	0.02096259	0.40895408	-0.28162384	-0.3959249	-0.3959249	0.29669687	-0.3959249	-0.19051498	-0.3959249	-0.2714622	-0.3959249	-0.3959249	-0.3959249	-0.3959249	-0.3959249	-0.3959249	-0.3959249
-0.3959249	-0.3959249	-0.3959249	-0.3959249	-0.3959249	-0.3959249	-0.3959249	-0.3959249	-0.20139894	-0.3959249	-0.3959249	-0.3959249	-0.3959249	0.09268168	0.29364657	0.46663252	0.12587796	-0.3959249	-0.3959249	-0.036143348	-0.17884055	0.015062676	-0.26144922	-0.1659455	-0.3959249	-0.3959249	-0.3959249	-0.3959249	-0.22457415	0.15238099	-0.041361097	-0.3959249	-0.3959249	-0.3654783	-0.123519175	-0.3959249	-0.3959249	-0.3959249	0.5705554	-0.3959249	-0.3959249	-0.38138095	-0.3959249	-0.3959249	-0.3959249	-0.3959249	-0.3959249	-0.3959249	-0.3959249	-0.3959249
-0.3959249	-0.3959249	-0.3959249	-0.3959249	-0.3959249	-0.3959249	-0.3959249	-0.3959249	-0.24587329	-0.3959249	-0.3959249	-0.3959249	-0.3959249	0.35445765	0.19915941	-0.3959249	-0.3959249	-0.3959249	-0.3959249	-0.10626361	-0.31878427	-0.15797883	-0.3959249	-0.3959249	-0.3959249	-0.3959249	-0.3959249	-0.3959249	0.100130774	-0.025050296	0.27214327	-0.3959249	-0.3959249	-0.3959249	-0.3959249	-0.3959249	-0.3959249	-0.10209386	0.6130505	-0.3959249	-0.3959249	-0.25964224	-0.3959249	-0.3959249	-0.3959249	-0.3959249	-0.3959249	-0.3959249	-0.3959249	-0.3959249
-0.3959249	-0.3959249	0.023063997	-0.3959249	-0.3959249	-0.3959249	-0.3959249	-0.3959249	-0.12801129	-0.3959249	-0.3959249	0.23594831	-0.3959249	0.33622605	0.08299645	-0.3959249	-0.3959249	-0.3959249	-0.3959249	-0.31015506	-0.17023413	0.10614383	-0.3959249	-0.3959249	-0.3959249	-0.3959249	-0.12781489	-0.3959249	-0.3959249	-0.3959249	-0.3959249	-0.3959249	-0.38971463	-0.3959249	-0.3959249	-0.3959249	-0.3959249	-0.3959249	-0.21828328	-0.3959249	-0.17097145	-0.09383729	-0.3959249	-0.3959249	-0.3959249	-0.3959249	-0.3959249	-0.3959249	-0.3959249	-0.3959249
-0.3959249	-0.3959249	-0.18501349	-0.15622249	-0.3959249	-0.3959249	-0.3959249	-0.3959249	0.38680106	-0.3959249	-0.3959249	0.54878676	0.3871649	-0.047698535	-0.3959249	-0.29042983	-0.3860334	-0.3959249	-0.3959249	-0.3959249	0.045746792	0.0792437	0.19026309	-0.043327972	-0.03128386	0.2352286	0.005509419	-0.3959249	-0.3959249	-0.3959249	-0.3816194	-0.16990995	-0.3959249	-0.3959249	-0.3959249	-0.36420456	-0.3959249	-0.3959249	-0.3959249	-0.3959249	-0.3959249	-0.3959249	-0.3959249	-0.3959249	-0.3959249	-0.3959249	-0.3959249	-0.3959249	-0.022933107	-0.3959249
-0.3959249	-0.3959249	-0.20387124	-0.38869622	-0.33048844	-0.3959249	-0.3959249	-0.107782625	0.645769	-0.31426442	-0.18327156	0.33277223	0.26256046	-0.3959249	0.404038	0.044422146	-0.3959249	-0.3959249	-0.3959249	-0.3959249	-0.112127505	0.14180593	0.09443065	0.059311196	-0.3959249	-0.3959249	-0.3959249	-0.3959249	-0.3959249	-0.3959249	-0.03180516	-0.23666425	-0.3959249	-0.3959249	-0.3959249	-0.29937613	-0.3959249	-0.3959249	-0.3959249	-0.3959249	-0.3959249	-0.3959249	-0.3959249	-0.3959249	-0.3959249	-0.3959249	-0.20576872	-0.3959249	-0.3959249	-0.19026233
-0.3959249	-0.3959249	-0.3959249	-0.3959249	0.1572599	-0.3959249	-0.3959249	-0.3959249	0.14311074	-0.30892572	-0.3959249	-0.20789018	0.0065344847	0.44828197	0.689007	-0.3959249	0.18596558	0.4070339	-0.24489222	-0.31973755	-0.3959249	-0.2202902	-0.30909172	-0.23033775	-0.3959249	-0.3914191	-0.3959249	-0.3959249	-0.3959249	-0.3959249	-0.3959249	-0.18907817	-0.3959249	-0.3959249	-0.3959249	-0.3959249	-0.3959249	-0.3959249	-0.3959249	-0.3959249	-0.3959249	-0.3959249	-0.3959249	-0.3959249	-0.009372639	-0.3959249	-0.33695653	-0.3959249	-0.3959249	-0.3959249
-0.3959249	-0.3959249	-0.3959249	-0.3959249	0.4347122	-0.19982915	-0.09755544	-0.3959249	-0.3959249	-0.3959249	-0.3959249	-0.3959249	0.554396	0.47613493	0.03934596	-0.3959249	-0.02633057	0.6734268	1.0171015	0.06968257	-0.3959249	-0.3959249	-0.3959249	-0.3959249	-0.3959249	-0.10478373	-0.3959249	-0.3959249	-0.3959249	-0.3959249	-0.3959249	-0.26401466	-0.3959249	-0.3959249	-0.3959249	-0.24840061	-0.3959249	-0.3959249	-0.3959249	-0.12777555	-0.3959249	-0.3959249	-0.3959249	-0.3959249	-0.14028409	-0.3959249	-0.3959249	-0.3959249	-0.3959249	-0.3959249
-0.3959249	-0.3959249	-0.066252455	-0.22262867	0.3508307	-0.32509473	-0.3959249	-0.3959249	-0.3959249	-0.3959249	-0.3959249	-0.3959249	0.01049674	-0.09897817	-0.3959249	-0.3959249	-0.3959249	0.22977506	1.3865069	0.8770427	0.027787613	-0.3959249	-0.3959249	-0.3959249	-0.3959249	-0.3959249	-0.3959249	-0.3959249	-0.3959249	-0.3959249	-0.3959249	-0.3959249	-0.27571478	0.007376881	-0.3959249	-0.3959249	-0.3959249	-0.3959249	-0.3959249	-0.36615625	0.08309834	-0.3959249	-0.09448869	0.33825952	-0.3959249	-0.3959249	-0.3959249	-0.3959249	-0.3959249	-0.3959249
-0.3959249	-0.3959249	-0.3959249	0.018680774	0.553235	-0.3959249	-0.3959249	-0.3959249	-0.3959249	0.16151462	-0.3959249	-0.3959249	-0.24320476	-0.3959249	-0.3959249	-0.3959249	-0.3959249	-0.3959249	0.93745846	0.7257907	0.583596	0.047812663	-0.3959249	-0.3959249	-0.3959249	-0.3959249	-0.31279027	-0.3959249	-0.3959249	-0.3959249	-0.3959249	-0.3959249	0.7225479	-0.019989302	-0.3959249	-0.3959249	-0.3959249	-0.3959249	-0.3959249	-0.3959249	0.21616101	-0.3959249	-0.3959249	-0.3959249	-0.3959249	-0.3959249	-0.3959249	-0.3959249	-0.3959249	-0.36075622
-0.3959249	-0.3959249	-0.3959249	-0.2616253	0.32238445	-0.3959249	-0.3959249	-0.3959249	-0.3959249	-0.3959249	-0.3959249	-0.3959249	-0.016848765	-0.3959249	-0.3959249	-0.3959249	0.08361432	-0.15743633	-0.06770967	0.5621557	1.02326	-0.011520885	-0.3959249	-0.3959249	-0.3959249	-0.3959249	-0.3959249	-0.3959249	-0.3959249	-0.3959249	-0.3959249	-0.3959249	0.6671932	0.14655302	-0.3959249	-0.3959249	-0.3959249	-0.3959249	-0.3959249	-0.3959249	0.052489646	0.25280005	-0.3959249	-0.3959249	-0.3959249	-0.3959249	-0.3959249	-0.3959249	-0.39461273	-0.3959249
-0.3959249	-0.3959249	-0.3959249	-0.031396627	-0.2882456	-0.3959249	-0.3959249	-0.3959249	-0.3959249	-0.3959249	-0.3959249	-0.082358785	-0.3959249	-0.3959249	-0.3959249	-0.3959249	-0.3959249	0.4302127	0.09259805	0.69358426	0.2707028	-0.3959249	-0.3959249	-0.3959249	-0.3959249	-0.3959249	-0.3959249	-0.3959249	-0.3959249	-0.3959249	-0.3959249	-0.3959249	0.5681558	0.23953255	-0.3959249	-0.3959249	-0.3959249	-0.3959249	-0.3959249	0.010975556	0.17538492	0.080067046	-0.3959249	-0.3959249	-0.3959249	-0.3959249	-0.3959249	-0.3959249	-0.35658988	-0.3959249
-0.3959249	-0.3959249	-0.3959249	0.18341935	-0.3959249	-0.3959249	-0.3959249	-0.3959249	-0.3959249	-0.3959249	-0.3959249	-0.3959249	-0.3959249	-0.3959249	-0.3959249	-0.3959249	-0.3959249	-0.34357736	-0.3959249	-0.26819414	-0.29428953	-0.3959249	-0.3959249	-0.3959249	-0.27214673	-0.3959249	-0.3959249	-0.3959249	-0.3959249	-0.34502625	-0.3959249	-0.36516815	-0.32765818	-0.3026602	-0.1840755	-0.3959249	-0.3959249	-0.3959249	-0.3959249	0.32588714	-0.054063074	-0.3959249	-0.3959249	-0.3959249	-0.3959249	-0.3951617	-0.062063497	-0.0106916325	-0.025362976	-0.3959249
-0.3959249	-0.3959249	-0.3959249	-0.36003014	0.09613294	-0.3959249	-0.3959249	-0.3959249	-0.32766265	-0.33560175	-0.36808574	-0.3959249	-0.3959249	-0.3959249	-0.3959249	-0.3959249	-0.3959249	-0.3959249	-0.075906485	0.42096815	-0.3959249	-0.3959249	-0.2532084	-0.3959249	-0.3959249	-0.3959249	-0.3959249	-0.3959249	-0.3959249	-0.3959249	-0.3959249	-0.3959249	-0.33889297	-0.052226022	-0.3959249	-0.3959249	-0.3959249	-0.3959249	-0.3959249	-0.3959249	-0.31513235	-0.3959249	-0.3959249	-0.3959249	-0.3959249	-0.3959249	-0.16392069	0.5180209	0.63620657	-0.3959249
-0.3959249	-0.3959249	-0.3959249	-0.3959249	0.48535344	-0.3959249	-0.3959249	0.04112711	-0.1624566	-0.3959249	-0.3959249	-0.3959249	-0.3959249	-0.3959249	-0.3959249	-0.3959249	-0.3959249	-0.3959249	-0.3959249	-0.3669912	-0.3959249	-0.3959249	-0.13340719	-0.024942677	0.27590695	0.48505172	-0.22381486	-0.3959249	-0.3959249	-0.3959249	-0.3959249	-0.3959249	-0.07400809	0.36370435	-0.3959249	-0.3959249	-0.3959249	-0.3959249	-0.3959249	-0.3959249	-0.3959249	-0.3959249	-0.3959249	-0.3959249	-0.3959249	-0.3959249	-0.3959249	-0.020325089	0.23116654	-0.3959249
-0.3959249	-0.3959249	-0.3959249	-0.3959249	0.18730651	-0.35526526	-0.370068	0.6828525	-0.27285072	-0.3959249	-0.3959249	-0.3959249	-0.3959249	-0.3959249	-0.3959249	-0.3959249	-0.3959249	-0.3959249	-0.3959249	-0.3959249	-0.3959249	0.32155466	-0.07567708	-0.27031007	0.0075777587	1.3590466	0.18287578	-0.3959249	-0.3959249	-0.3959249	-0.3959249	-0.25723404	-0.24311958	0.11068901	-0.37432376	-0.3959249	-0.3959249	-0.3959249	-0.3959249	-0.3959249	-0.3959249	-0.3959249	-0.3959249	-0.3959249	-0.3959249	-0.3959249	-0.3959249	0.2362036	-0.2343152	-0.3959249
-0.3959249	-0.3959249	-0.3959249	-0.3959249	-0.06341357	-0.3959249	-0.3959249	-0.0058848453	-0.3959249	-0.3959249	-0.3959249	-0.3959249	-0.3959249	-0.3959249	-0.3959249	-0.3959249	-0.3959249	-0.3959249	-0.3959249	-0.3959249	-0.120694265	0.27248496	-0.3959249	-0.07099246	-0.3959249	0.464569	0.19420269	-0.3959249	-0.16803098	-0.3959249	-0.3959249	-0.3959249	-0.020990426	-0.118105315	0.20212047	-0.3959249	-0.3959249	-0.3959249	-0.3959249	-0.3959249	-0.3959249	-0.3959249	-0.3959249	-0.3959249	-0.3959249	-0.3959249	-0.3959249	-0.3959249	-0.3959249	-0.3959249
-0.3959249	-0.3959249	-0.3959249	-0.3959249	-0.3959249	-0.3959249	0.038320266	-0.27318138	-0.3959249	-0.3959249	-0.3959249	-0.3959249	-0.3959249	-0.3959249	-0.3959249	-0.3959249	-0.3959249	-0.3959249	-0.3959249	-0.3959249	0.098609984	-0.25518444	-0.3959249	-0.3959249	-0.3959249	-0.32761747	-0.26772213	-0.3959249	0.39987037	-0.1691861	-0.3959249	-0.3959249	-0.3959249	-0.37302393	-0.28677797	-0.3673736	-0.3959249	-0.3959249	-0.3959249	0.2557353	-0.3959249	-0.3959249	-0.3959249	-0.3959249	-0.3959249	-0.3959249	0.8395123	-0.3959249	-0.3959249	-0.3959249
-0.3959249	-0.3959249	-0.3959249	-0.3959249	-0.3959249	-0.3959249	-0.01113759	-0.3959249	-0.3959249	-0.3959249	-0.3959249	-0.043590423	-0.3959249	-0.3959249	-0.3959249	-0.3959249	-0.3959249	-0.3959249	-0.3959249	-0.3959249	-0.24792798	-0.3959249	-0.3959249	-0.3959249	-0.3959249	-0.3959249	-0.3959249	-0.3959249	0.7153554	0.36984238	-0.3959249	-0.3959249	-0.3959249	-0.3959249	-0.3959249	-0.3282237	-0.3959249	-0.3959249	-0.3959249	-0.3959249	0.46469626	-0.3959249	-0.3959249	-0.3959249	-0.3959249	0.10071281	0.76469123	-0.18948689	-0.3959249	-0.3959249
-0.3959249	-0.3959249	-0.22297302	-0.3959249	-0.3959249	-0.3959249	-0.3959249	-0.3959249	-0.3959249	-0.3959249	-0.3959249	-0.2728196	-0.3959249	-0.3959249	-0.3959249	-0.3959249	-0.3959249	-0.3959249	-0.3959249	-0.3959249	-0.3959249	-0.3959249	-0.3959249	-0.3959249	-0.3959249	-0.3959249	-0.3959249	-0.116818234	-0.11142397	-0.17245194	-0.23121217	-0.3959249	-0.3959249	-0.3959249	-0.3959249	-0.3959249	-0.3959249	-0.3149638	-0.3959249	0.039254	1.0520395	-0.3959249	-0.3959249	-0.3959249	-0.3959249	0.0299778	-0.13172066	-0.3959249	-0.3959249	-0.3959249
-0.3959249	-0.28333825	-0.19562182	-0.3959249	-0.3959249	-0.3959249	-0.3959249	-0.3959249	-0.3959249	-0.3959249	-0.3959249	-0.3959249	-0.3959249	-0.3959249	-0.3959249	-0.3959249	-0.3959249	-0.3959249	-0.36730543	-0.3959249	-0.3959249	-0.3959249	0.10597908	0.23884	-0.06749864	-0.3959249	-0.3959249	-0.08510054	-0.3959249	-0.3959249	-0.3959249	-0.3959249	-0.3959249	-0.3959249	-0.3959249	-0.3959249	-0.3959249	-0.3959249	0.10279836	0.6845193	0.49261507	-0.3959249	-0.3959249	-0.3959249	-0.3959249	-0.08323588	-0.3959249	-0.3959249	-0.3959249	-0.3959249
-0.3959249	0.56354123	-0.3959249	-0.3959249	-0.3959249	-0.3959249	-0.3959249	-0.3959249	-0.3959249	-0.3959249	-0.3959249	-0.3959249	-0.3959249	-0.3959249	-0.3959249	-0.3959249	-0.3959249	-0.38514563	0.07893993	-0.3959249	-0.3959249	-0.3959249	0.015708338	-0.3959249	-0.3959249	-0.3959249	-0.3959249	0.2233872	-0.23120037	-0.18149284	-0.3959249	-0.3959249	-0.3959249	-0.3959249	-0.3959249	-0.3959249	-0.3959249	-0.3959249	-0.28431436	0.4946695	0.47217932	-0.3959249	-0.3959249	-0.3959249	-0.3959249	0.21739294	-0.3959249	-0.3959249	-0.3959249	-0.3959249
-0.1792884	-0.3959249	-0.3959249	-0.3959249	-0.3959249	-0.3959249	-0.33454463	-0.3959249	-0.3959249	-0.3959249	-0.3959249	-0.3959249	-0.3959249	0.0026731489	-0.3959249	-0.3959249	-0.3959249	-0.06716745	-0.3959249	-0.3959249	-0.3959249	-0.3959249	-0.3959249	-0.3959249	-0.3959249	-0.3959249	0.37017035	-0.3959249	-0.3959249	-0.3959249	-0.3959249	-0.3959249	-0.3959249	-0.027234163	-0.3959249	-0.3959249	-0.3959249	-0.34882095	-0.3959249	0.6558474	0.33816978	-0.3959249	-0.3959249	-0.3959249	0.035135526	-0.3959249	-0.3959249	-0.3959249	-0.3959249	-0.3959249
0.24954118	-0.17596406	-0.3959249	-0.3959249	-0.3959249	-0.10637733	-0.3959249	-0.3959249	-0.3959249	-0.3959249	-0.3959249	-0.3959249	-0.3959249	-0.3959249	-0.3959249	-0.2916	0.036548242	0.14386724	-0.3959249	-0.3503888	-0.3959249	-0.3959249	-0.3959249	-0.3959249	-0.3959249	-0.25455183	0.40922743	-0.3959249	-0.3959249	-0.3959249	-0.3959249	-0.3959249	-0.3959249	-0.16619173	-0.3959249	-0.3959249	-0.3959249	-0.3959249	0.1694375	0.39194375	0.23480177	-0.3959249	-0.3959249	-0.3959249	-0.2535169	-0.3959249	-0.3959249	-0.3959249	-0.3959249	-0.3959249
-0.27268624	-0.3959249	-0.3959249	-0.3959249	0.36125347	0.27936214	-0.3959249	-0.3959249	-0.3959249	-0.3959249	-0.3959249	-0.3959249	-0.3959249	-0.3959249	-0.3959249	-0.046758022	0.19415142	-0.34164646	-0.3959249	-0.3959249	-0.3959249	-0.33869404	-0.3959249	-0.3959249	-0.3959249	-0.3014575	-0.3959249	-0.3959249	-0.3959249	-0.3959249	-0.3959249	-0.3959249	-0.3959249	0.11925416	-0.23767689	-0.3959249	-0.10976633	-0.3959249	-0.3959249	-0.3959249	-0.04465923	0.40383458	-0.3959249	-0.09901214	0.38932016	-0.3959249	-0.3959249	-0.3959249	-0.3959249	-0.3959249
-0.3959249	-0.3959249	-0.3959249	-0.3959249	0.0076093194	0.07377768	-0.3497429	-0.3959249	-0.26513803	-0.11040577	-0.3959249	0.06268254	0.038980372	-0.22136796	-0.3959249	-0.3959249	-0.33872828	-0.3959249	-0.3959249	-0.3959249	-0.29537803	-0.3959249	-0.3959249	-0.3959249	-0.3959249	-0.3959249	-0.3959249	-0.3959249	-0.3959249	-0.3959249	-0.3959249	-0.3959249	-0.29840004	0.57546335	-0.10375975	-0.3959249	-0.3959249	-0.3959249	-0.3959249	-0.32726806	-0.34210977	0.056991413	0.44979087	0.6774157	0.509113	-0.3959249	-0.3959249	-0.3959249	-0.3959249	-0.3959249
-0.3959249	-0.16873325	-0.3959249	-0.34870964	0.38163283	-0.3959249	-0.23595552	-0.27231047	-0.3959249	-0.3959249	-0.3959249	-0.26613033	0.35735565	-0.09574575	-0.3959249	-0.3959249	-0.3959249	-0.3959249	-0.3959249	-0.3959249	-0.07964221	-0.3959249	-0.35187757	-0.3959249	-0.3959249	0.036312748	-0.38309392	-0.3959249	-0.3959249	-0.3959249	-0.3959249	-0.3959249	-0.24859995	-0.0693174	0.4355919	-0.3959249	-0.3959249	-0.3959249	-0.3959249	-0.3959249	0.18833426	-0.18260877	0.8753013	0.4594746	-0.1883825	-0.3959249	-0.3959249	-0.3959249	-0.3959249	-0.28299466
-0.07543324	-0.19242615	-0.3959249	-0.3959249	0.58828545	0.0053894534	-0.046589963	-0.3959249	-0.3959249	0.56151813	0.3314531	-0.3959249	0.01907558	-0.3959249	-0.3959249	-0.3959249	-0.3959249	-0.3959249	-0.3959249	-0.3959249	-0.3356323	-0.3959249	-0.3959249	-0.3959249	-0.3959249	-0.3942448	-0.2896374	-0.3959249	-0.3959249	-0.3959249	-0.3959249	-0.3959249	-0.11647107	-0.3959249	-0.3959249	-0.3959249	-0.3959249	-0.36803854	-0.3959249	0.26834136	1.7483233	0.67831886	0.34485552	0.5753266	-0.3959249	-0.3959249	-0.3959249	-0.3959249	-0.3959249	-0.3959249
-0.3959249	-0.3959249	-0.14321612	0.08979469	-0.03215631	-0.058044042	-0.3959249	-0.3959249	0.8806203	0.8667771	-0.08121781	-0.3959249	-0.3959249	-0.3959249	-0.3959249	-0.3959249	-0.3959249	-0.3959249	0.14103901	-0.3959249	-0.3959249	-0.3959249	-0.3959249	-0.3959249	-0.3959249	-0.3959249	-0.3227463	-0.3959249	-0.3959249	-0.33137408	-0.3959249	-0.3959249	-0.31992495	-0.3959249	-0.3959249	-0.3959249	-0.3959249	-0.3959249	-0.3959249	0.31652915	1.7303917	0.9085192	0.76867014	-0.2861517	-0.30999872	-0.3959249	-0.3959249	-0.3959249	-0.3959249	-0.34265363
-0.3959249	-0.017533232	0.07328999	0.0075880555	0.01568494	0.22625926	-0.3959249	-0.3959249	0.2839352	0.46949613	-0.3959249	-0.3959249	-0.3959249	-0.3959249	-0.3959249	-0.3959249	-0.3959249	-0.33192056	-0.3959249	-0.3959249	-0.3959249	-0.3959249	-0.3959249	-0.3959249	-0.3959249	-0.3959249	-0.3959249	0.36611992	0.4094529	0.6726237	0.027501805	-0.047760736	0.26442137	-0.3959249	-0.3959249	-0.3959249	-0.3959249	-0.3959249	-0.24273063	0.306194	1.1889552	0.12711442	0.21377091	-0.3959249	-0.3959249	-0.3959249	-0.3959249	-0.3959249	-0.014234092	0.4640421
-0.3959249	0.35073325	0.15922874	-0.3166112	0.37163088	0.7254388	-0.3959249	-0.3959249	-0.35202813	-0.3959249	-0.21263555	-0.3959249	-0.3959249	-0.3959249	-0.3959249	-0.3959249	-0.3959249	-0.3959249	-0.3959249	-0.3959249	-0.3959249	-0.3959249	-0.3959249	-0.3959249	-0.3959249	-0.3959249	0.27442026	0.53938913	0.37961158	0.73437846	0.4204256	0.118196316	0.31076285	0.47851783	-0.2543665	-0.3959249	-0.3959249	-0.3959249	-0.1620984	0.3889642	1.07766	0.38755566	0.47746634	-0.34380522	-0.3959249	-0.3959249	-0.3959249	-0.3959249	-0.21643336	0.39489108
-0.3959249	0.6906791	0.48437822	-0.04958408	0.38474256	0.20317777	-0.3959249	-0.3959249	-0.21114485	-0.3959249	-0.3959249	-0.2863157	-0.3959249	-0.3959249	-0.3959249	-0.3959249	-0.3959249	-0.3959249	-0.3959249	-0.3959249	-0.3959249	-0.15340194	-0.23502408	-0.3959249	0.42138538	-0.3959249	0.42841306	0.28602207	0.04711053	-0.3959249	-0.3959249	-0.059231456	0.16535214	1.2965044	-0.13401102	-0.3959249	-0.3959249	-0.3959249	-0.3959249	0.2814889	0.57678807	0.82865644	0.17991033	-0.3959249	-0.3959249	0.04695683	-0.3959249	-0.3959249	-0.3959249	0.10718174
-0.3566812	0.21443093	0.5533828	0.48227695	0.22322099	-0.020470338	-0.3959249	-0.3959249	-0.020381765	-0.3959249	-0.3959249	0.117769614	-0.3959249	-0.3959249	-0.3959249	-0.3959249	-0.3119908	-0.3959249	-0.3959249	-0.3959249	0.1171504	-0.060314033	-0.3959249	0.18323058	0.39196652	-0.3959249	-0.3959249	-0.3959249	-0.3959249	-0.3959249	-0.3959249	-0.3959249	-0.03222433	0.9252969	0.19544467	-0.3959249	-0.24246275	-0.3959249	-0.3959249	-0.3959249	0.07490656	0.3931274	0.8797582	-0.3959249	-0.3959249	-0.31434453	-0.3959249	-0.3959249	-0.3959249	0.18423332
0.28646517	0.23475087	0.52355015	0.7363352	0.025985282	0.32674918	-0.3959249	-0.3959249	-0.043815788	-0.3959249	-0.3959249	-0.3959249	-0.3959249	-0.3959249	-0.3959249	-0.007772399	-0.33624434	-0.3959249	-0.31650695	-0.3959249	-0.3959249	-0.15048005	-0.18034184	0.3760907	0.5170613	-0.14851624	-0.3959249	-0.3959249	-0.3959249	-0.3959249	-0.3959249	-0.3959249	0.13835196	0.9335369	0.26802388	-0.06236151	-0.3959249	-0.3959249	-0.3959249	-0.3959249	0.36497366	0.032603733	0.67250586	-0.3959249	-0.33517095	-0.05920835	-0.3959249	-0.3959249	-0.3959249	-0.3959249
0.48826584	0.015175023	-0.20694044	0.06438914	0.91006595	0.63198256	-0.18785603	-0.3959249	-0.3959249	-0.19828628	-0.3959249	-0.3959249	-0.3959249	-0.37732515	0.0078087323	0.025881516	-0.3959249	-0.3959249	0.18623762	-0.10159889	-0.3959249	0.33913618	1.2397232	-0.2164791	-0.23924816	-0.3959249	-0.3959249	-0.3959249	-0.3959249	-0.3959249	-0.3959249	-0.3959249	0.4195263	0.44835186	0.090220384	-0.3959249	-0.3959249	-0.3959249	-0.3959249	0.109248206	0.10087296	-0.3959249	0.95490825	-0.3959249	-0.3959249	-0.34355706	-0.3959249	-0.3959249	-0.3959249	-0.3959249
0.17927209	-0.3959249	-0.012389485	0.23337276	0.8873924	0.7286893	0.13922998	-0.3959249	-0.3959249	-0.23293567	-0.02352921	-0.35980344	-0.3959249	-0.12806334	0.5032073	-0.3959249	-0.3959249	0.17805192	-0.3007677	0.05911517	-0.27066433	-0.29531428	0.57681334	-0.3959249	-0.3959249	-0.3959249	-0.3959249	-0.3959249	-0.3959249	-0.3959249	-0.3959249	-0.23624472	0.14029878	0.4191264	-0.3959249	-0.3959249	-0.3959249	-0.3959249	-0.17448112	-0.055351578	0.7949651	-0.30396742	0.803757	-0.18329121	-0.22824329	-0.3959249	-0.3959249	-0.3959249	-0.3959249	-0.3959249
-0.23296091	-0.3959249	-0.14058937	0.15030207	1.1177708	0.694662	-0.096211545	-0.28450918	-0.3959249	-0.3959249	0.2096287	-0.120466575	-0.3959249	-0.27813795	-0.07357158	-0.3959249	-0.24997392	0.6721157	0.76050717	-0.3959249	-0.3959249	-0.3959249	-0.3959249	-0.30492705	-0.3959249	-0.3959249	-0.3959249	-0.3959249	-0.3959249	-0.3959249	-0.3959249	-0.3959249	-0.3627906	0.27065408	-0.3959249	-0.3959249	-0.3959249	-0.3959249	0.03564515	0.068278395	0.2645774	0.14568175	0.79903716	0.41761437	-0.3959249	-0.3959249	-0.3959249	-0.3959249	-0.3959249	-0.3959249
-0.3959249	-0.3959249	-0.17384835	0.597946	1.3438895	0.8077568	-0.3959249	-0.3959249	-0.3959249	-0.3959249	0.28312448	0.24970852	0.6277333	0.06878379	-0.3959249	0.0026731906	1.2891138	0.47662333	0.606559	-0.3959249	-0.3959249	-0.3959249	-0.3959249	-0.3959249	-0.3959249	-0.3959249	-0.3959249	-0.3959249	-0.3959249	-0.3959249	-0.3959249	-0.3959249	0.0682992	-0.10228741	-0.3959249	-0.3959249	-0.3959249	-0.3959249	0.1566884	-0.06171126	0.55656964	0.84662926	0.74906266	0.38215405	-0.3959249	-0.3959249	-0.3959249	-0.3959249	-0.3959249	-0.38859433
-0.3959249	-0.3959249	0.05619979	0.10706228	1.3387917	1.1506696	-0.34089354	-0.3959249	-0.3959249	-0.3959249	0.024228284	0.4378611	0.5569731	0.7069414	-0.14113861	0.8009024	1.0030526	0.3326567	-0.3959249	-0.3959249	-0.3959249	-0.3959249	-0.3959249	-0.3959249	-0.3959249	-0.3959249	-0.3959249	-0.3959249	-0.3959249	-0.3959249	0.355356	-0.3959249	-0.0064791064	0.007103798	-0.3959249	-0.3959249	-0.3959249	-0.3959249	-0.14235614	-0.0146128675	0.98674697	0.2732387	0.88672054	0.35576856	-0.3959249	-0.3959249	-0.3959249	-0.3959249	-0.3959249	-0.25887588
-0.3959249	-0.3959249	0.027111812	1.0231264	1.1282299	0.4990702	-0.22743845	-0.3959249	-0.3959249	-0.3959249	-0.24432698	0.45683846	0.31108794	0.8538066	1.0589598	1.5736976	0.23713243	-0.3959249	-0.3959249	-0.3959249	-0.3959249	-0.3959249	-0.3959249	-0.3959249	-0.3959249	-0.3959249	-0.3959249	-0.3959249	-0.3959249	-0.3959249	-0.3959249	-0.3959249	0.051967718	0.30078605	-0.31329486	-0.3959249	-0.3959249	-0.3959249	-0.21247241	-0.006685007	1.041248	-0.33909857	0.44322684	0.17036994	-0.3959249	-0.3959249	-0.20876895	-0.1400522	-0.3959249	0.35641098
-0.3959249	-0.3959249	0.32565483	0.5270381	0.27778065	1.1707726	0.42987373	-0.1429954	-0.3959249	-0.21011476	-0.036475785	0.40476048	0.18931249	1.6445411	-0.10817669	0.37281814	-0.3959249	-0.3959249	-0.3959249	-0.3959249	-0.3959249	-0.3959249	-0.3959249	-0.3959249	-0.3959249	-0.3959249	-0.3959249	-0.3959249	-0.3959249	-0.3959249	-0.3959249	-0.3959249	-0.3959249	0.071606666	-0.3959249	-0.3959249	-0.3959249	-0.3959249	-0.064224154	0.37136635	0.095867306	-0.06413305	0.039703555	0.66329366	-0.2294766	-0.3959249	0.39448288	-0.2850937	0.066707835	1.394888
-0.3959249	-0.3959249	-0.25118005	0.078612015	1.0963578	1.4726528	0.8487322	0.7584871	-0.038163133	0.6492425	0.36624366	0.43922576	1.3951612	1.2094272	-0.3959249	-0.3959249	-0.3959249	-0.3959249	-0.3959249	-0.3959249	-0.3959249	-0.3959249	-0.3959249	-0.3959249	-0.3959249	-0.3959249	-0.3959249	-0.3959249	-0.3959249	-0.3959249	-0.3959249	-0.3959249	-0.3959249	-0.3959249	-0.3959249	-0.3959249	-0.3959249	-0.3039021	-0.3959249	-0.023853945	0.48757434	0.07420104	0.13223317	0.3154822	0.35889027	0.4887802	-0.25387087	-0.192634	0.44450986	1.0006737
-0.3959249	-0.3959249	-0.13502851	0.25790533	1.7044609	1.1859236	1.0017501	0.77340543	0.71831644	0.47252482	0.6397615	0.43900895	1.3173773	0.0011736623	-0.3959249	-0.3959249	-0.3959249	-0.3959249	-0.3959249	-0.3959249	-0.3959249	-0.3959249	-0.3959249	-0.3959249	-0.3959249	-0.3959249	-0.3959249	-0.3959249	-0.3959249	-0.3959249	-0.3959249	-0.3959249	-0.3959249	-0.3959249	-0.3959249	-0.18062125	-0.3959249	-0.3959249	-0.3959249	0.04885945	0.8215241	0.31053507	0.45691097	0.1818431	0.4279903	0.3559842	-0.3959249	-0.3959249	0.78340477	1.2230518
-0.3959249	-0.3959249	0.13211182	0.58246064	0.9699416	1.3665535	0.5088646	0.32037643	0.5383588	0.840783	1.6256793	0.22518961	-0.051261086	-0.3959249	-0.3959249	-0.3959249	-0.09991058	-0.3959249	-0.3959249	-0.3959249	-0.3959249	-0.3959249	-0.3959249	-0.3959249	-0.00028455208	-0.3959249	-0.3959249	-0.3959249	-0.3959249	-0.3959249	-0.3959249	-0.3959249	-0.3959249	-0.3959249	-0.3959249	-0.3959249	-0.09203814	0.74698323	-0.3959249	-0.33660993	0.43707436	0.5587817	1.3821281	0.22575495	1.275397	0.33964092	-0.20022218	-0.16126454	1.2352655	-0.31286386
-0.3959249	0.14459671	0.13171911	0.56858754	0.8951778	0.8586099	-0.3959249	0.80867016	0.84156585	1.4436015	1.4832392	-0.33045068	-0.3959249	-0.3959249	-0.3959249	0.14654027	0.81374997	-0.3959249	-0.3959249	-0.3959249	-0.3959249	-0.3959249	-0.36836004	-0.3959249	0.5894537	-0.3959249	-0.3959249	-0.3959249	-0.3959249	-0.3959249	-0.3959249	-0.3959249	-0.3959249	-0.3959249	0.21343139	-0.2813995	0.47966456	0.6984669	-0.3959249	-0.3959249	-0.3959249	0.71513927	1.1321458	-0.3959249	0.64804006	0.54894775	0.32981613	-0.3959249	0.5211239	-0.3959249
1.0971869	1.2359257	0.6119717	-0.3274851	0.98592633	0.5047661	-0.13915338	0.293737	0.5331389	0.971045	1.0644257	-0.3959249	-0.3959249	-0.3959249	-0.3959249	0.6560687	0.4617141	-0.3959249	-0.3959249	-0.3959249	-0.3959249	-0.3959249	0.5085249	-0.3959249	0.38708484	-0.3959249	-0.3959249	-0.3959249	-0.3959249	-0.3959249	-0.3959249	-0.3959249	0.008994115	0.11320447	0.8140734	-0.37445423	0.20163512	-0.17470066	-0.3959249	-0.3959249	-0.39036286	0.4645926	-0.16543533	-0.2687213	-0.21077166	0.8626661	0.773559	-0.17670758	0.30835176	-0.008386585
0.8063207	1.2600001	0.35770097	-0.3959249	0.48072207	0.13202891	-0.105410494	0.27043167	0.9768452	0.031026976	-0.21643718	-0.3959249	-0.3959249	-0.3959249	0.44862586	0.16615875	-0.3959249	-0.3959249	-0.3959249	-0.3959249	-0.3959249	-0.3959249	0.8148805	-0.34362832	-0.39001933	-0.3959249	-0.3959249	-0.3959249	-0.3959249	0.03118361	-0.16943663	0.47786686	-0.14600916	0.85785687	-0.19480278	-0.3959249	0.32656482	-0.3959249	-0.3959249	-0.3959249	0.6484371	0.30244815	-0.12989171	-0.017441226	-0.3959249	0.9446227	1.6517786	0.35913068	0.046898812	-0.12374496
0.106823355	0.34806228	-0.02070784	0.5330336	0.42373967	-0.0014961797	-0.30047014	0.76855725	-0.28868887	-0.3959249	-0.3959249	-0.3959249	-0.3959249	-0.3959249	-0.3959249	-0.3959249	-0.3959249	-0.3959249	-0.3959249	-0.3959249	-0.3959249	-0.07306708	0.53964806	-0.3959249	-0.3959249	-0.3959249	-0.3959249	-0.3959249	-0.39254007	0.101886764	0.3870629	0.60507596	-0.3959249	-0.28751162	-0.3959249	-0.3959249	-0.20571129	-0.31808904	-0.3959249	-0.3959249	-0.3959249	0.118234195	0.06592684	0.49530706	-0.3959249	0.3546918	0.7285078	0.48165277	-0.04997284	-0.3959249
-0.38183555	-0.3959249	-0.3959249	-0.3959249	0.14100192	-0.3959249	0.8309835	0.7938649	0.0038522945	-0.3959249	-0.3959249	-0.3959249	-0.3959249	-0.3959249	-0.3959249	-0.3959249	-0.3959249	-0.3959249	-0.3959249	0.10152461	0.61999214	0.2577994	0.04139923	-0.3959249	-0.3959249	-0.24987459	-0.09346207	-0.018320793	0.08009183	0.5182142	0.1896633	0.15101826	-0.3959249	-0.3959249	-0.3959249	-0.3959249	-0.3959249	-0.3959249	-0.3959249	-0.3959249	-0.21283273	0.61598194	0.56096035	0.6129878	-0.3959249	0.25021043	0.95431036	0.9210996	0.04994132	-0.3959249
0.43076438	-0.3959249	-0.3959249	-0.3959249	-0.26514506	-0.3959249	0.54034245	0.43905592	-0.009810978	-0.3959249	-0.3959249	-0.3959249	-0.3959249	-0.3959249	-0.3959249	-0.3959249	-0.3959249	-0.3959249	-0.3959249	0.16087946	0.7948203	0.30383563	0.07165221	-0.3959249	0.14705332	-0.21076205	0.36607087	0.04460695	0.97491914	0.07644087	-0.3959249	-0.3959249	-0.3959249	-0.3959249	-0.3959249	-0.3959249	-0.3959249	-0.3959249	-0.3959249	-0.3959249	0.19165224	0.53454304	0.057536364	0.23189794	-0.3959249	-0.036309734	0.6262166	0.6445963	0.5771145	-0.3959249
0.66037	-0.3959249	-0.3959249	-0.3959249	-0.3912975	-0.3959249	-0.30614242	-0.035779934	-0.30677998	-0.3959249	-0.3959249	-0.3959249	-0.3959249	-0.3959249	-0.3959249	-0.3959249	-0.3959249	-0.3959249	0.2524349	1.194085	0.41924134	-0.036812954	-0.3959249	-0.10685226	0.47986758	0.17368154	0.22616014	-0.3959249	-0.12008263	-0.2712	-0.3959249	-0.22344108	-0.3959249	-0.3959249	0.00039083007	0.03509413	-0.24849948	-0.3959249	-0.3959249	-0.25981033	0.74951386	0.2830945	0.310009	0.016528256	-0.3959249	0.023909869	1.0118431	0.93710065	1.2297752	0.34248182
1.2848297	-0.30878577	-0.3959249	-0.04440871	-0.3959249	-0.3217851	-0.3959249	-0.37261108	0.20642132	-0.3959249	-0.3959249	-0.3959249	-0.3959249	-0.18822162	-0.23406209	-0.39273903	-0.3022467	0.30594808	0.72042876	1.1949806	-0.3959249	0.48668295	-0.16880248	0.5310361	0.45310563	-0.3959249	-0.3959249	-0.3959249	0.19544701	-0.38194382	-0.3959249	-0.3959249	-0.3959249	-0.3179717	-0.039510086	-0.3959249	0.001496096	-0.3959249	-0.3959249	0.5108198	0.93486756	0.40134302	0.42937127	-0.3959249	-0.3959249	0.31016773	0.6788358	0.5585905	0.7492883	0.055766392
1.5027311	0.77815294	-0.3959249	-0.3959249	-0.3959249	-0.26685017	-0.3959249	-0.3959249	0.21775618	-0.3959249	-0.3959249	-0.3959249	0.0102938535	-0.24218678	-0.3959249	0.04414153	0.03072179	0.53355885	0.36483973	0.31508052	-0.3959249	0.7562601	0.012794924	-0.34371418	-0.3959249	-0.3959249	-0.3959249	-0.3959249	-0.3959249	-0.07350088	-0.3959249	-0.3959249	-0.3959249	0.033092346	-0.31718343	-0.3959249	-0.3959249	0.091843225	-0.26369134	0.27965635	1.088985	0.074052066	0.5714144	0.11462028	-0.3959249	1.04879	0.6530858	-0.051156357	0.08194438	-0.066579394
0.9257811	1.4169031	0.08862575	-0.3959249	-0.00042703742	-0.3959249	-0.3959249	-0.10133897	-0.3959249	-0.3959249	-0.3959249	-0.33510706	-0.016834995	0.12850775	0.11955671	0.25138837	0.9859861	0.32748136	0.31129193	0.8545763	0.5781118	0.050695185	-0.3959249	-0.3959249	-0.3959249	-0.3959249	-0.3959249	-0.3959249	-0.3959249	-0.087588154	-0.3959249	-0.3959249	-0.3959249	-0.030843597	-0.37189117	-0.3959249	-0.3959249	-0.3959249	-0.3959249	-0.084082	0.80323255	0.48915842	0.66930336	0.3301602	-0.126776	1.2907025	0.99406755	0.5611477	-0.076453365	0.054552086
1.1885891	2.2535474	0.52004504	0.18490595	0.19666886	-0.2862274	-0.3959249	-0.06835594	-0.3959249	-0.3959249	-0.3959249	-0.21823433	0.07130093	-0.04581236	-0.2485241	0.15651846	0.47702894	-0.041696426	-0.12422902	0.17274258	-0.24839081	-0.3959249	-0.3959249	-0.3959249	-0.3959249	-0.3959249	-0.3959249	-0.3959249	-0.3959249	-0.3959249	0.008983943	-0.3959249	-0.37168851	-0.10876658	-0.3959249	-0.3959249	-0.3959249	-0.3959249	-0.3959249	-0.3959249	0.35007298	0.92378676	1.2475296	1.1658994	-0.24518855	1.0614551	1.396713	-0.046244215	0.6430632	0.29714495
1.3977112	2.104842	1.7038761	0.4469028	-0.036627606	-0.3959249	0.18694326	-0.3959249	-0.3959249	-0.3959249	-0.3959249	-0.3959249	-0.3959249	-0.11585619	0.039085478	0.95392317	-0.24570511	-0.3959249	0.37773207	0.33109933	-0.3959249	-0.23656099	-0.3959249	-0.3959249	-0.3959249	-0.3959249	-0.3959249	-0.3959249	-0.3959249	-0.22967876	0.19014162	-0.25639322	-0.3959249	0.3452134	-0.3959249	-0.3959249	-0.3959249	-0.3959249	0.77647376	1.0056254	0.7548237	1.2258065	1.7768817	1.1044703	-0.3959249	0.8216247	0.12313759	-0.3959249	-0.3959249	-0.04945185
1.3074069	2.3135214	1.7747344	0.35495633	0.51315045	-0.3959249	0.36142534	-0.3959249	-0.37071976	-0.3959249	-0.3959249	-0.3959249	-0.33416712	0.9107461	0.21649659	0.37733105	-0.3959249	-0.3959249	-0.3959249	-0.22587341	0.73364407	0.97003967	0.066671796	-0.3959249	-0.3959249	-0.3959249	-0.3959249	-0.3959249	-0.321857	-0.3959249	0.16939037	0.016272252	-0.3959249	-0.2248144	-0.3959249	-0.3959249	-0.37201312	0.90594405	1.1778721	1.4193866	0.759084	1.7390096	1.5335495	0.23582897	-0.022581456	-0.31077775	-0.3959249	-0.3959249	-0.3959249	0.088753715
1.2615705	1.942158	1.8613448	1.0385786	0.58362585	-0.3959249	-0.3959249	-0.3959249	-0.3959249	-0.3959249	-0.2410231	-0.3593427	0.72912544	1.0880364	-0.3959249	0.13053373	-0.3959249	-0.3959249	-0.3959249	-0.3959249	0.50136113	1.0720446	1.0512941	1.1752084	-0.16996485	-0.3959249	-0.3959249	-0.3959249	-0.35329047	-0.3959249	0.217252	0.051848967	-0.3959249	-0.10960473	-0.20008618	0.50095683	0.4892276	0.94134253	1.0869709	1.0941013	1.409987	1.4213065	1.3574826	-0.15459037	0.045156717	-0.3959249	-0.3959249	-0.3959249	-0.3959249	0.06253658
0.94070196	1.2240561	1.8302683	1.7242254	0.6590516	-0.3959249	-0.3959249	-0.3959249	-0.3959249	-0.2004925	0.2227638	0.5151801	0.7522143	0.31072024	-0.3959249	-0.3959249	-0.3959249	-0.3959249	-0.3959249	-0.3959249	-0.35989356	0.2593215	0.55377537	0.83215636	0.01835361	-0.31545463	-0.3959249	-0.3959249	-0.3959249	-0.3959249	-0.13109526	0.0041259634	-0.30098233	0.6390638	0.6437778	-0.073541224	0.079876676	0.98521423	0.5062448	0.5601755	1.5340583	1.3667407	1.0027635	-0.3959249	-0.39418262	-0.3959249	-0.3959249	-0.3959249	-0.3959249	-0.3959249
-0.3959249	1.2900732	1.4213033	1.9990425	-0.09102084	-0.3959249	-0.3959249	0.02009194	0.41128242	0.60605884	0.8601811	1.3401263	0.5887805	0.07006428	-0.3959249	-0.3959249	-0.3959249	-0.3959249	-0.3959249	-0.3959249	-0.3959249	-0.3959249	-0.3959249	-0.04867316	0.044736	0.04611598	0.019246027	0.10770422	-0.3959249	0.10652947	0.5186319	0.22887461	0.6157115	1.0374259	-0.117724925	-0.3959249	-0.02530655	0.52181196	0.041276753	0.09468159	0.6999232	0.25905353	1.5277919	-0.3959249	-0.031415254	-0.3959249	-0.3959249	-0.3959249	-0.3959249	-0.3959249
-0.3959249	0.1274137	1.2133824	1.941218	0.8371488	-0.3959249	-0.3959249	-0.3959249	0.01285365	0.7231677	0.79971224	1.1272267	0.72959566	0.23912731	-0.3959249	0.28919643	0.13072138	-0.3959249	-0.3959249	-0.3959249	-0.3959249	-0.3959249	-0.3959249	-0.3959249	0.09567413	0.2950317	0.7743492	0.48775208	-0.22597931	0.002886542	0.15720071	0.062129173	0.4096779	0.5791253	-0.3959249	-0.3959249	-0.16629049	-0.3959249	-0.28965583	-0.27230301	1.0484376	0.47753224	1.2322192	-0.026637098	-0.3959249	-0.3959249	-0.3959249	-0.3959249	-0.3959249	-0.3959249
-0.3959249	-0.3959249	1.6151822	2.3654692	1.8489585	0.049170792	-0.3959249	-0.3959249	-0.3959249	-0.3775157	0.4265336	0.7980985	0.6122376	-0.3959249	-0.3959249	-0.3959249	0.06819267	0.45653105	0.057228748	-0.17445982	-0.3959249	-0.3959249	-0.3959249	-0.3959249	0.07121768	-0.11866418	0.7422719	0.32861763	-0.023560017	0.44447714	0.41852027	0.07903143	0.40366346	0.45064068	-0.3959249	-0.3959249	-0.3871826	-0.3959249	-0.3959249	-0.31262675	0.35766876	1.5785772	1.6877669	0.2032658	-0.3959249	-0.3959249	-0.3959249	-0.3959249	-0.3959249	-0.3959249
-0.3959249	-0.3959249	1.2339977	1.885886	1.7567973	0.5460906	-0.3959249	-0.3959249	-0.3959249	-0.3959249	0.44596696	0.2839914	-0.027403312	-0.3959249	-0.3959249	-0.3959249	-0.3959249	0.29393482	0.46439987	0.13703698	-0.0591131	-0.3959249	0.3271397	0.20428675	-0.3959249	-0.3959249	-0.21971753	-0.3959249	-0.053636037	0.23074496	0.13393408	0.05918658	0.12685941	0.57412404	1.0017238	-0.2382503	-0.3959249	-0.3959249	-0.3959249	0.008833212	-0.26219124	1.5364146	1.1984135	0.7451798	-0.3959249	-0.36811635	-0.3959249	-0.3959249	-0.3959249	-0.3959249
-0.3959249	-0.3959249	0.68360335	1.7935947	1.7422762	0.7904923	-0.3959249	-0.3959249	0.24783415	0.3619787	0.552163	-0.3959249	-0.3959249	-0.24917378	-0.3959249	-0.3959249	-0.3959249	-0.3959249	-0.3959249	-0.16575968	-0.115851626	-0.13414475	1.0613402	0.52411085	-0.3959249	-0.3959249	0.12590656	-0.23929864	-0.12817253	-0.3959249	0.11949588	0.36010632	-0.3959249	0.37952116	1.2743888	0.1628563	-0.3959249	-0.3959249	-0.3959249	0.42059252	-0.27061605	0.86541766	1.4576467	-0.20774697	0.09133444	-0.3959249	-0.3959249	0.3009055	-0.3959249	-0.3959249
-0.3959249	-0.3959249	0.18346666	2.0806007	2.0161219	1.3757465	0.19809267	-0.3959249	0.62511617	0.8414948	0.18514876	-0.3959249	-0.3959249	-0.2696801	-0.3959249	-0.3959249	-0.3959249	-0.3959249	-0.3959249	-0.3959249	-0.3959249	-0.12218044	0.53406334	-0.034505144	-0.3959249	-0.3959249	-0.33142835	0.2830362	-0.16201824	-0.3959249	-0.328852	-0.3959249	-0.3959249	0.027286988	1.5599585	0.5898549	0.1963941	-0.3959249	-0.3959249	0.3523643	0.5082762	0.8705706	1.2820379	0.14766955	-0.3959249	0.047210533	-0.36146787	0.64519334	-0.3959249	-0.3959249
-0.3959249	-0.3959249	-0.3953621	1.3211362	1.603579	1.8044373	0.6081036	0.20059825	0.84198225	0.5189696	-0.3959249	-0.3959249	-0.3959249	-0.3959249	-0.3959249	-0.3959249	-0.3959249	-0.3959249	-0.3959249	-0.3959249	0.6043431	0.45806733	0.66179156	-0.3959249	-0.3959249	-0.3959249	-0.3959249	-0.060119245	-0.3959249	-0.3959249	-0.27536985	-0.3959249	-0.3959249	0.429074	0.9112788	0.499353	0.76584893	0.027892342	-0.21867724	0.4413043	0.814251	1.2841711	-0.3959249	-0.3959249	-0.25912878	-0.3959249	-0.34791163	-0.3959249	-0.3959249	-0.3959249
-0.3959249	-0.3959249	-0.3959249	0.5707876	1.3125647	1.3699424	1.0132296	0.6617962	0.8163178	0.0030404127	-0.3959249	-0.14965872	-0.3959249	-0.3959249	-0.3959249	-0.3959249	-0.3959249	-0.3959249	-0.3959249	0.106391795	1.1008433	1.2370929	-0.16803409	-0.3959249	-0.3959249	-0.3959249	-0.0015820309	-0.1278378	-0.3959249	-0.3959249	-0.20011142	-0.3959249	-0.3959249	0.39410153	0.24217245	0.2300756	1.0458201	1.1123508	0.16295815	0.29949903	1.1216215	1.751737	0.53889835	-0.3959249	-0.3959249	-0.3959249	-0.3959249	-0.3959249	-0.3959249	-0.13809133
-0.3959249	-0.3959249	-0.3959249	-0.3797464	1.1407183	0.6970115	1.1840029	0.204159	-0.29215485	-0.15761673	-0.3959249	-0.3959249	-0.3959249	-0.3959249	-0.3959249	-0.3959249	-0.3959249	-0.3959249	0.60807365	0.39120606	0.46616238	0.23409687	-0.3959249	-0.3959249	-0.3959249	-0.3959249	-0.3959249	-0.3959249	-0.33895105	-0.37451902	-0.2684422	-0.06973617	-0.3959249	0.2148727	0.07487554	-0.19770053	1.2519728	0.6288289	0.26339298	0.38833666	0.8153358	2.0251467	1.0757744	0.035523638	-0.3959249	-0.3959249	-0.3959249	-0.3959249	-0.3959249	-0.3959249
-0.3959249	-0.3959249	-0.3959249	-0.3959249	0.78156155	1.0265517	0.7164275	0.12424805	-0.3959249	-0.3097195	-0.3959249	-0.3959249	-0.39201483	-0.3959249	-0.3959249	-0.3959249	-0.3959249	-0.00032578243	1.0228361	0.0572033	-0.045097698	-0.3959249	-0.3959249	-0.3959249	-0.3959249	-0.3959249	-0.3959249	-0.3959249	-0.3959249	-0.3959249	0.027164428	-0.3959249	-0.3959249	-0.3959249	-0.3959249	-0.3959249	0.45149332	1.0627046	0.7046177	0.2202434	0.5492795	1.2136456	0.34707838	-0.3959249	-0.3959249	-0.35002306	-0.3959249	-0.3959249	-0.3959249	-0.3959249
-0.3959249	-0.3959249	-0.3959249	0.1566067	0.4936921	1.6776638	0.10440152	0.34036958	-0.3959249	-0.3959249	-0.3959249	-0.3959249	-0.3959249	-0.3959249	-0.3959249	-0.3959249	0.32075977	0.61966586	0.55614907	0.6805863	-0.046069726	-0.3959249	-0.3959249	-0.3959249	-0.3959249	-0.3959249	-0.3959249	-0.3959249	-0.3959249	-0.3959249	-0.25665137	-0.3959249	-0.3959249	-0.3959249	-0.3959249	-0.3959249	0.20355017	0.6014318	1.3014833	0.25532624	0.8373074	0.92417085	0.5199783	0.26315778	-0.3959249	-0.16934839	-0.3959249	-0.3959249	-0.3959249	-0.3959249
-0.3959249	-0.3959249	-0.22836506	0.7117695	0.31756407	0.73048717	0.33275607	0.2615161	-0.14190987	-0.3959249	-0.3959249	-0.3959249	-0.3959249	-0.3959249	-0.3959249	0.77689266	1.1632208	1.0147946	0.83206815	-0.3959249	-0.21785522	-0.3959249	-0.3959249	-0.3959249	-0.3959249	-0.3959249	-0.3959249	-0.3959249	-0.3959249	-0.3959249	-0.3959249	-0.3959249	-0.2835236	-0.3959249	-0.3959249	-0.3959249	-0.3959249	0.31080395	0.82080597	-0.012370105	0.59862286	0.4719428	-0.3959249	0.42916265	0.5288021	0.9564465	0.5174025	-0.3959249	-0.3959249	-0.31267548
-0.3959249	-0.3959249	-0.29848844	0.33341694	0.25722086	0.11482656	-0.057190157	0.8687731	0.8385935	-0.3959249	-0.3959249	-0.3959249	-0.3959249	-0.3959249	-0.3959249	1.376146	1.6974075	1.4416393	-0.3959249	-0.3959249	-0.3959249	-0.3959249	-0.3959249	-0.3959249	-0.3959249	-0.3959249	-0.3959249	-0.3959249	-0.3959249	-0.3875942	-0.3959249	-0.3959249	-0.3959249	0.4486833	-0.3959249	-0.3959249	-0.3959249	-0.3959249	-0.07773429	0.07089767	-0.05168555	-0.3959249	-0.3959249	-0.3959249	0.04237298	1.4503382	0.96288615	0.77555096	-0.313945	-0.06778608
0.13411897	-0.3012065	0.1984701	0.727834	0.19266805	-0.17316133	-0.18745033	1.5702405	1.6707757	-0.01859647	-0.3959249	-0.3959249	-0.3959249	-0.3959249	0.80883104	0.608348	0.62628055	-0.070988506	-0.3959249	-0.3959249	-0.3959249	-0.3959249	-0.3959249	-0.3959249	-0.3959249	-0.3959249	-0.18432663	-0.3959249	-0.3959249	-0.3959249	-0.3959249	-0.3959249	0.45861843	0.05954698	-0.3959249	-0.3959249	-0.36295414	-0.3959249	-0.33020222	0.25544518	-0.16154061	-0.3959249	0.015816752	-0.3959249	-0.3959249	0.55494285	0.34904563	-0.16537814	0.6622437	1.0084765
-0.3959249	0.4193382	0.63979816	0.58413404	-0.3959249	-0.3959249	-0.27805385	1.5496423	1.8339055	0.9436213	-0.3959249	-0.3959249	-0.3959249	0.9873072	1.3264639	-0.3959249	-0.3959249	-0.3959249	0.24479872	-0.3959249	-0.3959249	-0.3959249	-0.3959249	-0.3959249	-0.3959249	-0.3959249	0.26407287	-0.12509488	-0.095632	-0.3959249	-0.3959249	-0.30171135	0.27640685	-0.3959249	-0.3959249	-0.39023364	-0.3959249	-0.3959249	-0.3959249	0.5991534	-0.07771472	0.08486718	-0.3959249	-0.3959249	-0.3959249	-0.38406304	-0.1620764	-0.3959249	-0.3959249	0.48564124
-0.3058003	-0.3959249	0.04347753	-0.103756405	-0.3959249	-0.3959249	-0.3959249	1.1542668	1.8772923	0.80203086	-0.3959249	-0.3959249	0.67684567	1.9138049	0.9863398	-0.3959249	-0.3959249	-0.3959249	0.7498052	-0.10977794	-0.3959249	-0.34292984	-0.3959249	-0.3959249	-0.3959249	-0.3959249	-0.052221023	0.20972611	-0.3959249	-0.3959249	-0.3959249	-0.3959249	-0.3959249	-0.076857924	-0.3959249	-0.34682256	-0.3959249	-0.3959249	-0.3959249	0.21531288	0.6851653	0.8378073	0.42682898	-0.3959249	-0.3959249	-0.3959249	-0.027395274	-0.3959249	-0.3959249	0.061301846
0.7712537	0.17531854	-0.3959249	-0.3959249	-0.3959249	-0.3482119	-0.3959249	-0.07399141	0.263998	0.82774484	-0.3959249	0.37863284	1.4024479	1.1997974	0.5430189	-0.3959249	-0.3959249	-0.25863189	0.097859085	0.213818	-0.3959249	-0.3959249	-0.3959249	-0.3959249	-0.12696677	-0.3959249	-0.07830059	0.42296278	-0.3959249	-0.3959249	-0.3959249	-0.3959249	-0.3959249	-0.34466967	-0.29842436	0.11864001	-0.3959249	-0.3959249	-0.3959249	-0.15535447	0.5223472	0.8101295	0.43152025	0.6389857	-0.3959249	-0.3959249	-0.3959249	-0.3959249	-0.3959249	-0.3959249
1.0706826	1.0477005	-0.3959249	-0.3959249	-0.36787176	-0.3959249	-0.3959249	-0.3959249	-0.3959249	1.029657	-0.3959249	1.4024887	0.64168197	0.4095864	-0.3959249	-0.3959249	-0.3959249	-0.054273244	-0.008757449	0.6003165	-0.3959249	-0.3959249	-0.3959249	-0.3959249	-0.3959249	-0.3959249	-0.3018207	0.83436483	-0.3959249	-0.3959249	-0.3959249	-0.3959249	-0.28034988	-0.3959249	0.07324483	-0.3959249	-0.3959249	-0.3959249	-0.3959249	-0.3959249	0.68335813	1.2826438	-0.07384916	0.7057318	-0.12585813	-0.3959249	-0.3959249	-0.3959249	-0.09025757	0.6106168
0.9344885	0.32670206	-0.3959249	-0.31906497	-0.018652728	-0.33898446	-0.3959249	-0.3959249	-0.38767895	0.94806635	1.4520401	1.0632896	0.6407614	-0.3959249	-0.35749993	-0.3959249	-0.3959249	-0.14116052	0.35119948	0.16893344	-0.3959249	-0.3959249	-0.3959249	-0.3959249	-0.3959249	-0.3959249	-0.0718674	-0.3693003	-0.24224137	-0.3959249	-0.3959249	-0.2137391	-0.3959249	0.2817875	-0.02283206	-0.3959249	-0.3959249	-0.3959249	-0.3959249	-0.3959249	0.6041096	0.7434496	0.06795424	0.3662748	0.84693474	-0.056800917	-0.3959249	-0.3959249	0.2930467	0.7314678
0.31690848	-0.3959249	-0.3959249	-0.3959249	-0.03782977	-0.09531323	-0.3959249	-0.2859804	-0.3959249	0.3909713	1.5944551	0.88918096	0.008272018	-0.23379181	-0.007960385	-0.3959249	-0.3959249	-0.15424603	0.49760133	-0.3959249	-0.3959249	-0.3959249	-0.3959249	-0.3959249	-0.3959249	-0.3959249	-0.3959249	-0.3959249	-0.3959249	-0.3959249	-0.32389838	-0.3959249	0.30391967	0.5243054	-0.11334219	-0.3959249	-0.3297495	-0.3959249	-0.3959249	-0.3959249	1.1392573	0.27205628	0.05208994	-0.3959249	-0.3959249	0.13549262	-0.3959249	-0.3959249	0.26736635	0.44465345
-0.3959249	-0.3959249	-0.3959249	-0.3959249	-0.3959249	0.31288818	0.17574993	-0.3959249	-0.3959249	1.0697275	0.5990543	-0.37745717	-0.3959249	0.032933157	0.39051062	-0.31238002	-0.3959249	-0.3959249	0.32309788	-0.3959249	-0.3959249	-0.3959249	-0.3959249	-0.3959249	-0.3959249	-0.3959249	-0.3959249	-0.3959249	-0.3959249	-0.3959249	-0.3959249	-0.16269879	0.28302288	0.45958176	-0.38842854	-0.3959249	-0.3959249	-0.3959249	-0.3959249	-0.3959249	-0.06433979	0.16889137	-0.28038478	-0.3959249	-0.3959249	-0.35938606	0.12426508	0.325399	0.5265158	0.04009694
-0.3959249	-0.3959249	-0.3959249	-0.3959249	-0.36881897	0.46897733	0.28390563	-0.006179192	1.2348936	1.1080554	0.6464778	-0.27065283	-0.3959249	-0.3959249	-0.38950983	-0.30774152	-0.3959249	0.08415169	-0.3959249	-0.3959249	-0.3959249	-0.3959249	-0.21205683	-0.2455039	-0.3959249	-0.3959249	-0.3959249	-0.3959249	-0.3959249	-0.3959249	-0.3959249	-0.033697907	0.010008297	0.4841013	-0.3959249	-0.3959249	-0.3959249	-0.3959249	-0.3959249	-0.3959249	0.08454274	-0.2037149	-0.080666564	-0.3959249	-0.3959249	-0.3959249	0.2146099	1.2350785	-0.19448009	-0.294686
-0.3959249	-0.3959249	-0.3959249	-0.3959249	-0.3959249	0.30524448	-0.1794039	0.8985029	0.65193546	1.0184783	0.9976983	0.17378347	-0.28415486	-0.3959249	-0.3959249	-0.3959249	-0.27825677	-0.093528144	-0.3959249	-0.3959249	-0.3959249	-0.053095523	-0.050962176	-0.3959249	-0.3959249	-0.3959249	-0.3959249	-0.3959249	-0.3959249	-0.3959249	-0.3959249	-0.30649278	-0.3959249	0.7437102	-0.05036053	-0.3959249	-0.2684762	-0.3959249	-0.3959249	-0.3959249	-0.32014897	-0.13090378	-0.3959249	-0.3959249	-0.3959249	-0.3959249	-0.3959249	1.2613711	0.34603366	0.2016363
-0.3959249	-0.3959249	-0.3959249	-0.047358185	-0.3959249	-0.3959249	0.20132491	0.57908624	0.9161075	0.24600646	0.26956937	0.032261293	-0.33195555	-0.3959249	-0.3959249	-0.3959249	-0.14420502	-0.3959249	-0.15180309	-0.3959249	-0.3959249	0.4231447	-0.3959249	-0.3959249	-0.3959249	-0.3959249	-0.013218027	0.17929874	-0.3959249	-0.3959249	-0.3959249	-0.3959249	-0.3959249	-0.35317957	-0.21681741	-0.3959249	-0.24510734	-0.3959249	-0.3959249	-0.3959249	-0.3959249	-0.3959249	-0.3959249	-0.3959249	-0.3959249	-0.3959249	-0.3959249	0.23212455	0.8635354	1.0458176
-0.3959249	-0.340176	-0.3959249	-0.3959249	-0.31690753	0.522777	0.35548776	0.772238	-0.3959249	-0.0068243947	-0.06897512	0.48618618	-0.29340145	-0.3959249	-0.3959249	-0.3959249	0.40921485	-0.3959249	-0.3959249	-0.3959249	-0.3959249	-0.212412	-0.3959249	-0.3959249	-0.3959249	-0.3959249	0.20604259	-0.3959249	-0.39152342	-0.3959249	-0.3959249	-0.3959249	-0.3959249	-0.3959249	-0.3959249	-0.17708491	-0.18642877	-0.3959249	-0.3959249	-0.3959249	-0.3959249	-0.3959249	-0.3959249	-0.3959249	-0.3959249	-0.3959249	0.1206562	0.37596002	1.361661	1.0509288
-0.3959249	-0.3959249	-0.3959249	-0.3959249	0.47745496	1.6565638	0.92105466	-0.3959249	-0.3959249	-0.17247534	0.007990313	0.09726562	-0.028756462	-0.3959249	-0.3959249	-0.3959249	0.4602339	0.21463385	-0.3959249	-0.3959249	-0.3959249	-0.3959249	-0.3959249	-0.3959249	-0.3959249	0.49786904	0.44186744	-0.3959249	-0.3959249	-0.3959249	-0.050285436	-0.3959249	-0.3959249	-0.3959249	0.17508392	-0.13090561	-0.37239006	-0.3959249	-0.3959249	-0.3959249	-0.3959249	-0.3959249	-0.3959249	-0.3959249	-0.3959249	-0.3959249	-0.21068604	1.1705008	0.8073292	0.8482854
-0.3959249	-0.20592898	-0.22373968	-0.014101444	1.2805556	1.6043863	0.50870574	-0.3959249	-0.3959249	0.2856323	0.098328106	0.5325418	0.5340987	-0.3959249	-0.3959249	-0.22082427	0.13343513	0.110620484	-0.3959249	-0.35529304	-0.3959249	-0.3959249	-0.3959249	-0.3959249	-0.3959249	-0.3959249	-0.3959249	0.2851433	-0.3959249	-0.3959249	-0.3959249	-0.3959249	-0.3959249	-0.3959249	0.4415561	-0.019172942	-0.3221228	-0.3959249	-0.3959249	-0.3959249	-0.3959249	-0.3634796	-0.3959249	-0.2756634	-0.0447545	0.30641085	-0.23930201	1.3019019	-0.08897515	0.6883683
-0.3959249	-0.29982716	0.93444794	0.81311786	0.84971297	1.4740322	-0.07737757	-0.3959249	-0.3959249	0.23283175	0.36063707	0.15899847	0.42396328	-0.3959249	-0.3959249	-0.38105297	0.5248829	-0.09928369	-0.3959249	-0.3959249	-0.3959249	-0.3959249	-0.3959249	-0.3959249	-0.3959249	-0.3959249	-0.3959249	0.46971262	-0.3959249	-0.3959249	-0.3959249	-0.3959249	-0.3959249	0.011514649	0.22700685	-0.3959249	0.0061994516	-0.3959249	-0.3959249	-0.3959249	-0.3959249	0.05309458	-0.3959249	-0.0081135435	1.1985083	-0.14981827	-0.26235974	-0.019414673	-0.20047528	-0.32365364
-0.106376	0.2039089	1.4059564	1.8294725	0.7165195	-0.3959249	-0.3959249	-0.3959249	-0.3959249	-0.3959249	0.66020596	-0.0815014	0.35112998	-0.3959249	-0.3959249	-0.3959249	0.5435843	0.11205601	-0.3959249	-0.3959249	-0.23134528	-0.3959249	-0.3959249	-0.10402599	-0.17171268	-0.07988373	-0.28679135	-0.3959249	-0.3959249	-0.3959249	-0.3959249	-0.3959249	-0.30692023	0.2331181	-0.3959249	-0.3959249	-0.3959249	-0.3959249	-0.3959249	-0.3959249	-0.3959249	0.41250175	-0.3959249	-0.2634763	0.8741688	-0.3959249	-0.18335679	0.032133833	0.06577427	-0.3672812
0.6629582	1.6493943	1.3060822	1.484891	-0.3959249	-0.3959249	-0.3959249	-0.3959249	-0.3959249	-0.3959249	0.40666696	0.47328973	0.72033274	-0.07448314	-0.3959249	0.32828134	0.24050407	-0.3959249	-0.3959249	-0.3959249	-0.2343538	-0.3959249	-0.34912148	0.3630164	0.02827321	-0.048021156	-0.3959249	-0.3959249	-0.3959249	-0.3959249	-0.3959249	-0.26063898	-0.2736198	0.025820527	-0.3959249	-0.3959249	-0.3298562	-0.3959249	-0.3959249	-0.3959249	-0.3959249	-0.048619438	-0.3959249	0.63629395	0.5982989	-0.3959249	-0.3959249	0.67490697	-0.35123122	-0.3959249
1.4827516	0.97289926	1.366792	0.44554377	-0.3959249	-0.3959249	-0.3959249	-0.3959249	-0.3959249	-0.3959249	-0.3959249	0.89298683	0.3035547	-0.091942556	-0.23256561	-0.109619886	-0.3959249	-0.3959249	-0.3959249	-0.3959249	-0.3959249	-0.3959249	0.6810189	0.4913987	-0.3959249	-0.3959249	-0.3959249	-0.3959249	-0.3959249	-0.3959249	-0.14892504	0.7132754	-0.27837288	-0.3959249	-0.3959249	-0.3959249	-0.3959249	-0.3959249	-0.3959249	-0.3959249	0.1378345	-0.3959249	-0.3959249	1.9214188	-0.01987235	-0.3959249	-0.3959249	0.42508993	-0.3959249	-0.3959249
1.3560351	1.7316206	-0.3959249	-0.030854438	0.25144267	-0.3959249	-0.3959249	-0.3959249	-0.3959249	-0.3959249	-0.2912169	0.0023417992	-0.3959249	-0.2675875	0.07456889	0.014888462	-0.3959249	-0.3959249	-0.3959249	-0.3959249	-0.3959249	-0.3959249	0.12887761	0.15470526	-0.3959249	-0.3959249	-0.3959249	-0.3959249	-0.3959249	-0.2405198	0.43847075	0.45918268	-0.11885998	-0.3959249	-0.3959249	-0.3959249	-0.3959249	-0.3959249	-0.3959249	-0.3959249	0.50326467	0.10934126	1.3188474	1.19408	-0.3959249	-0.29800254	-0.3959249	-0.37158075	-0.010382342	-0.3959249
1.4950448	0.46925512	-0.3959249	-0.3959249	0.6842772	0.2373845	-0.3959249	-0.3959249	-0.0219157	-0.34445822	-0.3959249	-0.3959249	-0.3959249	-0.3959249	-0.17895748	0.4309962	-0.10068232	-0.3959249	0.16193822	-0.3959249	-0.3959249	-0.3959249	-0.3959249	-0.3959249	-0.3959249	-0.3959249	-0.3959249	-0.3959249	-0.3959249	0.066437386	0.31614733	-0.19166292	-0.3959249	-0.3959249	-0.3959249	-0.3959249	-0.3959249	-0.3959249	-0.3959249	-0.062022727	1.4403169	1.8466542	1.9799955	-0.14159979	-0.3959249	0.10930086	-0.3959249	-0.3959249	-0.3959249	-0.3959249
-0.16384353	-0.3959249	-0.3959249	-0.3959249	-0.12723432	0.106503814	0.2449353	-0.20586495	-0.024353439	0.13241571	-0.3959249	-0.3959249	-0.3959249	-0.18689315	0.5460446	0.6136685	0.95266706	0.026725711	-0.13366005	-0.08372269	-0.3959249	-0.3959249	-0.3959249	-0.3959249	-0.3959249	-0.3959249	-0.3959249	-0.3959249	-0.3959249	0.44149306	0.39153278	-0.3959249	-0.3959249	-0.3959249	-0.3959249	-0.3959249	-0.3959249	-0.3959249	-0.3959249	1.2854377	1.938437	2.0084631	0.76517063	-0.3959249	-0.3959249	0.20698427	-0.3959249	-0.3959249	-0.3959249	-0.3959249
-0.3959249	-0.3959249	-0.3959249	-0.3959249	-0.3959249	-0.030332172	0.47262695	-0.3959249	0.50052184	-0.3959249	-0.3959249	0.030621454	-0.25535464	0.7872209	0.6268284	0.7625721	0.7127644	0.18565558	0.10754014	-0.3959249	-0.3959249	-0.3959249	-0.3959249	-0.3959249	-0.3959249	-0.3959249	-0.3959249	-0.3959249	-0.3959249	0.25454947	-0.19426477	-0.3959249	-0.24652374	-0.3959249	-0.3959249	-0.3959249	-0.3959249	-0.3959249	1.7823137	1.9491637	1.3904402	-0.35469306	-0.3959249	-0.3959249	-0.18664543	0.5592094	-0.3959249	-0.3959249	-0.3959249	-0.3959249
-0.3959249	-0.3959249	-0.3959249	-0.3959249	-0.3959249	-0.3959249	0.6285629	0.1708495	0.34417853	-0.3959249	-0.3959249	-0.2907543	-0.3959249	0.03148633	1.0462871	0.8141011	0.9663271	0.9809084	0.8690419	0.1766397	-0.3959249	-0.3959249	-0.3959249	-0.3959249	-0.3959249	-0.3959249	-0.3959249	-0.3959249	-0.3959249	-0.012622133	-0.3959249	-0.3959249	0.16896793	-0.3959249	-0.3959249	-0.3959249	-0.3959249	0.30731532	2.797624	2.2399592	0.034160104	-0.3959249	-0.3665647	-0.22057416	0.58899677	0.17913474	-0.021708	-0.3959249	-0.3959249	-0.3959249
-0.3959249	-0.3959249	-0.3959249	-0.3959249	-0.3959249	-0.3959249	0.20449525	1.3477962	0.7426057	-0.036399603	-0.1103966	-0.06695936	-0.3959249	0.161434	1.2712419	0.93491846	0.55610687	1.035034	0.6375449	0.63725996	-0.07954735	-0.3959249	-0.3959249	-0.3959249	-0.3959249	-0.3959249	-0.114893995	-0.3959249	-0.3959249	-0.3959249	-0.3959249	-0.3959249	-0.3057076	-0.3959249	-0.3959249	-0.3959249	0.47975993	0.19927607	2.48494	1.5502344	-0.1976794	-0.3959249	-0.30276018	0.10848215	-0.34021392	-0.3959249	-0.3959249	-0.3959249	-0.3959249	-0.3959249
-0.3959249	-0.3959249	-0.3959249	-0.37644613	-0.3959249	-0.3959249	-0.19968224	0.09453207	1.1825294	0.72025824	-0.34867042	-0.3959249	-0.3959249	-0.07949522	1.8880129	0.27620694	-0.15149157	0.21872085	0.5801809	0.9356286	0.54878	0.5091381	-0.26681197	-0.3959249	-0.3959249	-0.033830557	-0.17523669	-0.3959249	-0.3959249	-0.3959249	-0.3959249	-0.3959249	-0.3959249	-0.3959249	-0.3959249	-0.3959249	1.2657918	0.55704117	0.40289786	-0.3959249	-0.3959249	-0.3959249	0.37170422	-0.13395022	-0.3959249	-0.3959249	-0.3959249	-0.3959249	-0.3959249	-0.3959249
-0.3959249	-0.3959249	-0.3959249	-0.3959249	-0.3959249	-0.3959249	-0.3959249	-0.3959249	0.20172738	0.5832076	-0.3959249	-0.3959249	-0.3959249	-0.29216453	1.0367534	0.10521801	0.16613309	-0.3959249	0.59155524	1.2639576	0.99630165	0.82413226	0.64502317	0.32622486	-0.3959249	0.47752285	-0.17445634	-0.3959249	-0.3959249	-0.3959249	-0.3959249	-0.3959249	-0.3959249	-0.3959249	-0.3959249	-0.06950513	1.8236312	0.49229503	-0.3959249	-0.3959249	-0.3959249	-0.3959249	-0.29657063	0.15756631	-0.3959249	-0.3959249	-0.02236643	-0.3959249	-0.3959249	-0.3959249
-0.3959249	-0.3959249	-0.3959249	-0.3959249	-0.3959249	-0.3959249	-0.3303103	0.15133357	-0.001558088	-0.3959249	0.03969422	-0.16008985	-0.15392703	-0.3959249	0.27876285	0.43488675	0.09209061	-0.3959249	-0.3959249	0.7481368	1.1814196	1.2479992	0.91351724	0.8455043	0.4942104	0.3109699	-0.018363027	-0.3959249	-0.3959249	-0.3959249	-0.3959249	-0.3959249	-0.3959249	-0.3959249	0.079560146	1.7577212	1.6091154	0.15926315	-0.3959249	-0.3959249	-0.3959249	-0.3959249	-0.3959249	-0.35715732	-0.3959249	-0.3959249	-0.3959249	-0.3959249	-0.3959249	-0.3959249
-0.3959249	-0.3959249	-0.3959249	-0.3959249	-0.3959249	-0.3959249	0.099225335	0.6169896	0.22181714	-0.3959249	0.777296	1.6806072	0.3356206	-0.19941771	0.2860401	0.5545819	0.019655861	-0.21065125	-0.3959249	0.10743273	1.0336541	1.2278862	0.84017515	1.1355819	0.5371521	0.3759581	-0.23369642	-0.3959249	-0.3959249	-0.3959249	-0.3959249	-0.3959249	-0.16418852	0.62376755	1.2097845	1.5513649	0.24153884	-0.3959249	-0.3959249	-0.3959249	-0.15757124	-0.2515844	-0.3959249	-0.1413989	-0.3959249	-0.3959249	-0.3959249	-0.3959249	-0.30021644	-0.009129526
-0.3959249	-0.3959249	-0.3959249	-0.3959249	-0.3959249	-0.3959249	-0.26079506	-0.0021305827	0.3617202	-0.3959249	0.20643333	1.4570217	0.9838655	1.0902438	0.32238764	0.22428778	0.22079375	-0.08428671	-0.3959249	-0.3959249	0.05103269	0.93142384	0.88510066	1.276928	0.7152179	0.6602569	0.16834621	-0.05519691	-0.3959249	-0.3959249	-0.3959249	-0.3959249	0.17832907	0.897494	2.000318	1.0546892	-0.3959249	-0.3959249	-0.3959249	-0.3959249	-0.3959249	0.18966706	-0.3959249	-0.3959249	-0.3959249	-0.28865018	-0.21037428	-0.3959249	-0.14444259	-0.3959249
-0.3959249	-0.3959249	-0.3959249	-0.2559676	-0.3959249	-0.3959249	-0.3959249	0.035765953	0.28125224	-0.027848432	-0.3959249	-0.31807896	1.4567969	1.8548896	1.1031266	0.52345866	0.03286497	0.066994354	0.12688093	-0.3959249	-0.3959249	0.36291292	0.9370959	1.1434748	1.6439261	1.788977	0.7645273	0.15734583	-0.3959249	-0.3959249	-0.3959249	-0.09804705	0.37244144	1.1572361	1.3700998	-0.3254764	-0.3959249	-0.3959249	-0.3959249	-0.3959249	-0.3959249	-0.3959249	-0.3959249	-0.3959249	-0.3959249	-0.24659948	-0.3959249	-0.3959249	-0.012556415	-0.3959249
-0.025878835	-0.3959249	-0.3959249	-0.3258011	-0.3959249	0.017517952	-0.3959249	-0.3959249	0.14504254	0.18903786	-0.3959249	-0.3959249	0.7269282	2.2725198	2.0120847	1.2143493	-0.13273892	0.11481271	0.19174264	-0.3959249	-0.3959249	-0.0122051835	0.41664237	0.9808931	1.4847063	1.4171568	0.86798257	-0.3959249	0.07060705	0.038132157	-0.27422288	0.78926116	1.666216	0.77048427	-0.19656268	-0.3959249	-0.3959249	-0.3959249	-0.3959249	-0.3959249	-0.3959249	-0.16748115	-0.3959249	-0.3959249	-0.3959249	-0.3957873	-0.3959249	-0.3959249	0.5509414	0.14346498
0.24461702	-0.3959249	-0.39125335	-0.373588	-0.3959249	-0.3959249	-0.3959249	-0.3959249	0.43775564	-0.07463544	-0.3959249	-0.3959249	-0.34327403	1.4661472	2.3505182	1.4487032	1.0003397	-0.24394804	0.3546042	-0.3959249	-0.3959249	-0.22104676	0.086963646	-0.11907944	1.7279382	1.1966636	1.6918501	0.31411418	0.84965396	-0.049937174	0.21280591	1.1483076	1.3483126	-0.3959249	-0.3959249	-0.3959249	-0.3959249	-0.3959249	-0.3959249	-0.3959249	-0.3959249	-0.38949376	-0.3959249	-0.3959249	-0.3959249	-0.3959249	-0.3959249	0.7412361	0.11649968	-0.15826507
0.40952352	-0.3959249	0.30489865	-0.3959249	-0.3959249	-0.3959249	-0.3959249	-0.3959249	0.5218116	-0.3959249	-0.3959249	-0.3959249	-0.3959249	0.7525293	1.8229371	1.8498156	0.29558274	0.81173366	0.5342947	-0.36164466	-0.3959249	-0.30212903	-0.2780421	-0.16357166	1.2039616	0.94008243	0.7249937	1.2725569	1.1932625	-0.3959249	0.80363643	0.6490179	-0.10160264	-0.3959249	-0.3959249	-0.3959249	-0.3959249	-0.3959249	-0.3959249	-0.3959249	-0.35307902	-0.3959249	-0.3959249	-0.3959249	-0.3959249	-0.34535643	-0.3959249	-0.3959249	-0.3959249	-0.3959249
-0.104957215	0.51319116	0.3285552	0.043197207	-0.3959249	-0.3959249	-0.3959249	-0.3959249	0.46081114	0.53426653	-0.3959249	-0.34209818	-0.3959249	-0.008654143	0.32471755	1.9082115	1.1811688	1.3177552	0.6981218	-0.32417616	-0.3791835	-0.035936568	0.20796044	-0.3959249	0.1364002	0.7399395	0.3240556	1.728474	1.4625736	0.23570009	0.80438465	-0.33244973	0.0041416185	-0.3959249	-0.3959249	-0.3959249	-0.3959249	-0.3959249	-0.3959249	-0.3959249	-0.3959249	0.08685565	-0.07299824	-0.3959249	-0.3959249	-0.3959249	-0.3959249	-0.3959249	-0.3959249	-0.07556827
-0.3959249	-0.3959249	-0.39416495	0.51448584	-0.3959249	-0.3959249	-0.3959249	-0.3959249	0.2982261	0.53115696	-0.3959249	-0.04487411	-0.3959249	-0.3959249	-0.075204715	0.70076036	0.898487	1.4569609	0.7269899	-0.0055087493	0.018876921	0.07629922	-0.3959249	-0.3959249	-0.3959249	0.16474369	0.17251186	0.8281477	1.72353	1.2413957	0.9738758	-0.07700332	-0.3959249	-0.3959249	-0.3959249	-0.3226126	-0.2639051	-0.3959249	-0.3959249	-0.3959249	-0.14824593	0.10675526	0.31421548	-0.3959249	-0.3959249	-0.3959249	0.13654925	-0.3959249	-0.3959249	0.24453247
-0.18394719	-0.3959249	-0.3959249	0.22710647	-0.3959249	-0.3959249	-0.3959249	-0.3959249	-0.19599599	0.44121805	0.01765353	0.31153807	-0.3959249	-0.35293254	-0.3959249	-0.36029422	0.7799211	1.2014887	1.6196413	0.24062273	0.8611426	0.098356694	-0.3959249	-0.3959249	-0.3959249	-0.3959249	0.23212615	0.28309986	1.1844075	1.5089617	1.3114663	0.59701097	0.052689854	0.0076935804	-0.3959249	-0.3959249	-0.34770152	-0.3959249	-0.3959249	-0.3959249	0.2290245	0.78361005	0.28271338	-0.3959249	-0.3959249	-0.2751044	-0.3959249	-0.3959249	-0.3959249	-0.3959249
-0.05925184	0.2791935	-0.3959249	-0.3959249	-0.3959249	0.02292507	-0.3959249	-0.3959249	0.23311505	1.3187152	0.26920435	0.3355573	-0.13257053	-0.3959249	-0.3959249	-0.3959249	-0.3959249	-0.21885383	1.6170131	1.6748654	1.5376346	-0.000292254	-0.3959249	-0.3959249	-0.3959249	-0.07715815	0.9396972	0.9627305	0.85423183	1.1794846	1.6901827	0.8889141	0.4809285	0.15893829	-0.3959249	-0.3959249	-0.20559746	-0.3959249	-0.3959249	-0.3959249	-0.3959249	0.2130162	-0.045085013	-0.3959249	-0.3959249	-0.3959249	-0.3959249	-0.3959249	-0.3959249	-0.3959249
-0.3959249	-0.2868289	-0.3959249	-0.3959249	-0.3959249	-0.027527547	-0.3959249	-0.26083505	0.92454815	1.3798106	0.3664618	0.4012825	-0.3959249	-0.37267843	-0.3959249	-0.3959249	0.14937453	0.14375606	0.8638285	1.5148022	1.0193598	0.59117573	-0.3959249	-0.3959249	0.33539784	0.6403031	0.9658821	0.38237396	0.43295032	0.98003876	0.60968333	0.7977773	0.32574275	0.17214887	-0.37093228	-0.3959249	-0.3959249	-0.3959249	-0.3959249	-0.3959249	-0.3959249	-0.3959249	-0.3959249	-0.3959249	-0.3959249	-0.303068	-0.3959249	-0.3959249	-0.3959249	-0.3959249
-0.3959249	-0.3959249	-0.3959249	-0.33917767	0.16960576	0.08100095	-0.20498846	0.18177827	1.0028203	1.6565723	-0.3959249	-0.3959249	-0.3959249	-0.3959249	-0.3959249	-0.3959249	-0.0762123	0.59741926	-0.31911466	0.29120502	1.169956	1.068756	-0.16957802	-0.21446872	0.47207952	1.5735509	-0.10689014	-0.3959249	-0.3959249	-0.12161374	-0.104736745	1.0974807	0.49402344	0.7635097	0.035126068	-0.2691321	-0.3959249	-0.3959249	-0.3959249	-0.3959249	-0.3959249	-0.3959249	-0.3959249	-0.3959249	-0.3959249	-0.3959249	-0.3959249	-0.3959249	-0.3959249	-0.3959249
-0.3959249	-0.3959249	-0.3959249	-0.3959249	-0.21553558	0.3130763	-0.16344146	0.40332356	1.3126086	0.8723153	-0.3959249	-0.15972903	-0.29782662	-0.3959249	-0.3959249	-0.3959249	-0.07748073	0.7392746	-0.3959249	0.3481464	1.334841	0.83250123	0.35365203	0.73003954	0.86560035	0.5090498	-0.3959249	-0.3959249	-0.3959249	-0.3959249	-0.3959249	0.95030177	0.83251727	0.57308424	-0.3959249	-0.3959249	-0.3959249	-0.3959249	-0.3959249	-0.3959249	-0.3959249	-0.3959249	-0.3959249	-0.3959249	-0.3959249	-0.3959249	-0.3959249	-0.3959249	-0.3959249	-0.3959249
-0.098524965	-0.3959249	0.25346744	-0.3959249	-0.3959249	-0.3959249	-0.15891382	0.47303674	1.1729537	1.5355573	0.57747805	-0.3959249	-0.3959249	-0.3959249	-0.3959249	-0.3959249	0.36461318	0.42487752	-0.3959249	0.8147535	1.2644784	1.1093318	0.5574204	1.1073602	0.7274908	-0.3959249	-0.3959249	-0.3959249	-0.3959249	-0.3959249	-0.3289603	0.7911191	0.3284036	0.6536202	-0.3959249	0.46221873	0.3879154	0.05621281	-0.3959249	-0.3959249	-0.3959249	0.22161037	-0.3959249	-0.3959249	-0.3959249	-0.3959249	-0.3959249	-0.3959249	-0.3959249	-0.3959249
-0.3959249	0.06834905	0.83677244	-0.3959249	0.008378883	-0.3959249	-0.3959249	-0.18060951	1.5573449	1.9533403	1.2588565	0.7763128	-0.3959249	-0.3959249	-0.3959249	-0.38470244	-0.3959249	0.4967176	-0.3959249	0.896149	1.2456522	0.97966903	1.3281751	1.0605612	-0.3959249	-0.3959249	-0.3959249	-0.3959249	-0.3959249	-0.3959249	-0.3959249	0.48011178	0.6666886	0.7248261	-0.3959249	0.5884586	0.07065523	-0.08328829	-0.3959249	-0.3959249	-0.3959249	0.5156059	-0.3959249	-0.3959249	-0.3959249	-0.3959249	-0.3959249	-0.23317528	-0.3959249	-0.3959249
-0.3959249	-0.37436473	-0.14100303	-0.3959249	-0.3959249	-0.3959249	-0.3959249	-0.3959249	1.3451666	2.0528722	0.43377793	0.5903613	0.12161948	0.09919093	0.074168555	-0.3959249	-0.3959249	-0.3959249	-0.3959249	0.925889	1.4688613	1.2735711	1.4442906	0.78204626	0.29049352	-0.3959249	-0.3959249	-0.3959249	-0.3959249	-0.3959249	-0.3959249	0.3050009	-0.3959249	-0.3959249	-0.3959249	0.29564902	0.1714318	-0.3959249	-0.3959249	-0.0623411	0.51986754	0.8950305	-0.27521187	-0.3959249	-0.3959249	-0.3959249	-0.3959249	-0.3959249	-0.3959249	-0.3959249
-0.3959249	-0.3959249	-0.3959249	-0.2228541	-0.3959249	-0.3959249	0.2932492	-0.3959249	1.2583159	1.914191	-0.13429391	0.7859179	0.75009644	1.220711	0.95955604	-0.1112024	0.15807693	-0.3959249	-0.3959249	1.1413405	1.6961747	1.3916667	-0.09657341	0.19838914	0.44502223	-0.2790365	-0.3959249	-0.3959249	-0.3959249	-0.3959249	-0.3959249	0.13291307	-0.3959249	-0.3959249	-0.3959249	0.10514141	-0.3959249	-0.1142597	-0.103450276	-0.3959249	0.2509212	-0.12933429	0.12394085	-0.3959249	-0.3959249	-0.3959249	-0.3959249	-0.3959249	-0.3959249	-0.3959249
-0.3959249	-0.3959249	-0.3959249	-0.3959249	-0.3959249	0.100612186	0.6388782	-0.23526354	1.4808533	2.011794	-0.3959249	0.27500755	0.2464898	1.3256302	1.3022382	1.308587	0.93204063	1.1053182	-0.21753861	1.3846725	1.282731	0.41284624	-0.3959249	-0.3959249	-0.3959249	-0.106967665	-0.3959249	-0.3959249	-0.3959249	-0.3959249	-0.3959249	-0.3959249	-0.3959249	-0.3959249	-0.3959249	-0.3959249	-0.3959249	-0.3959249	-0.3959249	-0.3959249	0.047813	-0.3959249	-0.3959249	-0.3959249	-0.3959249	-0.3959249	-0.16046779	-0.3959249	-0.3959249	-0.26205084
-0.3959249	-0.3959249	-0.3959249	-0.3959249	-0.3959249	-0.007909234	0.22817038	-0.06958665	0.47961393	1.3664649	-0.3959249	-0.24108896	0.3201916	0.7075565	1.0173895	0.5454387	0.977423	0.7840402	0.29139966	1.4674304	1.6425066	1.3103596	-0.3959249	-0.3959249	-0.3959249	-0.3959249	0.1648135	0.47934192	-0.3959249	-0.3959249	-0.37075838	-0.3959249	-0.3959249	-0.3959249	-0.3959249	-0.3959249	-0.15599713	-0.3778961	-0.3959249	-0.3959249	-0.06711555	-0.3959249	-0.3959249	-0.3959249	-0.3959249	-0.3959249	-0.3959249	-0.3959249	-0.3959249	-0.08928887
-0.3959249	-0.23364842	-0.29600525	-0.0029483666	0.22986442	-0.123587884	0.16327651	0.8120581	1.5087973	1.4022708	-0.3959249	-0.3959249	0.17529953	0.3241976	-0.07609364	-0.32122108	0.23555325	0.55043435	0.5256683	1.2271014	2.0396464	1.2315434	-0.3959249	-0.3959249	-0.3959249	-0.3959249	0.17647964	0.9751691	-0.3959249	-0.3959249	-0.3959249	-0.3959249	-0.3959249	-0.3959249	-0.3959249	-0.3959249	-0.3040805	-0.19123456	0.14806181	-0.3959249	-0.3959249	-0.3959249	-0.3959249	-0.3959249	-0.3959249	-0.3959249	-0.3959249	-0.3959249	-0.36382675	-0.18643758
0.22435777	-0.29080662	0.17724368	0.34544364	-0.04103046	-0.23564985	0.18076755	0.8268698	1.3075869	1.249381	-0.3959249	-0.3959249	-0.3959249	0.21677394	0.30304956	-0.3959249	-0.3959249	-0.3959249	-0.09730246	2.368271	2.5070696	0.96857285	-0.02217832	-0.35428956	-0.3959249	-0.3959249	-0.3959249	0.06911426	0.13359147	-0.3959249	-0.3959249	-0.3959249	-0.3959249	-0.3959249	-0.3959249	-0.3959249	-0.3959249	0.41323996	0.20075108	-0.3959249	-0.3959249	-0.3959249	-0.3959249	-0.3959249	-0.3959249	-0.3959249	-0.3959249	-0.3959249	-0.3210961	0.01112725
-0.121647626	-0.361925	0.120486334	-0.0759725	-0.3959249	-0.3959249	-0.13604753	0.5738231	1.1330025	1.5945492	-0.3959249	-0.3959249	-0.2765261	0.24312234	0.15097113	0.088663675	-0.024323469	-0.3959249	0.8220005	1.7534044	2.4395595	0.90181303	0.593548	0.52111876	-0.3959249	-0.3959249	-0.3959249	-0.3959249	0.34020853	0.26833454	-0.3959249	-0.3959249	-0.3959249	-0.3959249	-0.3959249	-0.3959249	-0.3959249	0.21440536	0.34476253	-0.009462633	-0.3959249	0.40129864	0.03591405	-0.3959249	-0.3959249	-0.3959249	-0.3959249	-0.3959249	-0.2724578	-0.17121245
0.509309	-0.043051038	0.21957451	0.15834089	-0.3959249	-0.3959249	-0.3959249	0.1581521	0.749524	0.840118	-0.3959249	0.44158423	0.31073248	0.43097267	-0.08226621	-0.13924566	0.3140983	-0.3959249	1.255869	1.675482	2.4966075	0.529304	-0.3959249	0.112205274	-0.3426132	-0.3959249	-0.3959249	-0.3959249	-0.23040977	0.96386003	-0.3959249	-0.089261934	-0.3959249	-0.3959249	-0.3959249	-0.3959249	-0.3959249	-0.046580546	-0.28237772	-0.3959249	-0.3959249	0.8480763	0.11222863	-0.3959249	-0.3959249	-0.36578593	-0.3959249	-0.3959249	-0.08521841	-0.3959249
0.7848412	0.5216872	-0.3959249	0.6140234	0.38941	-0.26087332	-0.3959249	0.13386083	0.9809982	0.20653513	-0.3959249	0.21052167	0.59070575	-0.3959249	-0.21149836	-0.09115085	-0.3959249	-0.3959249	0.66687596	1.7956146	2.7020621	0.6234569	-0.3959249	-0.3959249	-0.12662715	0.077352755	-0.3959249	-0.11324405	-0.3959249	-0.3959249	0.15105496	-0.3959249	-0.3959249	-0.3959249	-0.3959249	-0.3959249	-0.3959249	0.16682069	-0.3959249	-0.3959249	-0.3959249	0.30282924	-0.3959249	-0.3959249	-0.3959249	-0.3959249	-0.3959249	-0.3959249	-0.3959249	-0.14743105
0.5237851	-0.37099394	-0.3959249	-0.31316715	1.0375912	0.7845295	-0.29768938	0.33262724	0.7034655	0.88876784	-0.08536385	-0.3959249	0.12877133	-0.3959249	0.07123949	-0.3959249	-0.3959249	-0.38616678	0.8352226	2.1162457	2.19894	1.1282016	-0.3959249	-0.3959249	-0.3959249	-0.3959249	-0.3959249	0.22014461	-0.3264756	-0.3959249	0.012870645	-0.3959249	-0.3959249	-0.3959249	-0.3959249	-0.3959249	-0.3959249	-0.04778993	-0.3959249	-0.3959249	0.10165483	0.47487473	-0.3959249	-0.3959249	-0.3959249	-0.3959249	0.26145545	-0.3959249	-0.20133004	-0.3959249
-0.3959249	-0.3959249	-0.3959249	-0.26711044	0.9076637	1.1460822	0.19071528	0.24408463	0.5587599	0.7326209	-0.37086684	-0.082096435	0.49243718	-0.3959249	-0.19306451	-0.3959249	-0.3082944	-0.32473052	-0.18598291	2.2582786	2.4187856	0.33342054	-0.3959249	-0.3959249	-0.3959249	-0.3959249	-0.3959249	-0.33125782	-0.3959249	-0.3959249	-0.11973134	-0.3959249	-0.3338365	-0.3959249	0.5277085	-0.3959249	-0.3959249	-0.3959249	-0.3959249	-0.3959249	0.25391498	1.0804497	0.27296972	-0.3959249	-0.3959249	-0.3959249	0.42277074	-0.1440579	-0.2961465	-0.23041525
-0.3959249	-0.3959249	-0.3959249	-0.3959249	-0.14184663	0.3164436	1.3541541	-0.3959249	0.80182976	0.7190906	-0.0032006877	0.49754965	-0.3959249	-0.19016872	-0.06293898	-0.3959249	-0.30875492	0.16579533	-0.3959249	2.0031946	2.2171817	0.22873555	-0.3959249	-0.3959249	-0.3959249	-0.3959249	-0.3959249	-0.3959249	-0.3959249	-0.3959249	-0.3959249	-0.3959249	-0.3959249	-0.03622974	0.75574684	-0.3959249	-0.3959249	-0.3959249	-0.3959249	-0.3959249	-0.3959249	0.15112822	0.74694884	0.6841844	-0.3959249	-0.3959249	-0.12241221	-0.3959249	-0.3959249	-0.3959249
-0.3959249	-0.3959249	-0.3959249	-0.3959249	-0.3959249	-0.15732944	0.87252694	-0.3959249	0.3230526	0.17416856	0.1807707	0.25367656	-0.3959249	0.066717	-0.31322545	-0.3959249	0.6962776	0.18166587	-0.3959249	1.4379209	2.1648595	0.6396063	-0.3959249	-0.33723983	-0.3959249	-0.3959249	-0.3959249	-0.3959249	-0.3959249	-0.3959249	-0.3959249	-0.3959249	-0.3959249	0.20225742	0.57598484	0.23164725	-0.37450773	-0.3959249	-0.3959249	-0.16393562	-0.3959249	-0.3959249	-0.3959249	0.9014807	0.6403095	-0.3959249	-0.3959249	-0.3959249	-0.3959249	-0.23415145
-0.3959249	-0.3959249	-0.3959249	-0.3959249	1.2339989	0.97159886	0.5822312	0.4786974	0.59240806	0.06324549	-0.28969824	0.8130546	-0.3959249	0.3953912	0.24863666	0.121552214	0.22709487	-0.18198767	-0.3959249	1.4709746	1.3545098	0.5666203	-0.3959249	-0.3959249	-0.3959249	-0.36496043	-0.3959249	-0.3959249	-0.3959249	-0.3959249	-0.3959249	-0.3959249	-0.3959249	0.25857	-0.23279525	0.5470435	0.3297021	-0.3959249	-0.3959249	-0.24988316	-0.3959249	-0.3959249	-0.3959249	0.59064335	0.09414354	-0.3959249	-0.3959249	-0.3959249	-0.3959249	-0.3959249
-0.3959249	-0.3959249	-0.3959249	-0.3959249	0.45926848	0.8644715	0.22752728	-0.26169628	0.25518522	0.7005908	-0.3959249	-0.3959249	-0.1333929	-0.023980316	0.056570947	0.3294568	0.3589404	-0.16826765	-0.3959249	1.308157	1.9007435	0.95415395	-0.3959249	-0.3959249	-0.3959249	-0.3959249	-0.3959249	-0.3959249	-0.3959249	-0.3959249	-0.3959249	-0.3959249	-0.3959249	-0.293633	-0.13483575	0.66961026	0.659516	-0.3959249	-0.3959249	-0.3959249	-0.3959249	0.30445302	0.83910435	0.4942159	-0.3959249	-0.3959249	-0.3959249	-0.3959249	-0.3959249	-0.3959249
-0.33934066	-0.3959249	-0.3959249	-0.20446669	-0.14976186	-0.35682228	-0.3959249	0.0029138753	0.70884216	0.39857963	-0.3959249	-0.3959249	0.21633011	0.0059071975	-0.14609598	0.4974147	-0.3959249	0.058785412	-0.3959249	0.020718766	1.4737352	0.9242274	-0.3959249	-0.3959249	-0.3959249	-0.3959249	-0.3959249	-0.3959249	-0.3959249	-0.3959249	-0.3959249	-0.281442	-0.3959249	-0.3959249	-0.3493848	0.5115522	0.3534882	-0.049909025	-0.3959249	-0.00074248086	-0.30100754	1.2720327	0.18658572	-0.3959249	-0.3959249	-0.3959249	-0.3959249	-0.3959249	-0.3959249	-0.3959249
0.17036897	-0.3959249	-0.3959249	-0.3959249	0.33140105	-0.3959249	-0.3959249	-0.24105121	0.5827962	0.38957298	-0.3959249	-0.3959249	-0.1584708	0.3561483	0.33700562	-0.25974345	-0.1194849	0.03248762	-0.3959249	-0.3959249	1.1740494	0.14337842	-0.3959249	-0.35954288	-0.3959249	-0.3959249	-0.3959249	-0.3959249	-0.3959249	-0.3959249	-0.3959249	-0.3959249	-0.14958714	-0.3959249	-0.3959249	-0.3959249	-0.20778951	0.3178029	0.71048635	0.5223137	0.28516662	0.6567241	-0.3959249	-0.26892576	-0.18096481	-0.3959249	-0.3959249	-0.3959249	-0.3959249	-0.0069413884
0.08797218	-0.3959249	-0.3959249	-0.3798311	0.38582367	-0.048582435	-0.028017664	0.5698805	0.5100274	-0.37919936	-0.3959249	-0.3959249	-0.058802407	0.013271145	0.7611749	-0.18336716	-0.3959249	-0.38767877	-0.3959249	0.06480454	1.1112862	0.95441884	-0.3959249	-0.3959249	0.2907091	-0.3959249	-0.3959249	-0.3959249	-0.3959249	-0.3959249	-0.3959249	-0.3959249	-0.3959249	-0.3959249	-0.3959249	-0.3959249	-0.3959249	-0.23134524	1.0430218	1.1943847	0.38608527	-0.3959249	0.20027888	-0.3959249	0.17963554	-0.3959249	0.021143543	-0.072122484	0.18061908	0.18907012
-0.0373443	-0.26780808	-0.3959249	-0.37572128	-0.3959249	-0.3959249	0.23979445	-0.33257806	0.26935145	0.02922925	-0.3959249	-0.3959249	-0.0011587607	-0.08166634	0.78902286	-0.3959249	-0.3959249	-0.3959249	-0.3959249	1.4441292	1.7235789	0.65970904	-0.3959249	-0.3959249	-0.3959249	-0.3959249	-0.3959249	-0.3959249	-0.3959249	-0.3959249	-0.3959249	-0.3959249	-0.3959249	-0.3959249	-0.3959249	-0.3959249	-0.3959249	-0.3959249	0.5033206	1.7268113	0.12394679	-0.3959249	-0.13018656	-0.3959249	0.0010117965	-0.3959249	-0.293493	-0.17396036	0.2848344	-0.057145722
0.20840305	0.46246445	-0.3959249	-0.3959249	-0.3959249	-0.3959249	0.34423175	-0.3959249	0.041496888	0.04877138	-0.3959249	-0.3959249	-0.3959249	0.23698832	-0.10369303	-0.3959249	-0.3959249	-0.3959249	-0.3959249	1.2710099	1.6102222	0.82303363	-0.3959249	-0.3959249	-0.3959249	-0.3959249	-0.3959249	-0.3959249	-0.3959249	-0.3959249	-0.3959249	-0.3959249	-0.3959249	-0.3959249	-0.3959249	-0.3959249	-0.22890282	-0.12232433	0.9986927	0.9827929	0.9732772	0.2343204	-0.12632015	-0.3959249	-0.24633826	-0.3959249	-0.3959249	-0.29556495	-0.16086808	-0.2782914
0.09540896	-0.11740082	-0.3959249	0.3724011	-0.3959249	-0.19992149	-0.2861902	-0.3959249	-0.3959249	0.32634047	-0.3959249	-0.3959249	-0.3959249	-0.31055975	-0.3959249	-0.3959249	-0.3959249	-0.3959249	-0.3959249	0.97545725	1.9612186	0.65581846	-0.3959249	-0.3959249	-0.3959249	-0.3959249	-0.3959249	-0.3959249	-0.3959249	-0.3959249	-0.3959249	-0.3959249	-0.3959249	-0.3959249	-0.3959249	-0.3959249	0.18345007	0.08118081	0.29844674	-0.3959249	0.6487953	1.4660003	-0.3959249	-0.3959249	-0.2174648	-0.3959249	-0.3959249	-0.3959249	-0.3959249	-0.33498418
-0.3959249	0.009000058	0.1941425	1.1261212	0.36091527	-0.3959249	-0.3959249	-0.3959249	-0.3959249	-0.3959249	-0.3959249	-0.3959249	0.31413722	-0.027399795	-0.3959249	-0.3959249	-0.3959249	-0.3959249	-0.3959249	1.3656546	2.2415009	1.0782036	-0.3959249	-0.3959249	-0.3959249	-0.3959249	-0.3959249	-0.3959249	-0.2862998	-0.3959249	-0.3959249	-0.3959249	-0.3959249	-0.3959249	-0.3959249	-0.3959249	0.8088527	0.12729524	-0.3959249	-0.3959249	0.17950833	0.7726157	0.9562064	0.06999571	-0.3959249	-0.3959249	-0.24944143	-0.3959249	-0.3959249	0.12750027
-0.3959249	-0.33492297	0.46840462	1.5028343	-0.3433611	-0.3959249	-0.3959249	-0.2993479	-0.25280857	-0.3959249	-0.3959249	-0.3959249	0.32143193	0.19587456	-0.3959249	-0.3959249	-0.3959249	-0.3959249	-0.3959249	0.7725438	1.3506918	1.2083201	-0.3959249	-0.3959249	-0.3959249	-0.3959249	-0.3959249	-0.3959249	-0.3959249	-0.3959249	-0.3959249	-0.3959249	-0.3959249	-0.3959249	0.056694597	-0.3959249	0.44040215	-0.3959249	-0.3959249	-0.3959249	-0.3959249	-0.3959249	0.8401657	0.24353418	-0.3959249	-0.3959249	-0.3959249	-0.3959249	0.1956777	-0.2293612
-0.3959249	-0.21895905	0.20229653	0.14355661	-0.3959249	-0.3959249	-0.3959249	-0.3959249	-0.0063830414	-0.3959249	-0.3959249	-0.3959249	0.034825694	-0.3959249	-0.3959249	-0.3959249	-0.3959249	-0.3959249	-0.30114225	1.5630407	1.0021219	1.1121712	-0.3959249	-0.3959249	-0.3959249	-0.3959249	-0.3959249	-0.3959249	-0.3959249	-0.3959249	-0.3959249	-0.3959249	-0.3959249	-0.3959249	-0.3959249	-0.3959249	-0.33572084	-0.3959249	-0.3959249	-0.3959249	-0.3959249	-0.3959249	0.44809344	-0.3959249	-0.3959249	-0.3959249	-0.3959249	-0.018592745	0.14701264	-0.3959249
0.13949871	0.30942842	-0.15897869	0.8368946	-0.26654327	-0.3959249	-0.3959249	-0.3959249	-0.3959249	-0.3959249	-0.3959249	-0.3959249	0.4032727	-0.3959249	-0.2880985	-0.3959249	-0.3959249	-0.3959249	-0.3959249	2.0919366	1.6708895	0.8198495	-0.3959249	-0.3959249	-0.3959249	-0.3959249	-0.38238013	-0.3959249	-0.3959249	-0.3959249	-0.3959249	-0.3959249	-0.3959249	-0.3184718	0.1690206	-0.3959249	-0.3959249	-0.3959249	-0.3959249	-0.3959249	-0.3959249	-0.3959249	-0.000174465	-0.3959249	-0.09345144	-0.3959249	-0.3959249	-0.2168208	0.11129762	-0.3959249
0.3625901	-0.028247466	0.47885343	1.1150991	0.21785061	-0.3959249	-0.3959249	-0.3959249	-0.3959249	-0.17504844	-0.3959249	-0.24694219	-0.1780827	-0.3959249	-0.3959249	-0.3959249	-0.3959249	-0.3959249	-0.3959249	0.40041953	1.5938684	1.2510355	-0.3959249	-0.35498336	-0.3959249	-0.3959249	-0.3959249	-0.3959249	-0.3959249	-0.3959249	-0.3959249	-0.3959249	-0.33364207	0.23398437	-0.3959249	-0.3959249	-0.3959249	-0.3959249	-0.3959249	-0.3959249	-0.3959249	0.13876481	0.49873802	-0.3959249	-0.3959249	0.16968036	-0.3959249	-0.10915245	-0.33600238	-0.3959249
-0.3959249	-0.3959249	0.13857323	1.2231297	-0.0464521	-0.36749706	-0.3959249	-0.3223886	-0.3959249	-0.18023627	-0.3959249	-0.25965127	-0.3959249	-0.3959249	-0.3959249	-0.3959249	-0.3959249	-0.3959249	-0.3959249	0.04469561	0.5715087	0.9063702	-0.3959249	-0.3959249	-0.3959249	-0.3959249	-0.3959249	-0.3959249	-0.3959249	-0.3959249	-0.3959249	-0.3959249	0.22083189	0.105476774	-0.3959249	-0.3959249	-0.3959249	-0.3959249	-0.3959249	-0.3959249	-0.35114187	0.101761736	0.3331148	0.18884656	-0.3959249	0.26332822	-0.3959249	-0.3959249	-0.0104019735	-0.3959249
-0.3959249	-0.3959249	-0.15341133	0.58651936	-0.028500708	0.5818757	-0.3959249	0.4328892	-0.3959249	-0.3959249	-0.3959249	-0.3959249	-0.3959249	-0.24797304	-0.3959249	-0.3959249	-0.3959249	-0.3959249	-0.3959249	0.68370736	-0.3959249	0.55324143	-0.21516871	-0.3959249	-0.3959249	-0.3959249	-0.3959249	-0.3959249	-0.3959249	-0.3959249	-0.3959249	-0.3959249	-0.3959249	0.2078799	-0.3959249	-0.3959249	-0.3959249	-0.3959249	-0.3959249	-0.3959249	-0.3959249	0.044590667	0.1577807	-0.059756607	0.50384295	-0.21204124	-0.3914245	-0.3959249	-0.22368725	-0.3959249
-0.3959249	-0.3959249	-0.3959249	-0.30027097	0.48757377	0.8494744	-0.3959249	0.40036353	-0.37952676	-0.3959249	-0.3959249	-0.3959249	-0.2266475	-0.3959249	-0.3959249	-0.3959249	-0.3959249	-0.3959249	-0.3959249	0.38120854	-0.3959249	-0.3959249	-0.3959249	-0.3959249	-0.3959249	-0.3959249	0.031603742	-0.3959249	-0.3959249	-0.3959249	-0.3959249	-0.3959249	-0.3959249	-0.3959249	-0.3959249	-0.12781297	-0.3959249	-0.3959249	-0.3959249	-0.3959249	-0.3959249	-0.17475735	-0.28555724	-0.13196318	-0.0015059746	-0.3959249	-0.39433524	-0.3959249	-0.3959249	-0.06511237
-0.3959249	-0.3959249	-0.3959249	-0.3959249	0.5224086	0.9710755	-0.3959249	-0.38053468	0.002349836	-0.17862946	-0.3959249	-0.3959249	-0.3959249	-0.3959249	-0.3959249	-0.3959249	-0.3959249	-0.3959249	-0.3959249	-0.3959249	0.5987166	-0.3959249	-0.3959249	-0.3959249	-0.3959249	-0.3959249	0.021180546	-0.3959249	-0.054856792	-0.3959249	-0.3959249	-0.3959249	-0.3959249	-0.3959249	-0.3959249	-0.19104072	-0.3959249	-0.21897268	-0.3959249	-0.3959249	-0.3959249	-0.27721563	0.224673	0.025594745	0.24564923	-0.3959249	-0.3959249	-0.3959249	-0.3959249	-0.3959249
-0.3959249	-0.3959249	-0.3959249	-0.3959249	0.524943	0.6222593	0.16580835	-0.3959249	-0.3959249	-0.26642036	-0.07560304	-0.3959249	-0.3959249	-0.3959249	-0.3959249	-0.3959249	-0.3959249	-0.3959249	-0.3959249	0.018418197	1.040013	0.49427843	-0.3959249	-0.3959249	-0.3959249	0.032088123	-0.3959249	0.095489495	0.16456796	-0.3959249	-0.3959249	-0.3959249	-0.3959249	-0.3959249	-0.3959249	0.2583647	-0.10451914	-0.1483932	-0.3959249	-0.3959249	-0.3959249	-0.3959249	0.38837275	0.14348055	-0.3959249	-0.3959249	-0.3959249	-0.3959249	-0.3959249	-0.3959249
-0.3959249	-0.3959249	-0.3959249	-0.3959249	0.09355326	0.8160079	0.10893213	-0.3959249	-0.3959249	-0.3959249	0.036828775	-0.2980817	-0.3959249	-0.3959249	-0.3959249	-0.3959249	-0.3959249	-0.3959249	-0.3959249	-0.3959249	1.6957399	0.70110136	-0.36343375	-0.2312894	-0.3959249	-0.3719559	0.14209174	-0.16095328	0.40245175	-0.3959249	-0.3959249	-0.3959249	-0.3959249	-0.3959249	-0.3959249	-0.3959249	0.12107469	0.42282155	-0.3959249	-0.3959249	-0.21782471	0.31880006	0.024331087	-0.04008438	-0.3959249	-0.3959249	-0.3959249	-0.3959249	-0.12521803	-0.3959249
-0.3959249	-0.3959249	-0.3959249	-0.3959249	-0.2707437	0.8248738	-0.3959249	-0.3959249	-0.3959249	-0.3959249	0.32085344	-0.28450805	-0.3959249	-0.3959249	-0.3959249	-0.3959249	-0.3959249	-0.3959249	-0.3959249	-0.20646238	0.9394259	0.049173974	-0.0027069284	0.056254458	-0.3959249	-0.3959249	0.4132002	-0.3959249	-0.3959249	-0.3959249	-0.3959249	-0.3959249	-0.3959249	-0.3959249	-0.3959249	-0.3959249	-0.3959249	-0.061759148	-0.3959249	0.21208829	0.92428803	0.4745032	-0.3959249	-0.3959249	-0.3959249	-0.3959249	-0.3959249	-0.3959249	-0.12630278	-0.3959249
-0.34196493	-0.3959249	-0.3959249	-0.3959249	-0.10096304	-0.3959249	-0.3959249	-0.3959249	-0.3959249	-0.3959249	-0.18528236	0.02339786	0.34642673	-0.3959249	-0.3959249	-0.3959249	-0.3959249	-0.3959249	-0.3959249	-0.06176469	0.3442162	0.33748823	-0.35209802	-0.14868034	-0.3959249	-0.3959249	0.40886945	-0.3959249	-0.3959249	-0.3959249	-0.3959249	-0.3959249	-0.3959249	-0.3959249	-0.3959249	-0.3959249	-0.3959249	-0.3959249	-0.3959249	0.59936106	0.8269745	-0.09037465	-0.3959249	-0.3959249	-0.39139017	-0.3959249	-0.3959249	-0.085348405	-0.3959249	-0.3959249
0.17908067	-0.3959249	-0.3959249	-0.3959249	0.42694607	-0.3959249	-0.3959249	-0.3959249	-0.3959249	-0.3959249	-0.3959249	0.14489591	0.5713426	-0.3959249	-0.2890978	-0.3959249	-0.3959249	-0.3959249	-0.3959249	0.034337208	0.34301972	-0.15789919	-0.3959249	-0.3959249	0.011026498	-0.3959249	-0.3959249	-0.3959249	-0.3959249	-0.3959249	-0.3959249	-0.3959249	-0.3959249	-0.3959249	-0.3959249	-0.2072494	-0.3959249	-0.02395566	0.031528313	0.81705076	0.31392607	-0.3959249	-0.3959249	-0.3959249	-0.3959249	-0.3959249	-0.3959249	-0.2027289	-0.3959249	-0.3959249
0.33182254	-0.026054138	-0.3959249	-0.3959249	0.980751	0.5144707	-0.3959249	-0.3959249	-0.3959249	-0.3959249	-0.3959249	0.46738765	-0.3959249	-0.3959249	-0.052110724	-0.3959249	-0.3959249	-0.3959249	-0.3959249	-0.004087412	0.35398933	-0.28915712	-0.3959249	0.0005303016	0.140119	-0.04250349	-0.3959249	-0.3959249	-0.3959249	-0.3959249	-0.3959249	-0.3959249	-0.3959249	-0.3959249	-0.27805495	0.39412817	-0.3959249	0.6747371	0.38162327	0.9788933	-0.3959249	-0.3959249	-0.3959249	-0.3959249	-0.3959249	-0.3959249	-0.3959249	-0.3959249	-0.3959249	0.031919185
0.21272625	0.71285295	-0.3959249	-0.3959249	1.2422495	0.9489699	-0.3959249	-0.3959249	-0.3959249	-0.3959249	-0.3959249	0.08033209	-0.20723474	0.17044398	-0.33718053	-0.3959249	-0.3959249	-0.3959249	-0.3959249	0.23505501	0.4848508	-0.32582837	-0.0770805	0.1869966	0.351603	-0.09166204	-0.3959249	-0.3959249	-0.3959249	-0.3959249	-0.3959249	-0.3959249	-0.3959249	-0.3959249	-0.14934891	0.3059669	1.0194587	1.3557487	0.7094726	-0.17913358	-0.3959249	-0.33546418	-0.3959249	-0.3959249	-0.3959249	-0.3959249	-0.3959249	-0.3959249	-0.3959249	-0.3959249
-0.3959249	-0.215784	-0.3959249	-0.3959249	0.911879	0.24987662	0.16145183	0.26392552	-0.3959249	-0.3959249	-0.3959249	-0.09199701	0.021689206	1.1336184	0.01740121	-0.22286186	-0.3959249	-0.3959249	-0.3959249	-0.3959249	0.6347215	0.123394646	1.2386785	1.061715	0.24110541	0.30530727	-0.3959249	-0.3959249	-0.3959249	-0.3959249	-0.3959249	-0.3959249	-0.3959249	-0.048163537	0.10931384	0.27816433	0.84296167	1.2480164	-0.11926104	0.5445513	-0.25853047	0.25367463	-0.1395295	-0.3959249	-0.3959249	-0.3959249	-0.3959249	-0.3959249	-0.3959249	-0.3959249
-0.3959249	-0.3959249	-0.3959249	0.15727045	0.66294205	0.37307498	0.19005878	0.5485943	-0.3959249	-0.3959249	-0.3959249	-0.009468828	0.6003296	1.2681168	0.9073708	0.8200828	-0.3959249	-0.3959249	-0.3959249	-0.3959249	-0.3959249	0.7789237	1.4773667	0.16761692	-0.3959249	0.3410578	-0.120764084	-0.3959249	-0.2342204	-0.3959249	-0.3959249	-0.3959249	-0.3959249	0.17013322	0.063556954	0.7689599	1.4523401	0.35425454	-0.39323708	0.17465186	0.10741799	0.34411916	-0.3031127	-0.3694071	-0.100110516	-0.3959249	-0.3959249	-0.3959249	-0.3959249	-0.07309345
-0.3959249	-0.3959249	-0.3959249	0.3416733	0.6244006	-0.07852589	0.08533072	0.44705185	-0.3959249	-0.3959249	-0.3959249	-0.3959249	0.5906201	1.3286165	0.83369935	0.42920443	-0.31405225	-0.3959249	-0.3959249	-0.3959249	-0.3959249	-0.30869922	0.24615175	-0.1772368	-0.3959249	0.30843186	0.37034106	-0.3959249	-0.3959249	-0.3959249	-0.3959249	-0.3959249	-0.3959249	-0.3959249	0.85654026	1.7759953	1.4761857	-0.3959249	-0.3959249	0.64704055	0.73174644	0.935098	-0.3959249	-0.3959249	-0.3959249	-0.3959249	-0.3959249	-0.3959249	-0.3959249	-0.3959249
-0.3959249	-0.3959249	-0.3959249	-0.3959249	0.6260661	0.68566805	0.45462978	-0.2664515	-0.3959249	-0.3959249	-0.3143989	-0.36587948	-0.10947541	0.6732363	1.5866234	-0.112472564	-0.05950121	-0.30137637	-0.3959249	-0.3959249	-0.12857342	-0.3959249	-0.3959249	-0.34532237	-0.3959249	0.11974168	0.56103355	0.60511637	-0.3959249	-0.3959249	-0.3959249	-0.052026108	-0.3959249	1.0854214	1.601903	1.3639377	0.50909305	-0.3959249	-0.042942837	0.49922138	0.49855652	0.82356656	-0.3959249	-0.3959249	-0.3959249	-0.3959249	-0.3959249	-0.3959249	-0.3959249	-0.3959249
0.16023946	-0.3959249	-0.3959249	-0.3959249	0.31717572	0.5594872	0.10396009	-0.36599398	-0.22670037	-0.017943358	-0.025631873	-0.3959249	-0.3959249	0.40028283	1.256071	-0.3959249	0.13937978	0.108939245	-0.31565857	0.40000942	0.23468804	-0.3959249	-0.3959249	-0.38058186	-0.3959249	-0.3959249	0.9048917	0.80514807	0.09738835	-0.3959249	-0.3959249	0.15398994	1.5958363	1.5106436	1.9461652	-0.002085878	-0.3959249	-0.3959249	-0.3959249	0.024181737	0.60862	0.66480315	0.48739368	-0.3959249	-0.3959249	-0.2961529	-0.3959249	-0.3959249	-0.3959249	-0.3959249
0.15336214	-0.3959249	-0.032555263	-0.3959249	0.0073640305	-0.10178043	0.707727	-0.23989026	-0.3959249	-0.37273464	-0.3959249	-0.3959249	-0.3959249	0.05084236	0.41364858	0.13656808	-0.3959249	0.41048276	0.7406725	0.33980432	0.06696983	-0.3959249	-0.3959249	-0.3959249	-0.3959249	-0.3959249	1.1109977	1.444085	-0.35660964	-0.3959249	-0.3959249	0.8819057	2.5357409	1.1324383	0.9845149	-0.3959249	-0.3959249	-0.3959249	-0.3959249	-0.1680634	0.28678146	0.13324827	-0.3959249	-0.3959249	-0.3959249	-0.3466471	0.15974192	-0.3959249	-0.3959249	-0.3959249
-0.3959249	-0.34270743	0.8645918	0.4602951	-0.043600846	-0.3959249	0.1709272	-0.1590834	-0.3959249	-0.3959249	-0.3959249	-0.3959249	-0.21960157	0.07173157	-0.20813091	0.7214574	-0.3959249	0.19337203	0.84680426	0.5887985	-0.11617107	-0.3959249	-0.3959249	-0.3959249	-0.3959249	-0.3959249	-0.1615386	0.78197557	-0.0379975	-0.3959249	0.70784175	1.8789479	2.56074	0.44435114	-0.061720993	-0.3959249	-0.3959249	-0.3959249	-0.3959249	-0.16030064	0.79252654	0.26862755	0.26431018	-0.3959249	-0.3959249	-0.3959249	0.5094884	0.029543228	-0.3959249	-0.3959249
-0.3959249	-0.3959249	1.0132781	0.9934828	0.20192675	-0.3959249	-0.3959249	-0.32902548	-0.117874235	-0.3959249	-0.3959249	-0.3959249	-0.35609245	-0.3959249	0.291073	0.21020325	0.42901614	0.7738019	0.81986904	0.79267645	0.003956647	-0.3959249	-0.3959249	-0.36372235	-0.3959249	-0.3959249	-0.3959249	0.5022585	-0.3959249	-0.3487506	1.9560429	2.6838791	2.1484094	-0.3959249	-0.12020022	0.13390896	-0.3959249	-0.3959249	-0.3959249	-0.3959249	-0.32303536	0.35967267	0.33164984	-0.3959249	-0.3959249	-0.3959249	0.7012392	0.8325607	-0.3959249	-0.3959249
-0.3959249	-0.029720163	0.18022954	1.1458457	0.19036986	0.118172206	-0.3959249	-0.3959249	-0.3959249	-0.07969947	-0.29524258	-0.3959249	-0.3959249	-0.3959249	0.41505477	-0.2552087	-0.31155148	0.4127826	-0.27900532	0.8503443	0.07419727	-0.3959249	-0.3959249	-0.32208204	-0.39385992	-0.3959249	-0.3959249	-0.2667072	-0.3959249	-0.100375876	2.0452154	2.3839707	0.32447085	-0.3959249	-0.38818267	0.1764449	-0.3959249	-0.3959249	-0.3959249	-0.15672491	-0.3959249	-0.3959249	0.026008513	-0.3959249	-0.3959249	-0.3959249	0.37158474	0.37788868	-0.12960471	-0.34394944
-0.3959249	0.47066942	0.23597129	0.32206306	1.2140596	0.6375159	0.18792145	-0.3959249	-0.3959249	-0.3959249	-0.25722995	-0.3959249	-0.3959249	-0.3959249	0.7346305	0.5004126	-0.18783043	-0.3959249	-0.24215353	0.4393439	0.39454642	-0.29312408	-0.27462044	0.21943127	-0.14950524	-0.36569187	-0.3959249	-0.3959249	-0.02659591	0.39992678	0.5751214	0.54409206	-0.3959249	0.25466695	-0.3959249	-0.11423812	-0.2655018	-0.3959249	-0.3959249	-0.14929576	-0.33271635	0.036490437	-0.22788121	-0.36467338	-0.3959249	-0.06748204	0.010340777	0.0092249205	-0.3959249	0.2682149
-0.011497654	-0.1656708	-0.12774166	0.64319074	0.41642076	-0.0887462	0.22299269	-0.3959249	-0.3959249	-0.3959249	-0.34746343	-0.25961536	-0.3959249	0.70266867	0.8600881	-0.24884632	0.6897041	-0.3959249	-0.3959249	-0.07828113	0.25441274	-0.05540122	-0.21979715	0.040884208	-0.3959249	-0.3381673	-0.3959249	-0.3959249	1.3957112	1.7556754	-0.24496055	-0.3959249	-0.3959249	0.50402445	-0.3959249	-0.3959249	-0.3959249	-0.39326918	-0.3959249	-0.22678171	-0.1623814	1.1778444	0.6350137	0.35522774	-0.3959249	-0.3959249	-0.3959249	-0.3959249	0.08355593	-0.29401618
-0.081134014	-0.3959249	-0.2923369	-0.1435995	-0.3959249	-0.06355658	0.4021878	-0.019267123	-0.1417801	-0.3959249	-0.3959249	0.24839242	0.80445737	0.56090826	0.61698526	-0.3959249	0.6341104	0.0406493	-0.3959249	-0.06410344	0.20035611	-0.25563502	-0.3959249	-0.3959249	-0.3959249	-0.3959249	-0.3959249	-0.3959249	2.1634355	1.883355	-0.3959249	-0.3959249	0.5816346	1.0432391	-0.27781853	-0.3959249	-0.3959249	-0.3959249	-0.3959249	-0.3959249	-0.3959249	1.0926516	0.71168584	-0.25454977	-0.3959249	-0.3959249	-0.3959249	-0.3959249	-0.3831891	0.082430825
-0.3959249	-0.3959249	-0.3959249	-0.3959249	0.017803844	0.22717378	0.34331724	0.2795087	0.7476115	-0.31178275	-0.3959249	-0.3959249	0.6885996	-0.11795613	-0.3959249	-0.3959249	0.034894466	-0.3959249	-0.3959249	0.33073768	-0.17446022	-0.3959249	-0.3959249	-0.3959249	-0.3959249	1.0836698	0.60299635	-0.039446756	0.875759	0.47693458	0.6818572	-0.3959249	0.496331	1.1891785	0.20197853	-0.3959249	-0.3959249	-0.3959249	-0.3959249	-0.3959249	-0.3959249	0.5428204	0.9012116	-0.16448787	-0.2301727	-0.3959249	-0.3959249	-0.3959249	-0.36485392	-0.23703127
-0.3959249	-0.3959249	-0.3959249	-0.36140823	0.34935528	0.032295447	-0.3959249	-0.0055231904	1.3718004	0.42863223	-0.3959249	-0.3959249	0.6319247	-0.3959249	-0.3959249	-0.3959249	-0.3959249	0.046775	-0.18994942	0.23317206	-0.3959249	-0.3959249	-0.3959249	0.2182853	0.212854	1.3225853	2.1234684	0.8369559	-0.3959249	-0.3959249	-0.2981875	-0.3959249	0.9052897	1.0792063	-0.3959249	-0.3959249	-0.3959249	-0.3959249	-0.3959249	-0.3959249	-0.3959249	-0.003682392	-0.0065855933	0.26927757	0.20641609	0.10814223	-0.3959249	-0.36313897	-0.17730162	-0.30495813
-0.3959249	-0.3959249	-0.3959249	-0.3959249	-0.06116296	-0.29226598	-0.3959249	-0.3959249	0.6639676	0.62657315	-0.3959249	-0.3959249	-0.3959249	-0.3959249	-0.3959249	-0.3642389	-0.11609549	0.5675265	0.6223984	0.6851217	-0.3959249	-0.3959249	-0.3959249	-0.11355189	1.244007	1.7706586	1.4343828	0.40503868	-0.3959249	-0.3959249	0.069292784	-0.3959249	0.5347748	0.73451275	-0.3959249	-0.3959249	-0.3959249	-0.3959249	-0.3959249	-0.3959249	-0.3959249	-0.3959249	0.28058845	0.35571975	0.9794378	0.5703131	-0.21083775	-0.09300234	-0.3959249	-0.008048329
-0.3959249	-0.3959249	-0.3959249	-0.3959249	0.0033994305	-0.3959249	-0.3959249	-0.3959249	-0.3959249	-0.12875465	-0.3516742	-0.28623217	-0.3959249	-0.3959249	-0.3959249	-0.07582346	0.6381848	0.4007426	0.7150068	1.1031884	-0.16040628	-0.3959249	-0.3959249	1.0186515	2.318495	2.0111892	1.04365	-0.3959249	-0.3959249	-0.3959249	0.11605974	-0.3959249	0.40936515	0.115977325	-0.3959249	-0.3959249	-0.3959249	-0.3959249	-0.3959249	-0.3959249	-0.3959249	-0.3959249	-0.20318507	-0.3959249	0.8577924	1.3340862	0.48514533	-0.3959249	-0.3959249	-0.032027975
-0.24437407	-0.3959249	-0.3959249	-0.3959249	-0.3959249	-0.3959249	-0.3959249	-0.3959249	-0.3959249	-0.3959249	-0.3959249	0.22398297	0.17453487	-0.3959249	-0.3959249	0.34899548	1.034239	0.31855986	0.8765665	1.5166788	0.3193012	-0.3959249	0.654163	0.94473946	1.8287137	0.49544293	-0.3959249	-0.3959249	-0.3959249	-0.3959249	0.14794984	-0.3959249	-0.06297843	-0.2014051	-0.3959249	-0.3959249	-0.3959249	-0.3959249	0.047363523	0.3410199	-0.36472198	-0.3959249	-0.23218472	-0.3959249	0.8678603	0.9532297	0.20406462	-0.3959249	0.016442113	-0.32260618
0.23852824	-0.31083572	-0.3959249	-0.3959249	-0.3959249	-0.3959249	-0.3959249	-0.3959249	0.20045237	-0.3959249	-0.3959249	-0.3959249	1.0950288	-0.3959249	-0.3959249	-0.3959249	0.39247134	1.0329996	0.902688	1.0592442	0.50167537	0.43074447	1.2230878	1.0334551	-0.059607968	-0.3959249	-0.3959249	-0.031498384	-0.3959249	-0.27537736	0.51993215	-0.3959249	-0.3959249	-0.17653462	-0.3959249	-0.3959249	-0.3959249	-0.3959249	-0.37532076	-0.039011095	-0.3959249	-0.25037104	-0.015491513	-0.3959249	0.5925532	0.14444509	0.24835202	-0.3959249	-0.3959249	-0.3959249
0.74729437	0.13960901	-0.3959249	-0.3959249	-0.3959249	-0.3959249	0.019043056	-0.3600245	0.4541133	-0.3959249	-0.3959249	-0.3959249	0.97403693	-0.06652669	0.61744076	-0.3959249	-0.24074264	0.8351468	0.7768268	0.80015475	-0.0028433024	1.4602066	1.390658	0.4901713	-0.3959249	-0.3959249	-0.3959249	-0.11486574	0.11846982	-0.14361754	0.81071794	0.363844	-0.3959249	-0.3959249	-0.3959249	-0.3959249	-0.3959249	-0.3959249	-0.3959249	-0.3959249	-0.3959249	-0.3959249	-0.0772602	-0.3959249	-0.1552796	-0.28587744	0.69639105	-0.3959249	-0.3959249	-0.3959249
0.8618615	-0.2984801	-0.3959249	-0.3959249	-0.3959249	-0.3959249	-0.3959249	-0.3959249	-0.3959249	-0.3959249	-0.3959249	-0.3959249	0.96686226	0.89030147	1.746204	0.5202432	0.43654945	0.45589992	0.4974265	0.63932675	1.0480478	1.6228881	1.5940152	0.44246936	-0.3959249	-0.3959249	-0.35021254	0.11980333	-0.24553002	-0.3959249	0.56569165	0.4518806	-0.3959249	-0.3712997	-0.3959249	-0.3959249	0.4270135	-0.3959249	-0.3959249	-0.008790014	-0.3784404	-0.3959249	-0.3959249	-0.06300878	0.31763312	-0.24607033	0.24976826	-0.3959249	-0.3959249	-0.3959249
-0.3959249	-0.3959249	-0.3959249	-0.3959249	-0.3959249	-0.3959249	-0.12861967	-0.3959249	-0.3959249	-0.3959249	-0.3959249	-0.3959249	0.12728913	1.4971725	1.8216606	1.4510413	0.07697515	0.07562275	-0.3959249	-0.11678182	1.7065488	1.2028625	0.5747485	-0.14324997	-0.3959249	-0.3959249	0.6982186	0.38091403	-0.3959249	-0.25446644	0.6934582	0.2864418	-0.3959249	-0.3959249	-0.3959249	-0.3959249	-0.3959249	-0.3959249	-0.3959249	0.02211256	-0.3959249	-0.3959249	-0.1850132	0.27772108	-0.3959249	-0.30125389	0.74861276	-0.01771544	-0.3959249	0.33736357
-0.3959249	-0.3959249	-0.3959249	-0.3959249	-0.38293043	-0.13602644	-0.3959249	-0.3959249	-0.3959249	-0.3959249	-0.3959249	-0.3959249	-0.3959249	-0.3959249	0.16906647	1.5422058	0.5233854	0.58432055	-0.3959249	0.1978601	1.4552135	1.4351668	0.086654276	-0.18397246	-0.3959249	-0.3959249	-0.2094085	0.2339903	0.43331432	-0.06625486	-0.3959249	0.5818744	-0.30325845	-0.38299766	-0.31889555	-0.19077472	-0.3959249	-0.3959249	-0.3959249	-0.3959249	-0.21699977	-0.3959249	-0.3959249	-0.3959249	-0.33532286	-0.3959249	0.19919337	-0.009441663	0.79044336	0.7034326
-0.3959249	-0.3959249	-0.3959249	-0.3959249	0.10525849	0.1833538	-0.3959249	-0.3959249	-0.3959249	-0.3959249	-0.3959249	-0.3959249	-0.3959249	0.03572627	0.30926642	0.4490299	0.78449947	0.9961959	0.19330291	0.57878715	0.08082782	0.42952138	-0.3959249	-0.3959249	-0.3959249	0.01354791	-0.3959249	0.25720805	0.7459061	0.98409104	-0.3959249	0.44614017	-0.3959249	-0.3959249	-0.3959249	-0.32497752	-0.3959249	-0.3959249	-0.3959249	-0.3959249	-0.3959249	-0.3959249	-0.3959249	-0.3959249	-0.07851348	-0.3959249	0.451403	0.25180286	0.9999522	1.1680205
-0.3959249	-0.3959249	-0.3959249	-0.3959249	-0.057266213	-0.3959249	-0.19138193	-0.3959249	-0.3959249	-0.3959249	-0.3959249	-0.3959249	-0.3959249	-0.37738308	-0.3959249	0.03068939	1.4478171	1.6285491	1.2355499	-0.24938408	-0.3959249	-0.3959249	-0.3959249	-0.2371555	0.11217531	-0.01803578	0.112709165	-0.2164257	0.8136798	0.9047666	-0.003882223	0.30590817	-0.3959249	-0.3959249	-0.3959249	-0.3959249	-0.3959249	-0.3959249	-0.3959249	-0.3959249	-0.3959249	-0.3959249	-0.3959249	-0.029629415	1.1287138	-0.3159392	0.5730437	0.1430608	0.7753559	0.34918818
-0.3959249	-0.3959249	-0.3959249	0.18300956	-0.3959249	-0.3959249	-0.3959249	-0.3959249	-0.3959249	-0.3959249	-0.3959249	-0.3959249	-0.3959249	-0.3959249	-0.3959249	-0.3959249	0.93626124	1.7572132	1.4087163	-0.3959249	-0.34383613	-0.3959249	-0.21591769	-0.3959249	-0.3959249	0.2204568	0.21846844	0.12060492	1.0116763	1.1946747	0.40298685	-0.13715017	-0.35154012	-0.3959249	-0.3959249	-0.3959249	-0.3959249	-0.3959249	-0.3959249	-0.3959249	-0.3959249	0.342479	-0.3959249	0.3833927	0.9510876	0.05532198	-0.07850528	0.6645459	0.426075	-0.3959249
-0.3959249	-0.3959249	-0.28178024	-0.3959249	-0.3959249	-0.39263076	-0.3959249	-0.3959249	-0.3959249	-0.3959249	-0.39445072	-0.3168948	-0.3959249	-0.3959249	-0.3959249	0.21688206	1.5933529	1.8731138	1.5843399	0.24926399	0.30439657	0.56723565	-0.3959249	-0.3959249	-0.04169274	-0.11964199	-0.28432646	0.04176118	1.0839239	0.7816129	0.06593145	0.05180221	-0.3959249	-0.39126614	-0.3959249	-0.3959249	-0.3959249	-0.3959249	-0.3959249	-0.3959249	-0.063650444	0.4969735	0.9406916	0.749652	0.3887196	-0.3959249	-0.3959249	0.21959008	0.16776589	-0.24393456
0.24053022	0.33186516	-0.3959249	-0.14023931	-0.3959249	-0.3959249	-0.3959249	-0.3959249	-0.19900596	-0.3959249	-0.3959249	0.30624744	-0.3959249	-0.3959249	-0.31218874	0.091835566	0.7210262	1.4052855	1.5686004	1.4682419	0.8428159	0.73418397	-0.3959249	-0.3959249	-0.0721928	-0.24525262	-0.3959249	0.98149765	1.1537814	0.25282294	0.10005472	0.07517399	-0.18913308	-0.3959249	-0.3959249	-0.3959249	-0.3959249	-0.04915001	-0.093045056	-0.16398741	0.56297153	0.16867489	-0.10704298	0.16416714	-0.3959249	-0.3959249	-0.3959249	-0.3959249	0.033349145	0.3087459
0.31679732	1.439002	-0.24636844	-0.33257654	-0.33076933	-0.3959249	-0.3959249	-0.3959249	-0.3959249	-0.23481156	0.45245096	-0.3959249	-0.3959249	-0.3959249	-0.11187522	1.4310869	1.0709283	1.3484097	1.1922908	0.93681514	1.763142	0.514355	-0.19427113	-0.23525216	0.42678744	0.020841368	-0.29708213	0.68901724	1.0623649	0.5632967	0.8000853	0.34598947	-0.3229449	-0.3959249	-0.3959249	-0.3959249	-0.3959249	1.1713271	0.8516128	0.42830086	0.8318925	-0.3959249	-0.3959249	-0.3959249	-0.3959249	-0.3959249	-0.3959249	-0.3959249	-0.060215876	0.9187699
-0.3959249	1.2216272	1.1213386	-0.2798818	-0.3959249	-0.3959249	-0.3959249	-0.3959249	-0.33296198	0.61540854	0.30914873	-0.3959249	-0.3959249	-0.3959249	0.42687938	1.1281652	-0.13185357	1.3466364	1.1298113	0.5851483	1.3282143	0.9424283	0.5330439	0.2614589	-0.3959249	-0.3959249	-0.3959249	0.12835719	1.043302	1.1332574	0.35932624	0.3251235	-0.3959249	-0.3959249	0.093571596	0.7937105	0.7937167	1.0161203	0.8269802	0.032393187	-0.34277192	-0.3959249	-0.3959249	-0.3959249	-0.3959249	-0.3959249	-0.3959249	-0.3959249	-0.3959249	0.99847233
-0.3959249	0.5381375	0.9517552	1.0255704	-0.29562438	-0.3959249	-0.3959249	-0.3959249	0.09526266	0.15804867	-0.33180514	0.27144265	0.35351616	0.30907246	0.76892626	1.0043731	-0.063895	0.38670686	0.3895949	0.65082395	0.50969917	1.0741274	1.0623691	0.5488125	-0.3959249	-0.3959249	-0.3959249	-0.3959249	1.0523752	0.7854699	-0.370971	0.17452407	-0.3959249	0.99079645	1.3426592	0.75754404	0.06809895	0.23808466	0.20917906	-0.3959249	-0.3959249	-0.3959249	-0.3959249	-0.3959249	-0.3959249	-0.3959249	-0.3959249	-0.21761979	-0.3959249	0.7922169
-0.3959249	-0.25520167	0.757371	1.0345902	0.92319196	0.012400703	-0.3959249	-0.3951701	0.059570674	0.37616715	0.6492754	1.2765803	1.3092697	1.5032403	0.49975199	0.03788561	1.0703593	0.58035856	0.8041298	0.45498222	0.23473074	0.30978456	1.1871359	0.9517486	0.2814845	0.5191527	-0.3959249	-0.3959249	0.13790639	-0.12604202	-0.3959249	-0.3959249	-0.3959249	1.7319019	1.515338	0.96006763	-0.3959249	-0.3959249	-0.3959249	-0.3959249	-0.3959249	-0.3959249	0.14561537	-0.17384249	-0.3959249	-0.3959249	-0.3959249	0.3021573	-0.3959249	0.106184684
-0.3959249	-0.23020653	-0.14894083	0.5414113	1.649076	0.31452534	-0.3959249	-0.3959249	-0.3959249	-0.3959249	0.546483	0.92487425	1.3267661	0.64770645	-0.22756155	-0.001661101	1.6506479	1.2547256	1.8843851	-0.031499807	-0.3959249	-0.07738701	0.640729	1.227622	0.9829273	-0.109024994	-0.08214987	-0.19071944	-0.3959249	0.06858551	1.2897877	0.44587612	0.041432466	1.0496675	0.16257003	-0.16217466	-0.3959249	-0.3959249	-0.3959249	-0.3959249	-0.3959249	-0.3959249	0.32086867	-0.24690649	-0.17060982	0.021425333	0.4185211	-0.24255684	-0.3959249	-0.3530967
-0.3959249	-0.3959249	-0.3959249	-0.30030137	0.94584876	0.8683601	0.7999701	-0.3959249	-0.3959249	-0.3100646	0.6339484	0.91964114	0.7557957	0.18183841	-0.3959249	0.65695834	1.6061777	1.3554913	1.4479996	-0.21293207	-0.3959249	-0.16511881	0.4530352	0.91353536	1.2008579	-0.3959249	0.2748827	-0.3959249	0.9595211	1.5003853	2.30475	1.374756	-0.03586336	-0.3959249	-0.3959249	-0.3959249	-0.3959249	-0.3959249	-0.3959249	-0.3959249	-0.3959249	-0.3959249	-0.3959249	0.13875727	0.06671775	0.712642	0.1151973	-0.3959249	-0.3959249	-0.3959249
-0.3959249	-0.3959249	-0.3959249	-0.36445728	-0.3959249	0.17254312	1.7716042	1.0599813	-0.3959249	0.35490736	0.86740077	0.6131449	-0.11124597	-0.3959249	-0.3959249	0.3863688	1.5310148	0.8601334	1.2869446	-0.19858016	-0.3959249	-0.04402897	0.16776133	0.16409689	0.89170694	-0.3959249	0.08931767	0.13314974	1.508929	1.7780589	0.8300771	0.6229789	0.3015188	-0.3959249	-0.3959249	-0.3959249	-0.3959249	-0.3959249	-0.3959249	-0.3959249	-0.3959249	-0.3959249	-0.3959249	0.18300395	0.068450265	-0.20740375	-0.3959249	-0.3959249	-0.3959249	-0.3959249
-0.08290229	-0.12500484	-0.3959249	-0.06295349	-0.3959249	-0.3959249	1.3227023	1.5590848	0.7729271	0.49905613	1.262091	-0.028830467	-0.3959249	-0.3959249	-0.39553526	-0.12501939	1.7011408	0.6637717	0.2170595	-0.33752963	-0.3959249	-0.37696296	-0.013893073	0.85043454	1.2525914	0.14225373	1.0626789	0.77235776	0.49201676	-0.3959249	-0.3959249	0.015824035	0.043739356	-0.3959249	-0.3959249	-0.3959249	-0.3959249	-0.3959249	-0.3959249	-0.3959249	-0.3959249	-0.3959249	-0.3959249	0.55463094	0.7212138	-0.3959249	-0.3959249	-0.3959249	-0.3959249	-0.3959249
0.02197154	0.7831654	-0.342577	-0.31435332	-0.3959249	-0.3959249	0.4243955	1.4790401	1.341783	1.3358084	0.3448207	-0.05847156	-0.3959249	-0.3959249	0.50298727	0.24160945	1.9269693	0.84683365	0.35846364	-0.3959249	-0.3959249	-0.3959249	-0.3407677	0.9982138	2.111013	1.632804	0.7933344	0.06331272	-0.3959249	-0.3959249	-0.3959249	-0.3959249	-0.3959249	-0.3959249	-0.3959249	-0.3959249	-0.3959249	-0.3959249	-0.3959249	-0.3959249	-0.3959249	-0.3959249	-0.3959249	0.121229656	-0.24744223	-0.3959249	-0.3959249	-0.3959249	-0.3959249	-0.3959249
0.2637476	0.2167127	-0.12376777	-0.3959249	-0.29672635	-0.3959249	-0.08326507	0.57429683	1.3553513	1.2526336	1.4713866	0.21695606	-0.3959249	-0.21889573	-0.22148952	0.5872925	1.5131341	1.022455	0.23774473	-0.3959249	-0.044446718	1.506121	0.5864146	1.8158152	2.01584	0.60746247	0.17816229	-0.050274383	0.6331599	0.3407818	-0.3959249	-0.3959249	-0.3959249	-0.3959249	-0.3959249	-0.3959249	-0.3959249	-0.3959249	-0.3959249	-0.3959249	-0.30398893	-0.3189	-0.33723205	-0.23665467	0.21457425	-0.3959249	-0.3959249	-0.3959249	-0.3959249	-0.3959249
0.11371108	0.36188698	0.42013752	-0.3959249	-0.3959249	-0.3959249	0.13646148	1.3687754	0.18907803	1.9513292	1.9397619	0.78570455	-0.3959249	-0.3959249	0.6594274	0.44909075	0.5214565	0.37467474	-0.221805	-0.0936042	0.62023866	1.945725	1.5720432	0.96492046	0.7300369	-0.116096795	-0.3959249	-0.3959249	-0.2183032	0.57505924	-0.10798065	-0.3959249	-0.3959249	-0.3959249	-0.3959249	-0.3959249	-0.3959249	-0.3959249	-0.3959249	-0.3959249	-0.116416	0.029403966	-0.3959249	-0.3959249	-0.3959249	-0.16472259	-0.3959249	-0.3959249	-0.3959249	-0.12873569
-0.3959249	0.1593333	0.55099726	-0.3959249	-0.3959249	-0.18076205	0.78931487	0.75145155	-0.3959249	1.8375626	2.4272907	1.1592987	0.42021906	-0.10337047	-0.19711319	-0.3625395	0.14335021	0.26012015	0.83398414	1.0681012	1.2268754	1.4190294	0.5941882	0.14844616	0.17333676	-0.3959249	-0.3959249	-0.3959249	-0.3959249	0.55895054	-0.07705652	-0.3959249	-0.3959249	-0.3959249	-0.3959249	-0.3959249	-0.3959249	-0.3959249	-0.3959249	-0.25311124	-0.18238308	-0.3959249	-0.3959249	-0.3959249	-0.3959249	-0.11356144	-0.3959249	-0.3959249	-0.3959249	-0.08037755
-0.3959249	-0.06834237	0.5904427	0.3886829	-0.3959249	0.48375404	1.2720195	0.27176085	-0.25209647	-0.3959249	1.8483915	1.7925824	1.4306506	0.5567455	-0.3959249	0.090787895	0.640656	1.561149	1.7984504	0.9516234	-0.24442393	-0.3959249	-0.3959249	0.20181826	-0.3959249	-0.3959249	-0.3959249	-0.3959249	-0.3959249	0.0975431	0.58621997	0.5582573	-0.3959249	-0.3959249	-0.3959249	-0.3959249	-0.3959249	-0.3959249	-0.3959249	-0.25454515	-0.3959249	-0.3959249	-0.3959249	-0.3959249	-0.3959249	0.031468246	-0.3959249	-0.3959249	-0.3959249	-0.3959249
-0.3959249	-0.3959249	0.44558087	0.75538623	-0.3959249	0.8179943	0.30002216	-0.025322499	-0.3959249	-0.3959249	0.11210503	1.51914	1.7213856	0.8363993	0.9705411	1.2856658	1.1358418	1.1184931	0.60988015	0.13766247	-0.3959249	-0.3959249	-0.3959249	0.08103724	-0.3959249	-0.3959249	-0.3959249	-0.3959249	-0.3959249	-0.15697359	1.1185862	0.8616365	0.7099172	-0.3959249	-0.3959249	-0.3959249	-0.3959249	-0.3959249	0.26764965	-0.35907695	-0.3959249	-0.3959249	-0.3959249	-0.3959249	-0.3959249	0.11374176	-0.29702413	-0.048023608	-0.3959249	-0.3959249
-0.3959249	-0.3959249	0.101626955	0.56751406	0.54133487	0.9644121	-0.06426381	0.17053309	-0.3959249	-0.3959249	-0.27846122	0.63877505	1.8175168	0.61770815	0.821132	1.6489073	0.5269334	0.37354589	-0.15083736	-0.3959249	-0.3959249	-0.3959249	-0.025380682	0.19490065	-0.3959249	-0.3959249	-0.3959249	-0.3959249	-0.3959249	-0.25187105	0.572928	0.96007943	1.484587	-0.3959249	-0.3959249	-0.3959249	-0.3959249	-0.26181915	-0.063998245	-0.08628048	-0.3959249	-0.3959249	-0.3959249	-0.3959249	-0.3959249	0.8142714	0.3606502	0.41417572	-0.3959249	-0.3959249
0.16430208	-0.3959249	0.8879564	1.2621095	1.4481779	0.67650306	0.5031906	-0.28673077	-0.3959249	-0.3959249	0.18275514	-0.05031482	0.48472357	1.0263186	1.0142969	1.1350522	1.041709	0.8258115	0.41525358	-0.3959249	-0.3959249	-0.3959249	-0.3959249	0.03455797	-0.3959249	-0.3959249	-0.3959249	-0.3959249	-0.3959249	-0.3959249	-0.097350135	0.44922343	0.3315961	-0.0069689727	-0.3959249	-0.3959249	-0.3959249	-0.004931943	-0.3959249	-0.3959249	-0.3959249	-0.3959249	-0.3959249	-0.3959249	-0.3959249	0.5077248	0.10236202	-0.3959249	-0.3959249	-0.3959249
0.65374565	0.1796386	1.8951509	1.7026428	1.3242471	0.5925033	-0.39253694	-0.3959249	-0.30905542	-0.3446836	0.29142547	0.17996806	-0.3959249	0.8455845	1.8853309	1.6985493	1.1178212	1.4004145	0.61478853	-0.3959249	-0.3959249	-0.3959249	-0.3959249	-0.3959249	-0.3959249	-0.3959249	-0.3959249	-0.3959249	-0.3959249	-0.3959249	-0.3959249	-0.3959249	-0.3959249	0.0022050065	-0.3959249	-0.3959249	-0.26014698	-0.3959249	-0.14013518	-0.3959249	-0.3959249	-0.3959249	-0.3959249	-0.3959249	-0.3959249	0.12516294	-0.26396677	-0.38891184	-0.18672591	-0.3959249
0.24300799	0.8199476	2.0396266	0.9963386	0.4005431	0.37637636	-0.3959249	-0.3959249	-0.3959249	-0.30329496	-0.34433147	-0.28995478	-0.3959249	-0.3959249	1.5048817	1.8558849	1.7740031	1.1647321	-0.012986885	-0.3959249	-0.3959249	-0.3959249	-0.3959249	-0.3959249	-0.3959249	-0.3959249	-0.3959249	-0.3959249	-0.3959249	-0.3959249	-0.3959249	-0.3959249	-0.3959249	0.35938025	0.3307505	-0.3959249	-0.20575738	-0.3959249	-0.3959249	-0.3959249	-0.3959249	-0.12723197	-0.3959249	-0.3959249	-0.3959249	-0.21653876	-0.09012911	-0.37049112	-0.3959249	-0.3959249
-0.018665746	0.73499006	1.3004633	-0.3959249	-0.3959249	0.7803082	0.24240811	0.32478285	-0.3959249	-0.3959249	-0.3674737	0.18970692	-0.3959249	-0.3959249	-0.3959249	0.92513424	1.8032192	2.0030982	0.9861185	-0.3959249	-0.3959249	-0.3959249	-0.3959249	-0.3959249	-0.3959249	-0.3959249	-0.3959249	-0.3959249	-0.3959249	-0.3959249	-0.3959249	-0.3959249	-0.3959249	-0.3959249	-0.3959249	-0.3959249	-0.3959249	-0.3959249	-0.3959249	-0.3959249	-0.3959249	-0.3959249	-0.3959249	-0.3959249	-0.3959249	-0.3959249	0.38169712	-0.123200946	-0.3959249	-0.3959249
0.355122	0.62938124	0.6304713	-0.3238849	0.28470495	0.2948896	0.109108776	0.007663233	0.39353603	-0.3959249	-0.3959249	0.13846184	-0.3959249	0.010398206	-0.3959249	0.43490633	1.3854562	1.5839374	1.7999004	-0.22460368	-0.3959249	-0.3959249	-0.3959249	-0.3959249	-0.3959249	0.113305144	0.27114916	-0.3959249	-0.3959249	-0.3959249	-0.3959249	-0.3959249	-0.3959249	-0.3959249	-0.3959249	-0.3959249	-0.3959249	-0.3959249	-0.3959249	-0.3959249	-0.3959249	-0.3959249	-0.3959249	-0.3959249	-0.3959249	-0.3959249	0.2425735	0.09717881	-0.27076924	0.40022206
-0.05854699	-0.009154264	0.831639	0.49475345	0.85642844	-0.3695877	-0.3959249	0.10805474	0.019420156	-0.3959249	-0.3959249	0.21371837	-0.3959249	-0.3959249	-0.37284896	0.509629	0.045125447	0.99729687	1.2800888	1.6392161	-0.3959249	-0.3959249	-0.3959249	-0.3959249	-0.1373122	0.18433806	0.11864884	-0.3959249	-0.3959249	-0.3959249	-0.3959249	-0.07532037	-0.3959249	-0.3959249	-0.3959249	-0.3032658	-0.3959249	-0.3959249	-0.15464261	-0.3959249	-0.3959249	-0.3959249	-0.3959249	-0.3959249	-0.3959249	-0.3959249	-0.3959249	-0.11927791	0.2863713	0.40186146
-0.3959249	-0.3959249	0.045252573	0.8687778	1.1577762	0.4360638	-0.3959249	-0.3959249	0.041748036	0.32021695	-0.3959249	0.2564654	-0.3959249	-0.3959249	0.23894715	1.0019977	0.7123317	-0.08101955	1.1356833	1.9308333	0.977721	-0.3959249	-0.3959249	0.15825687	-0.111365765	-0.3959249	-0.30969143	-0.3959249	-0.3959249	-0.3959249	-0.3959249	0.16286689	-0.3475584	-0.3959249	-0.1895664	0.21380699	-0.3959249	-0.3959249	-0.3959249	-0.3959249	-0.3959249	-0.3959249	-0.3959249	-0.3959249	-0.3959249	-0.3959249	-0.3959249	-0.3959249	0.40803698	0.90514463
-0.3959249	-0.3959249	-0.3959249	0.6841681	1.228538	0.730744	-0.3959249	-0.3959249	-0.3959249	0.05637484	0.1382589	-0.04319524	-0.3959249	-0.3959249	-0.3959249	0.08669257	1.8616377	0.7953522	0.96919453	1.9542387	1.2265271	0.11618042	-0.3959249	-0.3959249	-0.3959249	-0.3959249	-0.19390354	-0.3959249	-0.3959249	-0.3959249	-0.3959249	-0.060300052	0.6104771	0.27598074	-0.3959249	0.1763627	-0.3959249	-0.3959249	-0.3959249	-0.3959249	-0.3959249	-0.1305076	-0.3959249	-0.3959249	-0.3959249	-0.3959249	-0.3959249	-0.28769857	-0.3959249	1.2198348
-0.3959249	-0.3959249	-0.3959249	0.19817731	0.6503863	0.70206267	0.22611564	-0.3959249	-0.3959249	-0.39386	-0.10315193	-0.27374533	-0.3959249	-0.24126032	-0.3959249	-0.3959249	1.4163735	1.3639065	0.37434104	1.2150078	0.76802176	0.47346127	-0.3959249	-0.3959249	-0.3959249	-0.3959249	-0.3959249	-0.3959249	-0.3959249	-0.3959249	-0.3959249	-0.3959249	0.18798144	-0.2122688	-0.30181995	-0.3959249	-0.3959249	-0.3959249	-0.3959249	-0.3959249	-0.15150487	0.3455534	-0.38834748	-0.38696903	-0.3959249	-0.3959249	-0.3959249	-0.3959249	-0.3959249	0.030696925
-0.3959249	-0.3959249	-0.3959249	-0.08322062	0.031014796	-0.28225368	0.22553499	-0.19080566	-0.2176084	-0.38030973	0.0093794195	-0.3959249	0.099907584	-0.3959249	-0.046771314	0.12140039	1.3418728	0.6167671	0.18356238	-0.11940516	0.29233176	0.9754913	0.725174	0.3322603	-0.3959249	-0.3367151	-0.3959249	-0.3959249	-0.3959249	-0.3959249	-0.3959249	-0.3959249	-0.3959249	-0.18517508	-0.05011415	-0.3959249	0.32086298	0.29536745	-0.3959249	-0.3959249	-0.26044935	-0.3899583	-0.3959249	-0.3959249	-0.3959249	-0.3959249	-0.3959249	-0.3959249	-0.3959249	-0.3959249
[truncated: 450 more columns]
