# Supplementary material for: High-confidence 3D template matching for cryo-electron tomography
Source: Nat Commun. 2024 May 11;15:3992. doi: 10.1038/s41467-024-47839-8 (PMC11088655; doi:10.1038/s41467-024-47839-8)
Supplement: Supplementary file 6 — Source Data [file 41467_2024_47839_MOESM6_ESM.zip › Source_data_file/Figure4/Figure4_LargeSTA_angle2_scores.csv]

-0.4008397	-0.4008397	-0.4008397	-0.4008397	-0.38514972	0.21158065	0.31263345	0.059258033	-0.4008397	-0.4008397	-0.4008397	-0.3564217	-0.38368222	-0.068759434	0.08543267	-0.005970962	-0.17341565	-0.12799402	0.14714472	0.41262352	0.3209091	0.10948981	-0.4008397	-0.4008397	-0.12376454	0.1296816	-0.34901845	-0.20638222	-0.4008397	-0.056975007	-0.16625348	-0.4008397	-0.27059722	-0.38993287	0.11176478	0.46331757	0.46990517	-0.26262417	-0.4008397	-0.4008397	-0.4008397	-0.4008397	-0.4008397	-0.4008397	-0.4008397	-0.4008397	-0.4008397	-0.4008397	-0.4008397	-0.4008397
-0.4008397	-0.4008397	-0.4008397	-0.4008397	-0.4008397	0.183652	0.374666	-0.036977004	-0.4008397	-0.4008397	-0.4008397	-0.4008397	0.02099161	0.020897154	-0.19252941	-0.18331009	0.15991946	0.19302529	0.27880996	0.48354393	0.4116466	0.27144527	-0.4008397	-0.4008397	-0.1495469	0.16778407	0.1707706	-0.15421237	-0.4008397	-0.06103784	-0.062351674	-0.4008397	-0.4008397	-0.4008397	0.01780584	0.35370705	0.48488337	-0.22292055	-0.4008397	-0.4008397	-0.4008397	-0.4008397	-0.4008397	-0.4008397	-0.4008397	-0.4008397	-0.4008397	-0.4008397	-0.4008397	-0.4008397
-0.4008397	-0.4008397	-0.4008397	-0.4008397	-0.32189465	0.04159124	0.17735963	-0.070072815	-0.30371654	-0.4008397	-0.4008397	-0.4008397	-0.07117695	-0.4008397	-0.18786106	-0.01818324	0.16883086	0.6638855	0.36790907	0.43521047	0.12432395	-0.019391472	-0.18817101	-0.33686355	0.0729875	0.5566157	0.041853506	0.047682516	-0.21282965	-0.18540841	-0.4008397	-0.4008397	-0.4008397	-0.4008397	-0.39883578	0.5624355	0.24541582	-0.4008397	-0.4008397	-0.4008397	-0.4008397	-0.4008397	-0.4008397	-0.4008397	-0.4008397	-0.4008397	-0.4008397	-0.4008397	-0.4008397	-0.4008397
-0.4008397	-0.4008397	-0.4008397	-0.4008397	-0.23787902	0.16361342	0.3291468	0.0389207	-0.1398677	0.008935059	-0.39934897	-0.4008397	-0.36952922	-0.4008397	0.03820912	-0.019506225	0.16975884	0.36691445	0.13386165	0.073741436	-0.4008397	-0.4008397	-0.35078794	-0.35084665	-0.00032710016	0.29998365	-0.038741846	-0.031248871	0.13472472	-0.19651711	-0.4008397	-0.4008397	-0.4008397	-0.4008397	-0.34168532	0.18344599	0.12366014	-0.054736186	-0.4008397	-0.29390308	-0.4008397	-0.4008397	-0.4008397	-0.4008397	-0.4008397	-0.4008397	-0.4008397	-0.4008397	-0.4008397	-0.4008397
-0.4008397	-0.4008397	-0.4008397	-0.4008397	-0.4008397	-0.08773754	-0.0068682693	-0.35006297	0.22345747	-0.13594732	0.13887514	-0.4008397	-0.32081917	-0.066461466	0.18684708	0.018084664	-0.05615431	0.22115403	0.44766822	0.33021775	-0.4008397	-0.4008397	-0.4008397	-0.17174283	-0.4008397	-0.21767789	-0.068507835	0.042903125	0.10408165	-0.22385716	-0.4008397	-0.4008397	-0.4008397	-0.4008397	-0.4008397	0.30954474	-0.0593306	-0.4008397	-0.4008397	-0.15599048	-0.4008397	-0.4008397	-0.4008397	-0.4008397	-0.4008397	-0.4008397	-0.4008397	-0.4008397	-0.4008397	-0.4008397
-0.4008397	-0.4008397	-0.4008397	-0.4008397	-0.4008397	-0.029097456	-0.4008397	-0.09240621	0.35268596	0.12287946	0.45061088	0.027406601	0.13015999	0.332921	-0.21376473	-0.4008397	-0.32790443	0.2661958	0.35946172	0.41012973	-0.17112227	-0.3294523	-0.4008397	-0.31502464	-0.3842877	-0.4008397	-0.3078772	-0.14892177	-0.20903948	-0.4008397	-0.4008397	-0.4008397	-0.4008397	-0.4008397	-0.4008397	0.36465544	0.030431766	-0.4008397	-0.4008397	-0.33139768	-0.19966856	-0.4008397	-0.4008397	-0.4008397	-0.4008397	-0.4008397	-0.4008397	-0.4008397	-0.4008397	-0.4008397
-0.4008397	-0.4008397	-0.4008397	-0.4008397	-0.4008397	-0.4008397	-0.13842325	0.11414762	0.32371446	0.27238524	0.5679217	0.26768896	-0.042104878	0.09347942	-0.31935883	-0.4008397	-0.23700377	0.26022118	0.35624847	0.17431524	-0.17645936	-0.4008397	-0.2283466	-0.102449715	-0.4008397	-0.4008397	-0.4008397	-0.4008397	-0.4008397	-0.4008397	-0.4008397	-0.4008397	-0.4008397	-0.4008397	-0.4008397	0.03265557	0.21240152	-0.38615555	-0.22587949	-0.4008397	-0.27679437	-0.4008397	-0.4008397	-0.4008397	-0.4008397	-0.4008397	-0.4008397	-0.4008397	-0.4008397	-0.4008397
-0.4008397	-0.4008397	-0.4008397	-0.4008397	-0.4008397	-0.4008397	-0.026450224	-0.04702273	0.07418018	0.47150698	0.6601478	0.3961281	0.12531851	-0.4008397	-0.4008397	-0.4008397	-0.17565852	-0.09202902	0.35701084	-0.09807176	-0.3868341	-0.4008397	-0.13246529	-0.27659747	-0.4008397	-0.4008397	-0.4008397	-0.4008397	-0.4008397	-0.4008397	-0.4008397	-0.4008397	-0.4008397	-0.4008397	-0.4008397	0.08244097	0.19043256	0.012178915	-0.4008397	-0.4008397	-0.4008397	-0.4008397	-0.4008397	-0.4008397	-0.4008397	-0.4008397	-0.4008397	-0.4008397	-0.4008397	-0.4008397
-0.4008397	-0.4008397	-0.4008397	-0.4008397	-0.4008397	-0.4008397	0.24082707	0.34589723	0.14464465	0.2726	0.11397802	-0.39494014	-0.4008397	-0.4008397	-0.4008397	-0.1823606	-0.35059464	0.2501079	0.31347916	-0.14027491	-0.24771535	-0.4008397	0.34254763	0.21348254	-0.4008397	-0.4008397	-0.4008397	-0.4008397	-0.4008397	-0.4008397	-0.4008397	-0.4008397	-0.4008397	-0.4008397	-0.4008397	0.10555602	0.41702732	0.034052186	-0.4008397	-0.28129968	-0.4008397	-0.22873859	-0.4008397	-0.4008397	-0.4008397	-0.4008397	-0.4008397	-0.4008397	-0.4008397	-0.4008397
-0.4008397	-0.4008397	-0.4008397	-0.4008397	-0.4008397	-0.4008397	-0.04378077	0.15198867	0.21184348	0.24369209	-0.36478207	-0.4008397	-0.4008397	-0.4008397	-0.4008397	-0.29733643	-0.38752496	0.17829247	0.029701484	-0.4008397	-0.4008397	-0.2610776	-0.4008397	-0.33887827	-0.05217057	-0.4008397	-0.4008397	-0.4008397	-0.4008397	-0.4008397	-0.4008397	-0.4008397	-0.4008397	-0.4008397	-0.4008397	0.030445365	0.3234476	-0.17403992	-0.3611021	-0.038394954	-0.22631004	-0.27358556	-0.18011004	-0.4008397	-0.4008397	-0.4008397	-0.4008397	-0.4008397	-0.4008397	-0.4008397
-0.4008397	-0.4008397	-0.4008397	-0.4008397	-0.20185754	-0.4008397	-0.01748774	0.21368323	0.58622354	-0.17402104	-0.4008397	-0.4008397	-0.4008397	-0.4008397	-0.4008397	-0.4008397	-0.4008397	0.16082834	0.07988984	-0.4008397	-0.30307153	-0.4008397	-0.4008397	-0.27450547	-0.39983016	-0.4008397	-0.4008397	-0.4008397	-0.4008397	-0.4008397	-0.4008397	-0.4008397	-0.4008397	-0.4008397	-0.4008397	0.08616149	0.26815146	-0.4008397	-0.18159054	0.0548631	-0.4008397	-0.21869056	0.0063409307	-0.4008397	-0.4008397	-0.4008397	-0.4008397	-0.4008397	-0.4008397	-0.4008397
-0.4008397	-0.4008397	-0.4008397	-0.4008397	-0.13355699	-0.4008397	0.11315553	0.42439348	0.611198	-0.18905488	-0.186205	-0.4008397	-0.4008397	-0.24488264	-0.4008397	-0.4008397	-0.19483647	-0.0049194694	-0.27776638	-0.4008397	-0.4008397	0.08513906	-0.114779174	-0.18016857	-0.3762128	-0.4008397	-0.4008397	-0.4008397	-0.4008397	-0.4008397	-0.4008397	-0.4008397	-0.4008397	-0.4008397	-0.4008397	0.003465073	0.06439407	-0.4008397	0.2683917	0.03176706	-0.4008397	-0.27933177	-0.22299905	-0.4008397	-0.4008397	-0.4008397	-0.4008397	-0.4008397	-0.4008397	-0.4008397
-0.4008397	-0.4008397	-0.4008397	-0.2484854	-0.4008397	-0.4008397	0.39267555	0.50360894	0.21263538	0.25623775	0.23241568	-0.20371903	-0.4008397	-0.4008397	-0.4008397	-0.4008397	-0.4008397	-0.4008397	-0.4008397	-0.23772956	-0.09959638	0.15673469	-0.4008397	-0.4008397	-0.4008397	-0.4008397	-0.4008397	-0.4008397	-0.4008397	-0.4008397	-0.4008397	-0.4008397	-0.4008397	-0.4008397	-0.4008397	-0.21401112	0.07912553	-0.09838668	0.18549146	0.13050102	-0.4008397	-0.4008397	-0.4008397	-0.4008397	-0.4008397	-0.4008397	-0.4008397	-0.4008397	-0.4008397	-0.4008397
-0.4008397	-0.23827909	-0.27462158	-0.39055663	-0.4008397	-0.4008397	0.49921957	0.606762	0.15912926	0.3910568	0.09539086	-0.4008397	-0.4008397	-0.4008397	-0.4008397	-0.4008397	-0.4008397	-0.4008397	-0.11016545	-0.4008397	-0.4008397	-0.03138281	-0.4008397	-0.4008397	-0.3041632	-0.4008397	-0.4008397	-0.4008397	-0.4008397	-0.4008397	-0.4008397	-0.4008397	-0.4008397	-0.4008397	-0.4008397	-0.4008397	-0.12957893	-0.4008397	-0.32213184	-0.040938478	-0.38911748	-0.4008397	-0.4008397	-0.4008397	-0.4008397	-0.4008397	-0.4008397	-0.4008397	-0.4008397	-0.4008397
-0.4008397	0.066126205	-0.29522058	-0.281349	-0.4008397	-0.18995008	-0.24170986	0.32537967	0.06405896	-0.16684857	-0.16888006	-0.4008397	-0.4008397	-0.4008397	-0.4008397	-0.4008397	-0.4008397	-0.37086195	-0.4008397	-0.4008397	-0.38222298	-0.3087542	-0.4008397	-0.36338636	-0.38405734	-0.4008397	-0.4008397	-0.4008397	-0.4008397	-0.4008397	-0.4008397	-0.4008397	-0.4008397	-0.4008397	-0.4008397	-0.28261045	-0.041596368	-0.4008397	-0.34549683	-0.3266091	-0.4008397	-0.4008397	-0.4008397	-0.4008397	-0.11587902	-0.4008397	-0.4008397	-0.4008397	-0.4008397	-0.4008397
-0.4008397	0.0764605	0.116349794	0.18643633	-0.032232348	0.12229912	0.36339003	0.029420463	0.2595699	0.06553843	-0.4008397	-0.4008397	-0.4008397	-0.4008397	-0.4008397	-0.4008397	-0.4008397	-0.3917438	-0.4008397	-0.081071146	-0.055453856	-0.3105729	-0.4008397	-0.4008397	-0.4008397	-0.4008397	-0.4008397	-0.4008397	-0.4008397	-0.4008397	-0.4008397	-0.4008397	-0.4008397	-0.4008397	-0.4008397	-0.2455744	0.096819475	-0.4008397	-0.4008397	-0.4008397	-0.4008397	-0.4008397	-0.4008397	-0.4008397	0.10046963	-0.09511634	-0.4008397	-0.4008397	-0.4008397	-0.4008397
-0.10899129	-0.16345151	-0.1714557	0.28727624	0.17890127	0.2594259	0.110579066	0.79331934	0.3717325	-0.31030777	-0.4008397	-0.4008397	-0.4008397	-0.4008397	-0.4008397	-0.4008397	-0.4008397	-0.4008397	-0.2559677	0.33102983	-0.065824784	-0.33168033	-0.4008397	-0.4008397	-0.37828657	-0.4008397	-0.4008397	-0.4008397	-0.4008397	-0.4008397	-0.4008397	-0.4008397	-0.4008397	-0.4008397	-0.4008397	-0.4008397	-0.13763489	-0.4008397	-0.4008397	-0.4008397	-0.4008397	-0.4008397	-0.4008397	-0.4008397	-0.33816782	-0.043210182	-0.4008397	-0.4008397	-0.4008397	-0.4008397
0.06321069	-0.123594046	0.025523014	0.51766145	0.32793438	0.45357013	-0.04290687	0.5154637	0.14788906	-0.33086336	-0.4008397	-0.4008397	-0.4008397	-0.4008397	-0.4008397	-0.4008397	-0.4008397	-0.4008397	-0.033092752	-0.10001688	0.04851476	-0.06871692	-0.4008397	-0.4008397	-0.4008397	-0.4008397	-0.4008397	-0.4008397	-0.4008397	-0.4008397	-0.4008397	-0.4008397	-0.4008397	-0.4008397	-0.4008397	-0.4008397	0.40352452	-0.12824114	-0.4008397	-0.4008397	-0.4008397	-0.4008397	-0.4008397	-0.29151902	-0.4008397	0.31000832	-0.089493856	-0.4008397	-0.4008397	-0.4008397
-0.18512666	0.31738114	0.31567863	0.37436557	-0.039460298	0.03719777	-0.017451216	0.03992796	-0.0949754	-0.116596535	-0.4008397	-0.4008397	-0.4008397	-0.4008397	-0.4008397	-0.4008397	-0.4008397	-0.18693581	0.85564125	0.072725885	0.34394065	-0.06401485	-0.4008397	-0.4008397	-0.4008397	-0.4008397	-0.4008397	-0.4008397	-0.4008397	-0.4008397	-0.4008397	-0.4008397	-0.4008397	-0.4008397	-0.4008397	0.17954668	0.52748764	-0.34397146	-0.4008397	-0.4008397	-0.4008397	-0.4008397	-0.4008397	-0.4008397	-0.07791958	0.13773943	0.5132787	0.24510613	-0.4008397	-0.4008397
-0.27808157	-0.18188208	0.21454167	0.26671612	0.1681166	-0.047558837	0.29009196	0.013823515	-0.23454852	-0.15208675	-0.4008397	-0.4008397	-0.4008397	-0.4008397	-0.4008397	-0.4008397	-0.37705225	0.6685776	0.3959038	0.22095639	-0.32660213	-0.4008397	-0.4008397	-0.4008397	-0.4008397	-0.4008397	-0.4008397	-0.4008397	-0.4008397	-0.4008397	-0.4008397	-0.4008397	-0.4008397	-0.4008397	-0.4008397	0.059481073	0.45439595	-0.4008397	-0.4008397	-0.4008397	-0.4008397	-0.4008397	-0.4008397	-0.059827156	-0.1874504	0.11223315	0.5322326	0.34313664	-0.4008397	-0.4008397
-0.37942073	0.014230084	-0.07695807	0.3977895	-0.009088107	0.21789593	0.4169938	-0.18794292	-0.4007306	-0.06280844	-0.4008397	-0.4008397	-0.4008397	-0.4008397	-0.4008397	-0.4008397	0.033040125	0.46984562	-0.020531103	0.020136995	-0.26089135	-0.4008397	-0.4008397	-0.4008397	-0.4008397	-0.4008397	-0.4008397	-0.4008397	-0.4008397	-0.4008397	-0.4008397	-0.4008397	-0.4008397	-0.4008397	-0.4008397	0.0911997	0.12229497	-0.24549998	-0.18173765	-0.4008397	-0.4008397	-0.4008397	-0.4008397	0.022837764	0.38261226	0.0009683843	0.14611225	0.23598231	-0.25617972	-0.4008397
-0.36588264	0.5144753	0.3362281	0.24996595	0.39233625	0.30388796	0.18161629	-0.4008397	-0.4008397	-0.14049818	-0.4008397	-0.4008397	-0.4008397	-0.4008397	-0.4008397	-0.4008397	0.31446916	0.12364037	0.1345617	-0.4008397	-0.4008397	-0.4008397	-0.4008397	-0.4008397	-0.4008397	-0.4008397	-0.4008397	-0.4008397	-0.4008397	-0.4008397	-0.4008397	-0.4008397	-0.4008397	-0.4008397	-0.4008397	-0.063248806	0.34994346	-0.110257275	-0.4008397	-0.4008397	-0.4008397	-0.4008397	-0.4008397	-0.13806051	0.07553995	0.24174884	-0.4008397	-0.066682056	-0.042795703	-0.28641188
-0.2762035	0.56928813	0.42625782	-0.09982836	0.4485819	0.39772928	-0.10543537	-0.4008397	-0.36191088	-0.35905474	-0.38533992	-0.33715394	-0.4008397	-0.4008397	-0.4008397	0.031891573	0.19908392	-0.06828679	-0.1346197	-0.3586815	-0.34962124	-0.4008397	-0.4008397	-0.4008397	-0.4008397	-0.4008397	-0.4008397	-0.4008397	-0.4008397	-0.4008397	-0.4008397	-0.2774916	-0.1912224	-0.4008397	-0.4008397	-0.21004546	0.5087915	0.08266401	-0.4008397	-0.4008397	-0.4008397	-0.4008397	-0.24799013	-0.122233674	-0.11064347	-0.13371229	-0.4008397	-0.4008397	-0.097782075	-0.18922932
0.048304714	0.20696451	0.4113413	-0.0679265	0.4699167	0.3366705	-0.4008397	-0.4008397	-0.27434593	-0.4008397	-0.4008397	-0.4008397	-0.4008397	-0.4008397	-0.4008397	0.3130704	0.3358452	-0.4008397	-0.36686742	-0.20039265	-0.2013472	-0.24948707	-0.4008397	-0.4008397	-0.4008397	-0.4008397	-0.4008397	-0.4008397	-0.4008397	-0.4008397	-0.4008397	-0.057460286	-0.16962978	-0.1929845	-0.4008397	-0.020461215	0.3938357	-0.4008397	-0.4008397	-0.4008397	-0.4008397	-0.4008397	-0.33978945	-0.4008397	-0.4008397	-0.4008397	-0.4008397	-0.4008397	-0.32971612	-0.055132166
0.15464091	-0.09290181	0.2321016	0.019656746	0.37731594	0.42424595	-0.18060568	-0.17120783	-0.25016657	-0.29165497	-0.37329084	-0.37493673	-0.4008397	-0.4008397	-0.4008397	0.31666496	0.42101395	-0.074477226	-0.4008397	-0.4008397	-0.038334873	-0.24491262	-0.4008397	-0.3992487	-0.4008397	-0.4008397	-0.4008397	-0.4008397	-0.4008397	-0.4008397	-0.4008397	-0.4008397	-0.4008397	-0.32135853	-0.4008397	0.059539307	-0.4008397	-0.4008397	-0.4008397	-0.4008397	-0.19874386	-0.4008397	-0.4008397	-0.4008397	-0.31214803	-0.4008397	-0.4008397	-0.4008397	-0.4008397	-0.4008397
-0.025547937	-0.4008397	-0.4008397	0.017147267	0.5488311	0.39462334	-0.048966095	-0.27819693	0.26958877	-0.26394665	-0.18170275	-0.4008397	-0.4008397	-0.4008397	0.16132152	0.13134328	-0.36501676	-0.066183835	-0.4008397	-0.4008397	-0.25585824	-0.29099026	-0.12457428	0.011408923	-0.4008397	-0.4008397	-0.4008397	-0.4008397	-0.4008397	-0.4008397	-0.4008397	-0.4008397	-0.26823327	-0.06396387	-0.22725275	-0.025482293	-0.4008397	-0.4008397	-0.2106459	0.48882535	-0.4008397	-0.4008397	-0.4008397	-0.4008397	-0.3833531	-0.4008397	-0.4008397	-0.4008397	-0.4008397	-0.4008397
-0.05605591	-0.33989698	-0.4008397	0.10846542	0.26493132	0.062989675	-0.3034918	-0.16722195	0.282076	0.036199506	-0.015369891	-0.4008397	-0.4008397	-0.4008397	0.34450072	0.12414206	-0.4008397	-0.4008397	0.18317331	-0.4008397	-0.33062238	-0.040079895	-0.09806577	-0.2841297	-0.4008397	-0.4008397	-0.4008397	-0.4008397	-0.4008397	-0.4008397	-0.4008397	-0.4008397	-0.39385092	-0.13022934	-0.3954024	0.04804164	-0.4008397	-0.23015481	0.5193159	0.2802767	-0.4008397	-0.3436735	-0.4008397	-0.4008397	-0.4008397	-0.4008397	-0.4008397	-0.4008397	-0.4008397	-0.4008397
-0.105547674	0.033821464	-0.18759361	-0.09231257	0.17802869	-0.4008397	-0.2223833	0.102798834	0.05197933	-0.01123027	0.043981817	-0.15225177	-0.13775593	-0.022812488	0.09201966	-0.298076	-0.4008397	-0.3004174	-0.4008397	-0.4008397	-0.4008397	-0.4008397	-0.24120466	-0.4008397	-0.4008397	-0.4008397	-0.4008397	-0.4008397	-0.4008397	-0.4008397	-0.4008397	-0.4008397	-0.4008397	-0.31062293	-0.4008397	-0.4008397	0.21216792	0.33543366	-0.30899277	-0.4008397	-0.3571111	-0.4008397	-0.4008397	-0.4008397	-0.4008397	-0.4008397	-0.33623385	-0.4008397	-0.4008397	-0.4008397
0.17834328	-0.0956824	0.52883923	0.34533498	-0.005148245	-0.4008397	-0.35852322	-0.23701581	-0.23572885	0.10327534	-0.030197505	-0.4008397	-0.12343319	0.10281708	-0.2591648	-0.0874646	-0.4008397	-0.4008397	-0.4008397	-0.4008397	-0.4008397	-0.4008397	-0.2770312	-0.4008397	-0.4008397	-0.4008397	-0.4008397	-0.4008397	-0.4008397	-0.4008397	-0.4008397	-0.4008397	-0.4008397	-0.4008397	-0.27708513	0.78523684	0.36763835	-0.4008397	-0.4008397	-0.4008397	-0.4008397	-0.4008397	-0.4008397	-0.4008397	-0.4008397	-0.37828517	-0.4008397	-0.4008397	-0.4008397	-0.4008397
0.03711648	0.2560568	0.6389487	0.3635018	0.27215812	-0.17674106	-0.4008397	-0.24269223	-0.3440891	-0.20104617	-0.29143593	-0.4008397	-0.14757596	0.14906688	0.24623013	0.533822	-0.4008397	-0.28619102	-0.4008397	-0.4008397	-0.4008397	-0.4008397	-0.4008397	-0.4008397	-0.4008397	-0.4008397	-0.4008397	-0.4008397	-0.4008397	-0.4008397	-0.29068753	-0.4008397	-0.2856342	-0.4008397	-0.060032096	0.5937024	0.32282788	-0.293255	-0.4008397	-0.4008397	-0.02711969	-0.4008397	-0.4008397	-0.4008397	-0.4008397	-0.220025	-0.4008397	-0.4008397	-0.4008397	-0.4008397
0.12640484	0.57644546	0.8195522	0.66413075	0.56033415	0.10205768	-0.4008397	-0.4008397	-0.4008397	-0.4008397	-0.37162146	-0.20628773	-0.4008397	-0.4008397	0.26148328	0.38967046	-0.16955169	-0.06824519	-0.4008397	-0.4008397	-0.4008397	-0.4008397	-0.4008397	-0.4008397	-0.4008397	-0.27038142	-0.4008397	-0.4008397	-0.4008397	-0.4008397	-0.32076195	-0.4008397	-0.22629943	-0.021130504	-0.3568594	0.7263945	0.34221047	-0.12165566	-0.4008397	-0.4008397	-0.24251382	-0.4008397	-0.4008397	-0.4008397	-0.25373384	-0.4008397	-0.4008397	-0.4008397	-0.4008397	-0.4008397
0.5646131	0.6134956	0.5546276	0.42702308	0.7449384	0.40034467	-0.3350855	-0.4008397	-0.4008397	-0.4008397	-0.39955613	-0.2106735	-0.4008397	-0.4008397	0.071219675	-0.102462	-0.049448416	0.26294172	0.34358394	-0.4008397	-0.4008397	-0.4008397	-0.4008397	-0.4008397	-0.4008397	-0.4008397	-0.4008397	-0.4008397	-0.4008397	-0.4008397	-0.4008397	-0.4008397	0.055922024	0.18398523	-0.4008397	0.69086415	0.3660279	-0.4008397	-0.4008397	-0.4008397	-0.37760437	-0.4008397	-0.4008397	-0.35849681	-0.4008397	-0.4008397	-0.4008397	-0.4008397	0.09730301	0.215332
0.5042924	0.64436024	0.0054601287	-0.2644109	0.41996872	0.8566016	-0.312932	-0.4008397	-0.37053123	-0.4008397	-0.4008397	-0.11927347	-0.4008397	-0.4008397	-0.18341936	-0.4008397	-0.4008397	0.4315664	0.9231635	-0.25062406	0.14625025	-0.24635094	-0.4008397	-0.4008397	-0.4008397	-0.4008397	-0.4008397	-0.4008397	-0.11163582	-0.4008397	-0.4008397	-0.4008397	-0.06827855	-0.4008397	-0.4008397	0.89867705	0.22797696	-0.4008397	-0.3165763	-0.4008397	-0.4008397	-0.38805065	-0.4008397	-0.4008397	-0.4008397	-0.19675393	0.2358853	0.009512495	0.24226807	-0.30306476
0.5228914	0.37620682	-0.25712833	-0.35663736	0.08738749	1.0560526	0.06541513	-0.4008397	-0.3893076	-0.35847965	-0.4008397	-0.4008397	-0.3046636	-0.4008397	-0.4008397	-0.4008397	-0.4008397	0.21430422	0.6894246	0.7673503	0.92538697	0.23304546	-0.4008397	-0.22777364	-0.2920769	-0.17748138	-0.3625099	-0.4008397	-0.4008397	-0.4008397	-0.4008397	-0.350541	-0.3229949	-0.4008397	-0.4008397	0.82184845	0.03726591	-0.4008397	-0.37335163	-0.4008397	-0.4008397	-0.33424947	-0.4008397	-0.4008397	0.28900015	0.4898609	0.20333184	0.2649749	-0.32533145	-0.4008397
0.3999234	-0.038205862	-0.19067065	-0.34410682	0.06565308	0.8187695	0.14276809	-0.4008397	-0.4008397	-0.4008397	-0.4008397	-0.24888034	-0.4008397	-0.4008397	-0.4008397	-0.110400364	-0.4008397	-0.3414951	0.078036174	0.96975714	1.1022717	1.0930275	0.18235032	0.101733334	0.44022748	-0.044536352	-0.4008397	-0.4008397	-0.4008397	-0.4008397	-0.4008397	-0.4008397	-0.12262169	-0.4008397	-0.4008397	0.33319235	-0.15565343	-0.4008397	-0.37750047	-0.4008397	-0.1273204	0.20768225	0.17265217	0.1784151	-0.04321097	-0.07995278	-0.0817754	-0.07171933	-0.4008397	-0.4008397
-0.08469663	-0.4008397	-0.25067586	-0.19358176	0.07535426	0.41768646	0.08258454	-0.4008397	-0.4008397	-0.4008397	-0.4008397	-0.4008397	-0.3565313	-0.4008397	-0.4008397	-0.4008397	-0.4008397	-0.4008397	-0.4008397	0.108144306	0.744703	0.9763718	0.59971607	0.29099217	0.29140663	-0.049569566	-0.4008397	-0.4008397	-0.3421077	-0.3322412	-0.4008397	-0.37856522	-0.14570592	-0.24493118	-0.4008397	0.08736661	-0.22042507	-0.4008397	-0.29977414	-0.20287475	0.078290656	-0.075888276	-0.16562216	-0.21070254	-0.23559402	-0.4008397	-0.23664415	0.11980531	-0.22287272	-0.4008397
-0.4008397	-0.4008397	-0.19965918	-0.34683943	-0.3791148	0.14265607	0.32008561	-0.4008397	-0.4008397	-0.4008397	-0.4008397	-0.4008397	-0.4008397	-0.4008397	-0.34234974	-0.29613316	-0.4008397	-0.4008397	-0.4008397	-0.25874388	0.38180712	0.6536698	0.63736963	0.8228401	0.5277248	-0.13061635	0.10241049	-0.057612397	-0.37349308	-0.4008397	-0.4008397	0.17939168	0.1173246	0.17843325	-0.10696648	0.1861228	-0.1349951	-0.4008397	-0.2248006	0.24528702	-0.028165268	-0.32235244	-0.4008397	-0.3338622	-0.4008397	-0.30229992	-0.062501766	-0.119886324	-0.14860557	-0.4008397
-0.4008397	-0.4008397	-0.26835164	-0.4008397	-0.11190321	0.28535444	0.49098933	-0.4008397	-0.21688081	-0.4008397	-0.4008397	-0.16312176	-0.34287262	-0.4008397	-0.4008397	-0.4008397	-0.4008397	-0.3748273	0.17308272	0.22064139	0.2559135	-0.08031885	0.3226939	0.7271464	1.0519521	0.3005725	0.28701368	0.071915224	-0.23993173	-0.4008397	-0.4008397	0.09143386	0.23812777	0.30827793	-0.07077185	-0.07864849	-0.34956193	-0.4008397	-0.06961774	-0.31522328	-0.14806418	-0.091779515	-0.4008397	-0.15460193	-0.25702628	-0.4008397	0.12423867	-0.14923738	-0.4008397	-0.4008397
-0.17361408	-0.4008397	-0.4008397	-0.4008397	-0.4008397	0.12844272	0.683833	-0.4008397	-0.4008397	-0.4008397	-0.4008397	-0.34544256	0.11048843	-0.36145446	-0.4008397	-0.4008397	-0.4008397	-0.4008397	0.07363755	0.38016173	0.6223703	-0.35909274	0.43655404	0.7595949	0.79538625	1.2350203	0.7960598	0.85013205	-0.10151874	-0.28667483	-0.4008397	-0.00627731	0.17660508	0.055991583	-0.4008397	0.328882	-0.30230266	-0.4008397	-0.17505185	-0.27206016	-0.042142615	0.16961072	-0.22863601	-0.26635092	-0.16640405	-0.4008397	-0.4008397	-0.4008397	-0.4008397	-0.32443112
-0.12513307	-0.4008397	-0.4008397	-0.4008397	-0.4008397	-0.09819691	0.31737956	-0.14599489	-0.4008397	-0.4008397	-0.4008397	-0.4008397	-0.18497336	-0.24421252	-0.06120595	-0.28940302	-0.4008397	-0.4008397	-0.4008397	-0.23614287	0.73557806	0.11496566	0.21381012	0.34686884	0.6559693	0.87027055	1.532983	1.0724499	0.10326432	-0.4008397	-0.22381093	-0.006413499	-0.22019893	0.31264356	0.16987991	0.6133839	-0.30591115	-0.4008397	-0.37154433	-0.4008397	-0.4008397	-0.036082756	-0.2425679	-0.13862501	-0.3806754	-0.4008397	-0.4008397	-0.335866	-0.4008397	-0.37944016
-0.34835333	-0.4008397	-0.4008397	-0.4008397	-0.4008397	-0.32032785	-0.08547567	-0.23557508	-0.1887069	-0.3448033	-0.4008397	-0.4008397	-0.057027128	-0.4008397	0.036124688	-0.4008397	-0.4008397	-0.4008397	-0.4008397	-0.4008397	-0.22880158	0.116351105	0.25054532	0.04786208	0.47462213	0.6544129	1.2143788	1.2864712	0.8836589	-0.4008397	-0.4008397	0.062520444	-0.125397	0.34023893	0.021726115	0.8466788	-0.08409821	-0.4008397	-0.27873254	-0.39162672	-0.4008397	-0.14040364	-0.0851082	-0.4008397	-0.4008397	-0.4008397	-0.4008397	-0.4008397	-0.4008397	-0.4008397
-0.4008397	-0.4008397	-0.4008397	-0.4008397	-0.4008397	-0.4008397	-0.4008397	-0.20068324	-0.04965338	-0.33693233	-0.4008397	-0.4008397	-0.25457028	-0.4008397	-0.28805992	-0.3148243	-0.4008397	-0.4008397	-0.4008397	-0.4008397	-0.4008397	-0.4008397	-0.4008397	-0.25208524	0.9837404	0.5289493	1.1645923	0.91011024	1.1132942	-0.37746963	-0.22254929	0.3995905	0.17335005	-0.009455093	0.011108717	0.8979414	0.054038536	-0.4008397	-0.4008397	-0.4008397	-0.4008397	-0.26190475	-0.21197669	-0.09314651	-0.4008397	-0.4008397	-0.4008397	-0.4008397	-0.4008397	-0.4008397
-0.4008397	-0.4008397	-0.4008397	-0.4008397	-0.4008397	-0.4008397	-0.26067886	0.10222713	0.03624945	-0.4008397	-0.4008397	-0.4008397	-0.4008397	0.00083002204	-0.4008397	-0.39879876	-0.4008397	-0.4008397	-0.4008397	-0.4008397	-0.4008397	-0.4008397	-0.4008397	-0.4008397	0.32344446	0.623425	0.7121591	0.85091746	0.8671602	0.43741807	0.74002516	0.7102313	0.6620132	-0.034483705	-0.23420605	1.0940721	0.42391652	-0.32296872	-0.4008397	-0.4008397	-0.37424588	-0.093838215	-0.0407028	0.108363956	-0.17193069	-0.4008397	-0.4008397	-0.4008397	-0.4008397	-0.4008397
-0.35918456	-0.4008397	-0.4008397	-0.4008397	-0.4008397	-0.4008397	-0.18005222	0.0059356764	-0.18610916	-0.4008397	-0.4008397	-0.4008397	-0.37011716	-0.07958412	-0.30170706	-0.4008397	-0.4008397	-0.4008397	-0.4008397	-0.4008397	-0.4008397	-0.37273353	-0.4008397	-0.4008397	-0.2843246	0.3449586	1.0058316	0.7827021	0.607092	0.34203067	0.50309795	0.5418485	1.0344181	0.42017537	-0.14535105	0.5027801	0.1845214	-0.1880605	-0.4008397	-0.4008397	-0.21919379	-0.4008397	-0.28616425	0.2155012	0.107169606	-0.4008397	-0.4008397	-0.4008397	-0.4008397	-0.4008397
-0.30271906	-0.4008397	-0.4008397	-0.4008397	-0.3348935	-0.2952869	-0.4008397	-0.21719164	-0.093330115	-0.4008397	-0.4008397	-0.29457736	-0.4008397	-0.4008397	0.08905931	-0.4008397	-0.4008397	-0.4008397	-0.4008397	-0.4008397	-0.4008397	-0.280647	-0.34064597	-0.4008397	-0.21393746	0.17929725	0.25446457	0.60937387	0.77525145	0.7875617	0.34162563	0.29813474	1.0483581	1.066349	0.72504574	0.3743035	-0.21719788	-0.23124564	-0.4008397	-0.4008397	-0.4008397	-0.4008397	-0.04222388	0.0149230575	0.016777072	-0.4008397	-0.4008397	-0.4008397	-0.4008397	-0.4008397
-0.4008397	-0.4008397	-0.4008397	-0.4008397	-0.4008397	-0.116948865	-0.11364839	-0.34555122	-0.21031167	-0.3898353	-0.4008397	-0.22239606	-0.4008397	0.07678485	0.12418649	-0.4008397	-0.4008397	-0.4008397	-0.15085766	-0.4008397	-0.4008397	-0.22208084	-0.13938114	-0.4008397	-0.4008397	-0.0013779863	-0.4008397	-0.22555266	0.26271904	0.5426455	0.6616632	0.12884471	0.7636949	0.99446255	1.0393208	0.8173823	-0.2805676	-0.4008397	-0.4008397	-0.4008397	-0.4008397	-0.4008397	-0.07464436	-0.22686327	-0.31207013	-0.4008397	-0.4008397	-0.4008397	-0.4008397	-0.4008397
-0.4008397	-0.4008397	-0.4008397	-0.4008397	-0.4008397	0.34749857	0.03678546	-0.02486032	-0.4008397	-0.4008397	-0.4008397	-0.4008397	-0.4008397	0.17933916	0.37869698	-0.26504225	-0.4008397	-0.4008397	-0.38379648	-0.2565981	-0.22433499	-0.4008397	-0.4008397	-0.4008397	-0.4008397	-0.4008397	-0.4008397	-0.4008397	-0.4008397	0.104479656	0.69719136	0.6264044	0.49336994	0.7359586	1.0312687	0.16646667	-0.20641719	-0.325739	-0.4008397	-0.4008397	-0.4008397	-0.4008397	-0.4008397	-0.4008397	-0.08127983	-0.23247147	-0.4008397	-0.4008397	-0.4008397	-0.4008397
-0.4008397	-0.4008397	-0.21813591	-0.24532245	-0.4008397	0.14271748	0.18631212	-0.21686369	-0.4008397	-0.4008397	-0.4008397	-0.4008397	-0.4008397	0.381592	0.06448264	0.03285308	-0.4008397	-0.4008397	-0.22024602	-0.4008397	-0.0020810456	-0.2960582	-0.4008397	-0.4008397	-0.3575742	-0.4008397	-0.4008397	-0.4008397	-0.4008397	-0.3936107	-0.36725712	0.20196207	0.30822083	0.49119344	0.23051101	-0.3621849	0.78383386	0.27325186	0.26771	-0.4008397	-0.4008397	-0.4008397	-0.4008397	-0.4008397	0.06756619	-0.4006457	-0.4008397	-0.4008397	-0.4008397	0.008791945
-0.4008397	-0.4008397	-0.4008397	-0.4008397	-0.3779334	-0.07690261	-0.013035047	-0.4008397	-0.4008397	-0.4008397	-0.237921	-0.4008397	-0.28180903	0.16213597	-0.26059127	-0.24093704	-0.4008397	-0.4008397	-0.4008397	-0.4008397	-0.4008397	-0.4008397	-0.4008397	-0.4008397	-0.2837691	-0.26889804	-0.4008397	-0.4008397	-0.4008397	-0.4008397	-0.4008397	-0.4008397	-0.4008397	0.3371389	-0.017541248	0.49861366	0.35155633	0.31859183	0.44279137	-0.375008	-0.4008397	-0.2865267	-0.4008397	-0.39468458	-0.12734802	-0.003573584	-0.4008397	-0.4008397	-0.4008397	0.32435134
-0.4008397	-0.4008397	-0.4008397	-0.4008397	-0.4008397	-0.32276547	-0.4008397	-0.4008397	-0.4008397	-0.36712736	-0.39758196	-0.32836884	-0.20241092	0.14110512	-0.14658943	-0.4008397	-0.4008397	-0.36948186	-0.4008397	-0.4008397	-0.20909104	-0.36246744	-0.2639538	-0.4008397	-0.2818029	-0.26835436	-0.4008397	-0.4008397	-0.4008397	-0.28933978	-0.4008397	-0.4008397	-0.4008397	-0.32157016	-0.091858126	0.46038592	0.80615544	0.14895992	0.31677258	-0.016691031	-0.22342959	-0.3261548	-0.4008397	-0.37721074	-0.1762049	-0.22898999	-0.4008397	-0.4008397	-0.31773904	0.31233585
-0.4008397	-0.4008397	-0.4008397	-0.4008397	-0.4008397	-0.4008397	-0.4008397	-0.4008397	-0.4008397	-0.4008397	-0.4008397	-0.34777468	-0.3727665	0.19754186	-0.3164275	-0.4008397	-0.4008397	-0.27784398	-0.4008397	-0.4008397	-0.31784242	-0.122726336	-0.08820886	-0.4008397	-0.4008397	-0.214905	-0.4008397	-0.4008397	-0.4008397	-0.4008397	-0.4008397	-0.4008397	-0.4008397	-0.101021275	-0.40055817	-0.32685608	0.63875914	0.31772557	-0.20487492	-0.054936677	0.23063007	-0.026471911	-0.3760549	-0.07330542	-0.19949232	-0.3504392	-0.4008397	-0.4008397	0.31711063	-0.4008397
-0.3151072	-0.4008397	-0.37599328	-0.19703636	-0.4008397	-0.4008397	-0.33987087	-0.4008397	-0.25958768	-0.4008397	-0.4008397	-0.33416465	-0.055910394	0.004402418	-0.05827964	-0.4008397	-0.4008397	-0.4008397	-0.4008397	-0.4008397	-0.29049438	-0.069557585	0.2072349	-0.35809988	-0.4008397	-0.4008397	-0.3327173	-0.4008397	-0.4008397	-0.4008397	-0.2910106	-0.4008397	-0.09261907	-0.033930507	-0.4008397	-0.0856227	-0.009471877	0.0031029398	0.46024236	0.0073464713	0.06809881	0.46975997	-0.07744496	0.019868713	-0.1785549	-0.4008397	-0.4008397	-0.4008397	-0.22042364	-0.4008397
0.11270986	-0.25983793	-0.4008397	-0.27976444	-0.4008397	-0.4008397	-0.4008397	-0.4008397	-0.382126	-0.4008397	-0.4008397	-0.4008397	-0.4008397	-0.4008397	0.0069027715	-0.4008397	-0.4008397	-0.4008397	-0.4008397	-0.4008397	-0.4008397	-0.1459625	0.19545889	0.1620912	-0.4008397	-0.29510447	0.07775106	-0.2729517	-0.4008397	-0.3269319	-0.39743114	-0.4008397	-0.077208556	0.06402438	-0.4008397	0.11281354	-0.4008397	-0.4008397	0.10151454	0.20331194	-0.4008397	0.0029986498	0.23527013	-0.2663389	0.080004744	-0.2972067	-0.4008397	-0.4008397	-0.4008397	-0.4008397
-0.1839796	-0.064079	-0.26524743	-0.4008397	-0.36072212	-0.4008397	-0.4008397	-0.4008397	-0.4008397	-0.4008397	-0.2297888	-0.33134246	-0.22550136	-0.4008397	0.17014183	-0.4008397	-0.4008397	-0.3838632	-0.4008397	-0.4008397	-0.4008397	-0.11776357	-0.022343133	0.49310312	-0.4008397	-0.4008397	-0.17915447	-0.17586116	-0.4008397	-0.4008397	-0.13803488	-0.4008397	-0.4008397	0.097868495	-0.042074393	0.09225974	-0.15172347	-0.4008397	-0.4008397	-0.4008397	-0.4008397	0.07033834	0.15557517	0.12025017	0.039916232	0.11798294	-0.4008397	-0.4008397	-0.4008397	-0.4008397
-0.307407	-0.2000188	-0.14741136	-0.4008397	-0.121757776	-0.3587273	-0.4008397	-0.4008397	-0.29731998	-0.29365999	-0.30111626	-0.37927955	0.00021497466	-0.20740332	0.34252396	-0.2732036	-0.4008397	-0.4008397	-0.4008397	-0.4008397	-0.4008397	-0.21690023	-0.16342333	-0.030543488	-0.4008397	-0.4008397	-0.16298842	-0.4008397	-0.4008397	-0.4008397	0.21325855	-0.4008397	-0.4008397	0.15539975	0.5919889	-0.12044604	-0.1907411	-0.4008397	-0.4008397	-0.4008397	-0.4008397	-0.17304724	0.18549575	-0.3549664	0.45446783	0.3898797	-0.4008397	-0.4008397	-0.29767942	-0.29303268
-0.34360135	-0.34315518	-0.1669773	-0.4008397	-0.4008397	-0.4008397	-0.4008397	-0.4008397	-0.4008397	-0.4008397	-0.3511904	-0.4008397	-0.3275795	-0.36113834	0.3299136	-0.4008397	-0.4008397	-0.4008397	-0.4008397	-0.4008397	-0.4008397	-0.342406	-0.3455841	-0.15539685	-0.4008397	-0.08262463	0.044436943	-0.15786476	-0.36764973	-0.4008397	-0.060312584	-0.22328815	-0.24652646	0.23497434	0.7637537	0.23453797	-0.012193903	-0.4008397	-0.4008397	-0.4008397	-0.4008397	-0.4008397	-0.37145355	-0.12835197	0.30235803	0.32779467	-0.4008397	-0.4008397	-0.36071527	-0.4008397
-0.3551642	-0.21835485	-0.20335421	-0.37296247	-0.4008397	-0.4008397	-0.4008397	-0.4008397	-0.4008397	-0.16035332	-0.36816314	-0.4008397	-0.2878127	-0.4008397	-0.4008397	-0.4008397	-0.4008397	-0.4008397	-0.4008397	-0.1222514	-0.4008397	-0.4008397	-0.4008397	-0.13272704	-0.4008397	-0.4008397	-0.4008397	-0.25846565	-0.2604785	-0.36272013	-0.12960343	-0.2930668	-0.13494357	0.39210406	0.4373148	0.018255683	-0.39715365	-0.4008397	-0.4008397	-0.4008397	-0.4008397	-0.3538691	-0.4008397	-0.4008397	0.22201571	-0.15835404	-0.4008397	-0.4008397	-0.26008222	-0.35389683
-0.4008397	-0.4008397	-0.4008397	-0.35088965	-0.4008397	-0.4008397	-0.4008397	-0.4008397	-0.4008397	-0.4008397	-0.4008397	-0.37618718	-0.4008397	-0.4008397	-0.4008397	-0.4008397	-0.25767162	-0.3164162	-0.4008397	-0.4008397	-0.4008397	-0.4008397	-0.4008397	-0.4008397	-0.4008397	-0.4008397	-0.4008397	-0.35834965	-0.36092263	-0.13881676	-0.4008397	-0.3839849	-0.061995555	0.49873447	-0.026681224	-0.034466363	0.1601486	-0.1804912	-0.231846	-0.4008397	-0.30966213	-0.31241432	-0.4008397	-0.14976987	0.6647803	-0.4008397	-0.4008397	-0.4008397	-0.4008397	-0.25199595
-0.4008397	-0.4008397	-0.4008397	-0.4008397	-0.4008397	-0.4008397	-0.4008397	-0.3849183	-0.4008397	0.12229462	-0.28613392	-0.4008397	-0.3105485	-0.4008397	-0.18388869	-0.28296497	-0.4008397	-0.4008397	-0.4008397	-0.4008397	0.09149978	-0.4008397	-0.4008397	-0.4008397	-0.4008397	-0.4008397	-0.25634423	-0.068202294	-0.4008397	0.1122283	0.024770286	-0.32795715	0.19378869	0.07215358	-0.18264212	0.33727488	0.095926315	0.18436605	0.090650044	-0.4008397	-0.4008397	-0.4008397	-0.4008397	0.31291205	0.22469115	-0.4008397	-0.4008397	0.011315527	-0.10311865	-0.29078662
-0.4008397	-0.4008397	-0.4008397	-0.4008397	-0.4008397	-0.4008397	-0.4008397	-0.23393023	-0.25868866	-0.03435295	-0.24226259	-0.35496643	-0.4008397	-0.4008397	-0.4008397	-0.3448533	-0.4008397	-0.4008397	-0.4008397	-0.32706624	0.11930873	-0.03963789	-0.4008397	-0.4008397	-0.4008397	-0.4008397	0.0517249	0.0058008526	-0.0060813436	0.004573235	-0.0824504	-0.28902915	0.058479324	-0.18347016	-0.047274277	0.29113188	-0.058672056	-0.09403285	-0.04325381	-0.4008397	-0.4008397	-0.4008397	-0.33283752	0.40333304	-0.19442691	-0.4008397	-0.4008397	-0.0823293	-0.027133921	-0.114618465
-0.4008397	-0.4008397	-0.4008397	-0.4008397	-0.4008397	-0.4008397	-0.4008397	-0.29157573	-0.4008397	-0.11392901	-0.07527654	-0.23563752	-0.4008397	-0.4008397	-0.4008397	-0.4008397	-0.4008397	-0.4008397	-0.20739512	-0.4008397	-0.091830626	0.04320462	-0.4008397	-0.4008397	-0.4008397	-0.34128478	0.022291468	-0.055119425	0.12178631	-0.025749337	0.27163792	0.056944396	-0.017792672	-0.4008397	-0.39214656	0.31268078	-0.16732451	-0.4008397	-0.4008397	-0.4008397	-0.4008397	-0.4008397	0.12762664	0.2599046	-0.2611179	-0.19178586	-0.4008397	-0.4008397	-0.4008397	-0.13491578
-0.4008397	-0.4008397	-0.4008397	-0.4008397	-0.4008397	-0.4008397	-0.4008397	-0.4008397	-0.37934127	-0.10966475	-0.06692104	0.02151976	-0.4008397	-0.4008397	-0.4008397	-0.4008397	-0.4008397	-0.4008397	-0.4008397	-0.4008397	-0.13871366	0.028662276	-0.4008397	-0.4008397	-0.4008397	-0.35730115	-0.18211287	-0.00852892	0.18198736	-0.4008397	-0.3924523	0.3124966	-0.17833988	-0.4008397	-0.4008397	-0.4008397	-0.018733859	-0.4008397	-0.4008397	-0.4008397	-0.4008397	-0.0150779	0.21679424	0.07668334	-0.4008397	-0.2561458	-0.4008397	-0.4008397	-0.4008397	-0.4008397
-0.3223057	-0.21564932	-0.4008397	-0.4008397	-0.4008397	-0.4008397	-0.4008397	-0.4008397	-0.28419036	0.024435326	0.05476083	-0.09524146	-0.4008397	-0.20522468	-0.4008397	-0.4008397	-0.4008397	-0.4008397	-0.4008397	-0.26757893	-0.4008397	-0.34754342	-0.08868249	-0.4008397	-0.4008397	-0.4008397	-0.37168851	-0.10695089	-0.05322052	-0.2688259	0.18214573	-0.4008397	-0.23276874	-0.4008397	-0.34804463	-0.4008397	-0.4008397	-0.08537105	-0.38334906	-0.4008397	-0.4008397	0.32462972	0.22492653	-0.13942574	-0.4008397	-0.4008397	-0.4008397	-0.4008397	-0.28632724	-0.4008397
-0.4008397	-0.10916532	-0.4008397	-0.39289835	-0.4008397	-0.4008397	-0.4008397	-0.4008397	-0.37447444	-0.3615804	-0.056234814	0.043631285	-0.4008397	-0.4008397	-0.4008397	-0.4008397	-0.4008397	-0.4008397	-0.4008397	-0.4008397	-0.3319439	-0.4008397	0.16366166	-0.4008397	-0.4008397	-0.29988155	0.10656317	0.096091874	-0.18969034	-0.4008397	0.15722632	-0.1983228	-0.054802336	-0.15758479	-0.4008397	-0.4008397	-0.19857673	-0.12336621	-0.4008397	-0.4008397	-0.30154654	0.74904037	0.63023406	-0.1259019	-0.4008397	-0.4008397	-0.4008397	-0.4008397	-0.4008397	-0.4008397
-0.4008397	-0.12429066	-0.3610434	-0.4008397	-0.4008397	-0.4008397	-0.4008397	-0.4008397	-0.37639776	-0.25877887	-0.08374275	0.011057482	-0.28893214	-0.4008397	-0.4008397	-0.4008397	-0.4008397	-0.4008397	-0.4008397	-0.4008397	-0.4008397	-0.4008397	-0.030718273	-0.09566071	-0.4008397	-0.17441162	-0.4008397	-0.4008397	-0.19003183	-0.3215714	-0.04251678	-0.16219816	-0.32071155	-0.20069923	-0.22243449	-0.31542328	-0.4008397	-0.14872947	-0.31611782	-0.4008397	-0.012298143	0.5612876	0.68900084	0.07387864	-0.4008397	-0.4008397	-0.4008397	-0.4008397	-0.4008397	-0.4008397
-0.4008397	-0.2992789	-0.4008397	-0.26990914	-0.4008397	-0.4008397	-0.4008397	-0.4008397	-0.4008397	-0.29893523	-0.26313397	-0.04478568	-0.12863556	-0.29909092	-0.4008397	-0.4008397	-0.4008397	-0.4008397	-0.4008397	-0.27589092	-0.22401309	-0.039608847	-0.4008397	0.15233642	-0.4008397	-0.097202286	-0.4008397	-0.4008397	-0.17982474	-0.09335165	-0.1793246	-0.32556763	-0.4008397	0.16918997	-0.18359874	-0.33716545	-0.4008397	-0.029122708	-0.4008397	-0.4008397	0.27799323	0.55010533	0.38285056	-0.104356	-0.4008397	-0.4008397	-0.4008397	-0.4008397	-0.4008397	-0.4008397
-0.4008397	-0.4008397	-0.4008397	-0.4008397	-0.4008397	-0.4008397	-0.4008397	-0.4008397	-0.4008397	-0.4008397	-0.4008397	0.13188742	-0.4008397	-0.15954201	-0.4008397	-0.4008397	-0.4008397	-0.4008397	-0.4008397	-0.4008397	-0.4008397	-0.4008397	-0.2959695	0.079906724	-0.09528005	0.039080597	-0.26400486	-0.062308628	-0.17214008	-0.08872526	-0.4008397	-0.4008397	-0.16716939	-0.007549111	-0.08064393	-0.4008397	-0.29397237	-0.3703157	-0.4008397	-0.15885502	0.13800275	0.41792494	0.31584632	-0.22988671	-0.4008397	-0.4008397	-0.4008397	-0.4008397	-0.4008397	-0.4008397
-0.4008397	-0.4008397	-0.4008397	-0.4008397	-0.4008397	-0.4008397	-0.3312338	-0.4008397	-0.4008397	-0.4008397	-0.4008397	0.061957996	-0.009939108	-0.13053316	-0.4008397	-0.4008397	-0.4008397	-0.4008397	-0.4008397	-0.4008397	-0.4008397	-0.4008397	-0.4008397	-0.4008397	-0.2905919	0.3382544	0.16055788	0.48742464	0.14819445	-0.27849633	-0.4008397	-0.4008397	-0.20386419	0.17736822	-0.4008397	-0.33927107	-0.4008397	-0.4008397	-0.3102347	-0.1250404	0.42859972	0.058978125	-0.19486606	-0.26979893	-0.4008397	-0.4008397	-0.4008397	-0.4008397	-0.4008397	-0.2543958
-0.4008397	-0.4008397	-0.4008397	-0.4008397	-0.4008397	-0.4008397	-0.4008397	-0.34684962	-0.4008397	-0.10266176	-0.4008397	-0.25565696	-0.21877012	-0.34586936	-0.4008397	-0.4008397	-0.29200408	-0.4008397	-0.4008397	-0.4008397	-0.4008397	-0.4008397	-0.4008397	-0.4008397	-0.35264724	0.032426823	-0.4008397	-0.18323405	0.2614888	-0.4008397	-0.4008397	-0.4008397	-0.04181794	-0.3137841	-0.4008397	-0.268305	-0.4008397	-0.4008397	-0.0635527	-0.06840228	-0.1676072	-0.20984589	-0.4008397	-0.3277784	-0.4008397	-0.4008397	-0.4008397	-0.4008397	-0.4008397	-0.4008397
-0.4008397	-0.4008397	-0.4008397	-0.4008397	-0.4008397	-0.4008397	-0.31592077	-0.20624238	-0.4008397	-0.4008397	-0.4008397	-0.4008397	0.18368112	0.05736004	-0.4008397	-0.4008397	-0.4008397	-0.4008397	-0.3746876	-0.4008397	-0.4008397	-0.4008397	-0.4008397	-0.30809736	-0.09911014	-0.32532552	-0.2886481	0.3810807	-0.1131935	-0.211461	-0.4008397	-0.4008397	0.24038938	-0.1860234	-0.4008397	-0.35873964	-0.4008397	-0.4008397	0.20091312	0.24626	-0.30389714	-0.275442	-0.36670572	-0.4008397	-0.4008397	-0.19062544	-0.4008397	-0.4008397	-0.4008397	-0.4008397
-0.09861394	-0.4008397	-0.4008397	-0.4008397	-0.4008397	-0.4008397	-0.22979148	-0.4008397	-0.4008397	-0.4008397	-0.2622924	-0.10507011	0.20465991	-0.09812047	-0.4008397	-0.4008397	-0.4008397	0.008558064	-0.4008397	-0.4008397	-0.4008397	-0.4008397	-0.4008397	-0.3749969	-0.061852314	0.025027448	0.3737558	0.02797739	-0.35710722	-0.4008397	-0.4008397	-0.4008397	0.42701492	0.026071003	-0.4008397	-0.20227288	-0.4008397	0.030613706	0.11542124	0.3777073	-0.39535114	-0.2617382	-0.4008397	-0.27858198	-0.4008397	-0.39545196	-0.4008397	-0.4008397	-0.4008397	-0.4008397
-0.24960676	-0.4008397	-0.4008397	-0.4008397	-0.4008397	-0.4008397	-0.11976161	-0.3186226	-0.20942429	-0.4008397	-0.03321779	-0.059835345	0.29468557	-0.21714103	-0.4008397	-0.4008397	-0.4008397	0.01743016	-0.13717929	-0.4008397	-0.4008397	-0.4008397	-0.4008397	-0.4008397	-0.4008397	-0.17642266	0.464822	0.29938155	-0.4008397	-0.4008397	-0.4008397	-0.21371086	0.37862226	-0.13944477	-0.4008397	-0.21710354	-0.4008397	0.23840924	0.12916173	-0.22979756	-0.4008397	-0.4008397	-0.3342714	-0.4008397	-0.4008397	-0.4008397	-0.4008397	-0.4008397	-0.4008397	-0.24313378
-0.4008397	-0.32544094	-0.4008397	-0.4008397	-0.4008397	-0.4008397	-0.21050489	-0.38183138	-0.4008397	-0.4008397	0.012718133	0.28842196	0.1847282	-0.32690004	-0.4008397	-0.4008397	-0.3226036	-0.4008397	-0.31598362	-0.061143946	-0.4008397	-0.4008397	0.29876006	0.11035143	-0.4008397	0.029877508	0.21262036	-0.16754894	-0.4008397	-0.4008397	-0.4008397	0.45576784	0.51346934	-0.15438771	-0.31096193	0.12565307	-0.4008397	0.2732992	-0.12812775	-0.4008397	-0.4008397	-0.4008397	-0.4008397	-0.2816003	-0.307909	-0.4008397	-0.4008397	-0.4008397	-0.4008397	-0.34204865
-0.4008397	-0.4008397	-0.4008397	-0.4008397	-0.4008397	-0.4008397	-0.2905425	-0.3620156	-0.4008397	-0.4008397	0.48940247	0.39916074	0.43045563	-0.14002068	-0.4008397	-0.4008397	-0.4008397	-0.4008397	-0.4008397	-0.4008397	-0.2528103	-0.36892295	0.18746097	-0.12867172	0.19990943	0.38577795	0.23003566	-0.4008397	-0.4008397	-0.4008397	-0.4008397	0.11515129	0.5166431	-0.26335627	-0.4008397	-0.14195713	-0.23263937	-0.009738389	-0.4008397	-0.4008397	-0.4008397	-0.4008397	-0.4008397	-0.4008397	-0.25217244	-0.4008397	-0.4008397	-0.4008397	-0.4008397	-0.4008397
-0.4008397	-0.4008397	-0.4008397	-0.4008397	-0.4008397	-0.4008397	-0.4008397	-0.4008397	-0.18840477	-0.28299358	-0.18221328	0.5562763	0.6051221	-0.38797346	-0.4008397	-0.4008397	-0.4008397	-0.4008397	-0.4008397	-0.4008397	-0.14529254	-0.2402589	0.06681286	-0.088167764	0.12876125	0.74564373	0.10772978	-0.4008397	-0.4008397	-0.4008397	-0.4008397	0.28210205	0.5266893	-0.4008397	-0.4008397	0.2014427	0.008404889	-0.36985797	-0.17451537	0.15751831	-0.16494073	-0.4008397	-0.4008397	-0.2334565	-0.16570188	-0.4008397	-0.4008397	-0.4008397	-0.4008397	-0.4008397
-0.4008397	-0.4008397	-0.4008397	-0.4008397	-0.4008397	-0.4008397	-0.4008397	-0.4008397	-0.20900209	-0.2875065	0.5116419	0.5079564	0.36823356	0.12384456	-0.4008397	-0.4008397	-0.4008397	-0.4008397	-0.4008397	-0.4008397	-0.27581048	0.07669219	-0.4008397	-0.05824385	-0.024938652	0.3733194	-0.4008397	-0.14547046	-0.4008397	-0.4008397	-0.4008397	0.5118087	0.3084292	-0.3067743	-0.4008397	0.19549736	0.107636504	-0.4008397	-0.3300525	0.26941696	0.12149781	-0.21835232	-0.4008397	-0.4008397	-0.4008397	-0.4008397	-0.15661736	-0.07171289	-0.2557805	-0.4008397
-0.4008397	-0.4008397	-0.4008397	-0.33237746	-0.4008397	-0.4008397	-0.4008397	-0.20328027	-0.20030184	-0.0641518	0.38739958	0.43938434	0.4254003	-0.045860603	-0.4008397	-0.4008397	-0.4008397	-0.4008397	-0.4008397	-0.4008397	-0.4008397	-0.09655299	-0.29748333	-0.4008397	0.5970038	-0.011055662	-0.4008397	-0.112523265	0.09802981	-0.16122004	-0.4008397	0.5351407	0.5473952	-0.13657445	0.09469167	0.20080857	-0.4008397	-0.4008397	-0.4008397	0.56119615	0.33754265	-0.23777632	-0.4008397	-0.4008397	-0.4008397	-0.4008397	-0.25640458	-0.020001186	-0.3172074	0.18792702
-0.4008397	-0.4008397	-0.4008397	-0.4008397	-0.4008397	-0.4008397	-0.4008397	-0.4008397	-0.13668688	-0.34179613	0.36383235	0.2152625	0.5126649	0.09212689	-0.4008397	-0.4008397	-0.4008397	-0.4008397	-0.4008397	-0.4008397	-0.4008397	-0.4008397	-0.4008397	-0.29457968	0.5595185	-0.24187154	-0.4008397	0.13647051	0.10903479	-0.23202723	-0.16299504	0.25532538	0.2918738	0.096340545	0.19374673	0.064663716	0.04324663	-0.3412211	-0.37526307	0.32795268	-0.120863475	-0.09220115	-0.4008397	-0.4008397	-0.4008397	-0.35785422	-0.04922108	-0.058145802	-0.024896465	0.47728786
-0.4008397	-0.4008397	-0.4008397	-0.4008397	-0.4008397	-0.4008397	-0.31900546	-0.3229829	-0.16611326	-0.15282156	0.37513843	0.17606042	0.32594657	0.117815256	-0.4008397	-0.4008397	-0.4008397	-0.4008397	-0.4008397	-0.4008397	-0.2820279	-0.4008397	-0.4008397	0.39653096	-0.19622307	-0.4008397	0.030982839	-0.018376175	-0.18435788	-0.4008397	0.04951004	0.2865095	0.23483528	0.22238095	0.5081704	-0.29846597	0.11254273	-0.27625257	-0.4008397	0.2529216	-0.4008397	-0.37025362	-0.4008397	-0.4008397	-0.4008397	-0.12335114	0.07405284	0.12707153	0.18904348	-0.4008397
-0.4008397	-0.13802071	-0.4008397	-0.4008397	-0.4008397	-0.4008397	-0.27444002	-0.19156216	-0.31286305	-0.4008397	-0.23893377	0.5507597	0.22169627	-0.1612416	-0.4008397	-0.4008397	-0.4008397	-0.34781733	-0.4008397	-0.35056195	-0.4008397	-0.2678025	-0.4008397	0.12099542	-0.087279834	-0.053162258	0.3385722	-0.16341081	0.3081282	-0.4008397	0.19669208	0.09680244	-0.29017586	0.62605	0.5019203	0.119898885	0.3687772	-0.3204841	-0.4008397	0.0013262205	-0.4008397	-0.4008397	-0.30587035	-0.4008397	0.033139665	0.067769766	-0.19434324	-0.32583696	-0.4008397	-0.4008397
-0.4008397	-0.4008397	-0.4008397	-0.4008397	-0.4008397	-0.4008397	-0.15002379	0.08850126	-0.4008397	-0.4008397	-0.17638567	0.3715402	-0.03514058	-0.15113	-0.4008397	-0.4008397	-0.4008397	-0.26180506	-0.4008397	-0.4008397	-0.082381904	-0.3646115	0.113012515	-0.27122125	-0.26508167	0.41770208	0.28862646	0.04734892	0.21928254	-0.4008397	0.064855106	-0.16866623	0.16555192	0.5219638	-0.1399325	0.439072	-0.0026092944	-0.4008397	-0.4008397	-0.4008397	-0.4008397	-0.2995917	-0.11907647	0.068445854	0.07055127	0.056445494	-0.4008397	-0.4008397	-0.22589092	-0.4008397
-0.4008397	-0.4008397	-0.4008397	-0.4008397	-0.4008397	-0.4008397	-0.4008397	0.07503518	0.030409522	-0.015950361	0.1651164	0.46291202	-0.003168911	-0.4008397	-0.4008397	-0.4008397	-0.4008397	-0.4008397	-0.4008397	-0.19361219	0.27006817	-0.4008397	0.66111124	0.22307985	-0.14662322	0.41508144	0.023867723	0.23733187	-0.35308358	-0.4008397	-0.2331217	0.12592813	0.7688527	0.10011328	-0.12943718	0.21139027	-0.37075573	-0.4008397	-0.4008397	-0.4008397	-0.4008397	0.16149113	0.058199614	-0.13766597	0.176036	-0.4008397	-0.4008397	-0.27648702	-0.24714863	-0.4008397
-0.4008397	-0.4008397	-0.4008397	-0.4008397	-0.4008397	-0.33471227	-0.0374683	0.021258427	-0.15661784	-0.18442869	0.03175857	0.24874283	-0.10730976	-0.28412795	-0.4008397	-0.4008397	-0.4008397	-0.4008397	-0.4008397	-0.3720438	-0.33388042	-0.4008397	0.4453442	0.077781595	0.41621333	0.56189674	-0.238598	-0.053227596	-0.2195546	-0.4008397	0.16186087	0.73355097	0.52426887	-0.3094299	-0.4008397	0.31488743	-0.07683161	-0.4008397	-0.4008397	-0.4008397	0.18669945	0.12535775	0.19919437	0.27607659	-0.045138307	-0.4008397	-0.4008397	-0.3887012	-0.4008397	-0.4008397
-0.32003197	-0.4008397	-0.4008397	-0.4008397	-0.4008397	-0.30376753	-0.0083256485	-0.4008397	-0.076295376	-0.08631737	0.2441934	0.22326976	0.28740627	0.006716435	-0.4008397	-0.4008397	-0.4008397	-0.4008397	-0.4008397	-0.4008397	-0.4008397	-0.4008397	0.38693172	0.157289	0.18508749	0.26794052	-0.4008397	-0.07581652	-0.4008397	0.075270854	0.48208377	0.36106253	0.2671795	-0.061136037	-0.4008397	-0.09699224	-0.36036983	-0.4008397	-0.4008397	-0.18642274	0.1581859	-0.10936421	-0.09080744	0.32536697	0.31114838	-0.4008397	-0.2367495	-0.38127688	-0.104482815	0.10583699
-0.23460066	-0.4008397	-0.4008397	-0.4008397	-0.4008397	-0.4008397	-0.3878615	-0.4008397	-0.041599832	0.0466288	-0.07427663	0.26263735	0.53112155	0.038218778	-0.4008397	-0.4008397	-0.4008397	-0.4008397	-0.4008397	-0.4008397	-0.4008397	-0.086238146	-0.076885246	0.032309894	0.19941878	0.019605586	-0.4008397	-0.38162443	-0.08513398	0.61543673	1.1248907	0.61780286	-0.4008397	-0.4008397	-0.4008397	-0.4008397	-0.4008397	-0.4008397	-0.012336234	-0.4008397	0.065252505	-0.4008397	-0.4008397	0.60511255	0.49696442	-0.20448934	-0.16490446	-0.16811703	0.13663855	-0.28901693
-0.13165778	-0.4008397	-0.4008397	-0.4008397	-0.4008397	-0.24314995	-0.27691543	-0.4008397	-0.04492098	-0.1945312	-0.4008397	-0.18061432	0.1186791	-0.21763311	-0.4008397	-0.4008397	-0.4008397	-0.4008397	-0.4008397	-0.4008397	-0.4008397	0.123174734	-0.4008397	-0.25565612	0.017555732	-0.4008397	-0.4008397	-0.4008397	0.7791913	0.9470993	1.0829684	0.17118827	-0.22094645	-0.15226398	-0.4008397	-0.4008397	-0.4008397	-0.2750483	-0.03842948	-0.4008397	-0.4008397	-0.4008397	-0.4008397	0.46603245	0.4338925	-0.026760718	-0.1766123	0.13578658	0.15919772	-0.4008397
-0.31289682	-0.4008397	-0.4008397	-0.4008397	-0.3002679	0.25993976	0.07042069	0.06612671	-0.25096923	-0.3258693	-0.4008397	-0.4008397	0.10714271	-0.05456403	-0.4008397	-0.4008397	-0.4008397	-0.4008397	-0.4008397	-0.4008397	-0.23192076	0.24444896	-0.4008397	-0.4008397	-0.20624557	-0.4008397	-0.4008397	-0.026368026	0.97143203	1.2697526	0.7348238	0.34494945	-0.4008397	-0.28518206	-0.4008397	-0.4008397	-0.4008397	-0.17898378	-0.4008397	-0.4008397	-0.4008397	-0.4008397	-0.4008397	-0.114328146	0.15353538	0.056669846	0.15861858	0.36778066	0.1085047	-0.4008397
-0.4008397	-0.4008397	-0.39495897	-0.3778893	-0.27351916	-0.05700443	-0.03968905	0.2003826	-0.3160524	-0.38094753	-0.33990586	-0.22303829	-0.22649992	-0.053556997	-0.4008397	-0.4008397	-0.4008397	-0.4008397	-0.4008397	-0.4008397	-0.4008397	0.10866015	-0.4008397	-0.4008397	-0.20693672	-0.4008397	-0.10418918	0.74559647	0.78252697	1.0831643	0.58143204	-0.02193932	-0.4008397	-0.22918841	-0.4008397	-0.4008397	-0.4008397	-0.024509992	-0.29567504	-0.4008397	-0.38456556	-0.4008397	-0.4008397	-0.4008397	0.011044592	0.12559338	0.6492463	0.027444365	0.10692564	-0.4008397
-0.4008397	-0.4008397	-0.2772742	-0.31357947	-0.16613193	-0.14246804	-0.24083897	-0.008781557	-0.10097221	-0.20328245	-0.1389693	-0.340061	-0.11105452	-0.13676995	-0.4008397	-0.4008397	-0.4008397	-0.4008397	-0.4008397	-0.4008397	-0.4008397	-0.18172175	-0.4008397	-0.4008397	-0.18901318	-0.11114743	0.6858372	0.81812304	0.94146675	0.58820444	0.25977123	-0.15675871	-0.06888299	-0.4008397	-0.35525995	-0.4008397	-0.4008397	-0.25337705	-0.13715287	-0.4008397	-0.30604672	-0.4008397	-0.31247807	-0.22796771	0.10009968	0.3056173	0.60373217	0.54710466	0.1494202	-0.22516817
-0.4008397	-0.4008397	-0.11851096	-0.4008397	-0.4008397	-0.4008397	0.015596772	0.07175149	-0.11483094	0.00822376	-0.25393012	-0.34305593	-0.07698223	0.06397696	-0.1811755	-0.3893453	-0.4008397	-0.4008397	-0.4008397	-0.4008397	-0.4008397	-0.4008397	-0.4008397	-0.4008397	-0.30064842	0.5405326	0.53213716	0.5829302	0.6147049	0.30026683	-0.4008397	-0.14080638	0.1194112	-0.4008397	-0.4008397	-0.4008397	-0.4008397	-0.4008397	-0.004862345	-0.301809	0.26390997	0.18915202	0.19942439	-0.106694385	0.33334765	0.30393776	0.66932887	-0.19760598	-0.18837677	-0.4008397
-0.4008397	-0.4008397	-0.07412076	-0.4008397	-0.4008397	-0.4008397	-0.39619136	-0.11790203	-0.24757487	0.09929493	-0.14030035	-0.4008397	-0.4008397	-0.07958043	0.39925507	0.22127502	0.013195399	-0.4008397	-0.4008397	-0.4008397	-0.4008397	-0.4008397	-0.4008397	-0.035055958	0.4306317	0.55877763	0.85928935	0.64573455	0.45489734	-0.08134325	-0.4008397	-0.26014644	-0.4008397	-0.4008397	-0.4008397	-0.034178745	-0.4008397	-0.4008397	0.18779695	0.4966722	0.29063714	-0.29283744	-0.4008397	-0.4008397	0.03816762	0.13296196	-0.106626414	-0.009501854	0.10158972	-0.4008397
-0.4008397	-0.25622872	-0.17144732	-0.24444193	-0.4008397	-0.4008397	-0.4008397	-0.4008397	-0.23803815	-0.059446923	-0.067477345	-0.4008397	-0.4008397	-0.029303256	0.46426138	-0.16983606	0.17154002	-0.31808722	-0.2915946	-0.4008397	-0.4008397	-0.4008397	-0.27876365	0.010773301	0.70946544	0.39663932	0.93794626	0.5345153	-0.015678717	-0.13730195	-0.08348071	-0.35716093	-0.24067546	-0.09267222	0.11990864	0.12935382	-0.11339085	-0.4008397	0.13979186	-0.31228378	-0.4008397	-0.4008397	-0.4008397	-0.21851343	-0.1562353	0.0055517047	-0.053795554	-0.4008397	-0.4008397	-0.4008397
-0.30349094	-0.072118245	-0.15626802	-0.20028996	-0.4008397	-0.4008397	-0.4008397	-0.4008397	-0.20522599	-0.13577572	-0.4008397	-0.4008397	-0.29974255	-0.4008397	-0.2866882	-0.122838765	-0.15201786	-0.4008397	-0.3659762	-0.32304567	-0.3156945	-0.23181234	-0.048379634	0.69199145	0.9606961	0.7423261	0.88994074	0.3276237	0.05566582	-0.4008397	-0.0792638	-0.2387579	0.015456235	0.13437288	-0.2391857	-0.4008397	-0.2618477	-0.4008397	-0.16780838	-0.33157155	-0.4008397	-0.4008397	-0.22001292	0.042735647	-0.4008397	-0.23516963	-0.05766419	-0.2611329	-0.4008397	-0.4008397
0.16139933	0.2136616	0.07557174	0.021971168	-0.4008397	-0.4008397	-0.4008397	-0.4008397	-0.175244	-0.13113512	-0.2936434	-0.11800936	-0.25512907	-0.4008397	-0.357195	-0.0572284	-0.4008397	-0.4008397	-0.4008397	-0.1643383	-0.08183482	0.16566586	0.13509619	1.2090852	0.8467584	0.59753495	0.83012754	-0.21735442	-0.4008397	-0.4008397	-0.4008397	-0.4008397	-0.21059236	-0.31937116	-0.4008397	-0.24929482	-0.22609285	-0.4008397	-0.21994224	-0.4008397	-0.4008397	-0.26574567	0.033349607	-0.067137964	-0.4008397	-0.4008397	0.08218048	0.1022696	-0.4008397	-0.4008397
0.3175167	0.5560205	0.13141617	-0.3397152	-0.4008397	-0.4008397	-0.4008397	-0.4008397	-0.4008397	-0.34399483	-0.01108104	-0.058440298	-0.25073156	-0.4008397	-0.4008397	-0.36041054	-0.4008397	-0.4008397	-0.4008397	-0.14213248	0.020984307	0.48681438	1.0736673	1.4580641	0.6473054	0.72326064	0.3694542	0.01746901	-0.23438877	-0.06635007	-0.35486093	-0.4008397	-0.4008397	-0.4008397	-0.23696207	-0.4008397	-0.4008397	0.28059882	-0.22999518	-0.4008397	-0.4008397	-0.050014377	0.17364497	-0.4008397	-0.28120998	-0.4008397	-0.25860736	0.18546501	-0.4008397	-0.4008397
0.35490674	0.28065372	0.07290838	-0.4008397	-0.4008397	-0.4008397	-0.32765043	-0.4008397	-0.4008397	-0.4008397	-0.4008397	-0.23711787	-0.4008397	-0.4008397	-0.4008397	-0.4008397	-0.15892571	-0.4008397	-0.4008397	-0.4008397	0.31417605	0.9600824	1.2341372	0.6572321	0.37983727	0.18546203	0.15803854	0.19687234	-0.074888065	0.30198607	-0.08214984	-0.4008397	-0.4008397	-0.24105752	-0.33599666	-0.4008397	-0.18390049	-0.06507284	-0.10623418	-0.4008397	-0.4008397	-0.4008397	-0.029940167	-0.1569912	-0.2444069	-0.24693634	-0.09788199	0.32556418	-0.37748182	-0.15692209
0.3522413	0.10278655	0.004720823	-0.4008397	-0.4008397	-0.4008397	-0.3908306	-0.4008397	-0.3933348	-0.4008397	-0.32233214	-0.19957972	-0.4008397	-0.20445432	-0.4008397	-0.4008397	-0.4008397	-0.4008397	-0.2970099	-0.049392555	0.1634646	1.1921276	1.2500188	0.28007722	0.8397675	0.16803935	0.0141035	0.090437725	-0.030981196	-0.4008397	-0.4008397	-0.4008397	-0.4008397	0.094721295	-0.20242247	-0.37326726	-0.1766141	0.21681137	-0.4008397	-0.4008397	-0.056276623	0.08779322	-0.4008397	-0.27247772	-0.055820234	-0.4008397	-0.4008397	0.16319445	-0.3580389	-0.4008397
0.3128305	-0.093394645	-0.4008397	-0.25668955	-0.37036398	-0.21282688	-0.21006462	-0.4008397	-0.4008397	-0.4008397	0.0009306974	-0.14075117	0.14517677	-0.1717287	-0.4008397	-0.4008397	-0.4008397	-0.4008397	-0.33480382	0.06729528	0.33932295	0.9201081	0.8346391	0.8674807	0.7082098	-0.009145737	0.27375036	0.35279173	0.19197609	-0.4008397	-0.39745468	-0.4008397	-0.4008397	-0.4008397	-0.2711409	0.42933363	0.36561367	0.15380816	-0.4008397	-0.4008397	0.40673998	0.22943278	-0.4008397	-0.4008397	-0.4008397	-0.4008397	-0.4008397	-0.09019856	-0.22646049	-0.4008397
-0.08860525	-0.4008397	-0.4008397	-0.4008397	-0.07318925	-0.2963002	-0.09083954	-0.4008397	-0.4008397	-0.4008397	-0.08616404	-0.09282044	-0.018582858	-0.02599381	-0.057804625	-0.4008397	-0.13322257	-0.07243013	-0.2362603	0.66435516	0.6375922	0.48917052	-0.1930891	0.6936303	0.38613778	-0.059622493	-0.15308367	0.032115366	-0.24015805	-0.36069965	-0.28440517	-0.4008397	-0.4008397	-0.4008397	-0.4008397	0.0011295964	0.32460773	-0.057584494	-0.4008397	-0.34869403	0.5955261	-0.17193632	-0.24172716	-0.4008397	-0.4008397	-0.3119493	-0.4008397	-0.4008397	-0.033404406	-0.02290874
-0.4008397	-0.4008397	-0.4008397	-0.4008397	0.024508424	-0.32285008	-0.24606223	-0.4008397	-0.4008397	-0.31220454	-0.17400675	-0.4008397	-0.21624014	0.11856445	-0.043702237	-0.056501556	0.060322165	0.40995657	-0.18373731	0.9395664	0.9886539	-0.16338322	0.19899702	0.1781356	-0.38391256	0.09926612	0.0084348675	0.024522832	-0.4008397	-0.28500307	-0.30624604	-0.4008397	-0.4008397	-0.4008397	-0.4008397	-0.22738701	0.17892255	0.0823431	-0.4008397	0.09427087	0.26119292	-0.4008397	-0.4008397	-0.024550585	-0.2981904	-0.18443255	-0.4008397	-0.4008397	0.32238185	0.44630376
-0.27922896	-0.4008397	-0.4008397	-0.17655255	-0.4008397	-0.25989357	-0.36808398	-0.4008397	-0.4008397	-0.25714234	-0.4008397	-0.4008397	-0.4008397	0.28890547	0.07104471	0.11891225	0.1696122	0.48462555	0.61947626	0.85665053	0.44397095	0.59902996	0.53257585	-0.06696497	0.04656222	-0.22302666	-0.112930596	-0.010541215	-0.4008397	-0.4008397	-0.4008397	-0.4008397	-0.4008397	-0.30941045	-0.18693501	-0.4008397	0.12474247	0.33982137	0.030235723	0.51457024	-0.19509327	-0.34260505	-0.4008397	-0.028189357	-0.23634937	-0.15457873	-0.4008397	-0.4008397	0.049840502	0.03858159
-0.4008397	-0.28908637	-0.4008397	-0.10753765	0.02116359	-0.4008397	-0.13227265	-0.4008397	-0.4008397	-0.4008397	-0.4008397	-0.4008397	-0.4008397	-0.123608045	0.4455279	0.37247932	-0.050363693	0.87973964	1.2054355	0.6120783	0.32820064	1.16364	0.5540093	0.33108377	-0.3152418	-0.2523671	0.10790636	0.004484894	-0.4008397	-0.4008397	-0.4008397	-0.4008397	-0.4008397	-0.4008397	0.59618914	0.1291498	-0.0062364894	0.12140626	-0.06833057	-0.21980944	-0.30057395	0.07800812	-0.17861019	0.11096984	-0.15034601	-0.4008397	-0.4008397	-0.4008397	-0.053768862	0.20605329
-0.4008397	-0.4008397	-0.4008397	-0.271151	-0.28410006	-0.32362434	-0.32521412	-0.4008397	-0.4008397	-0.33307734	-0.4008397	-0.4008397	-0.343947	-0.13165002	0.38718888	0.28357697	0.17310426	1.2692623	0.85062826	0.1068537	0.615952	0.51120555	0.44830954	0.48205212	0.35669675	0.032367423	0.17455153	-0.08042114	-0.29142743	-0.4008397	-0.4008397	-0.4008397	-0.4008397	-0.36383638	0.6005694	0.43055916	0.2748053	-0.1426351	-0.4008397	-0.08570485	-0.4008397	0.38420564	-0.3626438	0.12358007	-0.4008397	-0.4008397	-0.4008397	-0.4008397	-0.1876981	0.5460192
-0.4008397	-0.4008397	-0.4008397	-0.4008397	-0.4008397	-0.4008397	-0.4008397	-0.4008397	-0.4008397	-0.4008397	-0.4008397	-0.4008397	-0.4008397	-0.067326166	0.29208264	-0.31974614	0.36704254	1.011097	0.42373085	0.4665513	-0.22241803	0.28891748	0.36512226	0.4281464	-0.065840125	0.118618995	-0.0872266	-0.16725554	-0.39797643	-0.4008397	-0.4008397	-0.12138874	-0.045052443	0.2579664	0.86208594	-0.019359043	0.16684106	-0.4008397	-0.4008397	-0.2758642	-0.058021367	0.18153541	-0.32540974	0.27713525	-0.4008397	-0.4008397	0.01507062	-0.06585205	0.2473985	0.48488045
-0.4008397	-0.4008397	-0.4008397	-0.4008397	-0.4008397	-0.4008397	-0.4008397	-0.4008397	-0.4008397	-0.4008397	-0.4008397	-0.4008397	-0.4008397	-0.4008397	0.008299058	-0.062112156	0.51420504	0.4766891	0.27229193	0.39986074	-0.011880326	0.42658553	0.15239936	0.07267968	-0.2932145	0.18932287	0.045259077	-0.069820635	-0.4008397	-0.14943321	-0.25542036	-0.35433477	-0.4008397	0.3550852	1.174967	0.633369	0.1676268	0.3066925	0.23751855	-0.19441837	0.117389604	-0.15462622	-0.28162977	-0.22314793	-0.3879126	0.018217769	0.18724619	0.0565422	0.520876	0.270733
-0.4008397	-0.4008397	-0.4008397	-0.4008397	-0.4008397	-0.4008397	-0.38080123	-0.4008397	-0.4008397	-0.4008397	-0.33511758	-0.30449274	-0.16191833	-0.3819425	-0.14632678	0.43091932	0.04757873	-0.13504063	0.42156875	0.28703073	0.03839738	-0.0067621595	-0.0113688605	-0.066125624	-0.4008397	-0.11575494	-0.10821099	-0.3645955	-0.1813675	0.2300558	-0.08699626	-0.4008397	-0.35473344	0.82830715	1.1763457	1.0219233	0.045364127	0.3269242	0.39684194	0.051274776	-0.4008397	-0.099462114	-0.4008397	-0.4008397	-0.4008397	0.08649326	0.07236676	0.18139943	0.4504305	0.20251077
-0.4008397	-0.4008397	-0.4008397	-0.4008397	-0.4008397	-0.4008397	-0.4008397	-0.32026055	-0.4008397	-0.17027625	-0.16330402	-0.14946033	-0.4008397	-0.39717603	-0.17385618	0.10221045	-0.28834206	-0.31816036	0.32166228	0.09688605	0.07399617	0.10446696	-0.34377146	-0.4008397	-0.34641352	-0.4008397	0.03853741	-0.4008397	-0.05674062	0.07888667	-0.4008397	-0.4008397	-0.19224197	1.1269674	0.90687	0.78922427	-0.17480189	0.15026584	0.10206612	0.33968225	0.0030760965	-0.4008397	-0.4008397	-0.4008397	-0.13116363	-0.124183565	0.08185552	0.3335425	0.2526825	0.25889996
-0.4008397	-0.4008397	-0.4008397	-0.4008397	-0.4008397	-0.4008397	-0.4008397	-0.4008397	-0.4008397	-0.2194801	0.01318999	0.041999552	-0.4008397	-0.4008397	-0.13154948	-0.4008397	-0.072533205	-0.075985186	0.513916	0.56491935	0.19397867	-0.0055410634	-0.4008397	-0.23556991	-0.31212273	-0.4008397	-0.004554581	-0.38601816	-0.4008397	-0.14810249	-0.4008397	-0.4008397	-0.024549449	0.97089803	0.85765326	0.24968751	0.10224164	0.41984224	-0.17763367	0.18123499	0.6659031	-0.35625118	-0.26700357	-0.34852144	-0.13421117	0.07049965	0.027755363	0.32828766	0.45880687	-0.4008397
-0.4008397	-0.4008397	-0.4008397	-0.4008397	-0.4008397	-0.4008397	-0.4008397	-0.4008397	-0.4008397	-0.060974848	-0.4008397	-0.029727519	-0.4008397	-0.2395904	-0.11721634	-0.4008397	-0.32341307	-0.24059285	0.5273911	0.88389146	0.30175966	-0.16012627	-0.4008397	-0.21550894	-0.29963413	-0.11666006	0.038460065	-0.12846802	-0.4008397	-0.4008397	-0.4008397	-0.10496523	0.37818456	0.77825063	0.6962886	0.07382192	0.41105485	0.39190105	-0.4008397	-0.13174438	0.19988862	0.3990273	-0.17307378	-0.4008397	-0.4008397	-0.4008397	0.54295933	0.12660842	-0.0264001	-0.18800138
-0.4008397	-0.4008397	-0.4008397	-0.4008397	-0.4008397	-0.4008397	-0.4008397	-0.34908307	-0.4008397	-0.27966222	-0.07755605	-0.4008397	0.30800715	-0.22637723	-0.4008397	-0.4008397	-0.37731093	0.004867931	0.17858517	0.6709281	-0.12531349	-0.4008397	-0.29606104	-0.4008397	-0.08354256	0.26046702	0.04201669	-0.18385261	-0.4008397	-0.4008397	-0.4008397	-0.019970628	0.59640247	0.6607219	0.21728177	-0.14413351	0.13093749	-0.24072672	-0.100922525	0.43204466	0.11210919	0.12659371	0.35476238	-0.4008397	-0.4008397	-0.4008397	0.082867384	0.24492505	0.052594755	-0.4008397
-0.4008397	-0.4008397	-0.4008397	-0.4008397	-0.4008397	-0.4008397	-0.4008397	-0.4008397	-0.4008397	-0.26286098	0.06912998	0.25624806	0.08014649	-0.4008397	-0.4008397	-0.4008397	-0.14652422	0.2693975	0.3346133	0.408759	-0.19075122	-0.4008397	-0.4008397	-0.0204439	-0.04569178	-0.07878921	-0.2362429	-0.2787057	-0.4008397	-0.4008397	-0.1697359	0.33994487	0.69890994	0.6747845	0.17642784	-0.35673782	-0.31518924	-0.09697485	0.19378641	0.09111154	-0.24409986	0.31061465	-0.027280625	0.2055281	-0.18870753	-0.4008397	-0.24225694	0.312751	-0.11548633	0.18539298
-0.4008397	-0.4008397	-0.4008397	-0.4008397	-0.4008397	-0.4008397	-0.4008397	-0.4008397	-0.24915433	-0.4008397	0.030178295	0.20707785	-0.12126663	-0.4008397	-0.4008397	-0.22532406	0.07388521	0.17670476	0.5728276	-0.13372912	-0.4008397	-0.4008397	-0.22654466	-0.025548441	-0.4008397	-0.18483086	-0.4008397	-0.34125063	-0.4008397	-0.4008397	-0.1171805	0.31809258	0.8532101	0.24085285	-0.4008397	-0.4008397	-0.4008397	-0.15903415	-0.024659198	0.24972624	-0.35447505	-0.106604934	-0.16664268	-0.083675414	0.020602483	-0.044452257	0.0546022	-0.4008397	0.06879558	-0.334154
-0.4008397	-0.4008397	-0.4008397	-0.4008397	-0.4008397	-0.20056434	-0.4008397	-0.4008397	-0.16662017	-0.38311797	0.30131802	0.124214046	-0.3491128	-0.4008397	-0.4008397	-0.22827369	0.468718	0.7424996	0.09245027	-0.4008397	-0.4008397	-0.3242119	-0.35545453	-0.4008397	-0.4008397	-0.4008397	-0.24608544	-0.34780145	-0.4008397	-0.20594099	-0.24926788	0.62254196	0.6122076	0.08691194	-0.4008397	-0.036589418	-0.08035136	-0.3346328	-0.084207	-0.008662025	-0.4008397	0.083340354	0.3371776	-0.4008397	-0.4008397	0.1259533	-0.0929695	-0.32830596	0.009573513	-0.4008397
-0.4008397	-0.4008397	-0.4008397	-0.4008397	-0.4008397	-0.4008397	-0.4008397	-0.4008397	-0.054226667	-0.10537461	-0.4008397	0.1916616	-0.37684906	-0.4008397	-0.029297216	0.050600864	0.3884715	0.571262	-0.14459807	-0.14902763	-0.4008397	-0.27646062	-0.4008397	-0.4008397	-0.4008397	-0.4008397	-0.20678629	-0.30710202	-0.4008397	-0.2853773	0.086542904	0.44585362	0.66917944	-0.08323657	0.02757934	0.07118666	-0.15151446	-0.4008397	-0.22781825	0.15830976	-0.4008397	0.34272304	0.152211	-0.4008397	-0.4008397	0.20794447	0.27344188	-0.31891742	-0.07063673	-0.23583326
-0.4008397	-0.4008397	-0.4008397	-0.4008397	-0.4008397	-0.4008397	-0.4008397	-0.4008397	-0.4008397	0.26291457	-0.29189014	-0.27047136	-0.05373388	-0.0025445113	0.73994416	0.45200735	0.61935604	0.030162118	-0.1167896	-0.4008397	-0.4008397	-0.34229732	-0.4008397	-0.3590003	-0.4008397	-0.4008397	0.04305615	-0.33542576	-0.4008397	-0.4008397	0.19488043	-0.09456261	0.48104766	-0.4008397	-0.037425507	-0.27175924	-0.4008397	-0.20406422	-0.08062988	-0.3233471	-0.25234932	0.1777184	0.43524048	-0.4008397	-0.33701017	-0.4008397	0.14786889	0.013321402	-0.4008397	-0.33951932
-0.4008397	-0.4008397	-0.4008397	-0.4008397	-0.4008397	-0.4008397	-0.27492628	-0.4008397	-0.4008397	-0.37825027	0.12536599	-0.4008397	0.018430872	0.64754677	0.9899412	0.824439	0.28040567	0.28719997	-0.4008397	-0.4008397	-0.4008397	-0.4008397	-0.4008397	-0.07014061	-0.14453816	0.06477979	-0.11959051	-0.23131454	-0.4008397	-0.18886487	-0.018344378	0.1041953	0.15857258	-0.4008397	-0.4008397	-0.4008397	-0.4008397	0.05467181	0.438416	-0.07179337	0.17873779	0.020307913	0.16491419	-0.4008397	-0.4008397	-0.4008397	-0.3538615	-0.14465848	-0.22528535	-0.4008397
-0.4008397	-0.4008397	-0.4008397	-0.4008397	-0.4008397	-0.3942821	-0.2199019	-0.12932481	-0.4008397	-0.38407803	-0.08817315	-0.4008397	0.16684262	0.8377905	0.9710838	0.5318136	0.22191101	-0.25370947	-0.4008397	-0.4008397	-0.4008397	-0.4008397	-0.09148578	0.08423281	-0.33238655	-0.4008397	-0.108654484	0.18996747	-0.4008397	0.15315446	-0.19302529	0.12675592	-0.23515831	-0.4008397	-0.4008397	-0.4008397	-0.4008397	0.19890426	0.4498902	-0.3337627	-0.32318646	0.19871736	-0.014465683	-0.2789756	-0.038226638	-0.2713288	-0.4008397	-0.4008397	-0.28248402	-0.4008397
-0.4008397	-0.4008397	-0.4008397	-0.4008397	-0.4008397	-0.4008397	-0.10952318	0.12953936	-0.4008397	-0.4008397	-0.0069508725	-0.4008397	0.8311087	0.72264224	0.43168244	0.022451011	0.13883364	-0.25229034	-0.4008397	-0.4008397	-0.4008397	-0.4008397	-0.16906112	-0.4008397	-0.4008397	-0.4008397	0.4773914	0.19718249	-0.13684712	0.32163745	0.111303635	-0.035509996	-0.4008397	-0.4008397	-0.4008397	-0.4008397	-0.17414966	0.59776545	0.4611235	0.064968854	-0.38358927	0.13672777	-0.39750272	-0.31797862	0.08207103	0.18516417	-0.4008397	-0.4008397	-0.4008397	-0.4008397
-0.4008397	-0.4008397	-0.4008397	-0.4008397	-0.4008397	-0.25679064	0.21515027	-0.08783033	-0.4008397	-0.4008397	0.02029482	0.54299957	0.93382907	0.8207727	0.36658126	-0.4008397	-0.21969262	-0.3545108	-0.4008397	-0.4008397	-0.14796123	-0.28493115	-0.34672254	-0.4008397	-0.4008397	-0.08917538	0.5749057	0.17718789	0.004584129	0.4666769	0.3535307	-0.1612309	-0.4008397	-0.4008397	-0.4008397	-0.4008397	-0.21121769	0.7350252	0.0071122106	-0.049189586	0.36777398	-0.017164506	-0.4008397	-0.17496848	-0.09539415	0.089714624	-0.34902424	-0.4008397	-0.4008397	-0.4008397
-0.4008397	-0.4008397	-0.4008397	-0.2519951	-0.4008397	-0.11424347	0.019587388	-0.13555953	-0.29993922	0.08230963	0.46969467	0.392716	0.89449817	0.12481415	0.30937883	-0.4008397	-0.4008397	-0.4008397	-0.059700444	-0.028525935	-0.14601594	-0.4008397	-0.4008397	-0.4008397	-0.4008397	0.29471728	0.5723136	0.38562182	-0.0153489625	0.27399004	0.25514707	-0.07783576	-0.4008397	-0.4008397	-0.4008397	-0.26472855	0.44842702	0.75163877	0.072293006	0.14765505	0.5098722	-0.13890313	-0.4008397	-0.4008397	-0.28918284	0.22040172	-0.4008397	-0.4008397	-0.4008397	-0.4008397
-0.4008397	-0.4008397	-0.4008397	-0.4008397	0.16213234	-0.2693178	0.1801025	0.0216699	0.5409606	0.3923483	0.9233881	0.35750556	0.2224856	-0.20503795	-0.37348193	-0.4008397	-0.31049654	-0.027310172	-0.13278139	0.014098419	0.080829054	-0.4008397	-0.4008397	-0.4008397	-0.4008397	0.019591635	0.66874474	0.48561347	-0.033003703	0.3725595	-0.11472316	-0.205084	-0.4008397	-0.4008397	-0.4008397	-0.32656592	0.64833206	0.6482542	-0.08206605	0.48764768	0.72590196	0.18539722	0.16845731	-0.4008397	-0.4008397	0.31559286	-0.4008397	-0.22346164	0.23705271	-0.09982406
-0.4008397	-0.4008397	-0.4008397	-0.4008397	-0.1505587	-0.12662265	-0.103221424	-0.12579629	0.4489468	0.8343304	0.88004863	0.23356089	-0.3355436	-0.26491326	-0.4008397	-0.4008397	-0.4008397	-0.37651387	-0.4008397	-0.4008397	0.074313745	-0.37115854	-0.4008397	-0.36268365	-0.27606207	0.29225108	0.43046796	0.35057732	-0.027918017	0.21507035	-0.15896285	-0.4008397	-0.4008397	-0.4008397	-0.4008397	-0.22136949	0.5199105	-0.118501335	0.11903838	0.40179822	0.5177397	-0.17315768	-0.25647536	-0.35026327	-0.4008397	0.009505899	-0.4008397	-0.080188125	-0.21158114	-0.2964411
-0.4008397	-0.4008397	-0.4008397	-0.4008397	-0.4008397	-0.033555634	-0.08316309	0.3720813	0.5627083	0.85194284	0.34315166	-0.31237435	-0.17429207	-8.4549116e-05	-0.30387095	-0.4008397	-0.4008397	-0.4008397	-0.4008397	-0.4008397	0.27097443	0.018487617	-0.009120916	-0.10058731	-0.059947748	0.5069901	0.6363025	0.11917674	-0.024808757	0.2514206	-0.4008397	-0.4008397	-0.4008397	-0.4008397	-0.34600052	0.0052395426	0.31245443	-0.23573959	0.5269743	0.5443001	-0.17817448	-0.26102164	-0.16501611	-0.3059392	0.11170649	-0.1152847	-0.13894641	0.2976406	-0.37743974	-0.4008397
-0.4008397	-0.4008397	-0.4008397	-0.4008397	-0.4008397	0.0050161257	0.3155283	0.5631835	0.7155697	0.5580234	-0.36653617	-0.21035537	-0.4008397	0.020641105	-0.4008397	-0.4008397	-0.4008397	-0.4008397	-0.4008397	-0.4008397	-0.4008397	0.31177402	-0.19809562	0.028834559	-0.0071620555	0.70810974	0.570734	-0.22691749	0.018735198	0.21510543	-0.4008397	-0.4008397	-0.4008397	-0.14440928	-0.12964185	0.015571874	0.21414125	0.041146375	0.6029415	0.21200277	0.040039375	-0.4008397	-0.38960826	0.003955129	0.31153625	-0.27304572	0.33942088	0.19720413	-0.20947456	-0.22633256
-0.4008397	-0.4008397	-0.4008397	-0.4008397	-0.2419012	-0.07190716	0.5295286	0.58597004	0.6696375	0.22583269	-0.4008397	-0.23241982	-0.4008397	0.07907503	-0.4008397	-0.34450823	-0.4008397	-0.4008397	-0.4008397	-0.4008397	-0.4008397	-0.16313659	-0.06640472	-0.4008397	-0.30758473	0.7029383	0.56805027	-0.4008397	-0.29524443	0.26920444	-0.4008397	-0.4008397	-0.4008397	0.15513223	0.15240568	-0.031416807	-0.4008397	0.10092732	0.47945324	-0.11907612	-0.076368295	-0.4008397	-0.4008397	-0.19851607	0.4175797	0.112661935	0.4484892	-0.10140677	-0.4008397	0.24474727
-0.4008397	-0.4008397	-0.3049293	0.2149336	-0.008568882	-0.11351921	0.50854427	0.25396022	0.5506692	-0.19803917	-0.4008397	-0.4008397	-0.4008397	0.11841016	-0.4008397	-0.4008397	-0.4008397	-0.4008397	-0.4008397	-0.4008397	-0.4008397	-0.4008397	-0.2866617	-0.4008397	-0.4008397	0.714695	0.3619658	-0.3118608	-0.4008397	0.328003	-0.4008397	-0.4008397	-0.4008397	0.076592244	0.34683448	-0.09999544	-0.4008397	0.3131771	0.31753254	-0.4008397	-0.4008397	-0.4008397	-0.19805717	0.12300099	0.38892642	0.66474426	0.66776425	-0.1410838	-0.16232528	0.1774266
-0.4008397	-0.4008397	-0.11082309	0.5468118	0.024331896	0.41286275	0.38060412	0.082196906	0.031382762	-0.26785892	-0.4008397	-0.4008397	-0.33755958	0.062271573	-0.4008397	-0.4008397	-0.4008397	-0.28473312	-0.4008397	-0.4008397	-0.4008397	-0.4008397	-0.3531298	-0.21621253	-0.4008397	0.41097477	0.09079625	-0.3135011	-0.28337106	-0.063123405	-0.4008397	-0.4008397	-0.4008397	0.32406622	0.22737701	-0.1634124	-0.35488907	0.12464152	0.30320096	-0.4008397	-0.4008397	-0.36580566	0.13802363	0.02431683	0.4619287	0.8466065	0.5779885	-0.23294678	-0.4008397	0.34840024
-0.4008397	0.022416206	0.08786511	0.21142803	0.061089706	0.25571722	0.26553988	-0.4008397	-0.1511501	-0.4008397	-0.18929718	-0.4008397	-0.3926068	-0.027117416	-0.34943312	-0.4008397	-0.4008397	-0.4008397	-0.4008397	-0.4008397	-0.4008397	-0.4008397	-0.4008397	-0.4008397	-0.01666252	0.43337038	-0.038204167	0.2615871	-0.029876042	-0.14137979	-0.4008397	-0.4008397	-0.4008397	0.46153963	-0.25559032	-0.17664374	0.48252258	-0.4008397	-0.11557735	-0.4008397	-0.4008397	-0.3004029	0.2704789	0.058311895	0.58219326	0.6702391	0.25141266	0.0015617447	-0.13854776	0.12875064
-0.03828374	0.19720083	0.09788993	0.3364351	-0.06907819	0.04842392	-0.39764318	-0.20055732	-0.057628576	-0.24060076	-0.0850373	-0.4008397	-0.4008397	-0.2638871	-0.40042108	-0.38667953	-0.4008397	-0.4008397	-0.4008397	-0.4008397	-0.4008397	-0.4008397	-0.4008397	-0.4008397	-0.36635956	0.4447099	-0.11653474	0.15763493	0.46685573	-0.4008397	-0.4008397	-0.18463491	-0.06031534	0.31382048	-0.31415433	-0.24301271	0.4573295	-0.3145723	-0.4008397	-0.4008397	-0.35702774	0.2096139	-0.00026011807	0.18252185	0.6824756	0.3828196	-0.4008397	0.28883922	0.74041206	-0.15761368
-0.016475527	-0.012145954	0.39869377	0.6439616	-0.4008397	-0.4008397	-0.4008397	-0.11157329	0.05667662	0.0035420645	0.11242236	-0.34612623	-0.4008397	-0.4008397	-0.4008397	-0.4008397	-0.4008397	-0.39443013	-0.4008397	-0.4008397	-0.4008397	-0.4008397	-0.4008397	-0.4008397	-0.25985888	0.3643318	0.24916895	0.101952784	0.33083615	-0.4008397	-0.4008397	0.40037414	-0.053325314	0.14495166	0.06328834	0.41794455	-0.04287477	-0.22435728	-0.4008397	-0.27731517	-0.12966505	0.014192195	-0.008108526	0.056193843	0.76369464	0.07283867	-0.38718426	0.22359295	0.47415674	-0.18464528
0.06347781	0.22002672	0.7380812	0.21392007	-0.10563513	-0.4008397	-0.4008397	-0.24219479	-0.37761873	-0.008695061	-0.2569375	-0.26792666	-0.4008397	-0.4008397	-0.4008397	-0.4008397	-0.4008397	-0.4008397	-0.4008397	-0.4008397	-0.34877026	-0.4008397	-0.4008397	-0.4008397	0.1521424	-0.07038482	0.29651493	0.7037995	0.49966595	0.026752906	-0.4008397	0.01235001	0.33974347	-0.03257926	-0.1288079	0.3574194	0.07177611	-0.10771668	-0.4008397	-0.33599696	0.3068203	0.33363777	-0.31904587	0.2881541	0.53402215	0.20849867	0.09272573	0.2903497	0.19728076	0.21039125
0.39567924	0.15223633	0.7650779	0.25178272	-0.4008397	-0.4008397	-0.4008397	-0.4008397	-0.3289324	-0.4008397	-0.4008397	-0.39778748	-0.4008397	-0.4008397	-0.4008397	-0.4008397	-0.4008397	-0.4008397	-0.4008397	-0.4008397	-0.25983703	-0.4008397	-0.4008397	-0.4008397	0.41412187	0.06409586	0.35893795	0.55186206	0.10622483	-0.25183222	0.19616976	-0.17095697	0.23982374	0.07717011	-0.4008397	0.32576534	0.29864597	-0.0977795	-0.4008397	-0.4008397	0.1405094	-0.08708546	0.3825795	0.5899457	0.46981317	0.33853734	-0.24231048	-0.018498613	0.14738475	0.16812828
0.63943624	0.35019463	0.49856856	0.039414648	-0.4008397	-0.4008397	-0.4008397	-0.4008397	-0.32278216	-0.4008397	-0.14062034	-0.16762938	-0.4008397	-0.4008397	-0.4008397	-0.4008397	-0.4008397	-0.4008397	-0.4008397	-0.4008397	-0.4008397	-0.4008397	-0.4008397	-0.4008397	0.54416054	0.279943	0.5534416	0.19571646	-0.030381795	-0.17486171	0.60069376	0.28072885	0.62262905	-0.08672085	-0.35063216	0.021089027	0.26042786	-0.06635023	-0.4008397	-0.19783574	0.33325407	-0.4008397	0.5188465	0.45435348	0.64618355	0.38505596	-0.15425429	-0.118439205	0.021673566	-0.031009126
0.89604044	0.24413143	-0.20319565	-0.4008397	-0.4008397	-0.13083018	-0.31550792	-0.4008397	-0.28700113	-0.4008397	-0.4008397	0.04375155	-0.4008397	-0.4008397	-0.4008397	-0.4008397	-0.4008397	-0.4008397	-0.4008397	-0.4008397	-0.4008397	-0.4008397	-0.4008397	-0.278342	0.5044025	0.6457788	0.6228016	0.17638406	-0.26468924	0.33108023	0.4495234	0.33954176	0.35015148	-0.4008397	0.32589605	-0.25186586	-0.4008397	-0.4008397	0.14257382	0.4776747	-0.10396541	-0.3677328	0.26923218	0.3292939	0.45895085	0.5584602	-0.24223545	0.10713088	-0.18142056	-0.4008397
0.38177198	0.30713117	-0.4008397	-0.4008397	-0.4008397	-0.19518112	-0.4008397	-0.4008397	-0.4008397	-0.4008397	-0.4008397	-0.1685774	0.019377341	-0.4008397	-0.4008397	-0.4008397	-0.4008397	-0.4008397	-0.4008397	-0.4008397	-0.4008397	-0.4008397	-0.3657457	-0.08094221	0.33574167	0.35964817	0.7745935	-0.17061017	-0.4008397	0.11664289	-0.17865023	0.26207688	0.06371748	-0.15260215	0.17883262	-0.3303761	-0.4008397	-0.4008397	0.038120706	0.1957657	-0.4008397	-0.4008397	0.33146098	0.36382177	0.5054791	0.5458842	-0.22102551	-0.3148705	-0.2545241	-0.051168997
0.03348888	-0.23126052	-0.4008397	-0.4008397	-0.4008397	-0.39670378	-0.4008397	-0.4008397	-0.4008397	-0.4008397	-0.37355915	-0.4008397	-0.36260924	-0.4008397	-0.26810598	-0.4008397	-0.4008397	-0.4008397	-0.16526632	-0.4008397	-0.4008397	-0.34356052	-0.07424385	0.15370108	0.3810471	0.2742183	0.57517385	0.013989301	-0.4008397	0.33083713	0.20810275	0.18987931	0.23301372	-0.2984084	0.2995866	-0.27808806	-0.4008397	-0.4008397	0.32434258	-0.14453475	-0.4008397	-0.4008397	0.27996448	0.30970827	0.62882	0.39104196	-0.1844421	-0.3044892	0.17459233	0.18044752
0.14457382	-0.4008397	-0.4008397	-0.4008397	-0.37831074	-0.2560729	-0.22308937	-0.09480751	-0.29588014	-0.4008397	-0.4008397	-0.4008397	-0.4008397	-0.4008397	-0.0855294	-0.4008397	-0.4008397	-0.4008397	-0.32447922	-0.063982494	-0.4008397	-0.3808559	0.27969584	0.30110782	0.42278716	-0.16818714	0.27703673	-0.4008397	-0.4008397	0.11504301	0.2541511	0.22920863	-0.39659563	0.19982663	0.18351768	0.1477925	-0.4008397	-0.3499014	0.42047676	-0.4008397	-0.4008397	-0.4008397	0.102492176	0.2532407	0.21700555	0.014930388	-0.4008397	-0.26197743	0.21359417	0.23457989
-0.37438327	-0.4008397	-0.4008397	-0.4008397	-0.30709684	-0.11090799	-0.26215762	-0.08774229	-0.4008397	-0.4008397	-0.39338887	-0.4008397	-0.4008397	-0.4008397	-0.25938708	-0.30880138	-0.12677997	-0.4008397	-0.4008397	-0.2017925	-0.16340654	-0.4008397	0.027187051	0.41310018	0.6413824	-0.3507223	-0.24333093	-0.26117986	-0.08264659	0.016954258	-0.0049682274	0.010943688	0.2976248	0.6455215	0.21666983	-0.20245072	-0.25742424	-0.4008397	-0.08895967	-0.17720479	-0.4008397	-0.4008397	0.21121213	0.3503251	-0.3287864	-0.4008397	-0.4008397	-0.4008397	-0.058968015	-0.21324033
-0.4008397	-0.4008397	-0.4008397	-0.4008397	-0.2364377	-0.36277997	0.054007396	-0.29783452	-0.4008397	-0.4008397	-0.4008397	-0.4008397	-0.4008397	-0.4008397	-0.25545996	-0.127549	-0.24022342	-0.37930632	-0.4008397	-0.4008397	0.33131084	-0.11551037	-0.17926882	-0.033845022	0.6856644	0.043227017	-0.4008397	-0.38724792	0.28373116	0.24243544	0.14568523	-0.11190276	0.14316715	0.27531177	-0.3193716	-0.14745042	-0.013364573	-0.4008397	-0.4008397	-0.17879173	-0.15385191	-0.22386374	-0.27998275	0.37843788	-0.20676552	-0.4008397	-0.4008397	-0.4008397	-0.4008397	-0.085729845
-0.4008397	-0.4008397	-0.4008397	-0.4008397	-0.08714395	-0.25077546	0.0122318175	-0.20038845	-0.4008397	-0.4008397	-0.4008397	-0.4008397	-0.4008397	-0.4008397	-0.4008397	-0.22526123	-0.4008397	-0.33409742	-0.4008397	-0.4008397	0.12358902	0.5771643	0.054700118	-0.1697308	0.45742244	-0.017976178	-0.38193113	-0.4008397	0.004145384	-0.052652687	0.03894901	0.20216985	0.29400486	-0.4008397	-0.4008397	-0.07295597	-0.26559496	-0.4008397	-0.4008397	-0.17077151	-0.30775556	-0.4008397	-0.2740371	-0.1572479	-0.22148383	-0.4008397	-0.4008397	-0.4008397	-0.4008397	0.15049818
-0.4008397	-0.4008397	-0.4008397	-0.4008397	-0.18799429	-0.2453585	0.078542665	0.020195484	-0.4008397	-0.19701922	-0.22889535	-0.4008397	-0.4008397	-0.4008397	-0.4008397	-0.4008397	-0.31693044	-0.2625142	-0.30090764	-0.4008397	0.220364	0.47398385	0.1939138	-0.13776205	0.53569335	0.21507272	-0.4008397	-0.14773495	-0.014157414	-0.4008397	-0.019278992	-0.25115243	0.30493173	-0.3767074	-0.4008397	-0.20033889	-0.18524964	-0.4008397	-0.4008397	-0.4008397	-0.4008397	-0.4008397	-0.2066584	-0.4008397	-0.4008397	-0.4008397	-0.4008397	-0.4008397	-0.28743997	-0.35240975
-0.4008397	-0.4008397	-0.4008397	-0.36439538	-0.22432569	-0.19634949	-0.4008397	-0.4008397	-0.4008397	0.11484666	-0.29042834	-0.4008397	-0.4008397	-0.4008397	-0.4008397	-0.4008397	-0.4008397	-0.4008397	-0.4008397	-0.4008397	0.5106852	0.35190094	0.40803623	0.18214786	0.692597	0.39794925	-0.4008397	0.18212764	0.38943803	0.15875675	0.23116976	-0.09687137	-0.2974178	-0.3561989	-0.19236812	-0.1252022	-0.4008397	-0.4008397	-0.4008397	-0.4008397	-0.4008397	-0.4008397	-0.3696445	-0.4008397	-0.14897195	-0.4008397	-0.4008397	-0.4008397	-0.32192436	-0.4008397
-0.4008397	-0.4008397	-0.4008397	-0.19893244	-0.2926083	0.08190133	-0.37086678	-0.4008397	-0.4008397	0.16965112	-0.28382388	-0.23346809	-0.4008397	-0.4008397	-0.4008397	-0.4008397	-0.4008397	-0.4008397	-0.31207013	-0.4008397	0.591237	0.5062222	0.53857976	0.5695931	0.7939007	0.5880909	-0.4008397	-0.10245391	0.22044362	0.49240336	0.2451528	-0.23091099	-0.38064772	-0.4008397	0.24415368	-0.368792	-0.4008397	-0.4008397	-0.4008397	-0.4008397	-0.4008397	-0.4008397	-0.21990368	-0.4008397	-0.4008397	-0.4008397	-0.4008397	-0.4008397	-0.19545537	0.00041372195
-0.4008397	-0.4008397	-0.37333208	-0.29254192	-0.23209776	-0.13177517	-0.04220482	-0.4008397	-0.4008397	-0.4008397	-0.27767313	-0.30016872	-0.26303276	-0.4008397	-0.4008397	-0.4008397	-0.35433894	-0.4008397	-0.4008397	-0.042418707	0.14992835	0.5762065	0.6309993	0.67218757	0.70403934	0.67970407	0.024306316	-0.17040294	0.3999711	0.4331569	0.25767118	-0.1984196	0.1258213	-0.4008397	-0.4008397	-0.4008397	-0.4008397	-0.33300465	-0.4008397	-0.3900075	-0.4008397	-0.4008397	-0.4008397	-0.4008397	-0.4008397	-0.4008397	-0.4008397	-0.038699962	0.16476056	0.003773696
-0.34560785	-0.26207638	0.087399974	-0.4008397	-0.4008397	-0.31046095	-0.20016408	-0.4008397	-0.4008397	-0.4008397	-0.4008397	-0.36819044	-0.21922423	-0.4008397	-0.4008397	-0.25069684	-0.4008397	-0.4008397	-0.4008397	-0.10749314	-0.1468631	0.32254282	0.35617384	0.92058915	0.8626584	0.21914467	0.17824985	0.3776927	0.415355	0.42132756	0.24519591	-0.4008397	0.13314329	-0.4008397	-0.4008397	-0.4008397	-0.4008397	-0.4008397	-0.4008397	-0.4008397	-0.4008397	-0.4008397	-0.4008397	-0.4008397	-0.4008397	-0.4008397	-0.3266435	0.12589887	-0.072570264	-0.2973875
0.29527628	-0.13860105	0.3466265	-0.4008397	-0.07323579	-0.34651184	-0.19835621	-0.4008397	-0.4008397	-0.4008397	-0.4008397	-0.4008397	-0.23619817	-0.23019546	-0.4008397	-0.4008397	-0.4008397	-0.4008397	-0.2421616	0.28175208	-0.28427467	0.24287045	0.40730566	0.8754097	0.5419055	0.1279242	0.18692361	0.40867856	0.2014287	0.11857021	-0.08562538	-0.4008397	-0.124012016	-0.39678726	-0.4008397	-0.4008397	-0.10710679	0.09226611	-0.3336988	-0.4008397	-0.4008397	-0.39146653	-0.38384464	-0.4008397	-0.4008397	-0.3725553	-0.3771608	-0.12939899	-0.0014868259	0.031461522
0.10025346	-0.069407165	-0.21793066	-0.4008397	-0.10379128	-0.03525124	-0.4008397	-0.4008397	-0.4008397	-0.4008397	-0.4008397	-0.4008397	-0.39259362	-0.4008397	-0.3590334	-0.3978145	-0.25887337	-0.1899632	0.3154745	-0.19672897	-0.39798072	-0.1889197	0.7089958	0.33530703	0.33973187	0.095420636	0.28638366	0.6781559	0.33461213	0.28360137	0.0102735385	-0.36133257	-0.38959303	-0.4008397	-0.4008397	-0.4008397	-0.4008397	-0.08313185	-0.4008397	-0.4008397	-0.4008397	-0.36650038	-0.4008397	-0.4008397	-0.14154762	-0.4008397	-0.27896222	-0.4008397	-0.22894959	-0.048979063
-0.4008397	-0.004072664	-0.4008397	-0.4008397	-0.4008397	0.05169118	-0.1742846	-0.4008397	-0.4008397	-0.4008397	-0.4008397	-0.4008397	-0.4008397	-0.39752463	-0.4008397	-0.18261167	-0.4008397	0.04933811	0.23856772	0.08692169	-0.08833946	-0.050920203	0.54502	0.359779	0.2867046	-0.06847361	0.47828838	0.5884096	0.22103858	0.33413386	0.096894495	-0.23515062	-0.34567246	-0.4008397	-0.4008397	-0.4008397	-0.4008397	-0.4008397	-0.4008397	-0.4008397	-0.4008397	-0.28677872	-0.4008397	-0.4008397	0.0011360924	-0.4008397	-0.4008397	-0.39800847	-0.06222663	-0.4008397
-0.4008397	-0.23295636	-0.4008397	-0.4008397	-0.4008397	0.09655003	-0.17098913	-0.4008397	-0.4008397	-0.4008397	-0.4008397	-0.4008397	-0.4008397	-0.4008397	-0.4008397	-0.4002551	-0.25738496	0.44948265	0.09561476	-0.27019176	-0.16417815	0.07801065	0.43971488	-0.030140735	-0.14503653	0.13698311	0.3594507	0.6998763	0.2893214	0.49374896	0.18681234	-0.0010104947	-0.4008397	-0.4008397	-0.4008397	-0.4008397	-0.4008397	-0.4008397	-0.34693757	-0.4008397	-0.4008397	-0.4008397	-0.4008397	-0.4008397	-0.4008397	-0.4008397	-0.4008397	-0.10498629	-0.13223782	-0.4008397
-0.3770734	-0.15021208	-0.1516093	-0.4008397	-0.4008397	0.09198842	-0.31991994	-0.4008397	-0.213531	-0.4008397	-0.4008397	-0.4008397	-0.4008397	-0.4008397	-0.4008397	-0.32121608	0.11287092	0.35076377	0.21702172	0.028739015	-0.071425274	0.55876875	0.60429966	0.022753974	-0.20611794	-0.07431331	0.6976942	0.83637303	0.23175916	0.4467246	-0.045161158	0.004960872	-0.4008397	-0.24555083	-0.13234945	-0.4008397	-0.4008397	-0.4008397	-0.4008397	-0.06565892	-0.23762332	-0.4008397	-0.37285632	-0.4008397	-0.3727946	-0.4008397	-0.25900263	-0.20697391	-0.35019678	-0.4008397
-0.0073693967	-0.34335083	-0.4008397	-0.4008397	-0.4008397	-0.39128092	-0.12246976	-0.4008397	-0.29222646	-0.4008397	-0.4008397	-0.4008397	-0.4008397	-0.4008397	-0.1691188	-0.24789755	-0.016272632	0.27077797	-0.068584725	-0.38670033	-0.16506712	0.5605993	0.27909467	0.07244911	-0.34535226	0.065342635	0.72847664	0.51697886	0.063586846	0.2710522	0.33466178	0.053533666	-0.4008397	-0.2795963	-0.1287994	-0.4008397	-0.4008397	-0.15579048	-0.14236632	-0.3000143	-0.0704119	-0.4008397	-0.10216182	-0.4008397	-0.3526902	-0.4008397	-0.4008397	-0.2379893	-0.4008397	-0.28732583
-0.31850556	-0.25705332	-0.4008397	-0.4008397	-0.4008397	-0.4008397	-0.33579022	-0.4008397	-0.23480985	-0.4008397	-0.4008397	-0.2431074	-0.4008397	-0.4008397	-0.14094386	-0.4008397	0.069896564	0.25595602	-0.28956372	0.031085057	0.09903757	0.43321136	0.35285228	-0.088747025	-0.16686188	0.36075628	1.0057691	0.52525795	-0.34976032	-0.15036103	0.6584867	-0.2252169	-0.28263167	-0.3381087	-0.4008397	-0.4008397	-0.4008397	-0.4008397	0.01150189	-0.20488162	0.06870469	0.088721015	-0.4008397	-0.4008397	-0.4008397	-0.08962459	-0.4008397	-0.28175977	-0.4008397	-0.38590837
-0.4008397	-0.4008397	-0.29030228	-0.4008397	-0.4008397	-0.4008397	-0.4008397	-0.4008397	-0.4008397	-0.4008397	-0.4008397	-0.4008397	-0.14451882	-0.4008397	-0.4008397	-0.36604145	-0.045063667	0.17630778	-0.4008397	0.1681631	0.15653537	0.16287269	0.14584002	-0.4008397	-0.2463721	0.7201096	0.6936879	0.42642397	-0.2111931	0.0076806233	0.42279798	0.28668797	-0.28523064	-0.33391854	-0.4008397	-0.4008397	-0.4008397	-0.4008397	-0.11360848	-0.10785062	-0.14349544	0.15514825	-0.4008397	-0.4008397	-0.16040453	-0.13735265	-0.10802409	-0.4008397	-0.4008397	-0.4008397
-0.4008397	-0.22710899	-0.038894057	-0.29374555	-0.39709178	-0.4008397	-0.4008397	-0.4008397	-0.4008397	-0.4008397	-0.4008397	-0.4008397	-0.22157241	-0.4008397	-0.4008397	-0.4008397	-0.22995336	-0.18284674	-0.16972798	-0.12869328	0.11571743	-0.04706752	-0.0061467583	-0.2607948	0.11401032	0.9998347	0.18647364	-0.12069645	-0.08047953	-0.27230278	0.55820304	0.60389656	-0.11508199	-0.4008397	-0.4008397	-0.4008397	-0.38147616	-0.4008397	-0.030994592	0.11431889	-0.20474103	-0.26490745	-0.4008397	-0.4008397	-0.4008397	-0.21579693	-0.4008397	-0.3251863	-0.4008397	-0.4008397
-0.4008397	-0.047334637	-0.045694765	-0.4008397	-0.4008397	-0.39562577	-0.4008397	-0.4008397	-0.4008397	-0.4008397	-0.4008397	-0.4008397	-0.4008397	-0.4008397	-0.4008397	-0.4008397	-0.4008397	-0.26019454	-0.2923989	-0.2701661	0.53182524	-0.15603806	-0.1407976	0.21352299	0.44524914	1.045029	0.29026845	-0.2602561	-0.058529448	-0.33053195	0.37327856	0.10461518	0.21526584	-0.16391353	-0.4008397	-0.4008397	-0.4008397	-0.4008397	0.12900396	0.18674318	-0.072860785	-0.25309643	-0.4008397	-0.4008397	-0.4008397	-0.4008397	-0.4008397	-0.4008397	-0.4008397	-0.4008397
-0.32331908	-0.4008397	-0.4008397	-0.4008397	-0.38762987	-0.19921382	-0.4008397	-0.4008397	-0.4008397	-0.4008397	-0.4008397	-0.4008397	-0.4008397	-0.4008397	-0.4008397	-0.4008397	-0.4008397	-0.4008397	-0.013236145	0.33428127	0.17737626	0.19149351	0.07049561	0.09535699	0.6178945	0.42518336	0.099652745	-0.26866457	-0.27783376	-0.0489805	-0.2621026	-0.4008397	-0.13234696	0.24724829	-0.31946322	-0.4008397	-0.4008397	-0.4008397	0.20628932	0.2382055	-0.02007977	-0.4008397	-0.4008397	-0.4008397	-0.4008397	-0.4008397	-0.4008397	-0.4008397	-0.4008397	-0.4008397
-0.4008397	-0.4008397	-0.4008397	-0.4008397	-0.4008397	-0.37792686	-0.4008397	-0.4008397	-0.4008397	-0.4008397	-0.4008397	-0.4008397	-0.4008397	-0.13364924	-0.4008397	-0.4008397	-0.4008397	-0.4008397	0.06856304	0.5998306	-0.059430797	0.10221874	0.3801229	0.30884597	0.09856066	-0.03767506	-0.25211895	-0.1864013	0.020393651	-0.07242629	-0.060485475	-0.4008397	-0.24111684	0.08669623	0.23034155	-0.4008397	-0.4008397	-0.4008397	-0.10922133	0.3986414	0.081064984	-0.37224534	-0.4008397	-0.4008397	-0.4008397	-0.4008397	-0.4008397	-0.4008397	-0.4008397	-0.4008397
-0.4008397	-0.4008397	-0.4008397	-0.4008397	-0.4008397	-0.13333392	-0.15850514	-0.4008397	-0.4008397	-0.3027615	-0.4008397	-0.4008397	-0.23589772	-0.22728698	-0.31026983	-0.4008397	-0.4008397	-0.4008397	-0.22712192	0.22207946	0.093976505	-0.4008397	0.18841173	0.42450026	-0.040288046	-0.30397987	-0.4008397	-0.19462176	-0.05000619	0.037097774	0.18585488	-0.4008397	-0.4008397	-0.08139054	0.20272101	0.040278036	-0.4008397	-0.4008397	-0.3076007	0.2606663	-0.2988463	-0.29029348	-0.4008397	-0.4008397	-0.4008397	-0.4008397	-0.4008397	-0.4008397	-0.4008397	-0.39788464
-0.4008397	-0.4008397	-0.4008397	-0.4008397	-0.4008397	-0.27356434	-0.3611653	-0.186338	-0.4008397	-0.4008397	-0.4008397	-0.08359107	-0.39508197	-0.2401417	-0.3602974	-0.4008397	-0.4008397	-0.4008397	-0.14331654	-0.0883192	-0.009777467	-0.4008397	-0.37067568	0.803735	0.34086913	-0.4008397	-0.4008397	-0.4008397	-0.31732765	0.1366435	0.0650515	-0.4008397	-0.4008397	-0.4008397	0.30848178	0.6944572	-0.4008397	-0.4008397	0.113918975	0.40649834	-0.27151483	-0.4008397	-0.4008397	-0.4008397	-0.4008397	-0.4008397	-0.4008397	-0.4008397	-0.4008397	-0.4008397
-0.4008397	-0.4008397	-0.4008397	-0.4008397	-0.37003642	-0.27294415	-0.4008397	-0.17638186	-0.043949615	-0.4008397	-0.4008397	-0.4008397	-0.3705873	0.03618621	-0.18068196	-0.4008397	-0.4008397	-0.4008397	0.2509508	0.024335332	-0.4008397	-0.30004546	0.28270695	0.31493062	0.08351091	-0.08307311	-0.4008397	-0.2257484	-0.15525419	-0.041275106	-0.14834328	-0.3980838	-0.4008397	-0.4008397	-0.32021627	0.06533495	-0.26322222	-0.4008397	0.4415663	0.24928546	-0.4008397	-0.4008397	-0.4008397	-0.4008397	-0.4008397	-0.4008397	-0.4008397	-0.4008397	-0.20698427	-0.021590129
-0.4008397	-0.4008397	-0.4008397	-0.29353002	-0.1348187	0.060306594	-0.34997964	-0.25652117	0.07551452	-0.4008397	-0.4008397	-0.4008397	-0.4008397	-0.28843638	-0.21575882	-0.4008397	-0.4008397	-0.30028513	-0.4008397	-0.4008397	-0.4008397	-0.05374695	0.42416897	0.094973	0.1751762	-0.3550626	-0.2614488	0.05044688	-0.27674544	-0.19275616	0.13327165	-0.4008397	-0.3262926	-0.4008397	-0.4008397	0.059497908	0.01460306	-0.25730738	0.46767965	0.18379517	-0.4008397	-0.3575617	-0.4008397	-0.2636672	-0.4008397	-0.4008397	-0.4008397	-0.39126208	0.24798596	0.058672182
-0.4008397	-0.4008397	-0.4008397	-0.29814288	-0.14300093	0.101612866	-0.17301244	-0.14806938	-0.34565496	-0.4008397	-0.4008397	-0.4008397	-0.4008397	-0.055326615	-0.4008397	-0.4008397	-0.4008397	-0.19940025	-0.24479596	-0.4008397	-0.4008397	0.1471284	0.4319479	0.01995991	0.18082303	-0.11201726	-0.03155388	-0.2185009	-0.4008397	-0.4008397	0.09185178	-0.27516863	-0.119974785	-0.4008397	-0.4008397	-0.4008397	-0.18151227	-0.4008397	-0.015896067	0.13355155	-0.4008397	0.06819153	-0.4008397	-0.29820046	-0.4008397	-0.4008397	-0.4008397	0.064847074	0.16622998	-0.12465699
-0.4008397	-0.4008397	-0.23068362	-0.16600618	0.0369351	0.57224566	0.037567206	-0.4008397	-0.4008397	-0.071049616	-0.4008397	-0.4008397	-0.4008397	-0.4008397	-0.4008397	-0.4008397	-0.4008397	0.1861409	0.16803874	-0.37216067	-0.34184676	0.72906363	0.21009234	-0.4008397	-0.12701946	0.09015625	0.37636876	-0.23324636	-0.4008397	-0.09302202	0.07476027	-0.10970175	-0.24730992	-0.3612932	-0.4008397	-0.4008397	-0.20935027	-0.4008397	-0.11161451	0.057519533	-0.4008397	-0.022304006	-0.4008397	-0.29938513	-0.4008397	-0.4008397	-0.3332612	-0.116287686	-0.0060224244	-0.4008397
-0.4008397	-0.33642548	-0.020227939	-0.26954702	0.13896023	0.29019567	-0.115196384	-0.35763842	0.14861465	-0.17544839	-0.4008397	-0.4008397	-0.4008397	-0.4008397	-0.4008397	-0.25631842	-0.4008397	0.123121	-0.15835786	-0.25136527	0.0990952	0.30450997	0.10765167	-0.4008397	-0.25084558	0.2650802	0.8400571	0.00085284654	-0.4008397	-0.4008397	0.22982395	0.21678838	-0.052003264	-0.4008397	-0.4008397	-0.3885941	-0.2996843	-0.4008397	0.15159942	0.5268343	-0.4008397	-0.2259211	-0.29794163	-0.34591904	-0.045877106	-0.4008397	-0.4008397	-0.4008397	0.008582253	-0.4008397
-0.4008397	-0.4008397	0.064015836	-0.16874616	0.1596392	0.2823852	-0.28388706	-0.18285443	-0.046840362	-0.4008397	-0.38492107	-0.4008397	-0.4008397	-0.4008397	-0.4008397	-0.3028104	-0.2647648	0.042791862	-0.39109838	-0.32303318	0.35332775	0.4383243	0.24700873	-0.4008397	0.10507561	-0.20174004	0.23513703	0.1614839	-0.4008397	-0.4008397	-0.012745203	0.42556047	0.45772856	-0.4008397	-0.4008397	-0.4008397	-0.2485702	-0.4008397	-0.02471804	0.45786738	0.30972472	-0.4008397	-0.4008397	-0.34533772	0.15611047	-0.19120978	-0.4008397	-0.4008397	-0.4008397	-0.4008397
-0.4008397	-0.34087348	-0.047722526	0.012221505	0.1769102	0.09072178	-0.4008397	-0.11701383	-0.39930153	-0.4008397	-0.13017897	-0.4008397	-0.4008397	-0.4008397	-0.4008397	-0.30352166	-0.4008397	0.10318632	-0.4008397	-0.17089191	0.14017394	0.29313383	0.14616218	-0.173789	-0.27308854	-0.33667976	-0.19066942	0.4755798	-0.37843806	-0.4008397	0.08469774	0.14079806	0.78546906	-0.17610033	-0.4008397	-0.4008397	-0.4008397	-0.4008397	-0.4008397	0.09356981	0.34223306	-0.3189397	-0.4008397	-0.4008397	0.22079441	-0.3216367	-0.4008397	-0.4008397	-0.4008397	-0.4008397
-0.18134524	-0.3836372	-0.09532568	-0.08400044	0.307753	-0.19032593	-0.4008397	-0.4008397	-0.36862862	-0.4008397	-0.18161255	-0.4008397	-0.4008397	-0.4008397	-0.4008397	-0.30142483	-0.2098336	0.11828287	-0.4008397	0.32044575	-0.26784524	0.24075022	-0.10840385	-0.4008397	0.03380635	-0.18844111	-0.3328281	0.2690924	0.13318686	-0.4008397	-0.093170494	0.29928997	0.8857441	0.32265478	-0.4008397	-0.38764125	-0.3164353	-0.4008397	-0.4008397	-0.4008397	0.35257545	0.11844529	-0.21370272	-0.30684578	-0.4008397	-0.4008397	-0.4008397	-0.4008397	-0.4008397	-0.4008397
-0.4008397	-0.4008397	0.10978595	-0.33217707	-0.27706632	-0.22262791	-0.4008397	-0.4008397	-0.4008397	-0.4008397	-0.4008397	-0.4008397	-0.4008397	-0.4008397	-0.4008397	-0.3408213	-0.06364344	-0.20211832	-0.31469962	0.23870644	0.20633896	0.19010396	-0.2085126	-0.4008397	-0.07749373	-0.09775356	0.15951432	0.62194294	0.75440884	-0.25765026	-0.058859352	0.16752963	0.31298617	0.22056592	-0.4008397	-0.4008397	-0.05360884	-0.108834855	-0.4008397	-0.4008397	-0.4008397	0.512697	0.071447715	-0.4008397	-0.4008397	-0.4008397	-0.4008397	-0.4008397	-0.4008397	-0.4008397
-0.4008397	-0.1191704	0.18148784	0.039529502	-0.22051167	-0.39030436	-0.4008397	-0.4008397	-0.4008397	-0.4008397	-0.4008397	-0.4008397	-0.4008397	-0.4008397	-0.4008397	-0.256978	-0.4008397	-0.4008397	-0.23954006	0.3665009	0.44839326	-0.26251963	-0.33663777	-0.2993259	-0.38351524	0.095083304	-0.211529	0.12420197	0.5726626	-0.03522306	-0.2785499	-0.010344059	0.47544715	-0.2192278	-0.4008397	-0.4008397	-0.03168658	-0.32910782	-0.4008397	-0.4008397	-0.4008397	-0.07431536	0.10569544	-0.14227995	-0.4008397	-0.4008397	-0.4008397	-0.38541165	-0.4008397	-0.4008397
-0.27634668	-0.3141981	0.19792686	0.22826396	0.3034783	-0.4008397	-0.4008397	-0.4008397	-0.4008397	-0.4008397	-0.4008397	-0.4008397	-0.4008397	-0.4008397	-0.4008397	-0.31251287	-0.4008397	-0.4008397	-0.4008397	0.665941	0.3732478	-0.013589203	-0.12878124	0.20266637	-0.07884363	0.1509808	-0.4008397	-0.09255618	0.037281636	0.29770902	-0.4008397	-0.006899991	-0.17707607	0.13203786	-0.4008397	-0.4008397	-0.25191313	-0.4008397	-0.4008397	-0.4008397	-0.4008397	-0.4008397	-0.4008397	0.18127547	-0.31835303	-0.4008397	-0.4008397	-0.4008397	-0.4008397	-0.4008397
-0.34321618	-0.3800252	0.16472548	0.041442916	0.3863593	-0.4008397	-0.4008397	-0.4008397	-0.4008397	-0.4008397	-0.4008397	-0.4008397	-0.4008397	-0.4008397	-0.4008397	-0.3350536	-0.4008397	-0.4008397	0.093530126	0.3771017	0.601675	0.1267391	-0.052281104	0.18143062	0.16846555	0.070522554	-0.4008397	-0.4008397	0.021805936	0.23895378	-0.4008397	-0.06526122	-0.3331484	0.56379104	-0.4008397	-0.4008397	-0.4008397	-0.4008397	-0.4008397	-0.4008397	-0.08725511	-0.4008397	-0.4008397	0.25895333	0.08966857	-0.4008397	-0.16285941	-0.4008397	-0.4008397	-0.4008397
-0.4008397	-0.089654565	0.023839716	-0.067088746	0.2848834	-0.4008397	-0.4008397	-0.4008397	-0.4008397	-0.4008397	-0.4008397	-0.4008397	-0.4008397	-0.4008397	-0.4008397	-0.4008397	-0.4008397	-0.39561397	0.19567071	0.37169528	0.3193887	-0.0006798305	-0.33874968	-0.011974986	0.015435913	-0.4008397	-0.4008397	-0.1676744	-0.13323307	0.099268444	-0.36160636	-0.045646284	-0.22948383	0.46834755	-0.4008397	-0.4008397	-0.4008397	-0.4008397	-0.4008397	-0.4008397	-0.05993286	-0.4008397	-0.4008397	0.043527402	-0.060555287	-0.19508938	-0.23740603	-0.042533994	-0.4008397	-0.4008397
-0.29591697	-0.20112568	0.00741909	-0.23685548	0.17668389	-0.4008397	-0.4008397	-0.4008397	-0.4008397	-0.4008397	-0.4008397	-0.4008397	-0.4008397	-0.4008397	-0.32695386	-0.4008397	-0.4008397	0.18208396	0.05888521	0.33747396	-0.24884632	-0.3317357	0.12200738	-0.031900976	-0.4008397	-0.4008397	-0.4008397	-0.2951533	-0.1843712	0.47263986	-0.2841326	-0.28499845	0.24069224	0.3228649	-0.24776624	-0.4008397	-0.4008397	-0.4008397	-0.4008397	-0.4008397	-0.32603294	-0.4008397	-0.4008397	-0.043176264	-0.25939807	0.5305404	-0.21202786	-0.29280108	-0.3537864	-0.042704176
-0.046254862	-0.030540429	-0.4008397	-0.18812592	-0.12314587	0.13769838	-0.4008397	-0.4008397	-0.4008397	-0.4008397	-0.4008397	-0.4008397	-0.4008397	-0.4008397	-0.31624594	-0.22821361	-0.19960985	-0.13064577	-0.05320788	0.0733039	-0.4008397	-0.4008397	-0.4008397	0.04110103	-0.4008397	-0.4008397	-0.37075648	-0.2710013	-0.17103024	-0.04840784	-0.1524251	-0.12180244	0.6399266	0.09295605	0.17342016	-0.4008397	-0.4008397	-0.4008397	-0.34269208	-0.3975566	-0.38785073	-0.4008397	-0.4008397	-0.017891174	0.12688802	0.05144716	-0.01515378	-0.3556783	-0.20499083	-0.177401
-0.20543757	-0.28041083	-0.4008397	-0.38340792	-0.26004568	-0.06582706	-0.3847243	-0.4008397	-0.4008397	-0.4008397	-0.4008397	-0.4008397	-0.4008397	-0.4008397	-0.4008397	-0.3349691	0.247239	0.07066582	-0.13812625	-0.4008397	-0.4008397	-0.4008397	-0.4008397	-0.107455656	-0.386207	-0.4008397	-0.4008397	-0.4008397	-0.4008397	-0.10909575	0.09652188	-0.4008397	0.77460176	0.24989447	0.46480998	-0.4008397	-0.4008397	-0.4008397	-0.103241265	-0.35378	-0.4008397	-0.4008397	-0.4008397	-0.18512234	0.5111955	0.07594214	0.24996544	0.26694706	-0.18780966	-0.4008397
-0.2883168	-0.022834	-0.4008397	-0.4008397	-0.3710727	-0.38788286	-0.4008397	-0.068337016	-0.0010817231	-0.4008397	-0.4008397	-0.4008397	-0.4008397	-0.4008397	-0.4008397	-0.17055967	0.21317513	0.27237332	-0.31242386	-0.4008397	-0.4008397	-0.4008397	-0.4008397	-0.4008397	-0.27955386	-0.4008397	-0.4008397	-0.4008397	-0.4008397	-0.3684969	-0.014618352	-0.4008397	0.30138385	0.60959494	0.18983133	-0.4008397	-0.4008397	-0.4008397	-0.028196383	-0.4008397	-0.4008397	-0.4008397	-0.4008397	-0.4008397	0.5914642	-0.1010666	-0.38958743	0.25546744	0.16207229	-0.4008397
-0.28709474	0.11016919	-0.17262135	-0.4008397	-0.4008397	-0.4008397	-0.4008397	-0.19261143	0.14144559	0.24433668	-0.4008397	-0.4008397	-0.4008397	-0.4008397	-0.39644966	0.13050647	0.23918097	0.21722086	-0.4008397	-0.4008397	-0.4008397	-0.4008397	-0.4008397	-0.4008397	-0.4008397	-0.4008397	-0.4008397	-0.4008397	-0.4008397	-0.10341355	-0.4008397	-0.4008397	0.098074846	0.93779075	0.17413674	-0.4008397	-0.4008397	-0.4008397	-0.4008397	-0.4008397	-0.4008397	-0.4008397	-0.4008397	-0.4008397	0.23693301	-0.2591475	-0.39162368	-0.32127172	0.22810027	-0.38783124
0.13607332	0.08063716	0.30604556	-0.4008397	-0.32788175	-0.4008397	-0.4008397	-0.4008397	-0.1958932	-0.096928164	-0.4008397	-0.4008397	-0.4008397	-0.4008397	-0.3064194	0.16940999	0.4512064	-0.14951774	-0.4008397	-0.4008397	-0.3930915	-0.33918718	-0.3219708	-0.4008397	-0.4008397	-0.4008397	-0.4008397	-0.4008397	-0.4008397	-0.3550414	-0.4008397	-0.4008397	0.08597697	0.8294299	0.505012	-0.29828832	-0.4008397	-0.4008397	-0.4008397	-0.4008397	-0.33548284	-0.4008397	-0.4008397	-0.4008397	-0.2114225	-0.4008397	-0.12862319	0.02560501	-0.25433996	0.23884617
0.2320142	0.09437001	0.43436483	-0.4008397	-0.4008397	-0.4008397	-0.4008397	-0.4008397	-0.4008397	-0.35255498	-0.4008397	-0.4008397	-0.4008397	-0.4008397	-0.06020549	0.23346414	-0.07137429	-0.3221589	-0.1811345	-0.4008397	-0.4008397	-0.4008397	-0.4008397	-0.32918018	-0.4008397	-0.4008397	-0.4008397	-0.4008397	-0.4008397	-0.4008397	-0.4008397	-0.4008397	-0.34511593	0.69942844	0.7034981	-0.20801854	-0.4008397	-0.15703632	-0.4008397	-0.3781463	-0.4008397	-0.4008397	-0.4008397	-0.4008397	-0.4008397	-0.21773677	-0.16840078	-0.16540392	-0.33213505	0.05278448
-0.18957376	-0.016020957	0.5972039	-0.4008397	-0.4008397	-0.4008397	-0.4008397	-0.4008397	-0.4008397	-0.4008397	-0.4008397	-0.4008397	-0.4008397	-0.4008397	0.040270705	0.45371744	-0.4008397	-0.4008397	-0.4008397	-0.4008397	-0.4008397	-0.4008397	-0.4008397	-0.4008397	-0.4008397	-0.3462727	-0.4008397	-0.4008397	-0.4008397	-0.4008397	-0.4008397	-0.15892132	-0.4008397	0.30164996	0.5651832	-0.1124734	-0.34770423	-0.4008397	-0.4008397	-0.4008397	-0.4008397	-0.4008397	-0.4008397	-0.4008397	-0.4008397	0.24475363	-0.4008397	-0.4008397	-0.4008397	-0.21050349
-0.4008397	0.16513243	0.3264517	-0.24339256	-0.4008397	-0.4008397	-0.4008397	-0.4008397	-0.4008397	-0.4008397	-0.4008397	-0.37271923	-0.4008397	-0.31209219	-0.4008397	-0.046235144	-0.4008397	-0.4008397	-0.4008397	-0.4008397	-0.4008397	-0.4008397	-0.4008397	-0.4008397	-0.4008397	-0.4008397	-0.4008397	-0.4008397	-0.4008397	-0.4008397	-0.08735172	-0.24240313	-0.4008397	0.2447831	0.22417754	0.1083953	-0.4008397	-0.4008397	-0.4008397	-0.4008397	-0.4008397	-0.4008397	-0.4008397	-0.4008397	-0.4008397	-0.03493142	-0.23122747	-0.4008397	-0.4008397	0.1172337
-0.32046413	0.036037184	0.2545538	-0.1538244	-0.4008397	-0.4008397	-0.4008397	-0.4008397	-0.4008397	-0.39683405	-0.32406607	-0.16852225	-0.29364103	-0.4008397	-0.4008397	-0.26183924	-0.4008397	-0.4008397	-0.4008397	-0.4008397	-0.4008397	-0.4008397	-0.4008397	-0.4008397	-0.4008397	-0.4008397	-0.4008397	-0.4008397	-0.4008397	-0.4008397	0.06153057	-0.4008397	-0.4008397	-0.12561269	0.50437105	0.07129338	-0.4008397	-0.4008397	-0.33826634	-0.4008397	-0.4008397	-0.4008397	-0.4008397	-0.4008397	-0.273422	0.086532995	0.10341421	-0.4008397	-0.14332639	-0.1934228
-0.4008397	-0.4008397	-0.07955506	-0.14082566	0.00913315	-0.4008397	-0.4008397	-0.4008397	-0.4008397	-0.4008397	0.047284413	-0.37654847	0.12341638	-0.4008397	-0.4008397	-0.4008397	-0.4008397	-0.4008397	-0.4008397	-0.4008397	-0.16711095	-0.4008397	-0.4008397	-0.4008397	-0.4008397	-0.4008397	-0.4008397	-0.4008397	-0.4008397	-0.31373492	-0.27324006	-0.4008397	-0.16826965	-0.27870083	0.08044612	0.12882085	-0.4008397	-0.4008397	-0.4008397	-0.4008397	-0.4008397	-0.4008397	-0.4008397	-0.4008397	-0.06398841	-0.07434387	-0.12805487	-0.4008397	-0.030606855	-0.15526508
0.06249441	-0.4008397	-0.03515178	0.16295949	-0.111236125	-0.4008397	-0.4008397	-0.4008397	-0.4008397	-0.1902567	0.04883936	0.2394303	-0.017449724	-0.1878726	-0.4008397	-0.4008397	-0.4008397	-0.4008397	-0.4008397	-0.4008397	-0.29138348	-0.3910538	-0.29352665	-0.4008397	-0.4008397	-0.4008397	-0.4008397	-0.18204774	-0.4008397	-0.30801168	-0.24806455	-0.4008397	-0.15962708	-0.24657443	-0.32437235	0.47392035	-0.04692938	-0.4008397	-0.4008397	-0.4008397	-0.4008397	-0.4008397	-0.4008397	0.06225125	-0.020231428	-0.4008397	0.24016285	-0.1457395	-0.4008397	-0.3957378
0.03287158	-0.4008397	0.3059342	-0.25467926	-0.4008397	-0.4008397	-0.4008397	0.00026047192	-0.07524403	0.23815025	0.045003988	0.24631251	-0.4008397	-0.28659537	-0.4008397	-0.4008397	-0.4008397	-0.4008397	-0.4008397	-0.4008397	-0.4008397	-0.4008397	0.07495606	-0.08930237	-0.4008397	-0.4008397	-0.4008397	-0.30595583	-0.3088452	-0.25016034	-0.2537414	-0.37192878	-0.3696876	-0.18164292	-0.38183364	0.30266652	0.18708138	-0.4008397	-0.4008397	-0.4008397	-0.4008397	-0.4008397	-0.4008397	-0.03413234	-0.36083433	-0.4008397	-0.0935897	-0.4008397	-0.3884419	-0.21755268
-0.19306885	-0.13224988	0.2638683	-0.14072314	-0.4008397	-0.325785	-0.4008397	-0.07968682	0.024011342	0.09497532	0.40092665	-0.32575256	0.03509003	-0.4008397	-0.4008397	-0.4008397	-0.4008397	-0.4008397	-0.4008397	-0.4008397	-0.4008397	-0.4008397	-0.34588623	0.16376099	-0.34678748	-0.4008397	-0.4008397	-0.01214143	-0.16626306	-0.4008397	-0.4008397	-0.27610278	-0.4008397	-0.4008397	-0.4008397	0.036184646	0.23730052	-0.4008397	-0.4008397	-0.4008397	-0.22617254	-0.3378592	-0.4008397	-0.053009614	-0.4008397	-0.114026345	-0.21847597	-0.4008397	-0.4008397	-0.15354215
-0.4008397	-0.2954508	0.23464692	-0.16079418	-0.1485476	-0.07763775	0.17761107	-0.4008397	-0.096991	0.4532838	0.6220501	-0.14721303	-0.25248995	-0.3955047	-0.4008397	-0.4008397	-0.4008397	-0.4008397	-0.4008397	-0.4008397	-0.4008397	-0.4008397	-0.4008397	-0.4008397	-0.3157692	-0.4008397	-0.36283565	-0.1399162	-0.4008397	-0.4008397	-0.4008397	-0.4008397	-0.4008397	-0.4008397	-0.38756964	-0.4008397	0.46270445	-0.4008397	-0.23603706	-0.16497757	-0.4008397	-0.4008397	-0.4008397	-0.0814619	-0.36839154	-0.29057425	-0.4008397	-0.4008397	-0.4008397	-0.4008397
-0.1764652	-0.4008397	-0.23269516	0.07276683	-0.04902112	0.23553543	0.42365244	-0.4008397	0.26335877	0.08545279	0.14641055	0.0918676	-0.3956863	-0.3115117	-0.25136206	-0.4008397	-0.4008397	-0.4008397	-0.4008397	-0.4008397	-0.4008397	-0.36467248	-0.4008397	-0.4008397	-0.29479775	-0.4008397	-0.1372584	-0.4008397	-0.4008397	-0.4008397	-0.4008397	-0.4008397	-0.4008397	-0.4008397	-0.4008397	-0.4008397	0.4778407	-0.27750733	-0.4008397	-0.4008397	-0.4008397	-0.4008397	-0.0037472823	-0.028345589	-0.17884359	-0.4008397	-0.4008397	-0.27820936	-0.4008397	-0.4008397
-0.4008397	-0.19553755	-0.24706419	0.2571085	-0.4008397	0.14841476	0.10017222	0.05127513	0.15722723	-0.051162425	-0.08493463	-0.069905534	-0.4008397	-0.07029752	-0.24277379	-0.4008397	-0.4008397	-0.4008397	-0.4008397	-0.4008397	-0.4008397	-0.4008397	-0.4008397	-0.4008397	-0.3841815	-0.23188932	0.120881826	-0.4008397	-0.30399004	-0.4008397	-0.4008397	-0.4008397	-0.4008397	-0.4008397	-0.4008397	-0.4008397	0.16153526	0.28555453	-0.4008397	-0.4008397	-0.4008397	-0.4008397	0.38300794	-0.04749557	-0.22709908	-0.4008397	-0.4008397	-0.09544091	-0.3276148	-0.24570295
-0.1142919	-0.24571954	-0.21745916	-0.32495108	-0.15758541	-0.4008397	0.063128896	0.120113835	0.35383287	-0.26806593	0.20758489	-0.31933367	-0.010148927	-0.02796963	-0.4008397	-0.4008397	-0.4008397	-0.4008397	-0.4008397	-0.4008397	-0.4008397	-0.4008397	-0.4008397	-0.4008397	-0.015176932	0.06691351	-0.20513272	-0.4008397	-0.4008397	-0.4008397	-0.4008397	-0.4008397	-0.4008397	-0.4008397	-0.37612307	-0.4008397	-0.22804593	0.32038295	-0.4008397	-0.4008397	-0.4008397	-0.4008397	0.23605941	-0.1636315	-0.26627055	-0.2807918	-0.4008397	-0.0119428085	-0.4008397	-0.27629873
0.33829787	-0.22897144	-0.17834201	-0.4008397	-0.2631191	-0.16400969	-0.031103382	0.36858207	-0.12411967	-0.31361184	-0.1681014	0.14983079	-0.07775235	-0.4008397	-0.4008397	-0.4008397	-0.4008397	-0.4008397	-0.4008397	-0.4008397	-0.4008397	-0.4008397	-0.4008397	-0.4008397	0.22496772	0.11144701	-0.13607198	-0.4008397	-0.4008397	-0.4008397	-0.4008397	-0.4008397	-0.4008397	-0.4008397	-0.34928104	-0.4008397	-0.34438094	0.18188848	-0.4008397	-0.4008397	-0.4008397	-0.4008397	-0.03188184	-0.4008397	-0.33551538	-0.035286933	-0.4008397	-0.058046997	-0.2860313	-0.10915877
0.33957568	0.3008956	-0.4008397	0.123652056	0.122201346	0.01706431	0.5964416	0.09634721	-0.4008397	-0.092078336	0.39495528	0.18519622	-0.2606016	-0.4008397	-0.4008397	-0.4008397	-0.4008397	-0.18783388	-0.3393862	-0.4008397	-0.4008397	-0.4008397	-0.4008397	0.2060034	-0.20212361	-0.3444028	-0.4008397	-0.4008397	-0.4008397	-0.4008397	-0.4008397	-0.4008397	-0.4008397	-0.4008397	-0.4008397	-0.4008397	-0.34777123	-0.09560108	-0.4008397	-0.4008397	-0.4008397	-0.35768297	0.15539323	-0.4008397	-0.4008397	0.15801515	-0.4008397	-0.35087845	-0.12167922	-0.19900453
-0.0977634	-0.08361381	0.040767334	-0.4008397	-0.19456272	0.20169693	0.5170584	-0.03507446	-0.2129411	-0.3201825	0.302021	-0.4008397	-0.4008397	-0.4008397	-0.4008397	-0.4008397	-0.4008397	-0.08623582	-0.23511174	-0.19685757	-0.4008397	-0.4008397	-0.4008397	0.47205365	-0.4008397	-0.3862122	-0.4008397	-0.4008397	-0.4008397	-0.4008397	-0.4008397	-0.4008397	-0.2827457	-0.1859165	-0.4008397	-0.4008397	-0.37905073	-0.07918003	-0.4008397	-0.4008397	-0.4008397	0.06602596	-0.10795615	-0.4008397	-0.4008397	0.01560256	-0.4008397	-0.4008397	-0.22852637	-0.4008397
-0.4008397	-0.08509725	-0.24579947	-0.36689028	0.11601928	0.2964734	0.23203927	-0.080435246	-0.3830011	-0.4008397	-0.15023172	-0.4008397	-0.4008397	-0.4008397	-0.4008397	-0.4008397	-0.4008397	0.07425303	-0.12757248	-0.4008397	-0.38302997	-0.4008397	-0.28772926	-0.04011002	-0.4008397	-0.4008397	-0.4008397	-0.4008397	-0.4008397	-0.4008397	-0.4008397	-0.4008397	-0.4008397	-0.4008397	-0.4008397	-0.4008397	-0.4008397	0.03383749	-0.0945709	-0.4008397	-0.4008397	0.14540537	-0.0813548	-0.4008397	-0.4008397	-0.11805288	-0.4008397	-0.4008397	-0.4008397	-0.4008397
-0.4008397	-0.4008397	-0.2913269	-0.005019968	0.33373433	0.40453815	0.6170399	0.104790345	-0.32161343	-0.4008397	-0.2692921	-0.32689625	-0.4008397	-0.4008397	-0.4008397	-0.4008397	-0.4008397	0.12833534	0.051958047	-0.08634825	-0.23787479	-0.26814944	-0.11239039	0.038148157	-0.29654655	-0.4008397	-0.4008397	-0.4008397	-0.4008397	-0.4008397	-0.4008397	-0.4008397	-0.4008397	-0.4008397	-0.4008397	-0.4008397	-0.4008397	-0.19067231	0.33896238	-0.4008397	-0.4008397	0.29571423	-0.061090034	-0.4008397	-0.4008397	-0.35431796	-0.256596	-0.22298773	-0.4008397	-0.4008397
-0.4008397	-0.4008397	-0.19567113	-0.12079401	0.3884027	0.42748132	0.77080256	0.25092468	-0.33572847	-0.4008397	-0.26005912	-0.4008397	-0.4008397	-0.4008397	-0.4008397	-0.4008397	0.011238486	-0.03579079	0.04846062	-0.13660273	0.019987335	-0.12020821	-0.31469244	0.02301629	-0.4008397	-0.4008397	-0.4008397	-0.4008397	-0.4008397	-0.4008397	-0.3106959	-0.4008397	-0.4008397	-0.4008397	-0.37011704	-0.4008397	-0.4008397	-0.35130724	0.33580288	-0.4008397	-0.4008397	-0.4008397	-0.4008397	-0.4008397	-0.4008397	-0.4008397	-0.4008397	-0.4008397	-0.12885955	-0.15335356
-0.4008397	-0.4008397	-0.380634	-0.06882854	0.12234775	0.18666285	0.19527656	-0.034394402	-0.27028605	-0.4008397	-0.4008397	-0.4008397	-0.4008397	0.06613748	-0.22805458	-0.28461733	-0.4008397	-0.22381179	-0.4008397	0.012243799	-0.25166497	-0.15948227	-0.4008397	-0.4008397	-0.4008397	-0.4008397	-0.4008397	-0.4008397	-0.4008397	-0.030963529	-0.3034808	-0.4008397	-0.4008397	-0.34091613	-0.4008397	-0.4008397	-0.4008397	-0.4008397	0.025033211	0.1719093	-0.4008397	-0.4008397	-0.4008397	-0.4008397	-0.4008397	-0.31815425	-0.3057033	-0.118407965	-0.089413404	0.16533044
-0.4008397	-0.4008397	-0.037377506	-0.034520175	0.2955144	-0.15649867	-0.2342057	-0.22814013	-0.4008397	-0.4008397	-0.4008397	-0.4008397	-0.1947235	-0.4008397	-0.052738577	-0.27193785	-0.4008397	-0.30731934	-0.076598234	-0.33185518	-0.13651699	0.091742136	-0.4008397	-0.4008397	-0.4008397	-0.4008397	-0.4008397	-0.4008397	-0.29879466	0.035808686	-0.4008397	-0.4008397	-0.4008397	-0.4008397	-0.4008397	-0.4008397	-0.4008397	-0.4008397	-0.18510956	0.124298215	-0.4008397	-0.4008397	-0.4008397	-0.4008397	-0.4008397	-0.098142035	0.34476322	0.00706914	-0.20585975	0.1836792
-0.4008397	-0.17655073	0.22926778	-0.18778646	-0.29807135	-0.060804132	-0.255836	-0.11199436	-0.4008397	-0.4008397	-0.33480832	-0.39052325	-0.4008397	-0.3366054	-0.4008397	-0.4008397	-0.4008397	-0.02839043	0.16964015	-0.4008397	-0.107183255	-0.18146476	-0.4008397	-0.4008397	-0.4008397	-0.4008397	-0.4008397	-0.4008397	-0.4008397	0.16708796	-0.4008397	0.14478034	-0.4008397	-0.4008397	-0.4008397	-0.4008397	-0.4008397	-0.4008397	0.092547685	-0.02512519	-0.4008397	-0.4008397	-0.4008397	-0.4008397	-0.4008397	0.24287015	0.03202104	0.22112639	-0.10991407	-0.11969913
-0.4008397	-0.06353716	0.6655472	0.07695592	-0.4008397	-0.4008397	-0.1872319	-0.24696854	-0.3152144	-0.4008397	-0.4008397	-0.36607245	-0.4008397	-0.4008397	-0.4008397	-0.282899	-0.39667675	0.23068658	-0.0055348957	-0.4008397	-0.4008397	-0.4008397	-0.34278935	-0.4008397	-0.4008397	-0.4008397	-0.4008397	-0.4008397	-0.4008397	-0.057101235	-0.14228043	0.047609515	-0.4008397	-0.4008397	-0.4008397	-0.4008397	-0.4008397	-0.4008397	-0.012607246	0.42126954	-0.24985464	-0.4008397	-0.029834993	-0.4008397	-0.4008397	0.09004529	0.20423836	-0.2897928	-0.4008397	-0.32693717
-0.13838425	0.031985547	0.46923655	0.17403843	0.060093768	-0.4008397	-0.3621528	-0.2632409	-0.4008397	-0.4008397	-0.4008397	-0.4008397	-0.4008397	-0.4008397	-0.4008397	-0.06461365	-0.069071315	0.3682772	0.10109334	-0.3325225	-0.4008397	-0.4008397	-0.4008397	-0.4008397	-0.4008397	-0.4008397	-0.4008397	0.0019764525	-0.4008397	-0.4008397	0.013856626	-0.4008397	-0.4008397	-0.4008397	-0.4008397	-0.4008397	-0.4008397	-0.4008397	0.20179935	0.60901624	-0.235844	-0.39853585	-0.4008397	-0.4008397	-0.4008397	-0.07016312	-0.39506304	-0.4008397	-0.4008397	-0.27084282
0.007572087	0.07651116	-0.19344547	-0.05101067	-0.19145656	-0.4008397	-0.4008397	0.019709574	-0.3262705	-0.4008397	-0.4008397	-0.4008397	-0.4008397	-0.4008397	0.11748646	-0.2778136	0.017047074	0.22427171	0.16705495	-0.13844529	-0.4008397	-0.4008397	-0.4008397	-0.4008397	-0.4008397	-0.4008397	-0.4008397	-0.20806587	-0.4008397	-0.4008397	0.13804093	-0.4008397	-0.37009186	-0.4008397	-0.4008397	-0.4008397	-0.4008397	-0.4008397	-0.33089408	0.61808836	0.00075298	0.029454384	-0.4008397	0.03546412	-0.21079132	-0.055910118	-0.4008397	-0.4008397	-0.4008397	-0.4008397
0.0042790193	0.069832765	-0.33418795	-0.25699735	-0.4008397	-0.4008397	-0.29217917	-0.025927182	-0.4008397	-0.4008397	-0.4008397	-0.4008397	-0.4008397	-0.4008397	0.09435792	0.34029353	-0.3703881	0.19268356	-0.04172189	-0.3861276	-0.4008397	-0.4008397	-0.4008397	-0.4008397	-0.4008397	-0.4008397	-0.4008397	-0.4008397	-0.4008397	-0.4008397	-0.22267625	-0.4008397	-0.37700385	-0.4008397	-0.4008397	-0.4008397	-0.4008397	-0.24192615	-0.25260603	-0.055654474	0.50083965	-0.16532989	-0.4008397	-0.16025399	-0.07859033	-0.3295734	-0.4008397	-0.4008397	-0.4008397	-0.4008397
-0.19387513	-0.037460968	-0.2998645	-0.4008397	-0.4008397	-0.4008397	-0.08425851	0.047630902	-0.4008397	-0.4008397	-0.4008397	-0.4008397	-0.4008397	-0.4008397	-0.20916659	0.48856804	-0.4008397	0.07941833	-0.4008397	-0.17184377	-0.4008397	-0.4008397	-0.4008397	-0.4008397	-0.4008397	-0.4008397	-0.08190494	-0.08626673	-0.4008397	-0.4008397	-0.4008397	-0.32263616	-0.4008397	-0.4008397	-0.4008397	-0.4008397	-0.4008397	-0.4008397	-0.3753526	0.14978321	0.7251384	-0.4008397	-0.4008397	-0.22835742	-0.4008397	-0.25305882	-0.4008397	-0.4008397	-0.4008397	-0.4008397
-0.17575157	-0.4008397	-0.38729733	-0.4008397	-0.4008397	-0.4008397	-0.23317793	0.30831343	-0.4008397	-0.4008397	-0.4008397	-0.4008397	-0.25568652	-0.4008397	-0.055235922	0.14122114	-0.3432017	-0.32596308	-0.4008397	-0.3445119	-0.32146984	-0.4008397	-0.4008397	-0.4008397	-0.4008397	-0.4008397	0.1734555	-0.1729182	-0.4008397	-0.4008397	-0.4008397	-0.066231556	-0.4008397	-0.29326022	-0.03837928	0.003999843	0.03653351	-0.4008397	-0.4008397	0.064443104	0.84621286	-0.09617673	-0.10418958	-0.4008397	-0.4008397	-0.4008397	-0.4008397	-0.4008397	-0.4008397	-0.056327023
-0.4008397	-0.4008397	-0.34281173	-0.4008397	-0.4008397	-0.4008397	-0.4008397	0.41134804	-0.4008397	-0.4008397	-0.4008397	-0.4008397	-0.4008397	-0.17870893	-0.066348255	-0.3172403	-0.4008397	-0.4008397	-0.4008397	-0.4008397	-0.4008397	-0.4008397	-0.4008397	-0.4008397	-0.4008397	-0.4008397	0.11280121	-0.058988057	-0.3232717	-0.4008397	-0.4008397	-0.26521438	-0.4008397	-0.37665948	0.13908777	0.25924522	-0.15209112	-0.27855447	-0.4008397	0.054729387	0.53291696	0.2528156	0.31121975	-0.15975493	-0.17982636	-0.4008397	-0.4008397	-0.4008397	-0.18958625	0.29141176
-0.4008397	-0.3487967	-0.4008397	-0.4008397	-0.4008397	-0.37879238	-0.4008397	-0.00018527504	-0.20559208	-0.4008397	-0.4008397	-0.37501064	-0.26878762	0.079492696	-0.4008397	-0.33331805	-0.4008397	-0.4008397	-0.21982646	0.03140657	-0.4008397	-0.4008397	-0.4008397	-0.4008397	-0.4008397	-0.17280744	-0.4008397	-0.20596856	-0.062456038	-0.22743514	-0.4008397	-0.4008397	-0.02564649	-0.3092886	-0.37961105	-0.060729872	-0.3078469	-0.4008397	-0.15722351	-0.114121236	0.5345552	0.45255795	-0.087294094	-0.3628125	-0.4008397	-0.37578616	-0.4008397	-0.4008397	-0.056602385	-0.036037512
-0.4008397	-0.4008397	-0.4008397	-0.4008397	-0.4008397	-0.4008397	-0.4008397	-0.19668616	-0.346839	-0.4008397	-0.4008397	-0.4008397	0.32547066	-0.4008397	-0.29875028	-0.4008397	-0.4008397	-0.4008397	-0.4008397	0.14764403	-0.4008397	-0.4008397	-0.4008397	-0.4008397	-0.4008397	-0.23556508	-0.023039544	0.25103962	-0.09445625	-0.05919282	-0.4008397	-0.4008397	-0.4008397	-0.4008397	-0.4008397	-0.058595214	-0.34907967	-0.4008397	-0.36883214	-0.4008397	0.4991962	0.70232064	-0.28210872	-0.4008397	-0.4008397	-0.4008397	-0.4008397	-0.4008397	0.06013957	-0.14439872
-0.3996124	-0.4008397	-0.4008397	-0.4008397	-0.4008397	-0.4008397	-0.4008397	-0.4008397	-0.4008397	-0.4008397	-0.4008397	0.026165789	0.27411208	-0.18390761	-0.2423771	-0.4008397	-0.4008397	-0.4008397	-0.345696	-0.4008397	-0.4008397	-0.4008397	-0.4008397	-0.4008397	-0.4008397	0.35150233	-0.082181334	-0.20392826	-0.4008397	-0.4008397	-0.4008397	-0.3633814	-0.4008397	-0.4008397	-0.4008397	-0.4008397	-0.4008397	-0.3818561	-0.32768852	0.17299108	0.5581037	0.4117317	-0.17279197	-0.3846039	-0.4008397	-0.4008397	-0.4008397	-0.35545057	-0.12860292	0.46712306
-0.4008397	-0.4008397	-0.4008397	-0.4008397	-0.4008397	-0.4008397	-0.4008397	-0.4008397	-0.4008397	-0.4008397	-0.4008397	0.15018708	0.35860685	-0.02379058	-0.4008397	-0.4008397	-0.4008397	-0.4008397	-0.13931075	-0.4008397	-0.28081676	-0.4008397	-0.4008397	-0.4008397	-0.2629001	0.2297319	-0.271428	-0.4008397	-0.3556645	-0.4008397	-0.4008397	-0.4008397	-0.4008397	-0.4008397	-0.4008397	-0.4008397	-0.4008397	0.019018874	0.15712436	0.1595669	0.36303434	0.35178345	0.13686265	-0.4008397	-0.4008397	-0.4008397	-0.4008397	-0.048926283	-0.2988482	0.15174279
-0.4008397	-0.4008397	-0.4008397	-0.4008397	-0.4008397	-0.4008397	-0.4008397	-0.4008397	-0.39872336	-0.4008397	-0.20659465	0.47464547	0.33523366	-0.4008397	-0.4008397	-0.4008397	-0.4008397	-0.08795388	-0.4008397	-0.14261954	-0.24457958	-0.4008397	-0.4008397	-0.4008397	-0.4008397	-0.18295063	-0.4008397	-0.4008397	-0.2746141	-0.4008397	-0.4008397	-0.4008397	-0.4008397	-0.4008397	-0.4008397	-0.15326338	-0.4008397	0.11197331	0.2393666	-0.31357813	0.28787717	0.53391397	0.23170748	-0.21960542	-0.356924	-0.38250473	-0.4008397	-0.012471032	-0.4008397	-0.13113631
-0.4008397	-0.4008397	-0.4008397	-0.4008397	-0.4008397	-0.4008397	-0.4008397	-0.4008397	-0.4008397	-0.36354625	0.16427416	0.36101598	-0.0545592	-0.31922078	-0.4008397	-0.4008397	-0.22141396	-0.4008397	-0.4008397	0.01257014	-0.4008397	-0.32543582	-0.4008397	-0.4008397	-0.4008397	-0.4008397	-0.4008397	-0.4008397	-0.09268145	-0.14731304	-0.4008397	-0.4008397	-0.4008397	-0.4008397	-0.34745267	-0.006223396	0.05543596	0.017499087	0.21965414	-0.4008397	0.061663575	0.25826612	0.5954962	0.21205762	-0.17841451	-0.25295645	-0.33020034	0.12156423	-0.10115608	-0.17818558
-0.4008397	-0.4008397	-0.4008397	-0.4008397	-0.4008397	-0.4008397	-0.4008397	-0.4008397	-0.4008397	-0.4008397	0.2519988	0.14594632	-0.4008397	-0.1312615	0.0572831	-0.14952531	-0.4008397	-0.4008397	-0.4008397	-0.12704216	-0.30704284	-0.4008397	-0.4008397	-0.4008397	-0.4008397	-0.4008397	-0.2965402	-0.29468971	-0.12506762	-0.4008397	-0.4008397	-0.4008397	-0.4008397	-0.4008397	-0.3114297	0.3256754	0.29091436	-0.035447665	-0.4008397	-0.4008397	0.3551722	0.24647333	0.6192955	-0.041271593	-0.22472171	-0.33505148	-0.18556279	0.01033084	0.33766323	0.035837702
-0.4008397	-0.4008397	-0.4008397	-0.4008397	-0.4008397	-0.4008397	-0.4008397	-0.4008397	-0.4008397	-0.32059076	0.06087081	-0.35523853	-0.35447988	-0.32740197	-0.23020965	-0.4008397	-0.4008397	-0.4008397	-0.25360987	-0.4008397	-0.4008397	-0.4008397	-0.4008397	-0.4008397	-0.4008397	-0.3642334	-0.14684738	-0.12328992	-0.023611471	-0.4008397	-0.4008397	-0.4008397	-0.2522774	-0.14428626	-0.114502504	-0.058574084	0.3434211	-0.4008397	-0.4008397	-0.4008397	0.038161702	0.3508532	0.18636258	0.3606778	-0.18389007	-0.16686644	-0.06994274	0.3066323	0.4062387	-0.08811228
-0.4008397	-0.4008397	-0.4008397	-0.4008397	-0.33055034	-0.4008397	-0.4008397	-0.4008397	0.08578826	-0.4008397	-0.4008397	-0.12499771	0.30380702	0.09382293	-0.4008397	-0.4008397	-0.4008397	-0.4008397	-0.4008397	-0.4008397	-0.4008397	-0.4008397	-0.4008397	-0.4008397	-0.29454225	-0.004688621	-0.11904222	-0.19198589	-0.13065922	-0.4008397	-0.4008397	-0.4008397	-0.4008397	0.053359464	0.23583667	0.17089319	-0.16502933	-0.4008397	-0.4008397	-0.4008397	-0.16476949	0.563909	0.114004	0.41733038	0.030419886	-0.2943407	0.13677898	0.32441792	0.3155914	-0.4008397
-0.19116639	-0.4008397	-0.4008397	-0.4008397	-0.4008397	-0.4008397	-0.4008397	-0.27834988	-0.30721152	-0.34872448	-0.3726834	-0.029064825	-0.11991713	-0.24980684	-0.19963633	-0.2968978	-0.4008397	-0.4008397	-0.4008397	-0.4008397	-0.4008397	-0.4008397	-0.4008397	-0.4008397	-0.23464596	-0.35665914	-0.110340156	-0.30809835	-0.4008397	-0.20774981	-0.4008397	-0.4008397	0.18427542	0.2731585	0.7646379	-0.37810615	-0.4008397	-0.4008397	-0.3136718	-0.4008397	-0.27157196	0.52049357	-0.03415099	0.30722332	0.09703696	-0.4008397	0.05613328	0.39547166	-0.3338861	-0.4008397
-0.3393616	-0.4008397	-0.4008397	-0.4008397	-0.4008397	-0.4008397	-0.35980275	0.44064888	0.18950982	-0.3234186	-0.4008397	-0.23843522	-0.4008397	-0.4008397	-0.4008397	-0.4008397	-0.4008397	-0.4008397	-0.34314212	-0.3152031	-0.4008397	-0.4008397	-0.4008397	-0.4008397	-0.19343284	-0.24214984	-0.4008397	-0.32260835	-0.4008397	-0.40000036	-0.4008397	-0.27311262	0.4527515	0.36586154	0.2281491	-0.4008397	-0.4008397	-0.4008397	-0.15158336	-0.4008397	-0.4008397	-0.0019212744	0.39144146	-0.09013681	0.33650547	-0.056870893	-0.15443875	-0.24126162	-0.4008397	-0.2822064
-0.4008397	-0.4008397	-0.4008397	-0.4008397	-0.4008397	-0.23824267	0.12430545	0.2691203	-0.16971436	0.31689367	-0.4008397	-0.4008397	-0.4008397	-0.4008397	-0.4008397	-0.4008397	-0.4008397	-0.4008397	-0.4008397	-0.3853822	-0.4008397	-0.4008397	-0.4008397	-0.4008397	-0.4008397	-0.4008397	-0.3415793	-0.2506937	-0.4008397	-0.3376804	-0.3494393	0.062419135	0.35341847	0.096202835	-0.4008397	-0.4008397	-0.4008397	-0.34656587	-0.16284496	-0.4008397	-0.4008397	0.08902266	-0.10973085	0.080327824	0.11673915	0.09643679	-0.19761859	-0.4008397	-0.4008397	-0.35271215
-0.4008397	-0.4008397	-0.4008397	-0.4008397	-0.3505744	0.24058163	0.89626145	0.26069552	-0.4008397	-0.33982584	-0.37331372	-0.4008397	-0.37008306	-0.4008397	-0.4008397	-0.4008397	-0.4008397	-0.4008397	-0.4008397	-0.36130655	-0.4008397	-0.4008397	-0.4008397	-0.4008397	-0.4008397	-0.4008397	-0.3174684	-0.30487767	-0.283388	-0.23263669	0.46180826	0.2750258	0.13526538	-0.4008397	-0.4008397	-0.4008397	-0.4008397	-0.4008397	-0.0255743	-0.18610243	-0.3996409	0.3563484	0.27465743	-0.008181624	0.28259844	0.20347087	-0.20634565	-0.4008397	-0.4008397	-0.4008397
-0.27539393	-0.2752133	-0.4008397	-0.4008397	0.22618735	0.7508286	0.73380303	0.13662414	-0.4008397	-0.4008397	-0.4008397	-0.2921456	-0.39024556	-0.4008397	-0.4008397	-0.4008397	-0.4008397	-0.4008397	-0.36226088	-0.38899297	-0.4008397	-0.4008397	-0.4008397	-0.4008397	-0.4008397	-0.4008397	-0.23676032	-0.18515171	0.14062624	0.4939071	0.18919457	0.55342776	-0.4008397	-0.4008397	-0.4008397	-0.4008397	-0.4008397	-0.4008397	-0.25895157	-0.10612643	0.29807276	-0.047372576	-0.10548906	-0.041480705	0.2510391	-0.39379427	-0.2514119	-0.4008397	-0.4008397	-0.4008397
0.19270131	0.05734548	-0.4008397	0.18478827	0.41697085	0.7790969	0.50284123	-0.4008397	-0.4008397	-0.3866832	-0.29255575	-0.4008397	-0.4008397	-0.4008397	-0.36618334	-0.4008397	-0.4008397	-0.4008397	-0.4008397	-0.4008397	-0.4008397	-0.4008397	-0.4008397	-0.4008397	-0.4008397	-0.4008397	-0.35717398	-0.19098128	0.26986364	0.3185763	0.41861957	-0.18725768	-0.071325935	-0.4008397	-0.4008397	-0.4008397	-0.29791462	-0.17189133	-0.25846145	0.059017707	0.36745378	-0.0993101	0.056039557	-0.009334778	0.24706556	-0.34682167	-0.4008397	-0.4008397	-0.4008397	-0.4008397
0.25949743	0.24900055	-0.4008397	0.37622845	0.5483773	0.7837672	0.08726636	-0.4008397	-0.4008397	-0.25099075	-0.4008397	-0.4008397	-0.4008397	-0.052739993	-0.34448093	-0.20283177	-0.2128699	-0.4008397	-0.4008397	-0.4008397	-0.4008397	-0.4008397	-0.4008397	-0.4008397	-0.4008397	-0.4008397	-0.4008397	-0.06275321	0.09479156	0.5315238	-0.17846735	-0.2825599	-0.20517874	-0.28314757	-0.4008397	-0.4008397	-0.4008397	-0.22627875	0.22570245	0.4295979	0.23208553	-0.027483542	0.26040813	0.413693	-0.037751168	-0.2574547	-0.4008397	-0.4008397	-0.4008397	-0.4008397
0.29705477	-0.084545575	-0.4008397	0.76915425	0.85395384	0.29329595	0.10699646	-0.28752938	-0.4008397	-0.4008397	-0.4008397	-0.4008397	-0.4008397	-0.4008397	-0.3039632	-0.019732196	-0.24575543	-0.4008397	-0.4008397	-0.4008397	-0.4008397	-0.4008397	-0.38125277	-0.4008397	-0.4008397	-0.4008397	-0.4008397	0.044534	0.10239947	-0.11460169	-0.3942048	-0.4008397	-0.16307957	-0.011801363	-0.4008397	-0.3932934	-0.4008397	-0.046455126	0.43847227	-0.17251585	-0.09513742	-0.036217477	0.084242515	0.39129922	-0.07972997	-0.34311417	-0.4008397	-0.4008397	-0.37216827	-0.4008397
-0.09260711	-0.13068599	-0.36957315	0.7402073	0.32247946	0.41083482	0.377399	0.09379517	-0.0065754694	-0.4008397	-0.4008397	-0.4008397	-0.20794371	-0.36698526	-0.4008397	-0.3037857	-0.4008397	-0.4008397	-0.4008397	-0.4008397	-0.4008397	-0.4008397	-0.4008397	-0.4008397	-0.4008397	-0.36303428	-0.4008397	-0.30439067	-0.4008397	-0.4008397	-0.4008397	-0.3949053	-0.12933908	-0.0484771	-0.32759026	-0.27207258	-0.16154805	0.42165065	0.42279536	-0.049423646	-0.16718484	0.20375098	0.029982304	-0.09853841	-0.080966175	-0.4008397	-0.4008397	-0.4008397	-0.4008397	-0.4008397
-0.4008397	0.30838415	-0.0015730684	0.3075048	-0.4008397	0.4417892	0.3517459	0.19765763	0.44007522	0.016254157	0.22170901	-0.17623046	0.18823959	-0.32287493	-0.35667226	-0.36960554	-0.4008397	-0.33093774	-0.4008397	-0.4008397	-0.4008397	-0.4008397	-0.12009224	-0.4008397	-0.38704368	-0.1011082	-0.35205302	-0.4008397	-0.4008397	-0.4008397	-0.4008397	-0.4008397	-0.06313489	-0.33732367	-0.39216387	-0.4008397	0.053212862	0.441984	0.43996993	0.06835709	-0.09557465	0.16459146	-0.28132415	0.29037526	-0.09869867	-0.35294917	-0.4008397	-0.4008397	-0.4008397	-0.4008397
0.19142586	0.1883963	0.3329876	-0.074898385	-0.2956354	-0.27904737	-0.19313988	0.12603647	0.47745004	0.6170634	-0.10323697	0.1365839	0.52426887	0.032899134	-0.4008397	-0.16487567	0.3019248	-0.22982198	-0.4008397	-0.4008397	-0.4008397	-0.4008397	-0.25190327	0.18991247	0.13472033	0.03954275	-0.4008397	-0.4008397	-0.4008397	-0.4008397	-0.4008397	-0.4008397	-0.2990255	-0.4008397	-0.4008397	-0.2316039	0.57611895	0.39424485	0.5702856	0.21518354	0.14360635	0.19399069	0.08079453	0.14787945	-0.18977709	-0.16741994	-0.4008397	-0.4008397	-0.3847576	-0.4008397
0.5034374	0.39151537	0.09593804	0.023978079	-0.3640145	-0.4008397	-0.4008397	-0.14248717	0.27971935	0.859606	-0.12127884	0.79546845	0.77202785	0.5936405	0.4194782	0.2869924	0.09152289	-0.4008397	-0.4008397	-0.4008397	-0.4008397	-0.4008397	-0.2818919	0.26435265	-0.06796518	-0.14553006	-0.4008397	-0.4008397	-0.4008397	-0.4008397	-0.4008397	-0.21472229	-0.4008397	-0.16397938	-0.33496115	0.41101712	0.326607	0.45211452	-0.003967034	0.1375779	0.038795732	-0.008084943	0.16232848	0.17363223	0.124918595	-0.22245257	-0.4008397	-0.4008397	-0.4008397	-0.4008397
0.66357255	0.7212601	0.27439758	-0.4008397	-0.4008397	-0.4008397	-0.4008397	-0.4008397	-0.026359102	0.50106394	0.2115293	0.33307862	0.89379793	0.7450613	0.6605063	0.62783504	-0.097217076	-0.4008397	-0.08641966	-0.4008397	-0.4008397	-0.4008397	-0.4008397	0.03647037	0.08504523	-0.4008397	-0.15328465	-0.29958615	-0.3262883	-0.4008397	-0.4008397	-0.362869	-0.4008397	-0.29104352	-0.0048566577	0.016797066	0.31098408	0.030270504	-0.25917897	-0.39916044	-0.21768442	-0.09602123	-0.18619697	-0.38831457	-0.14224191	-0.065473996	-0.09971493	-0.4008397	-0.4008397	-0.4008397
0.64694446	0.47482473	0.23892361	-0.4008397	-0.4008397	-0.4008397	-0.4008397	-0.4008397	-0.22225669	0.031499486	0.21212061	-0.2040515	0.73953277	0.5455383	0.4044815	0.8085786	0.3737142	0.025895232	-0.08835815	-0.29914367	-0.4008397	-0.4008397	-0.4008397	-0.29061636	-0.4008397	-0.4008397	-0.4008397	-0.26451492	-0.4008397	-0.4008397	-0.4008397	-0.13077079	0.20069908	-0.10425894	0.39198935	-0.15089345	-0.17399497	-0.14110896	-0.4008397	-0.3079327	0.0047651073	-0.38372508	-0.4008397	-0.4008397	-0.024256445	-0.3301579	-0.030673154	-0.4008397	-0.4008397	-0.4008397
0.7465322	0.1114836	-0.13230051	-0.4008397	-0.4008397	-0.4008397	-0.4008397	-0.4008397	-0.4008397	-0.2664588	0.054672718	-0.4008397	-0.4008397	-0.37909865	0.17369486	0.67692953	0.61604625	0.4588363	0.40244007	0.21961068	-0.34537202	-0.4008397	-0.4008397	-0.4008397	-0.4008397	-0.4008397	-0.4008397	-0.4008397	-0.4008397	-0.4008397	-0.4008397	-0.023891937	0.23214032	0.109088525	0.22261097	0.18508309	-0.4008397	-0.29027167	-0.4008397	-0.4008397	-0.36358383	-0.0323242	-0.4008397	-0.4008397	0.13189484	-0.08604746	-0.026302887	-0.386862	-0.4008397	-0.4008397
-0.23455812	-0.4008397	-0.203618	-0.4008397	-0.4008397	-0.4008397	-0.4008397	-0.4008397	-0.4008397	-0.058241498	-0.2812018	-0.4008397	-0.4008397	-0.4008397	-0.17590836	-0.018522903	0.60427046	0.016801791	0.4655974	0.35978875	-0.17856935	-0.24470058	-0.4008397	-0.4008397	-0.4008397	-0.4008397	-0.4008397	-0.4008397	-0.4008397	-0.4008397	0.06629995	-0.03428642	-0.0029656645	-0.010619091	-0.0780336	-0.09458892	-0.4008397	-0.12566134	-0.4008397	-0.35773507	-0.4008397	0.13805255	-0.4008397	-0.4008397	-0.40035313	0.030875264	-0.17074434	-0.20719583	-0.4008397	-0.4008397
-0.4008397	-0.4008397	-0.4008397	-0.4008397	-0.4008397	-0.4008397	-0.4008397	-0.4008397	-0.4008397	-0.4008397	-0.35856438	-0.4008397	-0.4008397	-0.4008397	-0.031127596	-0.3261571	0.14866899	0.19882746	0.42301267	-0.038807563	0.38717914	0.32018524	-0.31373885	-0.17241369	0.14233491	-0.4008397	-0.4008397	-0.4008397	-0.4008397	-0.4008397	-0.4008397	-0.3658656	-0.4008397	-0.25504866	-0.39641994	-0.4008397	-0.4008397	-0.20727208	-0.4008397	-0.28046715	-0.11032282	0.16367874	-0.4008397	-0.4008397	-0.2760949	-0.2827131	-0.4008397	-0.4008397	-0.4008397	0.013277648
-0.4008397	-0.4008397	-0.4008397	-0.4008397	-0.3093877	-0.38756514	-0.4008397	-0.4008397	-0.4008397	-0.4008397	-0.4008397	-0.4008397	-0.4008397	-0.4008397	-0.4008397	-0.4008397	0.11590523	-0.04511753	-0.026615681	-0.085660234	-0.08210012	-0.3641846	-0.4008397	-0.014920024	-0.19766134	0.7103884	0.07880129	-0.14923598	-0.4008397	-0.4008397	-0.4008397	-0.4008397	-0.4008397	-0.4008397	-0.33525687	-0.34033415	-0.13625626	0.17971481	-0.06444813	-0.4008397	-0.4008397	0.11997385	-0.4008397	-0.4008397	-0.4008397	-0.4008397	-0.4008397	-0.4008397	-0.4008397	0.09290459
-0.4008397	-0.4008397	-0.4008397	-0.1474714	-0.36334258	-0.11764093	-0.4008397	-0.4008397	-0.4008397	-0.4008397	-0.4008397	-0.4008397	-0.4008397	-0.4008397	-0.4008397	-0.4008397	-0.30736077	-0.4008397	-0.10465962	-0.08710697	-0.4008397	-0.4008397	-0.36258814	-0.4008397	0.017742423	0.14508735	0.5293334	0.50395626	0.256467	-0.13494162	-0.4008397	-0.35811478	-0.4008397	-0.4008397	-0.4008397	-0.3297604	-0.039402135	-0.2133788	-0.2633681	-0.4008397	-0.4008397	0.008129252	-0.23653783	-0.4008397	-0.4008397	-0.4008397	-0.3705124	-0.4008397	-0.4008397	-0.4008397
-0.07771037	-0.27431867	-0.4008397	0.049004566	-0.107574806	-0.05111857	-0.16244479	-0.4008397	-0.4008397	-0.4008397	-0.4008397	-0.4008397	-0.4008397	-0.21110035	-0.4008397	-0.4008397	-0.4008397	-0.4008397	-0.4008397	-0.005723836	-0.4008397	-0.4008397	-0.21060672	-0.3292474	-0.4008397	-0.3421603	0.10782335	0.33574754	0.53421223	0.37591228	-0.096654825	-0.23893848	-0.4008397	-0.3667696	-0.37916836	-0.3338595	-0.14743389	-0.4008397	-0.4008397	-0.4008397	-0.37706584	0.13951969	-0.1248759	-0.08630162	-0.16412961	-0.4008397	-0.4008397	-0.4008397	-0.36181638	-0.4008397
-0.062874585	-0.05943181	-0.4008397	-0.31625262	-0.4008397	-0.4008397	-0.4008397	-0.4008397	-0.4008397	-0.4008397	-0.4008397	-0.4008397	-0.4008397	-0.4008397	-0.2905348	-0.4008397	-0.4008397	-0.4008397	-0.4008397	-0.4008397	-0.4008397	-0.4008397	-0.4008397	-0.4008397	-0.4008397	-0.4008397	-0.12863547	-0.3371796	-0.4008397	0.15470289	0.28623503	0.3670861	0.45634565	-0.05725838	-0.19332437	-0.1407589	-0.4008397	-0.4008397	-0.4008397	-0.4008397	-0.4008397	-0.17221983	-0.123817764	0.06173698	-0.049101777	-0.4008397	-0.38014758	-0.4008397	-0.4008397	-0.4008397
-0.3814718	-0.4008397	-0.25981703	0.11233319	-0.4008397	-0.4008397	-0.4008397	-0.4008397	-0.4008397	-0.4008397	-0.4008397	-0.4008397	-0.4008397	-0.4008397	-0.4008397	-0.34967965	-0.4008397	-0.25195235	-0.4008397	-0.4008397	-0.12440473	-0.4008397	-0.4008397	-0.4008397	-0.013081277	-0.31032038	-0.4008397	-0.4008397	-0.4008397	0.10617771	0.1545804	0.35818115	0.55821115	0.41038865	0.43531707	-0.37611493	-0.4008397	-0.4008397	-0.4008397	-0.4008397	-0.4008397	-0.4008397	-0.10955371	0.20859633	-0.35861698	-0.4008397	-0.4008397	-0.39513588	-0.17077298	-0.4008397
-0.045551118	-0.4008397	-0.4008397	-0.22069512	-0.25064763	-0.4008397	-0.4008397	-0.4008397	-0.4008397	-0.32762364	-0.4008397	-0.4008397	-0.3954516	-0.32195312	-0.4008397	-0.4008397	-0.3669364	-0.4008397	-0.4008397	-0.31153622	-0.37254524	-0.3092889	-0.4008397	-0.2556797	-0.2410274	-0.2363888	-0.4008397	-0.4008397	-0.4008397	-0.4008397	-0.15057868	-0.14751005	0.006061552	0.51565135	0.45060733	-0.3684482	0.19033343	-0.4008397	-0.4008397	-0.4008397	-0.4008397	-0.4008397	-0.3591503	-0.013237156	-0.4008397	-0.4008397	-0.31222332	-0.4008397	-0.0059912843	-0.4008397
-0.4008397	0.022547897	-0.38753572	-0.4008397	-0.4008397	-0.21035187	-0.4008397	-0.1961296	-0.4008397	-0.38494784	-0.3909955	-0.4008397	-0.4008397	-0.4008397	-0.4008397	-0.4008397	-0.4008397	-0.4008397	-0.3921065	0.075807065	-0.4008397	-0.27454594	-0.4008397	-0.21789712	0.0038874645	-0.4008397	-0.4008397	-0.4008397	-0.4008397	-0.4008397	-0.4008397	-0.4008397	-0.4008397	-0.14222372	0.03292284	-0.18147448	0.24946827	0.27614635	-0.38822883	-0.12640066	-0.4008397	-0.4008397	-0.017907755	-0.025001412	-0.4008397	-0.4008397	-0.2913399	-0.4008397	-0.4008397	-0.4008397
-0.4008397	0.153291	-0.4008397	-0.4008397	-0.4008397	-0.3329375	-0.4008397	-0.021213207	-0.4008397	-0.4008397	-0.4008397	-0.4008397	-0.4008397	-0.4008397	-0.2784356	-0.31585437	-0.4008397	-0.4008397	-0.4008397	-0.2295267	-0.4008397	-0.18815559	-0.2251583	-0.39968672	-0.087751515	-0.4008397	-0.4008397	-0.4008397	-0.4008397	-0.4008397	-0.4008397	-0.4008397	-0.4008397	-0.4008397	-0.4008397	-0.4008397	0.2598969	0.50836027	0.34019879	0.1311718	0.030346232	-0.4008397	-0.35784155	-0.019958267	-0.4008397	-0.4008397	-0.32729685	-0.4008397	-0.4008397	-0.4008397
-0.16473344	0.21534789	-0.092268765	-0.4008397	-0.4008397	-0.4008397	-0.4008397	-0.18558447	-0.18648031	-0.4008397	-0.4008397	-0.4008397	-0.4008397	-0.4008397	-0.32495236	-0.17389888	-0.4008397	-0.36909434	-0.4008397	-0.38258946	-0.4008397	-0.17892289	-0.06490104	-0.35057956	-0.2962309	-0.4008397	-0.12140558	-0.4008397	-0.4008397	-0.4008397	-0.4008397	-0.4008397	-0.4008397	-0.4008397	-0.4008397	-0.4008397	-0.085765004	-0.19640277	0.5830572	0.36424142	0.19291727	-0.33047825	-0.19106027	-0.004349464	-0.4008397	-0.4008397	-0.34719762	-0.2542166	-0.27944648	-0.4008397
0.32800573	0.20707814	-0.11119667	-0.4008397	-0.4008397	-0.23732181	-0.4008397	-0.4008397	-0.4008397	-0.19397545	0.017466987	-0.4008397	-0.4008397	-0.4008397	-0.34519857	-0.4008397	-0.4008397	-0.39287063	-0.4008397	-0.4008397	-0.4008397	-0.4008397	-0.088521354	-0.4008397	-0.37359056	-0.22731447	-0.04969238	-0.4008397	-0.4008397	-0.4008397	-0.4008397	-0.4008397	-0.4008397	-0.4008397	-0.4008397	-0.4008397	-0.4008397	-0.4008397	-0.4008397	-0.4008397	-0.08538368	0.24748524	-0.2550253	-0.4008397	-0.4008397	-0.27839726	-0.4008397	-0.4008397	-0.4008397	-0.4008397
0.3186906	0.15066616	-0.37388137	-0.4008397	-0.20100275	-0.10664859	-0.14606518	-0.4008397	-0.4008397	0.1227232	-0.1306592	-0.4008397	-0.4008397	-0.4008397	-0.4008397	-0.4008397	-0.4008397	-0.4008397	-0.4008397	-0.4008397	-0.4008397	-0.4008397	-0.35795936	-0.4008397	-0.21016479	0.05959906	-0.19177997	-0.4008397	-0.4008397	-0.4008397	-0.4008397	-0.4008397	-0.4008397	-0.4008397	-0.4008397	-0.4008397	-0.4008397	-0.35488105	-0.4008397	-0.4008397	-0.36425495	-0.1716476	-0.25321007	-0.4008397	0.23579289	-0.1635328	-0.4008397	-0.17787147	-0.4008397	0.0019107341
0.025895232	-0.4008397	-0.4008397	-0.4008397	-0.07284013	-0.4008397	-0.051114023	-0.15455179	-0.4008397	0.3147688	0.065761365	-0.4008397	-0.4008397	-0.4008397	-0.4008397	-0.4008397	-0.4008397	-0.4008397	-0.4008397	-0.4008397	-0.4008397	-0.18939517	-0.4008397	-0.2511146	0.018169895	0.20795406	-0.38736326	-0.4008397	-0.4008397	-0.4008397	-0.4008397	-0.4008397	-0.4008397	-0.4008397	-0.4008397	-0.4008397	0.07353867	-0.4008397	-0.4008397	-0.39391646	-0.4008397	-0.4008397	-0.4008397	-0.4008397	-0.4008397	-0.020861514	0.15776005	0.044673778	-0.1261536	-0.17109424
-0.34964466	-0.4008397	-0.4008397	-0.4008397	-0.3437373	-0.4008397	-0.16038758	-0.25279325	-0.4008397	-0.26237372	0.113010846	0.018717201	-0.35579073	-0.4008397	-0.4008397	-0.4008397	-0.4008397	-0.4008397	-0.4008397	-0.4008397	-0.4008397	-0.17794408	-0.3067718	-0.32397604	0.16947934	0.45212644	-0.37667978	-0.4008397	-0.4008397	-0.4008397	-0.4008397	-0.4008397	-0.4008397	-0.4008397	-0.4008397	-0.31378743	0.025064806	-0.4008397	-0.4008397	0.042809553	-0.4008397	-0.4008397	-0.4008397	-0.4008397	-0.35750416	-0.1710992	-0.21462013	-0.15170166	-0.21370338	-0.4008397
-0.4008397	-0.4008397	-0.4008397	-0.4008397	-0.4008397	-0.4008397	-0.4008397	-0.4008397	-0.4008397	-0.03328232	0.41031864	-0.104728594	-0.4008397	-0.4008397	-0.4008397	-0.4008397	-0.4008397	-0.4008397	-0.4008397	-0.4008397	-0.4008397	-0.022763275	-0.11705224	-0.30693838	-0.004224751	0.33628052	-0.33869997	-0.4008397	-0.4008397	-0.4008397	-0.4008397	-0.26207358	-0.4008397	-0.2745115	-0.4008397	-0.02477883	-0.27745065	-0.4008397	-0.4008397	-0.4008397	-0.4008397	-0.4008397	-0.4008397	-0.4008397	-0.19822747	-0.4008397	-0.21397902	-0.29313433	-0.06429248	-0.4008397
-0.4008397	-0.4008397	-0.4008397	-0.4008397	-0.4008397	-0.4008397	-0.4008397	-0.4008397	-0.4008397	-0.4008397	0.23936918	-0.12938808	-0.189187	-0.4008397	-0.4008397	-0.4008397	-0.4008397	-0.4008397	-0.4008397	-0.4008397	-0.4008397	0.30696696	0.17642178	-0.07386352	0.030846752	0.38898522	0.2322347	-0.0392595	-0.4008397	-0.4008397	-0.4008397	-0.4008397	-0.33655915	-0.34502944	-0.4008397	-0.1210101	-0.4008397	-0.4008397	-0.4008397	-0.4008397	-0.4008397	-0.4008397	-0.4008397	-0.4008397	-0.4008397	-0.4008397	-0.31304127	-0.0817389	-0.4008397	-0.4008397
-0.09760387	-0.4008397	-0.4008397	-0.4008397	-0.4008397	-0.4008397	-0.4008397	-0.4008397	-0.31393453	-0.4008397	-0.4008397	-0.073096484	-0.27931377	-0.4008397	-0.4008397	-0.4008397	-0.4008397	-0.4008397	-0.4008397	-0.4008397	-0.4008397	0.17006788	0.12868199	-0.14831325	0.19698882	0.42623183	0.7554414	0.5826058	0.077724114	-0.4008397	-0.4008397	-0.35212082	-0.4008397	-0.21549419	-0.3971928	-0.10861386	-0.4008397	-0.26631898	-0.4008397	-0.4008397	-0.4008397	-0.4008397	-0.4008397	-0.4008397	-0.14270553	-0.31925625	-0.4008397	-0.19649588	-0.4008397	-0.4008397
-0.4008397	0.1581848	-0.14501148	-0.4008397	-0.4008397	-0.4008397	-0.4008397	-0.32313576	-0.4008397	-0.4008397	-0.1587412	-0.4008397	-0.17291827	-0.4008397	-0.4008397	-0.4008397	-0.4008397	-0.4008397	-0.4008397	-0.4008397	-0.3722753	0.04084311	-0.16181058	-0.17281716	0.20003961	0.78990513	0.9529488	0.60956067	0.4095059	0.14678814	-0.4008397	-0.4008397	-0.4008397	-0.37616485	0.04896645	-0.3625569	-0.4008397	-0.4008397	-0.4008397	-0.4008397	-0.4008397	-0.4008397	-0.33681375	0.102854945	-0.29331753	-0.38336974	-0.4008397	-0.3842427	-0.36836165	-0.4008397
-0.4008397	0.0074323094	-0.050809216	-0.4008397	-0.4008397	-0.4008397	-0.4008397	-0.4008397	-0.4008397	-0.2430035	-0.1346008	-0.4008397	-0.4008397	-0.21548654	-0.4008397	-0.4008397	-0.34579873	-0.4008397	-0.4008397	-0.4008397	-0.4008397	0.05533708	-0.4008397	-0.33325925	0.029333007	0.7876694	1.1527128	0.69105494	0.43613875	0.30477658	-0.4008397	-0.16207726	-0.37896374	-0.2617878	-0.26659784	-0.4008397	-0.4008397	-0.4008397	-0.4008397	-0.4008397	-0.4008397	-0.33454886	-0.11662161	0.045814853	0.005371535	-0.4008397	-0.4008397	-0.4008397	-0.4008397	-0.4008397
-0.4008397	-0.3141516	-0.4008397	-0.4008397	-0.4008397	-0.4008397	-0.4008397	-0.4008397	-0.24751264	-0.4008397	-0.32159376	-0.4008397	-0.4008397	-0.4008397	-0.4008397	-0.4008397	-0.4008397	-0.4008397	-0.4008397	-0.4008397	-0.26022646	0.11135065	-0.4008397	-0.20129383	-0.4008397	0.5347922	0.9671539	0.71178013	0.65859324	0.19130692	-0.4008397	-0.4008397	-0.4008397	-0.4008397	-0.4008397	-0.4008397	-0.4008397	-0.4008397	-0.4008397	-0.4008397	-0.4008397	-0.3132996	-0.02735021	0.2577326	-0.11547735	-0.4008397	-0.3055296	-0.4008397	-0.26101714	-0.056204382
-0.4008397	-0.4008397	-0.4008397	-0.4008397	-0.39116186	-0.4008397	-0.4008397	-0.17043097	-0.4008397	-0.4008397	-0.4008397	-0.4008397	-0.4008397	-0.4008397	-0.074353755	-0.4008397	-0.4008397	-0.4008397	-0.4008397	-0.4008397	-0.34160957	-0.25949234	-0.4008397	-0.2389414	-0.1024249	0.43892026	0.92609656	0.49208498	0.03093436	0.10836593	-0.4008397	-0.4008397	-0.28121856	-0.4008397	-0.3520963	-0.4008397	0.037914045	-0.4008397	-0.4008397	-0.4008397	-0.4008397	-0.28034863	-0.4008397	-0.4008397	-0.31208262	-0.18665609	-0.4008397	-0.4008397	-0.3143685	0.25664765
-0.4008397	-0.4008397	-0.4008397	-0.4008397	-0.4008397	-0.3458119	-0.4008397	-0.4008397	-0.07078987	-0.006876383	-0.3265678	-0.4008397	-0.38161123	-0.4008397	-0.4008397	-0.4008397	-0.4008397	-0.4008397	-0.4008397	-0.4008397	-0.2735167	-0.4008397	-0.4008397	-0.4008397	-0.4008397	0.030215604	0.750545	0.09592156	0.13919665	0.5191804	-0.24378122	-0.4008397	-0.4008397	-0.4008397	-0.07835565	-0.4008397	-0.20592672	-0.4008397	-0.24009825	-0.24435222	-0.18654315	0.01763007	-0.4008397	-0.4008397	-0.29032764	0.0890034	-0.4008397	-0.4008397	-0.24826512	-0.21224537
-0.037248395	-0.4008397	-0.4008397	-0.4008397	-0.4008397	-0.4008397	-0.4008397	-0.2711496	-0.4008397	-0.21468852	-0.27122447	-0.4008397	-0.4008397	-0.4008397	-0.4008397	-0.24283364	-0.4008397	-0.4008397	-0.4008397	-0.4008397	-0.2843578	-0.27848592	-0.1011674	-0.4008397	-0.19943568	-0.241725	0.74217695	0.31648365	0.12776324	0.40319908	0.41623446	-0.4008397	-0.32069695	-0.3734374	0.1641735	0.21410045	-0.4008397	-0.4008397	0.061181355	-0.09879714	-0.4008397	-0.4008397	-0.3151084	-0.16721313	-0.061023127	0.13917583	0.026294243	-0.4008397	-0.25727478	-0.10594931
0.06394971	-0.4008397	-0.4008397	-0.33322546	-0.27334	-0.4008397	-0.4008397	-0.4008397	-0.18955958	-0.4008397	-0.4008397	-0.4008397	-0.09416405	-0.4008397	-0.4008397	-0.33026046	-0.07231012	-0.4008397	-0.4008397	-0.4008397	-0.4008397	-0.4008397	-0.0053556366	-0.4008397	-0.4008397	-0.3115538	0.6986288	0.37799764	-0.17653689	0.35597688	0.09832341	0.03601418	-0.35507634	-0.4008397	0.39867306	-0.21943682	-0.4008397	-0.4008397	-0.09689798	-0.29881048	-0.4008397	-0.4008397	-0.35733667	-0.21130843	-0.4008397	-0.02046273	0.107811116	-0.3986418	-0.4008397	-0.21796413
0.2122884	0.22477102	0.12130328	0.048778646	-0.4008397	-0.4008397	-0.4008397	-0.4008397	-0.3390389	-0.4008397	-0.4008397	-0.4008397	-0.4008397	-0.4008397	-0.4008397	-0.026819434	-0.29140887	-0.4008397	-0.4008397	-0.4008397	-0.4008397	-0.26415667	-0.18292624	-0.4008397	-0.4008397	-0.31212786	0.8558439	0.7010894	-0.36953846	0.014462145	0.5083055	-0.4008397	-0.38651446	-0.4008397	0.05318349	-0.4008397	-0.4008397	-0.4008397	-0.4008397	-0.4008397	-0.4008397	-0.4008397	-0.4008397	-0.4008397	-0.4008397	-0.4008397	0.109827906	-0.2379895	-0.4008397	-0.4008397
-0.06949586	0.15967685	0.4599526	0.6431824	0.44952068	-0.11234919	-0.20881817	-0.4008397	-0.4008397	-0.4008397	-0.4008397	-0.4008397	-0.4008397	-0.4008397	-0.4008397	-0.4008397	-0.12715982	-0.27969182	-0.4008397	-0.4008397	-0.4008397	-0.2661828	-0.4008397	-0.4008397	-0.4008397	0.13696885	0.981819	1.0899187	-0.048141204	0.22353123	0.49036944	-0.122612216	-0.4008397	-0.4008397	0.27419114	-0.4008397	-0.4008397	-0.4008397	-0.4008397	-0.4008397	-0.4008397	-0.4008397	-0.4008397	-0.4008397	-0.4008397	-0.4008397	0.10288194	-0.1319221	-0.36668128	-0.4008397
-0.23899882	-0.25148636	-0.08145267	0.4003252	0.3109266	0.3936714	0.19702537	-0.19782314	-0.4008397	-0.4008397	-0.4008397	-0.19449265	-0.4008397	-0.4008397	-0.4008397	-0.4008397	-0.4008397	-0.3614438	-0.4008397	-0.4008397	-0.20040934	0.0017619833	-0.4008397	-0.4008397	-0.17405492	0.19780256	0.7948115	1.1426381	0.27195925	0.32105106	0.5913658	0.13270748	-0.4008397	-0.28002435	0.38124922	-0.17614585	-0.26849204	-0.4008397	-0.4008397	-0.4008397	-0.4008397	0.028211245	-0.357215	-0.4008397	-0.4008397	-0.4008397	-0.29537877	0.05493488	-0.03642381	-0.4008397
-0.4008397	-0.4008397	-0.18998237	0.11827367	-0.35810497	-0.31697005	0.12646535	-0.4008397	-0.2946477	-0.2585071	-0.16532928	0.23451881	-0.20610227	-0.3930085	-0.36393586	-0.35715568	-0.4008397	-0.28187916	-0.4008397	-0.4008397	-0.4008397	-0.1346931	-0.4008397	-0.4008397	-0.3702047	0.077837914	0.7119162	1.1699634	0.43919945	0.2447455	0.44166365	0.12583178	-0.4008397	-0.4008397	0.38129243	0.070069455	-0.4008397	-0.4008397	-0.4008397	-0.38212374	-0.4008397	-0.38381186	-0.38802665	-0.2957624	-0.4008397	-0.4008397	-0.22393572	0.18053079	0.038414415	-0.4008397
-0.4008397	-0.4008397	-0.4008397	-0.28020638	-0.4008397	-0.4008397	0.5569087	-0.4008397	-0.4008397	-0.4008397	-0.3055135	-0.20083895	0.3039867	0.2696955	0.4159519	0.06372046	-0.4008397	-0.4008397	-0.4008397	-0.20410433	-0.4008397	-0.4008397	-0.4008397	-0.4008397	-0.4008397	-0.20789634	0.14682484	0.9498902	0.71576226	0.15748934	0.22214067	0.24335773	-0.22329383	-0.34507042	0.10138715	-0.20410696	-0.4008397	-0.36289755	-0.4008397	-0.23847476	-0.18979605	-0.4008397	-0.4008397	-0.05803193	-0.35704526	-0.08044657	-0.29857597	-0.15489918	-0.025820844	-0.4008397
-0.4008397	-0.4008397	-0.4008397	-0.4008397	-0.22866265	-0.17089286	0.2265119	-0.14714174	-0.395579	-0.4008397	-0.4008397	-0.4008397	-0.20266737	-0.24316828	-0.1684258	0.08716445	-0.30587468	-0.1969113	0.040564265	0.2846551	0.3168966	0.5257316	-0.4008397	-0.32312483	-0.4008397	-0.23109894	-0.29892358	0.82105184	1.1647496	0.11079892	-0.0048473813	0.31928834	0.020589592	-0.07805951	-0.044269536	-0.34266627	-0.4008397	-0.4008397	-0.4008397	-0.24362206	-0.19208223	-0.21668692	-0.4008397	-0.3798645	-0.4008397	-0.18195528	-0.36312082	-0.4008397	0.071807854	-0.36298984
-0.4008397	-0.4008397	-0.4008397	-0.4008397	-0.4008397	0.20818156	-0.13969326	-0.055212367	0.056562573	-0.13059472	-0.4008397	-0.4008397	-0.15946342	-0.4008397	-0.4008397	-0.19830835	-0.4008397	-0.4008397	-0.14127758	0.035767283	0.39492545	0.6005269	0.612563	0.37001163	-0.11957567	-0.4008397	-0.4008397	0.41445577	1.3579887	0.7991953	2.734892e-05	-0.112738825	0.08172348	-0.14233764	0.2649324	-0.3685818	-0.4008397	-0.39208728	-0.4008397	-0.4008397	-0.116927326	-0.4008397	-0.4008397	-0.4008397	-0.4008397	-0.4008397	-0.4008397	-0.4008397	-0.22589728	0.21099955
-0.4008397	-0.4008397	-0.4008397	-0.1670472	-0.27899462	0.10748414	0.2950059	-0.249883	-0.22787583	-0.09837913	-0.2558719	-0.39964813	-0.4008397	-0.4008397	-0.4008397	-0.4008397	-0.4008397	-0.4008397	-0.4008397	-0.25914645	0.04119334	-0.1909331	0.24350727	0.08576141	0.16592373	0.11694217	0.39321223	0.4000111	1.3406671	0.90030503	0.11582774	-0.011185152	-0.19377606	-0.28166217	0.18261153	0.16814597	-0.4008397	-0.4008397	-0.4008397	-0.4008397	-0.4008397	-0.4008397	-0.4008397	-0.4008397	-0.39278218	-0.4008397	-0.4008397	-0.4008397	-0.4008397	0.039722715
-0.4008397	-0.4008397	-0.4008397	-0.4008397	-0.4008397	-0.27471602	0.26323482	-0.2025082	-0.4008397	-0.30226448	-0.171358	-0.3835998	-0.4008397	-0.4008397	-0.4008397	-0.4008397	-0.4008397	-0.4008397	-0.4008397	-0.4008397	-0.051224504	-0.067600645	-0.4008397	-0.4008397	-0.4008397	-0.4008397	0.3485793	0.34284505	0.9802195	0.84985626	0.3198742	0.20415337	-0.09100472	0.2106238	0.31937438	0.15958187	0.13733001	-0.26939288	-0.4008397	-0.4008397	-0.30557784	-0.4008397	-0.25234252	-0.4008397	-0.11019173	-0.21119387	-0.4008397	-0.4008397	-0.4008397	-0.051364105
-0.4008397	-0.4008397	-0.4008397	-0.4008397	-0.4008397	-0.4008397	-0.27582842	0.025591714	-0.4008397	-0.07854256	-0.048535716	0.32173088	-0.18706588	-0.4008397	-0.4008397	-0.4008397	-0.4008397	-0.4008397	-0.4008397	-0.4008397	-0.12538907	-0.124999106	-0.29822457	-0.4008397	-0.4008397	-0.4008397	0.33770064	0.64950114	0.8790548	0.5668252	-0.22134371	-0.4008397	0.2093062	0.38161653	0.18269368	0.31597236	0.39325514	0.01567035	-0.18789689	-0.20015025	-0.36598572	-0.4008397	-0.1814472	-0.4008397	-0.06716736	-0.4008397	-0.4008397	-0.4008397	-0.4008397	-0.2629664
-0.4008397	-0.4008397	-0.4008397	-0.08829063	-0.4008397	-0.4008397	-0.4008397	-0.4008397	-0.28949133	-0.1135873	0.101504885	0.4554915	0.17493173	-0.13839053	-0.4008397	-0.4008397	-0.4008397	-0.4008397	-0.4008397	-0.4008397	-0.4008397	-0.4008397	-0.29901487	-0.32269606	-0.4008397	-0.36334717	0.67273617	0.6189407	1.0918077	0.5852129	-0.09850374	-0.28612718	-0.19541113	-0.048886247	0.32807907	0.1172837	0.4875278	0.124375306	-0.14643471	0.41164356	0.30732214	0.22879207	0.040086035	0.0058189505	-0.3020245	-0.4008397	-0.4008397	-0.38836646	-0.38102055	-0.4008397
-0.4008397	-0.4008397	-0.35118538	-0.25150958	-0.4008397	-0.4008397	-0.4008397	-0.4008397	-0.4008397	-0.1751395	0.18613751	-0.028192213	0.5306027	0.6059282	-0.14933476	-0.4008397	-0.4008397	-0.4008397	-0.4008397	-0.4008397	-0.4008397	-0.4008397	-0.14524929	-0.25456154	-0.32397786	0.072973445	0.32304034	0.88535607	0.96438384	0.98498315	-0.27783364	-0.4008397	-0.4008397	-0.13194093	0.31452063	-0.008566152	-0.4008397	-0.4008397	-0.4008397	0.28122085	0.59265226	-0.10723171	0.38066727	0.17876802	0.23862004	-0.4008397	-0.4008397	-0.2628261	-0.4008397	-0.4008397
-0.4008397	-0.4008397	-0.4008397	-0.4008397	-0.4008397	-0.4008397	-0.4008397	-0.4008397	-0.4008397	-0.4008397	-0.009602782	0.34771317	0.4348545	0.52111083	0.32259357	-0.28175345	-0.07946282	-0.4008397	-0.4008397	-0.4008397	-0.4008397	-0.067254305	0.10860873	-0.4008397	-0.37417325	-0.06687067	-0.17199574	0.2804412	0.3802906	0.93933666	0.34717336	-0.4008397	-0.4008397	-0.237728	0.3257626	0.23693022	-0.4008397	-0.4008397	-0.4008397	-0.4008397	-0.4008397	-0.39433342	-0.2872529	0.08382444	0.28877953	-0.4008397	-0.23462789	-0.1672431	-0.2272257	-0.4008397
-0.4008397	-0.4008397	-0.4008397	-0.4008397	-0.4008397	-0.4008397	-0.4008397	-0.4008397	-0.4008397	-0.22725007	-0.4008397	-0.09229394	0.25183254	0.5779976	0.42970195	0.44653994	-0.28741607	-0.37327152	-0.4008397	-0.4008397	-0.16059698	0.10014579	-0.14856899	-0.2257627	-0.20641626	-0.006684663	-0.3942564	0.317341	0.4818933	1.0904657	0.36663786	-0.37998238	-0.34066054	0.109559424	0.025820162	0.4155262	-0.39801544	-0.4008397	-0.4008397	-0.4008397	-0.4008397	-0.4008397	-0.4008397	-0.4008397	-0.4008397	-0.4008397	-0.4008397	-0.31861863	-0.4008397	-0.4008397
-0.4008397	-0.4008397	-0.084902905	-0.15037225	-0.4008397	-0.4008397	-0.4008397	-0.4008397	-0.4008397	-0.4008397	-0.12379749	-0.08619063	-0.014360484	-0.30732432	0.28472805	0.4128852	-0.25082013	-0.29991394	-0.38657787	-0.21047717	0.34086144	-0.13998161	-0.21236068	-0.4008397	0.48739552	0.35590097	0.25615582	0.28025764	0.55443114	0.8787719	0.48601797	-0.05854772	-0.4008397	0.012876084	0.046837226	0.01576127	-0.4008397	-0.4008397	-0.4008397	-0.4008397	-0.4008397	-0.4008397	-0.4008397	-0.4008397	-0.21721022	-0.37154913	-0.4008397	-0.4008397	-0.4008397	-0.4008397
-0.4008397	-0.4008397	0.18135025	-0.20768683	-0.1851036	-0.4008397	-0.4008397	-0.4008397	-0.17030483	-0.25336024	-0.4008397	-0.23826583	-0.1728538	-0.4008397	0.15330592	0.3306727	0.07218806	-0.10763009	-0.04338785	0.5902645	0.06881297	-0.28926447	-0.4008397	-0.112325735	0.6344513	0.067024164	-0.30361804	0.17323226	0.27040005	0.7758766	1.004317	-0.07185734	-0.4008397	-0.21206985	0.2060859	-0.09264063	-0.4008397	-0.4008397	-0.4008397	-0.4008397	-0.4008397	-0.4008397	-0.4008397	-0.4008397	-0.11305566	-0.3084584	-0.2293345	-0.4008397	-0.4008397	-0.4008397
-0.4008397	-0.4008397	0.14741372	-0.4008397	-0.4008397	-0.29388833	-0.4008397	-0.29546317	-0.0079987	-0.22076307	-0.4008397	-0.4008397	-0.4008397	-0.2544736	0.10253434	-0.19883223	0.29919595	0.47956544	0.20193897	0.6879296	-0.2275547	-0.4008397	-0.4008397	0.28715774	0.53143245	-0.4008397	-0.33867487	0.23952524	0.1524112	0.7048486	1.1503081	0.27922365	-0.4008397	-0.2714076	0.4174103	0.079231344	-0.4008397	-0.4008397	-0.4008397	-0.4008397	-0.4008397	-0.22099763	-0.4008397	-0.4008397	-0.26671892	-0.4008397	-0.4008397	-0.4008397	-0.4008397	-0.4008397
-0.4008397	-0.4008397	-0.01765522	-0.4008397	-0.3387782	-0.36095533	-0.4008397	-0.30968902	-0.3835607	-0.4008397	-0.4008397	-0.4008397	-0.4008397	-0.4008397	-0.16409914	-0.003727289	-0.1259236	0.3455496	0.60937303	0.19122633	-0.36814243	-0.4008397	-0.4008397	0.59359986	0.4961774	-0.4008397	-0.4008397	0.46891412	-0.116858855	0.8157699	1.1693244	0.5162566	-0.17210178	-0.34954768	0.32358924	0.1361813	-0.4008397	-0.4008397	-0.4008397	-0.4008397	-0.4008397	-0.4008397	-0.4008397	-0.4008397	-0.4008397	-0.4008397	-0.4008397	-0.4008397	-0.02261728	-0.4008397
-0.4008397	-0.4008397	-0.39562356	-0.4008397	-0.4008397	-0.4008397	-0.3356027	-0.4008397	-0.4008397	-0.4008397	-0.4008397	-0.4008397	-0.4008397	-0.12332791	-0.4008397	-0.4008397	-0.017219154	0.32396087	0.17092074	0.4106405	-0.4008397	-0.4008397	0.20143916	0.72110397	0.3231976	-0.3200176	-0.000462859	0.25673014	0.10952267	0.71360075	0.8197799	0.4630663	-0.28899598	-0.33170697	0.38932833	0.025417106	-0.29666	-0.4008397	-0.23488139	-0.4008397	-0.4008397	-0.4008397	-0.4008397	-0.4008397	-0.4008397	-0.4008397	-0.31750587	-0.18396184	0.26909113	-0.13171633
-0.3654265	-0.4008397	-0.4008397	-0.4008397	-0.4008397	-0.4008397	-0.4008397	-0.4008397	-0.4008397	-0.4008397	-0.4008397	-0.4008397	-0.4008397	-0.4008397	-0.4008397	-0.4008397	0.3655786	0.24356449	0.19062966	0.2716639	0.31069142	-0.19419928	0.37897313	0.54833055	-0.044869367	-0.4008397	0.06735584	-0.10495884	-0.28367975	0.73064333	0.90308607	0.4422599	-0.27896735	-0.4008397	0.49269304	0.23670061	-0.4008397	-0.4008397	0.01829519	-0.22230841	-0.4008397	-0.4008397	-0.4008397	-0.4008397	-0.4008397	-0.4008397	-0.4008397	-0.043940566	0.27727833	0.07292537
-0.16061617	-0.4008397	-0.3583314	-0.4008397	-0.4008397	-0.4008397	-0.4008397	-0.26866868	-0.4008397	-0.4008397	-0.4008397	-0.23219416	-0.4008397	-0.06726581	0.009190122	-0.4008397	0.20935988	0.505215	0.35326713	0.09921733	0.36518887	0.073743	0.29637733	0.25946638	-0.3663262	-0.4008397	-0.20680422	-0.4008397	-0.10687708	0.52454257	1.1245229	0.7411541	-0.3122351	-0.4008397	0.46038604	-0.10867071	-0.39622587	-0.23342976	-0.36941636	-0.2877875	-0.4008397	-0.4008397	-0.4008397	-0.4008397	-0.4008397	-0.4008397	-0.4008397	0.07853675	0.1132534	-0.14719589
-0.4008397	-0.4008397	-0.1835857	-0.4008397	-0.4008397	-0.4008397	-0.4008397	-0.4008397	-0.4008397	-0.4008397	-0.4008397	-0.4008397	-0.21314505	0.079059005	-0.0037701826	0.15869163	-0.028499447	0.04657294	0.50754374	0.5128572	0.272639	0.47791258	0.52681607	-0.048110012	-0.4008397	-0.4008397	-0.4008397	-0.4008397	0.06265148	0.522297	1.1522803	0.91907644	-0.33709568	-0.4008397	0.16434705	0.19229041	-0.4008397	-0.4008397	0.0021763372	-0.4008397	-0.4008397	-0.4008397	-0.4008397	-0.4008397	-0.4008397	-0.4008397	0.005864119	0.31505674	0.068767875	-0.13581848
0.010228421	-0.31536767	-0.03204558	-0.4008397	-0.4008397	-0.4008397	-0.4008397	-0.4008397	-0.4008397	-0.4008397	-0.4008397	-0.4008397	-0.21831568	-0.092908755	0.005323915	0.011597611	0.10806999	-0.024878418	0.16036068	-0.035762884	0.22013779	0.8327566	0.5419186	0.2012459	-0.23723626	-0.4008397	-0.4008397	-0.3776696	0.047181085	0.3088743	0.96022576	0.53509843	0.46750584	-0.1610704	0.24756658	0.31802085	-0.4008397	-0.4008397	-0.18538205	-0.4008397	-0.2130715	-0.4008397	-0.30589458	-0.4008397	-0.4008397	-0.4008397	0.3027794	0.49173647	0.5225712	-0.0045511434
-0.18264686	-0.112940304	-0.22833803	-0.4008397	-0.4008397	-0.10695655	-0.2696778	-0.18417472	-0.4008397	-0.4008397	-0.18033765	-0.26495168	-0.25418624	-0.081709854	-0.0017989625	-0.2745102	0.06493337	-0.32210964	-0.4008397	-0.1483108	0.45204416	0.9539471	0.084957935	0.27754366	-0.023565974	-0.4008397	-0.37031624	-0.20290762	0.11307333	0.18441544	0.90400386	1.3757484	0.34378356	-0.20778467	0.41556346	0.3551907	-0.4008397	-0.4008397	-0.3651264	-0.4008397	-0.22779606	-0.17035326	-0.2063534	-0.4008397	-0.4008397	-0.4008397	0.007308026	0.29410616	0.46287543	-0.4008397
-0.4008397	-0.4008397	-0.4008397	-0.4008397	-0.3233619	0.22755693	-0.034079105	-0.4008397	-0.4008397	-0.4008397	-0.4008397	-0.4008397	0.17746659	-0.14911087	0.01019632	-0.19066614	-0.06730827	-0.4008397	-0.4008397	-0.36910412	0.7003421	0.80524075	-0.04425422	0.14783345	0.19607781	0.12679961	-0.4008397	-0.4008397	-0.30163905	0.332867	1.1269488	1.2846286	0.68255603	-0.08061931	0.6754278	0.5272085	-0.18912251	-0.22219849	-0.4008397	-0.4008397	-0.4008397	0.26273566	0.16656853	-0.4008397	-0.4008397	0.20190354	0.39586017	0.13975096	0.007431349	-0.3365665
-0.4008397	-0.37016773	-0.32974365	-0.4008397	-0.4008397	-0.24602968	-0.3545987	-0.4008397	-0.23789011	-0.4008397	-0.4008397	-0.4008397	-0.20359121	-0.24251668	-0.108204134	0.18602489	-0.35154337	-0.34823495	-0.4008397	0.102579884	1.0817599	0.46659893	-0.4008397	0.14223208	0.009891513	0.24022235	-0.0525143	-0.4008397	-0.4008397	0.12948284	1.0201981	1.261349	0.4573738	-0.14907396	0.82411444	0.47582114	0.24335723	-0.31666178	-0.4008397	-0.4008397	-0.4008397	0.13195309	-0.0153448675	-0.0056992676	-0.4008397	0.10801115	0.38135624	0.21066803	-0.4008397	-0.4008397
-0.4008397	-0.20054734	-0.4008397	-0.4008397	-0.4008397	-0.4008397	-0.4008397	-0.29184878	-0.20379123	-0.4008397	-0.4008397	-0.4008397	0.028429987	0.08323722	-0.00012175578	0.5109334	-0.4008397	-0.4008397	-0.4008397	0.5769006	1.1040225	-0.29289654	0.017600194	-0.17505941	0.052113798	0.101694204	0.21360801	-0.035332102	-0.4008397	-0.4008397	0.43364236	1.3788086	0.67966855	-0.095182665	0.737035	0.38501418	0.13126487	-0.22081158	-0.4008397	-0.4008397	-0.4008397	-0.094409436	-0.3036045	-0.23958741	-0.30994663	-0.05250596	-0.020043978	-0.07056681	-0.4008397	-0.4008397
-0.36299282	-0.013199519	-0.4008397	-0.4008397	-0.4008397	-0.4008397	-0.4008397	0.090628155	-0.11128038	-0.4008397	-0.4008397	-0.014756335	-0.06805913	0.06750245	0.4613163	0.53525597	-0.24926864	-0.4008397	-0.2067259	0.9919839	1.1075695	-0.4008397	-0.1548126	-0.3016738	-0.30444232	-0.07890388	0.5888612	0.31591314	-0.4008397	-0.4008397	0.20554432	0.5094432	0.8095348	0.028040327	0.597164	0.5355116	-0.16538608	-0.1111631	-0.4008397	-0.33515415	-0.4008397	-0.4008397	-0.27910513	-0.39518347	-0.26205212	-0.35786697	-0.4008397	-0.28522938	-0.4008397	-0.4008397
-0.4008397	-0.043626055	-0.4008397	-0.4008397	-0.4008397	-0.4008397	-0.38298813	0.06916153	-0.33031747	-0.4008397	-0.4008397	-0.20836945	0.013481249	0.13625662	0.75599974	0.6586981	-0.4008397	-0.4008397	0.017774878	0.90503335	0.3376914	-0.4008397	-0.4008397	-0.4008397	-0.22328068	-0.23598312	0.36575416	0.19474818	-0.024027316	-0.21432175	0.35517716	0.54225826	0.83189833	0.13443355	0.5227086	0.26113948	-0.18718949	-0.19841874	-0.4008397	-0.4008397	-0.4008397	-0.4008397	-0.28201944	0.11482983	0.08924287	-0.12723367	-0.4008397	-0.4008397	-0.2699369	-0.4008397
-0.17580453	0.0040140226	-0.4008397	-0.4008397	-0.4008397	-0.4008397	0.1998146	0.19971895	-0.14552934	-0.4008397	-0.4008397	-0.38949612	0.05439503	0.2483597	0.51350594	0.47056133	-0.4008397	-0.008728173	0.49499246	0.53232974	-0.30693224	-0.4008397	-0.4008397	-0.39724743	-0.4008397	-0.20802243	-0.12630346	0.0086837625	-0.13150534	0.007948072	-0.032803237	0.9656921	0.785098	-0.18850443	0.63687766	0.4074956	0.19906066	-0.17332363	-0.4008397	-0.4008397	-0.4008397	-0.4008397	-0.4008397	0.12420025	0.057876635	0.11806656	-0.07635422	-0.4008397	-0.4008397	-0.4008397
-0.23792589	0.071606755	-0.4008397	-0.4008397	-0.4008397	-0.17225452	0.23599899	-0.04175038	-0.044267286	-0.25813496	-0.36266878	-0.4008397	-0.4008397	0.22098343	0.64326626	0.24812387	-0.4008397	0.2991704	0.6791787	0.339878	-0.37026644	-0.4008397	-0.4008397	-0.23001666	-0.3173233	-0.36270902	-0.28818855	0.12035709	-0.14092237	0.056417894	0.30863044	0.9595629	1.1080748	-0.008666271	0.4066646	0.32050505	0.18168661	-0.05317568	-0.4008397	-0.4008397	-0.4008397	-0.4008397	-0.4008397	-0.16610746	0.031341508	0.1778572	0.17668626	-0.0072978144	-0.4008397	-0.4008397
-0.34756136	-0.042646524	-0.4008397	-0.4008397	-0.4008397	0.0047950847	0.13477325	-0.02418777	-0.055860627	-0.4008397	-0.40057975	-0.24256308	-0.24241856	0.5266608	0.6861624	0.026865285	-0.4008397	0.14270455	0.73132175	-0.21456997	-0.2988995	-0.4008397	-0.4008397	-0.35026163	-0.050064195	-0.33721656	-0.14595039	0.105747916	0.3124128	0.44106808	-0.24011001	0.7824758	1.2545865	0.5849599	0.28110713	0.24935977	-0.26495546	-0.32465193	-0.4008397	-0.4008397	-0.4008397	-0.4008397	-0.39428547	-0.13801731	-0.3415287	0.20610803	0.06256149	0.14983533	-0.36371344	0.24078485
0.08000202	-0.18185127	-0.4008397	-0.4008397	-0.4008397	0.18724826	0.004822004	-0.23633946	-0.24185923	-0.34848666	-0.17790304	-0.38933966	-0.4008397	0.66240084	-0.008358963	-0.4008397	-0.019416243	0.8508058	0.29929298	-0.22689852	-0.4008397	-0.4008397	-0.34484142	-0.26459965	-0.4008397	-0.4008397	-0.4008397	0.045477767	0.5100286	0.22855265	-0.4008397	0.57718664	1.383604	0.34425506	0.4122048	-0.17670487	-0.2658393	-0.4008397	-0.4008397	-0.4008397	-0.4008397	-0.4008397	-0.4008397	-0.19559929	-0.08344785	-0.2648912	0.089379355	-0.049113557	0.034687027	-0.08514927
-0.1456621	-0.03058762	-0.4008397	-0.4008397	-0.4008397	-0.06180798	-0.112015694	-0.4008397	-0.22201201	-0.4008397	-0.4008397	-0.4008397	-0.4008397	0.0035160803	0.11836775	0.2738242	1.2812779	0.67220455	-0.13255717	-0.24000002	-0.4008397	-0.4008397	0.16871989	-0.4008397	-0.35716656	-0.4008397	-0.4008397	-0.25333053	0.46510145	0.2469274	-0.27281588	0.112286024	0.7357562	-0.22469772	0.17260288	-0.22459157	-0.4008397	-0.4008397	-0.4008397	-0.31727806	-0.4008397	-0.4008397	-0.23396754	-0.34178835	-0.4008397	-0.4008397	-0.4008397	-0.0424867	-0.4008397	0.090868786
0.030281272	0.08305534	-0.4008397	-0.4008397	-0.2017141	-0.4008397	-0.27661046	-0.4008397	-0.4008397	-0.4008397	-0.4008397	-0.4008397	-0.13073742	0.37235785	0.02923822	0.7341478	1.1920924	0.5681641	-0.15448232	-0.4008397	-0.4008397	-0.4008397	0.040890377	0.042340174	-0.4008397	-0.4008397	-0.3541656	-0.4008397	-0.01095026	0.1485884	0.18285382	0.27918932	0.45780995	-0.17573398	0.3653981	0.1884227	-0.4008397	-0.4008397	-0.4008397	-0.38078153	-0.3896786	-0.37085193	0.024341652	-0.4008397	-0.4008397	-0.4008397	0.029065635	-0.05828922	-0.4008397	-0.21045788
-0.22260585	0.29983604	-0.1502926	-0.25565797	-0.4008397	-0.010520336	-0.4008397	-0.4008397	-0.4008397	-0.4008397	-0.4008397	-0.19389245	0.3342139	-0.03154238	-0.4008397	1.07514	0.87920886	-0.0014375371	-0.2558958	-0.30585015	-0.4008397	-0.4008397	-0.4008397	-0.11400428	-0.35506833	-0.3036647	-0.1852356	-0.4008397	-0.4008397	0.014104865	0.018964127	0.24366494	0.6897747	0.4108815	0.32205376	0.09916057	-0.3219001	-0.4008397	-0.1798818	-0.21269812	-0.4008397	-0.4008397	-0.23605075	-0.4008397	-0.4008397	-0.4008397	-0.06316537	-0.38483045	-0.4008397	0.044353683
-0.4008397	0.2585296	-0.37579182	-0.16336235	-0.4008397	-0.4008397	-0.4008397	-0.4008397	-0.4008397	-0.3789385	-0.32842234	-0.32111412	0.06308314	0.06554879	0.50811356	0.9513093	0.58483	0.27607137	-0.4008397	-0.4008397	-0.4008397	-0.4008397	-0.4008397	-0.37433708	0.092418425	-0.3324857	-0.28696755	-0.4008397	-0.4008397	-0.4008397	-0.103016436	0.24955906	0.6963812	0.59553355	0.39839345	0.3099361	-0.4008397	-0.4008397	-0.022916095	-0.4008397	-0.4008397	-0.39402202	-0.25353307	-0.4008397	-0.4008397	-0.4008397	-0.4008397	-0.4008397	-0.4008397	0.24866265
-0.4008397	0.12148507	-0.046344135	-0.37854132	-0.31368986	-0.4008397	-0.4008397	-0.027404226	-0.019887064	-0.4008397	-0.2487571	-0.37199864	0.22432515	0.3260592	0.9762325	0.66861707	0.54459035	0.14417325	-0.4008397	-0.4008397	-0.4008397	-0.4008397	-0.4008397	-0.19028406	0.20971057	0.075097054	-0.21862647	-0.4008397	-0.36423206	-0.28026047	-0.1841108	0.19175228	0.12284948	0.5204673	0.625535	0.30819944	0.21689458	-0.4008397	-0.075831175	-0.19488722	-0.13769022	0.14791349	-0.28798217	-0.4008397	-0.4008397	-0.4008397	-0.4008397	-0.4008397	-0.153467	0.19055636
0.045897152	0.19272502	0.35013458	-0.4008397	-0.4008397	-0.4008397	-0.4008397	-0.4008397	-0.35731304	0.011102146	-0.20112395	-0.14209777	0.3014819	0.39861423	0.976005	0.40140572	0.33291736	0.078845926	-0.31570324	-0.4008397	-0.4008397	-0.4008397	-0.4008397	-0.4008397	0.29607522	-0.14186358	-0.25355932	-0.34164533	-0.4008397	-0.047783166	-0.4008397	-0.11428553	0.4096933	0.7261157	0.91086286	0.24337764	0.22297864	0.0894698	-0.11387704	-0.0333055	-0.21154363	0.37562844	-0.38607925	-0.4008397	-0.4008397	-0.4008397	-0.4008397	-0.29800776	0.5909154	0.3697532
-0.010903297	0.14139275	-0.22469336	-0.4008397	-0.4008397	-0.4008397	-0.35876775	-0.4008397	-0.4008397	-0.4008397	-0.27738833	-0.03302572	0.18475151	0.81219393	0.3297926	0.12417785	0.065598235	-0.4008397	-0.37730876	-0.4008397	-0.4008397	-0.4008397	-0.29975915	-0.4008397	-0.16489813	-0.19611417	-0.4008397	-0.34407976	-0.4008397	-0.21636811	-0.14107873	-0.4008397	0.6694972	0.9850238	0.6189506	-0.002189228	-0.06514139	0.39436173	-0.11870903	-0.08585939	0.14322494	0.27714264	-0.21031596	-0.4008397	-0.4008397	-0.4008397	-0.4008397	-0.19971444	0.63725096	0.22747149
-0.3285549	-0.035975307	-0.29521045	-0.4008397	-0.3138106	-0.1849556	-0.4008397	-0.4008397	-0.4008397	-0.4008397	-0.4008397	0.20347673	0.5496432	0.4410439	-0.32073745	0.10860858	-0.4008397	-0.4008397	-0.4008397	-0.26925796	-0.13599713	-0.4008397	-0.21342699	-0.22353517	0.0017164608	0.023689322	-0.18123467	-0.4008397	-0.4008397	-0.4008397	-0.21192805	-0.4008397	0.54887336	1.0565431	0.7840743	0.2763559	-0.37702358	-0.24939406	-0.102749944	-0.13369358	-0.036197156	-0.3579274	-0.27957043	-0.2607044	-0.4008397	-0.4008397	-0.4008397	0.24425565	0.47253117	0.26656044
-0.3462124	-0.22667706	-0.4008397	-0.4008397	0.002507633	-0.11520713	-0.4008397	-0.4008397	-0.4008397	-0.4008397	-0.4008397	0.16329995	0.66631347	0.50251067	-0.35972664	-0.23237425	-0.4008397	-0.4008397	-0.36346024	-0.06906275	-0.19702879	-0.4008397	-0.049888957	0.27736977	-0.1162563	-0.3517873	-0.3384717	-0.4008397	-0.4008397	-0.2676604	0.08652941	-0.3173531	0.278543	0.89370185	0.9025641	0.099184625	-0.2243804	-0.4008397	0.08550172	-0.026322603	0.00413133	-0.4008397	-0.07822795	-0.1528309	-0.4008397	-0.1548667	-0.4008397	0.5374326	0.06432325	0.14062108
-0.27805132	-0.4008397	-0.4008397	0.044135295	-0.074060954	-0.1919222	-0.4008397	-0.4008397	-0.4008397	-0.4008397	-0.4008397	-0.13778013	0.6979968	0.8348898	-0.072131135	-0.23267339	-0.4008397	-0.4008397	-0.4008397	-0.22581312	0.12880144	-0.22428946	0.33349562	-0.24574749	-0.4008397	-0.4008397	-0.25834045	-0.4008397	-0.4008397	-0.4008397	0.07375296	-0.3563354	0.094544664	0.669907	0.67101884	-0.020616207	-0.21226385	0.19034404	0.24418956	0.32398537	-0.10894397	-0.4008397	-0.21596715	-0.14977594	-0.4008397	-0.02691245	0.13047731	0.31797412	0.063154474	-0.39548758
-0.4008397	-0.4008397	-0.4008397	-0.4008397	-0.4008397	-0.17404494	-0.31173888	-0.4008397	-0.4008397	-0.4008397	-0.4008397	0.11287385	0.50898826	0.6015486	-0.053525478	-0.02329476	-0.4008397	-0.4008397	-0.4008397	0.02881277	0.044054005	0.2793212	0.29194236	-0.12419651	-0.4008397	-0.4008397	-0.4008397	-0.4008397	-0.4008397	-0.4008397	-0.042438347	-0.32151157	0.24601376	0.86807233	-0.060388464	0.3918726	0.08515812	0.31322852	-0.17191134	0.34175187	-0.4008397	-0.4008397	-0.4008397	-0.4008397	-0.18597236	-0.114540085	0.63286185	0.07223325	-0.1369019	-0.4008397
-0.4008397	-0.4008397	-0.4008397	-0.4008397	-0.4008397	-0.4008397	-0.4008397	-0.4008397	-0.4008397	-0.4008397	-0.285773	0.45350662	0.2651217	0.20471233	-0.2898798	-0.19318007	-0.39534932	-0.4008397	-0.4008397	-0.25222507	-0.16127224	0.18678857	0.1322927	-0.39651385	-0.4008397	-0.4008397	-0.4008397	-0.4008397	-0.4008397	-0.35160765	-0.3442451	-0.4008397	0.39730066	0.5878878	0.028258968	-0.22334747	0.14496647	0.59843713	0.54495364	0.309724	-0.27507785	-0.4008397	-0.4008397	-0.4008397	-0.4008397	0.038344502	0.42083594	0.09734133	-0.04007125	-0.4008397
-0.4008397	-0.4008397	-0.4008397	-0.29506847	-0.31592843	-0.4008397	-0.4008397	-0.4008397	-0.4008397	-0.4008397	-0.038914733	0.5840068	0.38623834	-0.1966781	-0.26294228	-0.09446231	-0.4008397	-0.4008397	-0.4008397	-0.28403118	-0.4008397	-0.4008397	-0.025528524	-0.08522235	-0.4008397	-0.4008397	-0.4008397	-0.2310317	-0.4008397	-0.4008397	-0.4008397	-0.4008397	0.09810786	0.39386237	0.44804373	0.2562477	0.26723754	0.6288597	0.43175763	-0.19490941	-0.32721463	-0.3180348	-0.2587542	-0.28886902	-0.35233143	0.38080806	0.38435152	0.046321034	-0.4008397	-0.4008397
-0.4008397	-0.4008397	-0.4008397	-0.4008397	-0.4008397	-0.4008397	-0.4008397	-0.4008397	-0.4008397	-0.4008397	0.32410407	0.775078	0.42194566	-0.4008397	-0.4008397	-0.2727203	-0.4008397	-0.3652085	-0.3418797	0.07023881	-0.4008397	-0.4008397	-0.4008397	0.14454637	-0.009498265	-0.4008397	-0.4008397	-0.3441414	-0.4008397	-0.4008397	-0.4008397	-0.4008397	-0.00065771374	0.43058196	0.6217777	0.037509475	0.24191582	-0.13256948	0.51875275	-0.4008397	-0.31689543	-0.3291001	-0.30423814	-0.4008397	-0.4008397	0.73117775	0.562962	-0.19308099	-0.4008397	-0.4008397
-0.4008397	-0.4008397	-0.4008397	-0.4008397	-0.4008397	-0.4008397	-0.4008397	-0.4008397	-0.4008397	-0.4008397	-0.19143811	0.71006066	-0.17409089	-0.4008397	-0.4008397	-0.4008397	-0.4008397	-0.27095947	0.20638163	0.076146424	-0.1613626	-0.4008397	-0.4008397	-0.1782574	-0.4008397	-0.2057764	-0.4008397	-0.4008397	-0.4008397	-0.4008397	-0.4008397	-0.012051118	0.042067695	0.24537851	0.24865675	0.21399318	0.3612055	0.093535535	-0.11029024	-0.4008397	-0.3910819	-0.24484065	-0.4008397	-0.4008397	-0.4008397	0.75155073	0.45398194	-0.4008397	-0.4008397	-0.34467232
-0.4008397	-0.4008397	-0.4008397	-0.28603488	-0.2546126	-0.4008397	-0.4008397	-0.4008397	-0.4008397	-0.3676029	-0.047498655	-0.09681548	-0.4008397	-0.4008397	-0.4008397	-0.4008397	-0.4008397	-0.34662473	-0.2609721	0.07504959	0.25242302	-0.4008397	-0.4008397	-0.4008397	-0.4008397	0.28866524	-0.4008397	-0.4008397	-0.4008397	-0.4008397	-0.07144354	0.12273655	-0.15274718	0.21684666	0.12749723	-0.09657427	-0.37215123	-0.17819837	-0.4008397	-0.4008397	0.057107933	-0.030033235	-0.4008397	-0.4008397	0.14515883	0.29890975	0.40424925	-0.4008397	-0.4008397	-0.4008397
-0.4008397	-0.4008397	-0.4008397	-0.4008397	0.124738224	-0.4008397	-0.4008397	-0.4008397	-0.4008397	0.3126151	0.42994365	-0.4008397	-0.36993846	-0.4008397	-0.4008397	-0.4008397	-0.20443454	-0.030404694	-0.4008397	0.2000429	-0.33159125	-0.4008397	-0.4008397	-0.4008397	-0.4008397	-0.11064193	-0.4008397	-0.4008397	-0.4008397	-0.4008397	-0.35072726	-0.4008397	-0.4008397	0.16485384	0.3474912	0.2663474	-0.013276005	-0.07842528	-0.4008397	-0.4008397	-0.32630098	-0.0035318022	-0.09422146	-0.4008397	0.40544346	0.28934652	0.23322704	-0.4008397	-0.4008397	-0.4008397
-0.4008397	-0.4008397	-0.4008397	-0.4008397	-0.38150012	-0.27621228	-0.4008397	-0.4008397	0.098729804	0.270249	0.43489248	-0.4008397	-0.4008397	-0.4008397	-0.4008397	-0.4008397	-0.097945586	0.11832104	-0.1362864	-0.08915965	-0.14438029	-0.4008397	-0.4008397	-0.4008397	-0.4008397	-0.3931163	-0.4008397	-0.2553686	0.03951803	-0.4008397	-0.4008397	-0.4008397	-0.13848248	0.30050752	0.6208701	0.05315053	-0.4008397	-0.4008397	-0.4008397	-0.4008397	-0.4008397	-0.4008397	-0.25614384	-0.4008397	0.2517583	-0.030481536	-0.31588048	-0.3267346	-0.4008397	-0.4008397
-0.4008397	-0.4008397	-0.4008397	-0.4008397	-0.4008397	-0.3631264	-0.4008397	-0.32581043	0.3247787	-0.29000142	-0.4008397	-0.4008397	-0.4008397	-0.4008397	-0.4008397	-0.4008397	-0.12677784	0.0212239	0.13153875	0.024900157	0.2878371	-0.4008397	-0.4008397	-0.4008397	-0.4008397	-0.35628593	-0.4008397	0.18507358	-0.058861196	-0.4008397	-0.4008397	-0.4008397	-0.4008397	0.43829817	0.50321203	0.15219992	-0.4008397	-0.3815599	-0.3626168	-0.3608717	-0.4008397	-0.4008397	-0.23480368	-0.4008397	-0.06998172	-0.4008397	-0.4008397	-0.32083616	-0.4008397	-0.4008397
-0.4008397	-0.4008397	-0.35265353	-0.23980384	-0.4008397	-0.22495061	-0.4008397	0.12980855	-0.16975005	-0.051597558	-0.4008397	-0.4008397	-0.3786135	-0.4008397	-0.4008397	-0.4008397	-0.4008397	-0.38228405	0.05101676	-0.4008397	0.02213051	-0.4008397	-0.4008397	-0.4008397	-0.4008397	-0.27577808	0.28108904	-0.11031091	-0.17212479	-0.4008397	-0.4008397	-0.4008397	-0.4008397	0.064602144	0.74424267	0.30838394	-0.24094167	-0.4008397	-0.4008397	-0.4008397	-0.4008397	-0.4008397	-0.34866476	-0.4008397	-0.32086247	-0.4008397	-0.4008397	-0.4008397	-0.4008397	-0.4008397
-0.4008397	-0.4008397	-0.03248152	-0.4008397	-0.2682346	-0.31705502	0.27053896	0.3609415	-0.4008397	-0.4008397	-0.4008397	-0.4008397	-0.4008397	-0.4008397	-0.33933222	-0.25935903	-0.39914054	-0.10296947	-0.4008397	-0.17377132	-0.4008397	-0.4008397	-0.4008397	-0.09163587	-0.091475114	0.2808801	0.13248166	-0.06251387	-0.12811519	-0.4008397	-0.4008397	-0.2738913	0.07753525	0.3985349	0.5564412	0.2072802	-0.4008397	-0.4008397	-0.4008397	-0.4008397	-0.26981083	-0.031449415	-0.39923802	-0.25828752	-0.22303738	-0.4008397	-0.4008397	-0.4008397	-0.4008397	-0.4008397
-0.4008397	-0.4008397	0.04300302	-0.1762435	-0.4008397	-0.1042662	0.39389828	0.12428594	-0.4008397	-0.4008397	-0.4008397	-0.4008397	-0.4008397	-0.32546708	-0.4008397	-0.36073545	-0.4008397	-0.4008397	-0.15123053	-0.09620223	-0.4008397	-0.4008397	-0.4008397	0.07417543	0.40835112	-0.032993566	-0.4008397	0.10186629	-0.013106174	-0.1603445	-0.4008397	0.0026056292	-0.21786873	-0.23525593	0.34175965	-0.023283966	-0.4008397	-0.4008397	-0.4008397	-0.4008397	-0.06517733	-0.333175	-0.4008397	-0.4008397	-0.34036702	-0.09609008	-0.4008397	-0.4008397	-0.4008397	-0.32649672
-0.4008397	-0.4008397	-0.4008397	-0.22097984	-0.4008397	0.100941025	0.08974541	-0.4008397	-0.28092128	-0.4008397	-0.4008397	-0.4008397	-0.32585457	0.12661585	-0.29414028	-0.4008397	-0.4008397	-0.24274144	0.1968409	-0.4008397	-0.4008397	-0.4008397	-0.038769193	-0.06086007	-0.4008397	-0.012742348	0.034217898	0.17730953	-0.14065038	-0.33058614	-0.4008397	-0.4008397	-0.285251	-0.15949704	-0.09583522	0.24703598	-0.37067187	-0.4008397	-0.4008397	-0.4008397	-0.21105403	-0.4008397	-0.35889763	-0.07997403	-0.37375766	-0.4008397	-0.32417127	-0.0100311395	-0.20031022	-0.4008397
-0.4008397	-0.4008397	-0.4008397	-0.14632757	0.2891188	0.10085564	-0.031189473	-0.3627347	-0.1193217	-0.4008397	-0.4008397	-0.4008397	-0.15667674	0.23107761	-0.01845127	-0.4008397	-0.4008397	-0.08873703	-0.29100978	-0.06703567	-0.4008397	-0.16736369	0.47107646	0.1338946	-0.10579814	-0.18660632	-0.4008397	-0.4008397	-0.4008397	-0.4008397	-0.4008397	-0.4008397	-0.18259518	-0.08163812	0.22272728	0.18619414	-0.26683867	-0.4008397	-0.4008397	-0.4008397	-0.4008397	-0.4008397	-0.114383474	-0.02389507	-0.4008397	-0.4008397	-0.4008397	0.09532201	0.042494815	-0.4008397
-0.4008397	-0.4008397	-0.4008397	-0.4008397	0.5928025	0.2768541	0.07379659	0.44015253	-0.010954456	-0.34446657	-0.4008397	-0.4008397	-0.22911207	-0.4008397	-0.34982947	-0.4008397	-0.34831512	-0.22595355	0.12345662	-0.4008397	-0.4008397	-0.26415533	-0.043332368	-0.13677204	-0.0048815804	-0.3967624	-0.4008397	-0.4008397	-0.24786344	-0.32203165	-0.4008397	-0.4008397	0.047203783	-0.20450719	0.4310133	0.016603146	0.021226125	-0.4008397	-0.2959379	-0.4008397	-0.4008397	-0.4008397	-0.161643	-0.31688672	-0.4008397	-0.4008397	-0.4008397	-0.26222837	-0.30052462	-0.33018276
-0.4008397	-0.4008397	-0.4008397	-0.4008397	0.67998034	0.0076225135	0.043013535	0.25282475	0.29346788	-0.4008397	-0.4008397	-0.4008397	-0.4008397	-0.27258456	-0.4008397	-0.4008397	-0.4008397	0.13977897	0.10017116	-0.13007645	-0.4008397	-0.4008397	-0.2680755	-0.26356763	-0.33016497	-0.09793866	-0.4008397	-0.19047464	-0.4008397	-0.4008397	-0.4008397	-0.4008397	-0.095496796	-0.16803488	0.17944199	0.41468865	-0.18353133	-0.4008397	-0.4008397	-0.4008397	-0.4008397	-0.4008397	-0.4008397	-0.27619186	-0.4008397	-0.4008397	-0.4008397	-0.07600809	-0.4008397	-0.4008397
-0.4008397	-0.4008397	-0.34519428	-0.4008397	-0.28589207	-0.4008397	-0.04729296	0.0045503853	0.11918367	-0.4008397	-0.4008397	-0.4008397	-0.4008397	-0.4008397	-0.2843959	-0.009498442	-0.24203922	0.07762276	-0.17417373	-0.2540046	0.14365433	-0.14307049	0.027248017	-0.15962131	-0.017635403	0.020557415	-0.2644582	-0.4008397	-0.4008397	-0.4008397	-0.4008397	0.22951038	-0.4008397	-0.4008397	-0.29254556	0.007471159	-0.03888438	-0.4008397	-0.4008397	-0.4008397	-0.4008397	-0.4008397	-0.37400267	-0.4008397	-0.4008397	-0.4008397	-0.21008475	0.21290518	-0.4008397	-0.4008397
-0.4008397	0.012530633	0.52508324	0.19258235	-0.4008397	-0.4008397	-0.22669348	-0.10227407	0.17248853	-0.3595467	-0.4008397	-0.4008397	-0.37357414	-0.4008397	-0.12668276	-0.23676471	0.03929671	-0.019769048	-0.3904896	0.16235128	0.15743671	0.20335354	-0.4008397	-0.03375155	-0.4008397	-0.4008397	-0.4008397	-0.4008397	-0.4008397	-0.4008397	-0.4008397	-0.20495455	-0.4008397	-0.4008397	-0.4008397	-0.12952207	-0.102780834	-0.4008397	-0.4008397	-0.4008397	-0.4008397	-0.20649117	-0.3343431	-0.4008397	-0.4008397	-0.28945866	0.24554877	-0.4008397	-0.4008397	-0.4008397
-0.4008397	0.7251021	0.6911634	0.2586979	-0.34806094	-0.4008397	-0.4008397	0.23294906	-0.15853292	-0.06613474	-0.4008397	-0.032213338	-0.0021675157	-0.39462602	-0.4008397	-0.4008397	-0.09200281	-0.4008397	-0.10129305	0.6328564	0.42631024	-0.12944628	0.0947904	0.065763034	-0.4008397	-0.4008397	-0.4008397	-0.4008397	-0.4008397	-0.4008397	-0.4008397	-0.4008397	-0.4008397	-0.4008397	-0.4008397	-0.36228707	-0.04384323	-0.4008397	-0.4008397	-0.2082241	-0.086220354	-0.14264846	-0.05249547	-0.4008397	-0.4008397	-0.05209666	-0.114423566	-0.4008397	-0.4008397	-0.4008397
0.4298974	1.0341048	0.49191615	-0.0137346685	-0.4008397	-0.32418537	-0.4008397	0.16826057	-0.3600112	0.3049846	-0.24767114	0.07830305	-0.13129388	-0.4008397	-0.4008397	-0.09550736	-0.012293391	-0.034453955	0.6325732	0.43221825	0.18376088	-0.24421813	-0.4008397	-0.022303702	-0.4008397	-0.4008397	-0.4008397	-0.4008397	-0.37925026	0.07692271	0.2999141	-0.4008397	-0.4008397	-0.4008397	-0.4008397	-0.07386117	0.064831555	-0.26069087	-0.12576424	-0.1530931	0.16403772	-0.22652778	-0.12800854	-0.4008397	-0.4008397	-0.13493468	-0.4008397	-0.16061103	-0.4008397	-0.4008397
0.35395342	0.829056	0.1990636	-0.4008397	-0.4008397	-0.4008397	-0.14126205	-0.4008397	-0.4008397	-0.4008397	-0.17749867	-0.2803921	-0.4008397	-0.4008397	-0.041707814	0.4506503	0.28900227	0.5162445	0.5203634	0.21608756	-0.4008397	-0.4008397	-0.4008397	-0.2128825	-0.4008397	-0.4008397	-0.4008397	-0.4008397	-0.17020896	0.47300777	0.24294147	-0.4008397	-0.4008397	-0.4008397	-0.4008397	-0.37758183	0.0688754	-0.13932689	-0.17366117	0.0725574	0.26671714	0.35292342	-0.24017453	-0.4008397	-0.4008397	-0.27213284	-0.26813164	-0.29256576	-0.4008397	-0.4008397
0.5588341	0.5060939	-0.0065383385	-0.4008397	-0.4008397	-0.24190181	-0.10329223	-0.23067608	-0.4008397	-0.13326548	-0.28318572	-0.39885038	-0.30897495	0.0107590705	0.3105977	0.4402724	0.3473185	0.29753792	-0.16344838	-0.4008397	-0.4008397	-0.4008397	-0.4008397	-0.27917087	-0.4008397	-0.4008397	-0.4008397	-0.4008397	-0.31082475	0.4992687	-0.20132169	-0.4008397	-0.4008397	-0.4008397	-0.4008397	0.022423865	-0.18181838	-0.4008397	-0.4008397	0.07234154	0.19863127	-0.12536295	-0.4008397	-0.4008397	-0.13343893	-0.4008397	-0.4008397	-0.4008397	-0.27702126	-0.4008397
0.1285056	0.4252161	-0.14071035	-0.4008397	-0.4008397	-0.4008397	-0.11605429	0.03427866	-0.4008397	-0.3532538	-0.24387579	-0.4008397	-0.32788068	0.17572865	0.10024042	-0.21163815	-0.31449887	-0.10772722	-0.4008397	-0.4008397	-0.4008397	-0.4008397	-0.4008397	-0.4008397	-0.4008397	-0.4008397	-0.25368413	-0.4008397	0.077256255	0.11902867	-0.4008397	-0.4008397	-0.4008397	-0.4008397	-0.4008397	0.30935407	0.10287304	-0.4008397	-0.4008397	-0.21445775	-0.4008397	-0.19734691	-0.4008397	-0.4008397	-0.16634768	-0.4008397	-0.4008397	-0.4008397	-0.4008397	-0.4008397
0.23560044	-0.4008397	-0.4008397	-0.4008397	-0.4008397	0.049069524	0.57844925	-0.004269338	-0.4008397	0.121823266	0.088705994	-0.04809467	-0.30726492	-0.24764216	-0.4008397	-0.4008397	-0.4008397	-0.4008397	-0.4008397	-0.4008397	-0.4008397	-0.4008397	-0.4008397	-0.4008397	-0.4008397	-0.4008397	-0.4008397	-0.4008397	0.401518	-0.39237115	-0.4008397	-0.4008397	-0.32931715	-0.104927294	-0.12555426	-0.015315143	0.6775757	-0.4008397	-0.38406822	-0.36671954	-0.4008397	-0.30892336	-0.16476241	-0.4008397	-0.4008397	-0.4008397	-0.4008397	-0.4008397	-0.4008397	-0.4008397
0.027109858	-0.4008397	-0.3646414	-0.26883996	-0.1759327	-0.22038089	0.29609004	0.02395811	-0.4008397	0.20837133	0.2840975	0.27987757	-0.4008397	-0.4008397	-0.4008397	-0.4008397	-0.4008397	-0.339906	-0.4008397	-0.4008397	-0.4008397	-0.4008397	-0.4008397	-0.18339524	-0.29197982	-0.4008397	-0.4008397	-0.029868232	0.092344366	-0.4008397	-0.4008397	-0.34674734	-0.03278926	-0.32893366	-0.4008397	-0.15471011	0.26689988	-0.4008397	-0.4008397	-0.25350893	-0.08346602	0.18987623	0.051220182	-0.4008397	-0.36888492	-0.39774293	-0.4008397	-0.4008397	-0.4008397	-0.33372107
0.055641	-0.074302696	-0.1949994	0.0029856833	-0.22335424	0.28599024	0.060847204	0.0048152045	-0.4008397	-0.04275961	0.16837668	-0.4008397	-0.3097458	-0.23237145	-0.4008397	-0.4008397	-0.37955233	-0.28163716	-0.4008397	-0.4008397	-0.4008397	-0.4008397	-0.4008397	0.010239087	-0.29279453	-0.13325684	0.24191931	0.34222558	-0.1992077	-0.4008397	-0.4008397	-0.4008397	-0.26325008	-0.3915753	-0.4008397	-0.4008397	0.13061446	-0.4008397	-0.4008397	-0.17594945	0.1257431	-0.035975534	0.25733298	-0.076892704	-0.4008397	-0.4008397	-0.4008397	-0.4008397	-0.20318978	-0.4008397
-0.08469814	0.22207001	-0.059521817	0.06493771	-0.20556171	0.029945198	-0.4008397	-0.4008397	-0.32542965	-0.13400827	-0.011931813	-0.4008397	-0.4008397	-0.2037864	-0.4008397	-0.4008397	-0.4008397	-0.4008397	-0.4008397	-0.4008397	-0.4008397	-0.4008397	-0.4008397	-0.06350106	-0.39893737	-0.20551093	0.15679081	0.16945665	-0.3322382	-0.29316592	-0.4008397	-0.4008397	-0.4008397	-0.4008397	-0.4008397	-0.4008397	-0.10364778	-0.3983381	-0.4008397	0.188999	0.37815708	0.12712522	0.5000088	0.2610177	-0.4008397	-0.4008397	-0.4008397	-0.4008397	-0.05622233	-0.4008397
-0.077424824	0.26761368	0.12032069	0.22529843	-0.07521977	0.09259637	-0.4008397	-0.4008397	-0.4008397	-0.3053125	-0.39562467	-0.26177564	-0.4008397	-0.4008397	0.2762461	-0.4008397	-0.4008397	-0.4008397	-0.4008397	-0.31355	-0.27161893	-0.12501758	-0.4008397	-0.16776465	-0.15854166	0.19105981	0.5231496	0.18040223	-0.4008397	-0.4008397	-0.4008397	-0.4008397	-0.4008397	-0.4008397	-0.4008397	-0.35432944	0.23530926	0.095707774	-0.11312201	0.13849276	0.42184806	0.39062005	0.44453377	0.28786877	-0.4008397	-0.4008397	-0.4008397	-0.4008397	0.26262906	-0.4008397
0.06056057	-0.049726103	0.05291187	0.29506063	0.19986607	0.5905275	-0.4008397	-0.4008397	-0.4008397	-0.4008397	-0.32284674	-0.16120933	-0.4008397	-0.4008397	0.23054543	-0.4008397	-0.38652793	-0.4008397	-0.4008397	-0.0955182	-0.3835819	0.045535143	-0.4008397	-0.4008397	-0.4008397	0.3567348	0.027770478	-0.09258974	-0.4008397	-0.4008397	-0.4008397	-0.4008397	-0.4008397	-0.4008397	-0.4008397	-0.4008397	0.40195367	0.39604995	0.15806791	-0.030907668	0.5062968	0.19098772	0.3091186	0.35900503	0.094679184	-0.4008397	-0.4008397	-0.4008397	0.04847068	-0.4008397
-0.2768756	-0.15685104	0.21254379	0.22754565	0.569921	0.37537348	-0.27961427	-0.4008397	-0.35791412	-0.4008397	-0.30897212	-0.13373114	-0.12943761	-0.34906694	0.06596509	0.0075991834	-0.09189958	-0.4008397	-0.3840792	-0.16589323	-0.25084874	-0.007226333	-0.4008397	-0.4008397	-0.28956628	0.4831921	-0.4008397	-0.040341303	-0.030623663	-0.4008397	-0.4008397	-0.4008397	-0.21784887	-0.2681498	-0.4008397	-0.4008397	0.44673243	0.61423934	0.23770924	0.4129305	0.1873078	0.28588074	0.1829571	0.17871442	0.2359256	-0.4008397	-0.4008397	-0.4008397	-0.4008397	-0.34961528
-0.4008397	-0.22940192	-0.19496033	0.027879218	0.8381169	0.1329241	-0.11642671	0.0066868616	-0.3403886	-0.4008397	0.011227794	-0.078748815	-0.36426452	-0.4008397	-0.23296359	-0.16072476	0.31062934	-0.4008397	-0.15859284	-0.20308702	-0.08226012	0.028802712	-0.11437253	-0.028076448	0.03605159	0.21474221	-0.4008397	-0.4008397	-0.030775042	-0.4008397	-0.4008397	-0.4008397	-0.12633952	-0.4008397	-0.22769271	-0.4008397	0.094258435	0.40510738	-0.4008397	0.009915374	-0.4008397	-0.18217523	-0.10308941	-0.18278292	-0.11276168	-0.19280976	-0.4008397	-0.4008397	-0.4008397	-0.23643497
-0.4008397	-0.4008397	-0.4008397	-0.013427435	0.98585916	0.4984816	0.2139908	0.2935801	0.25667426	0.056463946	-0.04022349	-0.36384153	-0.4008397	-0.4008397	-0.4008397	-0.21830465	0.44371015	-0.4008397	-0.4008397	0.056271996	-0.08540044	-0.32784447	-0.3944974	0.58021486	0.20867646	-0.4008397	-0.4008397	-0.4008397	-0.36311024	-0.3776064	-0.4008397	-0.4008397	-0.2550025	-0.4008397	-0.15030095	0.06838479	0.13610001	0.54599106	-0.4008397	-0.4008397	-0.4008397	-0.017538924	-0.4008397	-0.07478211	-0.030878296	0.09895062	-0.061790287	-0.4008397	-0.4008397	-0.15592088
-0.4008397	-0.4008397	-0.4008397	0.2154599	1.0514337	0.41736126	0.4648209	0.26474646	0.4253652	0.49507537	0.2589428	-0.023040025	-0.4008397	-0.4008397	-0.4008397	-0.11476398	0.39542934	0.22006206	-0.4008397	0.21645822	-0.4008397	-0.4008397	-0.4008397	0.3135514	0.077727556	-0.4008397	-0.4008397	-0.4008397	-0.4008397	-0.4008397	-0.4008397	-0.4008397	-0.12397862	-0.34546146	-0.2071264	-0.23170954	0.32216367	0.70515037	-0.025773501	-0.4008397	-0.23876347	-0.18952565	-0.2537208	-0.1805289	0.16335171	0.15697493	-0.14871974	-0.4008397	-0.4008397	-0.4008397
-0.4008397	-0.4008397	-0.07391547	0.9393947	0.6892997	0.20698689	0.59766054	0.45367438	0.49705866	0.3102359	0.26975408	0.10098066	-0.035567448	-0.4008397	-0.4008397	-0.00079953886	0.07511151	0.4914461	-0.34811375	-0.09446952	-0.4008397	-0.2026085	0.24759807	0.07649362	-0.4008397	-0.4008397	-0.4008397	-0.4008397	-0.4008397	-0.4008397	-0.4008397	-0.4008397	-0.4008397	-0.4008397	-0.062410995	0.042836398	-0.031766377	0.515622	-0.054885797	-0.17822847	-0.4008397	-0.4008397	-0.4008397	-0.31128016	-0.11842611	-0.0873084	-0.4008397	-0.060634024	-0.04608005	-0.4008397
-0.34560484	-0.4008397	0.009666984	1.1303731	0.8470969	-0.05922611	0.28299052	0.3876929	0.18567279	0.107623264	-0.20310408	0.089505486	0.21090744	0.110418715	-0.21643636	-0.033865724	-0.086522706	0.26548153	0.7905722	-0.30514672	-0.4008397	-0.4008397	0.3516333	-0.37219095	-0.4008397	-0.4008397	-0.4008397	-0.4008397	-0.4008397	-0.4008397	-0.4008397	-0.4008397	-0.4008397	-0.4008397	0.09303951	0.013306388	-0.34828627	0.33011714	0.5243142	-0.17930572	-0.07832961	-0.4008397	-0.4008397	-0.0872355	0.115796745	-0.12116201	0.01006822	0.012648168	-0.0021353895	-0.4008397
-0.3060576	-0.4008397	0.49265906	1.0403974	0.8963866	0.38491234	0.27655214	0.6711018	0.14937036	0.35287023	-0.22789386	-0.4008397	-0.2695165	0.069119975	0.20948662	0.06543838	-0.11852292	0.29978648	1.1109575	0.31486216	-0.4008397	-0.4008397	-0.29356122	-0.4008397	-0.4008397	-0.4008397	-0.4008397	-0.4008397	-0.4008397	-0.4008397	-0.4008397	-0.4008397	-0.4008397	-0.4008397	0.1274621	-0.15226541	-0.3699527	0.28710523	0.2785509	0.15897413	-0.03896579	-0.4008397	-0.4008397	-0.3922227	0.028019147	0.089655675	-0.080396526	-0.4008397	0.07222006	0.1115748
-0.4008397	-0.14948647	0.83663166	1.4994484	1.123857	0.18087	0.10069226	0.50605905	0.3900856	0.016797494	-0.045818087	-0.4008397	-0.4008397	-0.23013824	-0.25450224	-0.0033862363	-0.06873722	0.0037459428	0.92898047	0.719187	-0.24322332	-0.29123107	-0.4008397	-0.4008397	-0.4008397	-0.4008397	-0.4008397	-0.4008397	-0.4008397	-0.4008397	-0.4008397	-0.4008397	-0.4008397	-0.4008397	-0.19014011	-0.4008397	-0.4008397	0.0010866267	0.065994866	0.2804942	-0.3579557	-0.36852527	-0.4008397	-0.4008397	0.11934968	-0.357484	-0.4008397	-0.23586915	0.25147206	0.5234159
-0.4008397	0.0046056393	0.9630668	1.3660516	1.0032171	0.041366227	0.2762533	0.17290999	0.14138225	0.040803883	0.34403715	-0.4008397	-0.39917725	-0.27644768	-0.4008397	-0.23069525	-0.32065493	-0.4008397	0.49119455	1.075564	0.22490948	-0.30631804	-0.4008397	-0.4008397	-0.4008397	-0.4008397	-0.4008397	-0.4008397	-0.4008397	-0.4008397	-0.4008397	-0.3025408	-0.4008397	-0.4008397	0.044038437	-0.4008397	-0.4008397	-0.19818248	0.4408714	0.10286192	-0.1091206	-0.26104584	-0.4008397	-0.4008397	-0.07710677	-0.15507056	0.03838646	0.22060423	0.53513986	0.28564236
-0.4008397	0.12957524	1.2723948	1.3769317	0.7553267	0.51151484	0.34221643	-0.11357577	0.015573289	0.09826452	0.15480243	-0.2737849	-0.4008397	-0.4008397	-0.4008397	-0.4008397	-0.4008397	-0.33799776	0.11535709	0.38711634	0.7460133	-0.0153898345	-0.23954602	-0.2962973	-0.4008397	-0.4008397	-0.4008397	-0.4008397	-0.4008397	-0.4008397	-0.4008397	-0.15178573	-0.4008397	-0.4008397	0.036678895	-0.4008397	-0.4008397	-0.4008397	0.18615526	0.0011500448	-0.07707295	-0.10177992	0.01153356	0.0033669	0.36091304	0.47617197	0.3132097	0.76827383	0.47527093	0.37256545
-0.054078095	0.24709083	1.1454537	1.1103555	0.5159859	0.4433113	-0.07866237	-0.14084643	-0.2644108	0.24724835	0.28108412	0.330044	-0.36760348	-0.4008397	-0.4008397	-0.4008397	-0.38999006	0.037975922	0.06217795	-0.2886751	1.0699322	0.3483068	0.07700248	0.27157938	-0.27688795	-0.4008397	-0.4008397	-0.4008397	-0.4008397	-0.3308055	-0.4008397	-0.4008397	-0.4008397	-0.4008397	-0.114372455	-0.4008397	-0.4008397	-0.4008397	0.046930294	0.047408774	0.29117557	0.47993055	0.62014353	0.26209772	0.57528234	0.513265	0.75251323	0.23778148	0.47357517	0.26853037
-0.10068291	0.7179062	1.3350334	0.504747	0.31802067	0.5529292	0.5974206	-0.36525175	-0.4008397	0.052297406	0.39496148	0.13454476	-0.29180115	-0.15323237	-0.4008397	-0.4008397	-0.4008397	0.15725665	-0.06304947	-0.16061611	0.52354836	0.79084855	-0.26253515	-0.08170869	-0.008859686	-0.4008397	-0.4008397	-0.4008397	-0.4008397	-0.4008397	-0.4008397	-0.4008397	-0.4008397	-0.35701042	-0.08555625	-0.4008397	-0.4008397	-0.007366945	0.37072504	0.35485062	0.64508706	0.39173862	0.10256129	0.3588725	0.4814455	-0.11865557	0.53594315	-0.34664986	0.21448298	0.066372745
-0.21885036	0.59213996	1.3775988	0.46415472	0.18738343	0.24134436	0.5878945	0.1495934	-0.4008397	-0.4008397	0.44445243	0.0036990047	-0.4008397	-0.4008397	-0.4008397	-0.4008397	-0.4008397	-0.025859669	-0.4008397	-0.33996204	0.5195502	0.91977346	0.37166288	-0.09312272	-0.4008397	-0.4008397	-0.18075235	-0.05212894	0.03636982	-0.4008397	-0.4008397	-0.4008397	-0.4008397	-0.1813801	-0.18278234	-0.12494261	0.4601919	0.24721408	0.008510797	0.4942446	0.512654	0.429789	0.06587435	-0.23527609	0.26611522	0.01256142	0.47219288	-0.15820596	0.14125828	0.16435766
-0.29401875	0.7473611	1.3120948	0.7203856	0.21844108	-0.2607751	0.58816	-0.3379799	-0.4008397	-0.4008397	0.23494892	-0.25496924	-0.4008397	-0.4008397	-0.4008397	-0.4008397	-0.4008397	0.20667797	-0.4008397	-0.4008397	0.24507378	0.8008503	1.004455	0.51593125	-0.040176474	-0.4008397	-0.4008397	-0.33469263	-0.05979493	-0.09493043	-0.28084263	-0.33899492	-0.08739638	0.2733141	0.01096444	0.44325104	0.438005	0.43420705	0.072944425	0.09417452	0.046522435	-0.08800898	-0.23049241	-0.2341239	0.16712289	0.03485572	0.23338906	-0.22493395	-0.08130824	-0.4008397
0.109823056	1.141071	1.1493926	0.6354582	0.10832756	-0.17792515	0.011184445	-0.27355173	-0.4008397	-0.4008397	-0.4008397	-0.39396787	-0.35338965	0.09218391	-0.4008397	-0.08636994	0.036290955	0.074036665	-0.23045495	-0.4008397	-0.4008397	0.68777406	1.1345344	0.89793676	-0.24320577	-0.4008397	-0.4008397	-0.4008397	-0.4008397	-0.37421814	0.15696663	0.18106067	-0.0028041492	0.47472635	0.12288396	0.3785491	0.3705921	0.57927454	-0.4008397	0.12946585	-0.23257457	-0.20792663	-0.4008397	-0.2193779	-0.009659503	0.28524813	-0.0719887	-0.2615359	-0.4008397	-0.4008397
0.7478692	1.483321	0.78509444	0.5689744	-0.04231351	-0.14226426	-0.31116983	-0.4008397	-0.4008397	-0.4008397	-0.4008397	-0.4008397	-0.4008397	0.32751676	0.13464142	0.0129430415	-0.21294516	-0.4008397	-0.4008397	-0.4008397	-0.4008397	0.23695388	0.714487	0.982606	0.15551825	-0.30119333	-0.4008397	-0.4008397	0.06689364	0.29056004	0.36451218	0.27160197	0.17478529	0.31530562	0.0074337753	0.21506473	-0.33368754	-0.26417843	-0.4008397	-0.101905085	-0.016984843	0.04448815	-0.11025599	-0.32148352	0.15257144	0.46510926	-0.16583402	0.12337149	-0.31871605	-0.2123206
0.88523597	1.541547	0.67382663	0.3888405	-0.4008397	-0.4008397	0.1334321	-0.25578114	-0.4008397	-0.395126	-0.4008397	-0.4008397	-0.33955446	0.16502753	0.20304759	-0.34979734	0.26437646	-0.37979814	-0.4008397	-0.4008397	-0.4008397	-0.4008397	0.36377618	0.70381045	0.8264353	0.24039762	0.20754348	0.13015437	0.7527043	0.1383811	0.017368436	0.09428417	-0.14736529	-0.08040436	0.10334424	-0.28636947	-0.0521	-0.23954871	-0.23917896	-0.2289461	-0.041296694	-0.01277781	-0.29358283	-0.016742393	0.37404138	0.53632516	-0.15512139	-0.08247702	-0.36284447	-0.100498416
0.962425	1.7657739	0.6250612	0.2257021	-0.4008397	-0.36649787	-0.10312995	-0.08463526	-0.4008397	-0.4008397	-0.4008397	-0.4008397	-0.4008397	0.11352603	0.28518647	0.013733506	0.117606424	-0.12806597	-0.4008397	-0.4008397	-0.4008397	-0.4008397	-0.040853273	0.6932664	1.2651194	0.57306653	0.7974526	0.3386389	0.5723056	-0.3698223	-0.02507944	-0.10846918	-0.4008397	-0.4008397	0.06134358	-0.4008397	-0.4008397	-0.4008397	-0.2746736	-0.4008397	-0.34257787	-0.1607107	-0.02435338	0.038027283	0.29470885	0.4527459	0.55419505	-0.18434237	-0.4008397	-0.4008397
1.3635544	1.5126255	0.7404431	-0.36179134	-0.20715313	-0.4008397	-0.2966099	-0.1348028	-0.4008397	-0.4008397	-0.4008397	-0.4008397	-0.4008397	-0.100511484	-0.19874863	0.1254447	-0.26113638	-0.23666108	-0.4008397	-0.4008397	0.30629316	0.12240836	0.3871127	0.23607548	0.8616888	0.8081885	0.25816736	-0.16627732	0.33972844	-0.1350922	-0.14685273	-0.4008397	-0.4008397	-0.4008397	-0.104546405	-0.0857374	-0.26260915	0.022671346	-0.36980656	-0.4008397	-0.4008397	-0.0036289138	-0.19046469	-0.38756418	0.42248714	0.10881044	0.5497811	0.25306082	-0.4008397	-0.4008397
1.4227833	1.2429637	0.26753628	-0.4008397	-0.35615683	-0.18884563	-0.028901314	-0.4008397	-0.2973799	-0.27419433	-0.4008397	-0.4008397	-0.4008397	-0.4008397	-0.4008397	0.47545645	-0.23777041	-0.3230753	-0.19503874	0.045366753	0.3469784	-0.07492073	0.3146187	0.23828907	0.44530258	1.0949018	-0.016723586	0.20561025	0.14921688	0.1911828	-0.4008397	-0.4008397	-0.4008397	-0.4008397	-0.050773095	-0.21652742	-0.11199153	-0.07395088	-0.4008397	-0.4008397	-0.3516594	0.04716809	-0.15789455	0.09631704	0.083035365	0.44217873	0.490303	0.047107026	-0.4008397	-0.4008397
1.2036372	0.6299576	-0.18215364	-0.4008397	-0.4008397	-0.0064223455	0.050492074	-0.4008397	-0.4008397	-0.4008397	-0.4008397	-0.4008397	-0.4008397	-0.4008397	-0.36811754	0.31180784	-0.25558966	-0.4008397	0.16399227	0.30922258	0.18168151	-0.4005388	-0.28970358	-0.06210068	-0.039619032	0.7923017	1.0239614	0.16010958	0.15277113	-0.228167	-0.4008397	-0.4008397	-0.4008397	-0.263973	0.028482107	-0.28430685	-0.0835782	-0.38048494	-0.4008397	-0.4008397	0.04714959	0.022751395	-0.4008397	-0.4008397	0.011190486	0.43201518	0.6160754	0.011982063	0.13127765	0.58057255
1.1899078	0.4878705	-0.21444733	-0.4008397	-0.4008397	-0.4008397	-0.4008397	-0.4008397	-0.4008397	-0.4008397	-0.4008397	-0.4008397	-0.4008397	-0.4008397	-0.22171083	-0.120275445	0.028118988	-0.27732006	0.3058229	-0.025628543	-0.4008397	-0.052159574	-0.32468745	-0.4008397	-0.4008397	0.22852819	1.114185	0.23075043	-0.0613709	-0.4008397	-0.4008397	-0.33902293	-0.4008397	-0.1194542	-0.18325666	-0.4008397	-0.31298545	-0.4008397	-0.4008397	-0.4008397	-0.0041250866	-0.19644059	-0.4008397	-0.4008397	-0.0453939	0.4815642	0.11093764	0.5303608	0.09869705	0.4041524
1.3689976	0.46133286	0.06094649	-0.4008397	-0.4008397	-0.4008397	-0.4008397	-0.4008397	-0.4008397	-0.4008397	-0.4008397	-0.4008397	-0.4008397	-0.28556195	0.25451082	-0.08731158	0.24107158	0.055799432	-0.05368775	-0.4008397	-0.4008397	-0.16678856	-0.26227528	-0.4008397	-0.4008397	-0.31992644	0.57143784	0.5190812	-0.4008397	-0.4008397	-0.4008397	-0.4008397	-0.4008397	-0.4008397	-0.18524104	-0.09403851	-0.4008397	-0.0660595	-0.4008397	-0.4008397	-0.4008397	-0.15482077	-0.34289342	-0.4008397	-0.18896596	0.4088689	0.20538363	0.14854746	-0.36708742	-0.4008397
1.136694	0.4439641	0.14826335	-0.3549679	-0.4008397	-0.4008397	-0.4008397	-0.4008397	-0.4008397	-0.4008397	-0.4008397	-0.4008397	-0.4008397	-7.653654e-05	0.40053996	0.13997647	-0.10275248	-0.06833282	-0.3198777	-0.30266827	-0.4008397	-0.4008397	-0.4008397	-0.4008397	-0.4008397	-0.4008397	0.55510235	0.40221184	-0.21480389	-0.4008397	-0.32573253	-0.25491616	-0.2969341	-0.4008397	-0.064939834	-0.4008397	-0.4008397	-0.4008397	0.046672527	-0.3777678	-0.4008397	-0.11666344	0.071572684	-0.4008397	-0.18502697	0.21224324	-0.087839454	-0.2845497	-0.28925407	-0.4008397
1.0380235	0.24473928	-0.32540345	0.039443817	-0.4008397	-0.4008397	-0.4008397	-0.4008397	-0.21746942	-0.4008397	-0.4008397	-0.4008397	-0.27966112	-0.14255443	0.47503018	0.23228636	0.058294654	-0.27280334	-0.2928799	0.22818145	0.15006854	-0.4008397	-0.4008397	-0.4008397	-0.4008397	-0.4008397	-0.08670169	0.62693965	1.0183293	-0.27949098	-0.28432965	0.17372161	-0.24358906	-0.34659302	-0.32569572	-0.10877065	-0.13098904	-0.054749656	-0.082879946	-0.07919982	0.27087575	0.6164319	0.38096997	-0.37909448	0.061698254	-0.058726195	-0.4008397	-0.4008397	-0.4008397	-0.065166615
0.695272	0.08979707	0.037238464	0.12204125	-0.4008397	-0.4008397	-0.4008397	-0.4008397	-0.25439712	-0.4008397	-0.4008397	-0.4008397	-0.11732012	0.01816699	0.13765289	0.21365923	-0.4008397	-0.16669708	0.11688221	-0.06695676	0.19043301	0.274828	0.09097424	-0.4008397	0.009088764	-0.4008397	-0.05993397	-0.021344999	0.9028818	-0.06004443	-0.06339477	0.26765394	-0.4008397	-0.30261686	-0.18116137	0.24108969	-0.13432886	-0.3520128	0.19464	-0.0075543937	0.06554353	0.36805946	0.34836328	0.07453521	-0.07326382	-0.2628042	-0.34279227	-0.1819225	-0.4008397	-0.15446235
0.14145423	0.017027913	0.25577772	-0.010629378	-0.4008397	-0.4008397	-0.4008397	-0.1960386	-0.2674411	-0.33330935	-0.22950982	-0.4008397	0.07313966	-0.033793002	0.15071945	-0.02430662	-0.4008397	-0.006554187	0.08800852	-0.24907395	-0.36459604	0.16696522	0.3610769	-0.21163449	-0.4008397	-0.4008397	-0.0128819235	-0.112079896	0.36331716	0.31882745	-0.2813282	0.14984792	-0.4008397	-0.4008397	-0.052910935	0.08179228	0.32074147	-0.021975616	-0.1553163	-0.37433407	0.011845723	0.26093832	-0.066877946	0.49124622	0.041604936	-0.4008397	-0.15582316	-0.31206265	-0.11895795	-0.4008397
-0.2289143	0.12239092	0.46332172	0.12559403	0.15577167	-0.4008397	-0.28985476	-0.4008397	-0.4008397	-0.24792275	-0.097707435	-0.18422425	0.28065857	-0.0926155	-0.27232873	-0.32919687	-0.4008397	0.026026012	0.08383562	-0.23366119	-0.34950584	-0.4008397	-0.3333024	-0.2154956	-0.15142344	-0.4008397	-0.24082276	-0.2548274	0.05245948	0.18190348	0.023607932	0.2054546	-0.25189444	-0.32466808	0.24616142	0.30690065	0.21854058	-0.4008397	-0.4008397	-0.4008397	0.01746757	0.23376422	0.24126863	0.6092974	-0.3127931	-0.4008397	-0.22600578	-0.39113092	-0.3389328	-0.4008397
-0.3473445	-0.4008397	0.3695859	0.35214788	0.46499398	-0.4008397	-0.4008397	-0.4008397	-0.4008397	-0.4008397	-0.20987584	-0.09620774	-0.049434237	0.195871	-0.33861288	-0.23957045	-0.4008397	0.0023030723	-0.012206845	-0.01243059	-0.24608053	-0.4008397	-0.4008397	-0.15349352	-0.4008397	-0.4008397	-0.07020549	0.029834285	0.17332028	-0.25986767	-0.060310587	0.12215823	-0.09822924	0.29838082	0.060401585	-0.1155201	-0.4008397	-0.4008397	-0.4008397	-0.15601338	0.39562246	0.24248186	-0.09272727	0.09811873	-0.32803103	-0.4008397	-0.4008397	-0.099718615	0.0062482175	0.24970995
-0.07611157	-0.4008397	0.15964293	0.30997106	0.3961057	-0.35228828	-0.4008397	-0.4008397	-0.4008397	-0.4008397	-0.4008397	-0.19326623	0.091689914	0.29272997	-0.08374515	-0.33480346	-0.4008397	-0.091217875	-0.3147009	-0.00024270272	-0.3730734	-0.4008397	-0.4008397	-0.23096995	-0.33471638	-0.4008397	0.12863931	-0.08115939	0.11167555	-0.111056186	-0.20981659	0.41487256	-0.21223652	0.31027517	-0.1589494	-0.4008397	-0.2705484	-0.4008397	-0.4008397	0.063525125	0.17195298	0.07210278	-0.32703188	-0.23787108	-0.19193669	-0.4008397	-0.4008397	-0.4008397	-0.29693973	0.111001335
-0.044314425	0.039381184	0.37994072	0.2584959	0.38802862	-0.13178025	-0.4008397	-0.4008397	-0.4008397	-0.4008397	-0.26745698	-0.016368354	0.41856396	-0.4008397	-0.27742994	-0.4008397	-0.4008397	-0.4008397	-0.17807037	0.03063615	-0.2639867	-0.37699324	-0.4008397	-0.27223673	-0.4008397	-0.4008397	-0.26751137	-0.10040441	0.47125068	0.426369	-0.07859921	-0.28425133	-0.4008397	0.15364245	-0.30707163	-0.36443508	-0.4008397	-0.4008397	-0.07830456	0.47892112	0.52486277	-0.18353648	-0.30497268	-0.4008397	0.12010458	-0.09444416	-0.31240112	-0.4008397	-0.3439922	0.03881004
-0.4008397	-0.4008397	0.13288543	0.29608145	-0.009706491	0.40231794	-0.4008397	-0.4008397	-0.4008397	-0.3533708	-0.19406384	0.17163111	0.42427084	-0.4008397	0.07381464	-0.36698708	-0.4008397	-0.28815785	-0.22089761	-0.040101606	-0.4008397	-0.086867124	-0.4008397	-0.4008397	-0.4008397	-0.4008397	0.02694258	-0.1404342	0.035910398	-0.22807488	-0.07665501	-0.15145066	-0.17347552	0.10655104	-0.12288138	-0.4008397	-0.4008397	-0.4008397	0.13504821	0.61809325	0.21325243	-0.16279925	0.12275353	-0.4008397	-0.2630719	-0.22996545	-0.4008397	-0.4008397	-0.3741465	-0.26630205
-0.4008397	-0.4008397	-0.072295606	0.14141707	0.012883263	0.42363626	-0.16006292	-0.4008397	-0.4008397	-0.4008397	0.040777847	0.16182286	0.37239292	-0.11948433	0.3090103	-0.15347502	-0.36118978	-0.22353233	-0.4008397	-0.13741417	-0.37942332	-0.22449718	-0.16071631	-0.4008397	-0.4008397	-0.26581374	-0.16079588	-0.4008397	0.0150799975	-0.02598926	-0.283834	-0.2986028	-0.14656371	0.012786985	-0.031484246	-0.4008397	-0.4008397	-0.4008397	0.27579096	0.2340963	0.07802232	-0.0938959	0.24863374	-0.2583514	-0.23619428	-0.4008397	-0.4008397	-0.4008397	-0.4008397	-0.4008397
-0.4008397	-0.24066742	-0.06586093	-0.18369491	0.03759223	-0.024572121	0.002497725	-0.4008397	-0.4008397	-0.4008397	-0.3596182	-0.03349262	-0.33222425	0.09105057	0.20883201	-0.19965814	-0.07653368	-0.4008397	-0.4008397	-0.1555751	-0.110557385	-0.17110138	-0.037223447	-0.4008397	-0.4008397	-0.4008397	-0.4008397	-0.18185814	0.1496908	-0.14370152	0.0517799	-0.09188851	-0.13893719	-0.28995752	-0.14176296	-0.4008397	-0.4008397	-0.3885494	0.3179315	-0.048435114	-0.4008397	-0.3163078	0.25770816	-0.4008397	-0.4008397	0.045707226	-0.4008397	-0.3413277	-0.4008397	-0.25000736
-0.4008397	-0.4008397	0.12000348	0.12244021	0.45195457	0.36224303	0.23185319	-0.4008397	-0.076805554	-0.20502286	-0.4008397	-0.13175704	-0.4008397	-0.33034652	-0.036220763	-0.22407542	-0.4008397	-0.4008397	-0.4008397	-0.37902623	0.00927366	-0.20711732	-0.08008583	-0.4008397	-0.4008397	-0.4008397	-0.4008397	0.13731277	-0.21397556	-0.31917804	-0.088245235	-0.4008397	-0.27634102	-0.4008397	-0.018599162	-0.39218268	-0.4008397	-0.035694767	0.44145167	0.46145642	-0.22443485	-0.4008397	-0.27542377	-0.4008397	-0.4008397	0.010847361	-0.4008397	-0.34542283	-0.22400539	-0.31963998
-0.4008397	-0.4008397	-0.25016072	0.25430635	0.30262333	0.55448836	0.010719791	-0.4008397	-0.08042039	-0.4008397	-0.017831244	-0.08015605	-0.25836897	-0.4008397	0.113048	-0.34945258	-0.4008397	-0.4008397	-0.4008397	-0.3887429	-0.051211387	0.030247048	-0.4008397	-0.4008397	-0.4008397	-0.4008397	-0.4008397	0.14576738	0.02966999	-0.32839885	-0.31833827	-0.18991771	-0.0046784854	-0.4008397	-0.4008397	-0.25560904	-0.24207768	0.32055953	0.76602006	0.31225845	-0.2293613	-0.33053017	-0.4008397	-0.4008397	-0.4008397	-0.4008397	-0.4008397	-0.302458	-0.13925292	-0.2647332
-0.4008397	-0.4008397	-0.4008397	-0.016972382	0.32212347	0.5253549	-0.15195443	-0.20337012	-0.4008397	-0.4008397	0.0065021175	-0.1368253	-0.4008397	-0.4008397	-0.32913366	-0.20063804	-0.4008397	-0.39754814	-0.4008397	-0.4008397	-0.4008397	-0.19277956	-0.4008397	-0.4008397	-0.4008397	-0.31009948	-0.08606463	-0.13319139	-0.4008397	-0.40079767	-0.4008397	0.08141925	0.22367246	-0.4008397	-0.39745027	-0.4008397	0.08764556	0.44348127	0.7338242	0.19167899	-0.0689827	0.12627766	-0.052059405	-0.4008397	-0.4008397	-0.4008397	-0.4008397	-0.09149316	-0.4008397	-0.19248585
-0.4008397	-0.4008397	-0.4008397	-0.36076424	0.0143780755	0.14923725	-0.0038755848	-0.1668195	-0.4008397	-0.4008397	0.18644325	0.34744945	-0.4008397	-0.101009496	-0.4008397	-0.4008397	-0.28616783	-0.4008397	-0.4008397	-0.32709432	-0.34655455	-0.4008397	-0.03436637	-0.33627754	-0.4008397	-0.4008397	0.03799675	-0.4008397	-0.4008397	-0.4008397	-0.4008397	-0.240001	-0.07708389	-0.31594345	-0.3476783	-0.4008397	-0.21800388	0.8142871	0.5200848	0.0029303029	-0.26179758	-0.14636043	-0.4008397	-0.4008397	-0.2122509	-0.4008397	-0.37053695	-0.21419027	-0.4008397	-0.2555574
-0.4008397	-0.4008397	-0.4008397	-0.4008397	-0.33749762	-0.06931806	-0.018600805	-0.36009395	-0.05601595	0.2864118	0.34001783	-0.18937689	-0.4008397	-0.034100365	-0.19639166	-0.21178481	-0.4008397	-0.3226702	0.005427093	-0.21073063	-0.4008397	-0.4008397	-0.23484862	0.101519905	-0.4008397	-0.4008397	-0.060792	-0.4008397	-0.4008397	-0.4008397	-0.2314183	0.15280211	0.16374208	-0.071441345	-0.4008397	-0.4008397	-0.18878879	0.5949061	0.44977292	-0.16195852	-0.21431217	0.18766926	-0.4008397	-0.4008397	-0.2598462	-0.4008397	-0.4008397	-0.4008397	-0.25176093	-0.4008397
-0.4008397	-0.4008397	-0.4008397	-0.4008397	-0.14371924	-0.2026373	-0.4008397	-0.4008397	0.0058795125	0.3580769	0.64477044	-0.37923044	-0.4008397	-0.21702446	-0.13940129	-0.17002043	-0.4008397	-0.13426487	0.15979414	-0.27649528	-0.4008397	-0.4008397	-0.37045538	0.03633534	-0.4008397	-0.4008397	0.044140045	-0.4008397	-0.4008397	-0.4008397	-0.05521186	0.20111133	0.28715524	-0.14233194	-0.4008397	-0.4008397	-0.2602829	-0.16225675	-0.24729536	-0.33664528	-0.21540344	-0.081829384	-0.4008397	-0.4008397	-0.2591673	-0.25461105	-0.4008397	-0.4008397	-0.4008397	-0.4008397
-0.4008397	-0.4008397	-0.30367786	-0.4008397	-0.24186556	-0.4008397	-0.4008397	-0.4008397	0.1298639	0.60004854	0.6308983	-0.31310266	-0.4008397	-0.08946138	-0.0787566	-0.2501822	-0.34407404	-0.4008397	0.237175	-0.4008397	-0.38041785	-0.4008397	-0.4008397	-0.4008397	-0.4008397	-0.4008397	-0.20072576	-0.4008397	-0.4008397	-0.4008397	0.025096705	0.48064637	-0.10170649	0.43498814	-0.23619787	-0.38899937	-0.4008397	-0.4008397	-0.37675864	-0.4008397	-0.18062009	-0.29315177	-0.4008397	-0.23623118	-0.21933016	-0.4008397	-0.14373915	-0.039560795	-0.4008397	-0.4008397
-0.28336406	-0.4008397	-0.4008397	-0.27192163	-0.4008397	-0.4008397	-0.4008397	-0.22188559	0.20816123	0.77798223	0.020648891	-0.1467922	-0.4008397	-0.4008397	-0.4008397	0.29066822	-0.016263407	-0.26034915	-0.4008397	-0.4008397	-0.07353814	-0.4008397	-0.4008397	-0.4008397	-0.4008397	-0.4008397	-0.4008397	-0.4008397	-0.4008397	-0.4008397	-0.062639214	-0.100769125	0.022113802	0.7946184	0.16761127	0.11441009	-0.110927954	0.090228386	-0.4008397	-0.4008397	-0.4008397	-0.4008397	-0.4008397	0.004883678	-0.4008397	-0.4008397	-0.13512799	-0.351007	0.029378554	-0.3368155
-0.4008397	-0.4008397	-0.4008397	-0.33694175	-0.4008397	-0.4008397	-0.4008397	0.07549156	0.63139117	0.65937	-0.4008397	-0.30800864	-0.4008397	-0.4008397	-0.35258633	0.44164008	-0.32574394	-0.4008397	-0.4008397	-0.4008397	-0.03256455	-0.4008397	-0.4008397	-0.4008397	-0.4008397	-0.4008397	-0.33512852	-0.4008397	-0.4008397	-0.4008397	-0.4008397	0.4055274	0.4400093	0.85208803	0.3445867	0.27841586	0.079656586	0.08752903	-0.4008397	-0.4008397	-0.4008397	-0.4008397	-0.4008397	-0.07732197	-0.4008397	-0.4008397	-0.4008397	-0.20078221	-0.35236165	-0.4008397
-0.4008397	-0.4008397	-0.4008397	-0.4008397	-0.4008397	-0.4008397	-0.29759136	-0.14341511	0.73578954	0.5205143	-0.4008397	-0.4008397	-0.3004133	-0.4008397	-0.039475158	-0.2116061	-0.30700603	-0.4008397	-0.13599013	-0.32341963	-0.069826975	-0.4008397	-0.4008397	-0.4008397	-0.4008397	0.08622346	-0.07330395	-0.4008397	-0.4008397	-0.4008397	-0.2263429	0.28058344	0.24841541	0.40694523	0.34395134	0.43307137	0.026220033	-0.3842669	-0.21978933	-0.4008397	-0.4008397	-0.296678	-0.17406042	-0.38660538	-0.4008397	-0.4008397	-0.4008397	-0.4008397	-0.4008397	-0.4008397
-0.4008397	-0.4008397	-0.4008397	-0.4008397	-0.4008397	-0.4008397	-0.2600462	0.0011512076	0.50188285	0.49059632	-0.34984526	-0.4008397	-0.31000736	-0.10770346	-0.07464266	-0.32611588	-0.4008397	-0.4008397	-0.4008397	0.116493665	-0.4008397	-0.4008397	-0.4008397	-0.4008397	-0.4008397	0.4286225	-0.31468916	-0.4008397	-0.4008397	-0.4008397	-0.14721821	0.43087673	-0.10443691	-0.121355556	0.41519368	0.14732055	-0.11476527	-0.4008397	-0.27856907	-0.062491905	-0.4008397	-0.21819353	0.11937794	-0.4008397	-0.4008397	-0.4008397	-0.4008397	-0.34563258	-0.4008397	-0.13983741
-0.4008397	-0.4008397	-0.4008397	-0.4008397	-0.4008397	-0.4008397	-0.25391227	0.09245922	0.44491118	-0.32982555	-0.18764277	-0.1396966	0.039058454	-0.15710711	-0.38248122	-0.4008397	-0.4008397	-0.4008397	-0.4008397	0.384892	-0.4008397	-0.4008397	-0.4008397	-0.4008397	-0.37698323	0.23604803	-0.31240293	0.030071327	-0.4008397	-0.4008397	0.08712183	0.33576113	-0.31829572	0.015489827	-0.4008397	0.25148016	-0.16407214	-0.38463965	-0.36901537	-0.23159066	-0.4008397	-0.4008397	-0.18377031	-0.30808404	-0.4008397	-0.4008397	-0.4008397	-0.4008397	-0.3995972	-0.35631666
-0.3365571	-0.4008397	-0.4008397	-0.4008397	-0.4008397	-0.3510153	-0.14041512	-0.09375624	0.09143639	-0.25320262	-0.28600484	-0.025069837	-0.13975428	-0.34761435	-0.38393545	-0.4008397	-0.4008397	-0.4008397	-0.4008397	-0.12235821	-0.4008397	-0.4008397	-0.4008397	-0.4008397	0.07245114	-0.016431192	-0.4008397	-0.20208144	-0.4008397	-0.39630854	-0.058742628	0.31091523	-0.4008397	-0.4008397	-0.32152095	0.113289796	-0.34341004	-0.4008397	-0.34806874	-0.059513375	-0.25051725	-0.4008397	-0.1924961	-0.1781735	-0.4008397	-0.4008397	-0.18655655	-0.08343698	-0.31138092	-0.4008397
-0.4008397	-0.291955	-0.4008397	-0.4008397	-0.33368415	-0.31811917	-0.32969686	0.17356303	0.05669224	-0.17813869	-0.091600254	0.070203066	-0.06994884	-0.4008397	-0.4008397	-0.4008397	-0.4008397	-0.4008397	0.15567881	-0.35138088	-0.4008397	-0.36402994	-0.4008397	-0.4008397	-0.22255759	-0.4008397	-0.4008397	-0.39870197	-0.4008397	-0.4008397	0.48924425	0.12257013	-0.4008397	-0.29305723	-0.24509062	-0.09178449	-0.4008397	-0.4008397	-0.4008397	-0.078437135	-0.2531924	-0.4008397	0.09303936	-0.4008397	-0.4008397	-0.4008397	-0.28999808	-0.1164169	-0.3828808	-0.4008397
-0.4008397	-0.4008397	-0.4008397	-0.4008397	-0.4008397	0.07219524	-0.14027055	0.22386068	-0.4008397	-0.14267002	0.010616285	0.37273496	-0.21420199	-0.31434026	-0.4008397	-0.4008397	-0.4008397	-0.4008397	-0.25578976	-0.4008397	-0.4008397	-0.21048905	-0.4008397	-0.4008397	-0.4008397	-0.4008397	-0.4008397	-0.4008397	-0.4008397	-0.14713898	0.34466213	0.010211713	0.0122247655	-0.272803	-0.4008397	-0.19094652	-0.4008397	-0.4008397	-0.27174348	-0.4008397	-0.4008397	-0.20854825	0.33522418	-0.37435755	-0.4008397	-0.4008397	-0.4008397	-0.4008397	-0.38019702	-0.4008397
-0.4008397	-0.4008397	-0.4008397	-0.4008397	-0.3463382	0.27995828	0.14187974	0.027518272	-0.37434706	-0.26228824	0.0055631297	-0.4008397	-0.4008397	-0.052704453	-0.4008397	-0.4008397	-0.4008397	-0.4008397	-0.4008397	-0.4008397	-0.4008397	-0.14518921	-0.4008397	-0.4008397	-0.4008397	-0.4008397	-0.4008397	-0.4008397	-0.4008397	0.005045623	0.4810908	0.2233505	0.40552434	0.10322059	-0.4008397	-0.4008397	-0.4008397	-0.4008397	-0.4008397	-0.4008397	-0.4008397	0.43587273	-0.0683975	-0.4008397	-0.4008397	-0.4008397	-0.4008397	-0.4008397	-0.4008397	-0.4008397
-0.4008397	-0.4008397	-0.4008397	-0.4008397	-0.06938664	0.28072676	0.2243062	-0.2655976	-0.4008397	-0.18525688	-0.28689075	-0.2447277	-0.4008397	-0.2135097	-0.23054019	-0.4008397	-0.4008397	-0.4008397	-0.4008397	-0.4008397	-0.17151904	-0.4008397	-0.4008397	-0.4008397	-0.4008397	-0.4008397	-0.4008397	-0.4008397	-0.4008397	-0.4008397	-0.010934159	0.2303452	0.047546126	0.13834752	-0.24268432	-0.4008397	-0.4008397	-0.4008397	-0.4008397	-0.4008397	-0.03901743	0.16125596	-0.1999695	-0.4008397	-0.4008397	-0.4008397	-0.4008397	-0.2684105	-0.4008397	-0.4008397
-0.055552255	-0.4008397	-0.4008397	-0.4008397	-0.14846064	-0.28714326	-0.2282904	0.01139535	0.010159593	-0.4008397	-0.2536455	-0.32734835	-0.4008397	-0.4008397	-0.4008397	-0.4008397	-0.4008397	-0.4008397	-0.4008397	-0.4008397	-0.21685381	-0.4008397	-0.4008397	-0.4008397	-0.4008397	-0.4008397	-0.4008397	-0.4008397	-0.4008397	-0.21469821	-0.38043463	-0.3398321	-0.17292252	-0.03652178	-0.4008397	-0.4008397	-0.4008397	-0.4008397	-0.4008397	-0.016323514	0.31292793	-0.016486015	-0.4008397	-0.4008397	-0.4008397	-0.4008397	-0.4008397	-0.08865744	-0.16342583	-0.4008397
-0.1511984	-0.4008397	-0.4008397	-0.36767653	-0.18710011	0.002666545	-0.4008397	-0.29506814	-0.4008397	-0.4008397	-0.20000236	-0.062310193	-0.28501984	-0.4008397	-0.4008397	-0.4008397	-0.4008397	-0.4008397	-0.4008397	-0.37026763	-0.3941152	-0.06883812	-0.4008397	-0.4008397	-0.4008397	-0.4008397	-0.4008397	-0.4008397	-0.36732742	-0.092138186	-0.058721345	-0.34939075	-0.4008397	-0.080419354	-0.4008397	-0.4008397	-0.4008397	-0.4008397	-0.4008397	0.5724118	0.1842429	-0.14420123	-0.4008397	-0.4008397	-0.39957666	-0.4008397	-0.4008397	-0.4008397	-0.114024125	-0.4008397
0.29901025	-0.04521133	-0.4008397	-0.4008397	-0.10619351	-0.18791345	-0.18455985	-0.4008397	-0.4008397	-0.4008397	-0.041656274	0.11705111	-0.3765584	-0.4008397	-0.4008397	-0.4008397	-0.4008397	-0.4008397	-0.4008397	-0.4008397	-0.4008397	-0.2089866	-0.4008397	-0.4008397	-0.4008397	-0.4008397	-0.4008397	-0.4008397	-0.049390912	0.11563968	0.069954194	-0.3526234	-0.4008397	-0.4008397	-0.30987453	-0.4008397	-0.4008397	-0.4008397	-0.03209593	0.39837837	-0.056739483	-0.4008397	-0.29882774	-0.4008397	-0.4008397	-0.4008397	-0.4008397	-0.4008397	-0.0141774835	0.24067935
-0.13405024	0.2711768	-0.3732181	-0.4008397	-0.04931804	-0.1768124	-0.4008397	-0.25055248	-0.4008397	-0.4008397	-0.37463394	-0.33645594	-0.4008397	-0.4008397	-0.4008397	-0.4008397	-0.4008397	-0.4008397	-0.4008397	-0.4008397	-0.4008397	-0.4008397	-0.4008397	-0.4008397	-0.4008397	-0.4008397	-0.35946652	-0.4008397	-0.08359041	-0.26886028	-0.20901357	-0.39155385	-0.4008397	-0.4008397	-0.4008397	-0.4008397	-0.4008397	-0.13125215	0.44446704	-0.16160245	-0.35400245	-0.4008397	-0.4008397	-0.4008397	0.11503583	-0.15160859	-0.4008397	-0.4008397	-0.35247	0.12449042
-0.132154	0.13648562	0.40170994	-0.040256094	0.041759428	-0.4008397	-0.4008397	-0.0715377	-0.32453787	-0.4008397	-0.4008397	0.041634712	-0.38968167	-0.4008397	-0.4008397	-0.4008397	-0.4008397	-0.4008397	-0.4008397	-0.4008397	-0.4008397	-0.4008397	-0.4008397	-0.4008397	-0.4008397	-0.4008397	-0.2986037	-0.28013408	-0.4008397	-0.041956555	-0.4008397	-0.4008397	-0.4008397	-0.4008397	-0.26752222	-0.4008397	-0.4008397	0.3301861	-0.38203707	-0.4008397	-0.4008397	-0.4008397	-0.4008397	-0.4008397	-0.14289275	-0.4008397	-0.4008397	-0.4008397	0.010930823	0.11719483
-0.4008397	0.33623037	0.47640693	0.069319	0.35052997	-0.4008397	-0.4008397	-0.011220994	-0.13707598	-0.35298687	-0.4008397	-0.289014	-0.4008397	-0.4008397	-0.4008397	-0.4008397	-0.4008397	-0.4008397	-0.14051989	-0.31219247	-0.0067042266	-0.4008397	-0.4008397	-0.4008397	-0.4008397	-0.4008397	-0.4008397	-0.18095724	-0.4008397	-0.08436912	-0.4008397	-0.4008397	-0.4008397	-0.4008397	-0.4008397	-0.3187531	0.14869832	0.59472615	-0.36848512	-0.4008397	-0.4008397	-0.4008397	-0.4008397	-0.4008397	-0.4008397	-0.33670127	-0.06989575	-0.17625551	-0.25591734	-0.4008397
0.20624691	0.30653626	0.402944	-0.041653443	0.1281804	-0.2921664	-0.4008397	-0.22491325	-0.4008397	-0.06338974	-0.4008397	-0.4008397	-0.4008397	-0.4008397	-0.14513266	-0.1401366	-0.24543016	-0.27843323	0.14020158	0.03122534	-0.041143898	-0.4008397	-0.4008397	-0.4008397	-0.4008397	-0.4008397	-0.4008397	-0.4008397	-0.4008397	-0.16879481	-0.4008397	-0.4008397	-0.4008397	-0.4008397	-0.4008397	-0.010339459	0.6455642	0.09783179	-0.14885548	-0.4008397	-0.4008397	-0.4008397	-0.4008397	-0.4008397	0.18099132	-0.20014521	-0.22557792	-0.4008397	-0.4008397	-0.32779735
-0.4008397	-0.07416019	0.16982563	-0.19540545	0.089686215	0.1880396	-0.4008397	-0.32476047	-0.365315	-0.13338152	-0.06656682	-0.4008397	-0.4008397	-0.4008397	-0.36601916	-0.051509824	-0.17886649	0.09771547	0.24936959	0.4047193	-0.27280644	-0.4008397	-0.4008397	-0.4008397	-0.4008397	-0.4008397	-0.4008397	-0.4008397	-0.4008397	-0.20684849	-0.4008397	-0.1556196	-0.4008397	-0.4008397	0.09634231	-0.03976576	0.39580232	0.11991976	-0.4008397	-0.19396783	-0.4008397	-0.4008397	-0.4008397	-0.4008397	0.14913371	-0.1583898	-0.4008397	-0.27318755	-0.4008397	-0.3336591
-0.4008397	-0.4008397	-0.4008397	-0.117012836	-0.20400794	0.14678231	0.0032857126	-0.4008397	-0.4008397	0.07339035	0.056392867	-0.4008397	-0.2832132	-0.39159685	-0.4008397	-0.1372015	-0.2847207	0.017177144	-0.09833103	0.115697056	-0.4008397	-0.4008397	-0.4008397	-0.4008397	-0.4008397	-0.4008397	-0.4008397	-0.36395407	-0.4008397	-0.4008397	-0.10887232	-0.092249654	-0.058258966	0.12965354	-0.29900476	-0.041985776	-0.1276833	-0.4008397	-0.4008397	-0.1032668	-0.4008397	-0.4008397	-0.4008397	0.3862954	0.019659223	-0.4008397	-0.39907598	-0.4008397	-0.4008397	-0.4008397
-0.2966867	-0.23476703	-0.4008397	-0.4008397	-0.19187087	-0.038659673	-0.055012606	-0.4008397	-0.22807513	0.052801162	0.07034102	-0.32527578	-0.38656244	-0.3589084	-0.4008397	-0.4008397	-0.4008397	-0.4008397	-0.4008397	0.07468252	-0.4008397	-0.4008397	0.22527236	-0.021465516	-0.4008397	-0.4008397	-0.28017524	-0.4008397	-0.3047086	-0.4008397	-0.21029548	0.22621623	0.17149225	0.10204459	-0.3828033	-0.2107823	-0.39591008	-0.4008397	-0.24100575	-0.4008397	-0.4008397	-0.17116238	0.056433916	0.09990389	-0.29896262	-0.1890668	-0.4008397	-0.4008397	-0.4008397	-0.4008397
0.11440751	-0.4008397	-0.26517656	-0.4008397	-0.4008397	-0.17699595	0.14396149	0.18192188	-0.34094337	-0.116867654	0.021600213	-0.26911792	-0.1254864	-0.4008397	-0.32952493	-0.35137284	-0.4008397	-0.2522234	-0.4008397	-0.22962053	-0.4008397	-0.4008397	-0.34760955	-0.17723206	-0.36171716	-0.4008397	-0.4008397	-0.4008397	-0.12987792	-0.077077806	0.03950802	0.17438461	0.13891134	-0.20165983	-0.28734666	-0.21999831	-0.4008397	-0.4008397	-0.4008397	-0.4008397	0.18050025	0.5802185	0.07391003	-0.27234885	-0.33102104	-0.26851493	-0.4008397	-0.4008397	-0.4008397	-0.4008397
0.16133179	-0.39709866	-0.39836505	-0.4008397	-0.4008397	-0.084463656	-0.051710818	0.21530764	0.113760695	-0.40026358	-0.4008397	-0.0026803964	-0.16926093	-0.4008397	-0.24116622	-0.13534495	-0.17281407	-0.4008397	0.093077525	-0.20256533	-0.4008397	-0.4008397	-0.4008397	-0.028555458	0.057353113	-0.078972235	-0.10628999	-0.4008397	-0.33316362	0.27590892	0.29215842	-0.4008397	0.22148274	-0.13438433	-0.17129067	-0.4008397	-0.4008397	-0.4008397	-0.4008397	-0.4008397	0.5988982	0.6197976	0.14370933	-0.4008397	-0.1354068	-0.30718043	-0.4008397	-0.4008397	-0.4008397	-0.4008397
0.41971397	-0.4008397	-0.4008397	-0.4008397	-0.4008397	-0.4008397	-0.03241924	0.202133	0.42176193	-0.1797881	-0.4008397	0.13504589	0.08900244	-0.4008397	-0.11066579	-0.29686618	0.018885037	-0.1288555	0.010726868	-0.4008397	-0.4008397	-0.4008397	-0.4008397	-0.024064345	-0.01187062	0.10312596	0.2379805	-0.08838461	0.11191689	0.13009568	-0.09511411	-0.4008397	-0.18105355	0.1193886	-0.4008397	-0.4008397	-0.4008397	-0.4008397	-0.4008397	-0.21591164	0.3678881	0.34176874	-0.14604183	-0.4008397	-0.24596117	-0.4008397	-0.4008397	-0.4008397	-0.4008397	-0.4008397
0.37591466	0.12308112	-0.4008397	-0.088370025	-0.30727878	-0.4008397	-0.4008397	0.017589021	0.45132428	0.3004286	-0.4008397	-0.4008397	0.122346334	-0.4008397	-0.38569656	0.0033831273	-0.0138182575	-0.22642182	0.3080278	-0.36379677	-0.4008397	-0.4008397	-0.4008397	-0.34100467	-0.32538277	-0.12123097	0.1407193	-0.3066878	-0.21508935	-0.29255307	-0.4008397	-0.4008397	-0.19212867	-0.097794406	-0.4008397	-0.4008397	-0.4008397	-0.4008397	-0.22744359	0.5382947	0.18829899	0.055969592	-0.20085509	-0.209143	-0.4008397	-0.006029957	-0.29984868	-0.4008397	-0.4008397	-0.4008397
0.3803518	-0.1215635	-0.4008397	-0.011277361	-0.37095562	-0.4008397	-0.4008397	-0.11438926	0.3108316	0.46149263	0.522799	-0.4008397	-0.4008397	-0.4008397	-0.15408395	0.058635734	0.17199054	-0.2090255	-0.04870704	0.052317727	-0.4008397	-0.4008397	-0.05109807	-0.17060927	-0.22865215	-0.029026153	0.00882852	-0.4008397	-0.28890085	-0.3129864	-0.4008397	-0.29955775	-0.4008397	-0.2097235	-0.4008397	-0.35391405	-0.4008397	-0.21788552	0.23370366	0.4607038	-0.06656988	0.06165721	-0.4008397	-0.041517735	-0.4008397	-0.094683155	-0.29105055	-0.4008397	-0.4008397	-0.4008397
-0.00322098	0.1934003	-0.4008397	0.048288893	-0.10793886	-0.4008397	-0.4008397	-0.30163538	0.2589543	0.36358717	0.6436878	-0.1552157	-0.37253395	-0.11980091	0.019254524	0.15170194	-0.07200976	0.08656677	-0.2994028	0.24175566	0.009814496	-0.30162695	-0.16445956	-0.07584415	0.14995621	-0.029100137	-0.4008397	-0.38541406	-0.028008252	-0.1907652	-0.4008397	-0.4008397	-0.4008397	-0.4008397	-0.24716976	-0.4008397	-0.24283274	0.08393945	0.29418436	0.15705717	-0.4008397	-0.4008397	-0.31725463	0.028755039	0.008580079	-0.4008397	0.009845738	-0.2758937	-0.4008397	-0.4008397
0.2174899	0.02782922	-0.4008397	-0.28898084	-0.09260878	-0.4008397	-0.27877492	-0.4008397	-0.4008397	0.17663121	0.41201144	0.2571183	-0.14961907	-0.38215917	-0.38422835	0.09081616	0.4812337	0.26233834	-0.37221655	0.07316261	0.11810553	0.25061485	0.17860696	0.030698733	-0.01470874	-0.27005276	-0.4008397	-0.4008397	-0.24663332	-0.0887771	-0.13225801	-0.4008397	-0.4008397	-0.4008397	-0.24480413	0.11822539	0.3629255	0.36619836	-0.25244915	-0.4008397	-0.4008397	-0.4008397	0.043328527	-0.29156694	-0.4008397	-0.17530183	-0.04791296	-0.4008397	-0.27933478	-0.4008397
0.08891842	-0.4008397	-0.4008397	-0.25713342	-0.2935711	-0.4008397	-0.4008397	-0.36401674	-0.30728242	-0.4008397	0.5946434	0.71479833	0.4751341	-0.4008397	-0.4008397	0.42277816	0.30894798	-0.1723454	-0.0068585128	0.3635311	0.13847815	0.52640307	0.17668723	-0.3270364	-0.22982027	-0.32178226	0.027397957	-0.35415825	-0.3807598	-0.27787006	-0.18559463	0.14209372	-0.4008397	-0.4008397	-0.4008397	0.369846	0.5788397	-0.051816955	-0.4008397	-0.4008397	-0.4008397	-0.4008397	-0.4008397	0.023213143	-0.061309937	0.04404253	-0.08814658	-0.4008397	-0.4008397	-0.15296699
-0.06847181	-0.4008397	-0.4008397	-0.4008397	-0.4008397	-0.4008397	-0.25739703	-0.23530784	-0.13802697	-0.10189452	0.12113257	0.906922	0.9762111	0.15955058	0.13203928	0.16231741	0.2315477	-0.12509009	0.12746584	0.204764	0.46310607	0.06548661	-0.049616024	-0.35451502	-0.31136456	-0.18328178	-0.19439222	-0.20858048	-0.4008397	-0.07293429	-0.4008397	-0.16788745	-0.32777098	-0.4008397	-0.33831123	0.15777755	-0.10641342	-0.4008397	-0.4008397	-0.4008397	-0.4008397	-0.4008397	-0.4008397	0.07936935	-0.23410752	0.100088656	-0.24794613	-0.34899464	-0.1555886	0.060301792
0.23075199	0.05124172	-0.35888693	-0.39159247	-0.4008397	-0.4008397	-0.4008397	-0.08085251	-0.067464456	0.14106911	0.032452807	-0.044586148	0.734877	0.9760271	0.069218606	-0.18916349	0.22334781	-0.09388364	0.23185061	0.24452387	0.28496256	0.01630299	0.0074933264	-0.4008397	-0.2905042	-0.16563168	-0.122108735	-0.4002351	-0.28072572	-0.22452201	-0.3845963	-0.4008397	0.19396947	0.16353315	-0.094467245	-0.34727603	-0.30193782	-0.4008397	-0.4008397	-0.4008397	-0.4008397	-0.4008397	-0.4008397	-0.4008397	-0.4008397	-0.28592178	-0.052424066	-0.3472297	0.57295835	0.3341871
0.23072904	-0.2147738	-0.4008397	-0.4008397	-0.4008397	-0.4008397	-0.4008397	-0.24551798	-0.052999657	-0.12162631	-0.23706181	-0.4008397	0.13604708	0.6735535	0.44930694	-0.31081057	0.2535883	0.15597272	-0.3317059	-0.38043457	0.12610562	0.3966781	0.046996415	-0.27340746	-0.28576878	-0.17556562	-0.4008397	-0.4008397	-0.094542086	-0.08678174	-0.4008397	-0.4008397	0.2370698	0.1955972	-0.39544922	-0.4008397	-0.2998665	-0.4008397	-0.4008397	-0.4008397	-0.4008397	-0.4008397	-0.4008397	-0.4008397	-0.4008397	-0.4008397	-0.23003714	0.5138247	0.554437	-0.077180475
0.17568603	-0.4008397	-0.4008397	-0.36886254	-0.07797895	-0.23295291	-0.35996264	-0.4008397	-0.4008397	-0.4008397	-0.4008397	-0.4008397	-0.27227423	0.8293217	1.0212156	0.5576411	-0.010757301	-0.17624132	-0.4008397	-0.4008397	-0.21805328	-0.042141832	0.27199024	-0.21313632	-0.33779827	-0.010011702	-0.29531643	-0.4008397	-0.15357608	0.114811376	-0.4008397	-0.4008397	0.37821373	0.2228474	0.22861429	-0.4008397	-0.4008397	-0.4008397	-0.4008397	-0.4008397	-0.4008397	-0.4008397	-0.4008397	-0.4008397	-0.4008397	-0.4008397	-0.4008397	0.4788477	0.11172656	-0.010556304
-0.14067206	-0.16923249	-0.4008397	-0.17267588	-0.2927237	-0.10257777	-0.004853448	-0.08092667	-0.4008397	-0.4008397	-0.4008397	-0.17951258	-0.0747419	0.32590783	0.81121993	0.9187646	-0.2568469	-0.2949112	-0.4008397	-0.4008397	-0.4008397	-0.052287143	-0.01733095	0.14012378	-0.17265013	0.004114976	0.06913893	-0.14126688	-0.4008397	0.2469145	-0.4008397	0.15345702	-0.01370876	0.16804284	0.57815945	0.26727676	-0.4008397	-0.4008397	-0.4008397	-0.4008397	-0.4008397	-0.4008397	-0.4008397	-0.34071025	-0.4008397	0.09852093	-0.4008397	-0.4008397	0.05703524	0.24154067
-0.2644083	-0.3569814	-0.22474128	-0.11219485	-0.15078087	-0.23207198	-0.4008397	-0.4008397	-0.12815525	-0.0071438313	-0.35482728	-0.21470864	-0.4008397	-0.29180464	0.3199309	0.32233727	0.1517392	-0.4008397	-0.4008397	-0.4008397	-0.4008397	-0.4008397	0.25514936	0.4477743	-0.011477726	-0.3208047	0.060608294	0.066463135	-0.34879482	-0.1495282	-0.17165358	-0.4008397	0.16151145	-0.0023060297	0.040199477	0.8932861	0.08953117	-0.4008397	-0.35112247	-0.4008397	-0.4008397	-0.4008397	-0.1038343	-0.29250425	-0.041792158	-0.4008397	-0.4008397	-0.4008397	0.16948414	0.537036
-0.4008397	-0.4008397	-0.11079263	0.16198063	-0.050574273	-0.38655153	0.051050022	0.02336811	0.2036215	-0.10552948	-0.36950296	-0.19228889	-0.381375	-0.08884247	-0.09940855	0.32201105	0.47954634	0.32252473	0.047087513	-0.4008397	-0.4008397	-0.4008397	0.35833982	0.47573295	0.4531934	0.10721384	-0.39517376	0.4749771	-0.021146301	-0.18196213	0.122033164	-0.4008397	-0.017238136	-0.011813597	-0.3420734	0.63629943	-0.029390106	-0.4008397	-0.4008397	-0.4008397	-0.4008397	-0.2995518	0.029330479	0.08159088	-0.1400241	-0.4008397	-0.4008397	-0.4008397	-0.4008397	0.03403515
-0.4008397	-0.38027066	-0.2021612	0.14494297	-0.32836124	-0.4008397	0.10974667	0.22030962	-0.031455807	-0.36027145	-0.39474294	-0.37379438	-0.4008397	-0.30491695	-0.4008397	-0.4008397	0.6600939	0.28424463	-0.06934526	-0.4008397	-0.4008397	-0.4008397	-0.33765104	-0.20152351	0.35822037	0.0756547	-0.1651997	-0.2327466	-0.15814683	-0.20217168	-0.30245116	-0.4008397	-0.26504597	-0.4008397	-0.4008397	-0.28608373	-0.4008397	-0.24570635	-0.4008397	-0.31462297	-0.4008397	-0.4008397	0.6871244	0.08116406	-0.4008397	-0.4008397	-0.4008397	-0.4008397	-0.4008397	-0.4008397
-0.4008397	-0.4008397	-0.4008397	-0.13267566	-0.4008397	-0.4008397	-0.2354124	-0.30460203	0.044131704	0.20064442	0.107536465	-0.4008397	-0.29506016	-0.4008397	-0.4008397	-0.29694134	-0.0032112487	0.4306043	0.28071013	-0.23385526	-0.4008397	-0.4008397	-0.4008397	0.030258674	0.3102084	0.29473254	0.08337058	-0.12784764	0.10523521	-0.16535099	-0.25783843	-0.18864407	-0.4008397	-0.26549584	-0.4008397	-0.4008397	-0.4008397	-0.25805005	-0.0713344	-0.06008697	-0.4008397	-0.2637134	-0.30067393	-0.4008397	-0.4008397	-0.4008397	-0.4008397	-0.4008397	-0.4008397	-0.4008397
-0.4008397	-0.4008397	-0.4008397	-0.03125868	-0.4008397	-0.4008397	-0.4008397	-0.15324482	-0.011641566	-0.048398137	-0.13827002	-0.39027613	-0.28060222	-0.4008397	-0.4008397	-0.4008397	-0.38836133	0.18026952	0.41731596	0.5527348	-0.15324998	-0.4008397	-0.4008397	-0.19238067	0.0750558	-0.104838826	-0.022766259	0.050721735	-0.0022239324	0.0033624007	-0.088466704	-0.4008397	-0.2988291	-0.21685454	-0.4008397	-0.4008397	-0.4008397	-0.4008397	-0.4008397	-0.4008397	0.014205489	-0.4008397	-0.4008397	-0.4008397	-0.4008397	-0.4008397	-0.4008397	-0.4008397	-0.4008397	-0.4008397
-0.34584585	-0.4008397	-0.4008397	-0.4008397	-0.4008397	-0.26020402	-0.4008397	-0.4008397	-0.4008397	-0.4008397	-0.28713545	-0.3965789	-0.4008397	-0.4008397	-0.4008397	-0.4008397	-0.4008397	-0.4008397	0.41253144	0.6148938	0.26103872	-0.4008397	-0.4008397	-0.2392635	-0.050567575	-0.35390714	0.43869266	0.1615101	0.17176624	0.12987553	-0.11146619	-0.38085955	-0.4008397	-0.30455673	-0.13463831	-0.4008397	-0.4008397	-0.4008397	-0.4008397	-0.4008397	-0.4008397	-0.4008397	-0.4008397	-0.4008397	-0.4008397	-0.4008397	-0.4008397	-0.4008397	-0.4008397	-0.4008397
-0.23899074	-0.4008397	-0.4008397	-0.4008397	-0.4008397	-0.1835747	-0.4008397	-0.4008397	-0.3517416	-0.4008397	-0.4008397	-0.4008397	-0.4008397	-0.4008397	-0.4008397	-0.4008397	-0.4008397	-0.18265012	-0.08309578	0.33536547	0.5825984	-0.15695374	-0.36864945	0.050839115	-0.10077944	-0.057560656	0.14862283	0.18401532	-0.14964154	-0.033018388	0.02042699	-0.4008397	-0.4008397	-0.25920781	-0.27655458	-0.4008397	-0.4008397	-0.4008397	-0.4008397	0.0065467805	-0.4008397	-0.4008397	-0.4008397	-0.4008397	-0.4008397	-0.4008397	-0.4008397	-0.4008397	-0.4008397	-0.4008397
0.078956135	-0.38064227	-0.4008397	-0.21871462	-0.4008397	-0.1089285	-0.28016934	-0.22555767	0.123642	0.05076718	-0.4008397	-0.4008397	-0.4008397	-0.4008397	-0.4008397	-0.4008397	-0.4008397	-0.4008397	-0.35120276	-0.02706982	0.24302974	0.48072714	-0.4008397	0.18270369	0.22867611	-0.22772506	0.14193094	0.20906162	0.45181715	0.08207633	-0.4008397	-0.4008397	-0.4008397	-0.4008397	-0.4008397	-0.09503909	-0.2552841	0.07585499	-0.22443652	-0.4008397	-0.4008397	-0.4008397	-0.4008397	-0.32382745	-0.34962338	-0.4008397	-0.4008397	-0.4008397	-0.4008397	-0.4008397
0.035074055	-0.0047347504	0.06298543	-0.4008397	-0.4008397	0.01625446	-0.33049837	-0.06101347	-0.068573475	0.31493288	-0.36582342	-0.30465093	-0.4008397	-0.4008397	-0.4008397	-0.4008397	-0.4008397	-0.4008397	-0.40053335	-0.097159974	-0.10246627	0.46314457	-0.06644764	0.2620204	0.458809	-0.4008397	-0.4008397	-0.3823529	-0.09815308	0.1622571	-0.4008397	0.31624016	-0.4008397	-0.4008397	-0.4008397	-0.18097228	-0.098360166	-0.4008397	-0.4008397	-0.4008397	-0.4008397	-0.4008397	-0.4008397	-0.4008397	-0.30370376	-0.1991222	-0.1814428	-0.4008397	-0.4008397	-0.4008397
-0.36965212	-0.32121226	-0.4008397	-0.4008397	-0.27255395	0.20218061	-0.19643448	-0.4008397	-0.08750841	0.09038692	0.15239061	-0.26874083	-0.4008397	-0.4008397	-0.4008397	-0.4008397	-0.4008397	-0.4008397	-0.3644007	-0.24944496	-0.13736422	-0.042536117	0.0873339	0.19488786	-0.006297683	-0.308051	-0.4008397	-0.4008397	-0.16076909	-0.08411878	0.063995816	-0.27313936	-0.4008397	-0.4008397	-0.4008397	-0.4008397	0.03659053	-0.15444206	-0.4008397	-0.4008397	-0.4008397	-0.4008397	-0.4008397	-0.4008397	-0.35238844	-0.4008397	-0.366504	-0.3736457	-0.4008397	-0.4008397
-0.3805216	-0.37986466	-0.28628165	-0.4008397	-0.25482345	-0.4008397	-0.30901775	-0.4008397	-0.4008397	0.43472308	0.1423335	-0.19554682	0.03985238	-0.3419682	-0.3951978	-0.4008397	-0.4008397	-0.4008397	-0.33248004	-0.14618473	-0.25964445	-0.36524168	-0.16058399	0.5488391	0.3315107	-0.38448432	-0.4008397	-0.4008397	-0.4008397	-0.4008397	0.3160877	-0.4008397	-0.4008397	-0.4008397	-0.4008397	-0.4008397	-0.4008397	-0.259495	-0.32528588	-0.4008397	-0.4008397	-0.31109908	-0.4008397	-0.4008397	-0.4008397	-0.4008397	-0.4008397	-0.34969044	-0.4008397	-0.4008397
-0.4008397	-0.39264962	-0.4008397	-0.4008397	-0.38200182	-0.3339507	-0.071618885	-0.4008397	-0.4008397	0.29732442	-0.03521995	0.19567324	-0.13455518	0.39272156	-0.0449433	-0.22863927	-0.4008397	-0.4008397	-0.4008397	-0.4008397	-0.18180647	-0.25074655	-0.2971166	0.4131531	0.24066792	-0.21957126	-0.4008397	-0.4008397	-0.4008397	-0.4008397	0.15141661	-0.4008397	-0.4008397	-0.4008397	-0.4008397	-0.4008397	-0.4008397	-0.28083763	-0.3077291	-0.4008397	-0.4008397	-0.20974077	-0.4008397	-0.4008397	-0.4008397	-0.4008397	-0.4008397	-0.4008397	-0.4008397	-0.4008397
-0.4008397	-0.31989092	-0.4008397	-0.4008397	-0.4008397	-0.4008397	-0.021289416	-0.4008397	-0.4008397	0.11430383	-0.31631675	-0.04663825	-0.26651523	0.41251647	0.23120435	-0.25732446	-0.2587304	-0.4008397	-0.2247548	-0.2491972	-0.24909748	-0.4008397	-0.04821486	0.73504776	-0.048215263	-0.048415955	-0.4008397	-0.4008397	-0.4008397	-0.4008397	-0.08248296	-0.4008397	-0.4008397	-0.4008397	0.03497563	-0.4008397	-0.4008397	-0.4008397	-0.4008397	-0.4008397	-0.4008397	-0.07926903	-0.4008397	-0.4008397	-0.4008397	-0.4008397	-0.4008397	-0.4008397	-0.4008397	-0.4008397
-0.2766206	-0.4008397	-0.4008397	-0.4008397	-0.4008397	-0.24359423	-0.025042638	-0.4008397	-0.3435344	-0.4008397	-0.3658471	-0.33480108	0.00065854785	-0.31520826	-0.19633816	-0.10640654	0.026091427	-0.23330083	-0.31097633	-0.11602717	0.24691774	-0.4008397	0.18601291	0.97339875	0.4760182	-0.37830922	-0.4008397	-0.4008397	-0.4008397	-0.4008397	-0.4008397	-0.4008397	-0.4008397	0.15249035	0.09434493	-0.4008397	-0.4008397	-0.4008397	-0.4008397	-0.4008397	-0.20809813	-0.30991116	-0.4008397	-0.4008397	-0.4008397	-0.4008397	-0.4008397	-0.32296896	-0.4008397	-0.4008397
-0.4008397	-0.4008397	-0.4008397	-0.4008397	-0.4008397	-0.3957901	0.3790049	-0.4008397	-0.14275293	-0.4008397	-0.4008397	-0.4008397	-0.14649257	-0.26123524	-0.018804027	-0.26767743	-0.03822482	0.11201137	-0.095563576	0.0026422292	0.052296747	-0.4008397	0.16436434	0.99019027	0.3022234	-0.08563695	-0.29614305	-0.1729798	-0.4008397	-0.39184314	-0.4008397	-0.4008397	-0.37349483	0.100596055	-0.03203418	0.033157103	-0.4008397	-0.4008397	-0.4008397	-0.4008397	-0.4008397	-0.4008397	-0.4008397	-0.4008397	-0.4008397	-0.4008397	-0.4008397	-0.2902436	-0.4008397	-0.4008397
-0.4008397	-0.4008397	-0.4008397	-0.4008397	-0.22782515	-0.4008397	0.14417689	0.05843974	0.092219904	-0.4008397	-0.4008397	-0.4008397	-0.26237857	-0.085896164	0.038250625	-0.4008397	-0.30174282	-0.4008397	-0.4008397	0.3475516	-0.08089348	-0.4008397	0.23455426	0.6582713	0.414134	-0.2481494	-0.16180474	-0.09306972	-0.26166594	-0.4008397	-0.4008397	-0.4008397	-0.4008397	-0.14012592	0.4269322	-0.024546567	-0.29578093	-0.4008397	-0.4008397	-0.4008397	-0.4008397	-0.4008397	-0.4008397	-0.4008397	-0.4008397	-0.4008397	-0.4008397	-0.22318296	-0.4008397	-0.4008397
-0.34965783	-0.4008397	-0.4008397	-0.4008397	-0.29611167	-0.2797237	0.14242393	0.25108624	0.4484536	-0.4008397	-0.4008397	-0.4008397	-0.17954524	-0.10397496	-0.34235638	-0.34085047	-0.4008397	-0.4008397	-0.31527963	0.30464682	0.32447088	-0.050538126	0.22282577	0.39747703	0.50866926	-0.4008397	-0.3582145	-0.036593463	-0.024098318	-0.10808003	-0.4008397	-0.4008397	-0.4008397	-0.4008397	0.30625227	0.39133075	-0.07704125	-0.31503153	-0.4008397	-0.4008397	-0.4008397	-0.4008397	-0.4008397	-0.4008397	-0.4008397	-0.37899038	-0.4008397	-0.4008397	-0.23444475	-0.32521546
-0.39571494	-0.4008397	-0.4008397	-0.4008397	-0.3704076	-0.037943292	0.18241897	0.12168748	0.36663347	-0.4008397	-0.4008397	-0.13056557	-0.25391597	-0.36281666	-0.4008397	-0.4008397	-0.4008397	-0.34441027	-0.4008397	0.44607046	0.43115416	0.38407677	0.35568142	0.48506808	0.34600163	-0.32663566	-0.4008397	-0.38657135	0.06705672	-0.4008397	-0.11694596	-0.4008397	-0.4008397	-0.34226406	0.11590897	0.060616076	0.58851427	-0.022652034	-0.26969194	-0.4008397	-0.4008397	-0.4008397	-0.4008397	-0.4008397	-0.4008397	-0.38349092	-0.4008397	-0.28984857	-0.058096565	-0.262866
-0.4008397	-0.3249144	-0.4008397	-0.4008397	-0.18402606	0.026634613	-0.103470445	-0.14957017	0.08212507	-0.36361802	-0.07492133	-0.05857057	-0.4008397	-0.10640267	-0.15021041	-0.4008397	-0.4008397	-0.2910982	-0.13671936	-0.26259318	0.21744631	-0.037267532	0.58748645	0.6539214	-0.4008397	-0.4008397	-0.4008397	-0.4008397	-0.32723266	-0.25649053	-0.4008397	-0.4008397	-0.04759028	-0.4008397	-0.30828023	0.2613772	0.025380708	0.32959256	-0.4008397	-0.4008397	-0.1342563	-0.0822696	-0.4008397	-0.4008397	-0.4008397	-0.4008397	-0.4008397	-0.4008397	-0.4008397	-0.4008397
-0.4008397	-0.4008397	-0.4008397	-0.3147689	-0.119237855	-0.18836486	0.024034344	-0.21192724	-0.07049912	-0.07511778	0.31779936	-0.18172479	-0.38099077	-0.3015358	-0.08145742	-0.4008397	-0.4008397	-0.21644068	-0.4008397	-0.4008397	0.32475528	-0.05927004	0.78988534	0.1791683	-0.4008397	-0.4008397	-0.4008397	-0.05749198	-0.350394	-0.059450842	-0.4008397	-0.4008397	-0.4008397	-0.30098596	-0.27198192	0.13878232	0.4438431	-0.10563877	-0.04502866	-0.4008397	-0.1246858	-0.040065084	-0.4008397	-0.4008397	-0.4008397	-0.4008397	-0.4008397	-0.25628775	0.12569296	-0.4008397
-0.4008397	-0.30948207	-0.24619848	-0.30562016	0.09082703	-0.18010652	-0.20277694	0.15013632	-0.4008397	-0.069345996	0.084311515	-0.4008397	-0.2985869	-0.4008397	-0.16710456	-0.4008397	-0.4008397	-0.4008397	-0.4008397	-0.06897843	0.37642327	0.8247747	0.5442799	-0.2725356	-0.4008397	-0.4008397	-0.4008397	-0.4008397	-0.3592353	0.056977052	-0.2729805	-0.4008397	-0.4008397	-0.35294318	-0.059912615	0.31826612	0.27335402	-0.11398608	-0.017204115	-0.036308624	-0.4008397	-0.073666975	0.040829666	-0.4008397	-0.4008397	-0.4008397	-0.4008397	-0.1397052	0.06635298	-0.4008397
-0.4008397	-0.4008397	-0.4008397	-0.4008397	-0.24057291	-0.04255917	0.16840859	0.56574136	-0.4008397	-0.26871413	-0.4008397	-0.4008397	-0.4008397	-0.22677751	-0.17673355	-0.4008397	-0.4008397	-0.4008397	-0.4008397	-0.02994204	0.0065452894	0.72760046	1.137611	0.18077677	-0.4008397	-0.4008397	-0.4008397	-0.24283804	-0.4008397	-0.34470424	-0.2057201	-0.4008397	-0.4008397	-0.1880396	-0.4008397	0.018969333	0.17875917	-0.4008397	-0.4008397	0.09527434	-0.4008397	-0.4008397	-0.14444229	-0.26055884	-0.4008397	-0.4008397	-0.4008397	-0.4008397	0.09528495	-0.4008397
-0.4008397	-0.4008397	-0.4008397	-0.4008397	-0.4008397	-0.16587682	-0.21035114	0.5070708	0.015788568	-0.4008397	-0.4008397	-0.4008397	-0.37445092	0.28077525	0.3809888	-0.27532235	-0.34530607	-0.4008397	-0.14253224	-0.3041434	-0.4008397	0.41179645	0.96453124	0.11502623	-0.4008397	-0.4008397	-0.4008397	-0.4008397	-0.4008397	-0.4008397	-0.4008397	-0.4008397	-0.4008397	-0.20382655	-0.045236077	-0.15334411	0.28609914	-0.4008397	-0.32015437	-0.069668315	-0.3039356	-0.4008397	-0.4008397	-0.4008397	-0.4008397	-0.4008397	-0.4008397	-0.3389709	0.14778745	-0.4008397
-0.4008397	-0.4008397	-0.4008397	-0.4008397	-0.3219006	0.03483919	-0.039587867	0.75675035	0.116937466	-0.4008397	-0.4008397	-0.4008397	-0.25892183	0.51238924	0.3014434	-0.17407033	-0.4008397	-0.16780393	-0.19534373	0.08602626	0.23366085	0.6739457	0.43632042	-0.4008397	-0.4008397	-0.23809162	-0.4008397	-0.4008397	-0.4008397	-0.4008397	-0.4008397	-0.4008397	-0.32629806	-0.05061969	0.16295423	-0.16044916	0.03764167	-0.33947098	-0.05117868	-0.4008397	-0.17943089	-0.20163617	-0.4008397	-0.4008397	-0.4008397	-0.4008397	-0.4008397	-0.3887024	0.07986113	-0.4008397
-0.4008397	-0.4008397	-0.4008397	-0.4008397	0.035529383	0.33892122	0.34565547	0.75321937	0.11497997	-0.4008397	-0.4008397	-0.4008397	-0.2187098	0.48117313	0.36805788	-0.4008397	-0.4008397	-0.100326814	-0.4008397	0.7627705	0.46389517	1.0318766	0.055238705	-0.37298763	-0.35382798	-0.12499582	-0.4008397	-0.4008397	-0.4008397	-0.4008397	-0.4008397	-0.2334288	-0.15205395	0.10428275	0.046408996	-0.33678898	0.31428197	0.20167251	-0.37327573	-0.37131193	-0.4008397	-0.32531023	-0.05127786	-0.4008397	-0.4008397	-0.4008397	-0.4008397	-0.21169315	-0.21649471	-0.4008397
-0.4008397	-0.4008397	-0.4008397	-0.29038286	0.26822558	0.21689671	-0.31620196	-0.06302395	0.35022292	0.024080396	-0.4008397	-0.4008397	-0.31467366	0.6513224	0.25298226	-0.19039142	-0.4008397	0.03286304	-0.4008397	0.28925806	0.69708914	0.4818391	0.22785287	0.2663518	-0.20817102	-0.33739963	-0.4008397	-0.4008397	-0.4008397	-0.4008397	-0.4008397	-0.13315582	0.06963526	-0.4008397	-0.23840949	-0.15336251	-0.27765706	0.020113893	-0.09314984	-0.4008397	-0.22896388	-0.07458814	-0.13974065	-0.1399174	0.056744106	-0.109269984	-0.4008397	-0.1568363	-0.11492085	-0.4008397
-0.4008397	-0.4008397	-0.4008397	0.039181195	0.05077633	-0.31702656	-0.06788288	-0.4008397	0.12320199	0.10317873	-0.4008397	-0.4008397	-0.27851582	0.30922228	0.36863616	-0.4008397	-0.2597118	0.17228511	0.43902323	0.11439598	0.3675693	0.7128478	1.0218451	0.155248	-0.4008397	-0.4008397	-0.36506635	-0.4008397	-0.4008397	-0.4008397	-0.4008397	-0.23623265	-0.36806402	-0.4008397	-0.20382251	-0.4008397	-0.096984304	0.0497352	-0.0044428855	-0.4008397	-0.4008397	-0.114900626	0.12441732	0.0073940665	0.34956947	-0.23970217	-0.4008397	-0.068779804	-0.15537325	-0.4008397
-0.4008397	-0.37710017	-0.18478781	-0.011669977	-0.4008397	-0.35107437	-0.33938834	-0.026267426	0.14491358	-0.23536633	-0.4008397	-0.4008397	-0.4008397	0.5102522	0.5919696	-0.35864064	-0.02945964	0.85331726	0.8713166	-0.22312468	0.3843121	0.9643695	1.091023	-0.012004836	-0.4008397	-0.4008397	-0.4008397	-0.4008397	-0.4008397	-0.4008397	-0.4008397	-0.4008397	-0.4008397	-0.4008397	-0.2332778	-0.4008397	-0.1620524	-0.26259896	-0.02727107	-0.04115909	-0.4008397	-0.4008397	-0.3135068	-0.1728079	-0.16925122	-0.33585823	-0.09432643	0.34383482	0.15903488	-0.25153083
-0.029868864	-0.4008397	-0.17437898	-0.4008397	-0.4008397	-0.116224974	-0.17196535	0.38706064	0.34946862	0.06431157	-0.4008397	-0.4008397	-0.3877439	0.6617027	0.15452711	0.1264417	0.076264106	0.8180051	0.96850747	0.30278188	0.88007087	1.0352647	0.76211965	-0.1485537	-0.4008397	-0.4008397	-0.4008397	-0.4008397	-0.4008397	-0.4008397	-0.4008397	-0.02938644	-0.4008397	-0.4008397	-0.4008397	-0.4008397	-0.1274346	-0.3276613	-0.23557332	-0.048128895	-0.36769477	-0.4008397	-0.27496648	-0.4008397	-0.38761777	-0.11324313	-0.21506487	0.29651985	0.23765312	-0.21917668
-0.15614516	-0.4008397	-0.4008397	-0.4008397	-0.4008397	-0.3958993	0.043971505	0.3559436	0.6532403	0.33785963	-0.4008397	-0.4008397	-0.4008397	-0.025299193	0.26346627	0.031083237	0.3232447	0.9109698	0.7523089	1.2568927	1.7809057	0.8592681	0.6857138	-0.24322331	-0.4008397	-0.008074453	-0.4008397	-0.147593	-0.4008397	-0.4008397	-0.17346708	-0.17681882	-0.35265002	-0.4008397	-0.4008397	-0.4008397	-0.23498425	0.35419223	0.27049616	-0.4008397	0.053408854	-0.4008397	0.006894405	-0.18178168	-0.31603768	-0.4008397	-0.22313184	-0.1350407	0.33752117	-0.35351565
-0.033204015	-0.4008397	-0.33083263	-0.39516073	-0.4008397	-0.4008397	-0.026972609	0.09321549	0.53446543	0.49537736	-0.3039364	-0.4008397	-0.4008397	-0.4008397	-0.12363396	0.19434412	0.5869273	1.0219035	0.6925922	1.2833005	1.605389	1.4889072	0.6211624	-0.4008397	-0.4008397	-0.24135818	-0.23660697	-0.4008397	-0.4008397	-0.4008397	-0.25585896	-0.19703965	-0.37899774	-0.4008397	-0.39252195	-0.25726518	-0.4008397	0.5248022	-0.0028094824	-0.4008397	0.07143695	-0.2680859	-0.19868812	-0.2970164	-0.4008397	-0.23087527	-0.34774548	-0.078349225	0.12951656	-0.059177376
-0.4008397	-0.4008397	-0.2816064	0.28340364	-0.23821977	-0.37662524	0.02063327	0.124917634	0.33452457	0.41661936	0.13283174	-0.3142446	0.036405608	-0.11488943	-0.4008397	-0.09554492	0.5283612	0.3429906	0.70764405	1.3690106	1.967776	1.500035	0.35579142	-0.4008397	-0.4008397	-0.1298833	-0.4008397	0.22496757	0.04287588	-0.19798179	-0.4008397	-0.38722327	-0.4008397	-0.4008397	-0.4008397	-0.22808437	-0.3622977	0.46734115	-0.01655957	-0.4008397	-0.071620226	-0.21725154	-0.19451068	-0.4008397	-0.4008397	-0.4008397	-0.4008397	-0.1626591	0.020306978	0.39807567
-0.09561592	-0.11077165	-0.2613431	-0.17188637	-0.15342547	-0.050852437	-0.20682462	0.113641895	0.36884993	0.45695442	0.05113389	0.020875013	0.34392715	0.32219642	-0.4008397	-0.4008397	-0.17498454	0.26703796	0.95606023	1.5752978	1.8126556	1.3199475	0.46960175	-0.4008397	-0.28972146	-0.4008397	-0.4008397	-0.38393888	-0.30147827	-0.36332682	-0.4008397	-0.37322977	-0.3858745	-0.4008397	-0.4008397	-0.4008397	-0.1623759	0.22888145	0.07649134	-0.4008397	0.05218917	-0.083125375	-0.0797421	-0.3261051	-0.4008397	-0.4008397	-0.4008397	-0.15748125	-0.4008397	0.6218878
0.06942187	-0.4008397	-0.061782982	-0.04902585	-0.4008397	-0.4008397	-0.4008397	-0.4008397	0.655609	0.7857589	0.6136597	-0.0662199	-0.1896728	0.122255996	-3.316246e-05	-0.15840319	-0.4008397	0.3611876	1.0511942	2.0021577	1.8695389	1.266455	0.47977796	-0.37280694	-0.4008397	-0.03385104	-0.33562	-0.4008397	-0.35029265	-0.4008397	-0.39507836	-0.4008397	-0.4008397	-0.4008397	-0.4008397	-0.4008397	-0.4008397	0.19099607	0.29591158	-0.4008397	-0.18060568	-0.0338612	0.16571277	-0.3895354	-0.4008397	-0.4008397	-0.15923472	-0.15985806	0.00996206	0.32674533
0.1091684	-0.13064282	0.25574574	0.32609928	-0.21208234	-0.26031253	-0.2668661	-0.4008397	0.115812875	0.84217536	0.43432215	-0.1429534	-0.4008397	-0.12018162	0.2990878	0.3543988	-0.4008397	0.15438233	0.42934698	2.2140863	2.1800132	1.3455255	0.5179512	-0.35843182	-0.4008397	-0.21457817	-0.28985652	-0.30493388	-0.4008397	-0.4008397	-0.4008397	-0.30600607	-0.4008397	-0.4008397	-0.0396755	-0.4008397	-0.4008397	0.20878151	0.057454623	-0.4008397	-0.102917604	0.14491764	0.32971787	-0.4008397	-0.4008397	-0.4008397	-0.4008397	0.2874745	0.442371	0.30747032
0.038123284	0.09191841	0.3162326	0.49134701	-0.27673528	0.057256002	0.22962573	-0.4008397	-0.29137972	0.21119843	0.41452077	-0.11322911	-0.4008397	-0.1284399	0.31268096	-0.027129421	-0.4008397	0.07298006	0.5743171	1.1666458	1.7956595	1.0406599	0.3951063	-0.4008397	-0.23612432	-0.4008397	0.13871282	-0.4008397	-0.4008397	-0.4008397	-0.4008397	-0.29537994	-0.4008397	-0.4008397	-0.4008397	-0.4008397	-0.4008397	-0.24208347	-0.025729293	-0.4008397	-0.23843609	-0.34890708	0.1623851	-0.4008397	-0.4008397	-0.4008397	-0.33985886	0.15861273	0.081188835	-0.10833727
-0.2192467	0.11763913	0.48398829	0.72461146	0.5494848	0.30657765	0.5267638	-0.046207342	-0.4008397	0.14604278	0.20103823	-0.38918495	-0.21635722	-0.031971443	0.09031559	-0.4008397	-0.24654877	0.127174	1.0984592	0.80990463	0.88724285	1.7308856	0.26673207	-0.4008397	-0.4008397	-0.4008397	-0.07189041	-0.4008397	-0.4008397	-0.4008397	-0.4008397	-0.4008397	-0.4008397	-0.31192464	-0.4008397	-0.4008397	-0.4008397	-0.22082537	-0.05380577	-0.34268543	-0.30931845	-0.20294221	0.5882085	0.03704166	-0.34119916	-0.16885409	-0.14086853	-0.00596712	-0.29862502	-0.4008397
-0.4008397	-0.2873225	0.2792522	0.36488536	0.7939809	0.5283258	0.4494952	0.36416918	-0.0033805997	0.18919174	0.53639895	-0.4008397	-0.030288475	0.12459951	0.22681628	-0.4008397	-0.11601478	0.38526717	0.70200926	1.3676627	0.1995456	0.8955165	-0.21779042	-0.4008397	-0.4008397	-0.34464976	-0.29734278	-0.4008397	-0.4008397	-0.4008397	-0.4008397	-0.4008397	-0.4008397	-0.4008397	-0.4008397	-0.32610127	-0.119646326	-0.2719842	0.056544676	-0.3156312	-0.21426189	-0.33508897	0.071243785	-0.19998384	0.50187624	0.3649785	-0.24824439	-0.4008397	-0.4008397	-0.4008397
0.040628515	-0.4008397	0.24473928	0.5709272	0.8622554	0.67543286	0.49340695	0.6104128	0.07384623	0.3967291	0.110352084	-0.4008397	0.18879335	0.22975945	0.016954966	-0.34728378	0.072532274	0.6471548	0.403786	1.5307158	0.7882557	0.37404963	-0.33895534	-0.4008397	-0.36349598	-0.4008397	-0.4008397	-0.4008397	-0.4008397	-0.34226775	-0.4008397	-0.4008397	-0.10007678	-0.4008397	-0.4008397	-0.041153934	-0.035484996	-0.4008397	-0.35707211	-0.28158677	-0.08811878	0.22047497	-0.33496666	0.04395649	0.7006974	0.27916268	-0.4008397	-0.4008397	-0.4008397	-0.4008397
-0.039013945	-0.1696542	-0.20642592	0.4583256	0.6700738	0.7950078	0.77965236	0.61041945	-0.2603821	0.704839	0.27410045	-0.4008397	-0.0609865	0.36056155	0.2160538	-0.3452054	0.12472266	0.45331666	0.9940721	1.194232	1.1341484	0.66687715	-0.4008397	-0.4008397	-0.4008397	-0.4008397	-0.4008397	-0.4008397	-0.4008397	-0.38383546	-0.4008397	-0.4008397	-0.4008397	-0.15720193	-0.2564446	-0.21876344	-0.4008397	-0.4008397	-0.4008397	-0.29069725	0.2011406	0.06753167	0.04752196	0.15949133	0.39768237	-0.11759538	-0.4008397	-0.4008397	-0.4008397	-0.4008397
0.078896984	-0.008217162	-0.3028945	0.15507774	0.8321796	0.8999742	0.88657576	0.5630755	-0.4008397	0.91757804	0.45126513	-0.38449764	-0.31868622	0.30543092	0.20078446	-0.37447044	0.011377934	0.28463408	1.4886107	1.1553322	0.90268	1.1127138	-0.4008397	-0.4008397	-0.4008397	-0.4008397	-0.4008397	-0.4008397	-0.01576597	-0.24168767	-0.26292506	-0.4008397	-0.4008397	-0.4008397	-0.4008397	-0.4008397	-0.4008397	-0.4008397	-0.34942436	-0.13847831	0.4433007	-0.03150573	0.63947386	-0.14718603	-0.20049047	-0.4008397	-0.4008397	-0.4008397	-0.4008397	-0.4008397
-0.21735613	0.39634055	-0.15638237	-0.36920217	0.13343331	0.9161941	0.61193323	0.39039266	-0.31537104	0.6273181	0.89838606	-0.30466208	-0.12524903	0.19575791	0.04009999	-0.4008397	0.23728439	0.8110286	1.4021093	1.1312836	0.01945944	0.7189886	0.30059862	-0.4008397	-0.4008397	-0.4008397	-0.4008397	0.16879623	0.12572284	-0.3381436	-0.20806631	-0.4008397	-0.4008397	-0.4008397	-0.4008397	-0.4008397	0.0043612933	-0.4008397	-0.4008397	0.14445594	0.337027	0.24123336	0.53343314	-0.29177508	-0.4008397	-0.4008397	-0.4008397	-0.4008397	-0.4008397	-0.4008397
-0.05197862	0.12108116	0.5900313	-0.0033682142	-0.4008397	-0.10423197	0.46985948	0.28851894	-0.081767716	0.5430434	0.9162944	0.24842228	-0.29727435	-0.1291699	0.023617892	-0.4008397	0.41400912	1.3646255	1.6947589	1.4525173	0.38012296	-0.07539405	-0.33585668	-0.4008397	-0.4008397	-0.4008397	-0.17713854	0.45706615	0.49056002	-0.27974287	-0.4008397	-0.4008397	-0.4008397	-0.4008397	-0.4008397	-0.4008397	-0.16244443	-0.4008397	-0.4008397	0.025644593	0.23554853	-0.010620532	0.15170376	-0.4008397	-0.31285688	-0.4008397	-0.4008397	-0.4008397	-0.31805205	-0.4008397
-0.16570681	0.1528239	0.07487103	0.009869876	-0.35189235	-0.4008397	0.0016501358	0.070547275	-0.26407394	0.28309125	1.0130061	0.57028776	-0.12816845	-0.4008397	-0.26883096	-0.26418406	0.04869397	1.372602	1.7310245	1.4496685	1.1976037	0.17426914	-0.35446084	-0.4008397	-0.4008397	-0.4008397	-0.4008397	-0.049955864	0.014600355	-0.355737	-0.4008397	-0.4008397	-0.4008397	-0.4008397	-0.4008397	-0.21314304	-0.4008397	-0.4008397	-0.4008397	-0.2377344	-0.25810724	-0.24321446	-0.4008397	-0.4008397	-0.4008397	-0.4008397	-0.4008397	-0.4008397	0.13315669	0.10582991
-0.26748732	-0.13822198	0.25230852	0.09288512	0.06886807	-0.29477015	-0.4008397	0.026823882	-0.20134106	0.23938799	0.8768396	0.7247317	0.2714058	-0.13332452	-0.012923402	-0.28519663	0.2140413	1.3319867	1.5965208	1.488667	0.89974475	0.5639988	0.020400753	-0.4008397	-0.4008397	-0.4008397	-0.4008397	-0.09639893	-0.20968227	-0.4008397	-0.4008397	-0.4008397	-0.4008397	-0.4008397	-0.4008397	-0.312754	-0.4008397	-0.4008397	-0.4008397	-0.4008397	-0.1934929	3.326357e-05	-0.4008397	-0.4008397	-0.24096955	-0.4008397	-0.018700546	-0.061520513	0.02458951	0.087469935
-0.1271468	-0.019630156	0.06445246	0.31980595	0.34513852	0.3150481	0.23552436	0.19028823	-0.35663208	0.37109628	0.56537354	0.45224908	0.09126734	0.24292701	0.12230589	0.11340834	0.5110831	1.146911	1.4133543	1.8513454	1.0244046	0.014034344	-0.4008397	-0.4008397	-0.38078085	-0.23485292	-0.3154518	-0.4008397	-0.4008397	-0.4008397	-0.4008397	-0.4008397	-0.4008397	-0.4008397	0.0051447568	-0.4008397	-0.091682225	-0.2533998	-0.4008397	-0.4008397	-0.18136528	-0.1699668	-0.35550904	0.15412234	-0.055717412	0.21187517	-0.20589782	-0.014062527	-0.2040463	-0.38997245
-0.12749645	-0.11284304	-0.09885869	0.4578204	0.7441633	0.74513143	0.2716562	-0.008689071	-0.4008397	0.2933607	0.5089936	0.331898	0.08737217	0.3328022	-0.4008397	0.86896265	0.40687206	1.4997491	0.7019004	1.7551055	0.6646881	0.12549095	-0.4008397	-0.4008397	-0.3932829	0.24169	0.04104345	-0.4008397	-0.4008397	-0.4008397	-0.4008397	-0.4008397	-0.34588447	-0.4008397	-0.23640822	-0.4008397	0.3088057	-0.4008397	-0.4008397	-0.4008397	-0.4008397	0.0038342327	-0.0038712877	0.31396657	0.16603515	-0.15112811	-0.4008397	-0.31895676	-0.4008397	-0.4008397
-0.4008397	-0.27780765	-0.3071237	0.24755935	0.7465906	0.7262591	0.30978978	-0.06649724	0.095166914	0.27458793	0.5676326	0.4500642	0.20065418	0.4904024	0.1640781	1.0622606	1.403089	1.2876455	0.5332358	0.7104056	0.57417613	-0.1449127	-0.4008397	-0.4008397	-0.4008397	-0.11077749	-0.019732803	-0.4008397	-0.4008397	-0.4008397	-0.4008397	-0.4008397	-0.08442665	0.16988891	-0.4008397	-0.34056306	-0.4008397	-0.4008397	-0.35290477	-0.36317417	-0.4008397	-0.4008397	0.5854191	-0.13379575	0.08607403	-0.4008397	-0.4008397	-0.4008397	-0.4008397	-0.4008397
-0.4008397	-0.2539143	0.07875958	0.38603842	0.77149266	0.6745646	0.78822607	0.2634969	0.3640334	0.36811602	0.48409262	0.6682298	0.18574983	0.15276273	0.07486532	1.4334954	1.5971457	1.4182689	1.377775	0.3282784	-0.4008397	-0.1439086	-0.4008397	-0.4008397	0.25041693	-0.3296592	-0.4008397	-0.4008397	-0.4008397	-0.4008397	-0.4008397	-0.4008397	-0.39800823	0.099380925	-0.19081445	-0.4008397	-0.4008397	-0.4008397	-0.4008397	-0.25902808	-0.4008397	-0.4008397	0.94628257	-0.4008397	-0.024571463	-0.4008397	-0.4008397	-0.4008397	-0.4008397	-0.4008397
-0.4008397	-0.25002384	-0.08463245	0.4687728	-0.037041053	0.37951487	0.2337996	1.0400903	0.14849468	0.4623854	0.5522023	0.43110508	0.46980023	0.3937546	-0.17631003	1.26812	1.4738915	0.93273634	1.23578	0.21003997	-0.4008397	-0.4008397	-0.4008397	-0.051987242	0.08047498	-0.030019915	-0.4008397	-0.4008397	-0.4008397	-0.4008397	-0.4008397	-0.339909	0.0044006486	-0.4008397	-0.12632532	-0.4008397	-0.4008397	-0.27914584	-0.4008397	-0.27636614	-0.4008397	0.18686593	0.56324226	-0.053780768	-0.37801337	-0.4008397	-0.4008397	-0.4008397	-0.4008397	-0.4008397
-0.4008397	-0.032238793	0.21347375	0.23259595	0.015644645	0.2779972	0.19699413	0.94716054	0.5341261	0.7495618	0.32197627	0.92484325	0.2560957	0.24050303	-0.29540783	1.2434077	1.3218893	0.86627245	1.1806872	0.07096554	-0.24215847	-0.4008397	-0.4008397	-0.15895155	-0.27080765	-0.3536496	-0.4008397	-0.13673995	-0.3482728	-0.4008397	-0.31610787	0.16790484	-0.07613017	-0.4008397	-0.25992683	0.10956069	0.2475231	-0.4008397	-0.4008397	-0.2526555	-0.4008397	0.10443931	0.39374682	-0.24361752	-0.4008397	-0.28484812	-0.4008397	-0.35517922	-0.4008397	-0.05802066
0.14153971	-0.08081214	0.15481193	-0.13322192	-0.11037749	0.26041394	0.42844987	0.62327164	0.8306157	0.9402365	0.93500286	0.5695362	0.3152299	-0.0524366	0.39344603	0.98572284	1.1273826	1.3260461	1.2205198	-0.31758052	-0.1322103	-0.4008397	-0.4008397	-0.4008397	-0.17826146	-0.4008397	-0.4008397	-0.12529089	0.012326225	0.11360919	-0.2591127	0.09237955	-0.4008397	-0.4008397	0.00478596	-0.0050664004	0.17464404	-0.4008397	-0.4008397	-0.3941922	-0.06270216	0.008707522	0.058737192	-0.22509179	-0.4008397	-0.31195548	-0.31669083	-0.4008397	-0.18448903	-0.33505368
-0.04522172	-0.30240214	-0.4008397	-0.006917381	-0.4008397	-0.23708004	0.058687396	0.36216876	0.7044549	0.9659667	0.9941528	1.0687498	0.5597392	0.029820131	0.52260244	0.7630564	1.1382934	1.1633577	1.0854889	0.33887407	-0.33043993	-0.4008397	-0.2811659	-0.4008397	-0.4008397	-0.4008397	-0.4008397	0.13481304	0.03316762	-8.085878e-05	0.059774835	-0.068074346	0.13841946	-0.19337456	0.2631694	-0.040514015	-0.4008397	-0.4008397	-0.4008397	-0.24574113	-0.4008397	0.048849925	-0.30490565	-0.30554363	-0.4008397	-0.4008397	-0.38755986	-0.4008397	-0.4008397	-0.4008397
-0.11032269	-0.22952984	0.03144428	-0.30209532	-0.4008397	-0.38165346	-0.4008397	-0.19799967	0.66043645	1.0492775	1.0702046	1.1742371	0.20973791	0.03430859	0.102444306	0.6374087	1.3416556	1.1211836	0.9651063	0.5466974	0.2201941	-0.4008397	-0.30376065	-0.4008397	-0.4008397	-0.4008397	-0.4008397	-0.12707977	-0.15443455	-0.4008397	0.018266678	0.29924607	1.1636307	0.8250352	0.5965773	-0.4008397	-0.4008397	-0.4008397	-0.4008397	-0.4008397	-0.4008397	-0.35209078	-0.13062967	-0.4008397	-0.4008397	-0.37766758	0.114908285	-0.16170949	-0.07450619	-0.4008397
-0.36449927	-0.00778001	-0.033168327	-0.21515262	-0.20536649	0.11927517	-0.1195184	-0.16315919	0.42577204	0.8765801	0.996368	1.0968707	0.7135379	-0.10718176	0.008247115	0.50847733	1.3704191	0.92896146	0.12424478	0.64689285	0.14737105	-0.4008397	-0.4008397	-0.4008397	-0.4008397	-0.4008397	-0.4008397	-0.4008397	-0.4008397	-0.4008397	-0.09694505	0.81497675	1.1072062	0.7439694	0.053966194	-0.4008397	-0.4008397	-0.4008397	-0.4008397	-0.4008397	-0.4008397	-0.38230383	-0.010829743	-0.4008397	-0.10494782	-0.4008397	-0.15127246	0.15864174	-0.27138218	-0.4008397
-0.2637492	-0.017846916	0.22638026	-0.022897214	0.56819516	0.13532196	-0.15785335	-0.07604572	0.44371587	0.9373746	1.1641005	1.3021562	1.1710224	-0.03638208	0.0728192	0.37229586	1.0252112	0.49259657	0.03416507	0.52906436	0.32817462	-0.3405923	-0.13106799	-0.4008397	-0.33973154	-0.4008397	-0.4008397	-0.4008397	-0.4008397	-0.4008397	0.66885334	1.0401696	0.6518308	0.079896614	-0.4008397	-0.4008397	-0.4008397	-0.4008397	-0.4008397	-0.4008397	-0.4008397	-0.291739	-0.34742868	-0.08319519	-0.011254814	-0.4008397	-0.036788948	-0.4008397	-0.08332716	-0.4008397
-0.3180508	-0.10742446	0.38892415	0.45632312	0.70663106	0.546492	-0.13573042	-0.18588237	0.22986986	0.75334007	1.0500765	1.1709455	1.6219199	0.21460249	-0.39773318	0.5846933	0.58445185	0.21591973	0.7014544	0.5674303	-0.16212334	-0.33952418	-0.19586891	-0.4008397	-0.4008397	-0.4008397	-0.4008397	-0.26293576	-0.4008397	0.17623635	0.33596116	0.55754524	0.40976146	-0.4008397	-0.4008397	-0.4008397	-0.4008397	-0.4008397	-0.4008397	-0.4008397	-0.4008397	-0.4008397	0.019769883	-0.4008397	-0.32156074	-0.28680268	-0.29166546	-0.4008397	-0.4008397	-0.4008397
-0.09237172	-0.19923092	0.041565202	0.38511658	0.38763082	0.6098053	0.43214187	0.337538	-0.12495896	0.5170551	1.1540102	0.8761703	1.5199246	-0.016868042	-0.25129777	0.5381428	0.77782845	0.054911528	0.5017206	0.5048515	-0.32651195	0.01601052	0.0068903607	-0.37531623	-0.4008397	-0.4008397	-0.4008397	-0.4008397	-0.10618969	0.3641111	0.041751944	0.104261465	-0.3919969	-0.4008397	-0.4008397	-0.4008397	-0.4008397	-0.4008397	-0.4008397	-0.4008397	0.22516346	0.35997134	0.15685426	-0.30284026	0.017088475	-0.1998577	-0.4008397	-0.4008397	-0.4008397	-0.4008397
-0.2651804	-0.26619822	-0.39049602	-0.3409485	0.1227549	0.5182717	0.3244257	0.80845326	0.09576546	0.078162864	1.02098	1.1006734	0.6744685	0.5121609	0.20362945	0.5419873	0.36596325	0.1934563	0.33948964	0.18706915	-0.4008397	-0.18044242	-0.21418892	-0.32673654	0.24012752	-0.113950774	-0.4008397	-0.4008397	0.85143024	0.5200187	-0.23273379	-0.4008397	-0.4008397	-0.4008397	-0.4008397	-0.4008397	-0.4008397	-0.4008397	-0.4008397	0.035614867	0.6922242	0.59222066	-0.11888197	-0.19723873	-0.15974934	-0.17253628	-0.4008397	-0.4008397	-0.4008397	-0.4008397
-0.15891267	-0.29737142	-0.38740352	-0.31573886	0.10237277	0.29953605	0.5207805	0.94345003	0.71617055	0.077224456	0.6322486	1.1522722	0.71221805	0.9637531	0.027923957	0.7555911	0.7039431	-0.08091727	0.807112	0.3028232	-0.39808452	-0.4008397	-0.38981575	-0.4008397	-0.11248945	-0.004490834	0.42870754	0.097240224	0.46787113	0.39611465	-0.4008397	-0.4008397	-0.4008397	-0.4008397	-0.4008397	-0.4008397	-0.4008397	-0.22533448	0.3036896	0.27643153	0.5383903	-0.19160074	-0.4008397	-0.18828134	0.3075088	-0.038149167	-0.4008397	-0.34449774	-0.4008397	-0.4008397
-0.03621897	-0.4008397	-0.4008397	-0.4008397	-0.008518153	0.5035648	0.5689305	0.85147333	1.3138285	0.3084698	0.34922454	1.001527	0.83493805	1.1010257	0.3436446	0.6998211	0.81222034	0.43657824	0.8719429	0.54048014	-0.29214162	-0.4008397	-0.13043357	-0.36072582	-0.4008397	0.1148596	0.8278246	0.5263142	-0.20898685	-0.182416	-0.4008397	-0.4008397	-0.4008397	-0.4008397	-0.26367965	-0.4008397	-0.4008397	0.4992586	0.48081836	0.31592858	-0.32333934	-0.4008397	-0.4008397	-0.26736164	0.23046763	0.24996035	-0.1206988	-0.4008397	-0.4008397	-0.4008397
0.77335244	-0.10979482	-0.2109044	-0.18115744	0.2899245	0.17988755	0.6601074	0.7516496	1.2776259	1.0203384	0.5747885	0.7809386	1.2306432	1.5224185	0.50753766	1.278349	0.8947643	0.26631033	0.6091789	0.7978915	-0.20641895	-0.4008397	-0.4008397	-0.4008397	0.37037027	0.47218478	0.9115554	-0.4008397	0.117076784	0.19200423	-0.4008397	-0.4008397	-0.4008397	-0.33633053	-0.4008397	-0.4008397	0.25893095	0.30689645	0.093316235	-0.39877415	-0.4008397	-0.4008397	-0.4008397	0.0746938	0.5020135	0.31767097	-0.4008397	-0.4008397	-0.4008397	-0.4008397
0.6311418	0.28158212	-0.4008397	0.45171395	0.22573319	-0.4008397	0.34239852	0.4821141	0.90818095	1.0631554	0.6565008	0.42600828	1.0641264	1.7883655	0.7236198	1.5119529	1.1357855	-0.009462524	0.72115034	0.56210184	0.013443562	-0.4008397	-0.4008397	-0.060170762	0.5682341	0.5852512	0.3632118	0.045159236	-0.3933419	-0.18718582	-0.4008397	-0.4008397	-0.4008397	-0.4008397	-0.08109908	0.57544094	0.268577	-0.4008397	-0.26250693	-0.4008397	-0.4008397	-0.4008397	-0.4008397	-0.4008397	0.17287773	0.40416846	-0.4008397	-0.4008397	-0.4008397	-0.4008397
0.719564	0.85505325	-0.4008397	0.20883606	0.17455128	-0.4008397	-0.16038975	0.09835956	0.26862666	0.5240165	0.83861667	0.39677027	1.2437929	1.5110883	0.99133885	1.3084514	0.82416946	0.39631724	1.2563413	0.7540035	-0.064044476	-0.4008397	-0.4008397	-0.16912876	0.5986843	0.163922	0.20065722	0.19827256	-0.10109263	-0.29966193	-0.4008397	-0.4008397	-0.4008397	-0.18726715	0.0063836225	0.47159776	0.22301453	-0.4008397	-0.4008397	-0.30880138	-0.4008397	-0.4008397	-0.4008397	-0.4008397	-0.12326275	0.49503514	0.4014586	-0.4008397	-0.07823126	-0.4008397
1.0466061	1.2536588	-0.13651673	0.17328525	-0.043783575	-0.4008397	-0.4008397	0.18090457	-0.1637693	-0.032191727	0.4845295	0.6152425	0.9597843	1.530205	1.3601823	0.66190624	0.4967336	0.32868397	0.5504771	0.75517213	-0.4008397	-0.4008397	0.14421405	0.45013124	-0.014281344	0.2313704	-0.041562904	-0.21353044	-0.4008397	-0.38666722	-0.4008397	-0.4008397	-0.06611806	0.0043351324	-0.06962765	-0.09348023	-0.4008397	-0.4008397	-0.4008397	-0.4008397	-0.4008397	-0.4008397	-0.4008397	-0.4008397	-0.09958043	0.16535264	0.24789487	-0.4008397	-0.4008397	-0.4008397
0.9549697	1.717108	0.9818711	0.09123105	-0.10369644	-0.4008397	-0.4008397	0.031953752	-0.4008397	-0.12553868	0.18102898	0.5201135	0.92255664	1.5359548	1.8960421	0.62732416	0.10576126	0.26021934	0.6667452	0.3054884	-0.4008397	-0.03261311	0.19914742	0.30915716	-0.021195667	-0.4008397	-0.4008397	-0.3851914	-0.14608985	-0.4008397	-0.20699006	0.30795446	0.3434972	-0.020565908	-0.4008397	-0.4008397	-0.4008397	-0.3698722	-0.4008397	-0.4008397	-0.4008397	-0.4008397	-0.4008397	-0.4008397	-0.22025527	-0.30819884	0.1560677	-0.4008397	-0.4008397	-0.4008397
0.831842	1.2697577	1.2516941	0.41544932	-0.05149185	-0.4008397	-0.4008397	0.042979106	-0.4008397	-0.4008397	-0.049251817	0.34798944	0.7230032	1.7712882	1.8775346	0.71519446	0.1859808	0.00887882	0.8913574	-0.11693832	-0.34487927	0.22059482	0.49727097	-0.006049268	-0.023574164	-0.3627574	-0.4008397	-0.4008397	-0.4008397	-0.03351044	0.3343944	-0.2546356	0.12509234	-0.20128928	-0.4008397	-0.4008397	-0.24102923	-0.16361302	-0.4008397	-0.4008397	-0.4008397	-0.19265231	-0.052827448	-0.4008397	-0.4008397	-0.4008397	-0.39145342	-0.15763205	-0.4008397	-0.4008397
0.9237359	0.9339156	1.4566511	0.9761727	-0.21368505	-0.2636033	0.048041288	0.17411324	-0.26125368	-0.4008397	-0.4008397	0.17485419	0.7797728	1.8832538	2.0903769	0.5406082	0.6369802	0.07818986	0.5954037	0.058198657	-0.4008397	0.44275478	0.037386734	0.002759663	-0.21303326	-0.4008397	-0.4008397	-0.4008397	-0.2842631	0.6911598	0.5366461	-0.4008397	-0.24250458	-0.4008397	-0.4008397	-0.4008397	-0.4008397	-0.4008397	-0.4008397	-0.4008397	-0.4008397	-0.070074126	-0.13253395	-0.4008397	-0.4008397	-0.4008397	-0.22583503	-0.4008397	-0.4008397	-0.4008397
1.0967002	0.8540509	1.2652475	1.0654359	0.29693425	0.2336248	0.17783426	-0.11958025	-0.34502125	-0.4008397	-0.4008397	-0.06875165	0.831476	1.7483056	2.103312	0.75732213	0.6058139	0.45605215	0.52118254	0.03810104	-0.3789652	-0.33359724	-0.32801872	-0.4008397	-0.4008397	-0.27765757	-0.4008397	-0.36758047	0.18750551	0.64543355	0.059008405	-0.24616365	-0.4008397	-0.4008397	-0.15803033	-0.4008397	-0.4008397	-0.4008397	-0.4008397	-0.4008397	-0.4008397	0.20582984	-0.4008397	-0.4008397	-0.4008397	-0.4008397	-0.38019213	-0.4008397	-0.33162957	-0.28143656
1.0759826	0.7740897	0.97992367	0.9989937	1.2770157	0.41894037	0.31624573	-0.14254336	-0.4008397	-0.4008397	-0.4008397	-0.020023935	0.43844572	1.3801206	1.434105	1.2864493	0.827148	0.7138087	0.45088416	-0.4008397	-0.03217057	-0.4008397	-0.4008397	-0.4008397	-0.4008397	-0.13310252	0.30674818	0.22090796	0.013075009	0.37635472	0.08957773	-0.4008397	-0.26155305	-0.4008397	-0.18774794	-0.32298312	-0.4008397	-0.4008397	-0.4008397	-0.4008397	-0.4008397	0.28239885	-0.33050272	-0.4008397	-0.4008397	-0.4008397	-0.4008397	-0.20640066	-0.31150872	0.36591578
0.789871	0.7659528	0.7652873	0.9629924	1.1771618	0.68044466	0.43166485	-0.16666906	-0.035293806	0.13329177	-0.4008397	-0.21609975	-0.33668992	1.1381127	1.531514	1.7556213	0.9779691	0.92969465	0.57881373	-0.4008397	-0.28097922	-0.4008397	-0.4008397	-0.4008397	-0.19118436	0.3055968	0.4415616	0.17386922	-0.33491024	-0.093106546	-0.221778	-0.4008397	-0.4008397	-0.19565602	-0.4008397	-0.4008397	-0.4008397	-0.4008397	-0.4008397	-0.4008397	-0.4008397	0.1071191	-0.26319394	-0.4008397	0.24389055	-0.4008397	-0.4008397	-0.08841057	-0.0129500935	-0.18834174
0.49391854	0.48551872	0.961404	0.8468925	1.5159177	0.9566414	0.57981616	0.20629807	0.40014848	0.2098316	-0.10032762	-0.4008397	-0.25853258	0.8729861	1.7021279	1.7783198	1.2666099	0.89560914	0.6183616	-0.4008397	-0.4008397	-0.4008397	-0.4008397	-0.2635492	0.35374182	0.118980795	0.26097664	0.09986719	-0.4008397	-0.4008397	-0.4008397	-0.25271267	-0.3131636	-0.4008397	-0.4008397	-0.4008397	-0.4008397	-0.4008397	-0.4008397	-0.4008397	-0.4008397	-0.06078391	-0.4008397	-0.4008397	-0.33354452	-0.4008397	-0.4008397	-0.25268933	-0.30289748	-0.07704795
0.315386	0.38046888	0.8986902	0.70721436	1.2676256	1.3681922	0.83617073	0.10902817	-0.4008397	-0.37739646	-0.4008397	-0.4008397	-0.18517628	0.55600613	1.49831	1.599152	0.8409601	1.3705631	0.39089933	0.049308687	-0.4008397	-0.4008397	0.011083668	0.17558467	-0.4008397	0.06045901	-0.4008397	-0.25924543	-0.4008397	-0.4008397	-0.4008397	0.19003248	-0.4008397	-0.4008397	-0.4008397	-0.25606778	-0.4008397	-0.26166135	-0.38700476	-0.4008397	-0.4008397	-0.025001008	-0.4008397	-0.4008397	-0.39833862	-0.4008397	-0.4008397	-0.4008397	-0.4008397	-0.26335323
0.28769153	0.14100264	0.2468825	0.5757811	0.853912	1.1483433	1.3190032	0.054980077	-0.4008397	-0.34504554	-0.4008397	0.036924228	0.13353002	0.32384267	1.2036587	1.4408394	0.53723454	0.60967433	1.2061993	0.42292094	0.04863103	-0.30937994	0.32706508	-0.1470015	-0.4008397	-0.1740161	-0.4008397	-0.26037088	-0.2608187	-0.4008397	-0.27497718	0.26712707	-0.4008397	-0.4008397	-0.4008397	-0.4008397	-0.0118826255	0.08198868	-0.27147263	-0.4008397	-0.4008397	-0.4008397	-0.4008397	-0.4008397	-0.4008397	-0.35810763	-0.4008397	-0.4008397	-0.4008397	-0.3620805
0.43096942	0.25300425	0.2723965	0.80538917	0.9091928	0.5372676	1.1159856	0.58771473	-0.4008397	-0.086371556	-0.4008397	-0.10402025	0.4302462	0.27801114	1.1780028	1.6033704	1.0398804	0.3735481	1.114715	0.7547871	0.34114826	0.16721737	-0.25593662	-0.4008397	-0.1864683	-0.4008397	-0.4008397	-0.3123727	0.13075615	-0.17308366	-0.017818505	0.01821097	-0.4008397	-0.4008397	-0.4008397	-0.05086381	-0.23355474	-0.3169939	-0.4008397	-0.4008397	-0.4008397	-0.4008397	-0.4008397	-0.4008397	-0.4008397	-0.4008397	-0.4008397	-0.4008397	-0.27776733	-0.4008397
0.62285674	-0.29495192	0.21506862	0.14072785	0.7766532	0.49016935	0.5403994	0.99270034	-0.103547364	-0.11437425	-0.030475317	0.31795764	0.2525832	0.16126086	0.5060492	1.4551945	0.8609119	0.648512	0.76794297	1.3192469	0.7492493	0.1606468	-0.4008397	-0.4008397	-0.4008397	-0.4008397	-0.4008397	-0.4008397	0.05659791	0.3611272	0.16814041	0.19640028	-0.4008397	-0.4008397	-0.4008397	-0.33088833	-0.34564063	-0.3581342	-0.4008397	-0.4008397	-0.4008397	-0.4008397	-0.4008397	-0.4008397	-0.4008397	-0.4008397	-0.4008397	-0.30131048	-0.4008397	-0.15787551
0.7199857	-0.4008397	-0.1517261	0.09125198	0.6347619	0.9069766	0.33258775	1.0741494	0.48945534	-0.18846582	0.15321058	0.19161604	0.36435243	0.26296908	0.6455167	1.1688781	1.0092281	0.80388147	0.40485886	0.9387436	1.1282557	0.54039115	-0.27911884	-0.4008397	-0.4008397	-0.4008397	-0.4008397	-0.26544672	0.0062431623	0.07430151	0.005613429	0.042950746	-0.4008397	-0.4008397	-0.4008397	-0.3162313	-0.4008397	-0.4008397	-0.4008397	-0.4008397	-0.4008397	-0.4008397	-0.4008397	-0.4008397	-0.3551806	-0.4008397	-0.4008397	-0.38923794	-0.4008397	-0.4008397
0.45579484	-0.28530794	-0.10217258	-0.17073049	0.4027669	0.6774549	0.4951427	0.2926865	0.44428298	0.03309841	0.45028794	0.035372417	0.3095303	0.49377495	0.59664005	1.2970703	1.245842	1.2320075	0.44133475	0.16782567	1.1046786	1.1825709	0.5372012	-0.25285888	0.019187871	-0.4008397	-0.4008397	-0.4008397	-0.4008397	-0.2951575	-0.29962686	-0.085463986	-0.4008397	-0.4008397	-0.37798077	-0.4008397	-0.4008397	-0.4008397	-0.4008397	-0.4008397	-0.4008397	-0.4008397	-0.4008397	-0.4008397	-0.4008397	-0.4008397	-0.25702703	-0.4008397	-0.4008397	-0.4008397
0.37191132	-0.24862787	-0.15693773	0.047533184	0.2698539	0.14495662	1.1056117	0.38585085	0.32393134	0.4467505	0.20833735	-0.18838981	0.13600588	0.720494	0.6857523	0.99025357	1.593678	1.2378008	0.51744294	-0.4008397	0.7352611	1.3763182	1.0347054	0.1223157	0.006055006	0.081197634	-0.4008397	-0.37561148	-0.4008397	-0.4008397	-0.1834797	-0.0520679	-0.24300638	-0.4008397	-0.4008397	-0.4008397	-0.4008397	-0.4008397	-0.4008397	-0.39047766	-0.4008397	-0.4008397	-0.15054502	-0.4008397	-0.4008397	-0.4008397	0.035342034	-0.1001268	-0.4008397	-0.4008397
-0.3358325	-0.13242626	-0.39806706	0.13988397	0.57889986	0.02908626	0.64762926	0.82088464	0.1668362	0.9336946	-0.015223719	-0.0048291823	0.09836113	0.6164123	0.5969368	1.0491937	1.494235	1.2433825	0.7582071	-0.4008397	0.19101578	1.0050966	1.1308652	1.0116664	0.4288264	-0.32449397	-0.4008397	-0.4008397	-0.4008397	-0.31800148	-0.1228834	-0.17455815	0.41426817	-0.4008397	-0.4008397	-0.029183801	-0.4008397	-0.4008397	-0.4008397	-0.4008397	-0.30307302	-0.4008397	-0.08088057	-0.4008397	-0.4008397	-0.4008397	-0.27013007	-0.14975612	-0.4008397	-0.4008397
-0.4008397	-0.3462561	-0.061307233	0.4081505	0.5387013	-0.4008397	0.40891874	1.1312383	0.8572606	1.2173446	1.018699	-0.18128988	0.069809206	0.44277793	0.87134105	0.8232328	1.0431155	1.0233586	0.6274447	-0.25106895	-0.16004772	0.3641848	0.8614979	1.3278635	0.6887225	-0.14959058	-0.4008397	-0.4008397	-0.38981116	-0.029833427	-0.4008397	-0.17554767	0.5419925	-0.34688175	-0.4008397	-0.4008397	-0.27629158	-0.4008397	-0.4008397	-0.4008397	-0.4008397	-0.4008397	-0.15610701	-0.4008397	-0.32768768	-0.28083298	-0.2029582	-0.4008397	-0.4008397	-0.37809423
-0.4008397	-0.4008397	-0.3532525	0.6242453	0.39385894	-0.4008397	-0.14671986	0.615636	0.6732508	0.94396466	1.496487	0.62148684	-0.31982708	0.61105037	0.91295713	0.8214478	0.8679069	0.9558469	0.45820206	-0.38522014	-0.31906378	0.19428658	0.3863365	1.0017529	0.7511551	0.8021026	-0.4008397	-0.3586896	-0.4008397	-0.4008397	-0.4008397	-0.37657952	0.09900097	-0.16342084	-0.4008397	-0.4008397	-0.4008397	-0.4008397	-0.4008397	-0.37277058	-0.1070342	-0.4008397	-0.11132136	-0.4008397	-0.25453326	-0.21529439	-0.3140482	-0.4008397	-0.4008397	-0.4008397
-0.4008397	-0.4008397	-0.4008397	0.26237914	0.22856146	-0.4008397	-0.4008397	-0.25885245	0.71018773	0.8509075	1.5386479	1.075104	0.13636748	0.7052318	0.7128929	0.28373995	0.8370859	1.2164483	0.7425738	-0.27244776	-0.15159075	-0.040604834	-0.4008397	0.32948515	0.8333682	1.0942258	0.3491035	-0.4008397	-0.4008397	-0.4008397	-0.4008397	-0.4008397	0.038693517	-0.25556698	-0.4008397	-0.4008397	-0.4008397	-0.4008397	-0.4008397	-0.26665497	-0.047814734	-0.4008397	-0.4008397	-0.29669708	-0.4008397	-0.18128483	-0.4008397	-0.4008397	-0.4008397	-0.3908282
-0.4008397	-0.4008397	-0.29553837	-0.22473584	-0.0053816205	-0.4008397	-0.4008397	-0.4008397	0.36878914	0.8910145	1.0278964	1.4602071	0.50944746	0.70760196	0.117764406	0.2512082	1.0051	1.299265	0.7754485	-0.09656684	-0.1517612	-0.18139498	-0.3353138	-0.10168336	0.59112066	0.98983824	0.7587412	0.29627562	-0.4008397	-0.37000796	-0.4008397	-0.4008397	-0.25977415	-0.336593	-0.4008397	-0.4008397	-0.4008397	-0.4008397	-0.31315556	-0.3754815	-0.3404648	-0.4008397	-0.15891533	-0.4008397	-0.4008397	-0.4008397	-0.4008397	-0.4008397	-0.4008397	-0.19092998
-0.4008397	-0.4008397	-0.4008397	-0.012574539	-0.4008397	-0.4008397	-0.4008397	-0.3681006	0.57525694	0.99576175	0.8893764	1.2956219	1.3083293	0.091257736	0.49464568	0.09313111	0.4468749	1.1483382	0.7724926	-0.030928874	-0.07946906	0.39293846	-0.24365877	0.060187493	0.34543574	0.97160393	1.0300404	0.9285631	-0.01578465	-0.057969324	-0.4008397	-0.4008397	-0.4008397	-0.4008397	-0.4008397	-0.4008397	-0.4008397	-0.4008397	-0.16860577	-0.29075268	0.011150828	-0.4008397	0.01800929	-0.14435658	-0.4008397	-0.4008397	-0.4008397	-0.4008397	-0.4008397	-0.3696933
-0.4008397	-0.4008397	-0.14059329	-0.29464412	-0.4008397	-0.15920568	-0.4008397	-0.082942754	0.37263915	0.5758626	1.0286138	1.1160917	1.4157451	0.4466419	-0.03950908	0.06665766	0.24583617	1.0160991	0.74944067	0.31055287	0.078601256	-0.25893286	-0.1763919	-0.29370692	-0.033312857	0.96390945	1.145725	1.004831	0.93254036	0.65354794	-0.08123176	-0.4008397	-0.13592146	-0.20897116	-0.4008397	-0.4008397	-0.4008397	-0.4008397	-0.4008397	-0.27239203	-0.25065064	0.086620755	-0.04777634	-0.4008397	-0.4008397	-0.4008397	-0.4008397	-0.4008397	-0.4008397	-0.19365959
-0.27898368	0.08456453	0.18504219	0.17464627	-0.4008397	-0.24199796	-0.31744897	-0.15301757	0.027386988	-0.4008397	0.66293085	0.7226252	1.2315321	0.7463076	0.26154548	-0.30172756	0.44427705	0.7933211	0.4561654	0.411927	0.07330006	-0.14657202	-0.30520487	-0.3690694	-0.24755515	0.42925912	0.84372026	1.0422738	1.0936762	0.9078036	0.19284149	-0.10728183	-0.04587918	-0.32587832	-0.4008397	-0.4008397	-0.4008397	-0.4008397	-0.4008397	-0.09068126	-0.15652806	0.013785247	-0.011581535	-0.4008397	-0.4008397	-0.4008397	-0.4008397	-0.30185205	-0.4008397	-0.4008397
0.19160502	0.1315021	0.22385456	0.031081669	-0.4008397	-0.4008397	-0.4008397	-0.16519752	-0.4008397	-0.4008397	-0.05205733	0.7548518	1.167314	1.3540283	0.4934309	-0.17690755	0.572161	0.60025924	0.4576868	-0.1252687	-0.30421743	-0.4008397	-0.17971939	-0.23940219	-0.4008397	-0.05272566	0.5655793	1.0026333	1.2748823	1.5776151	0.87890756	0.12900218	-0.2184944	-0.328482	-0.38395467	-0.4008397	-0.4008397	-0.4008397	-0.4008397	-0.4008397	-0.1698334	-0.09041811	-0.4008397	-0.4008397	-0.4008397	-0.4008397	-0.4008397	-0.17530808	-0.4008397	-0.4008397
-0.015925817	0.084441535	-0.049887817	0.10450604	-0.4008397	-0.4008397	-0.4008397	-0.32246995	-0.4008397	-0.4008397	-0.4008397	0.5065508	0.85309887	1.3153648	1.2137756	0.037321772	0.49552408	0.7331585	0.713632	-0.20233324	-0.4008397	-0.4008397	-0.4008397	-0.25525576	0.19441938	0.49921614	-0.11472521	0.4660209	0.97845864	1.3092953	1.2626631	0.7762114	0.03120699	0.2470199	-0.4008397	-0.34043083	-0.2397866	-0.4001145	-0.4008397	-0.4008397	-0.026222939	-0.35420826	-0.22088477	-0.4008397	-0.4008397	-0.4008397	-0.4008397	-0.4008397	-0.14136837	-0.4008397
-0.15162659	0.1697909	0.24242164	0.44654995	0.061059777	-0.4008397	-0.4008397	-0.4008397	-0.4008397	-0.4008397	-0.4008397	0.39103726	0.6643818	1.0587463	1.4225022	0.9851603	0.66803634	0.72946876	0.69919986	-0.063042015	-0.15390553	-0.4008397	-0.36613184	0.22082388	0.11942485	0.68088245	-0.4008397	-0.1481787	0.2480945	1.0582894	0.96274716	0.9460961	0.24087504	0.6237893	0.111768365	-0.4008397	0.03799498	-0.2624863	-0.4008397	-0.392622	-0.3266394	-0.4008397	-0.4008397	-0.4008397	-0.4008397	-0.4008397	-0.4008397	-0.4008397	-0.4008397	-0.09057664
0.008953941	0.17698675	0.52593255	0.103897594	-0.102959916	-0.4008397	-0.4008397	-0.4008397	-0.4008397	-0.4008397	-0.4008397	-0.23532063	0.26939765	0.7827869	0.99772966	1.2129027	1.0621779	1.0104351	0.2941021	-0.038492594	-0.4008397	-0.17392011	0.08221864	0.34425744	0.21122886	-0.058937985	-0.4008397	-0.4008397	-0.19142157	0.69644946	0.35839283	0.39868382	0.5007606	-0.17042622	-0.0960143	-0.4008397	-0.30554157	-0.29215336	-0.4008397	-0.14520113	0.033446215	-0.3004989	-0.4008397	-0.4008397	-0.4008397	-0.4008397	-0.4008397	-0.4008397	-0.4008397	-0.2137933
-0.0333603	0.19198063	0.25852227	-0.4008397	-0.4008397	0.07488205	-0.4008397	-0.4008397	-0.4008397	-0.4008397	-0.4008397	-0.4008397	-0.1606602	0.56069803	0.82713354	1.1167611	1.1100143	1.1276902	0.52357125	0.08303077	-0.3670136	-0.30700567	0.16100764	-0.20281884	-0.4008397	-0.21645635	-0.4008397	-0.4008397	-0.09192839	0.5868994	0.12252074	0.01334688	0.70842963	0.14662954	0.008777285	-0.4008397	-0.4008397	-0.32112676	-0.4008397	0.08460887	0.24647546	-0.05117683	-0.32951704	-0.4008397	-0.4008397	-0.4008397	-0.161409	-0.19538692	-0.4008397	-0.4008397
-0.35678983	-0.10130854	0.16206814	-0.4008397	-0.4008397	-0.4008397	-0.4008397	-0.4008397	-0.4008397	-0.4008397	-0.4008397	-0.4008397	-0.4008397	-0.027130963	1.0155956	0.7280836	1.2856015	1.0251763	0.6755922	0.334724	0.12606114	-0.4008397	-0.4008397	-0.10999238	-0.04554548	0.021597458	-0.22463158	-0.4008397	-0.336092	0.23964697	0.015563229	-0.0442138	0.6723695	0.41129425	-0.12512606	-0.4008397	-0.4008397	-0.4008397	-0.31265256	0.25756294	0.40030384	0.2076412	-0.4008397	-0.4008397	-0.4008397	-0.4008397	-0.06572689	-0.05896139	-0.19648838	-0.4008397
-0.4008397	0.11924155	0.5368095	-0.1536015	-0.36389875	-0.4008397	-0.4008397	-0.4008397	-0.4008397	-0.4008397	-0.4008397	-0.4008397	-0.35390782	0.014153471	0.18970162	0.63996124	1.2199872	1.0925175	0.88586605	0.3830971	-0.22723188	-0.4008397	-0.4008397	-0.37096736	0.08694207	0.14423862	0.21607064	-0.4008397	-0.4008397	-0.4008397	0.23464721	-0.030553775	0.3626298	0.530118	0.046646442	-0.24181041	-0.4008397	-0.4008397	-0.4008397	0.06877976	0.2126466	0.048986517	-0.30318528	-0.4008397	-0.4008397	-0.4008397	-0.17379637	0.14284407	0.13795473	-0.4008397
-0.4008397	0.18587287	0.4095822	0.10355853	-0.19470178	-0.4008397	-0.4008397	-0.4008397	-0.4008397	-0.4008397	-0.4008397	-0.29729965	-0.20675156	-0.17522953	0.19518875	0.37647927	0.5545238	0.9072698	1.2066633	0.7198119	-0.036465414	-0.4008397	-0.4008397	-0.4008397	-0.1970061	0.29698467	-0.14154072	-0.4008397	-0.4008397	-0.4008397	-0.070411086	0.30492237	0.18307635	-0.08761783	-0.21319768	0.076204054	0.029837117	-0.37601948	-0.21513861	-0.37546	-0.2255059	0.060700398	0.032805208	-0.4008397	-0.4008397	-0.4008397	-0.4008397	-0.064259045	-0.3975091	-0.13132277
-0.11595644	-0.10145578	0.28287172	0.288644	0.04649195	-0.4008397	-0.3587549	-0.4008397	-0.4008397	-0.4008397	-0.4008397	-0.4008397	-0.4008397	-0.4008397	0.074358836	0.68306136	0.64685524	0.2733612	0.5275874	0.6723891	0.2616014	-0.18748502	-0.4008397	-0.4008397	-0.22664882	0.07044091	-0.13264257	-0.09316309	-0.4008397	-0.4008397	-0.33225763	0.4815275	0.1866851	0.4877318	-0.1050219	0.12944664	0.16995509	0.04590271	-0.33224902	-0.28492698	0.0653761	-0.0073344903	-0.15421309	-0.4008397	-0.4008397	-0.4008397	-0.4008397	-0.4008397	0.039139744	-0.011985702
-0.005390088	-0.0684226	-0.4008397	0.21990873	0.14074583	-0.4008397	-0.26668853	-0.30892172	-0.4008397	-0.4008397	-0.4008397	-0.4008397	-0.4008397	-0.4008397	-0.4008397	0.38276732	0.8191793	0.81944054	0.52629673	0.8633119	0.6493371	0.005651293	-0.3188362	-0.4008397	-0.4008397	-0.4008397	-0.24372236	0.19094147	-0.4008397	-0.4008397	-0.4008397	0.094467215	0.79474825	0.5167068	0.4266221	0.36063167	0.11654407	-0.009289332	-0.31759155	-0.4008397	-0.4008397	-0.4008397	-0.30304626	-0.4008397	-0.4008397	-0.4008397	-0.4008397	-0.4008397	-0.080766365	0.1774632
0.040733714	-0.16332583	-0.3694247	-0.32487	0.042321723	-0.08503657	-0.4008397	-0.4008397	-0.4008397	-0.4008397	-0.4008397	-0.4008397	-0.4008397	-0.4008397	-0.4008397	0.106984176	0.6955481	0.8594999	0.95924324	0.91316664	0.4927806	-0.09322226	-0.4008397	-0.4008397	-0.4008397	-0.4008397	-0.21156076	0.2354923	-0.32917762	-0.4008397	-0.4008397	-0.24616623	0.14541447	0.28247285	0.15279841	0.2461593	0.2530443	0.1954172	0.056906126	-0.4008397	-0.4008397	-0.4008397	-0.4008397	-0.4008397	-0.4008397	-0.4008397	-0.4008397	-0.4008397	-0.29900986	-0.23608898
0.07402322	-0.21440555	-0.15190713	-0.39140072	-0.035820615	0.34067357	-0.16118197	-0.4008397	-0.4008397	-0.4008397	-0.4008397	-0.4008397	-0.4008397	-0.4008397	-0.4008397	-0.0984708	0.50983346	0.58187556	0.61881596	0.71878487	0.6537154	0.124181084	-0.2711694	-0.4008397	-0.4008397	-0.3353124	-0.37934795	-0.33630654	-0.4008397	-0.4008397	-0.4008397	-0.4008397	-0.4008397	0.14900526	0.36166143	0.2159037	0.30830246	0.15152389	-0.18215513	-0.4008397	-0.4008397	-0.4008397	-0.26937667	-0.32495642	-0.4008397	-0.4008397	-0.4008397	-0.4008397	-0.4008397	-0.4008397
[truncated: 450 more columns]
