# Supplementary material for: High-confidence 3D template matching for cryo-electron tomography
Source: Nat Commun. 2024 May 11;15:3992. doi: 10.1038/s41467-024-47839-8 (PMC11088655; doi:10.1038/s41467-024-47839-8)
Supplement: Supplementary file 6 — Source Data [file 41467_2024_47839_MOESM6_ESM.zip › Source_data_file/Figure4/Figure4_SmallSTA_angle10_scores.csv]

-0.2302245	-0.2302245	-0.2302245	-0.2302245	-0.2302245	-0.2302245	-0.2302245	1.3633423	0.541757	0.9464026	-0.2302245	-0.2302245	-0.2302245	-0.2302245	-0.2302245	-0.2302245	-0.2302245	-0.2302245	-0.2302245	-0.2302245	-0.2302245	-0.2302245	-0.2302245	-0.2302245	-0.2302245	-0.2302245	-0.2302245	-0.2302245	-0.2302245	-0.2302245	-0.2302245	-0.2302245	-0.2302245	-0.2302245	-0.2302245	-0.2302245	-0.2302245	-0.2302245	-0.2302245	-0.2302245	-0.2302245	-0.2302245	-0.2302245	-0.2302245	-0.2302245	-0.2302245	-0.2302245	-0.2302245	-0.2302245	-0.2302245
-0.2302245	-0.2302245	-0.2302245	-0.2302245	-0.2302245	-0.2302245	0.19518021	1.4098984	0.057105154	1.3198141	-0.2302245	-0.2302245	-0.2302245	-0.2302245	-0.2302245	-0.2302245	0.2990193	-0.2302245	-0.2302245	-0.2302245	-0.2302245	-0.2302245	-0.2302245	-0.2302245	-0.2302245	-0.2302245	-0.2302245	-0.2302245	-0.2302245	-0.2302245	-0.2302245	-0.2302245	-0.2302245	-0.2302245	-0.2302245	0.077497	-0.2302245	-0.2302245	-0.2302245	-0.2302245	-0.2302245	-0.2302245	-0.2302245	-0.2302245	-0.2302245	-0.2302245	-0.2302245	-0.2302245	-0.2302245	-0.2302245
-0.2302245	0.6177144	-0.2302245	-0.2302245	-0.2302245	-0.2302245	-0.2302245	-0.2302245	-0.2302245	1.0009342	-0.2302245	-0.2302245	-0.2302245	-0.2302245	-0.2302245	-0.2302245	-0.2302245	-0.030728802	-0.2302245	0.28254658	-0.2302245	-0.2302245	-0.2302245	-0.2302245	-0.2302245	-0.2302245	-0.2302245	-0.2302245	-0.2302245	-0.2302245	-0.2302245	-0.2302245	-0.2302245	-0.2302245	-0.2302245	-0.2302245	0.3138465	-0.2302245	-0.2302245	-0.2302245	-0.2302245	-0.2302245	-0.2302245	-0.2302245	-0.2302245	-0.2302245	-0.2302245	-0.2302245	-0.2302245	-0.2302245
-0.2302245	-0.2302245	-0.2302245	-0.2302245	-0.041452687	-0.2302245	-0.2302245	1.4450024	-0.2302245	0.9887847	-0.2302245	-0.2302245	-0.2302245	-0.2302245	-0.2302245	-0.2302245	-0.2302245	-0.105442666	0.2225616	0.7181481	-0.2302245	-0.2302245	-0.2302245	-0.2302245	-0.2302245	-0.2302245	-0.2302245	-0.2302245	-0.2302245	-0.2302245	-0.2302245	-0.2302245	-0.2302245	-0.2302245	-0.2302245	-0.2302245	-0.22130361	-0.2302245	0.5872901	-0.2302245	-0.20785913	-0.2302245	-0.2302245	-0.2302245	-0.2302245	-0.2302245	-0.2302245	-0.2302245	-0.2302245	-0.2302245
-0.2302245	-0.2302245	-0.2302245	-0.2302245	-0.2302245	-0.2302245	-0.2302245	1.1869093	1.3187141	2.6815464	0.113384396	-0.2302245	-0.2302245	-0.2302245	-0.2302245	-0.2302245	-0.2302245	-0.2302245	0.21935266	0.26950887	-0.2302245	-0.2302245	-0.2302245	-0.2302245	-0.2302245	-0.2302245	-0.2302245	-0.2302245	-0.2302245	-0.2302245	-0.2302245	-0.2302245	-0.2302245	-0.2302245	-0.2302245	-0.2302245	0.071858	-0.2302245	-0.2302245	-0.227001	-0.2302245	-0.2302245	-0.2302245	-0.2302245	-0.2302245	-0.2302245	-0.2302245	-0.2302245	-0.2302245	-0.2302245
-0.2302245	-0.2302245	-0.2302245	-0.2302245	-0.2302245	-0.2302245	0.9030884	1.4991411	1.3120917	2.3109136	0.20749591	-0.2302245	0.22033893	-0.2302245	-0.2302245	-0.2302245	-0.2302245	-0.2302245	0.47626886	-0.16621594	-0.2302245	-0.2302245	-0.2302245	-0.2302245	-0.2302245	-0.2302245	-0.2302245	-0.2302245	-0.2302245	-0.2302245	-0.2302245	-0.2302245	-0.2302245	-0.2302245	-0.2302245	-0.2302245	-0.2302245	-0.2302245	-0.2302245	0.53007805	-0.2302245	-0.2302245	-0.2302245	-0.2302245	-0.2302245	-0.2302245	-0.2302245	-0.2302245	-0.2302245	-0.2302245
-0.2302245	-0.2302245	-0.2302245	-0.2302245	-0.2302245	-0.2302245	-0.2302245	-0.15409337	4.5236773	-0.2302245	-0.2302245	-0.2302245	-0.2302245	-0.2302245	-0.2302245	-0.2302245	-0.2302245	-0.2302245	-0.11561955	1.1305712	-0.2302245	-0.19580221	-0.2302245	-0.2302245	0.74158543	-0.2302245	-0.2302245	-0.2302245	-0.2302245	-0.2302245	-0.2302245	-0.2302245	-0.2302245	-0.2302245	-0.2302245	-0.2302245	0.0402573	-0.2302245	-0.2302245	-0.2302245	-0.2302245	0.27453914	-0.2302245	-0.2302245	-0.2302245	-0.2302245	-0.2302245	-0.2302245	-0.2302245	-0.2302245
-0.2302245	-0.2302245	-0.2302245	-0.2302245	-0.2302245	-0.2302245	-0.2302245	1.8241754	3.2846832	-0.2302245	-0.2302245	-0.2302245	-0.2302245	-0.2302245	0.6217952	-0.2302245	-0.2302245	-0.2302245	-0.2302245	0.83758146	-0.2302245	-0.2302245	-0.2302245	-0.2302245	-0.2302245	-0.2302245	-0.2302245	-0.2302245	-0.2302245	-0.2302245	-0.2302245	-0.2302245	-0.2302245	-0.2302245	-0.2302245	-0.2302245	0.33015007	-0.2302245	-0.2302245	-0.2302245	-0.2302245	-0.2302245	-0.14216143	-0.2302245	-0.2302245	-0.2302245	-0.2302245	-0.2302245	-0.2302245	-0.2302245
-0.2302245	-0.2302245	-0.2302245	-0.2302245	-0.2302245	-0.2302245	-0.2302245	0.5110819	2.3381677	-0.2302245	1.5896064	-0.2302245	-0.2302245	-0.2302245	-0.2302245	-0.2302245	-0.2302245	-0.2302245	-0.2302245	-0.2302245	0.64700186	1.0591596	-0.2302245	-0.2302245	-0.2302245	-0.2302245	-0.2302245	-0.2302245	-0.2302245	-0.2302245	-0.2302245	-0.2302245	-0.2302245	-0.2302245	-0.2302245	-0.2302245	-0.02499227	-0.2302245	-0.2302245	-0.2302245	-0.2302245	-0.2302245	0.54281795	0.17200224	-0.2302245	0.22468218	-0.2302245	-0.2302245	-0.2302245	-0.2302245
-0.2302245	-0.2302245	-0.2302245	-0.2302245	0.088056415	-0.2302245	-0.2302245	2.3979948	3.198026	2.325288	0.5217239	-0.2302245	-0.2302245	-0.2302245	-0.2302245	-0.2302245	-0.2302245	-0.2302245	-0.2302245	0.47456375	2.5725918	-0.2302245	-0.2302245	-0.2302245	-0.2302245	-0.2302245	-0.2302245	-0.2302245	-0.2302245	-0.2302245	-0.2302245	-0.2302245	-0.2302245	-0.2302245	-0.2302245	-0.2302245	-0.2302245	-0.2302245	-0.2302245	-0.2302245	-0.2302245	-0.2302245	-0.2302245	0.7369727	-0.2302245	-0.2302245	-0.2302245	-0.2302245	-0.2302245	-0.2302245
-0.2302245	-0.2302245	-0.2302245	-0.2302245	-0.2302245	-0.2302245	-0.2302245	3.13562	3.1864872	1.4951526	-0.2302245	-0.2302245	-0.043235287	-0.2302245	-0.2302245	-0.2302245	-0.2302245	-0.2302245	-0.2302245	-0.2302245	1.9919195	0.7932289	0.43878275	-0.2302245	-0.2302245	-0.2302245	-0.2302245	-0.2302245	-0.2302245	-0.2302245	-0.2302245	-0.2302245	-0.2302245	-0.2302245	-0.2302245	-0.2302245	-0.2302245	-0.2302245	-0.2302245	-0.2302245	-0.2302245	-0.2302245	-0.2302245	-0.2302245	-0.2302245	-0.2302245	-0.2302245	-0.2302245	-0.2302245	-0.2302245
1.2965409	-0.2302245	-0.2302245	-0.2302245	-0.2302245	-0.2302245	-0.2302245	-0.036331728	3.063489	0.80987966	-0.2302245	-0.2302245	-0.2302245	-0.2302245	-0.2302245	-0.2302245	-0.2302245	-0.2302245	-0.2302245	-0.20888709	-0.2302245	0.6572182	0.5604623	-0.2302245	-0.2302245	-0.2302245	-0.2302245	-0.2302245	-0.2302245	-0.2302245	-0.2302245	-0.2302245	-0.2302245	-0.2302245	-0.2302245	-0.22651203	-0.2302245	-0.2302245	-0.2302245	-0.2302245	-0.2302245	-0.2302245	-0.2302245	-0.2302245	-0.056512263	-0.2302245	-0.2302245	-0.2302245	-0.2302245	0.245274
0.19645172	-0.2302245	-0.2302245	-0.2302245	-0.2302245	-0.2302245	0.3923743	-0.2302245	0.4472084	0.582955	-0.2302245	-0.2302245	-0.2302245	-0.2302245	-0.2302245	-0.2302245	-0.2302245	-0.2302245	-0.2302245	-0.2302245	0.33235982	0.54082775	-0.2302245	-0.2302245	-0.2302245	-0.2302245	-0.2302245	-0.2302245	-0.2302245	-0.2302245	-0.2302245	-0.2302245	-0.2302245	-0.2302245	-0.2302245	0.79394794	-0.2302245	-0.2302245	-0.2302245	-0.2302245	-0.2302245	-0.2302245	-0.2302245	-0.2302245	-0.2302245	-0.2302245	-0.2302245	-0.2302245	-0.2302245	-0.2302245
0.37387362	-0.2302245	-0.2302245	-0.2302245	-0.2302245	-0.2302245	-0.2302245	2.0061924	1.1099713	-0.2302245	-0.2302245	-0.2302245	-0.2302245	-0.2302245	-0.2302245	-0.2302245	-0.2302245	-0.2302245	-0.2302245	-0.13552354	-0.15429728	-0.2302245	0.098627046	-0.2302245	-0.2302245	0.6243299	-0.2302245	-0.2302245	-0.2302245	-0.2302245	-0.2302245	-0.2302245	-0.2302245	-0.2302245	-0.2302245	-0.2302245	-0.2302245	-0.2302245	-0.2302245	-0.2302245	-0.2302245	-0.2302245	-0.2302245	-0.2302245	-0.2302245	-0.2302245	-0.2302245	-0.2302245	-0.2302245	-0.2302245
1.7779179	-0.2302245	-0.2302245	-0.2302245	-0.2302245	-0.2302245	-0.2302245	3.335816	2.012272	-0.2302245	-0.2302245	-0.2302245	-0.2302245	-0.2302245	-0.2302245	-0.2302245	-0.2302245	-0.2302245	-0.2302245	0.71672034	0.010410432	-0.2302245	0.6152368	-0.2302245	-0.2302245	-0.2302245	-0.2302245	-0.2302245	-0.2302245	-0.2302245	-0.2302245	-0.2302245	-0.2302245	-0.2302245	-0.2302245	0.011991547	-0.2302245	-0.2302245	-0.2302245	-0.2302245	-0.2302245	-0.2302245	-0.2302245	-0.2302245	-0.2302245	-0.2302245	-0.2302245	-0.2302245	-0.2302245	-0.2302245
-0.2302245	1.8799033	-0.2302245	-0.2302245	-0.2302245	-0.2302245	2.117142	1.1796613	1.0932168	-0.2302245	-0.2302245	-0.2302245	-0.2302245	-0.2302245	-0.2302245	-0.2302245	-0.2302245	-0.2302245	1.1535717	-0.2302245	-0.07692037	0.09604336	-0.2302245	0.77351195	-0.2302245	-0.10615923	-0.2302245	-0.2302245	-0.2302245	-0.2302245	-0.2302245	-0.2302245	-0.2302245	-0.2302245	-0.2302245	0.21899545	-0.2302245	-0.2302245	-0.2302245	-0.2302245	-0.2302245	-0.2302245	-0.2302245	-0.2302245	-0.2302245	-0.2302245	-0.2302245	-0.2302245	0.28364265	-0.2302245
-0.2302245	1.8044866	1.5101087	-0.2302245	-0.2302245	-0.2302245	2.5586061	1.7281792	0.5037306	1.719764	-0.2302245	-0.2302245	-0.2302245	-0.2302245	-0.2302245	-0.2302245	-0.2302245	0.1582808	2.8544474	1.7166078	0.8002372	-0.2302245	-0.2302245	-0.2302245	-0.2302245	-0.2302245	-0.2302245	-0.2302245	-0.2302245	-0.2302245	-0.2302245	-0.2302245	-0.2302245	-0.2302245	-0.2302245	-0.2302245	-0.2302245	-0.2302245	-0.2302245	-0.2302245	-0.2302245	-0.2302245	-0.2302245	-0.2302245	-0.2302245	-0.2302245	-0.2302245	-0.2302245	-0.2302245	-0.2302245
-0.2302245	0.98209566	3.310404	-0.2302245	-0.2302245	1.448732	-0.1070984	2.092371	1.0375098	2.8197093	-0.2302245	-0.2302245	-0.2302245	-0.2302245	-0.2302245	-0.2302245	-0.2302245	1.4436257	2.8369443	0.46920493	-0.2302245	-0.2302245	-0.2302245	-0.2302245	-0.2302245	-0.2302245	-0.2302245	-0.2302245	-0.17299818	-0.2302245	-0.2302245	-0.2302245	-0.2302245	-0.2302245	-0.2302245	0.017542308	1.0754787	-0.2302245	-0.2302245	-0.2302245	-0.2302245	-0.2302245	-0.2302245	-0.2302245	-0.2302245	-0.2302245	-0.2302245	-0.2302245	-0.2302245	-0.2302245
-0.2302245	-0.2302245	4.078939	1.2719396	-0.2302245	1.3143338	1.0076648	0.32422292	1.0021371	1.8427504	-0.2302245	-0.2302245	-0.2302245	-0.03116972	-0.2302245	-0.2302245	0.262365	3.1896884	0.33370134	2.6233335	-0.2302245	0.45044488	-0.2302245	-0.2302245	-0.2302245	-0.2302245	-0.2302245	-0.2302245	-0.2302245	-0.2302245	0.8233414	-0.2302245	-0.2302245	-0.2302245	-0.2302245	0.023663716	-0.2302245	-0.2302245	-0.2302245	-0.2302245	-0.2302245	-0.2302245	-0.2302245	-0.2302245	-0.2302245	-0.2302245	-0.2302245	1.1120267	-0.2302245	-0.2302245
-0.2302245	-0.2302245	1.1117017	1.0179435	-0.2302245	-0.2302245	0.8334722	1.8658172	1.4196284	1.998585	-0.2302245	-0.2302245	-0.2302245	-0.2302245	0.32924092	-0.2302245	0.3101757	2.7480538	0.8487982	-0.2302245	-0.2302245	-0.2302245	-0.2302245	-0.2302245	-0.2302245	-0.07469705	-0.2302245	-0.2302245	-0.2302245	-0.2302245	0.24110495	-0.2302245	-0.2302245	-0.2302245	-0.2302245	-0.11774687	-0.2302245	-0.2302245	-0.2302245	-0.2302245	-0.2302245	-0.2302245	-0.2302245	-0.2302245	-0.2302245	-0.2302245	-0.2302245	-0.01716728	1.7618365	-0.02938516
-0.2302245	-0.2302245	-0.2302245	2.2419462	1.4054186	-0.089258686	-0.2302245	0.27149406	-0.2302245	-0.2302245	-0.2302245	-0.2302245	-0.2302245	-0.2302245	-0.2302245	-0.2302245	-0.2302245	0.5572208	-0.2302245	-0.2302245	-0.2302245	-0.2302245	-0.2302245	-0.2302245	-0.2302245	-0.2302245	-0.2302245	-0.2302245	-0.2302245	-0.2302245	-0.2302245	1.269933	0.50097966	-0.2302245	-0.2302245	-0.2302245	-0.2302245	-0.2302245	-0.2302245	-0.2302245	-0.2302245	-0.2302245	-0.2302245	-0.2302245	-0.2302245	-0.2302245	-0.2302245	-0.2302245	1.7883945	-0.2302245
-0.2302245	-0.2302245	-0.2302245	-0.2302245	4.261687	0.24219856	0.18386585	-0.2302245	-0.2302245	2.162704	-0.2302245	-0.2302245	-0.2302245	-0.2302245	0.3611155	-0.2302245	-0.03237221	0.8072728	-0.2302245	-0.2302245	-0.2302245	-0.2302245	-0.2302245	0.17189357	-0.2302245	-0.2302245	-0.2302245	-0.2302245	-0.2302245	-0.2302245	-0.2302245	-0.2302245	1.0713409	0.4423881	-0.2302245	-0.2302245	0.8297064	-0.086486295	-0.2302245	-0.2302245	-0.2302245	-0.2302245	-0.2302245	-0.2302245	-0.2302245	-0.2302245	-0.2302245	-0.2302245	-0.020705173	-0.15942879
-0.2302245	-0.2302245	-0.2302245	-0.2302245	4.5324755	2.8280964	-0.2302245	-0.2302245	-0.2302245	-0.2302245	0.018202636	-0.2302245	-0.2302245	-0.2302245	0.97831756	1.4200369	3.340321	1.5115098	-0.2302245	-0.2302245	-0.2302245	-0.2302245	-0.2302245	-0.2302245	-0.2302245	-0.2302245	-0.2302245	-0.2302245	-0.2302245	-0.2302245	-0.2302245	-0.2302245	-0.2302245	0.8596587	-0.2302245	-0.2302245	2.1978633	-0.2302245	-0.2302245	-0.2302245	-0.2302245	-0.2302245	-0.2302245	-0.2302245	-0.2302245	-0.2302245	-0.2302245	-0.2302245	-0.2302245	1.0837218
-0.2302245	-0.2302245	0.45545807	-0.2302245	0.78893745	4.3187933	-0.2302245	-0.2302245	-0.2302245	1.0992008	0.59627694	-0.2302245	-0.2302245	1.4334493	2.7067847	-0.2302245	1.4681296	-0.2302245	-0.2302245	-0.2302245	-0.2302245	-0.2302245	0.6864695	-0.2302245	-0.2302245	-0.2302245	-0.2302245	-0.2302245	-0.2302245	-0.2302245	-0.2302245	-0.2302245	-0.2302245	-0.2302245	-0.2302245	-0.2302245	0.04850059	-0.2302245	0.7261798	-0.2302245	-0.2302245	-0.2302245	-0.2302245	-0.2302245	-0.2302245	-0.2302245	-0.2302245	-0.2302245	-0.2302245	-0.2302245
-0.2302245	-0.2302245	-0.2302245	-0.2302245	1.5215039	3.9386206	-0.2302245	-0.2302245	-0.2302245	-0.2302245	-0.2302245	-0.2302245	-0.2302245	2.4882085	0.48776048	1.126107	1.9073341	-0.2302245	-0.2302245	-0.2302245	-0.2302245	-0.2302245	1.1354238	-0.2302245	-0.2302245	-0.2302245	-0.2302245	-0.2302245	-0.2302245	-0.2302245	-0.2302245	-0.2302245	-0.2302245	-0.2302245	-0.2302245	-0.2302245	-0.2302245	1.0942656	2.053205	-0.2302245	-0.2302245	-0.2302245	-0.2302245	-0.2302245	-0.2302245	-0.2302245	-0.2302245	-0.2302245	-0.2302245	-0.2302245
-0.2302245	-0.2302245	0.17094217	0.79762954	0.60474235	1.3451451	2.9290924	-0.2302245	-0.2302245	0.75073326	-0.2302245	-0.2302245	0.7804988	2.442015	0.36928302	1.7958648	0.6880785	-0.2302245	-0.2302245	-0.2302245	-0.2302245	-0.2302245	-0.2302245	-0.2302245	-0.2302245	-0.2302245	-0.2302245	-0.2302245	-0.2302245	-0.2302245	-0.2302245	-0.2302245	-0.2302245	-0.2302245	-0.2302245	1.0561256	1.0164177	-0.2302245	-0.2302245	-0.2302245	-0.2302245	-0.2302245	-0.2302245	-0.2302245	-0.2302245	-0.2302245	-0.2302245	-0.2302245	-0.2302245	-0.2302245
-0.2302245	-0.2302245	-0.2302245	0.9371184	1.5033556	0.46158955	1.4002621	0.7222198	-0.2302245	1.4524609	-0.2302245	-0.2302245	2.0470216	2.218427	1.9910493	2.4908211	-0.2302245	-0.2302245	-0.2302245	-0.2302245	-0.2302245	-0.2302245	-0.2302245	1.777318	-0.2302245	-0.2302245	-0.2302245	-0.2302245	-0.2302245	-0.2302245	-0.2302245	-0.2302245	-0.2302245	-0.2302245	-0.2302245	1.4360012	1.7824328	-0.2302245	-0.2302245	-0.2302245	-0.2302245	-0.2302245	-0.2302245	-0.2302245	-0.2302245	-0.2302245	-0.2302245	-0.2302245	-0.2302245	-0.2302245
-0.2302245	-0.2302245	-0.2302245	-0.2302245	-0.2302245	-0.2302245	0.8477257	1.8175441	-0.2302245	0.7709478	-0.2302245	0.5391372	2.2074542	1.1274679	0.48897424	-0.15426087	0.05296741	-0.2302245	-0.2302245	-0.2302245	-0.2302245	-0.2302245	0.0921769	2.854056	-0.2302245	-0.2302245	-0.2302245	-0.2302245	-0.2302245	-0.2302245	-0.2302245	-0.2302245	-0.2302245	-0.2302245	-0.13061817	-0.2302245	1.3591408	-0.2302245	-0.2302245	-0.2302245	-0.2302245	-0.2302245	-0.2302245	-0.2302245	-0.2302245	-0.2302245	-0.2302245	-0.2302245	-0.2302245	-0.2302245
-0.2302245	-0.2302245	-0.2302245	-0.20622754	-0.2302245	-0.2302245	1.2258681	1.8290538	-0.2302245	0.62692255	-0.2302245	0.24520986	0.022510283	-0.2302245	1.3703383	0.47969303	-0.2302245	-0.2302245	-0.2302245	-0.2302245	-0.2302245	-0.2302245	1.520034	1.1099693	-0.2302245	-0.2302245	-0.2302245	-0.2302245	-0.2302245	-0.2302245	-0.2302245	-0.2302245	-0.2302245	-0.2302245	-0.2302245	-0.2302245	2.0459094	-0.2302245	-0.2302245	-0.2302245	-0.2302245	-0.2302245	-0.2302245	-0.2302245	-0.2302245	-0.2302245	-0.2302245	-0.2302245	-0.2302245	-0.2302245
-0.2302245	-0.2302245	-0.2302245	0.2963994	0.0070879753	-0.2302245	-0.2302245	1.8544302	-0.2302245	0.91126376	-0.13108625	0.6905153	-0.2302245	1.7328951	-0.2302245	0.039539058	-0.2302245	0.5307018	-0.2302245	-0.2302245	-0.2302245	-0.2302245	-0.2302245	0.10870364	-0.2302245	-0.2302245	-0.2302245	-0.2302245	-0.2302245	-0.2302245	-0.2302245	-0.2302245	-0.2302245	-0.2302245	-0.2302245	-0.2302245	1.7416396	-0.2302245	-0.2302245	-0.2302245	-0.2302245	-0.2302245	-0.2302245	-0.2302245	-0.2302245	-0.2302245	-0.2302245	-0.2302245	-0.2302245	-0.2302245
-0.2302245	-0.2302245	-0.2302245	1.7364578	1.5027238	-0.2302245	1.3743216	1.7824163	0.3443445	0.5405878	-0.2302245	-0.16032083	-0.071327984	-0.22444588	-0.2302245	-0.2302245	-0.2302245	-0.16300392	0.22723906	-0.2302245	-0.2302245	-0.2302245	-0.2302245	-0.2302245	-0.044520877	-0.2302245	-0.2302245	-0.2302245	-0.2302245	-0.2302245	-0.2302245	-0.2302245	-0.2302245	-0.2302245	-0.2302245	-0.2302245	2.7846298	1.1003206	-0.2302245	-0.2302245	-0.2302245	-0.2302245	-0.2302245	-0.2302245	-0.2302245	-0.2302245	-0.2302245	-0.2302245	-0.2302245	0.026337108
-0.2302245	-0.2302245	0.27025113	-0.2302245	0.41148165	-0.2302245	-0.2302245	1.5896971	0.2702956	0.41935328	0.017273707	-0.2302245	0.5367376	-0.2302245	-0.2302245	-0.115049645	-0.2302245	-0.2302245	-0.2302245	-0.2302245	-0.2302245	-0.2302245	-0.2302245	0.6885927	0.03696327	-0.2302245	-0.2302245	-0.2302245	-0.2302245	-0.2302245	-0.2302245	-0.2302245	-0.2302245	-0.2302245	-0.2302245	-0.2302245	3.509318	0.98820144	-0.2302245	-0.2302245	-0.2302245	-0.2302245	-0.2302245	-0.2302245	-0.2302245	-0.2302245	-0.2302245	-0.2302245	-0.2302245	-0.2302245
-0.2302245	0.6224831	0.6320296	-0.2302245	-0.2302245	-0.2302245	-0.2302245	0.750333	-0.2302245	-0.2302245	-0.2302245	-0.2302245	-0.2302245	-0.2302245	0.7697875	-0.2302245	-0.2302245	-0.2302245	-0.2302245	-0.2302245	-0.2302245	-0.2302245	-0.2302245	2.2249396	-0.2302245	-0.2302245	-0.2302245	-0.2302245	-0.2302245	-0.2302245	-0.2302245	-0.2302245	-0.2302245	-0.2302245	-0.2302245	-0.2302245	2.4369097	1.3795693	-0.2302245	-0.2302245	-0.2302245	-0.2302245	-0.2302245	-0.2302245	-0.2302245	-0.2302245	-0.2302245	-0.2302245	-0.2302245	-0.2302245
-0.2302245	-0.2302245	-0.2302245	-0.2302245	-0.2302245	-0.2302245	-0.2302245	0.04898353	-0.2302245	-0.2302245	-0.2302245	-0.2302245	-0.2302245	-0.2302245	0.33853966	-0.2302245	-0.2302245	-0.2302245	-0.2302245	-0.2302245	-0.2302245	-0.2302245	-0.2302245	0.24684827	-0.2302245	-0.2302245	-0.2302245	-0.2302245	-0.2302245	-0.2302245	-0.2302245	-0.2302245	-0.2302245	-0.2302245	-0.2302245	-0.2302245	1.9418566	-0.2302245	0.17269282	-0.2302245	-0.2302245	-0.2302245	-0.2302245	-0.2302245	-0.2302245	-0.2302245	-0.2302245	-0.2302245	-0.2302245	-0.041741375
0.95004815	-0.2302245	-0.2302245	-0.2302245	-0.2302245	-0.2302245	-0.2302245	-0.2302245	-0.2302245	-0.2302245	0.14017402	-0.2302245	-0.2302245	-0.2302245	-0.2302245	-0.2302245	-0.2302245	-0.2302245	-0.2302245	-0.2302245	-0.2302245	-0.2302245	-0.2302245	0.6613346	0.736173	-0.2302245	-0.2302245	-0.2302245	-0.2302245	-0.2302245	-0.2302245	-0.2302245	-0.2302245	-0.2302245	-0.2302245	-0.2302245	-0.2302245	-0.2302245	0.8144316	-0.2302245	-0.2302245	-0.2302245	-0.2302245	-0.2302245	-0.2302245	-0.2302245	-0.2302245	-0.2302245	-0.2302245	-0.2302245
-0.2302245	-0.2302245	-0.2302245	-0.2302245	-0.2302245	-0.2302245	-0.2302245	-0.2302245	-0.2302245	-0.2302245	-0.13409191	-0.2302245	-0.2302245	-0.2302245	-0.2302245	-0.2302245	-0.2302245	-0.2302245	-0.2302245	-0.2302245	-0.2302245	-0.2302245	-0.2302245	-0.2302245	-0.22445028	-0.2302245	-0.2302245	-0.2302245	-0.2302245	-0.2302245	-0.2302245	-0.2302245	-0.2302245	-0.2302245	-0.2302245	-0.2302245	-0.05215355	-0.2302245	-0.2302245	-0.2302245	-0.2302245	-0.2302245	-0.2302245	-0.2302245	0.24591096	-0.2302245	-0.2302245	-0.2302245	-0.2302245	-0.2302245
-0.2302245	-0.2302245	-0.2302245	-0.2302245	-0.2302245	-0.2302245	-0.2302245	-0.2302245	-0.2302245	-0.2302245	0.38007683	-0.18040748	-0.2302245	-0.2302245	-0.2302245	-0.2302245	-0.2302245	-0.2302245	-0.2302245	-0.2302245	-0.2302245	-0.2302245	-0.2302245	0.5236132	-0.2302245	-0.2302245	-0.2302245	-0.2302245	-0.2302245	-0.2302245	-0.2302245	-0.2302245	-0.2302245	-0.2302245	-0.2302245	-0.2302245	-0.2302245	-0.2302245	-0.2302245	-0.2302245	-0.2302245	-0.2302245	-0.2302245	-0.2302245	-0.2302245	-0.2302245	-0.2302245	-0.2302245	-0.2302245	-0.2302245
-0.2302245	-0.2302245	-0.2302245	-0.2302245	-0.2302245	-0.2302245	-0.2302245	-0.2302245	-0.2302245	-0.2302245	0.21586749	-0.2302245	-0.2302245	-0.2302245	-0.2302245	-0.2302245	-0.2302245	-0.2302245	-0.2302245	-0.2302245	-0.2302245	-0.2302245	-0.2302245	-0.2302245	-0.2302245	-0.2302245	-0.2302245	-0.2302245	-0.2302245	-0.2302245	-0.2302245	-0.2302245	-0.2302245	-0.2302245	-0.2302245	-0.2302245	-0.2302245	-0.2302245	-0.2302245	-0.2302245	0.2520366	-0.2302245	-0.2302245	-0.2302245	-0.2302245	-0.2302245	-0.2302245	-0.2302245	-0.2302245	-0.2302245
-0.2302245	-0.2302245	-0.2302245	-0.2302245	-0.2302245	-0.2302245	-0.2302245	-0.2302245	-0.2302245	-0.2302245	-0.07412418	1.0841413	-0.11076834	1.4383227	-0.2302245	-0.2302245	-0.2302245	-0.2302245	-0.2302245	-0.2302245	-0.2302245	-0.2302245	-0.2302245	-0.2302245	-0.2302245	-0.2302245	-0.2302245	-0.2302245	-0.2302245	-0.2302245	-0.2302245	-0.2302245	-0.2302245	-0.2302245	-0.2302245	-0.2302245	-0.2302245	-0.2302245	-0.2302245	0.061604276	-0.2302245	-0.2302245	-0.2302245	-0.2302245	-0.2302245	-0.2302245	-0.2302245	-0.2302245	-0.2302245	-0.2302245
-0.2302245	-0.2302245	-0.2302245	0.2925306	-0.2302245	-0.2302245	-0.2302245	-0.2302245	-0.2302245	-0.2302245	-0.2302245	0.9126967	0.27991748	-0.2302245	-0.2302245	-0.2302245	-0.2302245	-0.2302245	-0.2302245	-0.2302245	-0.2302245	-0.2302245	-0.2302245	-0.2302245	-0.2302245	-0.2302245	-0.2302245	-0.2302245	-0.2302245	-0.2302245	-0.2302245	-0.2302245	-0.2302245	-0.2302245	-0.2302245	-0.2302245	-0.2302245	-0.2302245	-0.2302245	-0.005908409	-0.2302245	-0.2302245	-0.2302245	-0.2302245	-0.2302245	-0.2302245	-0.2302245	-0.2302245	-0.2302245	-0.2302245
-0.2302245	-0.2302245	-0.2302245	-0.058794964	-0.2302245	-0.2302245	-0.2302245	-0.2302245	-0.2302245	-0.2302245	-0.2302245	0.057672173	-0.2302245	-0.2302245	-0.2302245	-0.2302245	0.22344172	-0.2302245	-0.2302245	-0.2302245	-0.2302245	-0.2302245	-0.2302245	-0.2302245	-0.2302245	-0.2302245	-0.2302245	-0.2302245	-0.2302245	-0.2302245	-0.2302245	-0.2302245	-0.2302245	-0.2302245	-0.2302245	0.14359084	-0.2302245	-0.2302245	0.6864178	-0.2302245	-0.2302245	-0.2302245	-0.2302245	-0.2302245	-0.2302245	-0.2302245	-0.2302245	-0.2302245	-0.2302245	-0.2302245
-0.2302245	-0.2302245	-0.2302245	-0.2302245	-0.2302245	-0.2302245	-0.2302245	-0.0678071	-0.2302245	-0.2302245	-0.2302245	0.42082676	-0.2302245	-0.2302245	-0.2302245	-0.2302245	-0.21110392	-0.2302245	-0.2302245	-0.2302245	-0.2302245	-0.2302245	-0.2302245	-0.2302245	-0.2302245	-0.2302245	-0.2302245	-0.2302245	-0.2302245	-0.2302245	-0.2302245	-0.2302245	-0.2302245	-0.2302245	-0.2302245	-0.2302245	-0.2302245	-0.2302245	-0.2302245	-0.2302245	1.592021	-0.2302245	-0.2302245	-0.2302245	-0.2302245	-0.2302245	-0.2302245	-0.2302245	-0.2302245	-0.2302245
-0.2302245	-0.2302245	-0.2302245	-0.2302245	-0.2302245	-0.2302245	-0.2302245	0.6689488	-0.2302245	-0.2302245	-0.2302245	-0.2302245	-0.2302245	-0.2302245	-0.2302245	0.4560597	1.2625306	-0.2302245	-0.2302245	-0.2302245	-0.2302245	-0.2302245	-0.2302245	0.3693972	-0.2302245	-0.2302245	-0.2302245	-0.2302245	-0.2302245	1.3083595	-0.2302245	-0.2302245	-0.2302245	-0.2302245	-0.2302245	-0.2302245	-0.2302245	-0.2302245	-0.2302245	-0.2302245	-0.2302245	-0.2302245	-0.2302245	-0.2302245	-0.2302245	-0.2302245	-0.2302245	-0.2302245	-0.2302245	-0.2302245
-0.2302245	-0.2302245	-0.2302245	-0.2302245	-0.2302245	-0.2302245	-0.2302245	-0.2302245	-0.2302245	-0.2302245	-0.2302245	-0.2302245	-0.2302245	-0.2302245	-0.2302245	-0.2302245	1.7012417	-0.2302245	-0.2302245	-0.2302245	-0.2302245	-0.2302245	-0.2302245	0.99326056	-0.2302245	-0.2302245	-0.2302245	-0.2302245	-0.2302245	-0.2302245	-0.2302245	-0.2302245	-0.2302245	-0.2302245	-0.2302245	-0.2302245	0.1068052	0.3416301	-0.2302245	-0.2302245	-0.2302245	-0.2302245	-0.2302245	-0.2302245	-0.2302245	-0.2302245	-0.2302245	-0.2302245	-0.2302245	-0.2302245
-0.2302245	-0.2302245	-0.2302245	-0.2302245	-0.2302245	-0.2302245	-0.2302245	-0.2302245	-0.2302245	-0.2302245	-0.2302245	-0.2302245	-0.2302245	-0.2302245	-0.2302245	-0.2302245	-0.2302245	-0.2302245	-0.2302245	-0.2302245	-0.2302245	-0.2302245	-0.2302245	-0.2302245	-0.2302245	-0.2302245	-0.2302245	-0.2302245	-0.2302245	-0.2302245	-0.2302245	-0.2302245	-0.2302245	-0.2302245	1.8934824	-0.2302245	-0.2302245	-0.2302245	-0.2302245	-0.2302245	-0.2302245	-0.2302245	-0.2302245	-0.2302245	-0.2302245	-0.2302245	-0.2302245	-0.2302245	-0.2302245	-0.2302245
-0.2302245	-0.2302245	-0.2302245	-0.2302245	-0.2302245	-0.2302245	0.80930245	-0.2302245	-0.2302245	-0.2302245	-0.2302245	-0.2302245	-0.2302245	-0.2302245	-0.2302245	-0.2302245	-0.2302245	-0.2302245	-0.2302245	-0.2302245	-0.2302245	-0.2302245	-0.2302245	-0.2302245	1.5933955	-0.2302245	-0.2302245	-0.2302245	-0.2302245	-0.2302245	-0.2302245	-0.2302245	-0.2302245	0.0738469	-0.2302245	-0.2302245	-0.2302245	-0.2302245	-0.2302245	-0.2302245	-0.2302245	-0.2302245	-0.2302245	-0.2302245	-0.2302245	-0.2302245	-0.2302245	-0.2302245	-0.2302245	-0.2302245
-0.2302245	-0.2302245	-0.2302245	-0.2302245	-0.2302245	-0.2302245	0.66395396	-0.2302245	-0.2302245	-0.2302245	-0.2302245	-0.2302245	-0.2302245	-0.2302245	0.2509349	-0.2302245	-0.2302245	-0.2302245	-0.2302245	-0.2302245	-0.2302245	-0.2302245	-0.2302245	-0.2302245	-0.2302245	-0.2302245	-0.2302245	-0.2302245	-0.2302245	-0.2302245	0.079065025	-0.2302245	1.4224406	-0.2302245	-0.2302245	-0.2302245	0.501822	-0.2302245	-0.2302245	-0.2302245	-0.2302245	-0.2302245	-0.2302245	-0.2302245	-0.2302245	-0.2302245	-0.2302245	-0.2302245	-0.2302245	0.15673073
-0.2302245	-0.2302245	-0.2302245	-0.2302245	-0.2302245	-0.2302245	1.516293	-0.2302245	-0.2302245	-0.2302245	-0.2302245	-0.2302245	-0.2302245	-0.2302245	-0.2302245	-0.2302245	-0.2302245	-0.2302245	-0.12780665	0.14440228	-0.2302245	-0.2302245	-0.2302245	-0.2302245	-0.2302245	-0.2302245	-0.2302245	-0.2302245	-0.2302245	-0.2302245	1.4035736	-0.2302245	1.2349147	-0.2302245	-0.2302245	1.5663936	-0.2302245	-0.2302245	-0.2302245	-0.2302245	-0.2302245	-0.2302245	-0.2302245	-0.2302245	-0.2302245	-0.2302245	-0.2302245	-0.2302245	-0.2302245	-0.2302245
-0.2302245	-0.2302245	-0.2302245	-0.2302245	-0.2302245	-0.2302245	-0.2302245	-0.2302245	-0.2302245	-0.2302245	-0.2302245	-0.2302245	-0.2302245	0.25441286	-0.2302245	-0.2302245	-0.2302245	-0.2302245	-0.2302245	-0.2302245	-0.2302245	0.046375882	-0.2302245	-0.2302245	-0.2302245	-0.2302245	-0.2302245	-0.2302245	-0.2302245	1.4426844	0.25237334	-0.2302245	-0.2302245	-0.2302245	0.19875611	0.5974241	1.8897966	0.42401397	0.056962702	-0.2302245	-0.2302245	-0.2302245	-0.2302245	-0.2302245	-0.22852859	-0.2302245	-0.2302245	-0.2302245	-0.2302245	-0.2302245
-0.2302245	-0.2302245	-0.2302245	-0.2302245	-0.2302245	-0.2302245	-0.2302245	-0.2302245	-0.2302245	1.0852022	-0.2302245	-0.2302245	-0.2302245	0.12584223	-0.2302245	-0.2302245	-0.2302245	-0.2302245	-0.2302245	-0.2302245	-0.2302245	-0.2302245	-0.2302245	-0.2302245	-0.2302245	-0.2302245	-0.2302245	-0.2302245	0.16763069	-0.2302245	-0.2302245	-0.2302245	-0.2302245	-0.2302245	-0.05755041	0.7774821	-0.2302245	2.626407	0.32161954	-0.2302245	-0.2302245	-0.2302245	-0.2302245	-0.2302245	-0.2302245	-0.2302245	-0.2302245	-0.2302245	-0.2302245	-0.2302245
-0.2302245	-0.2302245	-0.2302245	-0.2302245	-0.2302245	-0.2302245	-0.2302245	-0.2302245	-0.2302245	0.27235317	-0.2302245	-0.2302245	-0.2302245	-0.2302245	-0.2302245	-0.2302245	-0.2302245	-0.2302245	-0.2302245	-0.2302245	-0.2302245	-0.2302245	-0.2302245	-0.12685327	-0.2302245	-0.2302245	-0.21409322	2.4857664	-0.2302245	-0.2302245	-0.2302245	-0.2302245	-0.2302245	-0.2302245	0.058434125	0.48770112	1.6789696	1.4811162	1.7412934	2.4500663	-0.2302245	-0.2302245	-0.2302245	-0.2302245	-0.2302245	-0.2302245	-0.2302245	-0.2302245	-0.2302245	-0.2302245
-0.2302245	-0.2302245	-0.2302245	-0.2302245	-0.2302245	-0.2302245	-0.2302245	-0.2302245	-0.2302245	-0.2302245	-0.2302245	0.027911324	-0.2302245	-0.2302245	0.72934914	-0.2302245	-0.2302245	-0.2302245	-0.2302245	-0.2302245	-0.2302245	-0.2302245	-0.2302245	-0.2302245	-0.2302245	-0.2302245	1.1674352	1.0269678	-0.2302245	-0.122113705	-0.2302245	-0.2302245	-0.2302245	-0.2302245	-0.2302245	1.2938946	-0.2302245	1.0031585	-0.033650734	0.94830847	3.5226245	-0.2302245	-0.2302245	-0.2302245	-0.2302245	-0.2302245	-0.2302245	-0.2302245	-0.2302245	-0.2302245
-0.2302245	-0.2302245	-0.2302245	-0.2302245	-0.2302245	-0.2302245	-0.2302245	-0.2302245	-0.2302245	-0.2302245	-0.2302245	-0.2302245	-0.2302245	-0.2302245	1.139968	-0.2302245	-0.2302245	-0.2302245	-0.2302245	-0.2302245	-0.2302245	-0.2302245	-0.2302245	-0.2302245	-0.21389626	-0.08862189	0.116677746	-0.2302245	-0.2302245	-0.2302245	-0.2302245	-0.2302245	-0.2302245	-0.2302245	-0.2302245	-0.2302245	-0.2302245	-0.2302245	-0.2302245	0.11974808	-0.2302245	1.9514635	1.4500103	-0.2302245	-0.027194018	-0.2302245	-0.2302245	-0.2302245	-0.2302245	-0.2302245
-0.2302245	-0.2302245	-0.2302245	-0.2302245	-0.2302245	-0.2302245	-0.2302245	-0.2302245	-0.2302245	-0.2302245	-0.2302245	-0.2302245	-0.2302245	-0.2302245	-0.2302245	-0.15474194	-0.2302245	-0.2302245	-0.2302245	-0.2302245	-0.2302245	-0.2302245	-0.2302245	-0.2302245	0.41484922	-0.2302245	-0.2302245	-0.2302245	-0.2302245	-0.2302245	-0.2302245	-0.2302245	-0.2302245	-0.2302245	0.25513512	-0.2302245	-0.2302245	-0.2302245	-0.2302245	-0.2302245	0.7015284	2.1021774	1.268632	-0.2302245	0.8318271	0.51100034	-0.2302245	-0.2302245	-0.2302245	-0.2302245
-0.2302245	-0.2302245	-0.2302245	-0.2302245	-0.2302245	-0.2302245	-0.2302245	-0.2302245	-0.2302245	-0.2302245	-0.2302245	-0.2302245	-0.2302245	-0.2302245	-0.2302245	-0.2302245	-0.2302245	-0.2302245	-0.2302245	-0.2302245	-0.2302245	-0.2302245	-0.2302245	0.06495579	-0.2302245	-0.2302245	-0.2302245	-0.2302245	-0.2302245	-0.2302245	-0.2302245	0.21874306	0.351429	-0.2302245	-0.2302245	-0.2302245	0.5232615	-0.2302245	-0.2302245	-0.2302245	-0.2302245	-0.2302245	1.0279034	1.1733974	2.6532202	2.2001216	1.2892135	-0.2302245	-0.2302245	-0.2302245
-0.2302245	-0.2302245	-0.2302245	-0.2302245	-0.2302245	-0.2302245	-0.2302245	-0.2302245	-0.2302245	-0.2302245	-0.2302245	-0.2302245	-0.2302245	-0.2302245	-0.2302245	0.27004927	-0.2302245	-0.2302245	-0.2302245	-0.2302245	-0.2302245	-0.2302245	-0.19545259	-0.2302245	-0.2302245	-0.2302245	-0.2302245	0.008835117	-0.2302245	-0.2302245	-0.2302245	0.45901525	0.21542117	-0.2302245	1.0890772	-0.2302245	0.53328025	-0.2302245	-0.2302245	-0.2302245	-0.2302245	-0.2302245	-0.2302245	0.5708622	2.256527	1.1794394	2.213047	1.4337016	-0.2302245	-0.2302245
-0.2302245	-0.2302245	-0.2302245	-0.2302245	-0.2302245	-0.2302245	-0.2302245	-0.2302245	-0.2302245	-0.2302245	-0.2302245	-0.2302245	-0.2302245	-0.2302245	-0.2302245	-0.2302245	-0.2302245	-0.2302245	-0.2302245	-0.2302245	-0.2302245	-0.2302245	-0.2302245	-0.2302245	-0.2302245	-0.2302245	-0.2302245	-0.2302245	-0.2302245	-0.2302245	-0.2302245	0.3653355	0.9941001	-0.2302245	-0.163681	-0.2302245	-0.2302245	-0.2302245	-0.2302245	-0.2302245	-0.2302245	-0.2302245	-0.2302245	-0.2302245	-0.2302245	0.016664349	2.6479285	1.0377692	1.3559688	-0.2302245
-0.2302245	-0.2302245	-0.2302245	-0.2302245	-0.2302245	-0.2302245	-0.2302245	-0.2302245	-0.2302245	-0.2302245	-0.2302245	-0.2302245	-0.2302245	-0.2302245	-0.2302245	-0.2302245	-0.2302245	-0.2302245	-0.2302245	-0.042961054	-0.2302245	-0.2302245	-0.2302245	-0.2302245	-0.2302245	-0.2302245	-0.2302245	-0.2302245	-0.2302245	-0.2302245	-0.2302245	-0.16155651	-0.2302245	0.1371198	0.48543286	-0.2302245	-0.2302245	-0.2302245	-0.2302245	-0.2302245	-0.2302245	-0.2302245	-0.2302245	-0.2302245	-0.2302245	-0.2302245	-0.2302245	1.4067936	1.1995233	1.513723
-0.2302245	-0.2302245	-0.2302245	-0.2302245	-0.2302245	-0.2302245	-0.2302245	-0.2302245	-0.2302245	-0.2302245	-0.2302245	-0.2302245	-0.2302245	-0.2302245	-0.2302245	-0.2302245	-0.2302245	-0.2302245	-0.2302245	-0.2302245	-0.2302245	-0.2302245	-0.2302245	0.2379878	-0.2302245	-0.2302245	-0.2302245	-0.2302245	-0.2302245	-0.2302245	0.2369112	-0.03202436	-0.2302245	-0.096547514	-0.2302245	-0.2302245	-0.2302245	-0.2302245	-0.2302245	-0.2302245	-0.2302245	-0.2302245	-0.2302245	-0.2302245	-0.2302245	-0.2302245	-0.2302245	-0.19359761	1.169946	-0.2130758
-0.2302245	-0.2302245	-0.2302245	-0.2302245	-0.2302245	-0.2302245	-0.2302245	-0.2302245	-0.2302245	-0.2302245	-0.2302245	-0.2302245	-0.2302245	-0.2302245	-0.2302245	-0.2302245	-0.2302245	-0.2302245	-0.2302245	-0.12986456	-0.2302245	-0.2302245	-0.2302245	-0.2302245	-0.2302245	-0.2302245	-0.2302245	-0.2302245	-0.2302245	-0.2302245	-0.035339348	-0.2302245	-0.2302245	-0.2302245	-0.2302245	-0.2302245	-0.2302245	-0.2302245	-0.2302245	-0.2302245	-0.2302245	-0.2302245	-0.2302245	-0.2302245	-0.2302245	-0.2302245	-0.2302245	-0.2302245	0.46531495	0.62378174
0.09914517	-0.2302245	-0.2302245	-0.2302245	-0.2302245	-0.2302245	-0.2302245	-0.2302245	-0.2302245	-0.2302245	-0.2302245	-0.2302245	-0.2302245	-0.2302245	-0.2302245	-0.2302245	-0.2302245	-0.2302245	-0.2302245	-0.2302245	-0.2302245	-0.2302245	0.423892	0.9164228	-0.2302245	-0.2302245	-0.2302245	-0.2302245	-0.2302245	-0.2302245	-0.2302245	-0.2302245	-0.2302245	-0.2302245	-0.2302245	-0.2302245	-0.2302245	-0.2302245	-0.2302245	-0.2302245	-0.2302245	-0.2302245	-0.2302245	-0.2302245	-0.2302245	-0.2302245	-0.2302245	-0.2302245	-0.2302245	-0.2302245
-0.2302245	-0.2302245	-0.2302245	-0.2302245	-0.2302245	-0.2302245	-0.2302245	-0.19681214	-0.2302245	-0.2302245	-0.2302245	-0.102109425	-0.2302245	-0.2302245	-0.2302245	-0.2302245	-0.2302245	-0.2302245	-0.2302245	-0.2302245	-0.2302245	-0.2302245	0.7588465	-0.2302245	-0.2302245	-0.2302245	-0.2302245	-0.2302245	-0.2302245	-0.2302245	-0.2302245	-0.2302245	-0.2302245	-0.2302245	-0.2302245	-0.2302245	-0.2302245	-0.2302245	-0.2302245	-0.2302245	-0.2302245	-0.2302245	-0.2302245	-0.2302245	0.44928452	-0.2302245	-0.2302245	-0.2302245	-0.2302245	0.021563144
0.46763012	-0.2302245	-0.2302245	-0.2302245	-0.2302245	-0.2302245	-0.2302245	-0.2302245	-0.2302245	-0.2302245	-0.2302245	-0.2302245	-0.2302245	-0.2302245	-0.2302245	-0.2302245	0.041156832	-0.2302245	-0.2302245	-0.2302245	-0.2302245	-0.2302245	-0.2302245	-0.2302245	-0.2302245	-0.2302245	-0.2302245	-0.2302245	-0.2302245	-0.2302245	-0.2302245	-0.2302245	-0.2302245	0.22575605	-0.2302245	-0.2302245	-0.2302245	-0.2302245	-0.2302245	-0.2302245	-0.2302245	-0.2302245	-0.2302245	-0.2302245	-0.15446647	-0.2302245	-0.2302245	-0.2302245	-0.2302245	-0.2302245
-0.2302245	-0.2302245	-0.2302245	-0.2302245	-0.2302245	-0.2302245	-0.2302245	-0.19784953	-0.2302245	-0.2302245	-0.2302245	-0.12070598	-0.2302245	-0.2302245	-0.2302245	-0.2302245	-0.2302245	-0.2302245	-0.2302245	-0.2302245	-0.2302245	-0.2302245	-0.2302245	-0.2302245	-0.2302245	-0.2302245	-0.2302245	-0.2302245	-0.2302245	-0.2302245	-0.2302245	-0.2302245	-0.2302245	-0.2302245	-0.2302245	-0.2302245	-0.2302245	-0.2302245	-0.2302245	-0.2302245	-0.2302245	-0.2302245	-0.2302245	0.70821255	-0.2302245	-0.2302245	-0.2302245	-0.2302245	-0.2302245	-0.2302245
-0.2302245	-0.2302245	-0.2302245	0.03775196	-0.2302245	-0.2302245	-0.2302245	-0.2302245	-0.2302245	-0.2302245	-0.2302245	-0.2302245	-0.2302245	-0.2302245	-0.2302245	-0.2302245	-0.2302245	-0.2302245	-0.2302245	-0.2302245	-0.2302245	-0.2302245	-0.2302245	-0.2302245	-0.2302245	-0.2302245	-0.2302245	-0.2302245	-0.2302245	-0.2302245	-0.2302245	-0.2302245	-0.2302245	-0.2302245	-0.2302245	-0.2302245	-0.2302245	-0.2302245	-0.2302245	-0.2302245	-0.10896528	-0.2302245	-0.2302245	0.08515835	-0.2302245	-0.2302245	-0.2302245	-0.2302245	-0.2302245	-0.2302245
-0.2302245	-0.2302245	-0.2302245	-0.2302245	-0.2302245	-0.2302245	-0.2302245	-0.2302245	-0.2302245	-0.2302245	-0.2302245	-0.2302245	-0.2302245	-0.2302245	-0.2302245	-0.2302245	-0.0018710709	-0.2302245	-0.2302245	-0.2302245	-0.2302245	-0.2302245	-0.2302245	-0.2302245	-0.2302245	-0.2302245	-0.2302245	-0.2302245	-0.2302245	-0.2302245	-0.2302245	-0.2302245	-0.2302245	-0.2302245	-0.2302245	0.10116991	-0.2302245	-0.2302245	-0.2302245	-0.2302245	-0.2302245	0.12778363	0.5696132	-0.2302245	-0.2302245	-0.2302245	-0.2302245	-0.2302245	-0.2302245	-0.2302245
-0.2302245	-0.2302245	-0.2302245	-0.2302245	-0.2302245	-0.2302245	-0.2302245	-0.2302245	0.6266194	-0.2302245	-0.2302245	-0.2302245	-0.2302245	-0.2302245	-0.2302245	-0.2302245	-0.2302245	-0.2302245	-0.2302245	-0.2302245	-0.2302245	-0.2302245	-0.2302245	-0.2302245	-0.2302245	-0.2302245	-0.2302245	-0.2302245	-0.2302245	-0.2302245	-0.2302245	-0.2302245	-0.2302245	-0.2302245	-0.2302245	-0.2302245	-0.2302245	-0.2302245	-0.2302245	-0.2302245	-0.2302245	-0.2302245	-0.2302245	-0.15973943	-0.2302245	-0.2302245	-0.2302245	-0.2302245	-0.2302245	-0.2302245
-0.2302245	-0.2302245	-0.2302245	-0.2302245	-0.2302245	-0.2302245	-0.2302245	-0.2302245	-0.2302245	-0.2302245	-0.2302245	-0.2302245	-0.2302245	-0.10873059	-0.2302245	-0.2302245	-0.2302245	-0.2302245	-0.2302245	-0.2302245	-0.2302245	-0.2302245	-0.2302245	0.14242885	-0.2302245	-0.2302245	-0.2302245	-0.2302245	-0.2302245	-0.2302245	-0.2302245	-0.2302245	-0.2302245	-0.2302245	-0.2302245	-0.2302245	-0.2302245	-0.2302245	-0.2302245	-0.2302245	-0.2302245	-0.2302245	-0.2302245	0.012832088	-0.2302245	-0.2302245	-0.2302245	-0.2302245	-0.2302245	-0.2302245
-0.2302245	-0.2302245	-0.2302245	-0.2302245	-0.2302245	-0.2302245	-0.2302245	-0.2302245	-0.2302245	-0.2302245	-0.2302245	1.0201072	0.33147544	-0.2302245	-0.13400264	-0.2302245	-0.2302245	-0.2302245	-0.2302245	-0.2302245	-0.2302245	-0.2302245	-0.2302245	-0.2302245	-0.0760343	-0.2302245	-0.2302245	-0.2302245	-0.2302245	-0.2302245	-0.2302245	-0.2302245	-0.2302245	-0.021617869	0.1617311	-0.2302245	-0.2302245	-0.2302245	-0.2302245	-0.2302245	-0.2302245	-0.2302245	-0.2302245	-0.2302245	-0.2302245	-0.2302245	-0.2302245	-0.2302245	-0.2302245	-0.2302245
-0.2302245	-0.2302245	-0.2302245	-0.2302245	-0.2302245	-0.2302245	-0.2302245	-0.2302245	-0.2302245	-0.2302245	-0.2302245	1.0939682	0.8701891	0.10395079	-0.2302245	-0.2302245	-0.2302245	-0.2302245	-0.0807782	-0.2302245	-0.2302245	-0.2302245	-0.2302245	-0.2302245	-0.17554381	-0.2302245	-0.2302245	-0.2302245	-0.2302245	-0.2302245	-0.2302245	-0.2302245	-0.2302245	1.5011717	-0.2302245	-0.2302245	-0.2302245	-0.2302245	-0.2302245	-0.2302245	-0.2302245	-0.2302245	-0.2302245	-0.2302245	-0.2302245	-0.2302245	-0.2302245	-0.2302245	-0.2302245	-0.2302245
-0.2302245	-0.2302245	-0.2302245	-0.2302245	-0.2302245	-0.2302245	-0.2302245	-0.2302245	-0.2302245	-0.2302245	-0.2302245	0.73921317	0.04034581	0.9186529	0.95208186	-0.2302245	-0.2302245	-0.2302245	-0.2302245	-0.2302245	-0.2302245	-0.2302245	-0.2302245	-0.2302245	1.3831527	-0.2302245	-0.2302245	-0.2302245	-0.2302245	-0.2302245	-0.2302245	-0.2302245	0.7641675	-0.2302245	-0.2302245	-0.2302245	-0.2302245	-0.2302245	-0.2302245	-0.2302245	-0.2302245	-0.2302245	-0.2302245	-0.2302245	-0.2302245	-0.2302245	-0.2302245	-0.2302245	-0.2302245	-0.2302245
-0.2302245	-0.2302245	-0.2302245	-0.2302245	-0.2302245	-0.2302245	-0.2302245	-0.2302245	-0.2302245	-0.2302245	-0.2302245	-0.2302245	0.44039616	1.0297114	-0.2302245	-0.2302245	-0.2302245	-0.2302245	-0.2302245	-0.2302245	-0.2302245	-0.2302245	-0.2302245	-0.2302245	2.0742254	0.66135615	-0.2302245	-0.2302245	-0.2302245	-0.2302245	-0.2302245	1.2423071	-0.2302245	-0.2302245	-0.2302245	-0.2302245	-0.2302245	-0.2302245	-0.2302245	-0.2302245	-0.2302245	-0.2302245	-0.2302245	-0.2302245	-0.2302245	-0.2302245	-0.2302245	-0.2302245	-0.2302245	-0.2302245
-0.2302245	0.07654881	-0.2302245	-0.2302245	-0.2302245	-0.2302245	-0.2302245	-0.2302245	-0.2302245	-0.2302245	-0.2302245	0.31362474	0.7143733	-0.2302245	-0.2302245	-0.2302245	-0.2302245	-0.2302245	-0.2302245	-0.2302245	-0.2302245	-0.2302245	-0.2302245	-0.2302245	-0.2302245	2.7348568	-0.2302245	-0.2302245	-0.2302245	-0.2302245	1.2083972	0.91481084	-0.2302245	-0.2302245	-0.2302245	-0.2302245	-0.2302245	-0.2302245	-0.2302245	-0.2302245	-0.2302245	-0.2302245	-0.2302245	-0.2302245	-0.2302245	-0.2302245	-0.2302245	-0.2302245	-0.2302245	-0.2302245
-0.06675818	-0.2302245	-0.2302245	-0.09025669	-0.2302245	-0.2302245	-0.2302245	-0.2302245	-0.074034646	-0.2302245	-0.2302245	0.59028625	0.57805276	0.39558366	-0.2302245	-0.2302245	-0.2302245	-0.2302245	-0.2302245	-0.2302245	-0.2302245	-0.2302245	-0.2302245	-0.2302245	-0.2302245	2.4841597	3.5665238	-0.2302245	-0.2302245	-0.2302245	0.049659215	-0.2302245	-0.2302245	-0.2302245	-0.2302245	-0.2302245	-0.2302245	-0.2302245	-0.2302245	-0.2302245	-0.2302245	-0.2302245	-0.2302245	-0.2302245	-0.2302245	-0.2302245	-0.2302245	-0.2302245	-0.2302245	-0.2302245
-0.2302245	-0.2302245	-0.2302245	-0.2302245	-0.2302245	-0.2302245	-0.2302245	-0.2302245	-0.2302245	-0.2302245	-0.2302245	-0.2302245	0.2520542	-0.2302245	-0.2302245	-0.2302245	-0.2302245	-0.2302245	-0.2302245	-0.2302245	-0.2302245	0.34958953	-0.2302245	-0.2302245	-0.2302245	-0.2302245	4.6174717	-0.2302245	-0.2302245	-0.2302245	-0.2302245	-0.2302245	-0.2302245	-0.2302245	-0.2302245	-0.2302245	-0.2302245	-0.2302245	-0.2302245	-0.2302245	-0.2302245	-0.2302245	-0.2302245	-0.2302245	-0.2302245	-0.2302245	-0.2302245	-0.2302245	-0.2302245	-0.2302245
-0.2302245	-0.2302245	-0.2302245	-0.2302245	-0.2302245	-0.2302245	-0.2302245	-0.2302245	0.5924306	-0.2302245	-0.2302245	1.469153	0.32833165	-0.2302245	-0.2302245	0.07529216	-0.2302245	-0.2302245	-0.2302245	-0.2302245	-0.2302245	-0.19203861	-0.1710318	-0.2302245	-0.2302245	-0.2302245	1.1416863	2.143702	-0.2302245	-0.2302245	-0.2302245	-0.2302245	-0.2302245	-0.2302245	-0.2302245	-0.2302245	-0.2302245	-0.2302245	-0.2302245	-0.2302245	-0.2302245	-0.2302245	-0.2302245	-0.2302245	-0.2302245	-0.2302245	-0.2302245	-0.2302245	-0.2302245	-0.2302245
-0.2302245	-0.2302245	-0.2302245	-0.2302245	-0.2302245	-0.2302245	-0.2302245	0.23307571	-0.2302245	-0.2302245	0.6026483	0.24638367	-0.2302245	-0.2302245	-0.2302245	-0.2302245	-0.2302245	-0.2302245	-0.2302245	-0.2302245	-0.2302245	0.41054523	-0.2302245	-0.2302245	-0.2302245	-0.2302245	-0.2302245	2.2726886	-0.2302245	-0.2302245	-0.2302245	-0.2302245	-0.2302245	-0.2302245	-0.2302245	-0.2302245	-0.2302245	-0.2302245	-0.2302245	0.04917693	-0.2302245	-0.2302245	-0.2302245	-0.2302245	-0.2302245	-0.2302245	-0.2302245	-0.2302245	-0.2302245	-0.2302245
-0.2302245	-0.2302245	-0.2302245	-0.2302245	-0.2302245	-0.2302245	-0.2302245	0.7650144	-0.2302245	0.08001384	-0.2302245	0.37635666	-0.2302245	-0.2302245	-0.2302245	-0.2302245	-0.2302245	-0.2302245	-0.2302245	-0.2302245	-0.2302245	-0.12429269	-0.2302245	-0.2302245	-0.2302245	-0.2302245	-0.2302245	1.307832	2.0529623	-0.2302245	-0.2302245	-0.2302245	-0.2302245	-0.2302245	-0.2302245	-0.2302245	-0.2302245	-0.2302245	-0.2302245	-0.2302245	-0.2302245	-0.2302245	-0.2302245	-0.2302245	-0.2302245	-0.2302245	-0.2302245	-0.2302245	-0.2302245	-0.2302245
-0.2302245	-0.2302245	-0.2302245	-0.2302245	-0.2302245	-0.2302245	-0.2302245	-0.08151815	-0.2302245	-0.2302245	-0.2302245	0.6097492	-0.2302245	-0.2302245	-0.2302245	-0.2302245	-0.2302245	-0.2302245	-0.2302245	-0.2302245	-0.2302245	-0.2302245	-0.19388354	-0.2302245	-0.2302245	-0.2302245	-0.2302245	0.542573	1.9561571	-0.2302245	-0.2302245	-0.2302245	-0.2302245	-0.2302245	-0.2302245	-0.2302245	-0.2302245	-0.2302245	-0.2302245	-0.2302245	-0.2302245	-0.2302245	-0.2302245	-0.2302245	-0.2302245	-0.2302245	-0.2302245	-0.2302245	-0.2302245	-0.2302245
-0.2302245	-0.2302245	-0.2302245	-0.2302245	-0.2302245	-0.2302245	-0.2302245	-0.2302245	-0.2302245	0.039973345	0.17574933	1.331825	-0.2302245	-0.2302245	-0.2302245	-0.2302245	-0.2302245	-0.2302245	0.8714872	-0.2302245	-0.2302245	-0.2302245	-0.2302245	-0.2302245	-0.2302245	-0.2302245	-0.2302245	0.030640146	1.0335096	1.3389282	-0.2302245	-0.2302245	-0.2302245	-0.2302245	-0.2302245	-0.2302245	-0.2302245	-0.2302245	-0.2302245	-0.2302245	-0.2302245	-0.2302245	-0.2302245	-0.2302245	-0.2302245	-0.2302245	-0.2302245	-0.2302245	-0.2302245	-0.2302245
-0.2302245	-0.2302245	-0.2302245	-0.2302245	-0.2302245	-0.2302245	-0.2302245	-0.2302245	-0.2302245	0.2902398	0.10773428	0.20353751	-0.075424396	-0.2302245	-0.2302245	-0.2302245	-0.2302245	-0.09679822	-0.2302245	-0.2302245	-0.2302245	-0.2302245	-0.2302245	-0.2302245	-0.2302245	-0.2302245	-0.2302245	-0.2302245	-0.2302245	-0.2302245	-0.2302245	-0.2302245	-0.2302245	-0.2302245	-0.2302245	-0.2302245	-0.2302245	-0.2302245	-0.2302245	-0.2302245	-0.030287532	-0.2302245	-0.2302245	-0.2302245	-0.2302245	-0.2302245	-0.2302245	-0.2302245	-0.2302245	-0.2302245
-0.2302245	-0.2302245	-0.2302245	-0.2302245	-0.2302245	-0.2302245	-0.2302245	1.2143866	-0.2302245	0.93555325	-0.2302245	-0.2302245	-0.2302245	-0.2302245	-0.2302245	-0.2302245	-0.2302245	0.36315265	-0.2302245	-0.2302245	-0.2302245	-0.2302245	-0.2302245	-0.2302245	-0.069348045	-0.2302245	-0.2302245	-0.2302245	-0.2302245	0.18837973	-0.032466974	-0.2302245	-0.2302245	-0.2302245	-0.2302245	-0.2302245	-0.2302245	-0.2302245	-0.2302245	-0.2302245	-0.2302245	-0.2302245	-0.2302245	-0.2302245	-0.2302245	-0.2302245	-0.2302245	-0.2302245	-0.2302245	1.3730979
-0.2302245	-0.2302245	-0.2302245	-0.2302245	-0.2302245	-0.2302245	-0.2302245	-0.2302245	-0.2302245	-0.2302245	-0.2302245	-0.2302245	-0.2302245	-0.2302245	-0.2302245	0.82836974	0.56388193	-0.2302245	-0.2302245	-0.2302245	-0.2302245	-0.2302245	-0.2302245	-0.2302245	0.27594322	-0.2302245	-0.2302245	-0.20373121	-0.2302245	-0.2302245	-0.2302245	-0.2302245	-0.2302245	-0.2302245	-0.2302245	-0.2302245	-0.2302245	-0.2302245	-0.2302245	-0.2302245	-0.2302245	-0.2302245	-0.2302245	0.95401835	-0.2302245	-0.2302245	-0.2302245	-0.2302245	-0.2302245	1.48726
-0.2302245	-0.2302245	-0.2302245	-0.2302245	-0.2302245	-0.2302245	-0.2302245	0.37944612	-0.2302245	-0.2302245	-0.2302245	-0.2302245	-0.2302245	-0.2302245	-0.2302245	-0.2302245	-0.2302245	-0.2302245	-0.2302245	-0.2302245	-0.2302245	-0.2302245	-0.2302245	-0.2302245	-0.2302245	-0.2302245	-0.2302245	0.19818565	-0.2302245	-0.2302245	-0.2302245	-0.2302245	-0.2302245	-0.2302245	-0.2302245	-0.2302245	-0.2302245	-0.2302245	-0.2302245	-0.2302245	-0.2302245	-0.2302245	-0.2302245	-0.2302245	-0.2302245	-0.2302245	-0.2302245	-0.2302245	0.87470704	-0.08005296
-0.2302245	-0.2302245	-0.2302245	-0.2302245	-0.2302245	-0.2302245	-0.2302245	0.5090106	-0.2302245	-0.2302245	-0.2302245	-0.2302245	-0.2302245	-0.2302245	-0.2302245	-0.2302245	-0.2302245	-0.2302245	-0.2302245	-0.2302245	-0.2302245	-0.2302245	-0.2302245	-0.2302245	-0.2302245	-0.2302245	-0.2302245	-0.2302245	-0.2302245	-0.2302245	-0.2302245	0.5164138	-0.2302245	-0.2302245	-0.2302245	-0.2302245	-0.2302245	-0.2302245	-0.2302245	-0.2302245	-0.2302245	-0.2302245	-0.2302245	-0.2302245	-0.2302245	-0.2302245	-0.2302245	0.03397952	0.46130794	-0.2302245
-0.2302245	-0.2302245	-0.2302245	-0.2302245	-0.14050753	-0.2302245	-0.2302245	-0.2302245	-0.2302245	-0.2302245	-0.2302245	0.3380004	-0.2302245	0.31930542	-0.2302245	-0.2302245	-0.2302245	-0.2302245	-0.2302245	-0.2302245	-0.2302245	-0.2302245	0.19872364	-0.2302245	-0.2302245	-0.2302245	-0.2302245	-0.2302245	-0.2302245	-0.2302245	-0.2302245	-0.2302245	-0.2302245	-0.2302245	-0.2302245	-0.2302245	-0.2302245	-0.2302245	-0.2302245	-0.2302245	-0.2302245	-0.2302245	-0.2302245	-0.2302245	0.797166	-0.2302245	-0.2302245	-0.16113617	0.100477375	-0.2302245
-0.2302245	-0.2302245	-0.2302245	-0.2302245	-0.2302245	0.7247605	-0.2302245	-0.2302245	-0.2302245	-0.2302245	-0.2302245	-0.2302245	-0.2302245	-0.2302245	-0.2302245	-0.2302245	-0.2302245	-0.2302245	-0.2302245	-0.2302245	-0.2302245	-0.2302245	0.009606893	-0.2302245	-0.2302245	-0.2302245	-0.2302245	-0.2302245	-0.2302245	-0.2302245	-0.2302245	-0.2302245	-0.2302245	-0.2302245	-0.2302245	-0.2302245	-0.2302245	-0.2302245	-0.2302245	-0.2302245	-0.2302245	-0.2302245	-0.2302245	-0.2302245	-0.2302245	-0.2302245	-0.2302245	0.017855225	-0.2302245	-0.2302245
-0.2302245	-0.2302245	-0.2302245	-0.2302245	0.08830596	0.94116056	1.1692778	-0.2302245	-0.2302245	-0.2302245	-0.2302245	-0.2302245	-0.2302245	-0.2302245	-0.2302245	-0.2302245	-0.2302245	-0.2302245	-0.2302245	-0.2302245	-0.04275205	-0.21039966	-0.2302245	-0.2302245	-0.2302245	-0.2302245	-0.2302245	-0.2302245	-0.2302245	-0.2302245	-0.2302245	-0.2302245	-0.2302245	-0.2302245	-0.2302245	-0.2302245	-0.2302245	-0.2302245	-0.2302245	-0.2302245	-0.2302245	-0.2302245	-0.2302245	-0.2302245	-0.2302245	-0.2302245	-0.2302245	-0.2302245	-0.2302245	-0.2302245
-0.2302245	-0.2302245	-0.2302245	-0.2302245	-0.2302245	-0.2302245	0.6288245	-0.2302245	-0.2302245	-0.2302245	-0.2302245	0.17044848	-0.2302245	-0.2302245	-0.2302245	-0.2302245	-0.2302245	-0.2302245	-0.2302245	-0.2302245	-0.2302245	-0.2302245	-0.2302245	-0.2302245	-0.2302245	-0.2302245	-0.2302245	-0.2302245	-0.2302245	0.0067245252	-0.2302245	-0.2302245	-0.2302245	-0.2302245	-0.2302245	-0.2302245	-0.2302245	-0.2302245	-0.2302245	-0.2302245	-0.2302245	-0.2302245	-0.2302245	-0.2302245	-0.2302245	-0.2302245	-0.2302245	-0.2302245	-0.2302245	-0.2302245
-0.2302245	-0.2302245	0.5482426	-0.2302245	-0.2302245	-0.2302245	-0.2302245	-0.2302245	-0.2302245	-0.2302245	-0.2302245	-0.2302245	-0.2302245	-0.2302245	-0.2302245	0.44052297	-0.2302245	-0.2302245	-0.2302245	-0.2302245	-0.2302245	-0.2302245	-0.2302245	-0.2302245	-0.2302245	-0.2302245	-0.2302245	-0.2302245	-0.2302245	-0.2302245	-0.2302245	-0.2302245	-0.2302245	-0.2302245	-0.2302245	-0.2302245	-0.2302245	-0.2302245	-0.2302245	-0.2302245	-0.2302245	-0.2302245	-0.2302245	-0.2302245	-0.2302245	-0.2302245	-0.2302245	-0.2302245	-0.2302245	-0.2302245
-0.2302245	0.75968266	-0.2302245	-0.2302245	-0.2302245	-0.2302245	-0.2302245	-0.2302245	-0.2302245	-0.2302245	-0.2302245	-0.2302245	-0.2302245	-0.2302245	-0.2302245	-0.2302245	-0.2302245	-0.2302245	-0.2302245	-0.2302245	-0.2302245	-0.2302245	-0.2302245	-0.2302245	-0.2302245	-0.2302245	-0.2302245	-0.2302245	0.6351135	-0.2302245	-0.2302245	-0.2302245	-0.2302245	0.010177322	-0.2302245	-0.2302245	-0.2302245	-0.2302245	-0.2302245	-0.2302245	-0.2302245	-0.2302245	-0.2302245	-0.2302245	-0.2302245	-0.2302245	-0.2302245	-0.2302245	-0.2302245	-0.2302245
1.0840064	0.033694487	-0.2302245	-0.2302245	-0.2302245	-0.2302245	-0.14840515	-0.2302245	-0.2302245	-0.2302245	-0.2302245	-0.2302245	-0.2302245	-0.2302245	-0.2302245	-0.2302245	-0.2302245	-0.2302245	-0.2302245	-0.2302245	-0.2302245	-0.2302245	-0.2302245	-0.2302245	-0.2302245	-0.2302245	-0.2302245	-0.2302245	-0.2302245	-0.2302245	-0.2302245	-0.2302245	-0.2302245	-0.2302245	-0.2302245	-0.2302245	-0.2302245	-0.2302245	-0.2302245	-0.2302245	-0.2302245	-0.2302245	-0.2302245	-0.2302245	-0.2302245	-0.2302245	-0.2302245	-0.2302245	-0.2302245	-0.2302245
-0.2302245	-0.2302245	-0.2302245	-0.2302245	-0.2302245	-0.2302245	-0.2302245	-0.2302245	-0.2302245	-0.2302245	-0.2302245	-0.2302245	-0.2302245	-0.2302245	-0.2302245	-0.2302245	-0.2302245	-0.18419732	-0.022192148	-0.2302245	-0.2302245	-0.2302245	-0.2302245	-0.2302245	-0.2302245	-0.2302245	-0.2302245	-0.2302245	-0.2302245	-0.2302245	-0.2302245	-0.2302245	-0.2302245	-0.2302245	-0.2302245	-0.2302245	-0.2302245	-0.2302245	-0.2302245	-0.2302245	-0.2302245	-0.2302245	-0.2302245	-0.2302245	-0.2302245	-0.2302245	-0.2302245	-0.2302245	-0.2302245	-0.2302245
-0.2302245	0.43395597	-0.2302245	-0.2302245	-0.2302245	0.17792618	-0.2302245	-0.2302245	-0.2302245	-0.2302245	-0.2302245	-0.2302245	-0.05996684	-0.2302245	-0.2302245	-0.2302245	-0.2302245	-0.10235964	-0.2302245	-0.2302245	-0.2302245	-0.2302245	-0.2302245	-0.2302245	-0.2302245	-0.2302245	-0.22086217	-0.2302245	-0.2302245	-0.2302245	-0.2302245	-0.2302245	-0.2302245	-0.2302245	-0.2302245	-0.2302245	-0.2302245	-0.2302245	-0.2302245	-0.2302245	-0.2302245	-0.2302245	-0.2302245	-0.2302245	-0.2302245	-0.2302245	-0.2302245	-0.2302245	-0.2302245	-0.2302245
-0.2302245	-0.2302245	-0.2302245	-0.2302245	-0.2302245	-0.2302245	-0.2302245	-0.2302245	-0.2302245	-0.2302245	-0.2302245	-0.2302245	-0.2302245	-0.2302245	-0.2302245	-0.2302245	-0.2302245	-0.2302245	-0.2302245	-0.2302245	-0.2302245	0.5206003	-0.0312467	-0.2302245	-0.2302245	-0.2302245	-0.2302245	-0.2302245	-0.2302245	-0.2302245	-0.2302245	-0.2302245	-0.2302245	-0.2302245	-0.2302245	-0.2302245	-0.2302245	-0.2302245	-0.2302245	-0.2302245	-0.2302245	-0.2302245	-0.2302245	-0.2302245	-0.2302245	-0.2302245	-0.2302245	-0.2302245	-0.2302245	-0.2302245
-0.2302245	-0.2302245	-0.2302245	-0.2302245	-0.2302245	-0.2302245	-0.2302245	-0.2302245	-0.2302245	-0.2302245	-0.2302245	-0.2302245	-0.2302245	-0.2302245	-0.2302245	-0.2302245	1.2199488	-0.2302245	-0.2302245	-0.2302245	-0.2302245	-0.2302245	-0.2302245	-0.2302245	-0.2302245	-0.2302245	-0.2302245	-0.2302245	-0.2302245	-0.2302245	-0.2302245	-0.2302245	-0.2302245	-0.2302245	-0.2302245	-0.2302245	-0.2302245	-0.2302245	-0.2302245	-0.2302245	-0.2302245	-0.2302245	-0.2302245	-0.2302245	-0.2302245	-0.2302245	-0.2302245	-0.2302245	-0.2302245	-0.2302245
-0.2302245	-0.2302245	-0.2302245	-0.2302245	-0.2302245	-0.2302245	-0.2302245	-0.2302245	-0.2302245	-0.2302245	-0.2302245	-0.2302245	0.59036183	-0.2302245	-0.2302245	-0.2302245	-0.2302245	-0.2302245	-0.2302245	-0.2302245	-0.2302245	-0.2302245	0.072952926	-0.2302245	-0.2302245	-0.2302245	-0.21461307	-0.2302245	0.5619956	-0.2302245	-0.2302245	0.75303155	0.5576495	-0.2302245	-0.12535377	-0.2302245	-0.2302245	-0.2302245	-0.2302245	-0.2302245	-0.2302245	-0.2302245	-0.2302245	-0.2302245	-0.2302245	-0.2302245	-0.2302245	-0.2302245	-0.2302245	-0.2302245
-0.2302245	-0.2302245	-0.2302245	-0.2302245	-0.2302245	-0.2302245	-0.2302245	-0.2302245	-0.2302245	-0.2302245	-0.2302245	-0.2302245	-0.2302245	-0.2302245	-0.2302245	-0.2302245	-0.2302245	-0.2302245	-0.2302245	0.2864798	-0.2302245	-0.2302245	-0.2302245	0.51107913	-0.2302245	-0.2302245	-0.2302245	0.6675958	0.7771726	-0.2302245	0.30765167	-0.20345932	1.3965782	-0.2302245	-0.2302245	-0.2302245	-0.028364662	-0.2302245	-0.2302245	-0.2302245	-0.2302245	-0.2302245	-0.2302245	-0.2302245	-0.2302245	-0.2302245	-0.2302245	-0.2302245	-0.2302245	-0.2302245
-0.2302245	-0.2302245	-0.2302245	-0.2302245	-0.2302245	-0.2302245	-0.2302245	-0.2302245	-0.2302245	-0.2302245	-0.2302245	-0.2302245	-0.2302245	-0.2302245	-0.2302245	-0.2302245	-0.2302245	-0.2302245	-0.2302245	-0.2302245	-0.19285977	-0.2302245	-0.2302245	-0.2302245	-0.2302245	-0.2302245	-0.2302245	1.2045703	-0.2302245	-0.2302245	0.04613614	1.3593857	-0.2302245	-0.2302245	-0.2302245	-0.2302245	-0.2302245	-0.2302245	-0.2302245	-0.2302245	-0.2302245	-0.2302245	-0.2302245	-0.2302245	-0.2302245	-0.2302245	-0.2302245	0.340633	-0.2302245	-0.2302245
-0.2302245	-0.2302245	-0.2302245	-0.2302245	-0.2302245	-0.2302245	-0.2302245	-0.2302245	-0.2302245	-0.2302245	-0.2302245	-0.2302245	-0.2302245	-0.2302245	-0.12559284	-0.2302245	-0.2302245	-0.2302245	-0.2302245	-0.2302245	-0.2302245	-0.2302245	-0.2302245	1.1605359	-0.2302245	0.524088	1.482341	0.64987826	-0.2302245	-0.2302245	0.7086536	1.2663391	0.030419687	-0.2302245	-0.2302245	-0.2302245	-0.2302245	-0.2302245	-0.2302245	-0.2302245	-0.2302245	-0.2302245	-0.2302245	-0.2302245	-0.2302245	-0.2302245	-0.2302245	1.0830474	-0.2302245	-0.2302245
-0.2302245	-0.2302245	-0.2302245	-0.2302245	-0.2302245	-0.2302245	-0.2302245	-0.2302245	-0.2302245	-0.2302245	-0.2302245	-0.2302245	-0.2302245	-0.2302245	-0.062583424	-0.2302245	-0.2302245	0.16747801	0.6417931	-0.2302245	-0.2302245	-0.2302245	-0.2302245	0.44422868	-0.2302245	-0.2302245	1.5390873	1.4240538	-0.21770109	-0.2302245	-0.20155016	1.751237	-0.2302245	0.41155133	-0.2302245	-0.2302245	-0.1380579	-0.2302245	-0.2302245	-0.2302245	-0.2302245	-0.2302245	-0.2302245	-0.2302245	-0.2302245	-0.2302245	-0.2302245	-0.2302245	-0.2302245	-0.2302245
-0.2302245	-0.2302245	-0.2302245	-0.2302245	-0.2302245	-0.2302245	-0.2302245	-0.2302245	-0.2302245	-0.2302245	-0.2302245	-0.2302245	-0.2302245	0.95567554	-0.2302245	-0.2302245	-0.2302245	0.5798677	0.62518495	-0.2302245	-0.2302245	-0.2302245	-0.2302245	-0.22605732	-0.2302245	-0.2302245	-0.2302245	-0.2302245	-0.2302245	-0.2302245	1.2679077	1.6336836	1.3341568	-0.2302245	-0.2302245	-0.2302245	-0.2302245	-0.2302245	-0.2302245	-0.2302245	-0.2302245	-0.2302245	-0.2302245	-0.2302245	-0.2302245	-0.2302245	-0.2302245	-0.2302245	0.35927907	-0.2302245
-0.2302245	-0.2302245	-0.2302245	-0.2302245	-0.2302245	-0.2302245	-0.2302245	-0.2302245	-0.2302245	-0.2302245	-0.2302245	-0.2302245	-0.2302245	-0.2302245	-0.2302245	-0.2302245	0.114595845	1.6994541	0.28652108	-0.2302245	-0.2302245	-0.2302245	-0.2302245	-0.2302245	-0.2302245	-0.075649776	-0.2302245	-0.2302245	0.66992944	0.49130282	1.2692791	1.9540498	0.2477599	-0.2302245	-0.2302245	-0.2302245	-0.2302245	-0.2302245	-0.2302245	-0.2302245	-0.2302245	-0.2302245	-0.2302245	-0.2302245	-0.2302245	-0.2302245	-0.2302245	-0.2302245	1.1498022	-0.2302245
-0.2302245	-0.2302245	-0.2302245	-0.2302245	-0.2302245	-0.2302245	-0.2302245	-0.2302245	-0.2302245	-0.2302245	-0.2302245	-0.2302245	-0.2302245	0.0077453535	0.12218483	-0.2302245	-0.2302245	-0.2302245	-0.2302245	-0.2302245	-0.2302245	-0.2302245	-0.2302245	-0.2302245	0.3151581	-0.2302245	-0.20324385	2.20781	-0.2302245	0.92034054	1.1624861	2.595607	-0.2302245	-0.2302245	-0.2302245	-0.2302245	-0.2302245	-0.2302245	-0.2302245	-0.2302245	-0.2302245	-0.2302245	-0.2302245	-0.2302245	-0.2302245	-0.2302245	-0.2302245	-0.2302245	-0.2302245	0.68427485
-0.2302245	-0.2302245	-0.2302245	-0.2302245	-0.2302245	-0.2302245	-0.2302245	0.14796515	-0.2302245	-0.2302245	-0.2302245	-0.2302245	-0.2302245	0.1528638	-0.15348732	-0.2302245	-0.027266584	-0.2302245	-0.2302245	-0.2302245	-0.2302245	-0.2302245	0.4028199	-0.2302245	-0.2302245	0.65614694	0.13271251	1.7564574	0.50300354	1.0688212	1.7332	0.9532512	0.17371969	-0.2302245	-0.2302245	-0.2302245	-0.2302245	-0.2302245	-0.2302245	-0.2302245	-0.2302245	-0.2302245	-0.2302245	-0.2302245	-0.2302245	-0.2302245	-0.2302245	-0.2302245	-0.2302245	0.39381558
-0.2302245	-0.2302245	-0.2302245	-0.2302245	-0.2302245	-0.2302245	-0.2302245	0.26089883	-0.2302245	-0.2302245	-0.2302245	-0.2302245	-0.2302245	-0.2302245	-0.2302245	-0.2302245	-0.2302245	-0.2302245	-0.2302245	-0.2302245	-0.2302245	-0.2302245	-0.2302245	-0.2302245	-0.2302245	1.8635416	0.80754197	2.091262	-0.2302245	1.9128972	3.370668	1.2364196	-0.2302245	-0.2302245	-0.2302245	0.26656508	-0.2302245	-0.2302245	-0.2302245	-0.2302245	-0.2302245	-0.2302245	-0.2302245	-0.2302245	-0.2302245	-0.2302245	-0.2302245	-0.2302245	-0.2302245	1.8981249
-0.2302245	-0.2302245	-0.2302245	-0.2302245	-0.2302245	-0.2302245	-0.2302245	0.36135656	-0.2302245	-0.2302245	-0.2302245	-0.2302245	-0.2302245	-0.01008379	-0.2302245	-0.2302245	-0.2302245	-0.2302245	-0.2302245	-0.2302245	-0.2302245	-0.2302245	-0.2302245	-0.2302245	-0.2302245	2.2179527	0.43236881	2.8569894	1.0032274	1.5393711	3.8887281	0.72620696	-0.2302245	-0.2302245	-0.2302245	-0.2302245	-0.2302245	-0.2302245	-0.2302245	-0.2302245	-0.2302245	-0.2302245	-0.2302245	-0.2302245	-0.2302245	-0.2302245	-0.2302245	-0.2302245	-0.2302245	1.8757712
-0.2302245	-0.2302245	-0.2302245	-0.2302245	-0.2302245	-0.2302245	-0.2302245	0.12672547	-0.2302245	-0.2302245	-0.2302245	-0.2302245	-0.2302245	0.31470054	-0.2302245	0.17956899	-0.16732885	-0.2302245	-0.2302245	-0.2302245	-0.2302245	-0.2302245	-0.2302245	-0.2302245	-0.2302245	-0.2302245	-0.009322398	4.6064563	-0.2302245	1.3808684	1.5528991	-0.09068542	-0.2302245	-0.2302245	-0.2302245	-0.2302245	-0.2302245	-0.2302245	-0.2302245	-0.2302245	-0.2302245	-0.2302245	-0.2302245	-0.2302245	-0.2302245	-0.2302245	-0.2302245	-0.2302245	-0.2302245	-0.2302245
-0.2302245	-0.2302245	-0.2302245	-0.2302245	-0.2302245	-0.2302245	-0.2302245	-0.2302245	-0.2302245	-0.2302245	-0.2302245	-0.2302245	1.5364641	0.59111	-0.2302245	0.119705155	-0.2302245	-0.2302245	-0.2302245	-0.2302245	-0.2302245	-0.2302245	-0.2302245	-0.2302245	-0.2302245	0.32010633	-0.02712346	2.421356	0.6666649	1.3519553	0.5931059	-0.2302245	-0.2302245	-0.2302245	-0.2302245	-0.2302245	-0.2302245	-0.2302245	-0.2302245	-0.2302245	-0.2302245	-0.2302245	-0.2302245	-0.2302245	-0.2302245	-0.2302245	-0.2302245	-0.2302245	-0.2302245	-0.2302245
-0.2302245	-0.2302245	-0.2302245	-0.2302245	-0.2302245	-0.2302245	-0.2302245	0.23129448	-0.2302245	-0.2302245	1.1343057	-0.2302245	3.0153852	1.3759774	-0.2302245	0.28874472	-0.2302245	-0.2302245	-0.2302245	-0.2302245	-0.2302245	-0.2302245	-0.2302245	-0.2302245	-0.2302245	1.496958	1.061112	2.0999968	1.8841957	0.32857132	-0.2302245	-0.2302245	-0.2302245	-0.2302245	-0.2302245	-0.2302245	-0.2302245	0.8391503	-0.2302245	-0.2302245	-0.2302245	-0.2302245	-0.2302245	-0.2302245	-0.2302245	-0.2302245	-0.2302245	-0.2302245	-0.2302245	-0.2302245
-0.2302245	-0.2302245	-0.2302245	-0.2302245	-0.2302245	-0.2302245	-0.2302245	-0.2302245	-0.2302245	-0.2302245	-0.2302245	-0.2302245	2.3849058	-0.2302245	-0.2302245	0.20108882	-0.2302245	-0.2302245	-0.2302245	-0.2302245	-0.2302245	-0.2302245	-0.2302245	-0.2302245	0.11562472	0.783146	2.1578267	2.653872	0.40622866	-0.2302245	-0.2302245	-0.2302245	-0.2302245	-0.2302245	-0.2302245	-0.2302245	-0.2302245	-0.2302245	-0.2302245	-0.2302245	-0.2302245	-0.2302245	-0.2302245	-0.2302245	-0.2302245	-0.2302245	-0.2302245	-0.2302245	-0.2302245	-0.2302245
-0.2302245	-0.2302245	-0.2302245	-0.2302245	-0.2302245	-0.2302245	-0.2302245	0.25789827	1.3489301	0.3049151	-0.2302245	-0.2302245	2.1165037	-0.2302245	1.2071644	-0.2302245	-0.2302245	-0.2302245	-0.2302245	-0.2302245	-0.2302245	-0.2302245	-0.2302245	-0.2302245	-0.2302245	1.0228014	2.4185596	1.8900349	0.70149523	-0.2302245	-0.2302245	-0.2302245	-0.2302245	-0.2302245	-0.2302245	-0.2302245	-0.2302245	-0.2302245	-0.2302245	-0.2302245	-0.2302245	-0.2302245	-0.2302245	-0.2302245	-0.2302245	-0.2302245	-0.2302245	-0.2302245	-0.2302245	-0.2302245
-0.2302245	-0.2302245	-0.2302245	-0.2302245	-0.2302245	-0.2302245	-0.2302245	-0.2302245	0.010718889	-0.1621471	-0.2302245	-0.2302245	2.834577	-0.2302245	0.3931195	1.0882524	-0.2302245	-0.2302245	-0.2302245	-0.2302245	-0.2302245	-0.2302245	-0.2302245	-0.2302245	-0.2302245	0.3446271	1.5871563	0.2953758	-0.2302245	-0.2302245	-0.2302245	-0.2302245	-0.2302245	-0.2302245	-0.2302245	-0.2302245	-0.2302245	-0.2302245	-0.2302245	-0.2302245	-0.2302245	-0.2302245	-0.2302245	-0.2302245	-0.2302245	-0.2302245	-0.2302245	-0.2302245	-0.2302245	-0.2302245
-0.2302245	-0.2302245	-0.2302245	-0.2302245	-0.2302245	-0.2302245	-0.2302245	-0.2302245	0.53023744	-0.2302245	-0.2302245	-0.20177306	0.9679551	-0.2302245	0.7906912	-0.2302245	-0.2302245	-0.2302245	-0.2302245	-0.2302245	-0.2302245	-0.2302245	-0.2302245	-0.2302245	-0.2302245	-0.2302245	2.0780451	0.6432255	0.8935259	-0.2302245	-0.2302245	-0.2302245	-0.2302245	-0.2302245	-0.2302245	-0.2302245	-0.2302245	-0.2302245	-0.2302245	-0.2302245	-0.2302245	-0.2302245	-0.2302245	-0.2302245	-0.2302245	-0.2302245	-0.2302245	-0.2302245	0.32452354	-0.2302245
-0.2302245	-0.2302245	-0.2302245	-0.2302245	-0.2302245	-0.2302245	-0.2302245	-0.2302245	-0.2302245	-0.2302245	-0.2302245	1.4096332	-0.2302245	-0.2302245	-0.2302245	-0.2302245	-0.2302245	-0.2302245	-0.2302245	-0.2302245	-0.2302245	-0.2302245	-0.2302245	-0.2302245	-0.2302245	-0.2302245	2.4986043	1.3493485	-0.2302245	-0.2302245	-0.2302245	-0.2302245	-0.2302245	-0.2302245	-0.2302245	-0.2302245	-0.2302245	-0.2302245	0.30299792	-0.2302245	-0.2302245	-0.2302245	-0.2302245	-0.2302245	-0.2302245	-0.2302245	-0.2302245	-0.2302245	-0.2302245	-0.2302245
-0.2302245	-0.2302245	-0.2302245	-0.2302245	-0.2302245	-0.2302245	-0.2302245	-0.2302245	-0.2302245	-0.2302245	-0.2302245	-0.2302245	-0.2302245	1.5116093	-0.2302245	-0.2302245	-0.2302245	-0.2302245	-0.2302245	-0.2302245	-0.2302245	-0.2302245	-0.2302245	0.06387163	-0.2302245	1.215361	2.7305298	0.6001451	-0.2302245	-0.2302245	-0.2302245	-0.2302245	-0.2302245	-0.2302245	-0.2302245	-0.2302245	-0.2302245	-0.2302245	-0.2302245	-0.2302245	-0.2302245	-0.2302245	-0.2302245	-0.2302245	-0.2302245	-0.2302245	-0.15549225	-0.2302245	-0.2302245	-0.2302245
-0.2302245	-0.2302245	-0.2302245	-0.2302245	-0.2302245	-0.2302245	-0.2302245	-0.2302245	-0.2302245	-0.2302245	0.053551394	0.05508812	-0.2302245	1.6403222	-0.2302245	-0.2302245	-0.2302245	-0.2302245	-0.2302245	-0.2302245	-0.2302245	-0.2302245	-0.2302245	-0.2302245	-0.2302245	-0.2302245	1.8932945	0.80520374	-0.2302245	-0.2302245	-0.2302245	-0.2302245	-0.2302245	-0.2302245	-0.2302245	-0.2302245	-0.2302245	-0.2302245	-0.2302245	-0.2302245	-0.2302245	-0.2302245	-0.2302245	-0.2302245	-0.2302245	-0.2302245	-0.2302245	-0.2302245	-0.2302245	0.042264197
-0.2302245	-0.2302245	-0.2302245	-0.2302245	-0.2302245	-0.2302245	-0.2302245	-0.2302245	-0.2302245	-0.2302245	-0.2302245	0.017404607	0.03127773	1.7777644	-0.2302245	-0.2302245	-0.2302245	-0.2302245	-0.2302245	-0.2302245	-0.2302245	-0.2302245	-0.2302245	-0.2302245	-0.2302245	-0.2302245	2.2365847	0.9855362	-0.2302245	-0.2302245	-0.2302245	-0.2302245	-0.2302245	-0.2302245	-0.2302245	-0.2302245	-0.2302245	-0.2302245	-0.2302245	-0.2302245	-0.2302245	-0.2302245	-0.2302245	-0.2302245	-0.2302245	-0.08571215	-0.2302245	-0.2302245	-0.13557196	-0.067998745
-0.2302245	-0.2302245	-0.2302245	-0.2302245	-0.2302245	-0.2302245	-0.2302245	-0.2302245	-0.2302245	-0.2302245	-0.2302245	-0.2302245	-0.2302245	1.9996874	0.4550724	-0.2302245	-0.2302245	-0.2302245	-0.2302245	-0.2302245	-0.2302245	0.120009735	-0.2302245	-0.2302245	-0.0012081593	0.42668843	3.664576	1.3421252	0.06935565	-0.2302245	-0.2302245	-0.2302245	-0.2302245	-0.2302245	-0.2302245	-0.2302245	-0.2302245	-0.2302245	-0.2302245	-0.2302245	-0.2302245	-0.2302245	-0.2302245	-0.2302245	-0.2302245	-0.2302245	-0.2302245	-0.2302245	-0.2302245	-0.2302245
-0.2302245	-0.2302245	-0.2302245	-0.2302245	-0.2302245	-0.17291698	-0.2302245	-0.2302245	-0.2302245	-0.2302245	0.70376974	-0.2302245	-0.2302245	1.3652955	-0.2302245	-0.2302245	-0.2302245	-0.2302245	-0.2302245	-0.2302245	-0.2302245	-0.16356248	-0.2302245	-0.2302245	-0.2302245	1.4599808	3.6912565	1.9668721	-0.09444981	-0.2302245	-0.2302245	-0.2302245	-0.2302245	-0.2302245	-0.2302245	-0.2302245	-0.2302245	-0.2302245	-0.2302245	-0.2302245	-0.2302245	-0.2302245	-0.2302245	-0.2302245	-0.2302245	-0.2302245	-0.2302245	-0.2302245	-0.2302245	-0.2302245
-0.2302245	-0.2302245	-0.2302245	-0.2302245	-0.2302245	-0.2302245	0.2449463	-0.2302245	-0.2302245	0.55623764	0.19196513	1.5503094	1.0415491	1.6156638	-0.2302245	-0.2302245	-0.2302245	-0.2302245	-0.2302245	-0.2302245	-0.2302245	-0.2302245	-0.2302245	-0.09706664	0.097439	1.0343854	1.8105072	0.83515453	0.7094531	-0.0025977998	-0.2302245	-0.2302245	-0.2302245	-0.2302245	-0.2302245	-0.2302245	-0.2302245	-0.2302245	-0.2302245	-0.2302245	-0.2302245	-0.2302245	-0.2302245	-0.2302245	-0.2302245	-0.2302245	-0.2302245	-0.2302245	-0.2302245	-0.2302245
-0.2302245	-0.2302245	-0.2302245	-0.2302245	-0.2302245	-0.2302245	-0.2302245	-0.2302245	-0.2302245	2.0318716	0.45756975	-0.2302245	1.2205838	2.3663542	-0.2302245	-0.2302245	-0.2302245	-0.2302245	-0.2302245	-0.2302245	-0.2302245	-0.2302245	-0.2302245	0.019784532	-0.2302245	1.5692298	3.5844758	0.010235947	1.3868492	-0.2302245	-0.2302245	-0.2302245	-0.2302245	-0.2302245	-0.2302245	-0.2302245	-0.2302245	-0.2302245	-0.2302245	-0.2302245	-0.2302245	-0.2302245	-0.20597623	-0.2302245	-0.2302245	-0.2302245	-0.2302245	0.3511833	-0.2302245	-0.2302245
-0.2302245	-0.2302245	-0.2302245	-0.2302245	-0.2302245	-0.2302245	-0.2302245	-0.2302245	-0.2302245	1.6449773	0.38366207	-0.2302245	0.2763184	1.5198219	-0.2302245	-0.2302245	-0.2302245	-0.2302245	-0.2302245	-0.2302245	-0.2302245	-0.2302245	-0.2302245	-0.2302245	-0.023723535	1.6784421	3.0643642	0.75043297	1.7813678	-0.2302245	-0.2302245	-0.2302245	-0.2302245	-0.2302245	-0.2302245	-0.2302245	-0.2302245	-0.2302245	-0.2302245	-0.2302245	-0.2302245	-0.2302245	-0.2302245	-0.2302245	-0.2302245	-0.2302245	-0.2302245	-0.087123476	-0.2302245	-0.2302245
-0.2302245	-0.2302245	-0.2302245	-0.2302245	-0.2302245	-0.2302245	-0.2302245	-0.2302245	-0.2302245	1.1525275	-0.2302245	-0.2302245	0.8800244	1.4327252	-0.2302245	-0.2302245	-0.2302245	-0.2302245	-0.2302245	-0.2302245	-0.2302245	-0.2302245	-0.2302245	-0.2302245	-0.2302245	3.7353392	1.7642905	-0.2302245	0.4679685	-0.2302245	-0.2302245	-0.2302245	-0.2302245	-0.2302245	-0.2302245	-0.2302245	-0.2302245	-0.2302245	-0.2302245	-0.2302245	-0.2302245	-0.2302245	-0.2302245	-0.2302245	-0.2302245	-0.2302245	-0.2302245	-0.2302245	-0.2302245	-0.2302245
-0.2302245	-0.2302245	-0.2302245	-0.2302245	-0.2302245	-0.2302245	0.19294414	1.2896637	0.89023316	-0.2302245	-0.2302245	-0.2302245	0.9797017	-0.2302245	-0.2302245	-0.2302245	-0.2302245	-0.2302245	-0.2302245	-0.2302245	-0.2302245	-0.2302245	-0.2302245	-0.2302245	-0.2302245	3.191521	0.44719288	-0.2302245	0.93373597	-0.2302245	-0.2302245	-0.2302245	-0.2302245	-0.2302245	-0.2302245	-0.2302245	-0.2302245	-0.2302245	-0.2302245	-0.0036179938	-0.2302245	-0.2302245	-0.2302245	-0.2302245	-0.2302245	-0.2302245	-0.2302245	-0.2302245	-0.2302245	-0.2302245
-0.2302245	-0.2302245	-0.2302245	-0.2302245	-0.2302245	-0.2302245	0.54013705	0.63339514	-0.2302245	-0.22074977	0.661209	-0.2302245	1.9130502	-0.2302245	-0.2302245	-0.2302245	-0.2302245	-0.2302245	-0.2302245	-0.2302245	-0.2302245	-0.2302245	-0.2302245	0.18006875	-0.10929839	0.81511647	2.0623677	-0.012048002	0.36739558	0.9760777	-0.2302245	-0.2302245	-0.2302245	-0.2302245	-0.2302245	-0.2302245	-0.2302245	0.04029321	-0.2302245	-0.2302245	-0.2132852	-0.2302245	-0.2302245	-0.2302245	-0.2302245	-0.2302245	-0.2302245	-0.2302245	-0.2302245	-0.2302245
-0.2302245	-0.2302245	-0.2302245	-0.2302245	0.4071596	-0.2302245	-0.2302245	1.462216	-0.092224166	-0.2302245	-0.2302245	-0.2302245	2.1346383	0.28697863	-0.2302245	-0.2302245	-0.2302245	-0.2302245	-0.2302245	-0.2302245	-0.2302245	-0.2302245	-0.2302245	0.21264432	-0.2302245	1.0763063	1.9703361	-0.2302245	1.6852306	0.8131336	-0.2302245	-0.2302245	-0.2302245	-0.2302245	-0.2302245	-0.2302245	-0.2302245	-0.2302245	-0.2302245	-0.2302245	-0.2302245	-0.2302245	-0.2302245	-0.2302245	-0.2302245	-0.2302245	-0.2302245	-0.2302245	-0.2302245	-0.2302245
-0.2302245	-0.2302245	-0.10828024	0.6938111	1.4372594	1.756293	0.8702994	-0.2302245	-0.2302245	-0.09642101	-0.2302245	-0.2302245	1.849763	-0.2302245	-0.2302245	-0.2302245	-0.2302245	-0.2302245	-0.2302245	-0.2302245	-0.2302245	-0.2302245	-0.2302245	-0.2302245	-0.2302245	2.149138	0.923902	-0.2302245	-0.1985161	1.2194549	-0.2302245	-0.2302245	-0.2302245	-0.2302245	-0.2302245	-0.2302245	-0.2302245	-0.2302245	0.4422951	0.18941066	-0.2302245	-0.2302245	-0.2302245	-0.2302245	-0.2302245	0.025728092	-0.2302245	-0.2302245	-0.2302245	-0.2302245
-0.2302245	-0.2302245	-0.2302245	-0.2302245	1.9340285	-0.2302245	0.52312446	-0.2302245	0.49717283	-0.2302245	-0.2302245	0.18733199	1.3507205	-0.038962156	-0.2302245	-0.2302245	-0.2302245	-0.2302245	-0.2302245	-0.2302245	-0.2302245	-0.2302245	0.22881879	-0.2302245	-0.2302245	0.6276708	0.2622956	-0.2302245	-0.22471192	0.87836856	-0.2302245	-0.2302245	-0.2302245	-0.2302245	-0.2302245	-0.2302245	-0.2302245	-0.0066969558	-0.2302245	-0.2302245	-0.2302245	-0.2302245	-0.2302245	-0.2302245	-0.2302245	-0.2302245	-0.2302245	-0.2302245	-0.2302245	-0.2302245
-0.2302245	-0.2302245	1.404126	-0.2302245	2.2191675	0.012373377	-0.2302245	-0.2302245	0.114309765	-0.2302245	-0.2302245	-0.06714	1.5838448	-0.2302245	-0.2302245	-0.2302245	-0.2302245	-0.2302245	-0.2302245	-0.2302245	-0.2302245	-0.2302245	-0.2302245	-0.2302245	-0.2302245	1.3741422	-0.2302245	-0.2302245	-0.2302245	-0.2302245	-0.2302245	-0.2302245	-0.2302245	-0.2302245	-0.2302245	-0.2302245	-0.2302245	-0.2302245	-0.2302245	-0.2302245	-0.2302245	-0.2302245	-0.2302245	-0.07810353	-0.2302245	-0.2302245	-0.2302245	-0.2302245	-0.2302245	-0.2302245
-0.2302245	-0.2302245	0.79851896	1.1373649	-0.2302245	-0.2302245	-0.2302245	-0.2302245	1.8587116	-0.2302245	-0.2302245	0.026010416	1.2155039	-0.2302245	-0.15928909	-0.2302245	-0.2302245	-0.2302245	-0.2302245	-0.2302245	-0.2302245	-0.2302245	-0.2302245	-0.2302245	-0.2302245	0.729207	-0.2302245	0.4327395	-0.09060077	-0.2302245	-0.2302245	-0.2302245	-0.1954916	-0.2302245	-0.2302245	-0.2302245	-0.2302245	-0.2302245	-0.2302245	-0.2302245	-0.2302245	-0.2302245	-0.2302245	-0.2302245	-0.2302245	-0.2302245	-0.2302245	-0.2302245	-0.2302245	-0.2302245
-0.2302245	-0.2302245	-0.2302245	0.9663383	0.050520502	-0.2302245	-0.2302245	1.2868133	2.5283017	-0.2302245	-0.2302245	-0.2302245	2.183273	-0.2302245	-0.2302245	-0.2302245	-0.2302245	-0.2302245	-0.2302245	-0.2302245	-0.2302245	-0.2302245	-0.2302245	-0.2302245	-0.06968589	0.5098622	-0.2302245	-0.2302245	-0.2302245	-0.2302245	-0.2302245	-0.2302245	-0.2302245	-0.2302245	-0.2302245	-0.2302245	-0.2302245	-0.2302245	-0.2302245	-0.2302245	-0.2302245	-0.2302245	-0.2302245	-0.2302245	-0.2302245	-0.2302245	-0.2302245	-0.2302245	-0.2302245	-0.2302245
-0.2302245	-0.18508963	-0.2302245	-0.2302245	-0.2302245	-0.2302245	-0.2302245	2.3703911	-0.2302245	-0.2302245	-0.2302245	0.42687413	-0.2302245	-0.2302245	-0.2302245	-0.2302245	0.0043775816	-0.2302245	0.009227014	-0.2302245	-0.2302245	-0.2302245	-0.2302245	-0.2302245	-0.2302245	0.1841998	0.60696495	-0.06776231	-0.2302245	-0.2302245	-0.2302245	-0.2302245	-0.2302245	-0.2302245	-0.2302245	-0.2302245	-0.2302245	-0.2302245	-0.2302245	-0.2302245	-0.2302245	-0.2302245	-0.2302245	-0.2302245	-0.2302245	-0.2302245	-0.2302245	-0.2302245	-0.2302245	-0.2302245
-0.2302245	2.3045368	0.23046866	-0.2302245	-0.2302245	-0.2302245	-0.2302245	1.6714975	-0.2302245	-0.2302245	-0.2302245	-0.2302245	-0.2302245	-0.2302245	-0.2302245	-0.2302245	-0.2302245	0.5492629	-0.2302245	-0.2302245	-0.2302245	-0.2302245	-0.2302245	-0.2302245	-0.2302245	0.20589586	0.106101826	0.97965723	-0.2302245	-0.2302245	-0.2302245	-0.2302245	-0.2302245	-0.2302245	-0.2302245	-0.2302245	-0.2302245	-0.2302245	-0.2302245	-0.2302245	-0.2302245	-0.2302245	-0.2302245	-0.2302245	-0.2302245	-0.2302245	-0.2302245	-0.2302245	-0.2302245	-0.2302245
0.4720154	-0.2302245	-0.2302245	-0.2302245	-0.2302245	-0.2302245	-0.2302245	-0.2302245	-0.2302245	-0.2302245	-0.2302245	0.79887855	0.13283749	-0.2302245	-0.2302245	-0.2302245	-0.2302245	-0.2302245	-0.2302245	-0.2302245	-0.2302245	-0.2302245	-0.2302245	-0.21379878	-0.13694273	-0.08474242	-0.2302245	0.40457898	-0.2302245	-0.2302245	-0.2302245	-0.2302245	-0.2302245	-0.2302245	-0.13715921	-0.2302245	-0.2302245	-0.2302245	-0.2302245	-0.2302245	-0.2302245	-0.2302245	-0.2302245	-0.2302245	-0.2302245	-0.2302245	-0.2302245	-0.2302245	-0.2302245	-0.2302245
2.224539	-0.2302245	-0.2302245	-0.2302245	-0.2302245	-0.2302245	1.4260138	1.2706826	-0.2302245	-0.2302245	-0.2302245	0.0516254	0.25185418	-0.2302245	-0.2302245	-0.2302245	-0.2302245	-0.2302245	0.16263413	-0.2302245	-0.2302245	-0.2302245	-0.2302245	-0.2302245	0.62744665	0.42039248	-0.2302245	-0.2302245	-0.2302245	-0.2302245	-0.2302245	-0.2302245	-0.2302245	0.28219703	-0.2302245	-0.2302245	-0.2302245	-0.2302245	-0.2302245	-0.2302245	-0.2302245	-0.2302245	-0.2302245	-0.2302245	-0.2302245	-0.2302245	-0.2302245	-0.2302245	-0.2302245	-0.2302245
-0.19288236	-0.2302245	-0.2302245	-0.2302245	-0.2302245	-0.2302245	1.9793245	-0.2302245	-0.2302245	-0.2302245	-0.2302245	-0.2302245	-0.2302245	-0.2302245	1.2158881	-0.2302245	-0.2302245	-0.2302245	-0.2302245	-0.2302245	-0.2302245	-0.2302245	-0.2302245	-0.2302245	-0.2302245	-0.2302245	-0.2302245	0.42866617	-0.2302245	-0.2302245	-0.2302245	-0.2302245	-0.2302245	-0.2302245	-0.2302245	-0.2302245	-0.2302245	-0.2302245	-0.2302245	-0.2302245	-0.2302245	-0.2302245	-0.2302245	-0.2302245	-0.2302245	-0.2302245	-0.2302245	-0.2302245	-0.2302245	-0.2302245
-0.2302245	-0.2302245	-0.2302245	-0.2302245	-0.2302245	-0.2302245	2.511068	-0.2302245	-0.2302245	-0.2302245	-0.2302245	-0.2302245	-0.2302245	-0.2302245	2.2906408	0.36262032	-0.2302245	-0.2302245	-0.2302245	1.3084077	0.23722468	-0.2302245	-0.2302245	-0.2302245	-0.2302245	-0.2302245	-0.2302245	0.6133997	-0.18374449	-0.2302245	-0.2302245	-0.2302245	0.4475698	0.43587637	-0.2302245	-0.2302245	-0.2302245	-0.2302245	-0.2302245	-0.2302245	-0.2302245	-0.2302245	-0.2302245	-0.2302245	-0.2302245	-0.2302245	-0.2302245	-0.2302245	-0.2302245	-0.2302245
-0.2302245	-0.2302245	-0.2302245	-0.2302245	-0.2302245	-0.2302245	-0.2302245	-0.2302245	-0.2302245	-0.2302245	-0.2302245	-0.2302245	-0.2302245	-0.0752376	-0.2302245	2.7830954	-0.2302245	-0.2302245	-0.2302245	-0.2302245	-0.061921533	-0.2302245	-0.2302245	-0.2302245	-0.2302245	0.70252085	-0.2302245	1.5632541	1.1515626	-0.2302245	-0.2302245	-0.2302245	-0.2302245	-0.2302245	-0.2302245	0.05162923	-0.2302245	-0.2302245	-0.2302245	-0.2302245	-0.2302245	-0.2302245	-0.2302245	-0.2302245	-0.2302245	-0.2302245	-0.2302245	-0.2302245	-0.2302245	-0.2302245
-0.2302245	-0.2302245	-0.2302245	-0.2302245	-0.2302245	-0.2302245	0.2577366	-0.2302245	-0.2302245	-0.2302245	-0.2302245	-0.2302245	-0.2302245	-0.2302245	-0.2302245	1.2917771	-0.2302245	-0.2302245	-0.2302245	-0.2302245	-0.2302245	1.4454364	-0.2302245	-0.2302245	-0.2302245	-0.2302245	-0.2302245	1.9350798	0.53223795	-0.2302245	-0.2302245	-0.2302245	-0.2302245	-0.2302245	-0.2302245	-0.2302245	-0.2302245	-0.2302245	-0.2302245	-0.2302245	-0.2302245	-0.2302245	-0.2302245	-0.2302245	-0.2302245	-0.2302245	-0.2302245	-0.2302245	-0.2302245	-0.2302245
-0.2302245	-0.2302245	-0.2302245	-0.2302245	-0.2302245	1.1492563	-0.2302245	-0.2302245	-0.2302245	-0.016599119	-0.2302245	-0.2302245	-0.2302245	-0.2302245	-0.2302245	-0.07226509	0.7331551	-0.2302245	-0.2302245	-0.2302245	-0.2302245	-0.2302245	-0.03568215	0.023637293	-0.2302245	-0.2302245	-0.2302245	0.967936	0.26575795	-0.2302245	-0.2302245	-0.2302245	-0.2302245	-0.2302245	-0.2302245	-0.2302245	-0.2302245	-0.2302245	-0.2302245	-0.2302245	-0.2302245	-0.2302245	-0.2302245	-0.2302245	-0.2302245	-0.2302245	-0.2302245	-0.2302245	-0.2302245	-0.2302245
-0.2302245	-0.2302245	-0.2302245	-0.2302245	-0.2302245	0.37136808	-0.2302245	-0.2302245	-0.2302245	-0.2302245	-0.08547966	-0.2302245	-0.2302245	-0.2302245	-0.2302245	-0.2302245	0.028600466	-0.2302245	-0.2302245	-0.2302245	-0.2302245	-0.2302245	0.15587257	-0.2302245	-0.2302245	-0.2302245	-0.2302245	-0.2302245	-0.2302245	-0.2302245	-0.2302245	-0.2302245	-0.2302245	-0.2302245	-0.2302245	-0.2302245	0.057305284	-0.031466257	-0.2302245	-0.2302245	-0.2302245	-0.2302245	-0.2302245	-0.2302245	-0.2302245	-0.2302245	-0.2302245	-0.2302245	-0.2302245	-0.2302245
-0.2302245	-0.2302245	-0.2302245	-0.2302245	0.18525226	-0.2302245	0.042014513	-0.2302245	-0.2302245	-0.2302245	-0.2302245	-0.2302245	-0.2302245	-0.2302245	-0.2302245	-0.2302245	-0.2302245	-0.2302245	0.1609819	-0.2302245	-0.2302245	-0.2302245	0.31708094	-0.15389103	0.4089451	-0.2302245	-0.2302245	-0.2302245	1.1253889	-0.2302245	-0.2302245	-0.2302245	-0.2302245	-0.2302245	-0.2302245	-0.2302245	-0.07799843	-0.2302245	-0.2302245	0.66547954	-0.2302245	-0.2302245	-0.2302245	-0.2302245	-0.2302245	-0.2302245	-0.2302245	-0.2302245	-0.2302245	-0.2302245
-0.2302245	-0.2302245	-0.2302245	-0.2302245	-0.2302245	-0.2302245	-0.2302245	-0.2302245	-0.2302245	-0.2302245	-0.2302245	-0.2302245	-0.2302245	-0.2302245	-0.2302245	-0.2302245	-0.2302245	0.52700007	-0.2302245	-0.2302245	-0.2302245	-0.2302245	-0.2302245	0.90884095	0.69438523	-0.2302245	-0.2302245	-0.2302245	-0.2302245	-0.2302245	-0.18121938	-0.2302245	-0.2302245	-0.2302245	-0.2302245	-0.2302245	-0.2302245	-0.2302245	-0.2302245	0.5385803	-0.09464143	-0.2302245	-0.2302245	-0.2302245	-0.2302245	-0.2302245	-0.2302245	-0.2302245	-0.2302245	-0.2302245
-0.2302245	-0.2302245	-0.2302245	-0.2302245	-0.2302245	-0.2302245	0.54882544	-0.2302245	-0.2302245	-0.2302245	-0.2302245	-0.2302245	-0.2302245	-0.2302245	-0.2302245	-0.2302245	-0.2302245	0.29915547	0.11316842	-0.2302245	-0.2302245	0.104672745	-0.2302245	0.46720213	0.7018907	-0.2302245	-0.2302245	-0.2302245	-0.2302245	-0.2302245	-0.2302245	-0.2302245	-0.2302245	-0.2302245	-0.2302245	-0.2302245	-0.2302245	-0.2302245	-0.2302245	-0.2302245	-0.2302245	-0.2302245	-0.2302245	-0.2302245	-0.2302245	-0.2302245	-0.2302245	-0.2302245	-0.2302245	-0.2302245
-0.2302245	-0.2302245	-0.2302245	-0.2302245	-0.2302245	-0.2302245	-0.2302245	0.18604414	-0.2302245	-0.2302245	-0.2302245	-0.2302245	-0.2302245	-0.2302245	-0.2302245	-0.2302245	-0.2302245	-0.2302245	3.3066747	-0.2302245	-0.2302245	0.45031875	-0.2302245	-0.2302245	-0.2302245	0.76530087	-0.2302245	-0.2302245	0.19111411	-0.2302245	-0.2302245	-0.2302245	-0.2302245	-0.2302245	-0.2302245	-0.2302245	-0.2302245	-0.2302245	-0.2302245	-0.2302245	-0.2302245	-0.2302245	-0.2302245	-0.2302245	-0.2302245	-0.2302245	-0.2302245	-0.2302245	-0.2302245	-0.2302245
-0.2302245	-0.2302245	-0.2302245	-0.2302245	-0.2302245	-0.2302245	-0.2302245	1.4971333	-0.2302245	-0.2302245	-0.2302245	-0.2302245	-0.2302245	-0.2302245	-0.2302245	-0.2302245	-0.2302245	-0.2302245	1.7314131	0.91875625	-0.2302245	-0.2302245	-0.2302245	-0.2302245	-0.2302245	-0.2302245	-0.2302245	-0.2302245	-0.2302245	-0.2302245	-0.2302245	-0.2302245	-0.2302245	-0.2302245	-0.2302245	-0.2302245	-0.2302245	-0.2302245	-0.2302245	-0.2302245	-0.2302245	-0.2302245	1.0399034	-0.2302245	-0.2302245	-0.2302245	-0.2302245	-0.2302245	-0.2302245	1.103992
-0.2302245	-0.2302245	-0.2302245	-0.2302245	-0.2302245	-0.2302245	-0.2302245	-0.2302245	-0.2302245	-0.2302245	-0.2302245	-0.2302245	-0.2302245	-0.2302245	-0.2302245	-0.2302245	-0.2302245	-0.2302245	-0.2302245	0.7383095	-0.2302245	-0.2302245	-0.2302245	-0.1966894	-0.2302245	-0.2302245	-0.2302245	0.12904137	-0.2302245	-0.2302245	-0.2302245	-0.2302245	-0.2302245	-0.2302245	-0.2302245	-0.2302245	-0.2302245	-0.2302245	-0.2302245	-0.2302245	-0.2302245	-0.2302245	-0.2302245	-0.2302245	-0.2302245	-0.2302245	-0.2302245	-0.2302245	-0.2302245	-0.13033807
-0.2302245	-0.2302245	-0.06162529	-0.2302245	-0.2302245	-0.2302245	-0.2302245	-0.2302245	-0.2302245	-0.2302245	-0.2302245	-0.2302245	-0.2302245	-0.2302245	-0.2302245	-0.2302245	-0.2302245	0.87674993	2.192317	-0.2302245	0.094587244	-0.2302245	-0.2302245	-0.2302245	-0.2302245	-0.2302245	-0.2302245	-0.2302245	-0.2302245	0.2806487	-0.2302245	-0.2302245	-0.2302245	-0.2302245	-0.2302245	-0.2302245	-0.2302245	-0.2302245	-0.2302245	-0.2302245	-0.2302245	-0.2302245	-0.2302245	-0.2302245	-0.2302245	-0.2302245	-0.2302245	-0.2302245	-0.2302245	-0.2302245
-0.2302245	-0.2302245	-0.2302245	-0.2302245	-0.2302245	-0.2302245	-0.2302245	-0.2302245	-0.2302245	-0.2302245	-0.2302245	-0.2302245	-0.2302245	-0.2302245	-0.2302245	-0.2302245	-0.2302245	-0.22913429	-0.2302245	-0.2302245	0.9477168	-0.1736036	-0.2302245	-0.2302245	-0.2302245	-0.2302245	0.35071898	-0.2302245	-0.119472824	-0.2302245	-0.2302245	-0.2302245	-0.2302245	-0.2302245	-0.2302245	-0.2302245	-0.2302245	-0.2302245	-0.2302245	-0.2302245	-0.2302245	-0.2302245	-0.2302245	-0.2302245	-0.2302245	-0.2302245	-0.2302245	-0.2302245	-0.2302245	-0.2302245
-0.2302245	-0.2302245	-0.2302245	-0.2302245	-0.2302245	-0.2302245	-0.2302245	-0.2302245	-0.2302245	-0.2302245	-0.2302245	-0.2302245	-0.2302245	-0.2302245	-0.2302245	-0.2302245	-0.059719164	-0.2302245	-0.2302245	-0.2302245	0.25835058	-0.2302245	-0.2302245	-0.2302245	-0.2302245	-0.2302245	-0.2302245	-0.2302245	0.22268343	0.9436134	-0.2302245	-0.2302245	-0.2302245	-0.2302245	-0.2302245	-0.2302245	-0.2302245	-0.2302245	-0.2302245	-0.2302245	-0.2302245	-0.2302245	-0.2302245	-0.2302245	-0.2302245	-0.2302245	-0.2302245	-0.2302245	-0.2302245	-0.2302245
-0.2302245	-0.2302245	-0.2302245	-0.2302245	-0.2302245	-0.2302245	-0.2302245	-0.2302245	-0.2302245	-0.2302245	-0.2302245	-0.2302245	-0.2302245	-0.2302245	-0.2302245	-0.2302245	0.114648424	-0.2302245	-0.2302245	-0.2302245	-0.2302245	-0.2302245	-0.2302245	-0.2302245	-0.2302245	-0.2302245	-0.2302245	-0.2302245	-0.2302245	-0.2302245	-0.2302245	-0.2302245	-0.2302245	-0.2302245	-0.2302245	-0.2302245	-0.2302245	-0.2302245	-0.2302245	-0.2302245	-0.2302245	-0.2302245	-0.2302245	-0.2302245	-0.2302245	-0.2302245	-0.2302245	-0.2302245	-0.2302245	-0.2302245
-0.2302245	-0.2302245	-0.2302245	-0.2302245	-0.2302245	-0.2302245	-0.2302245	-0.2302245	-0.2302245	-0.2302245	-0.2302245	-0.2302245	-0.2302245	-0.2302245	-0.2302245	0.378054	-0.2302245	-0.2302245	-0.2302245	-0.2302245	-0.2302245	-0.2302245	-0.2302245	-0.2302245	-0.2302245	-0.2302245	-0.2302245	-0.2302245	-0.2302245	-0.2302245	-0.2302245	-0.2302245	-0.2302245	-0.2302245	-0.2302245	-0.2302245	-0.2302245	-0.2302245	-0.2302245	-0.2302245	-0.2302245	-0.2302245	-0.2302245	-0.2302245	-0.2302245	-0.2302245	-0.2302245	-0.2302245	-0.2302245	-0.2302245
-0.2302245	-0.2302245	-0.2302245	-0.2302245	-0.2302245	-0.2302245	-0.2302245	-0.2302245	-0.2302245	-0.2302245	-0.2302245	-0.2302245	-0.2302245	-0.2302245	-0.2302245	-0.2302245	-0.2302245	-0.2302245	-0.2302245	-0.2302245	-0.2302245	-0.2302245	-0.2302245	-0.2302245	-0.2302245	-0.2302245	-0.2302245	-0.106078446	-0.2302245	-0.2302245	-0.2302245	0.17954627	-0.2302245	-0.2302245	-0.2302245	-0.2302245	-0.2302245	-0.2302245	-0.2302245	-0.2302245	-0.2302245	-0.2302245	-0.2302245	-0.2302245	-0.2302245	0.06620146	-0.2302245	-0.2302245	-0.2302245	-0.2302245
-0.2302245	-0.2302245	-0.2302245	-0.2302245	-0.17789286	0.19918567	-0.2302245	-0.2302245	-0.2302245	-0.2302245	-0.2302245	-0.2302245	-0.2302245	-0.2302245	-0.2302245	-0.2302245	-0.2302245	-0.2302245	-0.2302245	-0.2302245	-0.2302245	-0.2302245	-0.2302245	0.6693992	-0.2302245	-0.2302245	-0.2302245	-0.2302245	-0.2302245	-0.2302245	-0.2302245	-0.2302245	-0.2302245	-0.2302245	-0.2302245	-0.2302245	-0.2302245	-0.2302245	-0.2302245	-0.2302245	-0.2302245	-0.2302245	-0.2302245	-0.2302245	-0.2302245	0.78688675	-0.2302245	-0.2302245	-0.2302245	-0.2302245
-0.2302245	-0.2302245	-0.2302245	-0.2302245	-0.2302245	-0.2302245	-0.2302245	-0.2302245	-0.2302245	-0.2302245	-0.2302245	-0.2302245	-0.2302245	0.25961134	-0.2302245	-0.2302245	-0.2302245	-0.2302245	-0.18014355	-0.2302245	-0.2302245	-0.2302245	-0.2302245	-0.2302245	-0.2302245	-0.2302245	-0.2302245	-0.2302245	-0.2302245	-0.2302245	-0.2302245	-0.22086646	-0.2302245	-0.2302245	-0.2302245	-0.2302245	-0.2302245	-0.2302245	-0.2302245	-0.2302245	-0.2302245	-0.2302245	-0.2302245	-0.2302245	-0.2302245	-0.2302245	-0.2302245	-0.2302245	-0.2302245	-0.2302245
-0.2302245	-0.2302245	-0.2302245	-0.2302245	-0.2302245	-0.2302245	-0.2302245	-0.2302245	-0.2302245	-0.2302245	-0.2302245	-0.2302245	-0.2302245	0.21241733	-0.2302245	-0.2302245	-0.2302245	-0.2302245	-0.2302245	-0.2302245	-0.2302245	-0.2302245	0.10515298	-0.2302245	-0.2302245	-0.2302245	-0.2302245	-0.2302245	-0.1307677	-0.2302245	-0.2302245	-0.2302245	-0.2302245	-0.2302245	-0.2030043	-0.2302245	-0.2302245	-0.2302245	-0.2302245	-0.2302245	-0.2302245	-0.2302245	-0.2302245	-0.2302245	-0.2302245	-0.2302245	-0.2302245	-0.2302245	-0.2302245	-0.2302245
-0.2302245	-0.2302245	-0.2302245	-0.2302245	-0.2302245	-0.2302245	-0.2302245	-0.2302245	-0.2302245	-0.2302245	-0.2302245	-0.2302245	-0.2302245	-0.2302245	-0.2302245	-0.2302245	-0.2302245	-0.2302245	-0.2302245	-0.2302245	-0.2302245	0.056895472	1.0979785	-0.2302245	1.1760923	-0.2302245	-0.2302245	-0.2302245	-0.2302245	-0.2302245	-0.2302245	-0.2302245	-0.2302245	-0.2302245	-0.2302245	0.24321748	-0.2302245	-0.2302245	-0.2302245	-0.2302245	-0.2302245	-0.2302245	-0.2302245	-0.2302245	-0.2302245	-0.2302245	-0.2302245	-0.2302245	-0.2302245	-0.2302245
-0.2302245	-0.2302245	-0.2302245	-0.2302245	-0.2302245	-0.2302245	0.29634652	-0.2302245	-0.2302245	-0.2302245	-0.2302245	-0.2302245	-0.2302245	-0.2302245	-0.2302245	-0.2302245	-0.2302245	-0.2302245	-0.2302245	-0.2302245	-0.2302245	-0.2302245	-0.2302245	-0.2302245	1.4561446	-0.2302245	-0.2302245	-0.2302245	-0.2302245	-0.2302245	-0.2302245	-0.2302245	-0.2302245	-0.2302245	-0.2302245	0.15529044	-0.2302245	-0.2302245	-0.2302245	-0.2302245	-0.2302245	-0.2302245	-0.2302245	-0.2302245	-0.2302245	-0.2302245	-0.2302245	-0.2302245	-0.2302245	-0.2302245
-0.2302245	-0.2302245	-0.2302245	-0.2302245	-0.2302245	-0.2302245	0.34236127	-0.2302245	-0.2302245	-0.2302245	-0.2302245	-0.2302245	-0.2302245	-0.2302245	-0.2302245	-0.2302245	-0.2302245	-0.2302245	0.3515247	-0.2302245	-0.2302245	0.21856287	1.0493485	0.7877886	-0.2302245	-0.2302245	-0.2302245	-0.2302245	-0.2302245	-0.2302245	-0.2302245	-0.2302245	-0.2302245	-0.2302245	-0.2302245	-0.022208383	0.3976169	-0.2302245	-0.2302245	-0.2302245	-0.2302245	-0.2302245	-0.2302245	-0.2302245	-0.2302245	-0.2302245	-0.2302245	-0.2302245	-0.123632066	-0.2302245
-0.2302245	-0.2302245	-0.2302245	-0.2302245	-0.2302245	0.16458409	-0.2302245	-0.2302245	-0.2302245	-0.2302245	-0.2302245	0.64073485	-0.2302245	-0.2302245	-0.2302245	-0.2302245	-0.2302245	-0.2302245	-0.2302245	-0.2302245	-0.2302245	-0.025164269	1.8422052	1.2306787	-0.2302245	-0.2302245	-0.2302245	-0.2302245	-0.2302245	-0.2302245	-0.2302245	-0.2302245	-0.2302245	-0.2302245	-0.2302245	-0.2302245	-0.2302245	-0.1664772	-0.2302245	-0.2302245	-0.2302245	-0.2302245	-0.2302245	-0.2302245	-0.2302245	-0.2302245	-0.2302245	-0.2302245	-0.2302245	-0.2302245
-0.2302245	-0.2302245	-0.2302245	-0.2302245	-0.2302245	-0.2302245	-0.16607448	-0.2302245	-0.19070248	-0.2302245	-0.2302245	-0.2302245	-0.2302245	-0.2302245	-0.2302245	-0.2302245	-0.2302245	-0.2302245	-0.2302245	-0.2302245	-0.2302245	-0.2302245	2.1964526	-0.09594557	-0.2302245	-0.2302245	-0.2302245	-0.2302245	-0.2302245	-0.2302245	-0.2302245	-0.2302245	-0.2302245	-0.2302245	-0.2302245	-0.2302245	-0.2302245	-0.2302245	-0.2302245	-0.1571231	-0.2302245	-0.2302245	-0.2302245	-0.2302245	-0.2302245	-0.2302245	-0.2302245	-0.2302245	-0.2302245	-0.2302245
-0.2302245	-0.2302245	-0.2302245	-0.2302245	-0.2302245	-0.2302245	-0.2302245	-0.2302245	-0.2302245	-0.2302245	-0.2302245	-0.2302245	-0.2302245	-0.2302245	-0.2302245	-0.2302245	-0.2302245	-0.09821628	-0.2302245	-0.2302245	-0.2302245	-0.2302245	2.2068083	-0.2302245	-0.2302245	-0.08687044	-0.2302245	-0.2302245	-0.2302245	-0.2302245	-0.2302245	1.1851877	-0.2302245	-0.2302245	-0.2302245	-0.2302245	-0.2302245	-0.2302245	-0.2302245	-0.2302245	-0.2302245	-0.2302245	-0.2302245	-0.2302245	-0.2302245	-0.2302245	-0.2302245	-0.2302245	-0.2302245	-0.2302245
0.21291621	-0.2302245	-0.2302245	-0.2302245	-0.16343753	-0.2302245	-0.2302245	-0.2302245	-0.2302245	-0.2302245	-0.2302245	-0.2302245	-0.2302245	-0.2302245	-0.2302245	-0.2302245	-0.2302245	-0.2302245	-0.2302245	-0.2302245	0.43744186	-0.2302245	-0.2302245	-0.2302245	-0.2302245	-0.2302245	-0.2302245	-0.2302245	-0.2302245	-0.2302245	-0.2302245	-0.2302245	-0.2302245	-0.2302245	-0.2302245	-0.2302245	-0.1205086	-0.2302245	-0.2302245	-0.2302245	-0.2302245	-0.2302245	-0.2302245	-0.2302245	-0.2302245	-0.2302245	-0.2302245	-0.2302245	-0.2302245	-0.2302245
0.8002881	-0.2302245	-0.2302245	-0.2302245	-0.2302245	-0.2302245	-0.2302245	-0.2302245	-0.2302245	-0.11976584	0.48034933	-0.2302245	-0.2302245	-0.2302245	-0.2302245	-0.2302245	-0.2302245	-0.2302245	-0.2302245	-0.2302245	0.36265168	0.7443856	-0.2302245	-0.2302245	-0.2302245	-0.2302245	-0.2302245	-0.2302245	-0.2302245	-0.2302245	-0.2302245	0.60088164	-0.2302245	-3.424861e-05	-0.2302245	-0.2302245	-0.2302245	-0.2302245	-0.2302245	-0.2302245	-0.2302245	-0.2302245	-0.2302245	-0.2302245	-0.2302245	-0.2302245	-0.2302245	-0.2302245	-0.2302245	-0.2302245
1.2120653	0.94574875	-0.2302245	0.27893496	0.09696013	-0.2302245	-0.2302245	-0.2302245	-0.1461142	-0.2302245	-0.2302245	-0.2302245	-0.2302245	-0.2302245	-0.2302245	-0.2302245	-0.2302245	0.8032591	-0.2302245	0.5758432	0.3928848	1.3522785	-0.06784434	-0.2302245	-0.2302245	-0.2302245	-0.2302245	-0.2302245	-0.2302245	-0.2302245	-0.2302245	-0.2302245	-0.2302245	-0.2302245	-0.2302245	-0.2302245	0.38082922	-0.2302245	-0.2302245	-0.2302245	0.027733086	-0.2302245	-0.2302245	-0.2302245	-0.2302245	-0.2302245	-0.2302245	-0.2302245	-0.2302245	-0.2302245
-0.2302245	-0.2302245	-0.2302245	-0.2302245	0.0673293	-0.2302245	-0.2302245	-0.2302245	-0.2302245	-0.2302245	-0.2302245	-0.2302245	-0.2302245	-0.2302245	-0.2302245	-0.2302245	-0.2302245	1.325236	-0.2302245	1.5483986	1.2875531	2.5143378	-0.1713739	-0.2302245	-0.2302245	0.12722184	-0.2302245	-0.2302245	-0.2302245	-0.2302245	-0.2302245	-0.2302245	0.20099936	-0.2302245	-0.2302245	-0.2302245	-0.2302245	-0.2302245	-0.2302245	-0.2302245	-0.2302245	-0.2302245	-0.2302245	-0.2302245	-0.2302245	-0.2302245	0.017900517	-0.2302245	-0.2302245	-0.2302245
-0.2302245	0.0063608075	-0.2302245	-0.2302245	-0.2302245	0.6334448	-0.2302245	-0.2302245	-0.2302245	-0.2302245	-0.2302245	-0.2302245	-0.18852042	-0.2302245	-0.2302245	0.053901583	-0.2302245	-0.2302245	-0.2302245	-0.2302245	-0.04918896	1.5252892	-0.2302245	-0.2302245	-0.2302245	-0.2302245	-0.2302245	0.16337773	-0.14742549	-0.2302245	-0.2302245	-0.2302245	1.5180801	-0.2302245	-0.2302245	-0.2302245	0.50897586	-0.2302245	-0.2302245	-0.1622639	-0.2302245	-0.2302245	-0.2302245	-0.2302245	-0.2302245	-0.2302245	-0.2302245	-0.2302245	-0.2302245	-0.2302245
-0.2302245	2.7160017	0.4413985	-0.2302245	1.6056672	-0.2302245	-0.2302245	-0.2302245	-0.2302245	-0.2302245	-0.2302245	-0.2302245	-0.2302245	-0.2302245	-0.2302245	-0.2302245	-0.2302245	0.7282777	-0.2302245	0.8855531	-0.2302245	1.8030602	1.3083739	-0.2302245	-0.2302245	-0.2302245	-0.2302245	-0.2302245	1.3418686	-0.2302245	-0.2302245	0.17421529	0.29623795	-0.2302245	-0.2302245	-0.2302245	1.3630546	-0.2302245	-0.2302245	-0.2302245	-0.2302245	-0.2302245	-0.2302245	-0.2302245	-0.2302245	-0.2302245	-0.2302245	-0.2302245	-0.2302245	-0.2302245
-0.2302245	1.2321514	0.0122391125	-0.2302245	-0.0740708	0.5159329	-0.2302245	-0.2302245	-0.2302245	-0.2302245	-0.2302245	-0.22749239	-0.2302245	-0.2302245	-0.2302245	-0.2302245	-0.2302245	-0.2302245	-0.2302245	-0.12413763	-0.2302245	2.708766	-0.2302245	-0.2302245	-0.2302245	-0.2302245	-0.2302245	-0.2302245	0.40298423	-0.2302245	-0.2302245	-0.2302245	2.003346	-0.2302245	-0.2302245	-0.2302245	0.42978105	-0.01601894	-0.2302245	-0.2302245	0.4655396	0.9676468	-0.2302245	-0.2302245	-0.2302245	-0.2302245	-0.2302245	-0.2302245	-0.2302245	-0.2302245
-0.2302245	-0.2302245	-0.2302245	-0.2302245	-0.2302245	-0.2302245	0.22732243	-0.2302245	-0.2302245	-0.2302245	-0.2302245	1.4336886	-0.2302245	-0.2302245	-0.2302245	-0.2302245	-0.2302245	-0.2302245	-0.2302245	-0.2302245	-0.2302245	2.287491	-0.2302245	-0.2302245	-0.2302245	-0.2302245	-0.2302245	-0.2302245	-0.2302245	-0.2302245	-0.2302245	-0.2302245	1.1733894	-0.2302245	-0.2302245	-0.2302245	1.4126148	1.7377625	-0.2302245	-0.2302245	0.9555712	0.61318666	-0.2302245	-0.2302245	-0.2302245	-0.2302245	-0.2302245	-0.2302245	-0.2302245	-0.2302245
-0.2302245	-0.2302245	0.17676662	-0.2302245	-0.2302245	-0.2302245	-0.15271793	-0.2302245	-0.2302245	-0.2302245	-0.2302245	2.5539699	-0.2302245	-0.2302245	-0.2302245	-0.2302245	-0.2302245	-0.2302245	0.27218685	-0.2302245	-0.2302245	3.6776361	-0.2302245	-0.2302245	-0.2302245	-0.2302245	-0.2302245	-0.2302245	-0.2302245	-0.088580504	-0.2302245	-0.2302245	0.887439	-0.2302245	-0.2302245	-0.2302245	0.4511524	-0.2302245	-0.2302245	-0.2302245	1.3220783	0.21139435	-0.2302245	0.23911272	-0.2302245	-0.2302245	-0.2302245	-0.2302245	-0.2302245	-0.2302245
0.81751937	-0.2302245	-0.2302245	-0.03913523	-0.2302245	-0.2302245	-0.2302245	-0.007607945	0.77905506	-0.2302245	-0.2302245	0.48934418	-0.2302245	-0.2302245	-0.2302245	-0.2302245	-0.2302245	-0.2302245	0.027516795	-0.2302245	-0.2302245	3.1087623	-0.2302245	-0.2302245	-0.2302245	-0.2302245	-0.2302245	-0.2302245	-0.2302245	-0.2302245	-0.13967015	-0.2302245	-0.2302245	0.29058397	-0.17007515	-0.2302245	1.2165605	-0.2302245	-0.2302245	-0.2302245	-0.05054104	0.007246469	-0.2302245	-0.2302245	-0.2302245	-0.2302245	-0.2302245	-0.2302245	-0.16113603	-0.2302245
-0.2302245	-0.2302245	-0.2302245	0.70662874	-0.2302245	-0.2302245	-0.2302245	-0.20138462	-0.2302245	-0.2302245	-0.2302245	-0.2302245	-0.2302245	-0.2302245	-0.2302245	-0.2302245	0.08063181	0.25049433	-0.2302245	-0.2302245	0.1349618	4.733779	-0.2302245	-0.2302245	-0.2302245	-0.2302245	-0.2302245	-0.2302245	-0.2302245	-0.115934186	0.6983985	-0.2302245	-0.20198934	0.39231715	-0.2302245	0.13384163	-0.2302245	-0.2302245	-0.2302245	-0.21622822	-0.2302245	-0.2302245	0.8196569	-0.2302245	-0.2302245	-0.2302245	-0.2302245	-0.2302245	-0.2302245	-0.2302245
-0.2302245	-0.2302245	-0.2302245	-0.2302245	-0.2302245	-0.2302245	-0.2302245	-0.2302245	-0.2302245	-0.2302245	-0.2302245	-0.19141912	-0.2302245	-0.2302245	-0.2302245	0.24437161	-0.222455	-0.2302245	-0.2302245	-0.2302245	1.2351906	3.522959	-0.2302245	-0.2302245	-0.2302245	-0.2302245	-0.2302245	-0.2302245	-0.2302245	-0.2302245	-0.11652342	-0.2302245	-0.2302245	-0.2302245	-0.2302245	-0.2302245	-0.2302245	-0.2302245	-0.2302245	-0.2302245	-0.2302245	-0.2302245	1.0582488	-0.2302245	-0.2302245	-0.2302245	-0.2302245	-0.2302245	-0.2302245	-0.2302245
-0.2302245	-0.2302245	-0.2302245	-0.2302245	-0.2302245	-0.2302245	-0.2302245	-0.2302245	-0.2302245	-0.2302245	-0.2302245	-0.2302245	-0.2302245	-0.2302245	-0.2302245	1.0073198	0.20604841	-0.2302245	-0.2302245	-0.2302245	-0.2302245	2.039209	-0.2302245	-0.2302245	-0.2302245	-0.2302245	-0.2302245	-0.2302245	-0.2302245	-0.2302245	-0.2302245	1.2625093	-0.2302245	0.2593243	-0.2302245	-0.2302245	-0.2302245	-0.2302245	-0.2302245	0.57438916	-0.2302245	-0.2302245	-0.2302245	0.028860047	-0.2302245	-0.2302245	-0.2302245	-0.2302245	-0.2302245	-0.2302245
-0.2302245	0.24779558	-0.2302245	-0.2302245	-0.2302245	-0.2302245	-0.2302245	-0.2302245	-0.2302245	-0.2302245	0.24660587	-0.2302245	-0.2302245	-0.2302245	-0.2302245	-0.2302245	1.1696117	-0.2302245	-0.2302245	-0.2302245	1.5522872	1.8852513	-0.2302245	-0.2302245	-0.2302245	-0.2302245	-0.2302245	-0.2302245	-0.2302245	-0.2302245	-0.2302245	0.018123316	-0.19483714	1.5042198	-0.2302245	-0.025504805	-0.2302245	-0.2302245	-0.2302245	-0.2302245	-0.2302245	-0.2302245	-0.2302245	-0.2302245	-0.2302245	-0.2302245	-0.02263014	-0.2302245	-0.2302245	-0.2302245
-0.2302245	-0.2302245	-0.16962557	-0.2302245	-0.2302245	-0.2302245	-0.2302245	-0.2302245	-0.2302245	-0.2302245	-0.2302245	-0.2302245	-0.2302245	-0.2302245	0.08472877	-0.2302245	-0.2302245	-0.2302245	-0.2302245	-0.2302245	1.7791289	0.35632542	-0.2302245	-0.2302245	-0.2302245	-0.2302245	-0.2302245	-0.2302245	-0.2302245	-0.2302245	-0.2302245	-0.2302245	-0.013573711	-0.2302245	-0.16630828	-0.2302245	-0.2302245	-0.2302245	-0.2302245	-0.2302245	-0.2302245	-0.2302245	-0.2302245	-0.2302245	-0.2302245	-0.2302245	-0.2302245	-0.2302245	-0.2302245	-0.2302245
-0.2302245	-0.2302245	-0.2302245	-0.2302245	-0.2302245	-0.2302245	-0.2302245	-0.2302245	-0.2302245	-0.2302245	-0.2302245	-0.2302245	-0.2302245	-0.2302245	2.4269996	-0.2302245	-0.2302245	-0.2302245	-0.2302245	-0.2302245	1.2181478	0.49334988	-0.2302245	-0.2302245	-0.2302245	-0.2302245	-0.2302245	-0.2302245	-0.2302245	-0.2302245	-0.2302245	-0.2302245	0.38438812	-0.2302245	1.2671076	-0.2302245	-0.2302245	-0.2302245	-0.2302245	-0.2302245	-0.2302245	-0.2302245	-0.2302245	0.09975498	-0.2302245	-0.2302245	-0.21458346	-0.2302245	0.60358596	-0.2302245
-0.2302245	-0.2302245	-0.2302245	-0.2302245	-0.2302245	-0.07483535	-0.2302245	-0.2302245	-0.2302245	-0.2302245	-0.2302245	-0.2302245	-0.2302245	-0.2302245	0.50066257	-0.2302245	-0.2302245	-0.2302245	-0.2302245	-0.2302245	2.2124557	-0.2302245	-0.2302245	-0.2302245	-0.2302245	-0.2302245	-0.2302245	-0.2302245	-0.2302245	-0.2302245	-0.2302245	-0.2302245	-0.2302245	1.6094815	0.4711308	-0.2302245	-0.2302245	-0.2302245	-0.2302245	-0.2302245	-0.2302245	-0.2302245	-0.2302245	-0.2302245	-0.2302245	-0.2302245	-0.2302245	-0.2302245	-0.2302245	-0.2302245
-0.2302245	-0.2302245	-0.2302245	-0.2302245	1.4402932	-0.2302245	-0.2302245	-0.2302245	-0.2302245	-0.2302245	-0.2302245	-0.2302245	-0.2302245	-0.2302245	1.1056339	-0.2302245	-0.2302245	-0.2302245	-0.2302245	-0.2302245	2.4006186	-0.2302245	-0.2302245	-0.2302245	-0.2302245	-0.2302245	-0.2302245	-0.2302245	-0.2302245	-0.2302245	-0.2302245	-0.2302245	1.1025916	0.17084761	-0.2302245	-0.2302245	-0.2302245	-0.2302245	-0.2302245	-0.2302245	-0.2302245	-0.2302245	-0.2302245	-0.2302245	-0.2302245	-0.2302245	-0.2302245	-0.2302245	-0.2302245	-0.2302245
-0.2302245	-0.2302245	-0.2302245	-0.2302245	-0.2302245	-0.2302245	-0.2302245	-0.2302245	-0.2302245	-0.2302245	-0.2302245	-0.2302245	-0.2302245	0.14615965	-0.2302245	-0.2302245	-0.2302245	-0.2302245	-0.2302245	-0.2302245	-0.2302245	-0.2302245	-0.2302245	-0.2302245	-0.2302245	-0.2302245	-0.2302245	-0.2302245	-0.2302245	-0.2302245	-0.2302245	-0.2302245	0.7835345	0.120435685	-0.2302245	-0.2302245	-0.2302245	-0.2302245	-0.2302245	-0.2302245	-0.2302245	-0.2302245	-0.2302245	-0.2302245	-0.2302245	-0.2302245	-0.2302245	-0.2302245	-0.2302245	-0.2302245
-0.2302245	-0.2302245	-0.2302245	-0.2302245	-0.2302245	-0.2302245	-0.2302245	-0.2302245	-0.2302245	-0.2302245	-0.2302245	-0.2302245	-0.2302245	-0.2302245	-0.2302245	-0.2302245	-0.13249168	-0.2302245	-0.2302245	-0.2302245	-0.17742848	-0.2302245	-0.2302245	-0.2302245	-0.2302245	-0.2302245	-0.2302245	-0.2302245	-0.2302245	-0.048276804	-0.2302245	-0.2302245	-0.2302245	-0.2302245	-0.11268816	-0.2302245	-0.2302245	-0.2302245	-0.2302245	-0.2302245	-0.2302245	-0.2302245	-0.2302245	-0.2302245	-0.2302245	-0.2302245	-0.2302245	-0.2302245	-0.2302245	-0.2302245
-0.2302245	-0.2302245	-0.2302245	-0.2302245	-0.2302245	-0.2302245	-0.2302245	-0.2302245	-0.2302245	-0.2302245	-0.2302245	-0.2302245	-0.2302245	-0.2302245	-0.2302245	-0.2302245	-0.2302245	-0.2302245	0.88256085	-0.2302245	1.6902826	-0.2302245	-0.2302245	-0.2302245	-0.2302245	-0.2302245	-0.2302245	-0.2302245	-0.2302245	-0.2302245	-0.2302245	-0.2302245	-0.2302245	-0.2302245	-0.2302245	-0.2302245	-0.2302245	-0.2302245	-0.2302245	-0.2302245	-0.2302245	-0.2302245	-0.2302245	-0.2302245	-0.2302245	-0.2302245	-0.2302245	-0.2302245	-0.2302245	-0.2302245
-0.2302245	-0.2302245	-0.2302245	-0.2302245	-0.2302245	-0.2302245	-0.2302245	-0.2302245	-0.2302245	-0.2302245	-0.2302245	-0.2302245	-0.2302245	-0.2302245	-0.2302245	0.14515972	-0.2302245	-0.2302245	-0.2302245	-0.2302245	-0.2302245	-0.2302245	-0.2302245	-0.2302245	-0.2302245	-0.2302245	-0.2302245	-0.2302245	-0.2302245	-0.2302245	-0.2302245	-0.2302245	-0.2302245	0.28707057	-0.2302245	0.13393608	-0.2302245	-0.2302245	-0.2302245	-0.2302245	-0.2302245	-0.2302245	-0.2302245	-0.2302245	-0.2302245	-0.2302245	-0.2302245	-0.2302245	-0.2302245	-0.2302245
-0.2302245	-0.2302245	-0.2302245	-0.2302245	-0.2302245	0.31900635	-0.2302245	-0.2302245	-0.2302245	-0.2302245	-0.2302245	-0.2302245	-0.2302245	-0.2302245	-0.2302245	0.27453315	-0.2302245	-0.2302245	-0.2302245	-0.2302245	-0.2302245	-0.2302245	-0.2302245	-0.2302245	-0.2302245	-0.2302245	-0.2302245	-0.2302245	-0.2302245	-0.2302245	-0.2302245	-0.2302245	-0.2302245	-0.2302245	-0.2302245	0.079497114	-0.2302245	-0.2302245	-0.2302245	-0.2302245	-0.2302245	-0.2302245	-0.2302245	-0.2302245	1.3186029	-0.2302245	-0.2302245	-0.2302245	-0.2302245	-0.2302245
-0.2302245	-0.2302245	-0.2302245	-0.2302245	-0.2302245	-0.2302245	-0.2302245	-0.2302245	-0.2302245	-0.2302245	-0.2302245	-0.2302245	-0.2302245	-0.2302245	-0.2302245	2.7334485	0.65127647	-0.2302245	-0.2302245	-0.2302245	-0.2302245	-0.2302245	-0.2302245	-0.2302245	-0.2302245	-0.2302245	-0.2302245	-0.2302245	-0.2302245	-0.2302245	-0.2302245	-0.2302245	-0.2302245	0.92799467	-0.2302245	-0.2302245	-0.2302245	-0.2302245	-0.2302245	-0.2302245	-0.2302245	-0.2302245	-0.2302245	-0.22319885	-0.2302245	-0.2302245	-0.2302245	-0.2302245	-0.2302245	-0.2302245
-0.2302245	-0.2302245	-0.2302245	-0.2302245	-0.2302245	-0.2302245	-0.2302245	-0.2302245	-0.2302245	-0.2302245	-0.16928956	-0.2302245	-0.2302245	-0.2302245	-0.2302245	0.8831256	-0.2302245	-0.2302245	-0.2302245	-0.2302245	-0.2302245	-0.2302245	-0.2302245	-0.2302245	-0.2302245	-0.2302245	-0.2302245	-0.2302245	-0.2302245	-0.2302245	0.35745594	-0.057900343	-0.2302245	1.4609098	-0.2302245	-0.2302245	-0.2302245	-0.2302245	-0.2302245	-0.2302245	-0.2302245	0.09381577	-0.2302245	-0.2302245	-0.2302245	-0.2302245	-0.2302245	-0.2302245	-0.2302245	-0.2302245
-0.2302245	-0.2302245	-0.2302245	-0.2302245	-0.2302245	-0.2302245	-0.2302245	-0.2302245	-0.2302245	-0.2302245	-0.2302245	-0.2302245	-0.2302245	-0.2302245	-0.2302245	-0.2302245	0.19066383	-0.2302245	-0.2302245	-0.2302245	-0.2302245	-0.2302245	-0.2302245	-0.2302245	-0.2302245	-0.2302245	-0.2302245	-0.2302245	-0.2302245	-0.2302245	-0.2302245	-0.2302245	-0.2302245	-0.2302245	-0.2302245	0.90141284	-0.2302245	-0.2302245	-0.2302245	-0.2302245	-0.2302245	0.2746691	-0.2302245	-0.2302245	-0.2302245	-0.2302245	-0.2302245	-0.2302245	-0.2302245	0.64892894
-0.2302245	1.1151963	-0.2302245	-0.08093557	-0.2302245	-0.2302245	0.20790592	-0.2302245	-0.2302245	-0.2302245	-0.2302245	-0.2302245	-0.2302245	-0.2302245	-0.2302245	-0.2302245	-0.2302245	-0.2302245	-0.2302245	-0.2302245	-0.2302245	0.12699665	-0.2302245	-0.2302245	-0.2302245	-0.2302245	-0.2302245	-0.2302245	-0.2302245	-0.2302245	-0.2302245	-0.2302245	-0.2302245	-0.2302245	-0.2302245	2.4539826	-0.2302245	-0.2302245	-0.2302245	-0.2302245	1.6179403	-0.2302245	-0.2302245	-0.2302245	-0.2302245	-0.2302245	-0.2302245	-0.2302245	0.9202021	0.23476253
0.81136096	-0.2302245	1.4941037	0.0030960254	-0.2302245	-0.2302245	-0.2302245	-0.2302245	-0.2302245	-0.2302245	-0.2302245	-0.2302245	-0.2302245	-0.12285623	-0.2302245	-0.2302245	-0.2302245	-0.2302245	-0.2302245	-0.2302245	-0.2302245	-0.2302245	-0.2302245	-0.2302245	-0.2302245	-0.2302245	-0.2302245	-0.2302245	-0.2302245	0.9097605	-0.2302245	-0.2302245	-0.2302245	-0.2302245	-0.2302245	1.8649311	0.1338412	-0.2302245	-0.2302245	-0.2302245	-0.2302245	-0.2302245	-0.2302245	-0.2302245	-0.2302245	-0.2302245	-0.2302245	1.2308048	-0.08127522	0.05211234
1.6676093	3.5191052	-0.00697582	-0.2302245	-0.2302245	-0.2302245	-0.2302245	-0.2302245	-0.2302245	-0.2302245	-0.2302245	-0.2302245	-0.2302245	-0.2302245	-0.2302245	-0.2302245	-0.2302245	-0.2302245	-0.2302245	-0.2302245	-0.2302245	-0.2302245	-0.2302245	-0.2302245	-0.2302245	-0.2302245	-0.2302245	-0.2302245	-0.2302245	-0.2302245	-0.2302245	-0.2302245	-0.2302245	-0.2302245	-0.2302245	2.8027444	-0.2302245	-0.2302245	-0.2302245	-0.2302245	-0.2302245	-0.2302245	-0.2302245	-0.2302245	-0.2302245	-0.2302245	-0.2302245	-0.14050001	0.5037374	-0.2302245
1.4511508	-0.2302245	-0.2302245	-0.2302245	-0.2302245	-0.2302245	-0.2302245	-0.2302245	-0.2302245	-0.2302245	-0.2302245	-0.2302245	-0.2302245	-0.2302245	-0.2302245	1.4747384	-0.2302245	-0.2302245	-0.2302245	-0.2302245	-0.2302245	-0.2302245	-0.2302245	-0.2302245	-0.2302245	0.30335283	-0.2302245	-0.2302245	-0.2302245	-0.2302245	-0.2302245	-0.2302245	-0.2302245	-0.2302245	-0.2302245	-0.2302245	3.3555162	0.550077	-0.2302245	-0.2302245	-0.2302245	-0.2302245	-0.2302245	-0.2302245	-0.2302245	-0.2302245	-0.2302245	-0.2302245	2.3069577	0.94178635
-0.2302245	-0.2302245	-0.2302245	-0.2302245	-0.2302245	-0.2302245	-0.2302245	0.10617122	-0.2302245	-0.2302245	-0.2302245	-0.2302245	-0.2302245	-0.2302245	-0.2302245	1.3001636	-0.2302245	-0.2302245	-0.2302245	-0.2302245	-0.2302245	-0.2302245	-0.2302245	-0.2302245	-0.2302245	-0.2302245	-0.2302245	-0.2302245	-0.026962467	-0.2302245	-0.008919337	-0.2302245	-0.2302245	-0.2302245	-0.2302245	-0.2302245	2.526401	2.8376868	0.1608576	-0.2302245	-0.2302245	-0.2302245	-0.2302245	-0.2302245	-0.2302245	-0.2302245	-0.2302245	0.85546523	2.2764158	0.37177742
-0.2302245	-0.2302245	-0.2302245	-0.2302245	-0.2302245	-0.2302245	-0.2302245	2.1034095	-0.2302245	-0.2302245	-0.2302245	-0.2302245	-0.2302245	-0.2302245	-0.2302245	0.2708948	-0.2302245	-0.2302245	-0.2302245	-0.2302245	-0.2302245	-0.1965551	-0.2302245	-0.2302245	-0.2302245	-0.2302245	-0.2302245	-0.2302245	-0.2302245	-0.2302245	-0.2302245	-0.2302245	-0.2302245	-0.2302245	-0.2302245	-0.2302245	-0.2302245	1.4028505	0.97289586	-0.2302245	-0.2302245	-0.2302245	-0.2302245	-0.2302245	-0.2302245	-0.2302245	-0.2302245	0.23802315	1.88759	1.2367003
-0.2302245	-0.2302245	-0.2302245	-0.2302245	-0.2302245	-0.2302245	-0.2302245	3.0142708	-0.2302245	-0.2302245	-0.2302245	-0.2302245	-0.2302245	-0.2302245	-0.2302245	-0.2302245	-0.2302245	-0.2302245	-0.2302245	1.2996074	-0.2302245	-0.2302245	-0.2302245	-0.2302245	-0.2302245	-0.2302245	-0.2302245	-0.2302245	-0.17080492	-0.2302245	-0.2302245	-0.2302245	-0.09012743	-0.2302245	-0.2302245	-0.2302245	1.0411179	2.9630167	1.2781672	-0.2302245	-0.2302245	-0.2302245	-0.2302245	-0.2302245	-0.2302245	-0.2302245	0.8405212	2.6831896	1.8702478	0.054934207
-0.2302245	-0.2302245	-0.2302245	-0.2302245	-0.2302245	-0.2302245	-0.2302245	3.1568816	0.06426848	-0.2302245	-0.2302245	-0.2302245	-0.2302245	-0.2302245	0.34025118	-0.2302245	0.7803739	0.85996354	0.02829403	0.017770909	-0.2302245	-0.2302245	-0.2302245	-0.2302245	-0.2302245	-0.2302245	0.075177185	-0.2302245	-0.2302245	-0.2302245	-0.2302245	-0.2302245	-0.2302245	-0.2302245	-0.2302245	-0.2302245	0.008653027	0.80176353	-0.21190555	-0.2302245	-0.2302245	-0.2302245	-0.2302245	-0.2302245	-0.2302245	-0.2302245	1.0986755	3.4810503	1.8820894	0.50917226
-0.2302245	-0.2302245	-0.2302245	-0.2302245	-0.2302245	-0.2302245	-0.2302245	1.1165016	3.3311849	-0.2302245	-0.2302245	-0.2302245	-0.2302245	-0.2302245	0.5638186	-0.2302245	-0.2302245	-0.2302245	-0.2302245	1.4899967	-0.2302245	-0.2302245	-0.2302245	-0.2302245	-0.2302245	-0.2302245	-0.0346006	-0.2302245	-0.2302245	-0.2302245	-0.2302245	-0.2302245	-0.2302245	-0.2302245	-0.2302245	-0.2302245	-0.2302245	0.561879	0.21783338	0.52702475	-0.2302245	-0.2302245	-0.2302245	-0.2302245	-0.2302245	-0.2302245	2.1610131	3.2052643	0.20522532	0.0314255
-0.2302245	-0.2302245	-0.2302245	-0.2302245	-0.2302245	-0.2302245	-0.2302245	-0.2302245	2.4222748	-0.2302245	-0.2302245	-0.2302245	-0.2302245	-0.2302245	-0.2302245	-0.2302245	-0.2302245	-0.2302245	0.9284802	0.6438211	-0.2302245	-0.2302245	-0.2302245	-0.2302245	-0.2302245	-0.2302245	-0.2302245	-0.2302245	-0.2302245	-0.2302245	-0.2302245	0.46704152	-0.2302245	-0.2302245	-0.2302245	-0.2302245	-0.2302245	-0.2302245	1.1584277	-0.2302245	-0.2302245	-0.2302245	-0.2302245	-0.2302245	-0.2302245	0.8508955	3.1818354	1.1210905	0.4037716	0.3985453
-0.2302245	-0.2302245	-0.2302245	-0.2302245	-0.2302245	-0.2302245	0.38084677	-0.2302245	-0.2302245	-0.2302245	-0.2302245	-0.2302245	-0.2302245	-0.2302245	-0.2302245	-0.2302245	0.49436164	-0.2302245	-0.19897164	-0.2302245	-0.2302245	-0.2302245	-0.2302245	-0.2302245	-0.2302245	-0.2302245	-0.2302245	-0.2302245	-0.2302245	-0.2302245	-0.2302245	-0.2302245	-0.2302245	-0.2302245	-0.2302245	-0.2302245	-0.2302245	-0.2302245	2.3191466	-0.2302245	-0.2302245	-0.2302245	-0.2302245	-0.2302245	-0.2302245	2.0437274	2.9610014	-0.2302245	0.91600543	-0.2302245
-0.2302245	-0.2302245	-0.2302245	-0.2302245	-0.2302245	-0.2302245	-0.2302245	-0.2302245	-0.2302245	0.7293669	-0.2302245	-0.2302245	-0.2302245	-0.2302245	-0.2302245	0.085516974	-0.2302245	-0.2302245	1.8726329	-0.2302245	-0.2302245	-0.2302245	-0.2302245	-0.2302245	-0.2302245	-0.2302245	-0.2302245	-0.2302245	-0.12765288	-0.2302245	-0.2302245	0.06749811	-0.2302245	-0.2302245	-0.2302245	-0.2302245	-0.2302245	-0.2302245	0.9408852	-0.2302245	-0.2302245	-0.2302245	-0.2302245	-0.2302245	-0.2302245	1.0604324	1.0422611	-0.2302245	1.2136176	-0.2302245
-0.2302245	-0.2302245	-0.2302245	-0.2302245	-0.2302245	-0.2302245	-0.2302245	-0.2302245	-0.2302245	1.3135662	-0.2302245	-0.2302245	-0.2302245	-0.2302245	-0.2302245	0.4047528	-0.2302245	-0.2302245	-0.2302245	-0.2302245	-0.2302245	-0.2302245	-0.2302245	-0.2302245	-0.2302245	-0.2302245	-0.2302245	-0.2302245	0.8639025	-0.2302245	0.48657888	-0.2302245	-0.2302245	-0.2302245	-0.2302245	-0.2302245	-0.2302245	-0.2302245	1.184037	-0.2302245	-0.2302245	-0.2302245	-0.2302245	-0.2302245	-0.17348504	1.2794777	0.52114123	-0.2302245	0.3031111	-0.2302245
0.3333186	0.1827262	-0.2302245	-0.2302245	0.73136145	-0.2302245	-0.2302245	-0.2302245	-0.2302245	0.5206781	-0.2302245	-0.2302245	-0.2302245	-0.2302245	0.7886539	-0.2302245	-0.2302245	-0.2302245	-0.2302245	-0.2302245	-0.2302245	-0.2302245	-0.2302245	-0.2302245	-0.2302245	-0.2302245	-0.2302245	-0.2302245	1.7309451	-0.2302245	0.021840472	-0.2302245	-0.2302245	-0.2302245	-0.2302245	-0.2302245	-0.2302245	-0.2302245	-0.2302245	-0.2302245	-0.2302245	-0.2302245	-0.2302245	-0.2302245	0.6678453	1.094662	-0.2302245	-0.2302245	-0.21998543	0.674919
-0.2302245	-0.2302245	0.63900995	-0.2302245	-0.2302245	-0.2302245	-0.2302245	-0.2302245	-0.2302245	-0.2302245	-0.2302245	-0.2302245	-0.2302245	-0.2302245	1.9704857	-0.2302245	0.06729177	-0.2302245	-0.2302245	-0.2302245	-0.2302245	-0.2302245	-0.2302245	-0.2302245	-0.2302245	-0.2302245	-0.2302245	-0.2302245	-0.2302245	-0.2302245	0.82357156	-0.2302245	-0.2302245	-0.2302245	-0.2302245	-0.2302245	-0.2302245	-0.2302245	-0.2302245	2.4867592	-0.2302245	-0.2302245	0.8725319	-0.2302245	0.41963	0.3904165	-0.2302245	-0.2302245	-0.2302245	1.9706686
0.32466164	-0.2302245	-0.2302245	-0.2302245	-0.2302245	-0.2302245	-0.2302245	-0.2302245	-0.2302245	-0.2302245	-0.2302245	-0.2302245	-0.2302245	0.16047087	0.5205612	-0.2302245	-0.2302245	-0.2302245	-0.2302245	-0.2302245	-0.2302245	-0.2302245	-0.2302245	-0.2302245	-0.2302245	-0.2302245	-0.2302245	-0.2302245	-0.2302245	-0.2302245	0.043950934	-0.2302245	-0.2302245	-0.2302245	-0.2302245	-0.2302245	-0.2302245	-0.2302245	-0.2302245	-0.2302245	-0.2302245	-0.2302245	-0.028008755	-0.2302245	-0.1459677	-0.2302245	-0.2302245	-0.2302245	-0.2302245	0.51842207
-0.2302245	-0.2302245	-0.2302245	-0.2302245	-0.2302245	-0.2302245	-0.2302245	-0.2302245	-0.2302245	-0.2302245	-0.2302245	-0.2302245	-0.2302245	0.8534186	-0.2302245	-0.2302245	-0.2302245	-0.2302245	-0.2302245	-0.2302245	-0.2302245	-0.2302245	-0.2302245	-0.2302245	-0.2302245	-0.2302245	-0.2302245	-0.2302245	-0.2302245	-0.2302245	1.2272829	-0.2302245	0.1633076	-0.2302245	-0.2302245	-0.2302245	-0.2302245	-0.2302245	-0.2302245	0.07470292	-0.2302245	-0.2302245	-0.2302245	-0.2302245	0.66656435	-0.2302245	-0.2302245	-0.2302245	-0.2302245	1.8733828
-0.2302245	-0.2302245	-0.2302245	-0.2302245	-0.2302245	-0.2302245	-0.2302245	-0.2302245	-0.2302245	-0.2302245	-0.2302245	-0.2302245	0.41056344	0.39802477	-0.2302245	-0.2302245	-0.2302245	-0.2302245	-0.2302245	-0.2302245	-0.2302245	-0.2302245	-0.2302245	-0.2302245	-0.2302245	-0.2302245	-0.025795808	-0.2302245	-0.2302245	-0.2302245	1.1915026	-0.2302245	-0.2302245	-0.2302245	-0.2302245	-0.2302245	-0.2302245	-0.2302245	-0.2302245	-0.2302245	0.75364125	-0.2302245	-0.2302245	-0.2302245	-0.2302245	-0.2302245	-0.2302245	-0.2302245	-0.2302245	1.2644048
-0.2302245	-0.2302245	-0.2302245	-0.2302245	-0.2302245	-0.2302245	-0.13755545	-0.2302245	-0.2302245	-0.2302245	-0.2302245	-0.2302245	-0.2302245	-0.2302245	-0.2302245	-0.2302245	-0.2302245	-0.2302245	-0.2302245	-0.2302245	-0.2302245	-0.2302245	-0.2302245	-0.2302245	-0.2302245	-0.2302245	0.10180907	-0.2302245	-0.2302245	-0.2302245	0.5578308	0.4417699	-0.2302245	-0.2302245	-0.2302245	-0.2302245	-0.2302245	-0.2302245	-0.2302245	0.12297369	-0.2302245	-0.2302245	-0.14342083	1.800722	-0.2302245	-0.2302245	-0.2302245	-0.2302245	-0.2302245	2.1294012
-0.2302245	-0.2302245	-0.2302245	-0.2302245	-0.2302245	-0.2302245	-0.2302245	-0.2302245	-0.2302245	-0.2302245	-0.2302245	-0.2302245	1.2072704	-0.2302245	-0.2302245	-0.2302245	-0.2302245	-0.2302245	-0.2302245	-0.2302245	-0.2302245	-0.2302245	-0.2302245	-0.2302245	-0.2302245	-0.2302245	-0.2302245	-0.2302245	-0.2302245	-0.2302245	0.7202813	-0.099711865	-0.2302245	-0.2302245	-0.2302245	-0.2302245	-0.2302245	-0.2302245	-0.2302245	-0.2302245	-0.2302245	-0.2302245	-0.2302245	0.13380463	-0.2302245	-0.2302245	-0.2302245	-0.2302245	0.23345655	1.9425868
-0.2302245	-0.2302245	-0.2302245	-0.2302245	-0.2302245	-0.2302245	-0.2302245	-0.2302245	-0.2302245	-0.2302245	1.227081	0.2327281	-0.2302245	-0.2302245	-0.2302245	-0.2302245	-0.2302245	-0.2302245	-0.2302245	-0.2302245	-0.2302245	-0.2302245	-0.2302245	-0.2302245	-0.2302245	-0.2302245	-0.2302245	-0.2302245	-0.2302245	-0.2302245	-0.2302245	-0.2302245	-0.2302245	-0.2302245	-0.2302245	-0.2302245	0.09715943	-0.2302245	-0.2302245	-0.2302245	-0.2302245	-0.2302245	-0.2302245	0.3426072	-0.2302245	-0.2302245	-0.2302245	-0.2302245	-0.097373135	1.2068566
-0.2302245	-0.2302245	-0.2302245	-0.2302245	-0.2302245	-0.2302245	-0.2302245	-0.19276968	-0.2302245	1.048098	0.45179754	1.7081143	-0.2302245	-0.2302245	-0.2302245	-0.2302245	-0.2302245	-0.2302245	-0.2302245	-0.2302245	-0.2302245	-0.2302245	-0.2302245	-0.2302245	-0.2302245	-0.2302245	-0.2302245	-0.2302245	-0.2302245	-0.2302245	0.37070236	1.4475613	-0.2302245	-0.2302245	-0.2302245	-0.2302245	-0.2302245	-0.2302245	-0.2302245	-0.2302245	-0.2302245	-0.2302245	-0.2302245	-0.2302245	-0.2302245	-0.2302245	-0.2302245	-0.2302245	-0.2302245	-0.2302245
-0.2302245	-0.2302245	-0.2302245	-0.2302245	-0.2302245	-0.2302245	-0.2302245	-0.2302245	0.046904337	0.8521227	0.42016628	0.004083897	-0.2302245	-0.2302245	-0.2302245	-0.2302245	-0.2302245	-0.2302245	-0.2302245	-0.2302245	-0.2302245	-0.2302245	-0.2302245	-0.2302245	-0.2302245	-0.2302245	-0.2302245	-0.2302245	-0.2302245	-0.2302245	-0.2302245	2.673366	-0.2302245	-0.2302245	-0.2302245	0.23771274	-0.2302245	-0.2302245	-0.2302245	-0.2302245	-0.2302245	-0.1398332	-0.2302245	-0.2302245	-0.2302245	-0.2302245	-0.2302245	-0.2302245	-0.2302245	-0.2302245
-0.2302245	-0.2302245	-0.2302245	-0.2302245	-0.2302245	-0.2302245	-0.2302245	-0.2302245	-0.09930744	-0.03318505	2.3264604	-0.2302245	-0.2302245	-0.2302245	-0.2302245	-0.2302245	-0.2302245	-0.2302245	-0.2302245	-0.2302245	-0.2302245	-0.2302245	-0.2302245	-0.2302245	-0.2302245	-0.2302245	-0.2302245	-0.2302245	-0.2302245	-0.2302245	0.025052967	1.011365	-0.2302245	-0.2302245	-0.2302245	-0.2302245	-0.2302245	-0.2302245	-0.2302245	-0.2302245	-0.2302245	-0.2302245	-0.2302245	1.1296941	-0.2302245	-0.2302245	-0.2302245	-0.2302245	-0.2302245	0.02913723
-0.2302245	-0.21233535	-0.2302245	-0.2302245	-0.2302245	-0.2302245	-0.2302245	-0.2302245	0.42707723	1.4322556	0.83407944	-0.2302245	-0.2302245	-0.2302245	-0.2302245	-0.2302245	-0.2302245	-0.2302245	-0.2302245	-0.2302245	-0.2302245	-0.2302245	-0.2302245	-0.2302245	-0.2302245	-0.2302245	-0.2302245	-0.2302245	-0.2302245	-0.2302245	-0.2302245	0.59236854	-0.2302245	-0.2302245	0.12305937	-0.2302245	-0.2302245	-0.2302245	-0.2302245	-0.2302245	-0.2302245	0.7563818	-0.2302245	-0.2302245	-0.2302245	-0.2302245	-0.2302245	-0.2302245	-0.13569795	0.45181108
-0.2302245	-0.2302245	-0.2302245	-0.2302245	-0.2302245	-0.2302245	-0.2302245	-0.2302245	0.3254778	2.4831538	-0.2302245	-0.2302245	-0.2302245	-0.2302245	-0.2302245	-0.2302245	-0.2302245	-0.2302245	-0.2302245	-0.2302245	-0.2302245	-0.2302245	-0.2302245	-0.2302245	-0.2302245	-0.2302245	-0.2302245	-0.2302245	-0.2302245	-0.2302245	-0.2302245	-0.2302245	-0.2302245	-0.2302245	-0.2302245	-0.2302245	-0.2302245	-0.2302245	-0.2302245	-0.2302245	-0.2302245	-0.2302245	-0.2302245	-0.2302245	0.13206209	-0.2302245	-0.2302245	-0.2302245	0.4656727	-0.2302245
-0.2302245	-0.15020497	-0.2302245	-0.2302245	-0.2302245	-0.2302245	-0.2302245	1.2577472	1.3404438	-0.2302245	-0.2302245	0.5427355	-0.2302245	-0.2302245	-0.2302245	-0.2302245	-0.2302245	-0.2302245	-0.2302245	-0.2302245	-0.2302245	-0.2302245	-0.2302245	-0.2302245	-0.2302245	-0.2302245	-0.2302245	-0.2302245	-0.2302245	-0.2302245	-0.2302245	0.23020287	-0.2302245	-0.2302245	-0.2302245	-0.2302245	-0.2302245	-0.2302245	-0.2302245	-0.2302245	-0.2302245	-0.2302245	-0.2302245	-0.2302245	0.20924008	-0.2302245	-0.2302245	-0.2302245	-0.2302245	-0.2302245
-0.2302245	-0.2302245	-0.2302245	-0.2302245	-0.2302245	-0.2302245	-0.2302245	-0.1943307	1.4446776	-0.2302245	-0.2302245	-0.2302245	-0.2302245	-0.2302245	-0.2302245	-0.2302245	-0.2302245	-0.2302245	-0.2302245	-0.2302245	-0.2302245	-0.2302245	-0.2302245	-0.2302245	-0.2302245	-0.2302245	-0.2302245	-0.2302245	-0.2302245	-0.2302245	-0.2302245	-0.2302245	-0.2302245	-0.2302245	-0.2302245	-0.2302245	-0.2302245	-0.2302245	-0.2302245	-0.2302245	-0.2302245	-0.2302245	-0.2302245	-0.2302245	0.44453296	0.10529758	-0.2302245	-0.2302245	-0.2302245	-0.2302245
-0.2302245	-0.2302245	-0.2302245	-0.2302245	-0.2302245	-0.2302245	0.43876967	1.2179538	-0.2302245	-0.2302245	-0.2302245	-0.2302245	-0.2302245	-0.2302245	-0.2302245	-0.2302245	-0.2302245	-0.2302245	-0.2302245	-0.2302245	-0.2302245	-0.2302245	-0.2302245	-0.2302245	-0.2302245	-0.2302245	-0.2302245	-0.2302245	-0.2302245	-0.2302245	-0.2302245	-0.2302245	-0.2302245	-0.2302245	-0.2302245	-0.2302245	-0.2302245	-0.2302245	-0.2302245	-0.2302245	-0.2302245	-0.2302245	-0.2302245	-0.2302245	-0.2302245	1.9828743	0.5936267	-0.2302245	-0.2302245	-0.2302245
-0.2302245	-0.2302245	-0.2302245	-0.2302245	-0.2302245	0.33455172	1.6851097	0.12385413	-0.2302245	-0.2302245	-0.2302245	-0.2302245	-0.2302245	-0.2302245	-0.2302245	-0.2302245	-0.2302245	-0.2302245	-0.2302245	-0.2302245	-0.2302245	-0.2302245	-0.2302245	-0.2302245	-0.2302245	-0.2302245	-0.2302245	-0.2302245	-0.2302245	-0.2302245	-0.2302245	-0.2302245	-0.2302245	-0.2302245	-0.2302245	-0.2302245	-0.2302245	-0.2302245	-0.2302245	-0.2302245	-0.2302245	-0.2302245	-0.2302245	-0.2302245	-0.2302245	-0.07280336	-0.2302245	-0.2302245	-0.2302245	-0.2302245
-0.2302245	-0.2302245	-0.2302245	-0.2302245	-0.2302245	0.14783671	0.33848813	-0.2302245	-0.2302245	-0.2302245	-0.2302245	-0.2302245	-0.2302245	-0.2302245	-0.2302245	-0.2302245	-0.2302245	-0.2302245	-0.2302245	-0.2302245	-0.2302245	-0.2302245	-0.2302245	-0.2302245	-0.2302245	-0.2302245	-0.2302245	-0.2302245	-0.2302245	-0.2302245	-0.2302245	-0.2302245	-0.2302245	-0.2302245	-0.2302245	-0.2302245	-0.2302245	-0.2302245	-0.2302245	-0.2302245	-0.2302245	-0.2302245	-0.2302245	-0.2302245	-0.2302245	-0.2302245	-0.059894297	-0.2302245	-0.2302245	-0.2302245
-0.2302245	-0.2302245	-0.2302245	-0.2302245	0.53330725	0.54717106	-0.2302245	-0.2302245	-0.2302245	-0.2302245	-0.2302245	-0.2302245	-0.2302245	-0.2302245	-0.2302245	-0.2302245	-0.2302245	-0.2302245	-0.2302245	-0.2302245	-0.2302245	-0.2302245	-0.2302245	-0.2302245	-0.2302245	-0.2302245	-0.2302245	-0.2302245	-0.2302245	-0.2302245	-0.2302245	-0.2302245	-0.2302245	-0.2302245	-0.2302245	-0.2302245	-0.2302245	-0.2302245	-0.2302245	-0.2302245	-0.2302245	-0.2302245	-0.2302245	-0.2302245	-0.2302245	-0.2302245	-0.2302245	-0.2302245	-0.2302245	-0.2302245
-0.2302245	-0.2302245	-0.2302245	-0.2302245	-0.2302245	-0.031546734	-0.2302245	-0.2302245	-0.100584164	-0.2302245	-0.2302245	-0.14801939	-0.2302245	-0.2302245	-0.2302245	-0.2302245	-0.2302245	-0.2302245	-0.2302245	-0.2302245	-0.2302245	-0.2302245	-0.2302245	-0.2302245	-0.2302245	-0.2302245	-0.2302245	-0.2302245	-0.2302245	-0.2302245	-0.2302245	-0.2302245	-0.2302245	-0.2302245	-0.2302245	-0.2302245	-0.2302245	-0.2302245	-0.2302245	-0.2302245	-0.2302245	-0.2302245	-0.2302245	-0.2302245	-0.2302245	-0.2302245	-0.2302245	-0.2302245	-0.2302245	-0.2302245
-0.2302245	-0.2302245	0.6169089	-0.2302245	0.13387913	-0.2302245	-0.2302245	-0.2302245	-0.2302245	-0.2302245	-0.2302245	0.6804771	-0.2302245	-0.2302245	-0.2302245	-0.2302245	-0.2302245	-0.2302245	-0.2302245	-0.2302245	-0.2302245	-0.2302245	-0.2302245	-0.2302245	-0.2302245	-0.2302245	-0.2302245	-0.2302245	-0.2302245	-0.2302245	-0.2302245	-0.2302245	-0.2302245	-0.2302245	-0.2302245	-0.2302245	0.010868144	-0.2302245	-0.2302245	-0.2302245	-0.2302245	-0.2302245	-0.2302245	-0.2302245	-0.2302245	-0.2302245	-0.2302245	-0.2302245	-0.2302245	-0.2302245
0.09679088	-0.2302245	0.7518574	0.7577708	-0.2302245	-0.048310123	-0.2302245	-0.2302245	-0.2302245	-0.2302245	-0.2302245	-0.2302245	-0.14949946	-0.2302245	-0.2302245	-0.2302245	-0.2302245	-0.2302245	-0.2302245	-0.2302245	-0.2302245	-0.2302245	-0.2302245	-0.2302245	-0.2302245	-0.2302245	-0.2302245	-0.2302245	-0.2302245	-0.2302245	-0.2302245	-0.2302245	-0.2302245	-0.2302245	-0.2302245	-0.2302245	-0.2302245	-0.2302245	-0.2302245	-0.2302245	-0.2302245	-0.2302245	-0.2302245	-0.2302245	-0.2302245	-0.2302245	-0.2302245	-0.2302245	-0.2302245	-0.2302245
-0.2302245	-0.2302245	-0.2302245	-0.2302245	-0.2302245	-0.2302245	-0.2302245	-0.2302245	-0.2302245	-0.2302245	-0.2302245	-0.2302245	-0.2302245	-0.2302245	-0.2302245	-0.2302245	-0.2302245	-0.2302245	-0.2302245	-0.2302245	-0.2302245	-0.2302245	-0.2302245	-0.2302245	-0.2302245	-0.2302245	-0.2302245	-0.2302245	-0.2302245	-0.2302245	-0.2302245	-0.2302245	-0.2302245	-0.2302245	-0.2302245	-0.2302245	-0.2302245	-0.2302245	-0.2302245	-0.2302245	-0.2302245	-0.2302245	-0.2302245	-0.2302245	-0.2302245	-0.2302245	-0.2302245	-0.2302245	-0.2302245	-0.2302245
0.13045332	0.46466997	-0.2302245	0.72274005	-0.2302245	-0.2302245	-0.2302245	-0.2302245	-0.2302245	-0.2302245	-0.2302245	-0.080353096	-0.2302245	-0.2302245	-0.2302245	-0.2302245	-0.2302245	-0.2302245	-0.2302245	-0.2302245	-0.2302245	-0.2302245	-0.2302245	-0.2302245	-0.2302245	-0.2302245	-0.2302245	-0.2302245	-0.2302245	-0.2302245	-0.2302245	-0.2302245	-0.2302245	-0.2302245	-0.2302245	-0.2302245	-0.2302245	-0.2302245	-0.2302245	-0.2302245	-0.2302245	-0.2302245	-0.2302245	-0.2302245	-0.2302245	-0.2302245	-0.2302245	-0.2302245	-0.2302245	-0.2302245
0.9521211	0.6062053	-0.2302245	-0.2302245	-0.2302245	-0.2302245	-0.2302245	-0.2302245	-0.2302245	-0.2302245	-0.03780287	-0.2121146	-0.2302245	-0.2302245	-0.2302245	-0.2302245	-0.2302245	-0.2302245	-0.2302245	-0.2302245	-0.2302245	-0.2302245	-0.2302245	-0.2302245	-0.2302245	-0.2302245	-0.2302245	-0.2302245	-0.2302245	-0.2302245	-0.2302245	-0.2302245	-0.2302245	-0.2302245	-0.2302245	-0.2302245	-0.2302245	-0.2302245	-0.2302245	-0.2302245	-0.2302245	-0.2302245	-0.2302245	-0.2302245	-0.2302245	-0.2302245	-0.2302245	-0.2302245	-0.2302245	-0.2302245
-0.2302245	-0.2302245	-0.2302245	-0.2302245	-0.2302245	-0.2302245	-0.2302245	-0.2302245	-0.2302245	-0.2302245	-0.2302245	-0.2302245	-0.2302245	-0.2302245	-0.2302245	-0.2302245	-0.2302245	-0.2302245	-0.2302245	-0.2302245	-0.2302245	-0.2302245	-0.2302245	-0.2302245	-0.2302245	-0.2302245	-0.2302245	-0.2302245	-0.2302245	-0.2302245	-0.2302245	-0.2302245	-0.2302245	-0.2302245	-0.2302245	-0.2302245	-0.2302245	-0.2302245	-0.2302245	-0.2302245	-0.2302245	-0.2302245	-0.2302245	-0.2302245	-0.2302245	-0.2302245	-0.2302245	-0.2302245	-0.2302245	-0.2302245
-0.2302245	-0.2302245	-0.2302245	-0.2302245	-0.2302245	-0.2302245	-0.2302245	-0.2302245	-0.2302245	-0.2302245	-0.2302245	-0.2302245	-0.2302245	-0.2302245	-0.2302245	-0.2302245	-0.2302245	-0.2302245	-0.2302245	-0.2302245	-0.2302245	-0.2302245	-0.2302245	-0.2302245	-0.2302245	-0.2302245	-0.2302245	-0.2302245	-0.2302245	-0.2302245	-0.2302245	-0.2302245	-0.2302245	-0.2302245	-0.2302245	-0.2302245	-0.2302245	-0.2302245	-0.2302245	-0.2302245	-0.2302245	-0.2302245	-0.2302245	-0.2302245	-0.2302245	-0.2302245	-0.2302245	-0.2302245	-0.2302245	-0.2302245
-0.2302245	-0.2302245	-0.2302245	-0.2302245	-0.2302245	-0.2302245	-0.2302245	-0.2302245	-0.2302245	-0.2302245	-0.2302245	-0.2302245	-0.2302245	-0.2302245	-0.2302245	-0.2302245	-0.2302245	-0.2302245	-0.2302245	-0.2302245	-0.2302245	-0.2302245	-0.2302245	-0.2302245	-0.2302245	-0.2302245	-0.2302245	-0.2302245	-0.2302245	-0.2302245	-0.2302245	-0.2302245	-0.2302245	-0.2302245	-0.2302245	-0.2302245	-0.2302245	-0.2302245	-0.2302245	-0.2302245	-0.2302245	-0.2302245	-0.2302245	-0.2302245	-0.2302245	-0.2302245	-0.2302245	-0.2302245	-0.2302245	-0.2302245
-0.2302245	-0.2302245	-0.2302245	-0.2302245	-0.2302245	-0.2302245	-0.2302245	-0.2302245	-0.2302245	-0.2302245	-0.2302245	-0.2302245	-0.2302245	-0.2302245	-0.2302245	-0.2302245	-0.2302245	-0.2302245	-0.2302245	-0.2302245	-0.2302245	-0.2302245	-0.2302245	-0.2302245	-0.2302245	-0.2302245	-0.2302245	-0.2302245	-0.2302245	-0.2302245	-0.2302245	-0.2302245	-0.2302245	-0.2302245	-0.2302245	-0.2302245	-0.2302245	-0.2302245	-0.2302245	-0.2302245	-0.2302245	-0.2302245	-0.2302245	-0.2302245	-0.2302245	-0.2302245	-0.2302245	-0.2302245	-0.2302245	-0.2302245
-0.2302245	-0.2302245	-0.2302245	-0.2302245	-0.2302245	-0.2302245	-0.2302245	-0.2302245	-0.2302245	-0.2302245	-0.2302245	-0.2302245	-0.2302245	-0.2302245	-0.2302245	-0.2302245	-0.2302245	-0.2302245	-0.2302245	-0.2302245	-0.2302245	-0.12229491	-0.2302245	-0.2302245	-0.2302245	-0.2302245	-0.2302245	-0.2302245	-0.2302245	-0.2302245	-0.2302245	-0.2302245	-0.2302245	-0.2302245	-0.2302245	-0.2302245	-0.2302245	-0.2302245	-0.2302245	-0.2302245	-0.2302245	-0.2302245	-0.2302245	-0.2302245	-0.2302245	-0.2302245	-0.2302245	-0.2302245	-0.2302245	-0.2302245
-0.2302245	-0.2302245	-0.2302245	-0.2302245	-0.2302245	-0.2302245	-0.2302245	-0.2302245	-0.2302245	-0.2302245	-0.2302245	-0.2302245	-0.2302245	-0.2302245	-0.2302245	-0.2302245	-0.2302245	-0.2302245	-0.2302245	-0.2302245	-0.2302245	0.40273735	-0.2302245	0.27031118	-0.2302245	-0.2302245	-0.2302245	-0.2302245	-0.2302245	-0.2302245	-0.2302245	-0.2302245	-0.2302245	-0.2302245	-0.2302245	-0.2302245	-0.2302245	-0.2302245	-0.2302245	-0.2302245	-0.2302245	0.14940053	-0.2302245	-0.2302245	-0.2302245	-0.2302245	-0.2302245	-0.2302245	-0.2302245	-0.2302245
-0.2302245	-0.2302245	-0.2302245	-0.2302245	-0.2302245	-0.2302245	-0.2302245	-0.2302245	-0.2302245	-0.2302245	-0.2302245	-0.2302245	-0.2302245	-0.2302245	-0.2302245	-0.2302245	-0.2302245	-0.2302245	-0.2302245	-0.2302245	-0.2302245	-0.2302245	0.11609396	-0.2302245	-0.2302245	-0.2302245	-0.03909653	-0.2302245	-0.2302245	-0.2302245	-0.2302245	-0.2302245	-0.2302245	-0.2302245	-0.2302245	-0.2302245	-0.2302245	-0.2302245	-0.2302245	-0.2302245	-0.2302245	0.4523784	-0.2302245	-0.2302245	-0.2302245	-0.2302245	-0.2302245	-0.2302245	-0.2302245	-0.2302245
-0.2302245	-0.2302245	-0.2302245	-0.2302245	-0.2302245	0.35599974	-0.2302245	-0.2302245	-0.2302245	-0.2302245	-0.2302245	-0.2302245	-0.2302245	-0.2302245	-0.2302245	-0.2302245	-0.2302245	-0.2302245	-0.2302245	-0.2302245	-0.2302245	-0.2302245	-0.2302245	-0.2302245	-0.2302245	-0.2302245	-0.2302245	-0.2302245	1.309455	-0.2302245	-0.2302245	-0.003536504	-0.2302245	-0.2302245	-0.2302245	-0.2302245	-0.2302245	-0.2302245	-0.2302245	-0.2302245	-0.2302245	-0.2302245	-0.2302245	-0.2302245	-0.2302245	-0.2302245	-0.2302245	-0.2302245	-0.2302245	-0.2302245
-0.2302245	-0.2302245	-0.2302245	-0.2302245	-0.2302245	-0.2302245	0.12857388	-0.2302245	-0.2302245	-0.2302245	-0.2302245	-0.2302245	-0.2302245	-0.2302245	-0.2302245	-0.2302245	-0.2302245	-0.2302245	-0.2302245	-0.2302245	-0.2302245	-0.2302245	-0.2302245	-0.2302245	-0.2302245	-0.2302245	-0.2302245	-0.2302245	-0.2302245	-0.2302245	-0.2302245	0.9939232	-0.2302245	-0.2302245	-0.2302245	-0.2302245	-0.2302245	-0.2302245	-0.2302245	-0.2302245	-0.2302245	-0.2302245	-0.2302245	0.2506861	-0.2302245	-0.2302245	-0.2302245	-0.2302245	-0.2302245	-0.2302245
-0.2302245	-0.2302245	-0.2302245	-0.2302245	-0.2302245	-0.2302245	0.74337184	-0.2302245	-0.2302245	-0.2302245	-0.2302245	-0.2302245	-0.2302245	-0.2302245	-0.2302245	-0.2302245	-0.2302245	-0.2302245	-0.2302245	-0.2302245	-0.2302245	-0.2302245	-0.2302245	-0.2302245	0.49220052	-0.2302245	-0.2302245	-0.2302245	-0.2302245	-0.2302245	-0.2302245	-0.2302245	-0.2302245	-0.2302245	-0.2302245	-0.2302245	-0.2302245	-0.2302245	-0.2302245	-0.2302245	-0.2302245	-0.2302245	-0.2302245	-0.2302245	-0.2302245	-0.2302245	-0.17542088	-0.2302245	-0.2302245	-0.2302245
-0.2302245	-0.2302245	-0.2302245	-0.2302245	-0.2302245	-0.2302245	0.08287303	-0.2302245	-0.2302245	-0.2302245	-0.2302245	-0.2302245	-0.2302245	-0.2302245	-0.2302245	-0.2302245	-0.2302245	-0.2302245	-0.2302245	-0.2302245	-0.2302245	-0.2302245	-0.2302245	-0.2302245	-0.2302245	-0.2302245	-0.2302245	-0.2302245	-0.2302245	-0.2302245	-0.2302245	-0.2302245	-0.2302245	-0.2302245	0.22126074	-0.2302245	-0.2302245	-0.2302245	-0.2302245	-0.2302245	-0.2302245	-0.2302245	-0.2302245	-0.2302245	-0.2302245	-0.2302245	-0.2302245	-0.2302245	-0.2302245	-0.2302245
-0.2302245	-0.2302245	-0.2302245	-0.2302245	-0.2302245	-0.2302245	-0.2302245	-0.2302245	-0.2302245	-0.2302245	-0.2302245	-0.2302245	-0.2302245	-0.2302245	-0.2302245	-0.2302245	-0.2302245	-0.2302245	-0.2302245	-0.2302245	-0.2302245	-0.2302245	-0.2302245	-0.2302245	-0.2302245	-0.2302245	-0.2302245	-0.2302245	-0.2302245	1.0617081	-0.2302245	-0.2302245	-0.2302245	-0.2302245	-0.2302245	-0.2302245	-0.2302245	-0.13217068	-0.2302245	-0.2302245	-0.2302245	-0.2302245	-0.2302245	-0.2302245	-0.2302245	-0.2302245	-0.2302245	-0.2302245	-0.2302245	-0.2302245
-0.2302245	0.124821335	-0.2302245	-0.2302245	-0.2302245	1.7959679	-0.2302245	-0.2302245	-0.2302245	-0.2302245	-0.2302245	-0.2302245	-0.2302245	-0.2302245	-0.2302245	-0.2302245	-0.2302245	-0.2302245	-0.2302245	-0.2302245	-0.2302245	-0.2302245	-0.2302245	-0.2302245	-0.2302245	-0.2302245	-0.2302245	-0.2302245	-0.2302245	-0.2302245	-0.2302245	-0.2302245	-0.2302245	-0.2302245	-0.2302245	-0.2302245	-0.2302245	-0.2302245	-0.2302245	-0.2302245	-0.2302245	-0.2302245	-0.2302245	-0.2302245	-0.2302245	-0.2302245	-0.2302245	-0.2302245	-0.2302245	-0.2302245
-0.2302245	-0.2302245	-0.2302245	-0.2302245	-0.2302245	-0.2302245	-0.2302245	-0.2302245	0.19848807	-0.2302245	-0.2302245	-0.2302245	-0.2302245	-0.2302245	-0.2302245	-0.2302245	-0.2302245	-0.2302245	-0.2302245	-0.2302245	-0.2302245	-0.2302245	-0.2302245	-0.2302245	-0.2302245	-0.2302245	-0.2302245	-0.2302245	-0.2302245	-0.2302245	-0.2302245	-0.2302245	-0.2302245	-0.2302245	-0.2302245	1.3033834	-0.2302245	-0.2302245	-0.2302245	-0.2302245	-0.2302245	-0.2302245	-0.2302245	-0.2302245	-0.2302245	-0.2302245	-0.2302245	-0.2302245	-0.2302245	-0.2302245
-0.2302245	-0.2302245	-0.2302245	-0.2302245	-0.2302245	0.7337326	-0.2302245	-0.2302245	-0.2302245	-0.2302245	-0.2302245	-0.2302245	-0.2302245	-0.2302245	-0.2302245	-0.2302245	-0.2302245	-0.2302245	-0.2302245	-0.2302245	-0.2302245	-0.2302245	-0.2302245	-0.2302245	-0.2302245	-0.014431998	-0.2302245	-0.2302245	-0.2302245	-0.2302245	-0.2302245	-0.2302245	-0.2302245	-0.2302245	-0.2302245	2.0897598	-0.2302245	-0.2302245	-0.2302245	-0.2302245	-0.2302245	-0.2302245	-0.2302245	-0.2302245	-0.2302245	-0.2302245	-0.2302245	-0.2302245	-0.2302245	-0.2302245
-0.2302245	-0.2302245	-0.2302245	-0.2302245	-0.2302245	0.45434362	-0.2302245	-0.2302245	-0.2302245	-0.2302245	-0.2302245	-0.2302245	-0.2302245	-0.2302245	-0.2302245	-0.2302245	-0.2302245	-0.2302245	-0.2302245	-0.2302245	-0.2302245	-0.2302245	-0.2302245	-0.2302245	-0.2302245	-0.0027541001	-0.2302245	-0.2302245	-0.2302245	-0.2302245	-0.2302245	-0.2302245	-0.2302245	-0.2302245	-0.2302245	1.1749523	-0.2302245	-0.2302245	-0.2302245	-0.2302245	-0.2302245	-0.2302245	-0.2302245	-0.2302245	-0.2302245	-0.2302245	-0.2302245	0.014700258	-0.2302245	-0.2302245
-0.2302245	-0.2302245	-0.2302245	-0.2302245	-0.2302245	0.15968288	-0.2302245	-0.2302245	-0.090936676	-0.2302245	-0.2302245	-0.2302245	-0.2302245	-0.2302245	-0.2302245	-0.2302245	-0.2302245	-0.2302245	-0.2302245	-0.2302245	-0.2302245	-0.2302245	-0.2302245	-0.2302245	-0.2302245	-0.2302245	-0.2302245	-0.2302245	-0.2302245	-0.2302245	-0.2302245	-0.2302245	-0.2302245	-0.2302245	-0.2302245	-0.2302245	-0.2302245	-0.2302245	-0.2302245	0.11672521	-0.2302245	-0.2302245	-0.2302245	-0.2302245	-0.2302245	-0.2302245	-0.2302245	-0.2302245	-0.2302245	-0.2302245
-0.2302245	-0.2302245	-0.2302245	-0.2302245	-0.2302245	-0.18790397	-0.2302245	-0.2302245	-0.2302245	-0.2302245	-0.2302245	-0.2302245	-0.2302245	-0.2302245	-0.2302245	-0.2302245	-0.2302245	-0.2302245	-0.2302245	-0.2302245	-0.2302245	-0.2302245	-0.2302245	-0.2302245	-0.2302245	-0.2302245	-0.2302245	-0.2302245	-0.2302245	-0.2302245	-0.2302245	-0.2302245	-0.2302245	-0.2302245	-0.2302245	-0.2302245	-0.2302245	-0.2302245	-0.2302245	-0.2302245	-0.2302245	-0.2302245	-0.2302245	-0.2302245	-0.2302245	-0.2302245	-0.2302245	-0.2302245	-0.2302245	-0.2302245
-0.2302245	-0.2302245	-0.2302245	-0.2302245	-0.2302245	0.64781755	-0.2302245	-0.2302245	-0.2302245	-0.2302245	-0.2302245	-0.2302245	-0.2302245	-0.2302245	-0.2302245	-0.2302245	-0.2302245	-0.2302245	-0.2302245	-0.2302245	-0.2302245	0.76399344	-0.2302245	-0.2302245	-0.2302245	-0.2302245	-0.2302245	-0.2302245	-0.2302245	-0.2302245	-0.2302245	-0.2302245	-0.2302245	-0.2302245	-0.2302245	-0.2302245	-0.2302245	-0.2302245	-0.2302245	-0.2302245	-0.2302245	-0.2302245	-0.2302245	-0.2302245	-0.2302245	-0.2302245	-0.2302245	-0.2302245	-0.2302245	-0.2302245
-0.2302245	-0.2302245	-0.2302245	-0.2302245	-0.2302245	0.22481118	-0.2302245	-0.2302245	-0.2302245	-0.2302245	0.5890281	-0.2302245	-0.2302245	-0.2302245	0.25989532	-0.2302245	-0.2302245	-0.2302245	-0.2302245	-0.2302245	-0.2302245	-0.2302245	-0.2302245	-0.2302245	-0.2302245	-0.2302245	-0.2302245	-0.2302245	-0.2302245	-0.2302245	-0.2302245	-0.2302245	-0.2302245	-0.2302245	-0.2302245	-0.2302245	-0.2302245	-0.2302245	-0.2302245	-0.2302245	-0.2302245	-0.2302245	-0.2302245	-0.2302245	-0.2302245	-0.2302245	-0.2302245	-0.2302245	-0.2302245	-0.2302245
-0.2302245	-0.2302245	-0.2302245	-0.2302245	-0.2302245	1.2571013	-0.2302245	-0.2302245	-0.2302245	-0.2302245	-0.2302245	-0.2302245	-0.2302245	0.31042612	-0.2302245	-0.2302245	-0.2302245	-0.2302245	-0.2302245	-0.2302245	-0.2302245	-0.2302245	-0.2302245	-0.2302245	-0.2302245	-0.2302245	0.6628379	-0.2302245	-0.2302245	-0.2302245	-0.2302245	-0.2302245	-0.2302245	-0.2302245	-0.2302245	-0.2302245	-0.2302245	-0.2302245	-0.2302245	-0.2302245	-0.2302245	-0.2302245	-0.2302245	-0.2302245	-0.2302245	-0.2302245	-0.2302245	-0.2302245	-0.2302245	-0.2302245
-0.2302245	-0.2302245	-0.2302245	-0.2302245	-0.2302245	0.9249246	-0.2302245	-0.2302245	-0.2302245	-0.2302245	-0.2302245	-0.2302245	-0.2302245	-0.2302245	-0.06684976	-0.2302245	-0.2302245	-0.2302245	-0.2302245	-0.2302245	-0.2302245	-0.2302245	-0.2302245	-0.2302245	-0.2302245	-0.2302245	-0.2302245	-0.2302245	-0.2302245	-0.2302245	-0.2302245	-0.2302245	-0.2302245	-0.2302245	-0.2302245	-0.2302245	-0.2302245	-0.2302245	-0.2302245	-0.2302245	-0.2302245	-0.2302245	-0.2302245	-0.2302245	-0.2302245	-0.2302245	-0.2302245	-0.2302245	-0.2302245	-0.2302245
-0.2302245	-0.2302245	-0.2302245	-0.2302245	-0.2302245	1.9222343	-0.2302245	-0.2302245	-0.2302245	-0.2302245	-0.2302245	-0.2302245	-0.2302245	-0.0664756	0.29833663	-0.2302245	-0.2302245	-0.2302245	-0.2302245	-0.2302245	-0.2302245	-0.2302245	-0.2302245	-0.2302245	-0.2302245	-0.2302245	-0.2302245	-0.2302245	-0.2302245	-0.2302245	-0.2302245	-0.2302245	-0.2302245	-0.2302245	-0.2302245	-0.2302245	-0.2302245	-0.2302245	-0.2302245	-0.2302245	-0.2302245	-0.2302245	-0.2302245	-0.2302245	-0.2302245	-0.2302245	-0.2302245	-0.2302245	-0.2302245	-0.2302245
-0.2302245	-0.2302245	-0.2302245	-0.2302245	-0.16122681	-0.2302245	-0.2302245	-0.2302245	-0.2302245	-0.2302245	-0.2302245	-0.2302245	-0.2302245	-0.2302245	0.15732521	-0.06952693	-0.2302245	-0.2302245	-0.2302245	-0.2302245	-0.2302245	-0.2302245	-0.2302245	-0.2302245	-0.2302245	-0.2302245	-0.2302245	-0.2302245	-0.2302245	-0.2302245	-0.2302245	-0.2302245	-0.2302245	-0.2302245	-0.2302245	-0.2302245	-0.2302245	-0.2302245	-0.2302245	-0.2302245	-0.2302245	-0.2302245	-0.2302245	-0.2302245	-0.2302245	-0.2302245	-0.2302245	-0.2302245	-0.2302245	-0.2302245
-0.2302245	-0.2302245	-0.2302245	-0.2302245	0.94455355	0.06334062	-0.2302245	-0.2302245	-0.2302245	-0.2302245	-0.2302245	-0.2302245	-0.2302245	-0.2302245	-0.2302245	-0.2302245	-0.2302245	-0.2302245	-0.2302245	-0.2302245	-0.2302245	-0.2302245	-0.2302245	-0.2302245	-0.2302245	-0.2302245	-0.2302245	-0.2302245	-0.2302245	-0.2302245	-0.2302245	-0.2302245	-0.2302245	-0.2302245	-0.2302245	-0.2302245	-0.2302245	-0.2302245	-0.2302245	-0.2302245	-0.2302245	-0.2302245	-0.2302245	-0.2302245	-0.2302245	-0.2302245	-0.2302245	-0.2302245	-0.2302245	-0.2302245
-0.2302245	-0.2302245	-0.2302245	-0.2302245	0.37290567	-0.2302245	-0.2302245	-0.2302245	-0.2302245	-0.2302245	-0.2302245	-0.2302245	-0.2302245	-0.2302245	-0.2302245	-0.2302245	-0.2302245	-0.2302245	-0.2302245	-0.2302245	-0.2302245	-0.2302245	-0.2302245	-0.2302245	-0.2302245	-0.2302245	-0.2302245	-0.2302245	-0.2302245	-0.2302245	-0.2302245	-0.2302245	-0.2302245	-0.2302245	-0.2302245	-0.2302245	-0.2302245	-0.2302245	-0.2302245	-0.2302245	-0.2302245	-0.2302245	-0.2302245	-0.2302245	-0.055411045	-0.2302245	-0.2302245	-0.2302245	-0.2302245	-0.2302245
-0.2302245	-0.2302245	-0.2302245	-0.2302245	-0.2302245	-0.2302245	-0.2302245	-0.2302245	-0.2302245	-0.2302245	-0.2302245	-0.2302245	-0.2302245	-0.2302245	-0.2302245	-0.2302245	-0.2302245	-0.2302245	-0.2302245	-0.2302245	-0.2302245	-0.2302245	-0.2302245	-0.2302245	-0.2302245	-0.2302245	-0.2302245	-0.2302245	-0.2302245	-0.2302245	-0.2302245	-0.2302245	-0.2302245	-0.2302245	-0.2302245	-0.2302245	-0.2302245	-0.2302245	-0.2302245	-0.2302245	-0.2302245	-0.2302245	-0.2302245	-0.2302245	-0.2302245	-0.13473369	-0.2302245	-0.2302245	-0.2302245	-0.2302245
-0.2302245	-0.2302245	-0.2302245	-0.2302245	0.2368389	-0.11694717	-0.2302245	-0.2302245	-0.2302245	-0.2302245	-0.2302245	-0.2302245	-0.2302245	-0.2302245	-0.009945869	-0.2302245	-0.2302245	0.2715787	-0.2302245	-0.2302245	-0.2302245	-0.2302245	-0.2302245	-0.2302245	-0.2302245	-0.2302245	-0.2302245	1.1283078	-0.2302245	-0.2302245	-0.2302245	-0.2302245	-0.2302245	-0.2302245	-0.2302245	-0.2302245	-0.2302245	-0.2302245	-0.2302245	-0.2302245	-0.2302245	-0.2302245	0.42671505	-0.2302245	-0.2302245	-0.2302245	-0.2302245	-0.2302245	-0.2302245	-0.2302245
-0.2302245	-0.2302245	-0.2302245	-0.2302245	-0.2302245	-0.2302245	0.039218336	-0.2302245	-0.2302245	-0.2302245	-0.2302245	-0.2302245	-0.2302245	-0.2302245	-0.2302245	-0.2302245	-0.2302245	-0.2302245	-0.2302245	-0.2302245	-0.2302245	-0.2302245	-0.2302245	-0.2302245	-0.2302245	-0.2302245	-0.2302245	-0.2302245	-0.2302245	-0.2302245	-0.2302245	-0.2302245	-0.2302245	-0.2302245	-0.2302245	-0.2302245	-0.2302245	-0.2302245	-0.2302245	-0.2302245	-0.2302245	-0.2302245	-0.2302245	-0.2302245	-0.2302245	-0.2302245	-0.2302245	-0.2302245	-0.2302245	-0.2302245
-0.2302245	-0.2302245	-0.2302245	-0.2302245	-0.2302245	-0.2302245	-0.2302245	-0.2302245	-0.2302245	-0.2302245	-0.2302245	-0.2302245	-0.2302245	-0.12313968	0.40104932	-0.2302245	-0.2302245	-0.2302245	-0.2302245	-0.2302245	-0.2302245	-0.2302245	-0.2302245	-0.2302245	-0.2302245	-0.2302245	-0.2302245	-0.2302245	-0.2302245	-0.2302245	-0.2302245	-0.2302245	-0.2302245	-0.2302245	-0.2302245	-0.2302245	-0.2302245	-0.2302245	-0.2302245	-0.2302245	-0.2302245	-0.2302245	-0.2302245	-0.2302245	-0.2302245	-0.2302245	-0.2302245	-0.2302245	-0.2302245	-0.2302245
-0.2302245	-0.2302245	-0.2302245	-0.2302245	-0.2302245	-0.2302245	-0.2302245	-0.2302245	-0.2302245	-0.2302245	-0.17136163	-0.2302245	-0.2302245	-0.2302245	-0.2302245	-0.2302245	-0.2302245	-0.2302245	-0.2302245	-0.2302245	-0.2302245	-0.2302245	-0.2302245	-0.2302245	-0.2302245	-0.2302245	-0.2302245	-0.2302245	-0.2302245	-0.2302245	0.29553375	-0.2302245	-0.2302245	-0.2302245	-0.2302245	-0.2302245	-0.2302245	-0.2302245	-0.2302245	-0.2302245	-0.2302245	-0.2302245	-0.2302245	-0.19023867	-0.2302245	-0.2302245	-0.2302245	-0.2302245	-0.2302245	-0.2302245
-0.2302245	-0.2302245	-0.2302245	-0.2302245	-0.2302245	-0.2302245	-0.2302245	-0.2302245	-0.2302245	-0.2302245	-0.2302245	-0.2302245	-0.2302245	-0.19621134	-0.2302245	-0.2302245	-0.2302245	-0.2302245	-0.2302245	-0.2302245	-0.2302245	-0.2302245	-0.2302245	-0.2302245	-0.2302245	-0.2302245	-0.2302245	-0.2302245	-0.2302245	-0.2302245	0.08664267	-0.2302245	-0.2302245	-0.2302245	-0.2302245	-0.2302245	-0.2302245	-0.2302245	-0.2302245	-0.2302245	-0.2302245	-0.2302245	-0.2302245	-0.2302245	-0.2302245	-0.2302245	-0.2302245	-0.2302245	-0.2302245	-0.2302245
-0.2302245	-0.2302245	0.05310216	-0.2302245	-0.2302245	-0.2302245	-0.2302245	-0.2302245	-0.2302245	-0.2302245	-0.2302245	-0.2302245	-0.2302245	-0.2302245	-0.2302245	-0.2302245	-0.2302245	-0.2302245	-0.2302245	-0.2302245	-0.2302245	-0.2302245	-0.2302245	-0.2302245	-0.2302245	-0.2302245	-0.2302245	-0.2302245	-0.2302245	-0.2302245	-0.2302245	-0.2302245	-0.2302245	-0.2302245	-0.2302245	-0.2302245	-0.2302245	-0.2302245	-0.2302245	-0.2302245	-0.2302245	-0.2302245	-0.2302245	-0.2302245	-0.2302245	-0.2302245	-0.2302245	-0.2302245	-0.2302245	-0.2302245
-0.2302245	-0.2302245	-0.2302245	1.5977824	-0.2302245	-0.2302245	-0.2302245	0.5805141	-0.2302245	-0.2302245	-0.2302245	-0.2302245	-0.2302245	-0.2302245	-0.2302245	-0.2302245	-0.2302245	-0.2302245	-0.2302245	-0.2302245	-0.2302245	-0.2302245	-0.2302245	-0.2302245	-0.2302245	-0.2302245	-0.2302245	-0.2302245	1.2826148	-0.2302245	-0.2302245	-0.2302245	-0.2302245	-0.2302245	-0.2302245	-0.2302245	-0.2302245	-0.2302245	-0.2302245	-0.2302245	-0.14285453	-0.2302245	-0.2302245	-0.2302245	-0.2302245	-0.2302245	-0.2302245	-0.2302245	-0.2302245	-0.2302245
-0.2302245	-0.2302245	-0.2302245	-0.2302245	0.92231166	0.1128283	-0.2302245	0.5441523	-0.2302245	-0.2302245	-0.2302245	-0.2302245	-0.2302245	-0.2302245	-0.2302245	-0.2302245	-0.2302245	-0.2302245	-0.2302245	-0.2302245	-0.2302245	-0.2302245	-0.2302245	-0.2302245	-0.2302245	-0.2302245	-0.2302245	-0.2302245	0.65289927	-0.2302245	-0.2302245	-0.2302245	-0.2302245	-0.2302245	-0.2302245	-0.2302245	-0.2302245	-0.2302245	-0.2302245	-0.2302245	-0.22599399	-0.2302245	-0.2302245	-0.2302245	-0.2302245	-0.2302245	-0.2302245	-0.2302245	-0.2302245	-0.2302245
-0.2302245	-0.2302245	-0.2302245	-0.2302245	0.81370634	1.6219646	-0.2302245	-0.10075677	-0.2302245	-0.2302245	-0.2302245	-0.2302245	-0.2302245	-0.2302245	-0.2302245	-0.2302245	-0.2302245	-0.2302245	-0.2302245	-0.2302245	-0.2302245	-0.2302245	-0.2302245	-0.2302245	-0.2302245	-0.2302245	-0.2302245	-0.2302245	-0.2302245	-0.2302245	0.5093101	-0.19663937	-0.2302245	-0.2302245	-0.2302245	-0.2302245	-0.2302245	-0.2302245	-0.2302245	-0.2302245	0.16546232	-0.2302245	-0.2302245	-0.2302245	-0.2302245	-0.2302245	-0.2302245	-0.2302245	-0.2302245	-0.2302245
-0.2302245	-0.2302245	-0.2302245	-0.2302245	-0.2302245	0.842992	2.360491	-0.2302245	-0.2302245	1.2179035	-0.2302245	-0.2302245	-0.2302245	-0.2302245	-0.2302245	-0.2302245	-0.2302245	-0.2302245	-0.2302245	-0.2302245	-0.2302245	-0.2302245	-0.2302245	-0.2302245	-0.2302245	-0.2302245	-0.2302245	-0.2302245	-0.2302245	-0.2302245	0.1486564	-0.2302245	-0.2302245	-0.2302245	-0.2302245	-0.2302245	-0.2302245	-0.2302245	-0.2302245	-0.2302245	1.6217511	-0.2302245	-0.2302245	-0.2302245	-0.2302245	-0.2302245	-0.2302245	-0.2302245	-0.2302245	-0.2302245
-0.2302245	-0.2302245	-0.2302245	-0.2302245	-0.2302245	-0.2302245	-0.2302245	1.019352	-0.2302245	1.1747925	0.5102248	-0.2302245	-0.2302245	-0.2302245	-0.2302245	-0.2302245	-0.2302245	-0.2302245	-0.2302245	-0.2302245	-0.2302245	-0.2302245	-0.2302245	-0.2302245	-0.2302245	-0.2302245	-0.2302245	-0.2302245	-0.2302245	-0.2302245	0.42674795	-0.2302245	-0.2302245	-0.2302245	-0.2302245	-0.2302245	-0.2302245	-0.2302245	-0.2302245	-0.2302245	-0.2302245	-0.2302245	-0.2302245	-0.2302245	-0.2302245	-0.2302245	-0.2302245	-0.2302245	-0.2302245	-0.2302245
-0.2302245	-0.2302245	-0.2302245	-0.2302245	-0.2302245	-0.2302245	-0.2302245	1.4292488	-0.2302245	-0.2302245	0.06280064	-0.2302245	-0.2302245	-0.2302245	-0.2302245	-0.2302245	-0.2302245	-0.2302245	-0.2302245	-0.2302245	-0.2302245	-0.2302245	-0.2302245	-0.2302245	-0.2302245	-0.07782648	-0.2302245	-0.2302245	1.6157916	0.5889874	0.21924019	-0.2302245	-0.2302245	-0.2302245	-0.2302245	-0.2302245	-0.2302245	-0.2302245	-0.2302245	-0.2302245	0.8128173	-0.2302245	-0.2302245	-0.2302245	-0.2302245	-0.2302245	-0.2302245	-0.2302245	-0.2302245	-0.2302245
-0.2302245	-0.2302245	-0.2302245	-0.2302245	-0.2302245	-0.2302245	-0.2302245	-0.2302245	0.44728532	2.5119517	0.106638245	-0.2302245	-0.2302245	-0.2302245	-0.2302245	-0.2302245	-0.2302245	-0.2302245	-0.2302245	-0.2302245	-0.2302245	-0.2302245	-0.2302245	-0.2302245	-0.2302245	-0.2302245	-0.2302245	-0.2302245	0.4458515	-0.10890386	-0.17526683	-0.2302245	-0.2302245	-0.2302245	-0.2302245	-0.2302245	-0.2302245	-0.2302245	-0.2302245	-0.2302245	0.5718496	-0.2302245	-0.2302245	-0.20950845	-0.2302245	-0.04732403	-0.2302245	-0.2302245	-0.2302245	-0.2302245
-0.2302245	-0.2302245	-0.2302245	-0.2302245	-0.2302245	-0.2302245	-0.2302245	-0.2302245	-0.2302245	1.1641515	0.6806663	1.5925307	-0.2302245	-0.2302245	-0.2302245	-0.2302245	-0.2302245	-0.2302245	-0.2302245	-0.2302245	-0.2302245	-0.2302245	-0.2302245	0.43045017	-0.2302245	-0.2302245	-0.2302245	-0.2302245	-0.2302245	-0.2302245	-0.2302245	-0.2302245	-0.2302245	-0.2302245	-0.2302245	-0.2302245	-0.2302245	-0.2302245	-0.2302245	-0.2302245	-0.2302245	-0.2302245	-0.2302245	-0.2302245	-0.2302245	0.06421224	-0.2302245	-0.2302245	-0.2302245	-0.2302245
-0.2302245	-0.2302245	-0.2302245	-0.2302245	-0.2302245	-0.2302245	-0.2302245	-0.2302245	-0.2302245	-0.2302245	-0.2302245	1.0302982	0.66147256	0.04670918	-0.2302245	-0.040302653	-0.2302245	-0.2302245	-0.2302245	-0.2302245	-0.2302245	-0.2302245	-0.2302245	-0.2302245	-0.2302245	-0.2302245	-0.2302245	-0.2302245	0.80172735	1.1665508	-0.2302245	-0.2302245	-0.2302245	-0.2302245	-0.2302245	-0.2302245	-0.2302245	-0.2302245	-0.2302245	-0.2302245	-0.2302245	-0.2302245	-0.2302245	-0.2302245	-0.2302245	-0.2302245	-0.2302245	-0.2302245	-0.2302245	-0.2302245
-0.2302245	-0.2302245	-0.2302245	-0.2302245	-0.2302245	-0.2302245	-0.2302245	-0.2302245	-0.2302245	-0.2302245	-0.2302245	2.0320165	1.3314543	-0.2302245	-0.2302245	-0.2302245	-0.2302245	-0.2302245	-0.2302245	-0.2302245	-0.2302245	-0.2302245	0.87737066	-0.2302245	-0.2302245	-0.2302245	-0.2302245	-0.2302245	1.7271266	2.5831296	-0.2302245	-0.2302245	-0.2302245	-0.2302245	-0.2302245	-0.2302245	-0.2302245	-0.2302245	-0.2302245	-0.2302245	-0.2302245	-0.2302245	-0.2302245	-0.2302245	-0.2302245	-0.2302245	-0.2302245	-0.2302245	-0.2302245	-0.2302245
-0.2302245	-0.2302245	-0.2302245	-0.2302245	-0.15537716	-0.2302245	0.21595934	-0.2302245	-0.2302245	-0.2302245	-0.2302245	0.036340505	1.8452861	-0.2302245	-0.2302245	-0.2302245	-0.06210009	-0.2302245	-0.2302245	-0.2302245	-0.2302245	-0.2302245	-0.2302245	-0.2302245	-0.2302245	-0.2302245	-0.2302245	-0.2302245	0.67992985	3.1446693	-0.2302245	-0.2302245	-0.2302245	-0.2302245	-0.2302245	-0.2302245	-0.2302245	-0.2302245	-0.2302245	-0.2302245	-0.2302245	-0.031473897	-0.2302245	-0.2302245	-0.2302245	-0.2302245	-0.2302245	-0.2302245	-0.2302245	-0.2302245
-0.2302245	-0.2302245	-0.2302245	0.4288448	-0.2302245	-0.2302245	-0.2302245	-0.2302245	-0.2302245	-0.2302245	-0.2302245	-0.2302245	2.120332	1.1456751	-0.2302245	-0.2302245	-0.2302245	-0.2302245	-0.2302245	-0.2302245	-0.2302245	-0.2302245	-0.2302245	-0.2302245	-0.2302245	-0.2302245	-0.2302245	-0.2302245	-0.2302245	3.0677285	0.93065363	-0.2302245	-0.2302245	-0.2302245	-0.2302245	-0.2302245	-0.2302245	-0.2302245	-0.2302245	-0.2302245	-0.2302245	-0.2302245	-0.2302245	-0.19349118	-0.2302245	-0.2302245	-0.2302245	-0.2302245	-0.2302245	-0.2302245
-0.2302245	-0.2302245	-0.2302245	-0.2302245	-0.2302245	-0.2302245	-0.2302245	-0.2302245	-0.2302245	-0.2302245	-0.2302245	-0.2302245	0.74106663	0.22275198	-0.2302245	-0.2302245	-0.2302245	-0.2302245	-0.2302245	-0.2302245	-0.2302245	-0.2302245	-0.2302245	-0.2302245	-0.2302245	-0.2302245	-0.2302245	-0.2302245	-0.2302245	2.8540347	2.0165336	-0.2302245	-0.2302245	-0.2302245	-0.2302245	-0.2302245	-0.2302245	-0.2302245	-0.2302245	-0.2302245	-0.2302245	-0.2302245	-0.2302245	-0.2302245	-0.2302245	-0.2302245	-0.2302245	-0.2302245	-0.2302245	-0.2302245
-0.2302245	-0.2302245	-0.2302245	-0.2302245	-0.16760665	0.8115338	-0.2302245	-0.2302245	-0.2302245	-0.2302245	-0.2302245	-0.2302245	-0.2302245	0.786445	-0.2302245	-0.2302245	-0.2302245	-0.2302245	-0.2302245	-0.2302245	-0.2302245	-0.2302245	-0.2302245	-0.2302245	-0.2302245	-0.2302245	-0.2302245	-0.2302245	-0.2302245	2.7335618	1.894261	-0.2302245	-0.2302245	-0.2302245	-0.2302245	-0.2302245	-0.2302245	-0.08400288	-0.2302245	-0.2302245	-0.2302245	-0.2302245	-0.2302245	-0.2302245	-0.2302245	-0.2302245	-0.2302245	-0.2302245	-0.2302245	-0.2302245
-0.2302245	-0.2302245	-0.2302245	-0.2302245	-0.2302245	0.21256578	-0.2302245	-0.2302245	-0.2302245	-0.2302245	-0.2302245	-0.2302245	-0.2302245	0.15144569	1.1762916	-0.2302245	-0.2302245	-0.2302245	-0.1537696	-0.2302245	-0.2302245	-0.2302245	-0.2302245	-0.2302245	-0.2302245	-0.2302245	-0.2302245	-0.2302245	-0.2302245	2.2334478	1.440955	-0.2302245	-0.2302245	-0.2302245	-0.2302245	-0.2302245	-0.2302245	-0.09430848	-0.2302245	-0.2302245	-0.2302245	-0.2302245	-0.2302245	-0.2302245	-0.2302245	-0.2302245	-0.2302245	-0.2302245	-0.2302245	-0.2302245
-0.2302245	-0.2302245	-0.2302245	0.010938275	0.4590479	-0.2302245	-0.2302245	-0.2302245	-0.2302245	-0.2302245	-0.2302245	-0.2302245	-0.2302245	-0.2302245	0.47211695	-0.2302245	-0.2302245	-0.2302245	-0.2302245	-0.2302245	-0.2302245	-0.2302245	-0.2302245	-0.2302245	-0.2302245	-0.2302245	-0.2302245	-0.2302245	-0.2302245	1.5934038	2.155678	-0.2302245	-0.2302245	-0.2302245	-0.2302245	-0.2302245	-0.2302245	-0.2302245	-0.2302245	-0.2302245	-0.2302245	-0.2302245	-0.2302245	-0.2302245	-0.2302245	-0.2302245	-0.2302245	-0.2302245	-0.2302245	-0.2302245
-0.2302245	-0.2302245	-0.2302245	0.79200095	-0.2302245	-0.2302245	-0.2302245	-0.2302245	-0.2302245	-0.2302245	-0.2302245	-0.2302245	-0.2302245	-0.2302245	0.48115483	-0.2302245	-0.2302245	-0.2302245	-0.2302245	-0.2302245	-0.2302245	-0.2302245	-0.2302245	-0.2302245	-0.2302245	-0.2302245	-0.2302245	-0.2302245	-0.2302245	1.9995017	3.0079741	-0.2302245	-0.2302245	-0.2302245	-0.2302245	-0.2302245	-0.2302245	-0.2302245	-0.2302245	-0.2302245	-0.2302245	1.9288746	-0.2302245	-0.2302245	-0.2302245	-0.2302245	-0.2302245	-0.2302245	-0.2302245	-0.2302245
-0.2302245	-0.2302245	-0.2302245	1.7825677	0.2868046	-0.2302245	-0.2302245	-0.2302245	-0.2302245	-0.2302245	-0.2302245	-0.2302245	-0.2302245	-0.2302245	-0.2302245	0.7801561	-0.2302245	-0.2302245	-0.22627927	-0.2302245	-0.2302245	0.17560853	-0.2302245	-0.2302245	-0.2302245	-0.2302245	-0.2302245	-0.2302245	-0.2302245	0.7176818	3.879254	-0.2302245	-0.2302245	-0.2302245	-0.2302245	-0.2302245	-0.2302245	-0.2302245	-0.2302245	-0.2302245	-0.2302245	1.8937919	-0.2302245	-0.2302245	-0.2302245	-0.2302245	-0.2302245	-0.2302245	-0.2302245	-0.2302245
-0.2302245	-0.2302245	0.5145558	1.2978522	-0.2302245	-0.2302245	-0.2302245	-0.2302245	-0.2302245	-0.2302245	-0.2302245	-0.2302245	-0.2302245	-0.2302245	-0.2302245	0.58542377	-0.2302245	-0.2302245	-0.2302245	-0.2302245	-0.2302245	-0.10911387	-0.079764046	-0.2302245	-0.2302245	-0.2302245	-0.2302245	-0.2302245	-0.2302245	1.4541992	1.233568	1.4335657	-0.2302245	-0.2302245	-0.2302245	-0.2302245	-0.2302245	-0.2302245	-0.2302245	-0.2302245	-0.2302245	3.1649117	-0.2302245	-0.2302245	-0.2302245	-0.2302245	-0.2302245	-0.2302245	-0.2302245	0.28109542
-0.2302245	-0.2302245	0.9251968	1.2970232	-0.2302245	-0.2302245	-0.2302245	-0.2302245	-0.2302245	-0.2302245	-0.2302245	-0.07029942	-0.2302245	-0.2302245	-0.2302245	-0.12053574	1.4450662	-0.2302245	-0.2302245	-0.2302245	-0.2302245	-0.2302245	-0.2302245	-0.2302245	-0.2302245	-0.2302245	-0.2302245	-0.2302245	-0.2302245	0.25555813	1.9234536	0.7532174	-0.2302245	-0.2302245	-0.2302245	-0.2302245	-0.2302245	-0.2302245	-0.2302245	-0.2302245	-0.2302245	-0.052620463	-0.2302245	-0.2302245	-0.2302245	-0.2302245	-0.2302245	-0.2302245	-0.2302245	0.76813996
-0.2302245	-0.2302245	0.21366242	2.481563	-0.2302245	-0.2302245	-0.2302245	-0.2302245	-0.2302245	-0.2302245	-0.055272635	-0.2302245	-0.2302245	0.14676286	-0.2302245	0.013506944	0.8203917	-0.2302245	-0.2302245	-0.2302245	-0.2302245	-0.2302245	-0.2302245	-0.2302245	-0.2302245	-0.2302245	-0.2302245	-0.2302245	-0.2302245	-0.2302245	0.61950564	-0.039025024	-0.2302245	-0.2302245	-0.2302245	-0.2302245	-0.2302245	-0.2302245	-0.2302245	-0.2302245	-0.2302245	0.40375492	-0.2302245	-0.2302245	-0.2302245	-0.2302245	-0.2302245	-0.2302245	-0.2302245	-0.2302245
-0.2302245	-0.2302245	1.2210087	1.6487778	-0.2302245	-0.2302245	-0.2302245	-0.2302245	-0.2302245	-0.2302245	-0.2302245	-0.2302245	-0.2302245	0.16335166	-0.08664458	0.39145964	-0.2302245	-0.2302245	-0.2302245	-0.2302245	-0.2302245	-0.2302245	-0.2302245	-0.2302245	-0.2302245	-0.2302245	-0.2302245	-0.2302245	-0.2302245	-0.2302245	1.7427574	-0.2302245	-0.2302245	-0.2302245	-0.2302245	-0.2302245	-0.2302245	-0.2302245	-0.2302245	-0.2302245	-0.2302245	-0.2302245	-0.2302245	-0.2302245	-0.2302245	-0.2302245	-0.2302245	-0.05957041	0.5107981	-0.2302245
-0.2302245	-0.2302245	0.056862734	-0.2302245	-0.2302245	-0.2302245	-0.2302245	-0.2302245	-0.2302245	-0.2302245	-0.2302245	0.2962148	-0.2302245	-0.2302245	-0.2302245	-0.2302245	-0.2302245	-0.2302245	-0.2302245	-0.2302245	-0.2302245	-0.2302245	-0.2302245	-0.2302245	-0.2302245	-0.2302245	-0.2302245	-0.2302245	-0.2302245	-0.2302245	0.83172023	0.4295814	-0.2302245	-0.2302245	-0.2302245	-0.2302245	-0.2302245	-0.2302245	-0.2302245	-0.2302245	-0.2302245	-0.2302245	-0.2302245	0.010426349	-0.2302245	-0.2302245	-0.2302245	-0.035598125	-0.2302245	-0.2302245
-0.2302245	0.39110214	0.43176925	-0.2302245	-0.2302245	-0.2302245	-0.2302245	-0.2302245	-0.2302245	-0.2302245	-0.2302245	0.60117435	-0.2302245	-0.2302245	-0.21690504	-0.2302245	-0.2302245	-0.2302245	-0.2302245	-0.2302245	-0.2302245	-0.2302245	-0.2302245	-0.2302245	-0.2302245	-0.2302245	-0.2302245	-0.2302245	-0.2302245	-0.2302245	-0.2302245	-0.2302245	-0.2302245	-0.2302245	-0.2302245	-0.2302245	-0.2302245	-0.2302245	-0.2302245	-0.2302245	-0.2302245	-0.2302245	-0.2302245	-0.14803074	-0.2302245	-0.0147435265	-0.2302245	-0.2302245	-0.2302245	-0.2302245
-0.2302245	-0.2302245	-0.2302245	-0.2302245	-0.2302245	-0.2302245	-0.2302245	-0.2302245	-0.2302245	-0.2302245	-0.2302245	-0.2302245	-0.12535092	-0.2302245	0.18843633	-0.2302245	-0.2302245	-0.2302245	0.24468586	-0.2302245	-0.2302245	-0.2302245	-0.2302245	-0.2302245	-0.2302245	-0.2302245	-0.2302245	-0.2302245	-0.2302245	-0.2302245	0.5053812	-0.2302245	-0.2302245	-0.2302245	-0.2302245	-0.2302245	-0.2302245	-0.2302245	-0.2302245	-0.2302245	-0.2302245	-0.2302245	-0.2302245	-0.2302245	0.31264552	0.22433351	-0.2302245	-0.2302245	-0.2302245	-0.2302245
-0.2302245	-0.2302245	-0.2302245	-0.2302245	-0.2302245	-0.2302245	-0.2302245	-0.2302245	-0.20224552	-0.2302245	-0.2302245	-0.2302245	-0.2302245	0.2687414	0.004581245	-0.16313042	-0.2302245	-0.2302245	-0.022654224	-0.14809313	-0.2302245	-0.2302245	-0.2302245	0.16405803	-0.2302245	-0.2302245	-0.2302245	-0.2302245	-0.2302245	-0.2302245	0.44304064	0.065524	-0.2302245	-0.2302245	-0.2302245	-0.2302245	-0.2302245	-0.2302245	-0.2302245	-0.2302245	-0.2302245	-0.2302245	-0.2302245	-0.2302245	-0.2302245	-0.21513282	-0.2302245	-0.2302245	-0.2302245	-0.2302245
1.086149	-0.2302245	-0.2302245	-0.2302245	-0.2302245	-0.019105775	-0.2302245	-0.2302245	-0.2302245	-0.2302245	-0.2302245	-0.2302245	-0.2302245	-0.2302245	-0.10810951	-0.2302245	-0.2302245	-0.2302245	-0.2302245	-0.22861063	-0.2302245	-0.2302245	-0.2302245	-0.2302245	-0.2302245	-0.2302245	-0.2302245	-0.2302245	-0.2302245	-0.2302245	1.3934726	0.3489252	-0.2302245	-0.2302245	-0.2302245	-0.2302245	-0.2302245	-0.2302245	-0.2302245	-0.2302245	-0.2302245	-0.2302245	-0.2302245	-0.2302245	0.17916898	-0.2302245	0.36051184	-0.2302245	-0.2302245	-0.2302245
-0.0923394	0.059469163	-0.2302245	0.73496944	-0.2302245	-0.2302245	0.71996653	-0.2302245	-0.2302245	-0.2302245	-0.2302245	-0.2302245	-0.2302245	-0.2302245	-0.2302245	-0.2302245	-0.2302245	-0.2302245	-0.2302245	-0.2302245	-0.2302245	-0.2302245	-0.2302245	-0.2302245	-0.2302245	-0.2302245	-0.2302245	-0.2302245	-0.2302245	-0.2302245	0.18193217	0.30234164	-0.2302245	-0.2302245	-0.2302245	-0.2302245	-0.2302245	-0.2302245	-0.2302245	-0.2302245	-0.2302245	-0.2302245	-0.2302245	-0.2302245	-0.2302245	-0.2302245	-0.2302245	-0.2302245	-0.2302245	-0.2302245
-0.2302245	0.727655	-0.2302245	0.5305346	0.28923702	-0.2302245	-0.2302245	-0.2302245	-0.2302245	-0.2302245	-0.2302245	-0.2302245	-0.2302245	-0.2302245	-0.2302245	-0.2302245	-0.2302245	-0.2302245	-0.2302245	-0.2302245	-0.2302245	-0.2302245	-0.2302245	-0.2302245	-0.2302245	-0.2302245	-0.2302245	-0.2302245	-0.2302245	-0.2302245	0.07859566	1.006059	-0.2302245	-0.2302245	-0.2302245	-0.2302245	-0.2302245	-0.2302245	-0.2302245	-0.2302245	-0.2302245	-0.2302245	-0.2302245	-0.2302245	-0.2302245	-0.2302245	0.75093704	1.1686928	0.32531202	-0.2302245
1.0006368	-0.2302245	-0.2302245	-0.2302245	-0.2302245	0.43875048	-0.2302245	-0.2302245	-0.2302245	-0.2302245	-0.2302245	-0.2302245	-0.2302245	-0.2302245	-0.2302245	-0.2302245	-0.2302245	-0.2302245	-0.2302245	0.5112674	-0.2302245	-0.2302245	-0.2302245	-0.2302245	-0.2302245	-0.2302245	-0.2302245	-0.2302245	-0.2302245	-0.2302245	0.85183007	-0.2302245	-0.2302245	-0.2302245	0.08663918	-0.2302245	-0.2302245	-0.2302245	-0.2302245	-0.2302245	-0.2302245	-0.2302245	-0.2302245	-0.2302245	-0.2302245	-0.2302245	-0.2302245	1.3030965	0.9106197	0.11730344
-0.2302245	-0.2302245	-0.2302245	-0.2302245	-0.2302245	-0.2302245	1.6342007	-0.2302245	-0.2302245	-0.2302245	-0.2302245	-0.2302245	-0.2302245	-0.09199515	-0.2302245	-0.2302245	-0.2302245	-0.2302245	-0.2302245	-0.2302245	-0.2302245	-0.2302245	-0.2302245	-0.2302245	-0.2302245	-0.2302245	-0.2302245	-0.2302245	-0.2302245	-0.2302245	0.48758388	1.5815382	-0.2302245	-0.2302245	-0.20713387	-0.2302245	-0.2302245	-0.2302245	-0.2302245	-0.2302245	-0.2302245	-0.2302245	-0.2302245	-0.2302245	0.011796586	-0.2302245	-0.2302245	-0.2302245	0.48682263	1.7193843
-0.2302245	-0.2302245	-0.2302245	0.39207315	-0.2302245	-0.2302245	-0.2302245	0.2894171	-0.2302245	-0.2302245	-0.2302245	-0.2302245	-0.2302245	-0.2302245	-0.2302245	-0.2302245	-0.2302245	-0.2302245	-0.2302245	-0.2302245	-0.2302245	-0.2302245	-0.2302245	-0.2302245	-0.2302245	-0.2302245	-0.2302245	-0.2302245	-0.2302245	-0.2302245	-0.2302245	0.048629392	-0.2302245	-0.2302245	-0.2302245	-0.2302245	-0.2302245	-0.2302245	-0.2302245	-0.2302245	-0.2302245	-0.2302245	-0.2302245	-0.2302245	-0.2302245	-0.2302245	-0.2302245	-0.2302245	-0.2302245	0.5695384
-0.2302245	-0.2302245	-0.2302245	-0.2302245	-0.2302245	-0.2302245	-0.2302245	-0.2302245	-0.2302245	-0.2302245	-0.2302245	-0.2302245	-0.2302245	-0.2302245	-0.2302245	-0.2302245	-0.2302245	-0.2302245	-0.2302245	-0.2302245	-0.2302245	-0.2302245	-0.2302245	-0.2302245	-0.2302245	-0.2302245	-0.2302245	-0.2302245	-0.2302245	0.21342905	-0.2302245	-0.2302245	1.2342561	-0.2302245	-0.2302245	-0.2302245	-0.15994185	-0.2302245	-0.2302245	-0.2302245	-0.2302245	-0.2302245	-0.2302245	-0.2302245	-0.2302245	-0.2302245	-0.2302245	-0.2302245	-0.2302245	-0.2302245
-0.2302245	-0.2302245	-0.2302245	-0.2302245	-0.2302245	-0.2302245	-0.2302245	-0.2302245	0.36100572	-0.2302245	-0.2302245	-0.2302245	-0.2302245	-0.2302245	-0.2302245	-0.2302245	-0.2302245	-0.2302245	-0.2302245	-0.2302245	-0.2302245	-0.2302245	-0.2302245	-0.2302245	-0.2302245	-0.2302245	-0.2302245	-0.2302245	-0.2302245	-0.2302245	0.11450658	-0.2302245	0.71861124	-0.2302245	-0.2302245	0.28587076	-0.2302245	-0.2302245	-0.2302245	-0.2302245	0.111609735	-0.2302245	-0.2302245	-0.2302245	-0.2302245	-0.2302245	-0.2302245	-0.2302245	-0.2302245	-0.2302245
-0.2302245	-0.018841147	0.06686586	-0.2302245	-0.2302245	-0.2302245	-0.2302245	-0.2302245	-0.2302245	-0.2302245	-0.2302245	-0.2302245	-0.2302245	-0.2302245	-0.2302245	-0.2302245	-0.2302245	-0.2302245	-0.2302245	-0.2302245	-0.2302245	-0.2302245	-0.2302245	-0.2302245	-0.2302245	-0.2302245	-0.2302245	-0.2302245	-0.2302245	-0.2302245	-0.2302245	-0.2302245	-0.2302245	-0.2302245	-0.2302245	-0.2302245	-0.2302245	-0.2302245	-0.2302245	-0.2302245	-0.2302245	-0.2302245	-0.2302245	-0.2302245	-0.2302245	-0.2302245	-0.2302245	-0.2302245	-0.2302245	-0.2302245
-0.2302245	0.4481028	0.18987077	-0.2302245	-0.2302245	-0.2302245	-0.2302245	-0.2302245	-0.2302245	-0.2302245	-0.2302245	-0.2302245	-0.2302245	-0.2302245	-0.2302245	-0.2302245	-0.2302245	-0.2302245	-0.2302245	-0.2302245	-0.2302245	-0.2302245	-0.2302245	-0.2302245	-0.2302245	-0.2302245	-0.2302245	-0.2302245	-0.2302245	-0.2302245	0.5341235	-0.2302245	-0.2302245	0.0052805506	-0.2302245	-0.22694008	-0.2302245	-0.2302245	-0.2302245	-0.2302245	-0.2302245	-0.2302245	-0.2302245	-0.2302245	-0.2302245	-0.2302245	-0.2302245	-0.2302245	-0.2302245	-0.2302245
-0.2302245	0.5810327	-0.2302245	-0.2302245	-0.2302245	-0.2302245	-0.2302245	-0.2302245	-0.2302245	-0.2302245	-0.2302245	-0.2302245	-0.21996818	-0.2302245	-0.2302245	-0.2302245	-0.2302245	-0.2302245	-0.2302245	-0.2302245	-0.2302245	-0.2302245	-0.2302245	-0.2302245	-0.2302245	-0.2302245	-0.2302245	-0.2302245	-0.2302245	-0.2302245	-0.2302245	-0.2302245	-0.2302245	-0.2302245	0.2777523	0.7644884	0.32523483	-0.2302245	-0.2302245	-0.2302245	0.2555564	-0.2302245	-0.2302245	-0.2302245	-0.2302245	-0.2302245	-0.2302245	-0.2302245	-0.2302245	-0.2302245
-0.2302245	1.7889782	-0.2302245	-0.2302245	-0.2302245	-0.2302245	-0.2302245	-0.2302245	-0.2302245	-0.2302245	-0.2302245	-0.2302245	-0.2302245	-0.2302245	-0.2302245	-0.2302245	-0.2302245	-0.2302245	-0.2302245	-0.2302245	-0.2302245	-0.2302245	-0.2302245	-0.2302245	-0.2302245	-0.2302245	-0.2302245	-0.2302245	-0.2302245	-0.2302245	0.40050685	-0.2302245	-0.2302245	-0.2302245	-0.2302245	-0.017449094	-0.2302245	-0.2302245	-0.2302245	-0.2302245	-0.2302245	-0.2302245	-0.2302245	-0.2302245	-0.2302245	-0.2302245	-0.2302245	-0.2302245	-0.2302245	-0.2302245
-0.2302245	0.8261287	0.5518835	-0.2302245	-0.2302245	-0.2302245	-0.2302245	-0.2302245	-0.2302245	-0.2302245	-0.2302245	0.23464338	-0.2302245	-0.2302245	-0.2302245	-0.2302245	-0.2302245	-0.2302245	-0.2302245	-0.2302245	-0.2302245	-0.2302245	-0.2302245	-0.2302245	-0.2302245	-0.2302245	-0.2302245	-0.2302245	-0.2302245	-0.2302245	0.2738781	-0.2302245	-0.2302245	-0.17580335	-0.2302245	-0.2302245	-0.2302245	-0.2302245	-0.2302245	-0.2302245	-0.2302245	-0.2302245	-0.2302245	-0.2302245	-0.2302245	-0.2302245	-0.2302245	-0.2302245	-0.2302245	-0.2302245
-0.0026873336	-0.2302245	0.22561789	-0.2302245	-0.2302245	-0.2302245	-0.2302245	-0.2302245	-0.2302245	-0.2302245	-0.2302245	-0.2302245	-0.2302245	-0.2302245	-0.2302245	-0.2302245	-0.2302245	-0.2302245	-0.2302245	-0.2302245	-0.2302245	-0.2302245	-0.2302245	-0.2302245	-0.2302245	-0.2302245	-0.2302245	-0.2302245	-0.2302245	-0.2302245	-0.2302245	-0.2302245	-0.2302245	-0.2302245	-0.2302245	-0.2302245	-0.2302245	-0.2302245	-0.2302245	-0.2302245	-0.2302245	-0.2302245	-0.2302245	-0.2302245	-0.2302245	-0.2302245	-0.2302245	-0.08477529	-0.2302245	-0.2302245
0.44796577	-0.2302245	-0.2302245	-0.2302245	-0.2302245	-0.2302245	-0.2302245	-0.2302245	-0.2302245	-0.2302245	-0.2302245	-0.2302245	-0.2302245	-0.2302245	-0.2302245	-0.2302245	-0.2302245	-0.2302245	-0.2302245	-0.2302245	-0.2302245	-0.2302245	-0.2302245	-0.2302245	-0.2302245	-0.2302245	-0.2302245	-0.2302245	-0.2302245	-0.2302245	-0.2302245	-0.2302245	-0.2302245	-0.2302245	-0.2302245	-0.2302245	-0.2302245	-0.2302245	-0.2302245	-0.2302245	-0.2302245	-0.2302245	-0.2302245	-0.2302245	-0.2302245	-0.2302245	-0.2302245	-0.2302245	-0.2302245	-0.2302245
1.3570251	-0.2302245	-0.2302245	-0.2302245	-0.2302245	-0.2302245	-0.2076624	-0.2302245	-0.2302245	-0.2302245	0.16625606	-0.2302245	-0.2302245	-0.2302245	-0.2302245	-0.2302245	-0.2302245	-0.2302245	-0.2302245	-0.2302245	-0.2302245	-0.2302245	-0.2302245	-0.2302245	-0.2302245	-0.2302245	-0.2302245	-0.2302245	-0.2302245	-0.2302245	-0.2302245	-0.2302245	-0.2302245	-0.2302245	-0.2302245	-0.2302245	-0.2302245	-0.2302245	-0.2302245	-0.2302245	-0.2302245	-0.2302245	-0.2302245	-0.2302245	-0.2302245	-0.2302245	-0.2302245	-0.2302245	-0.2302245	0.06041784
0.8015623	-0.2302245	-0.2302245	-0.2302245	-0.2302245	-0.2302245	-0.2302245	-0.2302245	-0.2302245	-0.2302245	0.48047966	-0.2302245	-0.2302245	-0.2302245	-0.2302245	-0.2302245	-0.2302245	-0.2302245	-0.2302245	-0.2302245	-0.2302245	-0.2302245	-0.2302245	-0.2302245	-0.2302245	-0.2302245	-0.2302245	-0.2302245	-0.2302245	-0.2302245	-0.2302245	1.7003644	-0.2302245	-0.2302245	-0.2302245	-0.2302245	-0.2302245	-0.2302245	-0.2302245	-0.2302245	-0.2302245	-0.2302245	-0.2302245	-0.2302245	-0.2302245	-0.2302245	-0.2302245	-0.2302245	-0.2302245	-0.2302245
0.5454043	-0.2302245	-0.2302245	-0.2302245	-0.2302245	-0.2302245	-0.2302245	-0.2302245	-0.2302245	-0.2302245	-0.2302245	-0.2302245	-0.2302245	-0.2302245	0.19788598	-0.2302245	-0.2302245	-0.2302245	-0.2302245	-0.2302245	-0.2302245	-0.2302245	-0.2302245	-0.2302245	-0.2302245	0.16427495	-0.2302245	-0.2302245	-0.2302245	-0.2302245	-0.14491078	-0.2302245	-0.2302245	-0.2302245	-0.2302245	-0.2302245	-0.2302245	-0.2302245	-0.2302245	-0.2302245	-0.2302245	-0.2302245	-0.2302245	-0.2302245	-0.2302245	-0.2302245	-0.2302245	-0.2302245	-0.2302245	-0.2302245
0.5350491	-0.2302245	-0.2302245	-0.2302245	-0.2302245	-0.2302245	-0.2302245	-0.2302245	-0.2302245	0.693888	-0.2302245	-0.2302245	-0.2302245	-0.2302245	-0.2302245	-0.2302245	-0.2302245	-0.2302245	-0.2302245	-0.2302245	-0.2302245	-0.2302245	-0.2302245	-0.2302245	-0.2302245	-0.2302245	0.8137884	-0.2302245	-0.2302245	0.50925183	-0.2302245	-0.2302245	-0.2302245	-0.2302245	-0.2302245	-0.2302245	-0.2302245	-0.2302245	-0.2302245	-0.2302245	-0.2302245	-0.2302245	0.30252895	-0.2302245	-0.2302245	-0.2302245	-0.2302245	-0.2302245	-0.2302245	-0.2302245
-0.2302245	-0.2302245	-0.2302245	-0.2302245	-0.2302245	-0.2302245	-0.2302245	-0.2302245	-0.2302245	0.8096506	-0.2302245	-0.2302245	-0.2302245	-0.2302245	-0.2302245	-0.2302245	-0.2302245	-0.2302245	-0.2302245	-0.2302245	-0.2302245	-0.2302245	-0.2302245	-0.2302245	-0.2302245	-0.2302245	1.098748	0.35782868	2.3966627	-0.2302245	-0.2302245	-0.2302245	-0.2302245	-0.2302245	-0.2302245	-0.2302245	-0.2302245	-0.2302245	-0.2302245	0.13580024	-0.2302245	-0.2302245	-0.2302245	-0.2302245	-0.2302245	-0.2302245	-0.2302245	-0.2302245	-0.2302245	-0.2302245
-0.2302245	-0.2302245	-0.2302245	-0.2302245	-0.2302245	-0.2302245	-0.2302245	-0.2302245	-0.2302245	-0.2302245	-0.2302245	-0.2302245	-0.2302245	-0.2302245	-0.2302245	-0.2302245	-0.2302245	-0.2302245	-0.2302245	-0.2302245	-0.038920082	-0.2302245	-0.2302245	-0.2302245	-0.2302245	-0.2302245	1.6359648	0.5773309	-0.2302245	-0.2302245	-0.2302245	-0.2302245	-0.2302245	-0.2302245	-0.2302245	-0.2302245	-0.2302245	-0.2302245	-0.2302245	0.46168607	-0.2302245	-0.2302245	-0.2302245	-0.2302245	-0.2302245	-0.2302245	-0.2302245	-0.2302245	-0.2302245	-0.2302245
-0.2302245	-0.2302245	-0.2302245	-0.2302245	-0.2302245	-0.2302245	-0.2302245	-0.2302245	-0.2302245	-0.10081133	-0.2302245	-0.2302245	-0.2302245	-0.2302245	-0.2302245	-0.2302245	-0.2302245	-0.2302245	-0.2302245	-0.2302245	-0.2302245	0.30915803	-0.2302245	-0.2302245	-0.2302245	1.8312991	2.5735767	-0.2302245	-0.2302245	-0.2302245	-0.2302245	-0.2302245	-0.2302245	-0.2302245	-0.2302245	-0.2302245	-0.06042783	-0.2302245	-0.2302245	-0.2302245	0.8200567	-0.2302245	-0.2302245	-0.2302245	-0.0717054	-0.2302245	-0.2302245	-0.2302245	-0.2302245	-0.2302245
-0.2302245	-0.2302245	-0.2302245	-0.2302245	-0.2302245	-0.2302245	-0.2302245	-0.2302245	-0.2302245	-0.2302245	-0.2302245	-0.2302245	-0.2302245	-0.2302245	-0.2302245	-0.2302245	-0.2302245	-0.2302245	-0.2302245	-0.2302245	-0.2302245	1.0983342	-0.2302245	-0.2302245	-0.2302245	1.1082813	-0.2302245	-0.2302245	-0.2302245	0.44230145	-0.2302245	-0.2302245	-0.2302245	-0.2302245	-0.2302245	-0.2302245	0.026784923	-0.2302245	-0.2302245	-0.2302245	0.32291588	-0.2302245	-0.2302245	-0.2302245	-0.2302245	-0.2302245	-0.2302245	-0.2302245	-0.2302245	-0.2302245
-0.2302245	-0.2302245	-0.2302245	-0.2302245	-0.2302245	-0.2302245	-0.2302245	-0.2302245	-0.1484566	-0.2302245	-0.2302245	-0.2302245	-0.2302245	-0.2302245	-0.2302245	-0.2302245	-0.2302245	-0.2302245	-0.2302245	-0.2302245	-0.2302245	-0.067914605	-0.2302245	1.0692551	2.2913618	-0.2302245	-0.2302245	-0.2302245	-0.2302245	-0.2302245	-0.2302245	-0.2302245	-0.2302245	-0.2302245	-0.2302245	-0.2302245	-0.2302245	-0.2302245	-0.2302245	-0.2302245	-0.2302245	-0.2302245	-0.2302245	-0.2302245	-0.2302245	-0.2302245	-0.2302245	-0.2302245	-0.2302245	-0.2302245
-0.2302245	-0.2302245	-0.2302245	-0.2302245	-0.2302245	0.21552257	0.2911071	-0.2302245	-0.2302245	-0.2302245	-0.2302245	-0.2302245	-0.2302245	-0.2302245	-0.2302245	-0.2302245	-0.2302245	-0.2302245	-0.2302245	-0.2302245	-0.2302245	0.3326828	-0.22797164	-0.2302245	-0.2302245	-0.2302245	-0.2302245	-0.2302245	-0.2302245	-0.2302245	0.65849483	-0.2302245	-0.2302245	-0.2302245	-0.2302245	-0.2302245	-0.2302245	-0.2302245	-0.2302245	-0.2302245	-0.2302245	-0.2302245	-0.2302245	-0.2302245	-0.2302245	-0.2302245	-0.2302245	-0.2302245	-0.2302245	-0.2302245
-0.2302245	-0.2302245	-0.2302245	-0.2302245	0.0349339	1.0696038	-0.2302245	-0.2302245	1.9945177	-0.2302245	-0.2302245	-0.2302245	-0.2302245	-0.2302245	-0.2302245	-0.2302245	-0.2302245	-0.2302245	-0.2302245	-0.2302245	-0.2302245	-0.2302245	-0.18650171	-0.2302245	-0.2302245	-0.2302245	-0.2302245	-0.2302245	-0.2302245	-0.2302245	-0.2302245	0.018359156	-0.2302245	-0.2302245	-0.2302245	-0.2302245	-0.2302245	-0.2302245	-0.2302245	-0.2302245	-0.2302245	-0.2302245	-0.2302245	-0.2302245	-0.2302245	-0.2302245	-0.2302245	-0.2302245	-0.2302245	-0.2302245
-0.2302245	-0.2302245	-0.2302245	-0.2302245	0.22112726	0.35315746	-0.2302245	-0.2302245	0.626627	-0.2302245	-0.2302245	-0.2302245	-0.2302245	-0.2302245	-0.2302245	-0.2302245	-0.2302245	-0.2302245	-0.2302245	-0.2302245	-0.2302245	-0.2302245	-0.2302245	-0.2302245	-0.2302245	-0.2302245	-0.2302245	-0.2302245	-0.2302245	-0.2302245	-0.2302245	-0.2302245	-0.2302245	-0.2302245	-0.2302245	-0.2302245	-0.2302245	-0.2302245	-0.2302245	-0.2302245	-0.2302245	-0.2302245	-0.2302245	-0.2302245	-0.2302245	-0.2302245	-0.2302245	-0.2302245	-0.2302245	-0.2302245
-0.2302245	-0.2302245	-0.2302245	-0.2302245	0.49130815	-0.2302245	-0.2302245	-0.2302245	0.58988744	-0.2302245	-0.2302245	-0.2302245	-0.2302245	-0.2302245	-0.2302245	-0.2302245	-0.2302245	-0.2302245	-0.2302245	-0.2302245	-0.2302245	-0.2302245	-0.2302245	-0.2302245	-0.2302245	-0.2302245	-0.2302245	-0.2302245	-0.2302245	-0.2302245	-0.2302245	-0.2302245	-0.2302245	-0.2302245	-0.2302245	-0.2302245	-0.2302245	-0.2302245	-0.2302245	-0.2302245	-0.2302245	-0.2302245	-0.2302245	-0.2302245	-0.2302245	-0.2302245	-0.2302245	-0.2302245	-0.2302245	-0.2302245
-0.2302245	-0.2302245	-0.2302245	-0.2302245	-0.2302245	-0.2302245	-0.2302245	1.0381455	-0.2302245	-0.2302245	-0.2302245	-0.2302245	-0.2302245	-0.2302245	-0.2302245	-0.2302245	-0.2302245	-0.2302245	-0.2302245	-0.2302245	-0.2302245	-0.2302245	-0.2302245	-0.2302245	-0.020245096	-0.2302245	-0.2302245	-0.2302245	-0.2302245	-0.2302245	-0.2302245	-0.2302245	-0.2302245	-0.2302245	-0.2302245	-0.2302245	-0.2302245	-0.2302245	-0.2302245	-0.2302245	-0.2302245	-0.2302245	-0.2302245	-0.2302245	-0.2302245	-0.2302245	-0.2302245	-0.2302245	-0.2302245	-0.2302245
-0.2302245	-0.2302245	-0.2302245	-0.11779698	-0.2302245	-0.2302245	-0.2302245	1.7956028	-0.2302245	-0.2302245	-0.2302245	-0.2302245	-0.2302245	-0.2302245	-0.2302245	-0.2302245	-0.2302245	-0.2302245	-0.2302245	-0.2302245	-0.2302245	-0.2302245	-0.2302245	-0.2302245	-0.2302245	-0.2302245	-0.2302245	-0.2302245	-0.2302245	-0.2302245	-0.2302245	-0.2302245	-0.2302245	-0.2302245	-0.2302245	-0.2302245	-0.2302245	-0.2302245	-0.2302245	-0.2302245	-0.2302245	-0.2302245	-0.2302245	-0.2302245	-0.2302245	-0.2302245	-0.2302245	-0.2302245	-0.2302245	-0.2302245
-0.2302245	-0.2302245	-0.1282447	-0.2302245	0.043589484	-0.2302245	-0.14796823	1.7393124	0.18746895	-0.2302245	-0.2302245	-0.2302245	-0.2302245	-0.2302245	-0.2302245	-0.2302245	-0.2302245	-0.2302245	-0.2302245	-0.2302245	-0.2302245	-0.2302245	-0.2302245	-0.2302245	-0.2302245	-0.2302245	-0.2302245	-0.2302245	-0.2302245	-0.2302245	-0.2302245	-0.2302245	-0.2302245	-0.2302245	-0.2302245	-0.2302245	-0.2302245	-0.2302245	-0.2302245	-0.2302245	-0.2302245	-0.2302245	-0.2302245	-0.14872073	-0.2302245	-0.2302245	-0.2302245	-0.2302245	-0.2302245	-0.2302245
-0.2302245	1.7512592	0.89322555	0.68766737	-0.05240727	-0.2302245	2.2999635	0.048677705	0.6889554	0.2268915	-0.2302245	-0.2302245	-0.2302245	-0.2302245	-0.2302245	-0.2302245	-0.2302245	-0.2302245	-0.2302245	-0.2302245	-0.2302245	-0.2302245	-0.2302245	-0.2302245	-0.2302245	-0.2302245	-0.2302245	-0.2302245	-0.2302245	-0.2302245	-0.2302245	-0.2302245	-0.2302245	-0.2302245	-0.2302245	-0.2302245	-0.2302245	-0.2302245	-0.2302245	-0.2302245	-0.2302245	-0.2302245	-0.2302245	-0.2302245	-0.2302245	-0.2302245	-0.2302245	-0.2302245	-0.2302245	-0.2302245
-0.056887608	0.2215751	1.5964144	-0.2302245	-0.2302245	-0.2302245	1.7653673	-0.2302245	-0.2302245	0.6845436	-0.2302245	-0.2302245	-0.2302245	-0.2302245	-0.2302245	-0.2302245	-0.2302245	-0.2302245	-0.2302245	-0.2302245	-0.2302245	-0.2302245	-0.2302245	-0.2302245	-0.2302245	-0.2302245	-0.2302245	-0.11164169	-0.2302245	-0.2302245	-0.2302245	-0.2302245	-0.2302245	-0.2302245	-0.2302245	-0.2302245	-0.2302245	-0.2302245	-0.2302245	-0.2302245	-0.2302245	-0.2302245	-0.2302245	-0.2302245	-0.2302245	-0.2302245	-0.2302245	-0.2302245	-0.2302245	-0.2302245
0.21623914	0.9802534	1.4836415	-0.2302245	-0.2302245	-0.2302245	2.8502424	-0.008258253	-0.2302245	-0.2302245	-0.2302245	-0.2302245	-0.2302245	-0.2302245	-0.2302245	-0.2302245	-0.2302245	-0.2302245	-0.2302245	-0.2302245	-0.2302245	-0.2302245	-0.2302245	-0.2302245	-0.2302245	-0.2302245	-0.2302245	-0.2302245	-0.2302245	-0.2302245	-0.2302245	-0.2302245	-0.2302245	-0.2302245	-0.2302245	-0.2302245	-0.2302245	-0.2302245	-0.2302245	-0.2302245	0.32933092	-0.035397142	-0.2302245	-0.2302245	-0.2302245	-0.2302245	-0.2302245	-0.2302245	-0.2302245	-0.2302245
1.259119	1.3316448	-0.2302245	-0.2302245	-0.2302245	0.6497521	0.8495798	-0.2302245	-0.2302245	-0.2302245	0.097862124	-0.2302245	-0.2302245	-0.2302245	-0.2302245	-0.15203133	-0.2302245	-0.2302245	-0.2302245	-0.2302245	-0.2302245	-0.2302245	-0.2302245	-0.2302245	-0.2302245	-0.2302245	-0.2302245	-0.2302245	-0.2302245	-0.2302245	-0.2302245	-0.2302245	-0.2302245	-0.2302245	-0.2302245	-0.2302245	-0.2302245	-0.2302245	-0.2302245	-0.2302245	0.23591568	-0.2302245	-0.2302245	-0.2302245	-0.2302245	-0.2302245	-0.2302245	-0.2302245	-0.2302245	-0.2302245
1.2794753	0.75124556	-0.2302245	-0.2302245	-0.2302245	-0.07736948	1.5092475	-0.2302245	-0.2302245	-0.2302245	0.36445147	-0.2302245	-0.2302245	-0.2302245	-0.2302245	0.73054963	-0.2302245	-0.2302245	-0.2302245	-0.2302245	-0.2302245	-0.2302245	-0.2302245	-0.2302245	0.11285005	-0.2302245	-0.2302245	-0.2302245	-0.2302245	-0.2302245	-0.2302245	-0.2302245	-0.2302245	-0.2302245	-0.2302245	-0.2302245	-0.2302245	-0.2302245	-0.2302245	-0.2302245	-0.2302245	-0.2302245	-0.2302245	-0.2302245	-0.2302245	-0.2302245	-0.2302245	-0.2302245	-0.2302245	-0.2302245
-0.2302245	-0.2302245	-0.2302245	-0.2302245	-0.2302245	1.2465222	0.06327278	-0.2302245	-0.2302245	-0.2302245	0.07699148	-0.2302245	-0.2302245	-0.2302245	-0.2302245	-0.2302245	-0.2302245	-0.2302245	-0.2302245	-0.2302245	-0.2302245	-0.2302245	-0.2302245	-0.2302245	0.24023627	-0.2302245	-0.2302245	-0.2302245	-0.2302245	-0.2302245	-0.2302245	-0.2302245	-0.2302245	-0.2302245	-0.2302245	-0.2302245	-0.2302245	0.5829812	0.7214466	-0.2302245	-0.2302245	-0.2302245	-0.2302245	-0.2302245	-0.2302245	-0.2302245	-0.2302245	-0.2302245	-0.2302245	-0.2302245
-0.10326891	-0.14848259	-0.2302245	-0.2302245	-0.2302245	0.3487569	-0.19869614	-0.2302245	-0.2302245	-0.2302245	0.3010817	-0.2302245	-0.2302245	-0.2302245	-0.2302245	-0.2302245	-0.2302245	-0.2302245	-0.2302245	-0.2302245	-0.2302245	-0.2302245	-0.2302245	-0.2302245	0.50673705	-0.2302245	-0.2302245	-0.2302245	-0.2302245	-0.2302245	-0.2302245	-0.2302245	-0.2302245	-0.084698625	-0.2302245	-0.2302245	0.18281415	0.30266726	-0.2302245	-0.1243493	-0.2302245	-0.2302245	-0.09910392	-0.2302245	-0.2302245	-0.2302245	-0.2302245	-0.2302245	-0.2302245	-0.2302245
-0.2302245	-0.2302245	-0.2302245	-0.2302245	-0.2302245	0.6310981	0.7826443	-0.2302245	-0.2302245	-0.2302245	0.55382043	-0.2302245	-0.2302245	-0.2302245	-0.2302245	-0.2302245	-0.2302245	-0.2302245	-0.2302245	-0.2302245	0.6650364	-0.2302245	-0.2302245	-0.2302245	-0.2302245	-0.2302245	-0.2302245	-0.2302245	-0.2302245	-0.2302245	-0.2302245	-0.2302245	-0.2302245	-0.2302245	-0.2302245	-0.2302245	-0.2302245	-0.2302245	-0.2302245	-0.2302245	-0.2302245	0.67605245	-0.2302245	-0.2302245	-0.2302245	-0.2302245	-0.2302245	-0.2302245	-0.2302245	-0.2302245
-0.2302245	-0.2302245	-0.2302245	-0.10682756	-0.2302245	-0.2302245	1.3588644	-0.2302245	-0.2302245	-0.2302245	-0.2302245	0.3061597	-0.2302245	-0.2302245	-0.2302245	-0.2302245	-0.2302245	-0.2302245	-0.2302245	-0.2302245	-0.2302245	-0.2302245	-0.113535434	-0.2302245	-0.2302245	-0.2302245	-0.2302245	-0.2302245	-0.2302245	-0.2302245	-0.2302245	-0.2302245	-0.010003055	-0.2302245	-0.2302245	-0.2302245	-0.2302245	-0.2302245	-0.22102426	-0.2302245	-0.2302245	2.338109	-0.2302245	-0.2302245	-0.2302245	-0.2302245	-0.2302245	-0.2302245	-0.2302245	-0.2302245
-0.2302245	-0.2302245	-0.2302245	-0.2302245	0.085467465	0.13922182	0.8905023	-0.2302245	-0.2302245	-0.2302245	0.7533461	3.3575184	-0.2302245	-0.2302245	-0.2302245	-0.2302245	-0.2302245	-0.2302245	-0.2302245	-0.2302245	-0.2302245	-0.2302245	-0.21146137	-0.2302245	-0.2302245	-0.2302245	-0.2302245	-0.2302245	-0.2302245	-0.2302245	-0.2302245	-0.2302245	-0.2302245	-0.2302245	-0.2302245	-0.2302245	-0.2302245	-0.2302245	0.86813617	-0.2302245	-0.024118554	0.75203425	-0.2302245	-0.2302245	-0.2302245	-0.2302245	-0.2302245	-0.2302245	-0.2302245	-0.2302245
-0.2302245	-0.2302245	-0.2302245	-0.2302245	0.77212703	0.08439145	0.70137346	-0.2302245	-0.2302245	-0.2302245	-0.2302245	2.9489663	0.7185326	-0.2302245	-0.2302245	-0.2302245	-0.2302245	-0.2302245	-0.2302245	-0.2302245	-0.2302245	-0.2302245	-0.2302245	-0.2302245	-0.2302245	-0.2302245	-0.2302245	-0.2302245	-0.2302245	-0.2302245	-0.2302245	-0.2302245	-0.2302245	-0.2302245	-0.2302245	-0.2302245	-0.2302245	0.21755487	-0.2302245	-0.2302245	0.7628673	-0.2302245	-0.2302245	-0.2302245	-0.2302245	-0.2302245	-0.2302245	-0.2302245	-0.2302245	-0.2302245
-0.2302245	-0.2302245	-0.2302245	-0.2302245	0.28137976	-0.2302245	1.1923134	-0.0017947003	-0.2302245	-0.2302245	-0.2302245	2.0101588	1.732853	-0.2302245	-0.2302245	-0.2302245	-0.2302245	-0.2302245	-0.2302245	-0.2302245	-0.2302245	-0.2302245	0.03362689	-0.2302245	-0.2302245	-0.20045799	-0.2302245	-0.2302245	0.0038179276	-0.2302245	-0.2302245	-0.2302245	-0.2302245	-0.2302245	-0.2302245	-0.2302245	1.2161405	0.20170628	0.310414	0.80933195	-0.2302245	-0.2302245	-0.2302245	-0.2302245	-0.2302245	-0.2302245	-0.2302245	-0.2302245	-0.2302245	-0.2302245
-0.2302245	-0.2302245	-0.2302245	-0.2302245	-0.2302245	-0.2302245	1.2613182	-0.2302245	-0.2302245	0.16518484	-0.2302245	0.9128301	2.0474825	-0.2302245	-0.2302245	-0.2302245	-0.2302245	-0.2302245	-0.2302245	-0.2302245	-0.2302245	-0.2302245	0.15120985	-0.2302245	-0.2302245	-0.2302245	-0.2302245	-0.2302245	-0.2302245	-0.2302245	-0.2302245	-0.2302245	-0.2302245	-0.2302245	-0.2302245	-0.2302245	1.4092182	0.049862098	-0.2302245	2.1010797	-0.2302245	-0.2302245	-0.2302245	-0.10095445	-0.2302245	-0.2302245	-0.2302245	-0.2302245	-0.2302245	-0.2302245
-0.2302245	-0.2302245	-0.2302245	-0.2302245	-0.2302245	-0.2302245	-0.14817448	-0.2302245	-0.2302245	-0.2302245	0.20306353	-0.2302245	0.8957605	-0.2302245	-0.2302245	-0.2302245	-0.017607538	-0.2302245	-0.2302245	-0.2302245	-0.2302245	-0.2302245	-0.2302245	-0.2302245	-0.2302245	-0.2302245	-0.2302245	-0.2302245	-0.2302245	-0.2302245	-0.2302245	-0.2302245	-0.2302245	-0.2302245	-0.2302245	1.1513265	1.3032213	-0.2302245	1.4752585	-0.2302245	-0.2302245	-0.2302245	-0.2302245	-0.2302245	-0.2302245	-0.2302245	-0.2302245	-0.2302245	-0.2302245	-0.2302245
-0.2302245	-0.2302245	-0.2302245	-0.2302245	-0.2302245	-0.2302245	-0.2302245	-0.2302245	-0.003701458	-0.2302245	-0.2302245	2.3255773	1.3845514	-0.0209933	-0.2302245	-0.2302245	0.06754498	-0.2302245	-0.2302245	-0.2302245	-0.2302245	-0.2302245	-0.2302245	-0.2302245	-0.2302245	-0.2302245	-0.2302245	-0.2302245	-0.2302245	0.016495228	-0.2302245	-0.2302245	-0.2302245	-0.2302245	-0.2302245	1.6545383	-0.2302245	0.11831317	0.61451197	-0.2302245	-0.2302245	-0.2302245	-0.2302245	-0.2302245	-0.2302245	-0.2302245	-0.2302245	-0.2302245	-0.2302245	-0.2302245
-0.2302245	-0.2302245	-0.2302245	-0.03421776	-0.2302245	0.13371025	-0.2302245	-0.2302245	1.3413937	-0.2302245	-0.2302245	-0.043065604	1.8680401	0.15697666	-0.2302245	-0.2302245	1.0043364	-0.2302245	-0.2302245	-0.2302245	-0.2302245	-0.2302245	-0.2302245	-0.2302245	-0.2302245	-0.2302245	-0.2302245	-0.2302245	-0.2302245	-0.16856955	-0.2302245	-0.2302245	-0.2302245	-0.2302245	0.62800646	1.0187125	-0.2302245	1.3468302	-0.2302245	-0.2302245	-0.2302245	-0.2302245	-0.2302245	-0.2302245	-0.2302245	-0.2302245	-0.2302245	-0.2302245	-0.2302245	-0.2302245
-0.2302245	-0.2302245	-0.2302245	-0.03305443	-0.2302245	-0.2302245	-0.2302245	-0.2302245	-0.2302245	-0.14334135	-0.2302245	-0.2302245	1.1476152	1.9983194	-0.2302245	0.041000947	0.13027893	-0.2302245	-0.2302245	-0.2302245	-0.2302245	-0.2302245	-0.2302245	-0.2302245	-0.2302245	-0.2302245	-0.2302245	-0.2302245	-0.2302245	-0.2302245	-0.2302245	-0.2302245	-0.2302245	-0.07267501	0.281178	-0.2302245	-0.2302245	-0.20192523	-0.2302245	-0.2302245	-0.2302245	-0.2302245	-0.2302245	0.9555905	-0.16090833	-0.2302245	-0.2302245	-0.2302245	-0.2302245	-0.2302245
-0.2302245	-0.2302245	-0.2302245	0.5491625	-0.2302245	-0.2302245	-0.2302245	-0.2302245	-0.2302245	0.37812868	-0.2302245	-0.2302245	0.7705671	-0.2302245	-0.2302245	-0.2302245	1.1813489	-0.2302245	1.4074824	-0.2302245	-0.2302245	-0.2302245	-0.2302245	-0.2302245	-0.2302245	-0.2302245	-0.2302245	-0.2302245	-0.2302245	-0.2302245	0.13940793	-0.2302245	-0.08781547	1.0848594	-0.2302245	-0.2302245	0.24550578	-0.2302245	-0.2302245	-0.2302245	-0.2302245	-0.2302245	-0.2302245	0.022677405	-0.2302245	-0.2302245	-0.2302245	-0.2302245	-0.2302245	-0.2302245
-0.2302245	-0.2302245	-0.2302245	-0.2302245	-0.2302245	-0.2302245	-0.2302245	-0.2302245	-0.2302245	-0.2302245	0.5088279	-0.2302245	0.78542084	-0.2302245	-0.2302245	-0.2302245	-0.2302245	-0.2302245	-0.2302245	-0.2302245	-0.2302245	-0.2302245	-0.2302245	-0.2302245	-0.2302245	-0.2302245	-0.2302245	-0.2302245	-0.2302245	0.0076404624	0.57230383	-0.2302245	-0.2302245	-0.2302245	-0.2302245	-0.2302245	-0.076668695	-0.2302245	-0.039870035	-0.2302245	-0.2302245	-0.2302245	-0.2302245	0.73737925	-0.2302245	-0.2302245	0.07269205	-0.2302245	0.03526951	0.31243643
-0.2302245	-0.2302245	-0.2302245	-0.2302245	-0.030947153	-0.2302245	-0.2302245	-0.2302245	-0.2302245	-0.2302245	-0.2302245	-0.2302245	-0.2302245	-0.2302245	-0.2302245	-0.2302245	-0.2302245	-0.2302245	-0.2302245	-0.2302245	-0.2302245	-0.2302245	-0.2302245	-0.2302245	-0.2302245	-0.2302245	-0.2302245	-0.2302245	0.5056231	-0.2302245	-0.2302245	0.9686883	0.28606316	-0.2302245	2.0200377	-0.2302245	-0.2302245	-0.2302245	-0.2302245	-0.2302245	-0.2302245	-0.2302245	-0.2302245	2.4430845	-0.2302245	-0.116926186	-0.20425098	-0.2302245	2.2567556	-0.2302245
-0.2302245	-0.2302245	-0.2302245	-0.2302245	-0.2302245	-0.2302245	-0.2302245	-0.2302245	-0.2302245	-0.2302245	-0.2302245	-0.2302245	1.0707263	-0.2302245	-0.2302245	-0.2302245	-0.2302245	-0.2302245	-0.2302245	-0.2302245	-0.2302245	-0.2302245	-0.2302245	-0.2302245	-0.2302245	-0.2302245	-0.2302245	-0.2302245	1.2453135	0.6142004	-0.2302245	-0.2302245	2.3393526	-0.2302245	0.07633793	-0.2302245	-0.2302245	-0.2302245	-0.2302245	-0.2302245	-0.2302245	-0.2302245	-0.2302245	-0.2302245	-0.2302245	-0.2302245	-0.2302245	-0.2302245	0.9316688	-0.2302245
-0.2302245	-0.2302245	-0.2302245	-0.2302245	-0.2302245	-0.2302245	-0.2302245	-0.2302245	-0.2302245	-0.2302245	-0.2302245	-0.2302245	2.0515528	-0.2302245	-0.2302245	-0.2302245	-0.2302245	-0.2302245	-0.2302245	-0.2302245	-0.2302245	-0.2302245	-0.2302245	-0.17496973	-0.2302245	-0.2302245	-0.2302245	-0.2302245	1.0526955	-0.2302245	0.118667625	-0.2302245	1.089964	0.41871136	0.11081958	-0.2302245	-0.2302245	-0.2302245	-0.2302245	-0.2302245	-0.2302245	-0.2302245	-0.2302245	-0.2302245	-0.2302245	-0.2302245	-0.2302245	0.9298603	-0.2302245	1.602609
-0.2302245	-0.2302245	-0.2302245	-0.2302245	-0.2302245	-0.2302245	-0.2302245	-0.2302245	-0.2302245	-0.2302245	-0.2302245	-0.2302245	2.6792917	-0.2302245	-0.2302245	-0.2302245	-0.2302245	-0.2302245	-0.2302245	-0.2302245	-0.2302245	-0.2302245	-0.2302245	-0.2302245	-0.2302245	-0.2302245	-0.2302245	0.9103761	-0.2302245	1.7313979	-0.2302245	0.07161796	2.4457679	1.6684903	0.60919803	-0.2302245	-0.2302245	-0.2302245	-0.2302245	-0.2302245	-0.2302245	-0.2302245	-0.2302245	-0.2302245	-0.2302245	-0.2302245	0.06399319	-0.2302245	0.30855715	0.39219913
-0.2302245	-0.2302245	-0.2302245	-0.2302245	-0.2302245	-0.2302245	-0.2302245	-0.2302245	-0.2302245	-0.2302245	-0.2302245	-0.2302245	0.20766051	-0.073589824	-0.2302245	-0.2302245	-0.2302245	-0.2302245	-0.2302245	-0.2302245	-0.2302245	0.23397616	-0.2302245	-0.2302245	-0.2302245	-0.2302245	-0.2302245	1.0077391	1.3003572	0.9478874	-0.2302245	-0.2302245	0.45257327	1.8842396	-0.2302245	-0.2302245	-0.2302245	-0.2302245	-0.2302245	-0.2302245	-0.2302245	-0.2302245	-0.2302245	-0.2302245	-0.2302245	-0.2302245	0.9833285	1.1532141	-0.2302245	-0.2302245
-0.2302245	-0.2302245	-0.2302245	-0.2302245	-0.2302245	-0.2302245	-0.2302245	-0.2302245	-0.2302245	-0.2302245	-0.2302245	-0.2302245	-0.2302245	-0.2302245	0.091638625	-0.2302245	-0.2302245	-0.2302245	-0.2302245	-0.2302245	-0.2302245	-0.2302245	-0.2302245	-0.2302245	-0.2302245	-0.2302245	-0.2302245	1.0565369	-0.05333458	0.29906163	-0.2302245	-0.2302245	0.99248636	-0.2302245	1.827598	-0.2302245	-0.2302245	-0.2302245	-0.2302245	-0.2302245	-0.2302245	-0.2302245	-0.2302245	-0.2302245	-0.2302245	0.9969215	-0.2302245	1.3310047	-0.2302245	-0.2302245
-0.2302245	-0.2302245	-0.2302245	-0.2302245	-0.2302245	-0.2302245	-0.2302245	-0.2302245	-0.2302245	-0.2302245	-0.2302245	-0.2302245	1.5783479	0.03814249	-0.2302245	-0.2302245	-0.2302245	1.0409051	-0.2302245	-0.2302245	-0.2302245	-0.2302245	-0.2302245	-0.2302245	-0.2302245	-0.2302245	2.786846	-0.2302245	-0.2302245	-0.2302245	-0.2302245	-0.2302245	-0.2302245	-0.2302245	2.8487277	-0.2302245	-0.2302245	-0.2302245	-0.2302245	-0.2302245	-0.2302245	-0.2302245	-0.2302245	-0.2302245	0.16967061	0.51212364	0.07993591	1.0136763	0.9184189	-0.07904235
-0.2302245	-0.2302245	-0.2302245	-0.2302245	-0.2302245	-0.2302245	1.4016719	-0.2302245	-0.2302245	-0.2302245	-0.2302245	-0.2302245	-0.2302245	-0.2302245	-0.2302245	-0.2302245	-0.2302245	-0.2302245	-0.2302245	-0.2302245	-0.2302245	-0.2302245	-0.2302245	-0.2302245	-0.2302245	-0.2302245	-0.2302245	-0.2302245	-0.2302245	-0.2302245	-0.2302245	-0.2302245	-0.2302245	-0.2302245	-0.2302245	1.3743998	-0.2302245	-0.2302245	-0.2302245	-0.2302245	-0.2302245	-0.2302245	-0.2302245	-0.2302245	-0.030830903	-0.2302245	0.6003977	0.7354865	-0.055951674	1.9603381
-0.2302245	-0.2302245	-0.2302245	-0.2302245	-0.2302245	-0.2302245	-0.2302245	-0.2302245	-0.2302245	-0.2302245	-0.2302245	-0.2302245	0.5090325	-0.2302245	-0.2302245	-0.2302245	-0.2302245	-0.2302245	-0.2302245	-0.2302245	-0.2302245	-0.2302245	-0.2302245	1.3243116	-0.2302245	-0.2302245	-0.2302245	0.14262128	0.52904505	-0.2302245	-0.2302245	-0.2302245	-0.2302245	-0.2302245	-0.2302245	1.347068	-0.2302245	-0.2302245	-0.2302245	-0.2302245	-0.2302245	-0.2302245	-0.2302245	-0.2302245	-0.2302245	-0.2302245	0.9245732	0.7277407	-0.2302245	-0.043561414
-0.2302245	-0.2302245	-0.2302245	-0.2302245	-0.2302245	-0.2302245	-0.2302245	-0.2302245	-0.2302245	-0.2302245	-0.2302245	-0.2302245	-0.2302245	-0.2302245	-0.2302245	-0.2302245	-0.2302245	-0.2302245	-0.2302245	-0.2302245	-0.2302245	-0.2302245	-0.07678712	-0.2302245	-0.062358674	-0.2302245	-0.2302245	-0.2302245	-0.2302245	-0.2302245	-0.2302245	-0.2302245	-0.2302245	-0.2302245	-0.2302245	1.3542395	-0.2302245	-0.2302245	-0.2302245	-0.2302245	-0.2302245	-0.2302245	-0.2302245	-0.2302245	-0.2302245	0.30509904	2.4582655	0.56466913	1.0362219	-0.2302245
-0.2302245	-0.2302245	-0.2302245	-0.2302245	-0.2302245	-0.2302245	-0.2302245	-0.2302245	-0.2302245	-0.2302245	-0.2302245	-0.2302245	-0.2302245	-0.2302245	-0.2302245	-0.2302245	-0.2302245	-0.2302245	-0.2302245	-0.2302245	-0.2302245	0.4867578	2.0359063	-0.2302245	0.62991714	-0.2302245	-0.2302245	-0.2302245	-0.2302245	-0.2302245	-0.11281036	-0.2302245	-0.2302245	-0.2302245	-0.2302245	-0.2302245	1.2795161	-0.2302245	-0.2302245	-0.2302245	-0.2302245	-0.2302245	-0.2302245	-0.2302245	0.7127899	-0.2302245	-0.2302245	1.2612332	0.22625758	0.49617392
-0.2302245	-0.2302245	-0.2302245	-0.2302245	-0.2302245	-0.2302245	-0.2302245	-0.2302245	-0.2302245	-0.2302245	-0.2302245	-0.2302245	-0.2302245	-0.2302245	-0.2302245	-0.2302245	-0.2302245	-0.2302245	-0.2302245	-0.2302245	-0.2302245	-0.2302245	-0.2302245	-0.2302245	-0.2302245	1.0166056	-0.2302245	-0.2302245	-0.2302245	-0.2302245	-0.2302245	-0.2302245	-0.2302245	-0.2302245	-0.2302245	-0.2302245	-0.2302245	-0.041320812	-0.2302245	-0.2302245	-0.2302245	-0.2302245	-0.2302245	0.7071648	0.3569122	0.25966972	1.1083201	0.951757	-0.2302245	1.5568299
-0.2302245	-0.2302245	-0.2302245	-0.2302245	-0.2302245	-0.2302245	-0.2302245	-0.2302245	-0.2302245	-0.2302245	-0.2302245	-0.2302245	-0.2302245	-0.07834784	-0.2302245	-0.2302245	-0.2302245	-0.2302245	-0.2302245	-0.2302245	-0.2302245	-0.2302245	-0.2302245	-0.2302245	-0.2302245	-0.2302245	-0.2302245	-0.2302245	-0.2302245	-0.2302245	-0.2302245	-0.2302245	-0.2302245	-0.2302245	-0.2302245	-0.2302245	-0.2302245	-0.2302245	-0.2302245	-0.2302245	0.50907123	-0.2302245	-0.2302245	2.485543	-0.2302245	0.41543856	1.7623844	-0.2302245	-0.2302245	2.447366
-0.2302245	-0.2302245	-0.2302245	0.1662219	-0.2302245	-0.2302245	-0.2302245	-0.2302245	-0.2302245	-0.2302245	-0.2302245	-0.2302245	-0.2302245	-0.2302245	-0.2302245	-0.2302245	-0.2302245	0.028397532	-0.2302245	-0.2302245	-0.2302245	-0.2302245	-0.2302245	-0.2302245	1.4905894	0.17773424	-0.2302245	-0.2302245	-0.2302245	-0.2302245	-0.2302245	-0.2302245	-0.2302245	-0.2302245	-0.2302245	-0.2302245	-0.2302245	-0.2302245	-0.2302245	-0.2302245	-0.2302245	-0.2302245	-0.2302245	0.60694164	-0.2302245	0.2312956	-0.2302245	-0.011205535	-0.2302245	-0.2302245
-0.2302245	-0.12651646	-0.2302245	-0.2302245	-0.2302245	-0.2302245	-0.2302245	-0.2302245	-0.2302245	-0.2302245	-0.2302245	-0.2302245	-0.2302245	-0.2302245	-0.2302245	-0.2302245	-0.2302245	-0.2302245	-0.2302245	-0.2302245	-0.2302245	-0.2302245	-0.2302245	-0.2302245	-0.2302245	-0.2302245	-0.2302245	-0.2302245	-0.2302245	-0.2302245	-0.2302245	-0.2302245	-0.2302245	-0.2302245	-0.2302245	-0.2302245	-0.2302245	-0.2302245	0.71017206	-0.2302245	-0.2302245	0.11405169	1.2263741	-0.20061038	0.23658656	-0.2302245	-0.2302245	-0.2302245	-0.2302245	1.2453723
-0.2302245	-0.2302245	-0.2302245	-0.2302245	-0.2302245	-0.2302245	-0.2302245	-0.2302245	-0.2302245	-0.2302245	-0.2302245	-0.2302245	-0.2302245	-0.2302245	-0.2302245	-0.2302245	-0.2302245	-0.2302245	-0.2302245	-0.2302245	-0.2302245	-0.2302245	-0.2302245	-0.2302245	-0.2302245	-0.2302245	-0.2302245	-0.2302245	-0.2302245	-0.2302245	-0.2302245	-0.2302245	-0.2302245	-0.2302245	-0.2302245	-0.2302245	-0.2302245	-0.2302245	-0.2302245	-0.2302245	-0.2302245	1.1457024	-0.2302245	-0.2302245	0.4478076	-0.2302245	-0.2302245	-0.2302245	-0.2302245	-0.2302245
-0.2302245	-0.2302245	-0.2302245	-0.2302245	-0.2302245	-0.2302245	-0.2302245	-0.2302245	-0.2302245	-0.2302245	-0.2302245	-0.2302245	-0.2302245	-0.2302245	-0.2302245	-0.2302245	-0.2302245	-0.2302245	-0.2302245	-0.2302245	-0.2302245	-0.2302245	-0.2302245	-0.2302245	-0.2302245	-0.2302245	-0.2302245	-0.2302245	-0.2302245	-0.2302245	-0.2302245	-0.2302245	-0.2302245	-0.2302245	-0.2302245	-0.2302245	-0.2302245	-0.2302245	-0.21651854	-0.0868902	-0.2302245	-0.2302245	-0.2302245	-0.2302245	-0.2302245	-0.2302245	-0.2302245	-0.2302245	-0.2302245	-0.2302245
-0.2302245	-0.2302245	-0.2302245	-0.2302245	-0.2302245	-0.2302245	-0.2302245	-0.2302245	-0.2302245	-0.2302245	-0.2302245	-0.2302245	-0.2302245	-0.2302245	-0.2302245	-0.2302245	-0.2302245	-0.2302245	-0.2302245	-0.2302245	-0.2302245	-0.2302245	-0.2302245	-0.2302245	-0.20608535	-0.2302245	-0.2302245	0.42765418	-0.2302245	-0.2302245	-0.2302245	-0.2302245	-0.2302245	-0.2302245	-0.2302245	-0.2302245	-0.2302245	-0.2302245	-0.2302245	-0.2302245	-0.2302245	-0.2302245	0.6978057	-0.2302245	-0.2302245	-0.2302245	-0.2302245	-0.2302245	-0.2302245	0.8742156
-0.2302245	0.34360066	-0.2302245	-0.2302245	-0.2302245	-0.2302245	-0.2302245	-0.2302245	-0.2302245	-0.2302245	-0.2302245	-0.2302245	-0.2302245	-0.2302245	-0.2302245	-0.2302245	-0.2302245	-0.2302245	-0.2302245	-0.2302245	-0.2302245	-0.2302245	-0.2302245	-0.077472135	-0.2302245	-0.2302245	-0.2302245	-0.2302245	-0.2302245	-0.2302245	-0.2302245	-0.2302245	-0.2302245	-0.22414528	-0.2302245	-0.2302245	-0.2302245	-0.2302245	-0.2302245	-0.2302245	-0.2302245	-0.2302245	0.8486894	0.09103924	-0.2302245	-0.2302245	-0.2302245	-0.2302245	-0.2302245	-0.2302245
-0.2302245	-0.2302245	-0.2302245	-0.2302245	-0.2302245	-0.2302245	0.16968596	-0.2302245	-0.2302245	-0.2302245	-0.2302245	-0.2302245	-0.2302245	-0.2302245	-0.2302245	-0.2302245	-0.2302245	-0.2302245	-0.2302245	-0.2302245	-0.2302245	-0.2302245	-0.2302245	-0.2302245	-0.2302245	-0.2302245	-0.2302245	-0.2302245	-0.2302245	-0.2302245	-0.2302245	-0.2302245	-0.2302245	-0.2302245	-0.2302245	-0.2302245	-0.2302245	-0.2302245	-0.2302245	-0.2302245	-0.2302245	-0.103730574	-0.2302245	-0.2302245	-0.2302245	-0.2302245	-0.2302245	-0.2302245	-0.2302245	-0.2302245
-0.2302245	-0.2302245	-0.2302245	0.44509438	-0.2302245	-0.2302245	1.4071946	-0.2302245	-0.2302245	-0.2302245	-0.2302245	-0.2302245	-0.2302245	-0.2302245	-0.2302245	-0.2302245	-0.2302245	-0.2302245	-0.2302245	-0.2302245	-0.2302245	-0.2302245	-0.2302245	-0.2302245	-0.2302245	-0.2302245	-0.2302245	-0.2302245	-0.2302245	-0.2302245	-0.2302245	-0.2302245	-0.2302245	-0.2302245	-0.2302245	-0.2302245	-0.2302245	-0.2302245	-0.2302245	-0.2302245	-0.029522715	-0.2302245	-0.2302245	-0.2302245	-0.2302245	-0.2302245	-0.2302245	-0.2302245	-0.2302245	-0.2302245
-0.2302245	-0.2302245	0.44712126	-0.2302245	-0.2302245	-0.2302245	0.17960882	-0.2302245	-0.2302245	-0.2302245	-0.2302245	-0.2302245	-0.2302245	-0.2302245	-0.2302245	-0.2302245	-0.2302245	-0.2302245	-0.2302245	-0.2302245	-0.2302245	-0.2302245	0.18168432	-0.2302245	-0.2302245	-0.2302245	-0.2302245	-0.2302245	-0.2302245	-0.2302245	-0.2302245	-0.2302245	-0.2302245	-0.2302245	-0.2302245	-0.2302245	-0.2302245	-0.2302245	-0.2302245	-0.2302245	-0.2302245	-0.2302245	-0.2302245	-0.2302245	-0.2302245	-0.2302245	-0.2302245	-0.2302245	-0.2302245	-0.2302245
-0.2302245	-0.2302245	0.021417983	-0.10070524	-0.2302245	-0.2302245	0.50209993	-0.035093307	0.45744613	-0.2302245	-0.2302245	-0.2302245	-0.2302245	-0.2302245	-0.2302245	-0.2302245	-0.2302245	-0.2302245	-0.2302245	-0.2302245	-0.2302245	-0.2302245	0.13114947	-0.2302245	-0.2302245	-0.2302245	-0.2302245	-0.2302245	-0.12427985	-0.2302245	-0.2302245	-0.2302245	0.051969863	-0.2302245	-0.2302245	-0.2302245	-0.2302245	-0.2302245	-0.2302245	-0.2302245	-0.2302245	-0.2302245	-0.2302245	-0.2302245	-0.2302245	-0.2302245	-0.2302245	-0.2302245	-0.2302245	-0.2302245
-0.2302245	-0.2302245	-0.2302245	-0.2302245	-0.2302245	-0.2302245	0.47547594	0.16911829	-0.2302245	-0.2302245	-0.2302245	-0.2302245	-0.2302245	-0.2302245	-0.2302245	-0.2302245	-0.2302245	-0.2302245	-0.2302245	-0.2302245	-0.2302245	-0.2302245	-0.2302245	-0.2302245	-0.2302245	-0.2302245	-0.2302245	-0.2302245	-0.2302245	-0.2302245	-0.2302245	0.3601337	0.12005873	-0.2302245	-0.2302245	-0.2302245	-0.2302245	-0.2302245	-0.2302245	-0.2302245	-0.2302245	-0.2302245	-0.2302245	-0.2302245	-0.2302245	-0.2302245	-0.2302245	-0.2302245	-0.2302245	-0.2302245
-0.2302245	-0.2302245	-0.2302245	-0.2302245	-0.2302245	-0.13437174	1.3265972	1.7374908	-0.2302245	-0.2302245	0.47408807	-0.2302245	-0.2302245	-0.2302245	-0.2302245	-0.2302245	-0.2302245	-0.2302245	-0.2302245	-0.2302245	-0.2302245	-0.2302245	-0.2302245	-0.2302245	-0.2302245	-0.2302245	-0.2302245	-0.2302245	-0.2302245	-0.2302245	-0.2302245	-0.2302245	-0.008472155	-0.2302245	-0.2302245	-0.2302245	-0.2302245	-0.2302245	-0.2302245	-0.2302245	-0.2302245	-0.2302245	-0.2302245	-0.2302245	-0.2302245	-0.2302245	-0.2302245	-0.2302245	-0.2302245	0.8609933
-0.2302245	-0.2302245	-0.2302245	-0.2302245	-0.2302245	-0.2302245	-0.2302245	1.3126448	-0.2302245	-0.2302245	-0.2302245	0.105676435	-0.2302245	-0.2302245	-0.2302245	-0.2302245	-0.2302245	-0.2302245	-0.2302245	-0.2302245	-0.2302245	-0.2302245	-0.2302245	-0.2302245	-0.2302245	-0.2302245	-0.2302245	-0.2302245	-0.2302245	-0.2302245	-0.2302245	-0.2302245	-0.2302245	0.46863943	-0.2302245	-0.2302245	-0.2302245	-0.2302245	-0.2302245	-0.2302245	-0.2302245	-0.2302245	-0.2302245	-0.2302245	-0.2302245	-0.2302245	-0.2302245	-0.2302245	-0.107455365	0.23683925
-0.2302245	-0.2302245	-0.2302245	-0.2302245	-0.12508652	0.8826053	0.93757844	0.1473499	-0.2302245	-0.2302245	-0.2302245	-0.2302245	-0.2302245	-0.2302245	-0.2302245	-0.2302245	-0.2302245	-0.2302245	-0.2302245	-0.2302245	-0.2302245	-0.2302245	-0.2302245	-0.2302245	-0.2302245	-0.2302245	-0.2302245	-0.2302245	-0.2302245	-0.2302245	-0.2302245	-0.2302245	-0.2302245	0.119736455	-0.2302245	-0.2302245	-0.2302245	-0.2302245	-0.2302245	-0.2302245	-0.2302245	-0.2302245	-0.2302245	-0.2302245	-0.2302245	-0.2302245	-0.2302245	-0.2302245	-0.2302245	-0.2302245
-0.2302245	-0.2302245	-0.2302245	-0.2302245	-0.2302245	-0.2302245	2.3084056	0.14864479	-0.2302245	-0.2302245	-0.2302245	-0.2302245	0.6579944	-0.2302245	-0.2302245	-0.2302245	-0.2302245	-0.2302245	-0.2302245	-0.2302245	-0.2302245	-0.2302245	-0.2302245	-0.2302245	-0.2302245	-0.2302245	-0.2302245	-0.2302245	-0.2302245	-0.2302245	-0.2302245	-0.2302245	-0.2302245	-0.2302245	0.5489282	0.3988536	-0.2302245	-0.2302245	-0.2302245	-0.2302245	-0.2302245	0.10831719	-0.2302245	-0.2302245	-0.2302245	-0.2302245	-0.2302245	0.3639659	-0.2302245	-0.2302245
-0.2302245	0.28002337	-0.2302245	-0.2302245	-0.2302245	-0.2302245	0.39428705	0.6932966	-0.2302245	-0.2302245	-0.2302245	-0.2302245	0.40556875	-0.2302245	-0.2302245	-0.2302245	-0.2302245	-0.2302245	-0.2302245	-0.2302245	-0.2302245	-0.2302245	-0.2302245	-0.2302245	-0.2302245	-0.2302245	-0.2302245	-0.00951775	-0.2302245	-0.2302245	-0.2302245	-0.2302245	-0.2302245	-0.2302245	-0.2302245	0.4103029	-0.2302245	-0.2302245	-0.2302245	-0.2302245	-0.2302245	-0.2302245	-0.2302245	-0.2302245	-0.2302245	-0.2302245	-0.0748615	0.38696072	-0.2302245	-0.2302245
-0.2302245	-0.2302245	-0.2302245	-0.2302245	-0.2302245	-0.2302245	-0.096324325	0.82725585	-0.2302245	-0.2302245	-0.2302245	-0.2302245	-0.08924111	-0.2302245	-0.2302245	-0.2302245	-0.2302245	-0.2302245	-0.2302245	-0.2302245	-0.2302245	-0.2302245	-0.2302245	-0.2302245	-0.2302245	-0.2302245	-0.2302245	-0.2302245	-0.2302245	-0.2302245	-0.2302245	-0.2302245	-0.2302245	-0.2302245	-0.2302245	1.9278033	-0.2302245	0.4968866	-0.0916365	-0.2302245	-0.2302245	-0.2302245	-0.2302245	-0.2302245	-0.2302245	-0.2302245	0.5217653	-0.2302245	-0.2302245	-0.2302245
-0.2302245	-0.2302245	-0.2302245	-0.2302245	-0.2302245	-0.2302245	-0.2302245	0.72690755	-0.2302245	-0.2302245	-0.2302245	0.27644405	-0.2302245	-0.2302245	-0.2302245	-0.2302245	-0.2302245	-0.2302245	-0.2302245	-0.2302245	-0.2302245	-0.2302245	-0.2302245	-0.2302245	-0.2302245	-0.2302245	-0.2302245	-0.2302245	-0.2302245	-0.2302245	-0.2302245	-0.2302245	-0.2302245	-0.2302245	-0.2302245	-0.2302245	-0.2302245	-0.2302245	-0.2302245	-0.2302245	-0.2302245	-0.2302245	-0.2302245	0.23555505	-0.2302245	-0.2302245	-0.2302245	-0.2302245	-0.2302245	-0.2302245
-0.2302245	-0.2302245	-0.2302245	-0.2302245	-0.2302245	-0.2302245	-0.2302245	0.95526755	-0.2302245	-0.2302245	-0.2302245	0.5117748	-0.2302245	-0.2302245	-0.2302245	-0.2302245	-0.2302245	-0.2302245	-0.2302245	-0.2302245	-0.2302245	-0.2302245	-0.2302245	-0.2302245	-0.2302245	-0.2302245	-0.2302245	-0.2302245	-0.2302245	-0.2302245	-0.2302245	-0.2302245	-0.2302245	-0.2302245	-0.2302245	-0.2302245	-0.2302245	-0.2302245	-0.2302245	-0.034396913	-0.2302245	-0.2302245	-0.2302245	0.79216146	-0.2302245	-0.2302245	-0.2302245	-0.2302245	-0.2302245	-0.2302245
-0.2302245	-0.2302245	-0.2302245	-0.2302245	-0.2302245	-0.2302245	-0.2302245	-0.11919907	-0.2302245	-0.2302245	-0.2302245	-0.2302245	-0.2302245	-0.2302245	-0.2302245	-0.2302245	-0.2302245	-0.2302245	-0.2302245	-0.2302245	-0.2302245	-0.2302245	-0.2302245	-0.2302245	-0.2302245	-0.2302245	-0.2302245	-0.2302245	-0.2302245	-0.2302245	-0.2302245	-0.2302245	-0.2302245	-0.2302245	-0.2302245	-0.2302245	-0.2302245	0.41509035	-0.2302245	0.54540235	-0.2302245	-0.2302245	-0.2302245	0.7749648	-0.2302245	-0.2302245	-0.2302245	-0.2302245	-0.2302245	-0.2302245
-0.2302245	-0.2302245	-0.2302245	-0.2302245	-0.2302245	-0.2302245	0.17111932	0.31503338	-0.2302245	-0.2302245	-0.2302245	0.36968017	-0.2302245	-0.2302245	-0.2302245	-0.2302245	-0.2302245	-0.2302245	-0.2302245	-0.2302245	-0.2302245	-0.2302245	-0.2302245	-0.2302245	-0.2302245	-0.2302245	-0.2302245	-0.2302245	-0.2302245	-0.2302245	-0.2302245	-0.2302245	-0.2302245	-0.2302245	-0.2302245	-0.2302245	-0.2302245	2.1728888	-0.2302245	-0.2302245	2.0749414	-0.2302245	-0.2302245	-0.2302245	-0.2302245	0.1417429	-0.2302245	-0.2302245	-0.2302245	-0.2302245
-0.2302245	-0.2302245	-0.2302245	-0.2302245	-0.2302245	-0.2302245	-0.2302245	0.40711552	-0.07224983	-0.2302245	-0.2302245	0.1791584	-0.2302245	-0.2302245	-0.2302245	-0.2302245	-0.2302245	-0.2302245	-0.2302245	-0.2302245	0.16792051	-0.2302245	-0.2302245	-0.2302245	-0.2302245	-0.2302245	-0.2302245	-0.2302245	-0.2302245	-0.2302245	-0.2302245	-0.2302245	-0.2302245	-0.2302245	-0.2302245	-0.2302245	-0.2302245	-0.016385559	0.15568216	-0.2302245	0.40398103	0.14953086	-0.2302245	1.098038	-0.2302245	-0.2302245	1.8076309	-0.2302245	0.33305916	-0.17388777
-0.2302245	-0.2302245	-0.2302245	-0.2302245	-0.2302245	-0.2302245	-0.2302245	-0.2302245	0.95239973	-0.2302245	-0.2302245	-0.2302245	-0.2302245	-0.2302245	-0.2302245	-0.2302245	-0.2302245	-0.2302245	-0.2302245	-0.2302245	-0.2302245	1.5043244	-0.2302245	-0.2302245	-0.2302245	-0.2302245	-0.2302245	-0.2302245	-0.2302245	-0.2302245	-0.2302245	-0.2302245	-0.2302245	-0.2302245	-0.2302245	-0.2302245	-0.2302245	-0.2302245	0.54714566	-0.2302245	-0.2302245	0.83817756	-0.2302245	0.85071886	-0.2302245	0.5486939	-0.10615289	-0.2302245	-0.21312253	0.13681142
-0.2302245	-0.2302245	-0.2302245	-0.2302245	-0.2302245	-0.2302245	-0.2302245	-0.2302245	0.27136025	-0.2302245	-0.2302245	-0.2302245	-0.2302245	-0.2302245	-0.2302245	-0.2302245	-0.2302245	-0.2302245	-0.2302245	-0.2302245	-0.2302245	0.30400577	-0.2302245	-0.2302245	0.32346538	-0.2302245	-0.2302245	-0.2302245	-0.2302245	-0.2302245	-0.2302245	-0.2302245	-0.2302245	-0.2302245	-0.2302245	-0.2302245	-0.2302245	-0.2302245	0.20131357	0.21738599	-0.2302245	-0.2302245	-0.2302245	0.5290112	1.2217735	1.4290746	-0.2302245	-0.2302245	-0.2302245	-0.2302245
-0.2302245	-0.2302245	-0.2302245	-0.2302245	-0.2302245	-0.2302245	1.7445704	0.6886312	-0.2302245	-0.2302245	-0.2302245	-0.2302245	-0.2302245	-0.2302245	-0.2302245	-0.2302245	-0.2302245	-0.2302245	-0.2302245	-0.2302245	-0.2302245	-0.2302245	-0.2302245	-0.2302245	-0.2302245	-0.2302245	-0.2302245	-0.2302245	-0.2302245	-0.2302245	-0.2302245	-0.2302245	-0.2302245	-0.2302245	-0.2302245	-0.2302245	-0.2302245	-0.2302245	-0.2302245	-0.16102012	-0.2302245	-0.2302245	-0.2302245	-0.2302245	0.0044014947	0.94845706	-0.2302245	-0.2302245	-0.2302245	-0.2302245
-0.2302245	-0.2302245	-0.2302245	-0.2302245	-0.2302245	-0.22648391	0.32397473	-0.2302245	1.0518788	0.7003576	-0.2302245	-0.2302245	-0.2302245	-0.2302245	-0.2302245	-0.2302245	-0.2302245	-0.2302245	-0.2302245	-0.2302245	-0.2302245	-0.2302245	-0.2302245	-0.2302245	-0.2302245	-0.2302245	-0.2302245	-0.2302245	-0.2302245	-0.2302245	-0.2302245	-0.2302245	-0.2302245	-0.2302245	-0.2302245	-0.2302245	-0.2302245	-0.2302245	-0.2302245	1.4257864	-0.2302245	-0.2302245	-0.2302245	0.18337919	0.37543887	-0.2302245	-0.054628324	-0.2302245	-0.2302245	-0.22595614
-0.2302245	-0.2302245	-0.2302245	-0.2302245	-0.2302245	-0.2302245	-0.2302245	-0.2302245	0.3419027	0.4532205	-0.2302245	-0.2302245	-0.2302245	-0.2302245	-0.2302245	-0.2302245	-0.2302245	-0.2302245	-0.2302245	-0.2302245	-0.2302245	-0.2302245	-0.2302245	-0.2302245	-0.2302245	-0.2302245	-0.2302245	-0.22182766	-0.2302245	-0.2302245	-0.2302245	-0.2302245	-0.2302245	-0.2302245	-0.2302245	-0.2302245	-0.2302245	-0.2302245	-0.2302245	0.094172776	-0.2302245	-0.2302245	-0.2302245	-0.2302245	-0.2302245	-0.2302245	0.07679233	-0.2302245	-0.2302245	0.7873141
-0.2302245	-0.2302245	-0.2302245	-0.2302245	-0.2302245	0.1280262	-0.2302245	-0.2302245	-0.2302245	0.4639434	0.43826923	-0.2302245	-0.2302245	-0.20689473	-0.2302245	-0.2302245	-0.2302245	-0.2302245	-0.2302245	-0.2302245	-0.2302245	-0.2302245	-0.2302245	0.45366952	-0.2302245	-0.2302245	-0.2302245	-0.2302245	-0.2302245	-0.2302245	-0.2302245	-0.2302245	-0.2302245	-0.2302245	-0.2302245	-0.2302245	-0.2302245	-0.2302245	-0.2302245	-0.2302245	-0.2302245	-0.2302245	-0.19483143	-0.2302245	-0.2302245	-0.2302245	-0.2302245	-0.2302245	-0.2302245	-0.2302245
-0.2302245	-0.2302245	-0.2302245	-0.2302245	0.1773173	-0.2302245	-0.2302245	0.4814822	-0.2302245	0.47790885	-0.0053845393	-0.2302245	-0.2302245	-0.2302245	-0.2302245	-0.2302245	-0.2302245	-0.2302245	-0.2302245	-0.2302245	-0.2302245	-0.2302245	-0.2302245	-0.2302245	-0.2302245	-0.2302245	-0.2302245	-0.2302245	-0.2302245	-0.2302245	-0.2302245	-0.2302245	-0.2302245	-0.2302245	-0.2302245	-0.2302245	-0.2302245	-0.2302245	-0.2302245	-0.2302245	-0.2302245	-0.2302245	-0.2302245	-0.2302245	-0.2302245	0.17515148	-0.2302245	-0.2302245	-0.2302245	-0.2302245
-0.2302245	-0.2302245	-0.2302245	-0.2302245	-0.2302245	-0.2302245	-0.2302245	-0.2302245	-0.2302245	-0.2302245	0.7507118	-0.2302245	-0.16596068	-0.2302245	-0.2302245	-0.2302245	-0.2302245	-0.2302245	-0.2302245	-0.2302245	-0.2302245	-0.2302245	-0.2302245	-0.2302245	-0.2302245	-0.2302245	-0.2302245	-0.2302245	-0.2302245	-0.2302245	-0.2302245	-0.2302245	-0.2302245	-0.2302245	-0.2302245	-0.2302245	-0.2302245	-0.2302245	-0.2302245	-0.2302245	-0.2302245	0.4533728	-0.2302245	-0.2302245	-0.2302245	-0.2302245	-0.2302245	-0.2302245	0.12224876	-0.2302245
-0.2302245	-0.2302245	-0.2302245	-0.2302245	-0.2302245	-0.20739022	0.26578557	-0.2302245	-0.2302245	-0.2302245	1.3957446	0.5324297	-0.2302245	-0.2302245	-0.2302245	-0.2302245	-0.2302245	-0.2302245	-0.2302245	-0.2302245	-0.2302245	-0.2302245	-0.2302245	-0.2302245	-0.2302245	-0.2302245	-0.2302245	-0.2302245	-0.2302245	-0.2302245	-0.2302245	-0.2302245	-0.2302245	-0.2302245	-0.2302245	-0.2302245	-0.2302245	-0.2302245	-0.2302245	-0.2302245	-0.01966838	-0.2302245	-0.091794975	0.43369597	-0.2302245	-0.2302245	-0.2302245	-0.2302245	-0.2302245	-0.2302245
-0.2302245	-0.2302245	-0.2302245	-0.2302245	-0.2302245	-0.2302245	-0.2302245	-0.2302245	-0.2302245	-0.1320113	2.0472689	-0.2302245	-0.2302245	-0.2302245	-0.2302245	-0.2302245	-0.2302245	-0.2302245	-0.2302245	-0.2302245	-0.2302245	-0.2302245	-0.2302245	-0.2302245	-0.2302245	-0.2302245	-0.2302245	-0.2302245	-0.2302245	-0.2302245	-0.2302245	-0.2302245	-0.2302245	-0.2302245	-0.2302245	-0.2302245	-0.2302245	-0.2302245	-0.2302245	-0.2302245	-0.2302245	-0.2302245	-0.2302245	-0.2302245	-0.2302245	-0.2302245	-0.2302245	-0.2302245	-0.2302245	-0.2302245
-0.2302245	-0.2302245	-0.2302245	-0.2302245	-0.2302245	-0.2302245	-0.2302245	-0.2302245	-0.2302245	-0.2302245	0.5050074	0.78849447	0.6181775	-0.2302245	-0.2302245	-0.2302245	-0.2302245	-0.2302245	-0.2302245	-0.2302245	-0.2302245	-0.2302245	-0.2302245	-0.2302245	-0.2302245	-0.2302245	-0.2302245	-0.2302245	-0.2302245	-0.2302245	-0.2302245	-0.2302245	-0.2302245	-0.2302245	0.04862437	-0.2302245	-0.2302245	-0.2302245	-0.2302245	-0.2302245	-0.2302245	-0.2302245	-0.2302245	-0.2302245	-0.2302245	-0.2302245	-0.2302245	-0.2302245	-0.2302245	-0.2302245
-0.2302245	-0.2302245	-0.2302245	-0.2302245	-0.2302245	-0.2302245	-0.2302245	-0.2302245	-0.2302245	-0.2302245	-0.2302245	0.862077	1.3207995	-0.2302245	-0.2302245	-0.2302245	-0.2302245	-0.2302245	-0.2302245	-0.2302245	-0.2302245	-0.2302245	-0.2302245	-0.2302245	-0.2302245	-0.2302245	-0.2302245	-0.2302245	-0.2302245	-0.2302245	-0.2302245	-0.2302245	-0.2302245	-0.2302245	-0.2302245	-0.2302245	-0.2302245	-0.2302245	-0.2302245	-0.2302245	-0.2302245	-0.2302245	-0.2302245	-0.2302245	-0.2302245	-0.2302245	-0.2302245	-0.2302245	-0.2302245	-0.2302245
-0.2302245	-0.2302245	-0.2302245	-0.2302245	-0.2302245	-0.2302245	-0.2302245	-0.2302245	-0.2302245	-0.2302245	-0.2302245	1.6684963	1.2451277	0.14023906	-0.2302245	-0.2302245	-0.2302245	-0.2302245	0.617597	-0.2302245	-0.2302245	-0.2302245	-0.2302245	-0.2302245	-0.2302245	-0.2302245	-0.2302245	-0.2302245	-0.2302245	-0.2302245	-0.2302245	-0.2302245	-0.2302245	-0.2302245	-0.2302245	-0.2302245	-0.2302245	-0.2302245	-0.2302245	-0.2302245	-0.2302245	-0.2302245	-0.2302245	0.015789974	-0.2302245	-0.2302245	-0.2302245	-0.2302245	-0.2302245	-0.2302245
-0.2302245	-0.2302245	-0.2302245	-0.2302245	-0.2302245	-0.2302245	-0.2302245	-0.2302245	-0.2302245	-0.2302245	-0.2302245	1.1795802	0.77076524	1.8603688	-0.2302245	-0.2302245	-0.2302245	-0.2302245	-0.2302245	-0.2302245	-0.2302245	-0.2302245	-0.2302245	-0.2302245	-0.2302245	-0.2302245	-0.2302245	-0.2302245	-0.2302245	-0.2302245	-0.2302245	-0.2302245	-0.2302245	-0.2302245	-0.2302245	-0.2302245	-0.2302245	-0.2302245	-0.2302245	-0.2302245	-0.2302245	-0.2302245	-0.2302245	-0.2302245	-0.2302245	-0.2302245	-0.2302245	-0.2302245	-0.2302245	-0.2302245
-0.2302245	-0.2302245	-0.2302245	-0.2302245	-0.2302245	-0.2302245	-0.2302245	-0.2302245	-0.2302245	-0.2302245	-0.2302245	-0.2302245	1.4737366	-0.2302245	-0.2302245	-0.2302245	-0.2302245	-0.2302245	-0.2302245	-0.2302245	-0.2302245	-0.2302245	-0.2302245	-0.2302245	-0.2302245	-0.2302245	-0.2302245	-0.2302245	-0.2302245	-0.2302245	-0.2302245	-0.2302245	-0.2302245	-0.2302245	-0.2302245	-0.2302245	-0.2302245	-0.2302245	-0.2302245	-0.2302245	-0.2302245	-0.2302245	-0.2302245	-0.2302245	-0.2302245	-0.2302245	-0.2302245	-0.2302245	-0.2302245	-0.2302245
-0.2302245	-0.2302245	-0.2302245	-0.2302245	-0.2302245	-0.2302245	-0.2302245	-0.2302245	-0.2302245	-0.2302245	-0.2302245	-0.2302245	1.8556767	1.8277706	-0.21407238	-0.2302245	-0.2302245	-0.2302245	-0.2302245	-0.2302245	-0.2302245	-0.2302245	-0.2302245	-0.2302245	-0.2302245	-0.2302245	-0.2302245	-0.2302245	-0.2302245	-0.2302245	-0.2302245	-0.2302245	-0.2302245	-0.2302245	-0.2302245	-0.2302245	-0.2302245	-0.2302245	-0.2302245	-0.2302245	-0.2302245	-0.2302245	-0.2302245	-0.2302245	-0.2302245	-0.2302245	-0.2302245	-0.2302245	-0.2302245	-0.2302245
-0.2302245	-0.2302245	-0.2302245	-0.2302245	-0.2302245	-0.2302245	-0.2302245	-0.2302245	-0.2302245	-0.2302245	-0.2302245	-0.2302245	1.8014257	-0.012795012	0.09495233	0.91640115	-0.063276544	-0.2302245	-0.2302245	-0.2302245	-0.2302245	-0.2302245	-0.2302245	-0.2302245	-0.2302245	-0.2302245	-0.2302245	-0.2302245	-0.2302245	-0.2302245	-0.2302245	-0.2302245	-0.2302245	-0.2302245	-0.2302245	-0.2302245	-0.2302245	-0.2302245	-0.2302245	-0.2302245	-0.2302245	-0.2302245	-0.2302245	-0.2302245	-0.2302245	-0.17149451	-0.2302245	-0.2302245	-0.2302245	-0.2302245
-0.2302245	-0.2302245	-0.2302245	-0.2302245	-0.2302245	-0.2302245	-0.2302245	-0.2302245	-0.2302245	-0.2302245	-0.2302245	-0.2302245	1.087609	0.556332	-0.1803177	1.685662	-0.2302245	-0.2302245	-0.2302245	-0.2302245	-0.2302245	-0.2302245	-0.2302245	-0.2302245	-0.2302245	-0.2302245	-0.2302245	-0.2302245	-0.2302245	-0.2302245	-0.2302245	-0.2302245	-0.2302245	-0.2302245	-0.2302245	-0.2302245	-0.2302245	-0.2302245	-0.2302245	-0.2302245	-0.2302245	-0.2302245	-0.2302245	-0.2302245	-0.2302245	-0.2302245	-0.2302245	-0.2302245	-0.2302245	-0.2302245
-0.2302245	-0.2302245	-0.2302245	-0.2302245	-0.2302245	-0.2302245	-0.2302245	-0.2302245	-0.2302245	-0.2302245	-0.2302245	-0.2302245	-0.2302245	0.97726685	-0.2302245	-0.20860465	-0.2302245	-0.2302245	-0.2302245	-0.2302245	-0.2302245	-0.2302245	-0.2302245	-0.2302245	-0.2302245	-0.2302245	-0.2302245	-0.2302245	-0.2302245	-0.2302245	-0.2302245	-0.2302245	-0.2302245	-0.2302245	-0.2302245	-0.2302245	-0.2302245	-0.2302245	-0.2302245	-0.2302245	-0.2302245	-0.2302245	-0.2302245	-0.2302245	-0.2302245	-0.2302245	-0.2302245	-0.2302245	-0.2302245	-0.2302245
-0.2302245	-0.2302245	-0.2302245	-0.2302245	-0.2302245	-0.2302245	-0.2302245	-0.2302245	-0.2302245	-0.2302245	-0.2302245	-0.2302245	-0.2302245	-0.2302245	-0.2302245	0.24183637	-0.2302245	-0.2302245	-0.2302245	-0.2302245	-0.2302245	-0.2302245	-0.2302245	-0.2302245	-0.2302245	-0.2302245	-0.2302245	-0.2302245	-0.2302245	-0.2302245	-0.2302245	-0.2302245	-0.2302245	-0.2302245	-0.2302245	-0.2302245	-0.2302245	-0.2302245	-0.2302245	-0.2302245	-0.2302245	-0.2302245	-0.2302245	-0.2302245	-0.2302245	-0.2302245	-0.2302245	-0.2302245	-0.2302245	-0.2302245
-0.2302245	-0.2302245	-0.2302245	-0.2302245	-0.2302245	-0.2302245	-0.2302245	-0.2302245	-0.2302245	-0.2302245	-0.2302245	-0.2302245	-0.2302245	-0.2302245	-0.2302245	-0.2302245	-0.2302245	-0.2302245	-0.2302245	-0.2302245	-0.2302245	-0.2302245	-0.2302245	-0.2302245	-0.2302245	-0.2302245	-0.2302245	-0.2302245	-0.2302245	-0.2302245	-0.2302245	-0.2302245	-0.2302245	-0.2302245	-0.2302245	-0.2302245	-0.2302245	-0.2302245	-0.2302245	-0.2302245	-0.2302245	-0.2302245	-0.2302245	0.011070905	-0.2302245	-0.2302245	-0.2302245	-0.2302245	-0.2302245	-0.2302245
-0.2302245	-0.2302245	-0.2302245	-0.2302245	-0.2302245	-0.2302245	-0.2302245	-0.2302245	-0.2302245	-0.2302245	-0.2302245	-0.2302245	-0.2302245	-0.2302245	-0.2302245	-0.2302245	-0.2302245	-0.05814452	-0.2302245	-0.2302245	-0.2302245	-0.2302245	-0.2302245	-0.2302245	-0.2302245	-0.2302245	-0.2302245	-0.2302245	-0.2302245	-0.2302245	-0.2302245	-0.2302245	-0.2302245	-0.2302245	-0.2302245	-0.2302245	-0.2302245	-0.2302245	-0.2302245	-0.2302245	-0.2302245	-0.2302245	-0.2302245	-0.2302245	-0.2302245	-0.2302245	-0.2302245	-0.2302245	-0.2302245	-0.2302245
-0.2302245	-0.2302245	-0.2302245	-0.2302245	-0.2302245	-0.2302245	-0.2302245	-0.2302245	-0.2302245	-0.2302245	-0.2302245	-0.2302245	-0.2302245	-0.2302245	-0.2302245	-0.2302245	-0.2302245	-0.2302245	-0.2302245	-0.2302245	-0.2302245	-0.2302245	-0.2302245	-0.2302245	-0.2302245	-0.2302245	-0.2302245	-0.2302245	-0.2302245	-0.2302245	-0.2302245	-0.2302245	-0.2302245	-0.2302245	-0.2302245	-0.2302245	-0.2302245	-0.2302245	-0.2302245	-0.2302245	-0.2302245	-0.2302245	-0.2302245	-0.2302245	-0.2302245	-0.2302245	-0.2302245	-0.2302245	-0.2302245	-0.2302245
-0.2302245	-0.2302245	-0.2302245	-0.2302245	-0.2302245	-0.2302245	-0.2302245	-0.2302245	-0.2302245	-0.2302245	-0.2302245	-0.2302245	-0.2302245	-0.2302245	-0.2302245	-0.2302245	-0.2302245	-0.2302245	-0.2302245	-0.2302245	-0.2302245	-0.2302245	-0.2302245	-0.2302245	-0.2302245	-0.2302245	-0.2302245	-0.2302245	-0.2302245	-0.2302245	-0.2302245	-0.2302245	-0.2302245	-0.2302245	-0.2302245	-0.2302245	-0.2302245	-0.12192545	-0.2302245	-0.2302245	-0.2302245	-0.2302245	-0.2302245	-0.2302245	0.24407299	-0.2302245	-0.2302245	-0.2302245	-0.2302245	-0.2302245
-0.2302245	-0.2302245	-0.2302245	-0.2302245	-0.2302245	-0.2302245	-0.2302245	-0.2302245	-0.2302245	-0.2302245	-0.2302245	-0.2302245	-0.2302245	0.618152	-0.2302245	-0.2302245	-0.2302245	-0.2302245	-0.2302245	-0.2302245	-0.2302245	-0.2302245	-0.2302245	-0.2302245	-0.2302245	-0.2302245	-0.2302245	-0.2302245	-0.2302245	-0.2302245	-0.2302245	-0.2302245	-0.2302245	-0.2302245	-0.2302245	-0.2302245	0.48010913	-0.2302245	-0.2302245	-0.2302245	-0.2302245	-0.2302245	-0.2302245	-0.2302245	-0.2302245	-0.2302245	-0.2302245	-0.2302245	-0.2302245	-0.2302245
-0.2302245	-0.2302245	-0.2302245	-0.2302245	0.29942214	-0.2302245	-0.2302245	-0.2302245	-0.2302245	-0.2302245	-0.2302245	-0.2302245	-0.2302245	-0.2302245	-0.2302245	-0.2302245	-0.2302245	-0.2302245	-0.2302245	-0.2302245	0.06259054	-0.2302245	-0.2302245	-0.2302245	-0.2302245	-0.2302245	-0.2302245	-0.2302245	-0.2302245	-0.2302245	-0.2302245	-0.2302245	-0.2302245	-0.2302245	1.3696432	2.2009704	-0.2302245	-0.2302245	-0.2302245	-0.2302245	-0.2302245	-0.2302245	-0.2302245	-0.07438306	-0.059939504	-0.2302245	-0.2302245	-0.2302245	-0.2302245	-0.2302245
-0.2302245	-0.2302245	-0.2302245	-0.2302245	-0.2302245	-0.2302245	-0.2302245	-0.2302245	-0.2302245	-0.2302245	-0.2302245	-0.2302245	-0.2302245	0.54562074	1.3076779	-0.2302245	-0.2302245	-0.2302245	-0.2302245	-0.2302245	-0.2302245	-0.2302245	-0.2302245	-0.2302245	-0.2302245	-0.2302245	-0.2302245	-0.2302245	-0.2302245	-0.2302245	-0.2302245	-0.2302245	-0.2302245	2.8604968	1.9245768	-0.1552629	-0.2302245	-0.2302245	-0.2302245	-0.2302245	-0.2302245	-0.2302245	-0.2302245	-0.2302245	-0.17188366	-0.2302245	-0.2302245	-0.2302245	-0.2302245	-0.2302245
-0.2302245	-0.2302245	-0.2302245	-0.2302245	-0.2302245	-0.2302245	-0.2302245	-0.2302245	-0.2302245	-0.2302245	-0.2302245	-0.2302245	-0.2302245	-0.2302245	1.2321005	-0.2302245	-0.2302245	-0.2302245	-0.019308513	-0.2302245	-0.2302245	-0.2302245	-0.2302245	-0.2302245	-0.2302245	-0.2302245	-0.2302245	-0.2302245	-0.2302245	-0.2302245	-0.2302245	-0.2302245	1.1018847	2.8673978	-0.2302245	-0.2302245	-0.2302245	-0.2302245	-0.2302245	-0.2302245	-0.2302245	-0.2302245	-0.2302245	-0.2302245	-0.2302245	-0.2302245	-0.2302245	-0.2302245	-0.2302245	-0.2302245
-0.2302245	-0.2302245	-0.2302245	-0.2302245	-0.2302245	-0.2302245	-0.2302245	-0.2302245	-0.2302245	-0.2302245	-0.2302245	-0.2302245	-0.2302245	-0.2302245	-0.2302245	0.683055	-0.2302245	-0.2302245	-0.2302245	-0.2302245	-0.2302245	-0.2302245	-0.2302245	-0.2302245	-0.2302245	-0.2302245	-0.2302245	-0.2302245	-0.2302245	-0.2302245	-0.2302245	1.6338735	3.1716416	0.8927117	-0.2302245	-0.2302245	-0.2302245	-0.2302245	-0.2302245	-0.2302245	-0.2302245	-0.2302245	-0.2302245	-0.2302245	-0.2302245	-0.2302245	-0.2302245	-0.2302245	-0.2302245	-0.2302245
-0.2302245	-0.2302245	-0.2302245	-0.2302245	-0.2302245	-0.2302245	-0.2302245	-0.2302245	-0.2302245	-0.2302245	-0.2302245	-0.2302245	-0.2302245	-0.2302245	-0.2302245	-0.2302245	-0.2302245	-0.2302245	-0.2302245	-0.2302245	-0.2302245	-0.2302245	-0.2302245	-0.2302245	-0.2302245	-0.2302245	-0.2302245	-0.2302245	-0.2302245	-0.2302245	1.8996143	3.767042	2.388835	-0.2302245	-0.2302245	-0.2302245	-0.2302245	-0.2302245	-0.2302245	-0.2302245	-0.2302245	-0.2302245	-0.2302245	-0.2302245	-0.2302245	-0.2302245	-0.2302245	-0.2302245	-0.2302245	-0.2302245
-0.2302245	-0.2302245	-0.2302245	-0.2302245	-0.2302245	-0.2302245	-0.2302245	-0.2302245	-0.2302245	-0.2302245	-0.2302245	-0.2302245	-0.2302245	-0.2302245	-0.2302245	-0.2302245	-0.2302245	-0.2302245	-0.2302245	-0.2302245	-0.2302245	-0.2302245	-0.2302245	-0.2302245	-0.2302245	-0.2302245	-0.2302245	-0.2302245	-0.2302245	2.7930384	2.9745755	1.6688502	-0.2302245	-0.2302245	-0.2302245	-0.2302245	-0.2302245	-0.2302245	-0.2302245	-0.2302245	-0.2302245	-0.2302245	-0.2302245	-0.2302245	-0.2302245	-0.2302245	-0.2302245	-0.2302245	-0.2302245	-0.2302245
-0.2302245	-0.2302245	-0.2302245	-0.2302245	-0.2302245	-0.2302245	-0.2302245	-0.2302245	-0.2302245	-0.2302245	-0.2302245	-0.2302245	-0.2302245	0.6792171	0.43289754	-0.2302245	0.1817751	-0.2302245	-0.2302245	-0.2302245	-0.2302245	-0.2302245	-0.2302245	-0.2302245	-0.2302245	-0.10768394	-0.2302245	-0.2302245	1.5402373	4.7642426	1.8896145	-0.2302245	-0.2302245	-0.2302245	-0.2302245	-0.2302245	-0.2302245	-0.2302245	-0.2302245	-0.2302245	-0.2302245	-0.2302245	-0.2302245	-0.16458178	-0.2302245	-0.2302245	-0.2302245	-0.2302245	-0.2302245	-0.2302245
-0.2302245	-0.2302245	-0.2302245	-0.2302245	-0.2302245	-0.2302245	-0.2302245	-0.2302245	-0.2302245	-0.2302245	-0.2302245	-0.2302245	-0.2302245	0.74077207	-0.2302245	-0.2302245	-0.2302245	-0.2302245	-0.2302245	-0.2302245	-0.2302245	-0.2302245	-0.2302245	-0.2302245	-0.17183754	-0.2302245	-0.2302245	2.1681988	4.29977	1.1614857	-0.2302245	-0.2302245	-0.2302245	-0.2302245	-0.2302245	-0.2302245	-0.2302245	-0.2302245	-0.2302245	-0.2302245	-0.2302245	-0.2302245	-0.2302245	-0.2302245	-0.2302245	-0.2302245	-0.2302245	-0.2302245	-0.2302245	-0.2302245
-0.2302245	-0.2302245	-0.2302245	-0.2302245	-0.2302245	-0.2302245	-0.2302245	-0.2302245	-0.2302245	-0.2302245	0.035188872	-0.2302245	-0.2302245	-0.024601422	-0.2302245	-0.2302245	-0.2302245	-0.2302245	-0.2302245	-0.2302245	-0.2302245	-0.2302245	-0.2302245	-0.2302245	-0.2302245	-0.2302245	1.7909703	4.1281977	2.1449327	-0.2302245	-0.2302245	-0.2302245	-0.2302245	-0.2302245	-0.2302245	-0.2302245	-0.2302245	-0.2302245	-0.2302245	-0.2302245	-0.2302245	-0.2302245	-0.2302245	-0.2302245	-0.2302245	-0.2302245	-0.2302245	-0.2302245	-0.2302245	-0.2302245
-0.2302245	-0.2302245	-0.2302245	-0.2302245	-0.2302245	-0.2302245	-0.2302245	-0.2302245	-0.2302245	-0.2302245	-0.2302245	-0.2302245	-0.2302245	-0.2302245	-0.2302245	-0.2302245	-0.2302245	-0.2302245	-0.2302245	-0.2302245	-0.2302245	-0.2302245	-0.2302245	-0.2302245	-0.2302245	1.4858325	3.7905052	-0.0045569907	-0.2302245	-0.2302245	-0.2302245	-0.2302245	-0.2302245	-0.2302245	-0.2302245	-0.2302245	-0.2302245	-0.2302245	-0.2302245	-0.2302245	-0.2302245	-0.2302245	-0.2302245	-0.2302245	-0.2302245	-0.2302245	-0.2302245	-0.2302245	-0.2302245	-0.2302245
-0.2302245	-0.2302245	-0.2302245	-0.2302245	-0.2302245	-0.2302245	-0.2302245	-0.2302245	-0.2302245	-0.2302245	-0.2302245	-0.2302245	-0.2302245	-0.2302245	-0.2302245	-0.2302245	-0.2302245	-0.2302245	-0.2302245	-0.2302245	-0.2302245	-0.2302245	-0.2302245	0.19062947	0.555112	3.6967182	1.139428	-0.2302245	-0.2302245	-0.2302245	-0.2302245	-0.2302245	-0.2302245	-0.2302245	-0.2302245	-0.2302245	-0.2302245	-0.2302245	-0.2302245	-0.2302245	-0.2302245	-0.2302245	-0.2302245	-0.2302245	-0.2302245	-0.2302245	-0.2302245	-0.2302245	-0.2302245	-0.2302245
-0.2302245	-0.2302245	-0.2302245	-0.2302245	-0.2302245	-0.2302245	-0.2302245	-0.2302245	-0.2302245	-0.2302245	-0.2302245	-0.2302245	-0.2302245	-0.2302245	-0.2302245	-0.2302245	-0.2302245	-0.2302245	-0.2302245	-0.2302245	-0.2302245	-0.2302245	0.0006139886	1.7395111	3.7553718	1.4810883	-0.2302245	-0.2302245	-0.2302245	-0.2302245	-0.2302245	-0.2302245	-0.2302245	-0.2302245	-0.2302245	-0.2302245	-0.2302245	-0.2302245	-0.2302245	-0.2302245	-0.2302245	-0.2302245	-0.2302245	-0.2302245	-0.2302245	-0.2302245	-0.2302245	-0.2302245	-0.2302245	-0.2302245
-0.2302245	-0.2302245	-0.2302245	0.68940693	-0.2302245	-0.2302245	0.8979902	-0.10169649	-0.2302245	-0.2302245	-0.2302245	0.32576922	-0.2302245	-0.2302245	-0.2302245	-0.2302245	-0.2302245	-0.2302245	-0.2302245	-0.2302245	-0.2302245	-0.2302245	1.1010882	4.109431	0.7616353	-0.2302245	-0.2302245	-0.2302245	-0.2302245	-0.2302245	-0.2302245	-0.2302245	-0.2302245	-0.2302245	-0.2302245	-0.2302245	-0.2302245	-0.2302245	-0.2302245	-0.2302245	-0.2302245	-0.2302245	-0.2302245	-0.2302245	-0.2302245	-0.2302245	-0.2302245	-0.2302245	-0.2302245	-0.2302245
-0.2302245	-0.2302245	0.6771852	1.9624602	-0.2302245	0.45620883	1.7188174	-0.2302245	-0.2302245	-0.2302245	-0.2302245	-0.19356693	-0.2302245	-0.2302245	-0.2302245	-0.2302245	-0.2302245	-0.2302245	-0.2302245	-0.2302245	-0.2302245	1.579127	4.358332	2.7759678	-0.2302245	-0.2302245	-0.2302245	-0.2302245	-0.2302245	-0.2302245	-0.2302245	-0.2302245	-0.2302245	-0.2302245	-0.2302245	-0.2302245	-0.07425262	-0.2302245	-0.2302245	-0.2302245	-0.2302245	-0.2302245	-0.2302245	-0.2302245	-0.2302245	-0.2302245	-0.2302245	-0.2302245	-0.2302245	-0.2302245
-0.2302245	-0.19877155	1.7396443	0.5549143	0.9989995	0.18125519	-0.2302245	-0.2302245	-0.2302245	-0.2302245	-0.2302245	-0.2302245	-0.2302245	-0.2302245	-0.2302245	-0.2302245	-0.2302245	-0.2302245	-0.2302245	-0.2302245	1.1462984	3.7756157	3.2673113	0.32613626	-0.2302245	-0.2302245	-0.2302245	-0.2302245	-0.2302245	-0.2302245	0.7360073	-0.2302245	-0.2302245	-0.2302245	-0.2302245	-0.2302245	-0.058624357	-0.2302245	-0.2302245	-0.2302245	-0.2302245	-0.2302245	-0.2302245	0.3571223	-0.2302245	-0.2302245	-0.2302245	-0.2302245	-0.2302245	-0.2302245
-0.2302245	0.5476441	-0.2302245	1.7366189	0.6972956	-0.2302245	-0.2302245	-0.2302245	-0.2302245	-0.2302245	-0.2302245	-0.2302245	-0.2302245	-0.2302245	-0.2302245	-0.2302245	-0.2302245	-0.2302245	-0.2302245	2.0301585	3.6316054	4.054634	-0.2302245	1.7548002	-0.2302245	-0.2302245	-0.2302245	-0.2302245	-0.2302245	-0.2302245	-0.2302245	-0.2302245	-0.2302245	-0.2302245	-0.2302245	-0.2302245	-0.2302245	-0.2302245	-0.2302245	-0.2302245	-0.2302245	-0.2302245	-0.2302245	-0.2302245	-0.2302245	-0.2302245	-0.2302245	-0.2302245	-0.2302245	-0.2302245
0.089343406	-0.2302245	-0.2302245	1.1851184	-0.2302245	-0.2302245	0.2868563	0.29898655	-0.2302245	-0.2302245	-0.2302245	-0.2302245	-0.2302245	-0.2302245	-0.2302245	-0.2302245	-0.2302245	-0.2302245	2.315891	4.724325	3.8851879	-0.2302245	-0.2302245	-0.2302245	-0.2302245	-0.2302245	-0.2302245	-0.2302245	-0.2302245	-0.2302245	-0.2302245	-0.2302245	-0.2302245	-0.2302245	-0.056204174	-0.2302245	-0.2302245	-0.2302245	-0.2302245	-0.2302245	-0.2302245	-0.2302245	-0.2302245	-0.2302245	-0.2302245	-0.2302245	-0.2302245	-0.2302245	-0.2302245	-0.2302245
-0.2302245	-0.2302245	-0.2302245	-0.2302245	-0.2302245	-0.2302245	1.0036981	-0.08408649	-0.2302245	0.70224553	-0.2302245	-0.2302245	-0.2302245	-0.2302245	-0.2302245	-0.2302245	-0.2302245	1.3650962	3.8313146	4.766058	-0.2302245	-0.2302245	-0.2302245	-0.2302245	-0.2302245	-0.16332448	-0.2302245	-0.2302245	-0.2302245	-0.2302245	-0.2302245	-0.2302245	-0.2302245	-0.2302245	-0.2302245	-0.2302245	-0.2302245	-0.2302245	-0.2302245	-0.2302245	-0.2302245	-0.2302245	-0.2302245	-0.2302245	-0.2302245	-0.2302245	-0.2302245	-0.2302245	-0.2302245	-0.2302245
0.045887165	0.45361233	-0.2302245	-0.2302245	-0.2302245	-0.2302245	0.15193863	-0.2302245	-0.2302245	-0.2302245	-0.2302245	-0.2302245	-0.2302245	-0.2302245	-0.2302245	-0.2302245	-0.13679165	3.9291022	0.544294	1.1342465	-0.2302245	-0.2302245	-0.2302245	-0.2302245	-0.2302245	-0.2302245	2.037955	-0.2302245	-0.2302245	-0.2302245	-0.2302245	-0.2302245	-0.2302245	-0.2302245	-0.2302245	-0.2302245	-0.2302245	-0.2302245	-0.2302245	-0.2302245	-0.2302245	-0.2302245	-0.2302245	-0.2302245	-0.2302245	-0.2302245	-0.2302245	-0.2302245	-0.2302245	-0.2302245
-0.2302245	-0.2302245	-0.2302245	-0.2302245	-0.2302245	0.26982453	0.21035242	-0.19831412	-0.2302245	-0.2302245	-0.2302245	-0.2302245	-0.2302245	-0.2302245	-0.2302245	-0.2302245	0.8816726	1.5384865	0.9697845	-0.08787748	-0.2302245	-0.2302245	-0.2302245	-0.2302245	-0.2302245	-0.2302245	1.0534159	2.817536	-0.2302245	-0.2302245	-0.2302245	0.120400555	-0.2302245	-0.2302245	-0.2302245	-0.2302245	-0.2302245	-0.2302245	-0.2302245	-0.2302245	-0.2302245	-0.2302245	-0.2302245	-0.2302245	-0.2302245	-0.2302245	-0.2302245	-0.2302245	-0.2302245	-0.2302245
-0.2302245	-0.2302245	-0.2302245	-0.2302245	0.67733866	-0.2302245	-0.007670689	0.6272812	-0.2302245	-0.2302245	-0.2302245	-0.2302245	-0.2302245	-0.2302245	-0.2302245	0.5862226	-0.2302245	0.3006342	1.6090847	-0.2302245	-0.2302245	-0.2302245	-0.2302245	-0.2302245	-0.2302245	-0.2302245	-0.2302245	1.4956565	-0.2302245	-0.2302245	-0.2302245	-0.2302245	-0.2302245	-0.2302245	-0.2302245	-0.2302245	-0.2302245	-0.2302245	-0.2302245	-0.2302245	-0.2302245	-0.2302245	-0.2302245	-0.2302245	-0.2302245	-0.2302245	-0.2302245	-0.2302245	-0.2302245	-0.2302245
-0.2302245	-0.2302245	-0.2302245	-0.2302245	-0.2302245	-0.2302245	0.28432855	-0.1890528	-0.2302245	-0.2302245	-0.2302245	-0.2302245	-0.2302245	-0.2302245	-0.2302245	-0.074858814	-0.2302245	-0.2302245	1.047919	-0.2302245	-0.2302245	-0.2302245	-0.2302245	-0.2302245	-0.2302245	-0.2302245	-0.2302245	-0.2302245	1.4176846	1.3101016	-0.2302245	-0.2302245	-0.2302245	-0.2302245	-0.2302245	-0.2302245	-0.2302245	-0.2302245	-0.2302245	-0.2302245	-0.2302245	-0.2302245	-0.2302245	-0.2302245	-0.2302245	-0.2302245	-0.2302245	-0.2302245	-0.2302245	-0.2302245
-0.2302245	-0.2302245	-0.2302245	-0.2302245	-0.2302245	-0.2302245	0.6469021	0.8449879	-0.19329576	-0.2302245	-0.2302245	-0.2302245	-0.2302245	-0.11144812	-0.2302245	2.3364196	-0.2302245	1.5990778	-0.2302245	-0.2302245	-0.2302245	-0.2302245	-0.2302245	-0.2302245	-0.2302245	-0.2302245	-0.2302245	-0.2302245	-0.2302245	3.010182	1.1373354	-0.2302245	-0.2302245	-0.2302245	-0.2302245	-0.2302245	-0.2302245	-0.2302245	-0.2302245	-0.2302245	-0.2302245	-0.2302245	-0.2302245	-0.2302245	-0.2302245	-0.2302245	-0.2302245	-0.2302245	-0.2302245	-0.2302245
-0.2302245	-0.2302245	-0.2302245	-0.2302245	-0.2302245	-0.2302245	-0.2302245	-0.2302245	0.03676285	-0.2302245	-0.2302245	-0.2302245	-0.2302245	-0.2302245	0.6159491	0.77821094	-0.2302245	-0.2302245	-0.2302245	-0.2302245	-0.2302245	-0.2302245	-0.2302245	-0.2302245	-0.2302245	-0.2302245	-0.2302245	-0.2302245	-0.2302245	-0.2302245	1.2717413	1.2303926	-0.2302245	-0.2302245	-0.2302245	-0.2302245	-0.2302245	-0.2302245	-0.2302245	-0.2302245	-0.2302245	-0.2302245	-0.2302245	-0.2302245	-0.2302245	-0.2302245	-0.2302245	-0.2302245	-0.2302245	-0.2302245
-0.2302245	-0.2302245	-0.2302245	-0.2302245	-0.2302245	-0.2302245	-0.2302245	-0.2302245	0.6267581	-0.2302245	-0.2302245	-0.2302245	-0.2302245	0.6920784	0.6944767	-0.2302245	-0.2302245	-0.2302245	-0.2302245	-0.2302245	-0.2302245	-0.2302245	-0.2302245	-0.2302245	-0.2302245	-0.2302245	-0.2302245	-0.2302245	-0.2302245	-0.2302245	-0.2302245	1.9134002	0.023491377	-0.2302245	-0.2302245	-0.2302245	-0.2302245	-0.2302245	-0.2302245	-0.2302245	-0.2302245	-0.2302245	-0.2302245	-0.2302245	-0.2302245	-0.2302245	-0.2302245	-0.2302245	-0.2302245	-0.2302245
-0.2302245	-0.2302245	-0.2302245	-0.2302245	-0.2302245	-0.2302245	0.23062146	-0.2302245	-0.2302245	-0.2302245	-0.2302245	-0.2302245	-0.2302245	1.2039421	-0.2302245	-0.2302245	-0.2302245	-0.2302245	0.014948994	-0.2302245	-0.2302245	-0.2302245	-0.2302245	-0.2302245	-0.2302245	-0.2302245	-0.2302245	-0.2302245	-0.2302245	-0.2302245	-0.2302245	-0.2302245	2.2291803	0.017395295	-0.2302245	-0.2302245	-0.2302245	-0.2302245	-0.2302245	-0.2302245	-0.2302245	-0.2302245	-0.2302245	-0.2302245	-0.2302245	-0.2302245	-0.2302245	-0.2302245	-0.2302245	-0.2302245
-0.2302245	-0.2302245	-0.2302245	-0.2302245	-0.2302245	-0.2302245	-0.2302245	-0.2302245	-0.2302245	-0.2302245	-0.2302245	-0.2302245	-0.2302245	-0.2302245	-0.2302245	-0.18336338	-0.2302245	-0.2302245	-0.2302245	-0.2302245	-0.2302245	-0.2302245	-0.2302245	-0.2302245	-0.2302245	-0.2302245	-0.2302245	-0.2302245	-0.2302245	-0.2302245	-0.2302245	-0.2302245	-0.2302245	-0.2302245	-0.2302245	-0.2302245	-0.2302245	-0.2302245	-0.2302245	-0.2302245	-0.2302245	-0.2302245	-0.2302245	-0.2302245	-0.2302245	-0.2302245	-0.2302245	-0.2302245	-0.2302245	-0.2302245
-0.2302245	-0.2302245	-0.2302245	-0.2302245	-0.2302245	-0.2302245	-0.2302245	-0.2302245	-0.2302245	-0.2302245	-0.2302245	-0.2302245	-0.2302245	-0.2302245	-0.2302245	-0.2302245	-0.2302245	-0.2302245	-0.2302245	-0.2302245	-0.2302245	-0.2302245	-0.2302245	-0.2302245	-0.2302245	-0.2302245	-0.2302245	-0.2302245	-0.2302245	-0.2302245	-0.2302245	-0.2302245	-0.2302245	-0.2302245	0.39853987	-0.2302245	-0.2302245	-0.2302245	-0.2302245	-0.2302245	-0.2302245	-0.2302245	0.6456334	-0.2302245	-0.2302245	-0.2302245	-0.2302245	-0.2302245	-0.2302245	-0.2302245
-0.2302245	-0.2302245	-0.2302245	-0.2302245	-0.2302245	-0.2302245	-0.2302245	-0.2302245	-0.2302245	-0.2302245	-0.2302245	-0.2302245	-0.2302245	-0.2302245	-0.2302245	-0.2302245	-0.2302245	-0.2302245	-0.2302245	-0.2302245	-0.2302245	-0.2302245	-0.2302245	-0.2302245	-0.2302245	-0.2302245	-0.2302245	-0.2302245	-0.2302245	-0.2302245	-0.2302245	-0.2302245	-0.2302245	-0.2302245	-0.2302245	0.43365875	0.31943095	-0.2302245	-0.2302245	-0.2302245	-0.2302245	-0.2302245	0.15255933	-0.2302245	-0.2302245	-0.2302245	-0.2302245	-0.2302245	-0.2302245	-0.2302245
-0.2302245	-0.2302245	-0.2302245	-0.2302245	-0.2302245	-0.2302245	-0.2302245	-0.2302245	-0.2302245	-0.2302245	-0.2302245	-0.2302245	-0.2302245	0.08256604	-0.2302245	-0.2302245	-0.2302245	-0.2302245	-0.2302245	-0.2302245	-0.2302245	-0.2302245	-0.2302245	-0.2302245	-0.2302245	-0.2302245	-0.2302245	-0.2302245	-0.2302245	-0.2302245	-0.2302245	-0.2302245	-0.2302245	-0.2302245	-0.2302245	-0.2302245	0.20768414	-0.2302245	-0.2302245	-0.2302245	-0.2302245	-0.2302245	-0.2302245	-0.2302245	-0.2302245	-0.2302245	-0.2302245	-0.2302245	-0.2302245	1.0391866
-0.2302245	-0.2302245	-0.2302245	-0.2302245	-0.2302245	-0.2302245	-0.2302245	-0.2302245	-0.2302245	-0.2302245	-0.2302245	-0.2302245	-0.2302245	-0.2302245	-0.2302245	-0.2302245	-0.2302245	-0.2302245	-0.2302245	-0.2302245	-0.2302245	-0.2302245	-0.2302245	-0.2302245	-0.2302245	-0.2302245	-0.2302245	-0.2302245	-0.2302245	-0.2302245	-0.2302245	-0.2302245	-0.2302245	-0.2302245	-0.2302245	-0.2302245	-0.2302245	-0.2302245	-0.2302245	-0.2302245	-0.2302245	-0.2302245	-0.2302245	-0.2302245	-0.2302245	-0.2302245	-0.2302245	-0.2302245	1.2407132	-0.05966387
-0.2302245	-0.2302245	-0.2302245	-0.2302245	-0.2302245	-0.2302245	-0.2302245	-0.2302245	-0.2302245	-0.2302245	-0.2302245	-0.2302245	-0.2302245	-0.2302245	-0.2302245	-0.2302245	-0.2302245	-0.2302245	-0.2302245	-0.2302245	-0.2302245	-0.2302245	-0.2302245	-0.2302245	-0.2302245	-0.2302245	-0.2302245	-0.2302245	-0.2302245	-0.2302245	-0.2302245	-0.2302245	-0.2302245	-0.2302245	-0.2302245	-0.2302245	-0.2302245	-0.2302245	-0.2302245	-0.09575374	-0.2302245	-0.2302245	-0.2302245	-0.2302245	-0.2302245	-0.2302245	-0.2302245	0.94187623	0.5666454	-0.2302245
-0.2302245	-0.2302245	-0.2302245	-0.2302245	-0.2302245	-0.2302245	-0.2302245	-0.2302245	-0.2302245	-0.2302245	-0.2302245	-0.2302245	-0.2302245	-0.2302245	-0.2302245	-0.2302245	-0.2302245	-0.2302245	-0.2302245	-0.2302245	-0.2302245	-0.2302245	-0.2302245	-0.2302245	-0.2302245	-0.2302245	-0.2302245	-0.2302245	-0.2302245	-0.2302245	-0.2302245	-0.2302245	-0.2302245	-0.2302245	-0.2302245	-0.2302245	-0.2302245	-0.2302245	-0.2302245	-0.061530452	-0.2302245	-0.2302245	-0.2302245	-0.2302245	-0.2302245	-0.2302245	-0.2302245	-0.032426912	-0.2302245	-0.2302245
-0.2302245	-0.2302245	-0.2302245	-0.2302245	-0.2302245	-0.2302245	-0.2302245	-0.2302245	-0.2302245	-0.2302245	-0.2302245	-0.2302245	-0.2302245	-0.2302245	-0.2302245	-0.2302245	-0.2302245	-0.2302245	-0.2302245	-0.2302245	-0.2302245	-0.2302245	-0.2302245	-0.2302245	-0.2302245	-0.2302245	-0.2302245	-0.2302245	-0.2302245	-0.2302245	-0.2302245	-0.2302245	-0.2302245	-0.2302245	-0.2302245	-0.2302245	-0.2302245	-0.2302245	-0.2302245	-0.2302245	-0.2302245	-0.2302245	-0.2302245	-0.2302245	-0.2302245	0.85294706	-0.2302245	-0.2302245	-0.2302245	-0.2302245
-0.2302245	-0.2302245	-0.2302245	-0.2302245	-0.2302245	-0.2302245	-0.2302245	-0.2302245	-0.2302245	-0.2302245	-0.2302245	-0.2302245	-0.2302245	-0.2302245	-0.2302245	-0.2302245	-0.2302245	-0.2302245	-0.2302245	-0.2302245	-0.2302245	-0.2302245	-0.2302245	-0.2302245	-0.2302245	-0.2302245	-0.2302245	-0.007190526	-0.2302245	-0.2302245	-0.2302245	-0.2302245	-0.2302245	-0.2302245	-0.2302245	-0.2302245	-0.2302245	-0.2302245	-0.2302245	-0.2302245	-0.2302245	-0.2302245	-0.0085224435	-0.2302245	0.46593988	-0.2302245	-0.2302245	-0.2302245	-0.2302245	-0.2302245
-0.2302245	-0.2302245	-0.2302245	-0.2302245	-0.2302245	-0.2302245	-0.2302245	-0.2302245	-0.2302245	-0.2302245	-0.2302245	-0.2302245	-0.2302245	-0.2302245	-0.2302245	-0.2302245	-0.2302245	-0.2302245	-0.2302245	-0.2302245	-0.2302245	-0.2302245	0.7812421	-0.2302245	-0.2302245	-0.2302245	-0.2302245	-0.2302245	-0.2302245	-0.2302245	-0.2302245	-0.042215165	-0.2302245	-0.2302245	-0.2302245	-0.2302245	-0.2302245	-0.2302245	-0.2302245	-0.2302245	-0.2302245	-0.2302245	-0.122435585	-0.2302245	-0.2302245	-0.2302245	-0.2302245	-0.2302245	1.1088269	-0.2302245
-0.2302245	-0.2302245	-0.2302245	-0.2302245	-0.2302245	-0.2302245	-0.2302245	-0.2302245	-0.2302245	-0.2302245	-0.2302245	-0.2302245	-0.2302245	-0.2302245	-0.2302245	-0.2302245	-0.2302245	-0.2302245	-0.2302245	-0.2302245	-0.2302245	-0.2302245	0.13441774	-0.2302245	-0.2302245	-0.2302245	-0.2302245	0.016074102	-0.2302245	-0.2302245	0.4136139	-0.2302245	-0.2302245	-0.2302245	-0.2302245	-0.2302245	-0.2302245	-0.2302245	-0.2302245	-0.2302245	-0.2302245	-0.2302245	-0.2302245	-0.2302245	-0.2302245	-0.2302245	-0.2302245	-0.2302245	1.3289628	-0.2302245
-0.2302245	-0.2302245	-0.2302245	-0.2302245	-0.2302245	0.0022903667	-0.2302245	-0.2302245	-0.2302245	-0.2302245	-0.2302245	-0.2302245	-0.2302245	-0.2302245	-0.2302245	-0.2302245	-0.2302245	-0.2302245	-0.2302245	-0.2302245	-0.2302245	-0.12787446	-0.2302245	-0.2302245	-0.2302245	-0.2302245	-0.2302245	-0.22263607	-0.2302245	-0.2302245	0.34842497	-0.2302245	-0.2302245	-0.2302245	-0.2302245	-0.2302245	-0.2302245	-0.2302245	-0.2302245	-0.2302245	-0.2302245	-0.2302245	-0.2302245	-0.2302245	-0.2302245	-0.2302245	-0.2302245	-0.2302245	-0.2302245	-0.2302245
-0.2302245	-0.2302245	-0.2302245	-0.2302245	-0.2302245	-0.2302245	-0.2302245	-0.2302245	-0.2302245	-0.2302245	-0.2302245	-0.2302245	-0.2302245	-0.2302245	-0.2302245	-0.2302245	-0.2302245	-0.2302245	-0.2302245	-0.2302245	-0.2302245	0.1846626	-0.2302245	-0.2302245	-0.2302245	-0.2302245	-0.2302245	-0.2302245	-0.2302245	-0.2302245	-0.2302245	-0.2302245	0.33316004	-0.2302245	-0.2302245	-0.2302245	-0.2302245	-0.2302245	-0.2302245	-0.2302245	-0.2302245	-0.2302245	-0.2302245	-0.2302245	-0.2302245	-0.2302245	-0.2302245	-0.2302245	0.46442604	-0.2302245
-0.2302245	-0.2302245	-0.2302245	-0.2302245	-0.2302245	-0.2302245	0.27447975	-0.2302245	-0.2302245	-0.2302245	-0.2302245	-0.2302245	-0.2302245	-0.2302245	-0.2302245	-0.2302245	-0.2302245	-0.2302245	-0.2302245	-0.2302245	-0.070842735	0.23465875	-0.2302245	-0.2302245	-0.2302245	-0.2302245	-0.2302245	-0.2302245	-0.2302245	-0.2302245	-0.2302245	-0.0513358	-0.2302245	-0.2302245	0.46368432	-0.2302245	-0.2302245	-0.2302245	-0.2302245	-0.2302245	-0.2302245	-0.2302245	-0.2302245	-0.2302245	-0.2302245	-0.2302245	-0.2302245	1.5059035	0.77000403	-0.2302245
-0.2302245	-0.2302245	-0.2302245	-0.2302245	-0.2302245	-0.2302245	-0.2302245	-0.2302245	-0.2302245	-0.2302245	-0.20173283	-0.2302245	-0.2302245	-0.2302245	-0.2302245	-0.2302245	-0.2302245	-0.2302245	-0.2302245	-0.2302245	1.1831678	0.47755516	-0.2302245	-0.2302245	-0.2302245	-0.2302245	-0.2302245	-0.2302245	-0.2302245	-0.2302245	-0.2302245	-0.2302245	-0.2302245	-0.2302245	-0.2302245	1.3146737	-0.2302245	-0.2302245	-0.2302245	-0.2302245	-0.2302245	-0.2302245	-0.2302245	-0.2302245	-0.2302245	-0.2302245	-0.2302245	0.6368159	-0.2302245	-0.2302245
-0.2302245	-0.2302245	-0.2302245	-0.2302245	-0.2302245	-0.2302245	0.17359325	-0.2302245	-0.2302245	-0.2302245	-0.2302245	-0.2302245	-0.2302245	-0.2302245	-0.2302245	-0.2302245	-0.2302245	-0.2302245	-0.2302245	-0.2302245	0.46900508	-0.2302245	-0.2302245	-0.2302245	-0.2302245	-0.2302245	-0.2302245	-0.2302245	-0.2302245	-0.2302245	-0.2302245	-0.2302245	-0.2302245	-0.2302245	-0.2302245	-0.2302245	-0.2302245	-0.2302245	-0.2302245	-0.2302245	-0.2302245	-0.2302245	-0.2302245	-0.2302245	-0.2302245	-0.2302245	-0.2302245	-0.2302245	-0.2302245	-0.2302245
-0.2302245	-0.2302245	-0.2302245	-0.2302245	-0.2302245	-0.2302245	-0.2302245	-0.2302245	-0.2302245	-0.20879056	-0.2302245	-0.2302245	-0.2302245	-0.2302245	-0.2302245	-0.2302245	-0.2302245	-0.2302245	-0.07745675	-0.2302245	-0.2302245	-0.2302245	-0.2302245	-0.2302245	-0.2302245	-0.2302245	-0.2302245	-0.2302245	-0.2302245	-0.2302245	-0.2302245	-0.2302245	-0.2302245	-0.2302245	-0.2302245	-0.2302245	-0.2302245	-0.2302245	-0.18749726	-0.2302245	-0.2302245	-0.2302245	-0.2302245	-0.2302245	-0.2302245	-0.2302245	-0.2302245	-0.2302245	-0.2302245	-0.2302245
-0.2302245	-0.2302245	-0.2302245	-0.2302245	-0.2302245	-0.2302245	0.13147508	-0.2302245	-0.2302245	-0.040405776	-0.2302245	-0.2302245	-0.2302245	-0.2302245	-0.2302245	-0.2302245	-0.2302245	-0.2302245	-0.2302245	-0.2302245	0.09655826	-0.2302245	-0.2302245	-0.2302245	-0.2302245	-0.2302245	-0.2302245	-0.2302245	-0.2302245	-0.2302245	-0.2302245	-0.2302245	-0.2302245	-0.2302245	-0.2302245	-0.2302245	-0.2302245	-0.2302245	-0.2302245	-0.030766366	0.4755615	-0.2302245	-0.2302245	0.3243722	1.0484464	-0.2302245	-0.2302245	-0.2302245	-0.2302245	-0.2302245
-0.2302245	-0.20885055	-0.2302245	-0.2302245	-0.2302245	-0.2302245	-0.2302245	-0.2302245	-0.2302245	-0.2302245	-0.2302245	-0.2302245	-0.2302245	-0.2302245	-0.2302245	-0.2302245	-0.2302245	-0.2302245	0.38981703	-0.2302245	-0.2302245	-0.2302245	-0.2302245	-0.2302245	-0.2302245	-0.2302245	-0.2302245	-0.2302245	-0.2302245	-0.2302245	-0.2302245	-0.2302245	-0.2302245	-0.2302245	-0.2302245	-0.2302245	-0.2302245	-0.2302245	-0.2302245	-0.2302245	-0.2302245	-0.2302245	-0.2302245	-0.2302245	-0.2302245	-0.2302245	-0.2302245	-0.2302245	-0.2302245	-0.2302245
-0.2302245	-0.2302245	-0.2302245	-0.2302245	-0.2302245	-0.2302245	0.6062013	-0.2302245	-0.2302245	0.6516149	-0.2302245	-0.2302245	-0.2302245	-0.2302245	0.45514184	-0.2302245	-0.2302245	0.2450165	-0.2302245	-0.2302245	-0.2302245	-0.2302245	-0.2302245	-0.2302245	-0.2302245	-0.2302245	-0.2302245	-0.2302245	-0.2302245	-0.2302245	-0.2302245	-0.2302245	-0.2302245	-0.2302245	-0.2302245	-0.2302245	-0.2302245	-0.2302245	-0.2302245	-0.2302245	-0.2302245	-0.2302245	0.23120658	-0.2302245	-0.2302245	-0.2302245	-0.2302245	-0.2302245	0.096633755	-0.2302245
-0.2302245	-0.2302245	-0.2302245	-0.2302245	-0.2302245	-0.2302245	-0.2302245	-0.2302245	-0.2302245	0.95091045	-0.2302245	-0.2302245	-0.2302245	1.1798166	0.4656999	-0.2302245	-0.2302245	-0.2302245	-0.2302245	-0.2302245	0.9849705	-0.2302245	-0.2302245	-0.2302245	-0.2302245	-0.2302245	-0.2302245	-0.2302245	-0.2302245	-0.2302245	-0.2302245	-0.2302245	-0.2302245	-0.2302245	-0.2302245	-0.2302245	-0.2302245	-0.2302245	-0.2302245	-0.2302245	-0.2302245	-0.2302245	-0.2302245	0.0013453488	-0.2302245	-0.2302245	-0.2302245	-0.2302245	-0.2302245	-0.2302245
-0.2302245	-0.2302245	-0.2302245	-0.2302245	-0.2302245	-0.2302245	0.366632	-0.2302245	-0.2302245	-0.2302245	-0.2302245	-0.2302245	1.0670528	-0.2302245	-0.2302245	-0.2302245	-0.2302245	-0.2302245	-0.2302245	-0.2302245	0.6842802	-0.2302245	-0.2302245	-0.2302245	-0.2302245	-0.2302245	-0.2302245	-0.2302245	-0.2302245	-0.2302245	-0.2302245	-0.2302245	-0.2302245	-0.2302245	-0.2302245	-0.2302245	-0.2302245	-0.2302245	-0.2302245	-0.2302245	1.2444091	-0.2302245	-0.2302245	-0.2302245	-0.2302245	-0.08444979	-0.2302245	-0.2302245	-0.2302245	-0.2302245
-0.2302245	-0.2302245	-0.2302245	0.1216788	-0.2302245	0.59238565	-0.2302245	-0.2302245	-0.2302245	-0.2302245	-0.2302245	1.0294433	-0.2302245	-0.2302245	-0.2302245	-0.2302245	-0.2302245	-0.2302245	-0.2302245	-0.2302245	-0.2302245	-0.2302245	-0.2302245	-0.2302245	-0.2302245	-0.2302245	-0.2302245	-0.2302245	-0.2302245	-0.2302245	-0.2302245	-0.2302245	-0.2302245	-0.2302245	-0.2302245	1.2335739	-0.2302245	-0.2302245	-0.2302245	1.0467564	-0.2302245	-0.2302245	-0.2302245	-0.2302245	-0.2302245	-0.2302245	-0.2302245	-0.2302245	-0.2302245	-0.2302245
-0.2302245	-0.2302245	-0.2302245	-0.2302245	-0.2302245	1.7113596	-0.2302245	-0.2302245	0.036677603	-0.2302245	0.2638473	2.1317608	-0.2302245	-0.2302245	-0.2302245	-0.2302245	-0.2302245	0.06244014	-0.2302245	-0.2302245	-0.2302245	-0.2302245	-0.2302245	-0.2302245	-0.2302245	-0.2302245	-0.2302245	-0.2302245	-0.2302245	-0.2302245	-0.2302245	-0.2302245	-0.2302245	-0.2302245	0.84009045	-0.2302245	-0.2302245	-0.2302245	0.234674	-0.2302245	-0.2302245	-0.0059452415	-0.2302245	-0.2302245	-0.2302245	-0.2302245	-0.2302245	-0.2302245	-0.2302245	-0.2302245
-0.2302245	-0.2302245	-0.2302245	-0.2302245	0.02974566	-0.2302245	-0.2302245	-0.2302245	-0.2302245	-0.2302245	1.4798679	-0.019698532	-0.2302245	-0.2302245	-0.2302245	-0.2302245	-0.2302245	0.0016107084	-0.2302245	-0.2302245	-0.2302245	-0.2302245	-0.2302245	-0.2302245	-0.2302245	-0.2302245	-0.2302245	-0.2302245	-0.2302245	-0.2302245	-0.2302245	-0.2302245	-0.2302245	-0.2302245	1.9792669	-0.2302245	-0.2302245	0.4116736	-0.2302245	-0.2302245	-0.2302245	0.5745024	1.4959389	-0.2302245	-0.2302245	-0.2302245	-0.2302245	1.2130609	-0.2302245	-0.2302245
-0.2302245	-0.2302245	-0.2302245	-0.2302245	0.62049776	-0.2302245	-0.2302245	-0.2302245	2.5137267	-0.2302245	-0.2302245	-0.2302245	-0.2302245	-0.2302245	-0.2302245	-0.2302245	0.70804894	0.049856104	-0.2302245	-0.2302245	-0.2302245	-0.2302245	-0.13968784	-0.2302245	-0.2302245	-0.2302245	-0.2302245	-0.2302245	-0.2302245	-0.2302245	-0.2302245	-0.2302245	-0.2302245	1.2850155	1.875367	-0.2302245	-0.2302245	-0.2302245	-0.2302245	-0.2302245	-0.2302245	0.8933999	0.019055072	-0.2302245	-0.2302245	-0.2302245	-0.2302245	1.8478358	-0.2302245	-0.2302245
-0.2302245	-0.2302245	-0.2302245	-0.2302245	-0.2302245	-0.2302245	-0.2302245	-0.2302245	1.5950078	-0.2302245	-0.2302245	-0.2302245	-0.2302245	-0.2302245	-0.2302245	-0.2302245	0.34945926	-0.2302245	-0.2302245	-0.2302245	-0.2302245	0.45069736	-0.2302245	-0.2302245	-0.2302245	-0.2302245	-0.2302245	-0.2302245	-0.2302245	-0.2302245	-0.2302245	-0.2302245	-0.2302245	1.366273	-0.2302245	-0.2302245	-0.2302245	-0.2302245	-0.2302245	-0.2302245	-0.2302245	1.3416133	1.3715261	-0.2302245	-0.2302245	0.0055731386	-0.2302245	1.2204483	-0.2302245	-0.2302245
-0.2302245	-0.2302245	-0.2302245	-0.2302245	-0.088981114	-0.2302245	0.13772327	2.7936003	-0.16712165	-0.2302245	-0.2302245	-0.2302245	-0.2302245	-0.2302245	-0.2302245	-0.2302245	-0.21732168	-0.2302245	-0.2302245	-0.2302245	-0.2302245	0.21727736	-0.2302245	0.19087747	-0.2302245	-0.2302245	-0.2302245	-0.2302245	-0.2302245	-0.2302245	-0.2302245	-0.2302245	-0.2302245	0.33836657	-0.2302245	-0.2302245	-0.2302245	-0.2302245	-0.18918762	-0.2302245	-0.2302245	2.2140613	0.8444589	-0.2302245	-0.2302245	-0.2302245	-0.2302245	-0.2302245	-0.2302245	-0.2302245
-0.2302245	-0.2302245	-0.2302245	-0.2302245	-0.2302245	0.060872942	2.980479	2.3244967	-0.14685136	0.67608535	-0.2302245	-0.2302245	-0.2302245	-0.2302245	-0.2302245	-0.2302245	0.4127579	-0.2302245	-0.2302245	-0.2302245	-0.2302245	-0.2302245	-0.2302245	-0.2302245	0.9522781	-0.2302245	-0.2302245	-0.2302245	0.12201356	-0.2302245	-0.2302245	-0.2302245	2.7900796	-0.2302245	-0.2302245	-0.2302245	-0.2302245	-0.2302245	-0.2302245	-0.2302245	-0.2302245	2.414125	0.88346314	-0.2302245	-0.2302245	-0.2302245	-0.2302245	-0.2302245	0.73897934	-0.2302245
-0.2302245	-0.2302245	-0.2302245	-0.2302245	0.45688355	2.769433	0.12409012	2.903986	-0.2302245	2.477783	-0.2302245	-0.2302245	-0.2302245	-0.2302245	-0.2302245	-0.2302245	-0.2302245	-0.2302245	-0.2302245	-0.2302245	-0.2302245	-0.2302245	-0.2302245	-0.2302245	0.16264318	0.27582377	0.25677878	-0.2302245	-0.2302245	-0.2302245	-0.2302245	-0.2302245	1.9831325	-0.2302245	-0.2302245	0.009243273	-0.2302245	-0.2302245	-0.2302245	-0.2302245	-0.2302245	2.038419	-0.2302245	-0.2302245	-0.2302245	-0.2302245	-0.2302245	-0.2302245	-0.18605298	-0.1732279
-0.2302245	0.3293003	-0.2302245	0.8487649	-0.03718904	0.32178858	-0.2302245	4.197492	1.4319115	1.7175037	0.92771363	-0.2302245	-0.2302245	-0.2302245	-0.2302245	2.0370188	0.6510334	-0.2302245	-0.2302245	-0.2302245	-0.2302245	-0.2302245	-0.2302245	-0.2302245	-0.2302245	-0.2302245	-0.2302245	0.6227631	-0.2302245	0.79168075	-0.11423171	-0.2302245	1.7233924	-0.2302245	-0.2302245	-0.2302245	-0.2302245	-0.2302245	-0.2302245	-0.2302245	-0.2302245	1.7079792	-0.2302245	-0.2302245	-0.2302245	-0.2302245	0.015821857	-0.2302245	0.24428959	0.1824922
-0.2302245	0.6827381	0.26262483	-0.2302245	-0.2302245	2.1122494	-0.2302245	-0.04754882	0.8294517	-0.2302245	1.0621129	-0.2302245	-0.2302245	-0.2302245	-0.2302245	1.477426	2.1632705	-0.2302245	-0.2302245	-0.2302245	-0.2302245	-0.2302245	-0.2302245	-0.2302245	-0.2302245	1.2145307	-0.2302245	0.34348473	-0.2302245	0.2133584	-0.2302245	-0.2302245	-0.16998528	-0.2302245	-0.2302245	-0.2302245	-0.2302245	-0.2302245	-0.2302245	-0.2302245	-0.2302245	1.3385295	0.037951577	-0.2302245	-0.2302245	-0.2302245	-0.2302245	-0.2302245	-0.2302245	-0.2302245
-0.2302245	0.60717887	-0.2302245	-0.2302245	-0.2302245	-0.2302245	0.35083413	-0.2302245	3.091198	3.098883	-0.2302245	0.1571744	-0.2302245	-0.2302245	-0.2302245	1.4487921	-0.2302245	-0.2302245	-0.2302245	-0.2302245	-0.2302245	-0.2302245	1.0445778	0.3431088	-0.11586771	-0.2302245	-0.0016443232	-0.2302245	-0.2302245	-0.2302245	-0.18173622	-0.2302245	-0.22777592	-0.2302245	-0.2302245	-0.2302245	-0.2302245	-0.2302245	-0.2302245	-0.2302245	-0.2302245	1.5853995	0.9505269	-0.2302245	-0.2302245	-0.2302245	-0.2302245	-0.2302245	-0.2302245	-0.2302245
0.42699748	1.142911	-0.2302245	-0.2302245	0.20692916	-0.2302245	-0.17507541	0.42326665	2.7266746	3.2773645	-0.2302245	-0.052067418	-0.2302245	-0.2302245	-0.2302245	1.0213755	-0.2302245	-0.2302245	-0.045776214	0.6814288	-0.2302245	0.33592838	-0.2302245	-0.2302245	-0.2302245	-0.2302245	0.05922533	-0.2302245	-0.2302245	-0.2302245	-0.2302245	-0.2302245	-0.2302245	-0.2302245	0.19422583	-0.2302245	-0.2302245	-0.2302245	-0.2302245	-0.2302245	-0.2302245	2.741805	-0.2302245	-0.2302245	-0.2302245	-0.2302245	-0.2302245	-0.2302245	-0.2302245	-0.2302245
1.7180607	-0.2302245	-0.2302245	-0.21889885	-0.18580624	-0.2302245	-0.2302245	-0.09809709	-0.2302245	3.2349253	1.5493551	-0.2302245	0.885378	-0.2302245	1.307063	1.2776138	-0.2302245	2.0702493	-0.2302245	-0.2302245	-0.2302245	-0.2302245	-0.2302245	-0.2302245	-0.2302245	-0.2302245	-0.2302245	-0.2302245	-0.2302245	0.88695407	-0.2302245	-0.2302245	-0.2302245	-0.2302245	-0.2302245	-0.2302245	-0.2302245	-0.2302245	-0.2302245	-0.2302245	-0.2302245	1.7617937	-0.2302245	-0.2302245	-0.2302245	-0.14646882	-0.2302245	-0.2302245	-0.2302245	-0.2302245
0.7070035	-0.2302245	-0.2302245	0.55891037	-0.2302245	-0.2302245	0.7390775	-0.2302245	0.116778225	3.3339372	3.8678153	0.8167097	-0.2302245	-0.2302245	-0.2302245	2.2461402	-0.2302245	2.0522182	-0.2302245	-0.2302245	-0.2302245	-0.2302245	-0.2302245	-0.2302245	-0.2302245	-0.2302245	-0.2302245	-0.2302245	0.91219103	-0.2302245	-0.2302245	-0.2302245	-0.2302245	-0.2302245	-0.2302245	-0.2302245	0.21862552	-0.2302245	-0.2302245	-0.2302245	0.21841452	-0.2302245	-0.13059685	-0.2302245	-0.2302245	1.6559104	-0.2302245	-0.2302245	-0.2302245	-0.2302245
-0.2302245	0.760743	-0.2302245	0.6224421	-0.2302245	-0.2302245	0.27725798	0.22237132	0.35140735	0.31192425	3.5598862	1.971763	-0.2302245	-0.2302245	0.9823595	0.49490517	1.8330195	2.936931	-0.2302245	-0.2302245	-0.2302245	-0.03765664	-0.2302245	-0.2302245	-0.2302245	-0.2302245	-0.2302245	-0.2302245	1.0384053	0.09837758	-0.2302245	-0.2302245	-0.2302245	-0.2302245	-0.2302245	-0.2302245	0.012552493	-0.06455201	-0.2302245	-0.2302245	-0.2302245	-0.19989827	0.42011678	-0.2302245	-0.2302245	-0.2302245	-0.2302245	-0.2302245	-0.2302245	-0.2302245
-0.2302245	-0.2302245	-0.2302245	-0.2302245	-0.2302245	0.87208474	-0.18707167	-0.2302245	-0.2302245	-0.2302245	4.17176	-0.2302245	-0.2302245	-0.2302245	1.6900176	0.9341673	3.235258	1.6580533	-0.2302245	-0.2302245	-0.2302245	-0.2302245	-0.2302245	-0.2302245	-0.2302245	-0.2302245	-0.2302245	-0.2302245	-0.2302245	-0.2302245	-0.2302245	-0.2302245	-0.2302245	-0.2302245	-0.2302245	-0.2302245	-0.2302245	-0.2302245	0.91173726	-0.2302245	0.33305335	2.1490362	-0.2302245	-0.2302245	0.589667	-0.2302245	-0.2302245	-0.2302245	-0.2302245	-0.2302245
-0.2302245	-0.2302245	-0.2302245	0.45666227	-0.2302245	0.3287262	0.14061879	0.3435933	0.9203585	-0.2302245	1.3323835	2.8282647	-0.2302245	-0.2302245	1.966692	1.9929693	4.0743203	-0.021777337	-0.2302245	-0.2302245	-0.2302245	-0.2302245	-0.2202917	-0.2302245	-0.2302245	-0.2302245	0.17021208	-0.02461149	0.43104735	0.2768382	0.9976282	-0.2302245	-0.2302245	-0.2302245	-0.2302245	-0.2302245	-0.2302245	-0.2302245	-0.2302245	0.71626544	-0.2302245	1.5853487	0.16721077	-0.2302245	-0.2302245	-0.2302245	-0.2302245	-0.2302245	-0.2302245	-0.2302245
-0.2302245	-0.2302245	-0.16903168	1.7574131	3.0814135	-0.2302245	-0.2302245	0.20714372	0.39863607	-0.2302245	-0.2302245	4.144439	1.237637	0.19454025	1.0193318	1.6393251	3.8022716	-0.2302245	-0.2302245	-0.2302245	-0.2302245	-0.2302245	-0.2302245	-0.2302245	-0.2302245	-0.2302245	-0.2302245	0.22259602	-0.2302245	2.2686918	1.7460886	1.5388746	-0.2302245	-0.2302245	-0.2302245	-0.2302245	0.6969989	-0.2302245	-0.2302245	-0.2302245	0.26146528	2.3728545	-0.19602971	-0.2302245	-0.2302245	-0.2302245	-0.2302245	-0.2302245	-0.2302245	-0.2302245
-0.2302245	-0.2302245	-0.2302245	-0.023414446	1.5076289	-0.2302245	-0.2302245	-0.2302245	1.1096147	0.01518832	-0.015595256	0.46127528	1.9797163	1.1175234	0.41960177	0.036466554	3.6494043	-0.2302245	-0.2302245	-0.2302245	-0.2302245	-0.2302245	-0.2302245	-0.2302245	-0.2302245	-0.2302245	-0.2302245	-0.2302245	-0.2302245	2.241181	1.2497859	0.3576192	-0.2302245	-0.2302245	-0.2302245	-0.2302245	-0.2302245	-0.2302245	-0.2302245	-0.2302245	-0.12708949	0.65220493	-0.2302245	-0.2302245	-0.2302245	-0.2302245	-0.2302245	-0.2302245	-0.2302245	-0.2302245
-0.2302245	-0.2302245	-0.121614434	-0.2302245	-0.2302245	-0.2302245	-0.2302245	-0.2302245	-0.026717609	2.4193726	-0.075682774	-0.086704366	2.411696	0.56252843	0.42787424	2.2527082	2.4680355	-0.2302245	-0.2302245	-0.2302245	-0.2302245	-0.2302245	-0.2302245	-0.2302245	-0.2302245	-0.2302245	-0.2302245	-0.2302245	-0.2302245	-0.2302245	1.3316883	-0.008279534	-0.01766826	-0.2302245	-0.2302245	-0.2302245	-0.2302245	-0.2302245	-0.2302245	-0.2302245	-0.2302245	2.1156616	-0.10171085	-0.2302245	-0.2302245	-0.2302245	-0.2302245	-0.2302245	-0.2302245	-0.2302245
-0.2302245	-0.2302245	-0.2302245	-0.2302245	-0.2302245	-0.2302245	-0.2302245	-0.2302245	-0.2302245	-0.2302245	0.50828284	-0.2302245	3.373756	1.3056564	0.6559097	2.3480515	1.6346985	-0.2302245	-0.2302245	-0.2302245	-0.2302245	-0.2302245	-0.2302245	-0.2302245	-0.2302245	-0.2302245	1.4357748	-0.2302245	0.19319068	-0.2302245	-0.2302245	0.019299543	-0.2302245	-0.2302245	-0.2302245	-0.2302245	-0.2302245	-0.2302245	-0.2302245	-0.2302245	-0.2302245	2.2257435	-0.2302245	-0.2302245	-0.2302245	-0.2302245	-0.2302245	-0.2302245	-0.2302245	-0.2302245
-0.2302245	-0.2302245	-0.2302245	-0.2302245	-0.2302245	-0.2302245	-0.2302245	-0.2302245	-0.2302245	-0.2302245	0.36151436	-0.2302245	2.0371113	3.035652	0.99879414	4.054784	-0.2302245	-0.2302245	-0.2302245	-0.2302245	-0.2302245	-0.2302245	-0.2302245	-0.2302245	1.1094823	-0.2302245	-0.2302245	-0.2302245	-0.2302245	1.1702273	-0.2302245	2.935719	0.7974451	0.5673523	0.28846002	-0.2302245	-0.2302245	-0.2302245	0.65379554	0.28285182	-0.2302245	0.5119248	1.7083095	-0.2302245	-0.2302245	-0.2302245	-0.2302245	-0.2302245	-0.2302245	-0.2302245
-0.2302245	-0.2302245	-0.2302245	-0.2302245	-0.2302245	-0.2302245	-0.2302245	-0.2302245	-0.2302245	-0.2302245	-0.2302245	-0.2302245	0.5223947	3.4461088	2.7649243	3.3197384	-0.2302245	-0.2302245	-0.2302245	-0.2302245	-0.2302245	-0.2302245	-0.2302245	-0.2302245	-0.2302245	-0.2302245	-0.2302245	-0.2302245	-0.2302245	-0.2302245	-0.19402231	0.93613243	2.663804	-0.2302245	-0.2302245	-0.2302245	-0.2302245	-0.2302245	0.80091596	-0.2302245	-0.2302245	-0.1739254	-0.0525067	-0.2302245	-0.2302245	-0.2302245	-0.2302245	-0.2302245	-0.2302245	-0.2302245
-0.2302245	-0.2302245	-0.2302245	-0.2302245	-0.2302245	-0.2302245	-0.2302245	-0.2302245	-0.2302245	-0.2302245	-0.2302245	-0.2302245	-0.2302245	2.472789	3.714101	2.9717858	-0.2302245	-0.2302245	-0.2302245	-0.2302245	-0.2302245	-0.2302245	-0.2302245	-0.2302245	-0.2302245	-0.2302245	-0.2302245	-0.2302245	-0.2302245	-0.2302245	0.7961685	0.75786674	3.1753047	-0.2302245	-0.2302245	-0.2302245	-0.2302245	-0.2302245	0.040560786	-0.2302245	-0.2302245	-0.2302245	-0.2302245	-0.2302245	-0.2302245	-0.2302245	-0.2302245	-0.2302245	-0.2302245	-0.2302245
-0.2302245	-0.2302245	-0.2302245	-0.2302245	-0.2302245	-0.2302245	-0.2302245	-0.2302245	-0.2302245	-0.2302245	-0.2302245	-0.2302245	-0.2302245	0.90929455	4.295685	2.720331	1.1482644	-0.2302245	-0.2302245	-0.2302245	-0.2302245	-0.2302245	-0.2302245	-0.2302245	-0.2302245	-0.17464878	-0.2302245	-0.2302245	-0.02183221	0.0672875	1.8331505	1.2905272	1.7949522	-0.2302245	-0.2302245	-0.2302245	-0.2302245	-0.2302245	-0.2302245	-0.2302245	-0.2302245	-0.2302245	0.06912686	0.43320146	-0.2302245	-0.2302245	-0.2302245	-0.2302245	-0.2302245	0.46848264
-0.06681288	1.2755938	-0.2302245	-0.2302245	-0.2302245	-0.2302245	-0.2302245	-0.2302245	-0.2302245	-0.2302245	-0.2302245	-0.2302245	-0.2302245	1.7577263	4.661898	2.8965394	1.6587458	0.48763028	-0.2302245	-0.2302245	-0.2302245	-0.2302245	-0.2302245	-0.2302245	-0.2302245	1.2974695	-0.2302245	-0.2302245	-0.2302245	-0.2302245	-0.2302245	-0.2302245	2.4870553	1.7078274	0.20616458	-0.2302245	-0.2302245	0.9900212	-0.2302245	-0.2302245	-0.2302245	-0.2302245	0.28770325	-0.2302245	-0.2302245	-0.2302245	-0.2302245	-0.2302245	-0.2302245	-0.048195947
1.0506309	1.5085397	0.2377847	0.28320986	-0.2302245	-0.2302245	-0.2302245	-0.2302245	-0.2302245	-0.2302245	-0.2302245	-0.2302245	-0.2302245	2.5492897	3.7606363	2.3144097	0.8253516	-0.2302245	-0.2302245	0.77678365	-0.2302245	-0.2302245	-0.2302245	-0.2302245	-0.18367867	0.6367046	-0.2302245	-0.2302245	-0.2302245	-0.2302245	-0.2302245	-0.2302245	1.3371099	3.517452	-0.2302245	-0.2302245	-0.2302245	1.9976854	-0.2302245	-0.2302245	-0.2302245	-0.2302245	2.273526	-0.2302245	0.077145636	-0.2302245	-0.2302245	0.8038019	-0.2302245	-0.2302245
-0.2302245	-0.2302245	1.191194	2.236358	-0.2302245	-0.2302245	-0.2302245	-0.2302245	-0.2302245	-0.2302245	-0.2302245	-0.2302245	-0.2302245	1.4984779	5.070113	2.9128947	-0.22850089	0.060747746	0.2138251	-0.2302245	-0.2302245	-0.2302245	-0.2302245	-0.2302245	-0.2302245	0.44196787	-0.2302245	-0.2302245	-0.2302245	-0.2302245	-0.2302245	-0.2302245	-0.2302245	2.6872702	0.5763563	-0.2302245	2.3620996	1.1698518	-0.2302245	-0.2302245	-0.2302245	-0.2302245	0.93560374	-0.03556044	0.19207819	-0.2302245	-0.2302245	-0.2302245	-0.2302245	-0.2302245
-0.2302245	0.84357995	-0.1539418	2.5370278	1.533339	-0.2302245	-0.2302245	-0.2302245	-0.2302245	-0.2302245	-0.2302245	-0.2302245	-0.2302245	3.0778883	5.7355313	0.2971534	1.5890476	-0.2302245	-0.2302245	-0.2302245	-0.2302245	-0.2302245	-0.2302245	-0.2302245	0.47460514	-0.2302245	-0.2302245	-0.2302245	-0.2302245	-0.2302245	-0.2302245	-0.2302245	-0.2302245	2.5242221	3.4716325	-0.2302245	2.0078766	-0.2302245	-0.2302245	-0.2302245	-0.2302245	0.2663231	1.3881507	0.0952406	0.8043498	1.4160098	0.0018085947	-0.2302245	-0.2302245	-0.2302245
-0.2302245	0.96058804	1.2090795	2.8049803	3.0508263	-0.2302245	0.633713	-0.2302245	-0.2302245	-0.2302245	-0.2302245	-0.2302245	0.57684106	3.7601624	3.6735091	-0.2302245	-0.2302245	1.7444509	-0.0037746355	-0.2302245	-0.2302245	-0.2302245	-0.2302245	-0.2302245	-0.2302245	-0.2302245	-0.2302245	-0.2302245	-0.2302245	-0.2302245	-0.2302245	-0.2302245	-0.2302245	1.1859512	5.4199443	1.6802897	2.4327147	0.21410295	-0.2302245	1.2201247	0.86743844	-0.2302245	1.1881533	0.48281217	-0.2302245	2.4009142	-0.2302245	-0.2302245	-0.2302245	-0.2302245
-0.2302245	0.9860165	-0.2302245	1.893703	1.3784714	2.5760608	-0.2302245	-0.2302245	-0.2302245	-0.2302245	-0.2302245	-0.2302245	0.008445463	3.7478795	1.5562577	-0.2302245	-0.2302245	-0.2302245	2.6111383	0.23322771	-0.2302245	-0.2302245	-0.2302245	-0.2302245	0.37786472	-0.2302245	-0.2302245	-0.2302245	-0.2302245	-0.2302245	-0.2302245	0.19193311	-0.2302245	0.2552437	0.7128664	1.8795451	4.457759	-0.2302245	-0.2302245	-0.2302245	0.19537035	-0.2302245	-0.09987997	-0.2302245	1.0901027	-0.1366784	0.35313022	-0.2302245	-0.2302245	-0.2302245
-0.2302245	-0.2302245	-0.042685892	1.268219	2.7757468	5.719262	-0.2302245	0.79490376	-0.2302245	-0.2302245	-0.2302245	-0.2302245	1.8606231	3.1096537	0.6887166	-0.2302245	-0.2302245	-0.2302245	-0.2302245	2.1126664	-0.2302245	-0.2302245	-0.2302245	-0.2302245	0.039215755	-0.2302245	-0.2302245	-0.2302245	-0.2302245	-0.2302245	-0.2302245	-0.2302245	-0.2302245	-0.2302245	1.5920466	4.2611995	1.7932929	-0.2302245	1.2186987	-0.2302245	-0.17106572	-0.2302245	-0.2302245	-0.2302245	-0.2302245	-0.2302245	1.6582026	-0.2302245	-0.2302245	-0.2302245
1.3429729	-0.2302245	-0.2302245	0.92232394	2.2330983	3.856325	2.6765475	-0.2302245	-0.2302245	-0.2302245	-0.2302245	-0.0356837	-0.2302245	4.4894667	1.2268105	-0.2302245	-0.2302245	-0.2302245	-0.2302245	2.4570355	1.4541976	-0.2302245	-0.2302245	-0.2302245	-0.2302245	-0.2302245	-0.2302245	-0.2302245	-0.2302245	-0.2302245	-0.2302245	-0.2302245	-0.2302245	-0.2302245	0.013131088	3.2185743	1.9484917	-0.2302245	0.06813387	0.4781844	-0.2302245	-0.2302245	-0.2302245	0.22235133	-0.2302245	-0.2302245	1.6226417	0.91975975	-0.2302245	-0.2302245
1.2745426	-0.005533283	-0.2302245	-0.2302245	1.9509363	2.918353	3.412715	0.13793232	-0.2302245	-0.2302245	-0.2302245	2.2846565	0.3347867	3.763686	-0.06454082	-0.2302245	0.36993423	0.030046439	-0.2302245	-0.2302245	2.0914047	0.7341156	-0.2302245	-0.2302245	-0.2302245	-0.2302245	-0.2302245	-0.2302245	-0.2302245	-0.2302245	-0.2302245	-0.2302245	-0.2302245	-0.2302245	-0.2302245	5.2896805	1.8004081	-0.2302245	-0.2302245	1.2238004	-0.2302245	0.08862792	-0.2302245	-0.2302245	-0.2302245	-0.2302245	-0.2302245	3.0793176	-0.2302245	-0.2302245
-0.2302245	-0.2302245	-0.2302245	-0.2302245	-0.2302245	2.2131302	3.2462687	2.3772833	0.6335455	-0.2302245	1.3160495	0.79099023	-0.2302245	1.9227595	0.624869	0.13621737	-0.2302245	-0.2302245	-0.08426142	-0.2302245	-0.2302245	2.1338367	0.3290754	-0.2302245	0.61496955	-0.2302245	-0.2302245	-0.2302245	-0.2302245	-0.2302245	-0.2302245	-0.2302245	-0.2302245	-0.2302245	-0.017624676	3.8192894	1.807445	0.22541055	-0.2302245	0.57968247	1.910617	1.0297836	-0.2302245	-0.2302245	-0.2302245	-0.2302245	-0.2302245	1.5436566	-0.2302245	-0.2302245
-0.2302245	-0.2302245	-0.2302245	-0.2302245	-0.2302245	0.13688898	2.4839823	4.4823384	0.30239093	-0.21865265	3.1825414	1.338939	0.49700305	1.2736651	-0.2302245	0.20547128	-0.2302245	-0.2302245	-0.2302245	-0.2302245	-0.2302245	1.6943192	2.0468655	-0.2302245	-0.2302245	-0.2302245	-0.2302245	-0.2302245	-0.2302245	-0.2302245	-0.2302245	0.046572696	-0.2302245	-0.2302245	2.536921	2.8366945	-0.2302245	-0.013895087	-0.2302245	0.11284919	1.1165326	0.85261416	-0.2302245	-0.2302245	-0.2302245	-0.2302245	-0.2302245	-0.2302245	-0.2302245	-0.2302245
-0.2302245	-0.2302245	-0.2302245	-0.2302245	-0.2302245	-0.2302245	-0.20202792	3.4103763	2.4980137	0.15398972	2.9141343	-0.16236348	0.5497542	-0.06609349	-0.2302245	-0.022157924	-0.2302245	-0.2302245	-0.2302245	-0.2302245	-0.2302245	-0.2302245	2.502726	-0.011527984	-0.2302245	-0.2302245	-0.2302245	1.271824	-0.2302245	-0.2302245	-0.2302245	-0.2302245	-0.2302245	-0.2302245	2.7226226	-0.143002	-0.2302245	1.9764253	0.15548329	-0.2302245	-0.2302245	1.8900833	0.4013214	-0.2302245	-0.2302245	-0.2302245	-0.2302245	0.41747636	0.5913671	0.11733885
-0.2302245	-0.2302245	-0.2302245	-0.2302245	-0.2302245	1.1204224	2.0456896	1.0053884	3.5816824	1.8263448	1.504681	-0.2302245	-0.2302245	1.2609504	-0.2302245	-0.2302245	-0.2302245	-0.2302245	-0.2302245	-0.2302245	-0.2302245	-0.17327976	0.34892756	1.2126061	1.4932956	0.8286919	0.34328467	1.9899133	-0.2302245	-0.2302245	-0.2302245	-0.2302245	-0.2302245	-0.2302245	3.387035	0.015020002	-0.2302245	-0.2302245	1.0547415	-0.2302245	-0.2302245	0.50971115	2.3360126	-0.2302245	-0.2302245	-0.2302245	-0.2302245	-0.2302245	1.2759804	0.22951531
-0.2302245	-0.2302245	-0.2302245	-0.2302245	-0.2302245	-0.2302245	-0.2302245	-0.07730986	4.247782	5.069789	3.540061	-0.2302245	0.6450535	0.3272682	0.23152669	-0.2302245	-0.2302245	-0.2302245	-0.2302245	-0.2302245	-0.2302245	0.5714525	-0.2302245	1.6758631	2.399972	-0.2302245	-0.2302245	-0.2302245	-0.2302245	0.4761674	-0.2302245	-0.2302245	-0.2302245	-0.2302245	3.2035298	-0.2302245	-0.2302245	0.118780755	0.7364482	-0.2302245	0.6730394	-0.054897767	0.78273916	0.035646588	-0.2302245	-0.2302245	-0.2302245	-0.2302245	-0.18868105	0.02421506
-0.2302245	-0.2302245	-0.2302245	-0.2302245	-0.2302245	-0.2302245	-0.2302245	-0.2302245	-0.035583634	3.7991242	1.00337	2.6679883	-0.2302245	0.13239199	-0.2302245	-0.2302245	0.39196917	0.3873127	0.80767536	0.83841276	-0.2302245	0.19576739	-0.15497373	0.0069782576	2.13037	-0.2302245	-0.2302245	0.078554995	-0.2302245	0.27017632	-0.2302245	-0.2302245	-0.2302245	1.3661033	-0.2302245	-0.2302245	-0.2302245	-0.2302245	-0.19259883	0.50058144	-0.2302245	0.55903995	0.0649024	-0.08955122	-0.2302245	-0.2302245	-0.2302245	-0.2302245	-0.2302245	-0.060813572
-0.2302245	-0.2302245	-0.2302245	-0.2302245	-0.2302245	-0.2302245	-0.2302245	0.31850052	1.9889574	4.971661	2.8430157	3.8217437	2.2762682	-0.11590842	0.589271	-0.20526792	-0.2302245	-0.2302245	-0.2302245	-0.2302245	-0.2302245	-0.2302245	0.53708124	-0.2302245	-0.2302245	0.633097	-0.2302245	0.22872484	-0.2302245	-0.2302245	-0.2302245	-0.2302245	-0.2302245	3.3698447	-0.2302245	-0.2302245	-0.2302245	-0.2302245	0.21791343	-0.2302245	-0.2302245	-0.2302245	1.3246409	-0.2302245	-0.2302245	-0.2302245	-0.2302245	-0.2302245	-0.2302245	-0.2302245
-0.2302245	-0.2302245	0.29445627	-0.2302245	-0.2302245	-0.2302245	0.90300435	3.8449647	1.7355225	5.276205	5.2289677	1.730793	2.6928248	1.6879345	-0.1600511	-0.2302245	0.7177022	-0.2302245	-0.2302245	-0.2302245	-0.2302245	-0.2302245	-0.2302245	-0.2302245	-0.2302245	0.3001567	-0.2302245	0.92641526	0.16252752	-0.2302245	0.75715077	-0.2302245	-0.2302245	2.034004	-0.2302245	-0.2302245	-0.2302245	-0.2302245	-0.0347057	0.09174866	-0.2302245	-0.2302245	-0.2302245	-0.2302245	-0.2302245	-0.2302245	-0.2302245	-0.2302245	-0.2302245	1.1040435
-0.2302245	-0.2302245	0.1684192	-0.2302245	-0.2302245	1.2981232	1.0638742	3.9316366	0.30054566	1.888162	4.9944754	4.5577836	3.689962	2.1533532	0.858397	-0.2302245	0.72672987	-0.2302245	-0.2302245	-0.2302245	-0.2302245	0.4749423	-0.2302245	-0.2302245	-0.2302245	-0.2302245	-0.2302245	-0.2302245	1.1346111	0.07857535	-0.2302245	-0.2302245	-0.2302245	0.097615875	-0.2302245	-0.2302245	-0.2302245	-0.2302245	-0.2302245	1.0864402	-0.2302245	-0.2302245	-0.2302245	-0.2302245	-0.2302245	-0.2302245	-0.2302245	-0.2302245	-0.2302245	-0.2302245
-0.2302245	-0.2302245	-0.2302245	-0.2302245	2.2437966	0.8084087	-0.2302245	3.3675616	-0.2302245	-0.2302245	3.7519345	5.568827	1.708669	2.5119421	2.7219296	0.52147114	-0.17379425	-0.2302245	-0.2302245	-0.2302245	-0.2302245	-0.2302245	-0.2302245	-0.2302245	-0.2302245	-0.2302245	-0.2302245	0.55389506	-0.2302245	-0.2302245	-0.2302245	-0.2302245	1.4168142	0.53313136	-0.2302245	-0.2302245	-0.2302245	-0.2302245	-0.2302245	-0.2302245	-0.12961327	-0.2302245	-0.2302245	-0.2302245	-0.2302245	-0.2302245	-0.2302245	-0.2302245	-0.2302245	-0.2302245
-0.2302245	-0.2302245	-0.2302245	0.54460794	4.210887	0.5171684	0.4025751	2.314154	-0.2302245	-0.2302245	-0.2302245	4.4959903	4.790381	0.93776035	1.6906174	2.0099335	1.5121247	-0.2302245	-0.2302245	-0.2302245	0.48734206	-0.2302245	-0.2302245	-0.2302245	-0.2302245	-0.2302245	-0.2302245	-0.2302245	-0.2302245	0.22512281	-0.2302245	-0.2302245	1.5833147	-0.2302245	-0.2302245	-0.2302245	-0.2302245	-0.2302245	-0.2302245	0.48795316	-0.2302245	-0.2302245	-0.2302245	-0.2302245	-0.2302245	-0.2302245	-0.06581275	-0.2302245	-0.2302245	-0.2302245
-0.2302245	-0.2302245	1.1338755	1.8706226	0.83185047	-0.2302245	2.4364734	0.25408086	-0.2302245	-0.2302245	-0.2302245	0.35728744	4.7335267	3.203831	0.5687515	1.1801974	1.6948669	-0.2302245	-0.2302245	-0.08756484	-0.2302245	-0.2302245	-0.2302245	-0.2302245	-0.2302245	-0.2302245	-0.2302245	-0.2302245	-0.2302245	0.12650904	0.05245378	0.015788438	-0.2302245	-0.2302245	-0.2302245	0.049956143	-0.2302245	-0.2302245	-0.2302245	-0.2302245	-0.2302245	-0.2302245	-0.2302245	-0.2302245	-0.2302245	-0.2302245	-0.2302245	-0.2302245	-0.2302245	-0.2302245
-0.2302245	1.7495149	1.6682959	2.0522861	-0.2302245	0.97092235	0.9328851	-0.2302245	-0.2302245	-0.2302245	-0.2302245	-0.2302245	4.5162945	5.172193	1.5579511	-0.2302245	0.9312755	-0.2302245	0.33824056	0.4545288	-0.2302245	-0.2302245	-0.2302245	-0.2302245	-0.2302245	-0.2302245	-0.2302245	-0.2302245	-0.2302245	-0.2302245	-0.09401249	0.23946755	-0.2302245	-0.2302245	-0.2302245	-0.2302245	-0.2302245	-0.2302245	-0.2302245	-0.2302245	-0.2302245	-0.2302245	-0.027811345	-0.2302245	-0.2302245	-0.2302245	-0.2302245	-0.2302245	-0.2302245	-0.2302245
1.2498037	2.7881632	-0.2302245	-0.2302245	-0.2302245	0.87191975	0.14588086	-0.2302245	-0.2302245	-0.2302245	-0.2302245	-0.2302245	3.2995117	5.8890214	2.289331	-0.2302245	-0.2302245	1.135789	1.1245899	-0.2302245	-0.2302245	-0.2302245	-0.2302245	-0.2302245	-0.2302245	-0.2302245	-0.2302245	-0.2302245	-0.2302245	-0.2302245	-0.2302245	0.19695598	-0.2302245	-0.2302245	-0.2302245	-0.12689729	-0.2302245	-0.2302245	0.053103164	-0.2302245	-0.2302245	-0.2302245	-0.2302245	-0.2302245	-0.2302245	-0.2302245	-0.2302245	-0.2302245	-0.2302245	-0.2302245
2.8335385	-0.046396285	-0.2302245	-0.2302245	-0.2302245	0.93853104	-0.2302245	-0.2302245	-0.2302245	-0.2302245	-0.2302245	-0.2302245	-0.2302245	3.3193364	1.4511272	-0.2302245	-0.2302245	-0.2302245	1.657646	-0.2302245	-0.2302245	-0.2302245	-0.2302245	-0.2302245	-0.2302245	-0.2302245	-0.2302245	-0.2302245	-0.2302245	-0.2302245	-0.2302245	-0.2302245	0.09287409	-0.2302245	-0.2302245	-0.2302245	-0.2302245	-0.2302245	-0.2302245	-0.2302245	-0.2302245	-0.2302245	-0.2302245	-0.2302245	-0.2302245	-0.2302245	-0.2302245	-0.2302245	-0.2302245	-0.2302245
-0.2302245	1.1390989	-0.012121643	-0.2302245	-0.2302245	0.5456365	-0.2302245	-0.2302245	-0.2302245	-0.2302245	-0.2302245	-0.2302245	-0.2302245	2.6176562	2.405938	-0.2302245	-0.2302245	-0.2302245	-0.2302245	0.6616592	1.9817994	-0.2302245	1.1626542	-0.15837231	-0.2302245	-0.2302245	-0.2302245	-0.2302245	-0.2302245	-0.2302245	-0.2302245	0.81969047	-0.2302245	-0.2302245	-0.086125866	-0.2302245	-0.07146638	-0.2302245	-0.2302245	-0.2302245	-0.2302245	-0.2302245	-0.2302245	0.5127894	-0.2302245	-0.2302245	-0.2302245	-0.2302245	-0.2302245	-0.2302245
-0.2302245	1.8299941	0.6286883	0.49207133	0.7527822	-0.2302245	-0.2302245	-0.2302245	-0.2302245	-0.2302245	0.4927113	-0.2302245	-0.2302245	-0.2302245	2.6351995	2.6502705	1.843949	2.7861176	1.4087585	0.51218647	-0.2302245	-0.07435715	-0.2302245	-0.2302245	-0.2302245	-0.2302245	-0.2302245	-0.2302245	-0.2302245	-0.2302245	-0.2302245	0.4085485	1.2812418	-0.2302245	0.5001626	-0.2302245	0.7851097	0.43732464	-0.2302245	-0.2302245	-0.2302245	-0.2302245	-0.2302245	-0.2302245	-0.2302245	-0.2302245	-0.2302245	-0.2302245	-0.2302245	-0.2302245
0.019519221	-0.2302245	1.9786308	2.9400117	0.06120397	-0.2302245	-0.2302245	-0.2302245	-0.2302245	-0.2302245	-0.2302245	-0.063939005	1.0657481	1.7993616	2.7644916	0.3465341	1.4306571	0.9112712	-0.2302245	-0.2302245	0.20189504	-0.2302245	-0.2302245	-0.2302245	-0.2302245	-0.2302245	-0.2302245	-0.2302245	-0.2302245	-0.2302245	-0.2302245	-0.2302245	-0.2302245	-0.2302245	-0.2302245	-0.2302245	-0.2302245	0.3069883	-0.2302245	-0.2302245	-0.2302245	-0.2302245	-0.2302245	-0.2302245	-0.2302245	-0.2302245	-0.2302245	-0.2302245	-0.2302245	-0.2302245
-0.2302245	-0.2302245	-0.2302245	4.106852	0.9665419	-0.2302245	-0.2302245	-0.2302245	-0.2302245	-0.2302245	-0.2302245	-0.2302245	1.4094396	0.14342184	0.68870425	-0.042181354	1.1944196	0.8016531	-0.2302245	-0.2302245	-0.2302245	0.102153264	-0.2302245	-0.2302245	-0.2302245	-0.2302245	-0.2302245	-0.2302245	-0.2302245	-0.2302245	-0.08680197	-0.2302245	-0.2302245	-0.22873457	-0.2302245	-0.2302245	-0.2302245	0.19255313	-0.2302245	0.020542609	0.6756171	-0.2302245	-0.2302245	-0.2302245	-0.2302245	-0.2302245	-0.2302245	-0.2302245	-0.2302245	-0.2302245
-0.2302245	-0.2302245	-0.2302245	4.0769863	0.17801395	-0.2302245	-0.2302245	-0.2302245	-0.2302245	-0.2302245	-0.2302245	-0.2302245	-0.2302245	-0.2302245	-0.2302245	-0.2302245	2.8092678	2.3704214	-0.2302245	0.5974327	0.49442828	-0.2302245	-0.2302245	-0.2302245	-0.2302245	-0.2302245	-0.2302245	-0.2302245	-0.2302245	-0.2302245	-0.2302245	-0.2302245	-0.2302245	-0.2302245	-0.2302245	-0.2302245	-0.2302245	-0.2302245	-0.2302245	-0.2302245	0.8753428	-0.2302245	-0.2302245	-0.2302245	-0.2302245	-0.2302245	-0.2302245	-0.2302245	-0.2302245	-0.2302245
-0.2302245	-0.2302245	0.52723825	0.5457305	1.1716764	-0.2302245	-0.2302245	-0.2302245	-0.2302245	-0.2302245	-0.2302245	-0.2302245	-0.2302245	-0.2302245	-0.2302245	-0.2302245	3.538011	0.58133906	1.7881657	0.14106381	1.7963358	0.18973881	-0.2302245	-0.2302245	-0.2302245	-0.2302245	-0.2302245	-0.2302245	-0.2302245	-0.2302245	-0.2302245	-0.2302245	-0.2302245	-0.2302245	-0.2302245	-0.2302245	0.35350952	-0.2302245	-0.14899465	-0.2302245	0.7260533	-0.2302245	-0.2302245	-0.2302245	-0.2302245	-0.2302245	-0.2302245	1.5769814	1.824479	-0.2302245
-0.2302245	-0.2302245	-0.2302245	-0.2302245	2.8918283	-0.2302245	-0.2302245	-0.2302245	-0.2302245	-0.2302245	-0.2302245	-0.2302245	-0.2302245	-0.2302245	-0.2302245	0.30716136	2.3598058	2.0094213	0.041351017	-0.2302245	1.4590876	1.102909	-0.2302245	-0.2302245	-0.2302245	-0.2302245	-0.2302245	-0.2302245	-0.2302245	-0.16265069	-0.2302245	-0.2302245	-0.2302245	-0.2302245	-0.2302245	-0.2302245	-0.2302245	-0.2302245	-0.2302245	-0.2302245	-0.2302245	-0.2302245	-0.2302245	-0.2302245	-0.2302245	0.011133821	-0.2258337	0.7542053	-0.2302245	-0.2302245
[truncated: 450 more columns]
