# Supplementary material for: High-confidence 3D template matching for cryo-electron tomography
Source: Nat Commun. 2024 May 11;15:3992. doi: 10.1038/s41467-024-47839-8 (PMC11088655; doi:10.1038/s41467-024-47839-8)
Supplement: Supplementary file 6 — Source Data [file 41467_2024_47839_MOESM6_ESM.zip › Source_data_file/Supplementary_Figures/Supplementary_Fig12/Supplementary_Figure12e_protofilamet12.csv]

	position-z	z-score
0	0.0	6.605958938598633
1	0.5991451910847654	4.37521505355835
2	1.147275694852811	4.2651543617248535
3	1.6408266818893458	4.365787506103516
4	2.2284120534586958	4.484318256378174
5	2.820864810656477	4.654917240142822
6	3.3358992430827406	5.0116376876831055
7	4.450106960512298	6.8561248779296875
8	4.842832922990427	5.139079570770264
9	5.364496803988237	5.190380573272705
10	5.75720024317376	5.122809410095215
11	6.279125451844389	5.376039028167725
12	6.671798486165481	5.543220520019531
13	7.193901820291962	5.887004375457764
14	8.10877591501948	7.932966709136963
15	8.50138960876397	5.967044353485107
16	9.023718011994834	5.999496936798096
17	9.416305810666941	5.594901084899902
18	9.938709330692795	5.795648574829102
19	10.46362092203268	6.097435474395752
20	10.85373742265769	6.108193397521973
21	11.905262703527377	8.681324005126953
22	12.293431504669476	6.591945648193359
23	12.882782690086797	6.427499294281006
24	13.408453520074566	6.463213920593262
25	13.997874802983487	6.369473934173584
26	14.588088364141479	6.458528995513916
27	15.113825884930659	6.772895336151123
28	16.230458757533626	9.038443565368652
29	16.61840553603143	6.96939754486084
30	17.144697812443354	7.036165714263916
31	17.734765127286014	6.928524494171143
32	18.261646635503602	6.997532844543457
33	18.586381300296196	7.026361465454102
34	19.175766408673216	7.2283549308776855
35	20.112308439361207	9.58775806427002
36	20.61761823780817	7.199048042297363
37	21.004290653102284	7.12325382232666
38	21.329344402489262	6.946846961975098
39	21.918671373967904	6.9842071533203125
40	22.306929948336684	6.863096714019775
41	22.631779398889517	6.878726005554199
42	23.54648223663144	8.9508056640625
43	24.13620788193539	6.375632286071777
44	24.726386433120393	5.975454807281494
45	25.251914527021512	6.073578357696533
46	25.72024537441274	6.118342876434326
47	26.311275346512566	5.882482528686523
48	26.836978743517314	6.272603511810303
49	28.039525523089726	8.742645263671875
50	28.426266637741932	6.205638408660889
51	28.952829926623753	6.455281734466553
52	29.5439945714861	6.205150604248047
53	30.070881667154357	6.459071159362793
54	30.661953953393123	6.421209335327148
55	31.18913773158854	6.7086100578308105
56	32.30757690325908	9.07741641998291
57	32.898472675794544	6.624790668487549
58	33.426180801880435	6.6987996101379395
59	34.01699257077263	6.478170394897461
60	34.54493342532303	6.679317474365234
61	35.135664038694365	6.737183570861816
62	35.66382077736484	6.999264240264893
63	36.78283056318532	9.645734786987305
64	37.16712896148962	6.895400524139404
65	37.69539162815529	6.941159248352051
66	38.2859559107514	6.793107032775879
67	38.81440554691003	6.825553894042969
68	39.4049005769587	6.794114589691162
69	39.93352514667344	6.817648887634277
70	41.052741784684734	9.262242317199707
71	41.643105102765816	6.721946716308594
72	42.17204773496303	6.645319938659668
73	42.76234846497559	6.692501544952393
74	43.291436069966544	6.734422206878662
75	43.88167629660472	6.923445224761963
76	44.41090056011024	6.947275638580322
77	45.53043558807669	9.600914001464844
78	45.91318572523584	7.102529048919678
79	46.44244876360418	7.033990859985352
80	46.82541036317782	7.009624481201172
81	47.3545852685883	6.974677562713623
82	47.94471979644891	7.066315174102783
83	48.26683811106752	6.9400739669799805
84	49.271572182344656	9.123434066772461
85	49.8618164911789	7.154535293579102
86	50.39116201001918	7.048006534576416
87	50.981353147204715	7.047844409942627
88	51.51080873797265	6.937343597412109
89	52.10094834415205	7.056430816650391
90	52.63050873476334	6.955813407897949
91	53.75025867137758	9.083642959594727
92	54.13236184095425	7.06988525390625
93	54.722656334648086	6.926919937133789
94	55.25199443459033	6.889269828796387
95	55.729092004087065	6.937769889831543
96	56.319647961967945	6.84562349319458
97	56.848849906748335	6.980103015899658
98	57.856561190931494	9.132996559143066
99	58.559099502639214	6.83331823348999
100	59.14972204905109	6.657511234283447
101	59.678891290304655	6.858114242553711
102	60.26945985389283	6.800191879272461
103	60.860196076253324	6.711709022521973
104	61.3892400050693	6.982366561889648
105	62.7178439788869	9.386690139770508
106	63.09968913425802	6.814936637878418
107	63.62891840350581	7.09947395324707
108	64.0109367420912	6.799313068389893
109	64.42830860700909	7.210890293121338
110	64.95776580332794	7.388145923614502
111	65.33934014144924	7.253601551055908
112	66.28705128997669	9.85469913482666
113	66.66819682007306	7.358351230621338
114	67.25877353000128	7.1824116706848145
115	67.78818822597341	7.379267692565918
116	68.26794325684641	7.318522930145264
117	68.85870140483335	7.092332363128662
118	69.38798038450174	7.438247203826904
119	70.39807269691408	10.39189338684082
120	70.77905802057555	7.085277080535889
121	71.30834669518009	7.497236728668213
122	71.68950183367159	7.005589008331299
123	72.21874544631747	7.434342384338379
124	72.74825088014144	7.709681987762451
125	73.12926429111673	7.30470609664917
126	74.07827201251389	10.475678443908691
127	74.45890773144608	7.4021315574646
128	74.98855192120995	7.545701503753662
129	75.57902520541	7.261880874633789
130	76.10873545710768	7.398258209228516
131	76.69916548542103	7.182665824890137
132	77.2289397262451	7.38923978805542
133	78.34916383931612	10.500173568725586
134	78.72966915439186	7.321630954742432
135	79.25945874152814	7.535641670227051
136	79.84981891776587	7.210574626922607
137	80.37966881768051	7.344762325286865
138	80.96998939088482	7.058106899261475
139	81.4998978109789	7.260093688964844
140	82.51036369087218	9.890055656433105
141	82.89053361850195	6.832180500030518
142	83.42043464427647	6.929370880126953
143	84.01075341026291	6.59568452835083
144	84.54070986477463	6.772663116455078
145	85.07088133973927	6.9322896003723145
146	85.66100137962434	6.909653663635254
147	86.61223485512888	9.601414680480957
148	86.99167277251313	7.1884446144104
149	87.52203632388817	7.143352508544922
150	88.11203633670033	7.005036354064941
151	88.64244604657523	6.949864864349365
152	89.23241332475548	6.973504543304443
153	89.76286796153518	6.962841987609863
154	90.77428634255408	9.509512901306152
155	91.36423935194776	7.148421764373779
156	91.89475837804896	7.096957206726074
157	92.48467997587493	7.017867088317871
158	92.90679507721704	7.015548229217529
159	93.49673025084888	6.961628437042236
160	94.02730699472362	7.068779468536377
161	95.03992725523311	9.6386137008667
162	95.62984154269002	7.148201942443848
163	96.16047002089789	7.1291327476501465
164	96.75035429888617	6.997306823730469
165	97.28102097182163	6.966237545013428
166	97.8708758781692	6.923215866088867
167	98.40157982837471	7.042101860046387
168	99.41478058478026	9.549605369567871
169	100.00461352997671	7.219417572021484
170	100.5353609578242	7.2666754722595215
171	101.12516587378238	7.093938827514648
172	101.65594833476298	7.1529645919799805
173	102.24572579545807	7.053586959838867
174	102.77654248650322	7.21661376953125
175	104.10912762462281	10.448290824890137
176	104.48686739719975	7.781890392303467
177	105.01775024689874	7.870160102844238
178	105.60744861552143	7.668215751647949
179	106.13836344470363	7.778515338897705
180	106.72803648713865	7.680352210998535
181	107.25898259465265	7.807143688201904
182	108.27273636313068	10.060694694519043
183	108.65031780717442	7.274866580963135
184	109.18123156422078	7.331749439239502
185	109.45214568148037	6.990990161895752
186	109.98299672585759	7.204649448394775
187	110.51400470039985	7.376184463500977
188	110.7848999333393	7.156036376953125
189	111.74071199450987	10.173661231994629
190	112.3302697509447	7.477663040161133
191	112.86136625595138	7.537789821624756
192	113.45090136248368	7.285116195678711
193	113.87620885206884	7.467103481292725
194	114.46574401330732	7.256380558013916
195	114.9968632243506	7.427555561065674
196	116.22515895433312	9.966960906982422
197	116.81461948454911	7.373714447021484
198	117.3458143648933	7.4927568435668945
199	117.93525402457063	7.250730514526367
200	118.67965785626448	7.437114238739014
201	119.26902674173208	7.346529006958008
202	119.80032573661894	7.512488842010498
203	121.02980029496868	9.3777437210083
204	121.40565213415725	7.229596138000488
205	121.93696398090286	7.253611087799072
206	122.52629024890945	6.926578521728516
207	122.95329393912147	6.996891498565674
208	123.3291052468962	6.7315850257873535
209	123.86037787444377	6.973198413848877
210	124.8768642998374	8.550058364868164
211	125.25263609090229	6.553516387939453
212	125.78387037040959	6.663543701171875
213	126.05564883970888	6.259243011474609
214	126.58682162958354	6.428946495056152
215	127.11812816337408	6.592024803161621
216	127.38987799947058	6.303676605224609
