# Supplementary material for: High-confidence 3D template matching for cryo-electron tomography
Source: Nat Commun. 2024 May 11;15:3992. doi: 10.1038/s41467-024-47839-8 (PMC11088655; doi:10.1038/s41467-024-47839-8)
Supplement: Supplementary file 6 — Source Data [file 41467_2024_47839_MOESM6_ESM.zip › Source_data_file/Supplementary_Figures/Supplementary_Fig12/Supplementary_Figure12e_AlphaBetaTubulin12.csv]

	position-z	z-score
0	0.0	2.56559681892395
1	0.5991451910847654	2.44504451751709
2	1.147275694852811	2.1481618881225586
3	1.6408266818893458	2.74686861038208
4	2.2284120534586958	3.2290587425231934
5	2.820864810656477	3.819444179534912
6	3.3358992430827406	4.540379524230957
7	4.450106960512298	5.813112735748291
8	4.842832922990427	4.163371562957764
9	5.364496803988237	4.470727443695068
10	5.75720024317376	4.606282711029053
11	6.279125451844389	4.899313926696777
12	6.671798486165481	4.9781622886657715
13	7.193901820291962	5.3168110847473145
14	8.10877591501948	7.988368034362793
15	8.50138960876397	5.223677158355713
16	9.023718011994834	5.183453559875488
17	9.416305810666941	4.70408296585083
18	9.938709330692795	4.6794114112854
19	10.46362092203268	4.8046722412109375
20	10.85373742265769	4.913110733032227
21	11.905262703527377	4.995640277862549
22	12.293431504669476	4.517687797546387
23	12.882782690086797	4.145887851715088
24	13.408453520074566	3.969383955001831
25	13.997874802983487	3.382607936859131
26	14.588088364141479	3.2364039421081543
27	15.113825884930659	3.486612558364868
28	16.230458757533626	5.2852325439453125
29	16.61840553603143	4.279515266418457
30	17.144697812443354	4.490577220916748
31	17.734765127286014	4.718364715576172
32	18.261646635503602	5.026087284088135
33	18.586381300296196	5.150267601013184
34	19.175766408673216	5.868152141571045
35	20.112308439361207	9.223209381103516
36	20.61761823780817	6.776960849761963
37	21.004290653102284	6.917003631591797
38	21.329344402489262	6.830145835876465
39	21.918671373967904	7.238353729248047
40	22.306929948336684	7.143843173980713
41	22.631779398889517	7.302423477172852
42	23.54648223663144	8.375375747680664
43	24.13620788193539	5.767429828643799
44	24.726386433120393	4.887013912200928
45	25.251914527021512	4.897547721862793
46	25.72024537441274	4.583193778991699
47	26.311275346512566	3.8998894691467285
48	26.836978743517314	3.8440980911254883
49	28.039525523089726	4.945786952972412
50	28.426266637741932	4.179843902587891
51	28.952829926623753	4.215043544769287
52	29.5439945714861	4.143521785736084
53	30.070881667154357	3.822828531265259
54	30.661953953393123	3.6539082527160645
55	31.18913773158854	3.378495454788208
56	32.30757690325908	4.398113250732422
57	32.898472675794544	2.706967830657959
58	33.426180801880435	2.4044172763824463
59	34.01699257077263	2.0812160968780518
60	34.54493342532303	1.5829113721847534
61	35.135664038694365	1.5194568634033203
62	35.66382077736484	1.6981772184371948
63	36.78283056318532	7.029832363128662
64	37.16712896148962	2.541249990463257
65	37.69539162815529	2.7235727310180664
66	38.2859559107514	2.847571611404419
67	38.81440554691003	2.947977304458618
68	39.4049005769587	3.2630014419555664
69	39.93352514667344	3.62510347366333
70	41.052741784684734	9.085935592651367
71	41.643105102765816	4.308047294616699
72	42.17204773496303	4.316525936126709
73	42.76234846497559	4.1591477394104
74	43.291436069966544	3.8510842323303223
75	43.88167629660472	4.069614410400391
76	44.41090056011024	4.11460018157959
77	45.53043558807669	6.929858207702637
78	45.91318572523584	4.659790992736816
79	46.44244876360418	4.663379192352295
80	46.82541036317782	4.884645462036133
81	47.3545852685883	4.728754997253418
82	47.94471979644891	4.567262649536133
83	48.26683811106752	4.370609760284424
84	49.271572182344656	7.318108081817627
85	49.8618164911789	5.035373210906982
86	50.39116201001918	4.951578140258789
87	50.981353147204715	4.570446491241455
88	51.51080873797265	4.314084053039551
89	52.10094834415205	4.222945690155029
90	52.63050873476334	4.374748706817627
91	53.75025867137758	2.399083137512207
92	54.13236184095425	3.9621453285217285
93	54.722656334648086	3.7169551849365234
94	55.25199443459033	3.986938714981079
95	55.729092004087065	4.244488716125488
96	56.319647961967945	4.8383469581604
97	56.848849906748335	5.140396595001221
98	57.856561190931494	6.536464214324951
99	58.559099502639214	5.641707420349121
100	59.14972204905109	5.774720668792725
101	59.678891290304655	5.754044532775879
102	60.26945985389283	5.716507911682129
103	60.860196076253324	5.583559513092041
104	61.3892400050693	5.9065775871276855
105	62.7178439788869	6.689523220062256
106	63.09968913425802	6.3300886154174805
107	63.62891840350581	6.385498046875
108	64.0109367420912	5.566619873046875
109	64.42830860700909	5.935624122619629
110	64.95776580332794	5.897870063781738
111	65.33934014144924	5.499780654907227
112	66.28705128997669	7.689853668212891
113	66.66819682007306	5.14813232421875
114	67.25877353000128	4.594575881958008
115	67.78818822597341	4.813786029815674
116	68.26794325684641	4.456400394439697
117	68.85870140483335	4.15514612197876
118	69.38798038450174	4.324932098388672
119	70.39807269691408	5.945785999298096
120	70.77905802057555	4.213654518127441
121	71.30834669518009	4.849277019500732
122	71.68950183367159	4.597339153289795
123	72.21874544631747	5.053595542907715
124	72.74825088014144	5.062458515167236
125	73.12926429111673	4.632541656494141
126	74.07827201251389	4.881388187408447
127	74.45890773144608	4.910750389099121
128	74.98855192120995	5.329043865203857
129	75.57902520541	5.194586277008057
130	76.10873545710768	5.603100776672363
131	76.69916548542103	5.64365291595459
132	77.2289397262451	6.428854942321777
133	78.34916383931612	11.026546478271484
134	78.72966915439186	5.842115879058838
135	79.25945874152814	5.901966094970703
136	79.84981891776587	5.218839645385742
137	80.37966881768051	5.3390913009643555
138	80.96998939088482	4.7487688064575195
139	81.4998978109789	4.975086212158203
140	82.51036369087218	8.453595161437988
141	82.89053361850195	4.587879657745361
142	83.42043464427647	4.866751194000244
143	84.01075341026291	4.439438343048096
144	84.54070986477463	4.283608913421631
145	85.07088133973927	4.231469631195068
146	85.66100137962434	4.098738670349121
147	86.61223485512888	5.2006001472473145
148	86.99167277251313	4.787238121032715
149	87.52203632388817	4.832220077514648
150	88.11203633670033	5.102449893951416
151	88.64244604657523	5.50761604309082
152	89.23241332475548	5.568608283996582
153	89.76286796153518	5.670108795166016
154	90.77428634255408	7.9341607093811035
155	91.36423935194776	5.962690353393555
156	91.89475837804896	6.05948543548584
157	92.48467997587493	6.249419212341309
158	92.90679507721704	6.6449055671691895
159	93.49673025084888	6.790727138519287
160	94.02730699472362	6.911474704742432
161	95.03992725523311	6.72608757019043
162	95.62984154269002	4.5512824058532715
163	96.16047002089789	3.699028730392456
164	96.75035429888617	2.724982976913452
165	97.28102097182163	2.1558892726898193
166	97.8708758781692	1.7245115041732788
167	98.40157982837471	1.594821572303772
168	99.41478058478026	1.770612359046936
169	100.00461352997671	1.105555772781372
170	100.5353609578242	0.7314181923866272
171	101.12516587378238	0.45414018630981445
172	101.65594833476298	0.35457542538642883
173	102.24572579545807	0.3873092234134674
174	102.77654248650322	0.4281139373779297
175	104.10912762462281	-0.31049489974975586
176	104.48686739719975	1.0627774000167847
177	105.01775024689874	1.2272673845291138
178	105.60744861552143	1.544224739074707
179	106.13836344470363	2.05161190032959
180	106.72803648713865	2.578687906265259
181	107.25898259465265	3.1120946407318115
182	108.27273636313068	4.838508129119873
183	108.65031780717442	3.7639667987823486
184	109.18123156422078	4.118034839630127
185	109.45214568148037	4.068333625793457
186	109.98299672585759	4.438795566558838
187	110.51400470039985	4.699674129486084
188	110.7848999333393	4.810168743133545
189	111.74071199450987	5.8142900466918945
190	112.3302697509447	5.799263954162598
191	112.86136625595138	6.24392557144165
192	113.45090136248368	5.868718147277832
193	113.87620885206884	5.917953968048096
194	114.46574401330732	5.438947677612305
195	114.9968632243506	5.333779335021973
196	116.22515895433312	6.745918273925781
197	116.81461948454911	4.844418525695801
198	117.3458143648933	4.854594707489014
199	117.93525402457063	4.344638824462891
200	118.67965785626448	3.893303394317627
201	119.26902674173208	3.8860859870910645
202	119.80032573661894	3.8368163108825684
203	121.02980029496868	8.512208938598633
204	121.40565213415725	4.5241241455078125
205	121.93696398090286	4.372885227203369
206	122.52629024890945	4.581418037414551
207	122.95329393912147	4.191023826599121
208	123.3291052468962	4.243989944458008
209	123.86037787444377	4.096935749053955
210	124.8768642998374	4.9875264167785645
211	125.25263609090229	3.7480902671813965
212	125.78387037040959	3.473327875137329
213	126.05564883970888	3.2340006828308105
214	126.58682162958354	2.8922927379608154
215	127.11812816337408	2.6803715229034424
216	127.38987799947058	2.5970215797424316
