# Supplementary material for: High-confidence 3D template matching for cryo-electron tomography
Source: Nat Commun. 2024 May 11;15:3992. doi: 10.1038/s41467-024-47839-8 (PMC11088655; doi:10.1038/s41467-024-47839-8)
Supplement: Supplementary file 6 — Source Data [file 41467_2024_47839_MOESM6_ESM.zip › Source_data_file/Supplementary_Figures/Supplementary_Fig12/Supplementary_Figure12f_protofilamet8.csv]

	position-z	z-score
0	0.0	6.712953090667725
1	0.4236596275313474	4.96381950378418
2	0.9152093968049061	5.022461414337158
3	1.3172113118250997	4.984431743621826
4	1.8304187936098122	5.045856952667236
5	2.358836976138877	5.145241737365723
6	2.745628190414718	5.339433670043945
7	3.6852705897939164	7.657520771026611
8	4.3891900756289886	5.674973487854004
9	4.976873741617322	5.697214603424072
10	5.567001426261718	5.673110008239746
11	6.302901097113932	5.613070011138916
12	6.892340171523748	5.924515724182129
13	7.483321038148771	6.244524955749512
14	8.812391825151671	8.888476371765137
15	9.194487646410757	6.435490608215332
16	9.722657702500896	6.375428676605225
17	10.105858504847571	6.4015069007873535
18	10.63377225635381	6.392158031463623
19	11.224981557223156	6.4953293800354
20	11.545534568827899	6.641129493713379
21	12.664990247134028	9.20952320098877
22	13.0488999291128	6.812281608581543
23	13.576952602112154	6.730598449707031
24	13.9614971718652	6.7771759033203125
25	14.489324430076097	6.717776775360107
26	15.080140488735507	6.917182922363281
27	15.402032963216254	7.0162434577941895
28	16.52091486328769	10.08847427368164
29	17.02387884825312	7.424677848815918
30	17.614596894621236	7.359642505645752
31	18.141670517347624	7.269291400909424
32	18.732272243377203	7.315147876739502
33	19.11952320535217	7.246470928192139
34	19.6458115424128	7.451221466064453
35	20.7636443564226	9.831737518310547
36	21.150475865095803	7.362027168273926
37	21.74189948371577	6.937961101531982
38	22.26800570504687	6.823306083679199
39	22.859306276438048	6.466156482696533
40	23.451005068440033	6.345848560333252
41	23.977038983994667	6.6214518547058105
42	25.095054057722212	9.038818359375
43	25.481873429557726	6.407767295837402
44	26.00823875159562	6.6150007247924805
45	26.59961740627109	6.440060138702393
46	27.126349530299873	6.623562335968018
47	27.512879389842134	6.347733020782471
48	28.039525523089726	6.532866477966309
49	29.041550725124857	8.681405067443848
50	29.427321689885407	6.202392101287842
51	29.954263678481567	6.431474685668945
52	30.545633897498348	6.301799297332764
53	31.072865720432034	6.516025066375732
54	31.66412896765045	6.514378070831299
55	32.19162748852565	6.724197864532471
56	33.19628440111936	9.314041137695312
57	33.58064930402627	6.652292728424072
58	34.10832766642188	6.886513710021973
59	34.49293660678951	6.678648471832275
60	35.02053613010515	6.904541492462158
61	35.3419492009142	6.966525077819824
62	35.932897210773305	6.89583683013916
63	36.66797939183451	9.876705169677734
64	37.258770772530866	7.019423961639404
65	37.78733561075722	6.9879045486450195
66	38.37804399497192	6.882028102874756
67	38.90678060647013	6.839540004730225
68	39.49740937074228	6.863783836364746
69	40.026306930317716	6.841804027557373
70	41.03306253157324	9.202775955200195
71	41.41548246779217	6.961741924285889
72	41.94444276611623	6.964768409729004
73	42.53508902541524	6.945488929748535
74	43.06419014122987	6.922647476196289
75	43.65476186488709	7.025730133056641
76	44.183995867282086	6.972855567932129
77	45.192125483982274	9.532780647277832
78	45.57377852888654	7.282545566558838
79	46.103044781879646	7.245339870452881
80	46.48494134362224	7.307309627532959
81	47.01413071662604	7.2380805015563965
82	47.396260090011324	7.206612586975098
83	47.92537378466651	7.185633659362793
84	48.836765190172045	9.924968719482422
85	49.219330730516845	7.156406402587891
86	49.635722817744885	7.336113929748535
87	50.01815824838016	7.160983562469482
88	50.43507278234067	7.280466556549072
89	51.02592855480437	7.122928619384766
90	51.23479672058825	7.163600444793701
91	52.244292591248666	9.258111000061035
92	52.7366902886406	7.019155979156494
93	53.26554632705836	7.20999813079834
94	53.64775616742978	6.915130138397217
95	54.17655333518367	7.177978992462158
96	54.49696782757735	7.222728252410889
97	55.087699657183	7.038100242614746
98	55.93751191141773	9.380108833312988
99	56.319647961967945	6.7794647216796875
100	56.798311034396086	6.818868160247803
101	57.32726889360769	6.993359565734863
102	57.80690333757725	6.87501859664917
103	58.39796185792788	6.454922199249268
104	58.8165101001411	6.753000736236572
105	59.827079963842465	9.031078338623047
106	60.20837819107902	6.427471160888672
107	60.73718940188128	6.876119136810303
108	61.11868318084087	6.483884811401367
109	61.53817117334574	6.82634973526001
110	62.067219876839985	7.151024341583252
111	62.448253034972886	6.795867919921875
112	63.397658786740706	9.951411247253418
113	63.77824809509901	7.122039794921875
114	64.30747521369503	7.349249362945557
115	64.89833107653848	7.116891384124756
116	65.42764246096598	7.204505920410156
117	66.01844172411221	6.914416313171387
118	66.54783431757942	7.064565658569336
119	67.55965354588491	10.310481071472168
120	67.93982406512399	6.937566757202148
121	68.46921563827061	7.31562614440918
122	68.84957768062198	7.079743385314941
123	69.3789262635276	7.500924587249756
124	69.90854571338186	7.690221786499023
125	70.28877965450816	7.519049167633057
126	71.34818903518155	11.077109336853027
127	71.72829835594875	7.792675495147705
128	72.25808580387388	7.829203128814697
129	72.84851625915246	7.714433193206787
130	73.37836931521441	7.728173732757568
131	73.96875476848317	7.547440052032471
132	74.49867131298383	7.670736789703369
133	75.51012367331946	11.165660858154297
134	75.88988470092704	7.609359264373779
135	76.4197889081094	7.755241394042969
136	76.7997259724278	7.486562252044678
137	77.32958497780783	7.67984676361084
138	77.85968024491238	7.746226787567139
139	78.23950731823406	7.690910339355469
140	79.19073741846327	11.03553295135498
141	79.57022594538739	7.778832912445068
142	80.10043144952466	7.6257219314575195
143	80.69057049098116	7.511312961578369
144	81.11210395841054	7.52213716506958
145	81.70225847257835	7.378298282623291
146	82.23254105887766	7.23757791519165
147	83.24489448008208	9.500848770141602
148	83.62387146694418	7.056849956512451
149	84.15413144962046	7.137851238250732
150	84.53327872548184	7.005296230316162
151	85.06349651619077	7.136076927185059
152	85.38291969217262	7.081700801849365
153	85.97298561501746	7.173674583435059
154	86.8230087209606	10.002732276916504
155	87.41293577177235	7.122459888458252
156	88.21382938859416	7.078123092651367
157	88.8039492858285	6.860188007354736
158	89.43734697362171	7.183108806610107
159	90.02742163852078	7.088794708251953
160	90.82897501106132	7.029425144195557
161	92.05413030255622	9.522872924804688
162	92.43258914192548	6.68902587890625
163	92.96280355798227	6.981060981750488
164	93.55302507006388	6.684980392456055
165	93.97670788147455	7.016070365905762
166	94.29512417171951	7.24652099609375
167	94.88525520395675	7.086698532104492
168	95.8398236068911	9.831212997436523
169	96.21769359156352	7.207399845123291
170	96.74818992022539	7.371697425842285
171	97.33820044093686	7.118387699127197
172	97.76261464649973	7.298637390136719
173	98.35262283213397	7.088329792022705
174	98.88316145229176	7.319584846496582
175	99.89806577867262	9.751038551330566
176	100.27555921260176	6.967655181884766
177	100.80606711741115	7.2443742752075195
178	101.18372075922095	6.7578582763671875
179	101.71419765952048	7.297107219696045
180	102.2448480656116	7.766489028930664
181	102.62245397494644	7.51406192779541
182	103.57791986577062	11.00442886352539
183	104.16772822424419	8.209330558776855
184	104.69851496979315	8.359232902526855
185	105.28829658646778	8.051725387573242
186	105.92648627968362	8.333983421325684
187	106.5162088914171	8.107497215270996
188	107.04708783895059	8.20478343963623
189	108.27605178191529	10.746039390563965
190	108.65252041660148	7.920660495758057
191	109.1834234632712	8.057944297790527
192	109.77308999221987	7.802316665649414
193	110.30402366151472	7.911572456359863
194	110.62195564064125	7.861669063568115
195	111.21152644182168	7.674111366271973
196	112.16903699559874	10.278552055358887
197	112.54524185233244	7.762836456298828
198	113.07638688550321	7.784245014190674
199	113.6658594940451	7.675931930541992
200	114.09246324959419	7.809601783752441
201	114.46861872705551	7.511105060577393
202	114.99972466140952	7.53253173828125
203	116.01597431405729	9.517875671386719
204	116.60546612727896	7.206959247589111
205	117.40850958222747	7.050041675567627
206	117.93956603939155	7.2678728103637695
207	118.74265652611955	7.060369491577148
208	119.332215634505	6.7066569328308105
209	120.07692777981956	7.152462005615234
210	121.30803775001887	9.111417770385742
211	121.68352185797386	6.6499528884887695
212	122.21460478666206	6.702925682067871
213	122.70097587517388	6.292587757110596
214	123.23204346678668	6.407747745513916
215	123.54915247900328	6.506905555725098
216	124.03559641232029	6.229737758636475
217	124.9953866011062	8.228714942932129
218	125.47312457877184	6.3201799392700195
219	125.79029148817487	6.350243091583252
220	126.1076095659576	6.35172176361084
221	126.63903685135956	6.373838424682617
222	127.11812816337408	5.948983669281006
223	127.43589577540546	5.87582540512085
