# Supplementary material for: High-confidence 3D template matching for cryo-electron tomography
Source: Nat Commun. 2024 May 11;15:3992. doi: 10.1038/s41467-024-47839-8 (PMC11088655; doi:10.1038/s41467-024-47839-8)
Supplement: Supplementary file 6 — Source Data [file 41467_2024_47839_MOESM6_ESM.zip › Source_data_file/Supplementary_Figures/Supplementary_Fig12/Supplementary_Figure12f_AlphaBetaTubulin8.csv]

	position-z	z-score
0	0.0	1.5251797437667847
1	0.4236596275313474	1.6723755598068237
2	0.9152093968049061	1.6843181848526
3	1.3172113118250997	1.9129111766815186
4	1.8304187936098122	1.9985854625701904
5	2.358836976138877	2.28459095954895
6	2.745628190414718	2.5111937522888184
7	3.6852705897939164	1.6747688055038452
8	4.3891900756289886	2.5289933681488037
9	4.976873741617322	2.852583169937134
10	5.567001426261718	3.3205089569091797
11	6.302901097113932	3.047536849975586
12	6.892340171523748	3.5410192012786865
13	7.483321038148771	4.066992282867432
14	8.812391825151671	1.7688381671905518
15	9.194487646410757	3.6280272006988525
16	9.722657702500896	3.410714626312256
17	10.105858504847571	3.7590525150299072
18	10.63377225635381	3.8192191123962402
19	11.224981557223156	3.9925730228424072
20	11.545534568827899	4.168142318725586
21	12.664990247134028	6.147647857666016
22	13.0488999291128	4.871522903442383
23	13.576952602112154	4.540926456451416
24	13.9614971718652	4.843315601348877
25	14.489324430076097	4.403860092163086
26	15.080140488735507	4.827486515045166
27	15.402032963216254	4.70389461517334
28	16.52091486328769	4.3838114738464355
29	17.02387884825312	5.408679962158203
30	17.614596894621236	5.935084342956543
31	18.141670517347624	5.611083507537842
32	18.732272243377203	5.8748626708984375
33	19.11952320535217	6.0689592361450195
34	19.6458115424128	5.593213081359863
35	20.7636443564226	7.005380153656006
36	21.150475865095803	4.653850555419922
37	21.74189948371577	4.1764373779296875
38	22.26800570504687	3.836092710494995
39	22.859306276438048	3.7025563716888428
40	23.451005068440033	4.023444652557373
41	23.977038983994667	4.398432731628418
42	25.095054057722212	9.823019027709961
43	25.481873429557726	3.4432270526885986
44	26.00823875159562	3.2452993392944336
45	26.59961740627109	3.2547125816345215
46	27.126349530299873	3.329967498779297
47	27.512879389842134	3.5011274814605713
48	28.039525523089726	3.6654679775238037
49	29.041550725124857	6.6440629959106445
50	29.427321689885407	3.692009449005127
51	29.954263678481567	4.093458652496338
52	30.545633897498348	4.343662261962891
53	31.072865720432034	5.1570539474487305
54	31.66412896765045	5.617944240570068
55	32.19162748852565	6.318444728851318
56	33.19628440111936	11.10301685333252
57	33.58064930402627	6.044225692749023
58	34.10832766642188	6.105065822601318
59	34.49293660678951	6.0236711502075195
60	35.02053613010515	5.944616794586182
61	35.3419492009142	5.754549503326416
62	35.932897210773305	6.268247127532959
63	36.66797939183451	6.832004070281982
64	37.258770772530866	6.8589067459106445
65	37.78733561075722	6.8089680671691895
66	38.37804399497192	6.880874156951904
67	38.90678060647013	6.494446754455566
68	39.49740937074228	6.520161151885986
69	40.026306930317716	6.165987968444824
70	41.03306253157324	8.984397888183594
71	41.41548246779217	7.341145038604736
72	41.94444276611623	7.213534832000732
73	42.53508902541524	7.350925445556641
74	43.06419014122987	6.482393264770508
75	43.65476186488709	6.176679611206055
76	44.183995867282086	5.3868408203125
77	45.192125483982274	8.069356918334961
78	45.57377852888654	5.596063613891602
79	46.103044781879646	5.519460678100586
80	46.48494134362224	6.130208969116211
81	47.01413071662604	5.797591209411621
82	47.396260090011324	6.151606559753418
83	47.92537378466651	5.41723108291626
84	48.836765190172045	6.827617645263672
85	49.219330730516845	4.994033336639404
86	49.635722817744885	4.994077205657959
87	50.01815824838016	4.89929723739624
88	50.43507278234067	5.07747745513916
89	51.02592855480437	5.169943809509277
90	51.23479672058825	5.226202011108398
91	52.244292591248666	5.574436664581299
92	52.7366902886406	4.578500747680664
93	53.26554632705836	4.731481552124023
94	53.64775616742978	4.697067737579346
95	54.17655333518367	5.212789058685303
96	54.49696782757735	5.388126850128174
97	55.087699657183	5.632734775543213
98	55.93751191141773	7.240785598754883
99	56.319647961967945	5.169192790985107
100	56.798311034396086	5.084243297576904
101	57.32726889360769	5.4207234382629395
102	57.80690333757725	5.2726240158081055
103	58.39796185792788	4.7599921226501465
104	58.8165101001411	4.529993534088135
105	59.827079963842465	4.417068958282471
106	60.20837819107902	3.5128135681152344
107	60.73718940188128	3.704676628112793
108	61.11868318084087	3.720421314239502
109	61.53817117334574	3.8699114322662354
110	62.067219876839985	3.935262441635132
111	62.448253034972886	3.8084089756011963
112	63.397658786740706	4.0332183837890625
113	63.77824809509901	3.3119540214538574
114	64.30747521369503	3.1298394203186035
115	64.89833107653848	2.9320144653320312
116	65.42764246096598	2.9555816650390625
117	66.01844172411221	2.8396527767181396
118	66.54783431757942	2.8580305576324463
119	67.55965354588491	5.370995998382568
120	67.93982406512399	3.312471628189087
121	68.46921563827061	3.352263927459717
122	68.84957768062198	3.47914457321167
123	69.3789262635276	3.4091827869415283
124	69.90854571338186	3.2202250957489014
125	70.28877965450816	3.208864450454712
126	71.34818903518155	0.2321416139602661
127	71.72829835594875	2.7441444396972656
128	72.25808580387388	2.5401649475097656
129	72.84851625915246	2.934566020965576
130	73.37836931521441	3.2125437259674072
131	73.96875476848317	3.7684593200683594
132	74.49867131298383	3.9257142543792725
133	75.51012367331946	4.566861152648926
134	75.88988470092704	3.282780647277832
135	76.4197889081094	3.212646722793579
136	76.7997259724278	3.3946032524108887
137	77.32958497780783	3.559258222579956
138	77.85968024491238	3.566089391708374
139	78.23950731823406	4.060872554779053
140	79.19073741846327	5.718031406402588
141	79.57022594538739	4.563288688659668
142	80.10043144952466	4.321403503417969
143	80.69057049098116	4.749626159667969
144	81.11210395841054	4.631192684173584
145	81.70225847257835	5.096953868865967
146	82.23254105887766	5.05334997177124
147	83.24489448008208	5.2916388511657715
148	83.62387146694418	6.424124240875244
149	84.15413144962046	6.302095890045166
150	84.53327872548184	6.939730167388916
151	85.06349651619077	6.917115211486816
152	85.38291969217262	6.958240509033203
153	85.97298561501746	7.88424015045166
154	86.8230087209606	11.875040054321289
155	87.41293577177235	7.889960289001465
156	88.21382938859416	7.667466163635254
157	88.8039492858285	7.438252925872803
158	89.43734697362171	6.842769145965576
159	90.02742163852078	7.055619716644287
160	90.82897501106132	7.219486713409424
161	92.05413030255622	9.318228721618652
162	92.43258914192548	6.951342582702637
163	92.96280355798227	7.201026439666748
164	93.55302507006388	7.184845924377441
165	93.97670788147455	6.782431602478027
166	94.29512417171951	6.826304912567139
167	94.88525520395675	6.106109142303467
168	95.8398236068911	8.068730354309082
169	96.21769359156352	5.613342761993408
170	96.74818992022539	5.4839863777160645
171	97.33820044093686	5.330189228057861
172	97.76261464649973	4.814580917358398
173	98.35262283213397	4.788806438446045
174	98.88316145229176	5.0099873542785645
175	99.89806577867262	5.4199604988098145
176	100.27555921260176	4.451384544372559
177	100.80606711741115	4.542489528656006
178	101.18372075922095	4.758734226226807
179	101.71419765952048	5.1605987548828125
180	102.2448480656116	5.397871494293213
181	102.62245397494644	5.868818759918213
182	103.57791986577062	8.083917617797852
183	104.16772822424419	5.862703323364258
184	104.69851496979315	5.638254165649414
185	105.28829658646778	5.268244743347168
186	105.92648627968362	4.424612998962402
187	106.5162088914171	4.571431636810303
188	107.04708783895059	4.911284923553467
189	108.27605178191529	5.346132278442383
190	108.65252041660148	4.613778114318848
191	109.1834234632712	4.266136646270752
192	109.77308999221987	3.9186370372772217
193	110.30402366151472	3.7632029056549072
194	110.62195564064125	3.6669228076934814
195	111.21152644182168	3.421334743499756
196	112.16903699559874	4.479787826538086
197	112.54524185233244	3.156949758529663
198	113.07638688550321	2.9166014194488525
199	113.6658594940451	2.944843292236328
200	114.09246324959419	2.6868526935577393
201	114.46861872705551	2.9169182777404785
202	114.99972466140952	2.847376823425293
203	116.01597431405729	2.267409086227417
204	116.60546612727896	4.654510021209717
205	117.40850958222747	6.112997055053711
206	117.93956603939155	6.346700191497803
207	118.74265652611955	6.923031806945801
208	119.332215634505	6.821773052215576
209	120.07692777981956	6.8163933753967285
210	121.30803775001887	11.32019329071045
211	121.68352185797386	6.831233978271484
212	122.21460478666206	7.065200328826904
213	122.70097587517388	6.69114351272583
214	123.23204346678668	6.617455005645752
215	123.54915247900328	6.46022367477417
216	124.03559641232029	5.847984313964844
217	124.9953866011062	5.591404914855957
218	125.47312457877184	5.009830474853516
219	125.79029148817487	5.003270149230957
220	126.1076095659576	4.89161491394043
221	126.63903685135956	4.631223678588867
222	127.11812816337408	4.190594673156738
223	127.43589577540546	4.13266658782959
