# Supplementary material for: High-confidence 3D template matching for cryo-electron tomography
Source: Nat Commun. 2024 May 11;15:3992. doi: 10.1038/s41467-024-47839-8 (PMC11088655; doi:10.1038/s41467-024-47839-8)
Supplement: Supplementary file 6 — Source Data [file 41467_2024_47839_MOESM6_ESM.zip › Source_data_file/Supplementary_Figures/Supplementary_Fig7/Supplementary_Figure7_ROC_Dicty_NPC_SU_withMembrane.csv]

false_positive_rate	true positive rate
1.0	0.9
0.9032258064516129	0.9
0.7741935483870968	0.9
0.6774193548387096	0.9
0.5806451612903226	0.9
0.5241935483870968	0.9
0.4596774193548387	0.9
0.3951612903225806	0.9
0.31451612903225806	0.9
0.24193548387096775	0.8
0.16129032258064516	0.8
0.07258064516129033	0.8
0.04838709677419355	0.8
0.04032258064516129	0.8
0.016129032258064516	0.8
0.008064516129032258	0.8
0.008064516129032258	0.8
0.008064516129032258	0.7
0.008064516129032258	0.6
0.008064516129032258	0.5
0.008064516129032258	0.5
0.008064516129032258	0.5
0.008064516129032258	0.4
0.008064516129032258	0.4
0.008064516129032258	0.3
0.0	0.3
0.0	0.3
0.0	0.3
0.0	0.3
0.0	0.2
0.0	0.2
0.0	0.0
