# Supplementary material for: High-confidence 3D template matching for cryo-electron tomography
Source: Nat Commun. 2024 May 11;15:3992. doi: 10.1038/s41467-024-47839-8 (PMC11088655; doi:10.1038/s41467-024-47839-8)
Supplement: Supplementary file 6 — Source Data [file 41467_2024_47839_MOESM6_ESM.zip › Source_data_file/Supplementary_Figures/Supplementary_Fig5/Supplementary_Figure5_80S_bin=8_angle=10+sigma=15.0.csv]

x	y	z
63.0	118.0	97.0
232.0	308.0	82.0
266.0	207.0	87.0
58.0	259.0	104.0
334.0	133.0	77.0
297.0	313.0	83.0
46.0	384.0	102.0
388.0	113.0	88.0
58.0	512.0	113.0
355.0	180.0	95.0
150.0	356.0	65.0
104.0	382.0	111.0
28.0	499.0	70.0
302.0	26.0	80.0
335.0	293.0	82.0
71.0	235.0	65.0
36.0	280.0	75.0
204.0	296.0	89.0
261.0	156.0	41.0
62.0	66.0	46.0
431.0	25.0	166.0
118.0	339.0	110.0
92.0	407.0	119.0
193.0	24.0	50.0
189.0	102.0	31.0
372.0	194.0	115.0
470.0	105.0	105.0
45.0	474.0	59.0
356.0	227.0	81.0
371.0	124.0	125.0
130.0	367.0	52.0
322.0	234.0	89.0
106.0	61.0	82.0
390.0	276.0	132.0
213.0	361.0	142.0
187.0	258.0	74.0
75.0	547.0	50.0
396.0	203.0	102.0
297.0	70.0	73.0
366.0	89.0	87.0
51.0	201.0	35.0
329.0	204.0	43.0
124.0	409.0	103.0
279.0	47.0	121.0
267.0	125.0	89.0
450.0	72.0	151.0
250.0	336.0	113.0
40.0	206.0	67.0
296.0	274.0	105.0
90.0	324.0	53.0
143.0	200.0	70.0
420.0	148.0	97.0
215.0	195.0	65.0
97.0	47.0	52.0
380.0	246.0	161.0
56.0	29.0	82.0
412.0	119.0	104.0
47.0	287.0	53.0
477.0	107.0	133.0
26.0	354.0	83.0
239.0	188.0	68.0
98.0	434.0	88.0
50.0	354.0	125.0
379.0	156.0	75.0
229.0	210.0	165.0
89.0	294.0	84.0
281.0	350.0	133.0
330.0	92.0	79.0
401.0	262.0	112.0
43.0	345.0	59.0
59.0	214.0	102.0
27.0	534.0	51.0
407.0	84.0	139.0
480.0	285.0	96.0
329.0	143.0	114.0
34.0	216.0	101.0
82.0	204.0	64.0
411.0	37.0	125.0
362.0	35.0	147.0
450.0	190.0	129.0
310.0	348.0	84.0
213.0	269.0	77.0
308.0	99.0	105.0
260.0	247.0	62.0
355.0	34.0	122.0
192.0	41.0	86.0
72.0	358.0	108.0
139.0	80.0	45.0
193.0	361.0	68.0
36.0	578.0	86.0
40.0	445.0	77.0
124.0	58.0	60.0
473.0	41.0	161.0
47.0	64.0	91.0
60.0	309.0	151.0
131.0	342.0	84.0
478.0	201.0	130.0
432.0	99.0	115.0
436.0	151.0	146.0
178.0	283.0	81.0
370.0	145.0	143.0
121.0	288.0	80.0
220.0	180.0	164.0
468.0	39.0	135.0
357.0	68.0	137.0
136.0	56.0	88.0
150.0	249.0	46.0
37.0	165.0	48.0
98.0	85.0	97.0
44.0	432.0	114.0
124.0	418.0	53.0
81.0	252.0	81.0
156.0	140.0	45.0
107.0	88.0	62.0
399.0	167.0	130.0
295.0	277.0	68.0
72.0	532.0	135.0
291.0	199.0	80.0
475.0	286.0	135.0
251.0	193.0	125.0
433.0	27.0	105.0
389.0	120.0	166.0
28.0	87.0	96.0
29.0	502.0	117.0
72.0	298.0	170.0
269.0	39.0	57.0
28.0	147.0	86.0
324.0	316.0	149.0
217.0	289.0	61.0
91.0	116.0	97.0
205.0	412.0	123.0
416.0	96.0	77.0
61.0	571.0	32.0
70.0	355.0	57.0
305.0	178.0	74.0
440.0	247.0	153.0
77.0	172.0	96.0
129.0	189.0	44.0
159.0	332.0	88.0
445.0	481.0	162.0
445.0	288.0	132.0
44.0	389.0	69.0
198.0	26.0	124.0
398.0	110.0	142.0
247.0	268.0	66.0
429.0	176.0	155.0
470.0	188.0	157.0
59.0	35.0	33.0
109.0	159.0	66.0
129.0	309.0	69.0
91.0	514.0	135.0
476.0	543.0	94.0
424.0	256.0	170.0
69.0	483.0	119.0
269.0	30.0	137.0
138.0	274.0	65.0
288.0	222.0	92.0
99.0	218.0	44.0
407.0	180.0	82.0
257.0	120.0	53.0
252.0	575.0	142.0
128.0	476.0	174.0
45.0	102.0	37.0
307.0	507.0	124.0
191.0	402.0	54.0
34.0	111.0	64.0
206.0	203.0	137.0
57.0	487.0	89.0
323.0	467.0	124.0
125.0	514.0	74.0
103.0	376.0	35.0
300.0	90.0	171.0
462.0	144.0	160.0
376.0	460.0	90.0
403.0	400.0	100.0
329.0	264.0	81.0
470.0	361.0	144.0
277.0	245.0	136.0
112.0	381.0	158.0
50.0	154.0	99.0
40.0	224.0	36.0
150.0	44.0	159.0
85.0	392.0	76.0
142.0	462.0	90.0
331.0	49.0	147.0
394.0	291.0	163.0
246.0	226.0	65.0
36.0	577.0	114.0
439.0	241.0	94.0
352.0	446.0	116.0
150.0	52.0	65.0
448.0	269.0	172.0
216.0	315.0	56.0
333.0	176.0	137.0
333.0	107.0	104.0
207.0	147.0	114.0
68.0	136.0	120.0
418.0	80.0	106.0
445.0	129.0	136.0
264.0	523.0	157.0
299.0	25.0	111.0
122.0	214.0	55.0
129.0	73.0	106.0
454.0	377.0	104.0
136.0	391.0	130.0
92.0	320.0	110.0
125.0	314.0	118.0
87.0	331.0	155.0
77.0	333.0	128.0
106.0	445.0	109.0
189.0	336.0	51.0
119.0	506.0	97.0
416.0	248.0	143.0
361.0	245.0	130.0
122.0	421.0	132.0
288.0	418.0	95.0
460.0	389.0	170.0
269.0	125.0	139.0
133.0	510.0	128.0
220.0	534.0	127.0
408.0	42.0	97.0
271.0	41.0	84.0
453.0	135.0	105.0
465.0	546.0	154.0
270.0	559.0	156.0
229.0	394.0	128.0
460.0	252.0	103.0
55.0	524.0	43.0
50.0	92.0	120.0
409.0	559.0	105.0
71.0	486.0	49.0
161.0	390.0	99.0
402.0	329.0	110.0
176.0	196.0	120.0
232.0	140.0	141.0
86.0	94.0	39.0
102.0	215.0	127.0
164.0	181.0	97.0
231.0	449.0	127.0
336.0	416.0	98.0
431.0	268.0	97.0
308.0	236.0	136.0
39.0	36.0	52.0
29.0	310.0	76.0
214.0	277.0	171.0
160.0	494.0	146.0
54.0	547.0	33.0
183.0	374.0	101.0
193.0	97.0	64.0
183.0	88.0	131.0
334.0	170.0	111.0
349.0	204.0	59.0
380.0	408.0	161.0
286.0	76.0	120.0
258.0	233.0	95.0
384.0	545.0	172.0
370.0	572.0	140.0
174.0	140.0	104.0
59.0	177.0	75.0
346.0	341.0	142.0
147.0	460.0	116.0
396.0	189.0	154.0
342.0	108.0	131.0
349.0	258.0	153.0
231.0	169.0	83.0
419.0	131.0	127.0
202.0	198.0	94.0
95.0	442.0	54.0
373.0	201.0	139.0
425.0	359.0	69.0
157.0	253.0	74.0
237.0	67.0	75.0
188.0	210.0	61.0
306.0	136.0	155.0
348.0	318.0	89.0
105.0	471.0	70.0
391.0	218.0	76.0
158.0	76.0	64.0
34.0	548.0	90.0
72.0	569.0	72.0
217.0	241.0	113.0
317.0	325.0	103.0
348.0	466.0	141.0
235.0	534.0	149.0
210.0	220.0	49.0
188.0	525.0	127.0
281.0	137.0	169.0
97.0	365.0	85.0
237.0	24.0	103.0
465.0	411.0	121.0
268.0	293.0	103.0
67.0	578.0	117.0
168.0	38.0	42.0
334.0	494.0	144.0
327.0	508.0	103.0
123.0	175.0	124.0
387.0	67.0	129.0
134.0	560.0	136.0
447.0	460.0	134.0
125.0	145.0	120.0
221.0	498.0	129.0
50.0	50.0	121.0
327.0	421.0	123.0
424.0	168.0	130.0
406.0	299.0	130.0
368.0	499.0	132.0
106.0	137.0	40.0
292.0	427.0	149.0
181.0	164.0	116.0
190.0	336.0	86.0
64.0	319.0	87.0
286.0	560.0	111.0
237.0	339.0	86.0
359.0	533.0	108.0
273.0	321.0	103.0
73.0	280.0	122.0
78.0	424.0	139.0
77.0	138.0	90.0
438.0	577.0	127.0
295.0	377.0	110.0
431.0	528.0	169.0
313.0	378.0	78.0
192.0	381.0	137.0
408.0	292.0	85.0
440.0	233.0	121.0
476.0	56.0	118.0
175.0	484.0	76.0
158.0	371.0	121.0
150.0	327.0	59.0
61.0	541.0	113.0
47.0	175.0	119.0
361.0	428.0	132.0
230.0	98.0	131.0
297.0	135.0	70.0
404.0	421.0	166.0
203.0	292.0	133.0
135.0	491.0	65.0
137.0	467.0	54.0
232.0	150.0	108.0
55.0	258.0	71.0
423.0	407.0	128.0
176.0	348.0	110.0
281.0	455.0	130.0
404.0	219.0	153.0
117.0	249.0	132.0
349.0	353.0	106.0
189.0	56.0	53.0
178.0	410.0	92.0
221.0	227.0	148.0
72.0	414.0	47.0
246.0	546.0	111.0
392.0	353.0	107.0
468.0	36.0	83.0
370.0	432.0	90.0
105.0	550.0	53.0
375.0	438.0	162.0
95.0	495.0	83.0
376.0	382.0	93.0
149.0	269.0	93.0
416.0	366.0	149.0
247.0	478.0	134.0
455.0	437.0	144.0
389.0	531.0	115.0
422.0	521.0	108.0
435.0	501.0	140.0
359.0	106.0	157.0
82.0	242.0	109.0
212.0	425.0	102.0
332.0	218.0	144.0
176.0	536.0	150.0
329.0	212.0	104.0
162.0	234.0	138.0
46.0	229.0	75.0
312.0	513.0	148.0
472.0	517.0	129.0
331.0	46.0	100.0
66.0	283.0	89.0
368.0	570.0	103.0
265.0	325.0	141.0
419.0	458.0	146.0
341.0	294.0	126.0
436.0	144.0	75.0
345.0	492.0	115.0
96.0	355.0	115.0
110.0	128.0	64.0
28.0	287.0	114.0
165.0	76.0	89.0
152.0	100.0	55.0
155.0	437.0	130.0
126.0	484.0	110.0
357.0	501.0	83.0
408.0	234.0	95.0
177.0	272.0	134.0
157.0	576.0	113.0
318.0	384.0	143.0
480.0	491.0	130.0
269.0	272.0	122.0
190.0	536.0	99.0
237.0	64.0	107.0
410.0	328.0	136.0
442.0	562.0	161.0
168.0	383.0	76.0
144.0	351.0	132.0
233.0	61.0	145.0
233.0	528.0	82.0
213.0	571.0	76.0
382.0	330.0	125.0
479.0	577.0	172.0
454.0	340.0	147.0
224.0	356.0	65.0
404.0	484.0	103.0
468.0	170.0	125.0
311.0	546.0	131.0
108.0	541.0	78.0
228.0	336.0	126.0
445.0	382.0	141.0
289.0	134.0	108.0
172.0	444.0	103.0
100.0	482.0	130.0
224.0	85.0	92.0
146.0	422.0	97.0
389.0	34.0	157.0
124.0	29.0	122.0
344.0	160.0	77.0
151.0	528.0	126.0
347.0	551.0	160.0
170.0	30.0	104.0
439.0	298.0	175.0
27.0	117.0	100.0
348.0	402.0	156.0
156.0	161.0	126.0
194.0	248.0	131.0
270.0	92.0	146.0
324.0	355.0	113.0
224.0	486.0	99.0
237.0	488.0	75.0
428.0	226.0	145.0
476.0	227.0	137.0
351.0	364.0	82.0
421.0	437.0	112.0
346.0	56.0	78.0
169.0	464.0	55.0
69.0	133.0	51.0
178.0	523.0	60.0
231.0	387.0	76.0
28.0	524.0	104.0
329.0	67.0	115.0
239.0	297.0	140.0
397.0	515.0	78.0
331.0	200.0	78.0
212.0	406.0	69.0
473.0	345.0	107.0
478.0	417.0	144.0
42.0	192.0	101.0
163.0	412.0	117.0
397.0	146.0	150.0
159.0	189.0	137.0
361.0	379.0	127.0
315.0	574.0	109.0
177.0	514.0	99.0
477.0	458.0	146.0
441.0	54.0	126.0
67.0	456.0	47.0
469.0	210.0	99.0
381.0	473.0	162.0
253.0	274.0	93.0
86.0	27.0	64.0
283.0	159.0	130.0
135.0	365.0	102.0
66.0	67.0	71.0
114.0	560.0	109.0
170.0	122.0	85.0
370.0	132.0	86.0
324.0	47.0	53.0
287.0	371.0	84.0
273.0	207.0	125.0
376.0	522.0	140.0
98.0	470.0	108.0
39.0	462.0	107.0
69.0	259.0	37.0
75.0	68.0	95.0
481.0	112.0	162.0
346.0	309.0	164.0
198.0	548.0	76.0
338.0	427.0	159.0
382.0	246.0	87.0
392.0	453.0	108.0
188.0	497.0	54.0
279.0	494.0	111.0
105.0	174.0	34.0
249.0	498.0	150.0
206.0	173.0	133.0
255.0	436.0	124.0
184.0	445.0	136.0
309.0	61.0	97.0
273.0	470.0	107.0
357.0	284.0	150.0
280.0	410.0	122.0
409.0	384.0	126.0
56.0	435.0	39.0
156.0	547.0	96.0
127.0	575.0	92.0
254.0	369.0	140.0
431.0	436.0	135.0
134.0	213.0	111.0
454.0	516.0	163.0
290.0	494.0	143.0
102.0	206.0	99.0
417.0	538.0	129.0
259.0	523.0	92.0
325.0	346.0	155.0
214.0	326.0	83.0
282.0	284.0	150.0
157.0	160.0	66.0
272.0	312.0	77.0
319.0	407.0	62.0
306.0	531.0	90.0
25.0	55.0	110.0
39.0	130.0	41.0
150.0	223.0	84.0
433.0	188.0	99.0
363.0	329.0	162.0
174.0	53.0	122.0
451.0	118.0	162.0
306.0	397.0	95.0
57.0	560.0	95.0
333.0	142.0	142.0
294.0	238.0	67.0
420.0	273.0	139.0
270.0	492.0	77.0
352.0	244.0	105.0
97.0	302.0	136.0
52.0	371.0	43.0
470.0	247.0	173.0
215.0	359.0	102.0
87.0	555.0	125.0
176.0	290.0	54.0
179.0	293.0	109.0
199.0	155.0	57.0
298.0	455.0	92.0
256.0	490.0	102.0
384.0	321.0	90.0
55.0	352.0	80.0
106.0	279.0	57.0
233.0	108.0	96.0
48.0	314.0	55.0
205.0	67.0	90.0
82.0	548.0	83.0
317.0	468.0	162.0
31.0	265.0	95.0
442.0	36.0	80.0
154.0	524.0	79.0
395.0	546.0	143.0
40.0	257.0	40.0
145.0	132.0	106.0
266.0	531.0	116.0
267.0	146.0	75.0
178.0	229.0	116.0
252.0	385.0	114.0
184.0	574.0	130.0
366.0	169.0	115.0
387.0	223.0	117.0
83.0	390.0	51.0
402.0	483.0	130.0
122.0	35.0	88.0
329.0	27.0	81.0
251.0	67.0	44.0
426.0	101.0	157.0
320.0	94.0	129.0
213.0	119.0	107.0
359.0	326.0	114.0
412.0	486.0	169.0
151.0	514.0	51.0
127.0	98.0	105.0
366.0	412.0	108.0
380.0	190.0	79.0
440.0	303.0	110.0
257.0	167.0	123.0
144.0	294.0	122.0
356.0	482.0	167.0
294.0	190.0	141.0
336.0	533.0	137.0
254.0	412.0	113.0
284.0	94.0	69.0
400.0	98.0	118.0
413.0	122.0	79.0
349.0	186.0	158.0
75.0	469.0	83.0
77.0	40.0	92.0
200.0	167.0	100.0
275.0	441.0	103.0
430.0	346.0	139.0
210.0	502.0	156.0
305.0	574.0	138.0
389.0	398.0	139.0
439.0	481.0	95.0
115.0	152.0	97.0
307.0	227.0	110.0
219.0	127.0	63.0
296.0	223.0	159.0
352.0	517.0	167.0
407.0	53.0	160.0
100.0	236.0	75.0
75.0	53.0	118.0
174.0	395.0	149.0
258.0	76.0	93.0
455.0	450.0	104.0
268.0	183.0	79.0
101.0	525.0	51.0
214.0	447.0	147.0
230.0	197.0	94.0
72.0	282.0	54.0
391.0	421.0	127.0
420.0	458.0	172.0
332.0	545.0	98.0
463.0	322.0	175.0
460.0	108.0	82.0
462.0	419.0	93.0
387.0	316.0	168.0
163.0	471.0	133.0
372.0	44.0	105.0
297.0	198.0	110.0
256.0	219.0	153.0
303.0	337.0	131.0
303.0	572.0	78.0
476.0	318.0	151.0
398.0	266.0	82.0
427.0	72.0	163.0
324.0	281.0	152.0
228.0	152.0	163.0
