# Supplementary material for: High-confidence 3D template matching for cryo-electron tomography
Source: Nat Commun. 2024 May 11;15:3992. doi: 10.1038/s41467-024-47839-8 (PMC11088655; doi:10.1038/s41467-024-47839-8)
Supplement: Supplementary file 6 — Source Data [file 41467_2024_47839_MOESM6_ESM.zip › Source_data_file/Supplementary_Figures/Supplementary_Fig5/Supplementary_Figure5_80S_bin=8_angle=10+sigma=20.0.csv]

x	y	z
63.0	118.0	97.0
232.0	308.0	82.0
266.0	207.0	87.0
58.0	259.0	104.0
334.0	133.0	77.0
297.0	313.0	83.0
46.0	384.0	102.0
388.0	113.0	88.0
58.0	512.0	113.0
355.0	180.0	95.0
150.0	356.0	65.0
104.0	382.0	111.0
28.0	499.0	70.0
302.0	26.0	80.0
335.0	293.0	82.0
71.0	235.0	65.0
36.0	280.0	75.0
204.0	296.0	89.0
261.0	156.0	41.0
62.0	66.0	46.0
431.0	25.0	166.0
118.0	339.0	110.0
92.0	407.0	119.0
193.0	24.0	50.0
189.0	102.0	31.0
372.0	194.0	115.0
470.0	105.0	105.0
45.0	474.0	59.0
356.0	227.0	81.0
371.0	124.0	125.0
130.0	367.0	52.0
322.0	234.0	89.0
106.0	61.0	82.0
390.0	276.0	132.0
213.0	361.0	142.0
187.0	258.0	74.0
75.0	547.0	50.0
396.0	203.0	102.0
297.0	70.0	73.0
366.0	89.0	87.0
51.0	201.0	35.0
329.0	204.0	43.0
124.0	409.0	103.0
279.0	47.0	121.0
267.0	125.0	89.0
450.0	72.0	151.0
250.0	336.0	113.0
40.0	206.0	67.0
296.0	274.0	105.0
90.0	324.0	53.0
143.0	200.0	70.0
420.0	148.0	97.0
215.0	195.0	65.0
97.0	47.0	52.0
380.0	246.0	161.0
56.0	29.0	82.0
412.0	119.0	104.0
47.0	287.0	53.0
477.0	107.0	133.0
26.0	354.0	83.0
239.0	188.0	68.0
98.0	434.0	88.0
50.0	354.0	125.0
379.0	156.0	75.0
229.0	210.0	165.0
89.0	294.0	84.0
281.0	350.0	133.0
330.0	92.0	79.0
401.0	262.0	112.0
43.0	345.0	59.0
59.0	214.0	102.0
27.0	534.0	51.0
407.0	84.0	139.0
480.0	285.0	96.0
329.0	143.0	114.0
34.0	216.0	101.0
82.0	204.0	64.0
411.0	37.0	125.0
362.0	35.0	147.0
450.0	190.0	129.0
310.0	348.0	84.0
213.0	269.0	77.0
308.0	99.0	105.0
260.0	247.0	62.0
355.0	34.0	122.0
192.0	41.0	86.0
72.0	358.0	108.0
139.0	80.0	45.0
193.0	361.0	68.0
36.0	578.0	86.0
40.0	445.0	77.0
124.0	58.0	60.0
473.0	41.0	161.0
47.0	64.0	91.0
60.0	309.0	151.0
131.0	342.0	84.0
478.0	201.0	130.0
432.0	99.0	115.0
436.0	151.0	146.0
178.0	283.0	81.0
370.0	145.0	143.0
121.0	288.0	80.0
220.0	180.0	164.0
468.0	39.0	135.0
357.0	68.0	137.0
136.0	56.0	88.0
150.0	249.0	46.0
37.0	165.0	48.0
98.0	85.0	97.0
44.0	432.0	114.0
124.0	418.0	53.0
81.0	252.0	81.0
156.0	140.0	45.0
107.0	88.0	62.0
399.0	167.0	130.0
295.0	277.0	68.0
72.0	532.0	135.0
291.0	199.0	80.0
475.0	286.0	135.0
251.0	193.0	125.0
433.0	27.0	105.0
389.0	120.0	166.0
28.0	87.0	96.0
29.0	502.0	117.0
72.0	298.0	170.0
269.0	39.0	57.0
28.0	147.0	86.0
324.0	316.0	149.0
217.0	289.0	61.0
91.0	116.0	97.0
205.0	412.0	123.0
416.0	96.0	77.0
61.0	571.0	32.0
70.0	355.0	57.0
305.0	178.0	74.0
440.0	247.0	153.0
77.0	172.0	96.0
129.0	189.0	44.0
159.0	332.0	88.0
445.0	481.0	162.0
445.0	288.0	132.0
44.0	389.0	69.0
198.0	26.0	124.0
398.0	110.0	142.0
247.0	268.0	66.0
429.0	176.0	155.0
470.0	188.0	157.0
59.0	35.0	33.0
109.0	159.0	66.0
129.0	309.0	69.0
91.0	514.0	135.0
476.0	543.0	94.0
424.0	256.0	170.0
69.0	483.0	119.0
269.0	30.0	137.0
138.0	274.0	65.0
288.0	222.0	92.0
99.0	218.0	44.0
407.0	180.0	82.0
257.0	120.0	53.0
252.0	575.0	142.0
128.0	476.0	174.0
45.0	102.0	37.0
307.0	507.0	124.0
191.0	402.0	54.0
34.0	111.0	64.0
206.0	203.0	137.0
57.0	487.0	89.0
323.0	467.0	124.0
125.0	514.0	74.0
103.0	376.0	35.0
300.0	90.0	171.0
462.0	144.0	160.0
376.0	460.0	90.0
403.0	400.0	100.0
329.0	264.0	81.0
470.0	361.0	144.0
277.0	245.0	136.0
112.0	381.0	158.0
50.0	154.0	99.0
40.0	224.0	36.0
150.0	44.0	159.0
85.0	392.0	76.0
142.0	462.0	90.0
331.0	49.0	147.0
394.0	291.0	163.0
246.0	226.0	65.0
36.0	577.0	114.0
439.0	241.0	94.0
352.0	446.0	116.0
150.0	52.0	65.0
448.0	269.0	172.0
216.0	315.0	56.0
333.0	176.0	137.0
333.0	107.0	104.0
207.0	147.0	114.0
68.0	136.0	120.0
418.0	80.0	106.0
445.0	129.0	136.0
264.0	523.0	157.0
299.0	25.0	111.0
122.0	214.0	55.0
129.0	73.0	106.0
454.0	377.0	104.0
136.0	391.0	130.0
92.0	320.0	110.0
125.0	314.0	118.0
87.0	331.0	155.0
77.0	333.0	128.0
106.0	445.0	109.0
189.0	336.0	51.0
119.0	506.0	97.0
416.0	248.0	143.0
361.0	245.0	130.0
122.0	421.0	132.0
288.0	418.0	95.0
460.0	389.0	170.0
269.0	125.0	139.0
133.0	510.0	128.0
220.0	534.0	127.0
408.0	42.0	97.0
271.0	41.0	84.0
453.0	135.0	105.0
465.0	546.0	154.0
270.0	559.0	156.0
229.0	394.0	128.0
460.0	252.0	103.0
55.0	524.0	43.0
50.0	92.0	120.0
409.0	559.0	105.0
71.0	486.0	49.0
161.0	390.0	99.0
402.0	329.0	110.0
176.0	196.0	120.0
232.0	140.0	141.0
86.0	94.0	39.0
102.0	215.0	127.0
164.0	181.0	97.0
231.0	449.0	127.0
336.0	416.0	98.0
431.0	268.0	97.0
308.0	236.0	136.0
39.0	36.0	52.0
29.0	310.0	76.0
214.0	277.0	171.0
160.0	494.0	146.0
54.0	547.0	33.0
183.0	374.0	101.0
193.0	97.0	64.0
183.0	88.0	131.0
334.0	170.0	111.0
349.0	204.0	59.0
380.0	408.0	161.0
286.0	76.0	120.0
258.0	233.0	95.0
