# Supplementary material for: High-confidence 3D template matching for cryo-electron tomography
Source: Nat Commun. 2024 May 11;15:3992. doi: 10.1038/s41467-024-47839-8 (PMC11088655; doi:10.1038/s41467-024-47839-8)
Supplement: Supplementary file 6 — Source Data [file 41467_2024_47839_MOESM6_ESM.zip › Source_data_file/Supplementary_Figures/Supplementary_Fig5/Supplementary_Figure5_80S_bin=8_angle=10+sigma=25.0.csv]

x	y	z
63.0	118.0	97.0
232.0	308.0	82.0
266.0	207.0	87.0
58.0	259.0	104.0
334.0	133.0	77.0
297.0	313.0	83.0
46.0	384.0	102.0
388.0	113.0	88.0
58.0	512.0	113.0
355.0	180.0	95.0
150.0	356.0	65.0
104.0	382.0	111.0
28.0	499.0	70.0
302.0	26.0	80.0
335.0	293.0	82.0
71.0	235.0	65.0
36.0	280.0	75.0
204.0	296.0	89.0
261.0	156.0	41.0
62.0	66.0	46.0
431.0	25.0	166.0
118.0	339.0	110.0
92.0	407.0	119.0
193.0	24.0	50.0
189.0	102.0	31.0
372.0	194.0	115.0
470.0	105.0	105.0
45.0	474.0	59.0
356.0	227.0	81.0
371.0	124.0	125.0
130.0	367.0	52.0
322.0	234.0	89.0
106.0	61.0	82.0
390.0	276.0	132.0
213.0	361.0	142.0
187.0	258.0	74.0
75.0	547.0	50.0
396.0	203.0	102.0
297.0	70.0	73.0
366.0	89.0	87.0
51.0	201.0	35.0
329.0	204.0	43.0
124.0	409.0	103.0
279.0	47.0	121.0
267.0	125.0	89.0
450.0	72.0	151.0
250.0	336.0	113.0
40.0	206.0	67.0
296.0	274.0	105.0
90.0	324.0	53.0
143.0	200.0	70.0
420.0	148.0	97.0
215.0	195.0	65.0
97.0	47.0	52.0
380.0	246.0	161.0
56.0	29.0	82.0
412.0	119.0	104.0
47.0	287.0	53.0
477.0	107.0	133.0
26.0	354.0	83.0
239.0	188.0	68.0
98.0	434.0	88.0
50.0	354.0	125.0
379.0	156.0	75.0
229.0	210.0	165.0
89.0	294.0	84.0
281.0	350.0	133.0
330.0	92.0	79.0
401.0	262.0	112.0
43.0	345.0	59.0
59.0	214.0	102.0
27.0	534.0	51.0
407.0	84.0	139.0
480.0	285.0	96.0
329.0	143.0	114.0
34.0	216.0	101.0
82.0	204.0	64.0
411.0	37.0	125.0
362.0	35.0	147.0
450.0	190.0	129.0
310.0	348.0	84.0
213.0	269.0	77.0
308.0	99.0	105.0
260.0	247.0	62.0
355.0	34.0	122.0
192.0	41.0	86.0
72.0	358.0	108.0
139.0	80.0	45.0
193.0	361.0	68.0
36.0	578.0	86.0
40.0	445.0	77.0
124.0	58.0	60.0
473.0	41.0	161.0
47.0	64.0	91.0
60.0	309.0	151.0
131.0	342.0	84.0
478.0	201.0	130.0
432.0	99.0	115.0
436.0	151.0	146.0
178.0	283.0	81.0
370.0	145.0	143.0
121.0	288.0	80.0
220.0	180.0	164.0
468.0	39.0	135.0
357.0	68.0	137.0
136.0	56.0	88.0
150.0	249.0	46.0
37.0	165.0	48.0
98.0	85.0	97.0
44.0	432.0	114.0
124.0	418.0	53.0
81.0	252.0	81.0
156.0	140.0	45.0
107.0	88.0	62.0
399.0	167.0	130.0
295.0	277.0	68.0
72.0	532.0	135.0
291.0	199.0	80.0
475.0	286.0	135.0
251.0	193.0	125.0
433.0	27.0	105.0
389.0	120.0	166.0
28.0	87.0	96.0
29.0	502.0	117.0
72.0	298.0	170.0
269.0	39.0	57.0
28.0	147.0	86.0
