# Supplementary material for: High-confidence 3D template matching for cryo-electron tomography
Source: Nat Commun. 2024 May 11;15:3992. doi: 10.1038/s41467-024-47839-8 (PMC11088655; doi:10.1038/s41467-024-47839-8)
Supplement: Supplementary file 6 — Source Data [file 41467_2024_47839_MOESM6_ESM.zip › Source_data_file/Supplementary_Figures/Supplementary_Fig5/Supplementary_Figure5_80S_bin=4_angle=10+sigma=15.0.csv]

x	y	z
594.0	140.0	145.0
740.0	424.0	247.0
711.0	266.0	232.0
387.0	510.0	124.0
899.0	379.0	257.0
179.0	783.0	219.0
179.0	885.0	215.0
145.0	715.0	216.0
101.0	401.0	71.0
574.0	664.0	242.0
211.0	121.0	166.0
92.0	766.0	203.0
226.0	882.0	181.0
116.0	519.0	206.0
815.0	269.0	221.0
744.0	387.0	227.0
93.0	1037.0	251.0
594.0	625.0	165.0
261.0	715.0	174.0
500.0	673.0	225.0
410.0	824.0	244.0
610.0	356.0	147.0
823.0	239.0	208.0
522.0	77.0	233.0
463.0	616.0	165.0
212.0	720.0	93.0
561.0	700.0	268.0
798.0	334.0	259.0
107.0	900.0	183.0
803.0	417.0	237.0
138.0	967.0	237.0
416.0	742.0	139.0
598.0	50.0	222.0
779.0	551.0	264.0
653.0	407.0	240.0
235.0	679.0	221.0
631.0	257.0	170.0
950.0	571.0	267.0
72.0	559.0	145.0
872.0	301.0	289.0
404.0	616.0	201.0
592.0	548.0	208.0
714.0	389.0	216.0
737.0	403.0	194.0
721.0	490.0	258.0
761.0	572.0	276.0
586.0	107.0	227.0
408.0	591.0	174.0
197.0	709.0	199.0
98.0	305.0	103.0
556.0	59.0	237.0
429.0	620.0	164.0
649.0	155.0	189.0
879.0	481.0	185.0
257.0	377.0	87.0
105.0	112.0	63.0
256.0	617.0	206.0
349.0	492.0	137.0
922.0	507.0	209.0
212.0	890.0	215.0
207.0	763.0	221.0
710.0	359.0	190.0
184.0	928.0	212.0
162.0	79.0	97.0
644.0	468.0	177.0
140.0	709.0	112.0
99.0	474.0	73.0
109.0	436.0	90.0
212.0	835.0	146.0
392.0	553.0	165.0
195.0	751.0	129.0
575.0	444.0	186.0
539.0	94.0	206.0
776.0	226.0	174.0
51.0	708.0	166.0
58.0	1005.0	233.0
906.0	510.0	278.0
80.0	412.0	131.0
232.0	692.0	193.0
604.0	52.0	159.0
400.0	545.0	130.0
791.0	405.0	204.0
487.0	608.0	199.0
899.0	144.0	302.0
72.0	750.0	224.0
836.0	159.0	210.0
134.0	279.0	81.0
116.0	1024.0	226.0
820.0	317.0	243.0
801.0	524.0	226.0
622.0	595.0	174.0
556.0	453.0	157.0
615.0	197.0	211.0
272.0	113.0	174.0
905.0	279.0	242.0
801.0	440.0	218.0
604.0	680.0	252.0
732.0	515.0	269.0
936.0	77.0	268.0
794.0	297.0	203.0
659.0	285.0	226.0
881.0	290.0	199.0
179.0	54.0	80.0
203.0	856.0	221.0
531.0	413.0	174.0
459.0	638.0	197.0
179.0	155.0	156.0
71.0	1155.0	232.0
99.0	982.0	213.0
796.0	220.0	284.0
855.0	187.0	277.0
493.0	451.0	129.0
576.0	73.0	212.0
941.0	260.0	264.0
192.0	120.0	138.0
242.0	575.0	159.0
500.0	515.0	169.0
219.0	590.0	183.0
825.0	197.0	301.0
198.0	436.0	86.0
452.0	652.0	127.0
922.0	242.0	205.0
221.0	652.0	125.0
193.0	94.0	106.0
242.0	429.0	111.0
327.0	666.0	130.0
646.0	172.0	218.0
873.0	560.0	245.0
731.0	220.0	265.0
217.0	318.0	132.0
524.0	225.0	156.0
769.0	367.0	269.0
177.0	586.0	167.0
863.0	197.0	231.0
247.0	818.0	207.0
788.0	614.0	275.0
655.0	433.0	161.0
235.0	784.0	193.0
434.0	577.0	119.0
262.0	694.0	226.0
266.0	582.0	145.0
142.0	470.0	128.0
338.0	583.0	143.0
299.0	103.0	130.0
660.0	184.0	158.0
367.0	63.0	132.0
158.0	636.0	173.0
611.0	512.0	168.0
940.0	210.0	207.0
124.0	793.0	175.0
385.0	721.0	137.0
821.0	74.0	251.0
184.0	639.0	218.0
667.0	214.0	204.0
626.0	484.0	155.0
772.0	369.0	228.0
161.0	509.0	132.0
93.0	1016.0	207.0
101.0	261.0	70.0
437.0	804.0	247.0
65.0	783.0	212.0
72.0	389.0	171.0
811.0	327.0	210.0
164.0	407.0	125.0
814.0	167.0	277.0
507.0	634.0	185.0
127.0	553.0	218.0
204.0	774.0	195.0
546.0	641.0	206.0
740.0	289.0	285.0
812.0	598.0	257.0
127.0	240.0	89.0
669.0	602.0	200.0
687.0	248.0	249.0
159.0	494.0	88.0
146.0	840.0	191.0
852.0	546.0	268.0
493.0	129.0	197.0
90.0	204.0	72.0
532.0	99.0	141.0
426.0	721.0	281.0
670.0	586.0	163.0
376.0	203.0	63.0
236.0	135.0	91.0
667.0	549.0	185.0
126.0	236.0	193.0
188.0	506.0	121.0
117.0	427.0	202.0
810.0	489.0	169.0
279.0	681.0	102.0
254.0	49.0	153.0
619.0	696.0	167.0
274.0	700.0	125.0
178.0	832.0	167.0
794.0	323.0	181.0
73.0	330.0	93.0
638.0	558.0	183.0
647.0	633.0	296.0
657.0	244.0	190.0
196.0	170.0	193.0
419.0	745.0	253.0
146.0	642.0	123.0
726.0	488.0	170.0
214.0	177.0	122.0
437.0	568.0	156.0
162.0	503.0	161.0
303.0	658.0	151.0
717.0	234.0	224.0
117.0	84.0	95.0
406.0	628.0	138.0
123.0	160.0	221.0
90.0	946.0	119.0
285.0	605.0	144.0
86.0	689.0	116.0
278.0	160.0	88.0
53.0	332.0	212.0
872.0	376.0	190.0
504.0	334.0	132.0
799.0	75.0	226.0
388.0	480.0	129.0
261.0	683.0	167.0
731.0	177.0	175.0
79.0	890.0	154.0
633.0	449.0	142.0
134.0	959.0	146.0
797.0	186.0	286.0
273.0	573.0	112.0
166.0	154.0	190.0
222.0	211.0	103.0
457.0	788.0	256.0
569.0	695.0	235.0
80.0	447.0	69.0
429.0	388.0	135.0
169.0	784.0	154.0
311.0	280.0	88.0
115.0	505.0	70.0
171.0	635.0	255.0
384.0	845.0	257.0
377.0	615.0	178.0
58.0	501.0	208.0
116.0	874.0	214.0
955.0	354.0	291.0
117.0	71.0	65.0
919.0	60.0	251.0
373.0	516.0	149.0
345.0	665.0	168.0
95.0	492.0	190.0
637.0	519.0	194.0
709.0	69.0	243.0
672.0	176.0	189.0
111.0	464.0	203.0
71.0	832.0	241.0
54.0	175.0	195.0
66.0	979.0	209.0
113.0	840.0	227.0
114.0	930.0	168.0
153.0	745.0	224.0
612.0	617.0	194.0
840.0	295.0	192.0
67.0	432.0	204.0
72.0	1155.0	171.0
55.0	1003.0	176.0
699.0	110.0	283.0
223.0	870.0	152.0
957.0	175.0	249.0
196.0	807.0	199.0
119.0	354.0	145.0
954.0	214.0	265.0
164.0	782.0	256.0
276.0	549.0	129.0
865.0	53.0	208.0
112.0	58.0	162.0
257.0	616.0	139.0
386.0	193.0	127.0
564.0	565.0	221.0
56.0	999.0	138.0
519.0	115.0	228.0
93.0	128.0	181.0
956.0	403.0	259.0
798.0	286.0	247.0
613.0	572.0	207.0
911.0	570.0	242.0
742.0	247.0	246.0
493.0	535.0	132.0
301.0	247.0	106.0
581.0	397.0	163.0
434.0	816.0	280.0
624.0	395.0	181.0
672.0	278.0	197.0
227.0	148.0	131.0
193.0	730.0	172.0
662.0	97.0	292.0
85.0	541.0	109.0
526.0	408.0	127.0
385.0	48.0	99.0
839.0	371.0	283.0
909.0	376.0	300.0
558.0	93.0	242.0
712.0	386.0	164.0
153.0	603.0	145.0
814.0	360.0	164.0
356.0	566.0	161.0
693.0	210.0	177.0
128.0	201.0	63.0
908.0	143.0	231.0
229.0	782.0	227.0
677.0	191.0	221.0
679.0	222.0	149.0
861.0	536.0	193.0
87.0	864.0	230.0
286.0	399.0	140.0
384.0	82.0	169.0
96.0	762.0	165.0
477.0	376.0	137.0
154.0	276.0	178.0
369.0	556.0	131.0
711.0	454.0	163.0
767.0	410.0	258.0
760.0	492.0	319.0
922.0	573.0	216.0
56.0	620.0	156.0
272.0	799.0	274.0
186.0	904.0	191.0
248.0	835.0	103.0
824.0	441.0	310.0
217.0	718.0	225.0
125.0	617.0	201.0
496.0	584.0	176.0
508.0	330.0	160.0
182.0	65.0	119.0
84.0	877.0	185.0
844.0	268.0	205.0
714.0	136.0	272.0
67.0	222.0	129.0
65.0	256.0	187.0
189.0	906.0	251.0
658.0	527.0	161.0
183.0	813.0	239.0
847.0	335.0	257.0
892.0	322.0	316.0
434.0	293.0	120.0
816.0	83.0	195.0
907.0	270.0	206.0
550.0	207.0	167.0
224.0	852.0	119.0
223.0	408.0	89.0
166.0	751.0	192.0
160.0	90.0	134.0
945.0	350.0	232.0
61.0	202.0	155.0
416.0	508.0	145.0
590.0	553.0	136.0
588.0	96.0	138.0
668.0	266.0	152.0
577.0	157.0	125.0
222.0	754.0	247.0
537.0	60.0	275.0
873.0	393.0	243.0
606.0	83.0	199.0
657.0	406.0	89.0
907.0	336.0	269.0
461.0	599.0	135.0
723.0	69.0	295.0
73.0	640.0	138.0
788.0	582.0	325.0
678.0	114.0	261.0
280.0	207.0	88.0
375.0	114.0	156.0
219.0	254.0	128.0
533.0	249.0	180.0
385.0	484.0	160.0
100.0	799.0	238.0
134.0	667.0	215.0
70.0	381.0	136.0
179.0	648.0	107.0
897.0	265.0	330.0
300.0	700.0	193.0
104.0	531.0	90.0
334.0	76.0	84.0
635.0	59.0	286.0
184.0	485.0	161.0
93.0	574.0	106.0
963.0	282.0	196.0
218.0	822.0	113.0
481.0	541.0	165.0
859.0	319.0	181.0
880.0	493.0	304.0
93.0	104.0	94.0
502.0	607.0	157.0
228.0	754.0	107.0
538.0	638.0	156.0
116.0	567.0	71.0
188.0	474.0	136.0
196.0	867.0	175.0
115.0	53.0	225.0
721.0	478.0	292.0
693.0	47.0	267.0
717.0	353.0	227.0
570.0	120.0	123.0
860.0	50.0	336.0
196.0	85.0	146.0
301.0	691.0	154.0
626.0	181.0	179.0
95.0	628.0	112.0
123.0	131.0	93.0
604.0	663.0	143.0
211.0	559.0	113.0
514.0	466.0	148.0
894.0	288.0	308.0
566.0	597.0	206.0
154.0	442.0	137.0
738.0	98.0	274.0
105.0	603.0	93.0
757.0	312.0	150.0
81.0	737.0	186.0
852.0	271.0	320.0
275.0	118.0	102.0
214.0	132.0	216.0
180.0	107.0	175.0
622.0	433.0	182.0
904.0	80.0	282.0
180.0	243.0	132.0
852.0	257.0	169.0
787.0	415.0	296.0
143.0	1063.0	271.0
61.0	1105.0	164.0
258.0	732.0	104.0
248.0	964.0	158.0
87.0	578.0	176.0
756.0	504.0	282.0
300.0	712.0	128.0
73.0	750.0	146.0
66.0	186.0	117.0
77.0	72.0	104.0
167.0	715.0	189.0
661.0	467.0	152.0
300.0	497.0	91.0
259.0	715.0	205.0
222.0	733.0	197.0
520.0	208.0	184.0
693.0	183.0	155.0
751.0	475.0	281.0
612.0	484.0	185.0
250.0	232.0	106.0
874.0	69.0	310.0
181.0	650.0	140.0
239.0	841.0	168.0
247.0	50.0	213.0
87.0	831.0	218.0
181.0	232.0	195.0
99.0	707.0	250.0
77.0	479.0	95.0
85.0	64.0	68.0
251.0	656.0	137.0
126.0	649.0	245.0
57.0	61.0	127.0
195.0	747.0	260.0
90.0	720.0	106.0
53.0	1066.0	102.0
424.0	90.0	156.0
591.0	711.0	179.0
123.0	616.0	311.0
191.0	733.0	228.0
157.0	818.0	139.0
295.0	767.0	274.0
378.0	112.0	106.0
814.0	256.0	177.0
766.0	104.0	277.0
882.0	381.0	216.0
831.0	230.0	173.0
233.0	799.0	135.0
92.0	1135.0	160.0
93.0	410.0	160.0
931.0	204.0	239.0
519.0	493.0	125.0
809.0	113.0	235.0
57.0	1039.0	216.0
481.0	776.0	268.0
959.0	571.0	192.0
55.0	419.0	166.0
869.0	167.0	189.0
957.0	56.0	192.0
557.0	57.0	132.0
62.0	196.0	220.0
506.0	49.0	130.0
184.0	79.0	234.0
940.0	376.0	316.0
331.0	693.0	148.0
95.0	866.0	119.0
66.0	974.0	166.0
487.0	783.0	299.0
425.0	538.0	154.0
258.0	659.0	250.0
253.0	839.0	133.0
289.0	741.0	104.0
165.0	592.0	110.0
114.0	685.0	86.0
729.0	490.0	326.0
250.0	776.0	271.0
87.0	778.0	140.0
317.0	664.0	176.0
431.0	630.0	112.0
149.0	135.0	72.0
196.0	783.0	266.0
248.0	116.0	117.0
860.0	91.0	322.0
653.0	232.0	157.0
250.0	217.0	79.0
72.0	1150.0	263.0
72.0	1054.0	127.0
920.0	328.0	303.0
601.0	178.0	340.0
212.0	546.0	177.0
924.0	288.0	319.0
104.0	743.0	82.0
118.0	163.0	185.0
369.0	595.0	149.0
212.0	847.0	190.0
103.0	853.0	154.0
58.0	527.0	129.0
63.0	499.0	112.0
410.0	824.0	198.0
153.0	666.0	255.0
74.0	861.0	144.0
219.0	813.0	230.0
257.0	763.0	97.0
382.0	852.0	284.0
191.0	890.0	87.0
89.0	656.0	117.0
419.0	782.0	299.0
123.0	629.0	70.0
253.0	964.0	121.0
732.0	362.0	151.0
944.0	80.0	324.0
87.0	157.0	167.0
258.0	850.0	283.0
775.0	618.0	326.0
100.0	184.0	235.0
532.0	354.0	127.0
410.0	371.0	106.0
918.0	489.0	180.0
560.0	354.0	138.0
55.0	294.0	171.0
694.0	407.0	94.0
798.0	78.0	158.0
964.0	156.0	348.0
190.0	136.0	195.0
58.0	987.0	105.0
537.0	77.0	115.0
773.0	126.0	319.0
476.0	629.0	120.0
511.0	770.0	306.0
259.0	154.0	67.0
521.0	313.0	88.0
808.0	291.0	171.0
839.0	169.0	315.0
76.0	596.0	130.0
541.0	82.0	170.0
937.0	338.0	328.0
151.0	814.0	234.0
878.0	252.0	303.0
80.0	791.0	172.0
797.0	387.0	329.0
535.0	365.0	158.0
459.0	561.0	143.0
943.0	546.0	311.0
657.0	617.0	142.0
465.0	547.0	113.0
549.0	481.0	135.0
267.0	277.0	78.0
111.0	654.0	89.0
331.0	762.0	196.0
644.0	563.0	156.0
727.0	234.0	158.0
111.0	956.0	252.0
144.0	818.0	108.0
770.0	155.0	163.0
121.0	1030.0	266.0
91.0	778.0	98.0
352.0	696.0	225.0
914.0	332.0	175.0
752.0	73.0	301.0
778.0	240.0	329.0
622.0	93.0	246.0
316.0	152.0	126.0
674.0	504.0	194.0
351.0	580.0	108.0
742.0	639.0	314.0
154.0	394.0	175.0
811.0	196.0	242.0
684.0	442.0	254.0
783.0	93.0	314.0
595.0	707.0	317.0
588.0	357.0	122.0
896.0	50.0	305.0
643.0	266.0	131.0
145.0	945.0	96.0
209.0	943.0	140.0
873.0	144.0	217.0
84.0	971.0	95.0
199.0	332.0	106.0
169.0	692.0	300.0
149.0	1093.0	100.0
127.0	638.0	174.0
169.0	863.0	141.0
963.0	301.0	330.0
346.0	390.0	124.0
601.0	623.0	131.0
116.0	1093.0	258.0
635.0	409.0	153.0
457.0	417.0	336.0
126.0	648.0	319.0
188.0	585.0	73.0
261.0	955.0	334.0
126.0	1116.0	109.0
721.0	159.0	300.0
916.0	360.0	336.0
148.0	909.0	123.0
709.0	1002.0	206.0
848.0	457.0	185.0
264.0	408.0	90.0
829.0	357.0	339.0
233.0	709.0	143.0
153.0	660.0	301.0
919.0	215.0	282.0
433.0	372.0	250.0
624.0	614.0	287.0
655.0	187.0	290.0
302.0	86.0	309.0
656.0	1150.0	125.0
832.0	192.0	156.0
93.0	834.0	261.0
313.0	505.0	147.0
139.0	607.0	328.0
282.0	410.0	232.0
139.0	882.0	114.0
137.0	517.0	74.0
745.0	936.0	244.0
86.0	101.0	227.0
409.0	517.0	271.0
434.0	358.0	331.0
305.0	697.0	97.0
112.0	643.0	209.0
910.0	307.0	342.0
505.0	467.0	107.0
246.0	566.0	124.0
315.0	912.0	101.0
430.0	554.0	339.0
172.0	614.0	302.0
714.0	655.0	236.0
274.0	813.0	225.0
303.0	917.0	289.0
856.0	712.0	127.0
766.0	485.0	225.0
897.0	735.0	273.0
513.0	240.0	107.0
157.0	57.0	226.0
797.0	242.0	267.0
865.0	107.0	214.0
535.0	452.0	257.0
438.0	753.0	305.0
116.0	617.0	281.0
251.0	805.0	160.0
131.0	694.0	68.0
870.0	96.0	173.0
156.0	616.0	87.0
150.0	563.0	244.0
685.0	702.0	216.0
285.0	819.0	105.0
707.0	212.0	134.0
755.0	148.0	259.0
625.0	1009.0	241.0
492.0	409.0	222.0
665.0	361.0	256.0
543.0	155.0	186.0
777.0	1064.0	228.0
863.0	627.0	215.0
849.0	512.0	335.0
878.0	274.0	266.0
407.0	475.0	221.0
788.0	491.0	342.0
497.0	145.0	126.0
446.0	313.0	218.0
331.0	305.0	256.0
571.0	194.0	155.0
605.0	743.0	221.0
777.0	260.0	271.0
755.0	999.0	277.0
466.0	1154.0	212.0
892.0	250.0	242.0
790.0	1088.0	233.0
890.0	772.0	276.0
190.0	305.0	63.0
464.0	802.0	312.0
617.0	545.0	238.0
340.0	746.0	251.0
411.0	400.0	269.0
819.0	698.0	233.0
719.0	92.0	321.0
891.0	78.0	233.0
318.0	736.0	238.0
964.0	994.0	247.0
272.0	174.0	126.0
590.0	1030.0	223.0
335.0	948.0	181.0
200.0	571.0	218.0
233.0	164.0	209.0
264.0	326.0	254.0
457.0	380.0	237.0
643.0	500.0	243.0
557.0	487.0	289.0
669.0	589.0	268.0
411.0	347.0	264.0
372.0	46.0	234.0
792.0	170.0	173.0
715.0	185.0	259.0
611.0	494.0	228.0
799.0	215.0	326.0
382.0	453.0	284.0
244.0	355.0	242.0
512.0	438.0	273.0
348.0	77.0	161.0
427.0	1004.0	299.0
571.0	758.0	217.0
945.0	310.0	232.0
798.0	371.0	205.0
698.0	294.0	172.0
407.0	325.0	210.0
595.0	444.0	300.0
655.0	327.0	253.0
635.0	534.0	252.0
242.0	686.0	133.0
643.0	1023.0	281.0
721.0	904.0	260.0
130.0	923.0	214.0
96.0	443.0	223.0
703.0	394.0	118.0
314.0	353.0	203.0
862.0	866.0	215.0
583.0	906.0	275.0
925.0	416.0	182.0
945.0	46.0	260.0
546.0	881.0	281.0
957.0	937.0	267.0
859.0	358.0	307.0
801.0	647.0	222.0
751.0	83.0	215.0
891.0	586.0	268.0
394.0	567.0	344.0
575.0	984.0	223.0
822.0	951.0	278.0
749.0	260.0	331.0
621.0	262.0	236.0
806.0	1082.0	252.0
946.0	427.0	252.0
203.0	606.0	214.0
435.0	297.0	241.0
948.0	377.0	251.0
435.0	878.0	228.0
472.0	1002.0	275.0
426.0	857.0	208.0
696.0	439.0	209.0
387.0	193.0	236.0
947.0	663.0	277.0
310.0	334.0	257.0
908.0	621.0	256.0
573.0	527.0	235.0
815.0	326.0	285.0
924.0	948.0	241.0
578.0	936.0	258.0
53.0	797.0	94.0
505.0	392.0	287.0
391.0	933.0	267.0
438.0	970.0	213.0
872.0	171.0	249.0
91.0	755.0	255.0
180.0	973.0	276.0
497.0	950.0	259.0
327.0	141.0	209.0
613.0	1073.0	256.0
520.0	695.0	254.0
833.0	483.0	269.0
623.0	1064.0	189.0
524.0	814.0	279.0
227.0	956.0	175.0
695.0	228.0	213.0
833.0	684.0	257.0
523.0	978.0	218.0
210.0	989.0	261.0
350.0	388.0	268.0
698.0	517.0	280.0
206.0	726.0	140.0
838.0	1114.0	273.0
359.0	1009.0	274.0
315.0	833.0	217.0
404.0	929.0	293.0
343.0	319.0	232.0
929.0	756.0	272.0
122.0	1097.0	78.0
494.0	516.0	263.0
770.0	933.0	255.0
57.0	1144.0	207.0
251.0	965.0	249.0
88.0	906.0	255.0
956.0	414.0	195.0
957.0	1106.0	275.0
54.0	95.0	90.0
488.0	1122.0	221.0
145.0	1083.0	240.0
570.0	882.0	251.0
504.0	350.0	291.0
727.0	904.0	226.0
633.0	291.0	233.0
253.0	1005.0	250.0
792.0	1039.0	266.0
154.0	110.0	236.0
889.0	226.0	254.0
352.0	271.0	223.0
51.0	95.0	62.0
391.0	742.0	232.0
319.0	478.0	241.0
615.0	834.0	242.0
290.0	449.0	226.0
555.0	435.0	297.0
748.0	52.0	270.0
923.0	251.0	237.0
645.0	738.0	262.0
193.0	571.0	247.0
696.0	164.0	287.0
460.0	159.0	278.0
390.0	876.0	219.0
312.0	273.0	218.0
450.0	481.0	248.0
731.0	1006.0	271.0
706.0	755.0	239.0
879.0	748.0	260.0
225.0	425.0	256.0
795.0	650.0	248.0
619.0	955.0	264.0
359.0	45.0	267.0
132.0	726.0	197.0
662.0	828.0	258.0
568.0	785.0	233.0
204.0	831.0	257.0
129.0	794.0	222.0
707.0	570.0	228.0
691.0	610.0	239.0
133.0	916.0	101.0
858.0	786.0	247.0
357.0	390.0	223.0
184.0	655.0	302.0
673.0	948.0	246.0
928.0	315.0	202.0
385.0	1100.0	237.0
661.0	693.0	260.0
828.0	433.0	217.0
757.0	904.0	234.0
889.0	126.0	198.0
921.0	404.0	238.0
720.0	785.0	211.0
556.0	414.0	268.0
269.0	134.0	227.0
658.0	714.0	222.0
964.0	993.0	273.0
272.0	149.0	184.0
198.0	419.0	241.0
597.0	274.0	230.0
591.0	393.0	226.0
397.0	587.0	262.0
346.0	485.0	251.0
414.0	778.0	234.0
837.0	1093.0	231.0
503.0	295.0	233.0
955.0	872.0	271.0
858.0	813.0	249.0
914.0	646.0	235.0
406.0	273.0	237.0
259.0	709.0	268.0
452.0	435.0	277.0
510.0	858.0	301.0
319.0	391.0	260.0
952.0	777.0	237.0
248.0	1018.0	201.0
252.0	648.0	192.0
292.0	304.0	220.0
900.0	926.0	341.0
778.0	1151.0	248.0
736.0	356.0	244.0
670.0	368.0	281.0
187.0	947.0	253.0
811.0	708.0	311.0
490.0	235.0	265.0
798.0	683.0	229.0
348.0	348.0	232.0
574.0	332.0	266.0
591.0	319.0	308.0
257.0	1118.0	278.0
480.0	993.0	211.0
835.0	366.0	257.0
439.0	72.0	200.0
440.0	328.0	242.0
581.0	1036.0	258.0
326.0	702.0	270.0
681.0	650.0	303.0
122.0	336.0	175.0
415.0	572.0	330.0
312.0	303.0	202.0
535.0	1130.0	306.0
455.0	906.0	279.0
516.0	598.0	237.0
79.0	66.0	212.0
417.0	68.0	271.0
128.0	995.0	218.0
373.0	338.0	258.0
745.0	247.0	273.0
476.0	536.0	267.0
898.0	970.0	260.0
582.0	1109.0	223.0
892.0	662.0	267.0
756.0	1009.0	233.0
142.0	304.0	221.0
551.0	666.0	263.0
395.0	675.0	183.0
603.0	1019.0	310.0
533.0	564.0	277.0
893.0	172.0	216.0
229.0	1099.0	206.0
946.0	973.0	255.0
722.0	757.0	189.0
681.0	400.0	228.0
668.0	341.0	223.0
683.0	749.0	247.0
166.0	891.0	250.0
296.0	315.0	245.0
456.0	253.0	230.0
321.0	861.0	265.0
841.0	410.0	229.0
52.0	165.0	81.0
494.0	361.0	235.0
520.0	1146.0	238.0
621.0	494.0	267.0
432.0	349.0	201.0
183.0	1104.0	112.0
79.0	708.0	273.0
290.0	237.0	238.0
411.0	1059.0	263.0
628.0	604.0	136.0
754.0	269.0	263.0
252.0	1027.0	145.0
399.0	1047.0	231.0
210.0	1117.0	223.0
823.0	313.0	346.0
111.0	1009.0	253.0
222.0	463.0	255.0
860.0	295.0	155.0
282.0	1092.0	236.0
233.0	898.0	252.0
674.0	255.0	226.0
65.0	912.0	212.0
963.0	841.0	290.0
478.0	479.0	263.0
318.0	990.0	257.0
321.0	528.0	237.0
906.0	1089.0	282.0
863.0	435.0	204.0
204.0	963.0	270.0
305.0	433.0	244.0
736.0	637.0	221.0
840.0	762.0	236.0
817.0	1011.0	230.0
602.0	890.0	245.0
853.0	509.0	185.0
703.0	45.0	216.0
692.0	219.0	267.0
793.0	88.0	247.0
356.0	58.0	213.0
712.0	1060.0	207.0
920.0	689.0	283.0
361.0	441.0	257.0
563.0	296.0	248.0
485.0	842.0	246.0
478.0	404.0	125.0
378.0	718.0	235.0
875.0	571.0	286.0
832.0	1075.0	293.0
442.0	524.0	259.0
356.0	146.0	255.0
482.0	278.0	272.0
103.0	402.0	223.0
814.0	852.0	322.0
808.0	972.0	205.0
403.0	69.0	245.0
527.0	740.0	234.0
413.0	281.0	212.0
961.0	146.0	242.0
242.0	1113.0	258.0
62.0	850.0	213.0
934.0	1014.0	284.0
854.0	253.0	244.0
171.0	670.0	222.0
509.0	337.0	236.0
484.0	904.0	238.0
550.0	336.0	239.0
287.0	262.0	270.0
936.0	73.0	165.0
514.0	148.0	189.0
841.0	820.0	285.0
929.0	1133.0	302.0
450.0	886.0	252.0
555.0	1100.0	262.0
776.0	146.0	295.0
886.0	878.0	286.0
361.0	942.0	297.0
919.0	657.0	266.0
709.0	931.0	232.0
763.0	199.0	270.0
907.0	189.0	262.0
842.0	192.0	247.0
315.0	791.0	217.0
219.0	294.0	235.0
692.0	557.0	260.0
790.0	1008.0	226.0
927.0	159.0	288.0
110.0	204.0	198.0
945.0	146.0	172.0
197.0	669.0	226.0
451.0	287.0	268.0
469.0	1110.0	232.0
481.0	645.0	226.0
734.0	538.0	290.0
201.0	420.0	209.0
779.0	831.0	204.0
330.0	724.0	217.0
294.0	367.0	255.0
174.0	1108.0	256.0
808.0	798.0	201.0
460.0	420.0	253.0
666.0	399.0	201.0
447.0	1060.0	263.0
641.0	74.0	227.0
803.0	389.0	304.0
592.0	287.0	266.0
910.0	890.0	250.0
412.0	1089.0	350.0
378.0	233.0	216.0
372.0	1154.0	234.0
222.0	913.0	212.0
110.0	307.0	193.0
766.0	221.0	250.0
825.0	601.0	284.0
850.0	448.0	270.0
537.0	1079.0	290.0
813.0	731.0	342.0
270.0	184.0	66.0
384.0	979.0	281.0
50.0	132.0	175.0
361.0	646.0	234.0
107.0	799.0	130.0
130.0	339.0	216.0
597.0	334.0	218.0
929.0	109.0	308.0
783.0	712.0	247.0
473.0	619.0	299.0
425.0	232.0	222.0
956.0	260.0	242.0
243.0	901.0	221.0
518.0	1044.0	249.0
799.0	927.0	216.0
271.0	385.0	247.0
564.0	269.0	329.0
250.0	226.0	197.0
550.0	1051.0	261.0
846.0	688.0	187.0
343.0	770.0	236.0
646.0	261.0	215.0
367.0	304.0	236.0
482.0	203.0	267.0
651.0	183.0	253.0
758.0	341.0	238.0
534.0	364.0	278.0
625.0	925.0	270.0
766.0	1110.0	219.0
235.0	1040.0	213.0
255.0	64.0	237.0
557.0	798.0	258.0
650.0	1046.0	293.0
646.0	100.0	270.0
744.0	220.0	226.0
730.0	751.0	277.0
713.0	1138.0	216.0
634.0	1098.0	245.0
907.0	564.0	281.0
751.0	182.0	313.0
144.0	273.0	232.0
918.0	803.0	252.0
367.0	353.0	201.0
912.0	819.0	225.0
787.0	820.0	321.0
109.0	84.0	226.0
635.0	1052.0	238.0
737.0	792.0	293.0
756.0	592.0	318.0
703.0	655.0	288.0
718.0	433.0	301.0
201.0	1033.0	232.0
621.0	899.0	271.0
543.0	538.0	199.0
552.0	852.0	198.0
607.0	176.0	275.0
716.0	1020.0	246.0
388.0	425.0	109.0
244.0	631.0	223.0
360.0	360.0	251.0
194.0	954.0	200.0
619.0	618.0	234.0
813.0	771.0	312.0
775.0	995.0	248.0
744.0	446.0	232.0
411.0	958.0	244.0
681.0	84.0	233.0
405.0	457.0	239.0
745.0	1015.0	313.0
121.0	400.0	173.0
845.0	717.0	149.0
413.0	608.0	316.0
640.0	118.0	288.0
714.0	1061.0	254.0
861.0	71.0	262.0
810.0	1037.0	184.0
963.0	204.0	197.0
934.0	195.0	264.0
955.0	633.0	272.0
479.0	300.0	220.0
67.0	1074.0	238.0
428.0	1094.0	254.0
357.0	541.0	243.0
385.0	153.0	256.0
435.0	410.0	243.0
733.0	524.0	221.0
893.0	111.0	267.0
541.0	403.0	247.0
789.0	976.0	231.0
834.0	116.0	261.0
944.0	1044.0	317.0
263.0	871.0	216.0
60.0	1097.0	196.0
396.0	234.0	263.0
242.0	923.0	263.0
423.0	1060.0	234.0
428.0	203.0	270.0
797.0	755.0	260.0
880.0	1093.0	291.0
400.0	840.0	306.0
533.0	531.0	289.0
402.0	915.0	234.0
940.0	70.0	234.0
51.0	585.0	229.0
529.0	505.0	254.0
788.0	263.0	205.0
369.0	1007.0	227.0
839.0	166.0	284.0
797.0	994.0	302.0
50.0	100.0	154.0
945.0	814.0	230.0
224.0	1025.0	246.0
786.0	662.0	176.0
928.0	923.0	243.0
655.0	876.0	263.0
565.0	128.0	224.0
528.0	249.0	276.0
532.0	1137.0	266.0
461.0	660.0	230.0
693.0	843.0	187.0
824.0	1142.0	286.0
793.0	388.0	247.0
436.0	1107.0	278.0
95.0	505.0	223.0
601.0	343.0	264.0
432.0	1147.0	275.0
137.0	609.0	126.0
683.0	290.0	273.0
893.0	332.0	224.0
277.0	438.0	269.0
613.0	520.0	221.0
800.0	804.0	253.0
528.0	1154.0	300.0
501.0	446.0	229.0
144.0	822.0	270.0
514.0	311.0	258.0
489.0	388.0	250.0
855.0	1072.0	237.0
366.0	715.0	199.0
577.0	347.0	290.0
567.0	1132.0	297.0
810.0	938.0	310.0
297.0	572.0	68.0
953.0	84.0	285.0
869.0	1000.0	280.0
480.0	413.0	287.0
537.0	614.0	262.0
374.0	1028.0	250.0
578.0	118.0	251.0
774.0	641.0	228.0
759.0	1071.0	256.0
599.0	406.0	274.0
97.0	360.0	186.0
319.0	331.0	221.0
558.0	361.0	249.0
509.0	928.0	267.0
93.0	540.0	200.0
610.0	147.0	170.0
843.0	1066.0	262.0
478.0	935.0	266.0
350.0	413.0	255.0
843.0	138.0	295.0
901.0	817.0	269.0
228.0	73.0	230.0
850.0	415.0	264.0
620.0	1036.0	223.0
856.0	978.0	226.0
614.0	80.0	269.0
622.0	859.0	312.0
924.0	293.0	275.0
285.0	1035.0	208.0
826.0	875.0	195.0
199.0	1120.0	123.0
323.0	805.0	240.0
106.0	349.0	230.0
681.0	842.0	297.0
459.0	940.0	243.0
610.0	460.0	220.0
421.0	539.0	244.0
179.0	848.0	100.0
782.0	123.0	229.0
97.0	1114.0	205.0
776.0	1137.0	187.0
397.0	373.0	230.0
853.0	582.0	255.0
216.0	766.0	316.0
801.0	698.0	271.0
880.0	796.0	235.0
752.0	1108.0	287.0
937.0	856.0	259.0
324.0	89.0	292.0
393.0	768.0	288.0
334.0	276.0	241.0
865.0	116.0	263.0
783.0	136.0	203.0
539.0	611.0	214.0
848.0	985.0	283.0
694.0	342.0	276.0
108.0	423.0	243.0
212.0	932.0	243.0
839.0	482.0	157.0
340.0	1079.0	287.0
811.0	1110.0	228.0
624.0	332.0	121.0
821.0	473.0	241.0
761.0	820.0	273.0
578.0	267.0	212.0
286.0	493.0	252.0
655.0	745.0	296.0
763.0	528.0	212.0
813.0	877.0	257.0
309.0	939.0	258.0
186.0	1001.0	260.0
332.0	1140.0	274.0
201.0	1026.0	277.0
765.0	886.0	286.0
606.0	835.0	272.0
829.0	1103.0	209.0
735.0	1001.0	205.0
55.0	139.0	63.0
499.0	925.0	231.0
780.0	1109.0	189.0
268.0	745.0	190.0
329.0	809.0	273.0
171.0	618.0	335.0
623.0	463.0	306.0
665.0	510.0	277.0
810.0	304.0	262.0
245.0	418.0	232.0
687.0	185.0	270.0
86.0	1050.0	80.0
629.0	1111.0	212.0
181.0	1040.0	249.0
657.0	423.0	205.0
773.0	638.0	266.0
813.0	90.0	318.0
809.0	517.0	279.0
245.0	1144.0	275.0
607.0	844.0	197.0
822.0	573.0	245.0
214.0	921.0	272.0
607.0	1022.0	254.0
928.0	1131.0	270.0
406.0	329.0	122.0
690.0	784.0	299.0
736.0	585.0	263.0
303.0	274.0	251.0
635.0	837.0	280.0
435.0	171.0	238.0
373.0	458.0	220.0
307.0	1025.0	237.0
870.0	950.0	241.0
650.0	640.0	257.0
545.0	590.0	247.0
353.0	464.0	238.0
410.0	92.0	86.0
926.0	976.0	239.0
701.0	1073.0	330.0
151.0	939.0	228.0
265.0	91.0	233.0
847.0	477.0	206.0
175.0	1025.0	269.0
674.0	563.0	285.0
323.0	498.0	263.0
487.0	589.0	298.0
178.0	162.0	69.0
768.0	1090.0	337.0
738.0	828.0	267.0
221.0	657.0	207.0
872.0	1029.0	263.0
943.0	937.0	226.0
660.0	53.0	299.0
148.0	883.0	211.0
459.0	1029.0	280.0
417.0	654.0	285.0
748.0	317.0	220.0
548.0	291.0	225.0
319.0	613.0	172.0
620.0	757.0	277.0
871.0	346.0	168.0
405.0	436.0	209.0
341.0	342.0	207.0
484.0	859.0	215.0
899.0	460.0	228.0
719.0	1031.0	292.0
440.0	295.0	201.0
514.0	825.0	227.0
191.0	685.0	87.0
230.0	872.0	252.0
145.0	192.0	148.0
406.0	976.0	227.0
919.0	465.0	304.0
333.0	617.0	219.0
249.0	849.0	203.0
744.0	154.0	206.0
503.0	713.0	235.0
316.0	187.0	254.0
507.0	454.0	183.0
808.0	774.0	222.0
211.0	1016.0	209.0
250.0	1130.0	204.0
422.0	1065.0	310.0
778.0	842.0	266.0
698.0	1151.0	295.0
712.0	505.0	231.0
873.0	818.0	286.0
434.0	844.0	257.0
797.0	512.0	322.0
804.0	158.0	243.0
69.0	437.0	232.0
118.0	1102.0	222.0
146.0	1020.0	199.0
88.0	591.0	237.0
713.0	529.0	254.0
796.0	46.0	267.0
526.0	958.0	273.0
585.0	920.0	199.0
312.0	868.0	220.0
846.0	324.0	281.0
647.0	101.0	168.0
516.0	594.0	286.0
680.0	891.0	236.0
744.0	603.0	225.0
325.0	947.0	236.0
613.0	737.0	195.0
723.0	122.0	156.0
728.0	925.0	274.0
380.0	896.0	262.0
796.0	617.0	212.0
680.0	988.0	243.0
294.0	613.0	86.0
469.0	450.0	223.0
669.0	719.0	248.0
886.0	446.0	200.0
939.0	787.0	260.0
637.0	753.0	138.0
950.0	267.0	339.0
611.0	49.0	284.0
316.0	368.0	271.0
697.0	477.0	265.0
473.0	885.0	279.0
818.0	906.0	216.0
949.0	1049.0	194.0
382.0	1045.0	203.0
573.0	1012.0	262.0
362.0	814.0	230.0
432.0	863.0	174.0
927.0	385.0	205.0
448.0	308.0	324.0
424.0	606.0	219.0
178.0	649.0	189.0
880.0	1064.0	201.0
959.0	736.0	193.0
621.0	238.0	245.0
398.0	426.0	235.0
386.0	1072.0	242.0
287.0	1043.0	239.0
379.0	512.0	234.0
526.0	682.0	293.0
675.0	1000.0	295.0
293.0	1014.0	157.0
308.0	827.0	276.0
898.0	996.0	273.0
119.0	812.0	75.0
814.0	499.0	301.0
403.0	698.0	127.0
818.0	134.0	253.0
288.0	1007.0	270.0
759.0	522.0	252.0
710.0	207.0	219.0
633.0	694.0	203.0
377.0	564.0	276.0
482.0	1076.0	255.0
504.0	348.0	212.0
725.0	694.0	222.0
586.0	509.0	282.0
863.0	864.0	299.0
745.0	1143.0	295.0
347.0	991.0	256.0
294.0	862.0	255.0
700.0	1109.0	269.0
959.0	719.0	163.0
752.0	1060.0	229.0
946.0	450.0	291.0
950.0	658.0	237.0
600.0	812.0	233.0
354.0	239.0	242.0
518.0	190.0	276.0
463.0	78.0	238.0
530.0	677.0	176.0
741.0	879.0	306.0
565.0	156.0	244.0
783.0	1024.0	190.0
128.0	589.0	252.0
311.0	709.0	240.0
128.0	734.0	255.0
734.0	961.0	270.0
634.0	326.0	163.0
730.0	855.0	224.0
926.0	720.0	295.0
586.0	184.0	199.0
279.0	695.0	255.0
867.0	222.0	275.0
525.0	747.0	285.0
171.0	1079.0	266.0
382.0	97.0	218.0
354.0	532.0	268.0
926.0	379.0	263.0
694.0	139.0	170.0
353.0	1077.0	252.0
359.0	586.0	216.0
578.0	834.0	184.0
395.0	1095.0	148.0
639.0	765.0	292.0
684.0	673.0	184.0
431.0	926.0	232.0
373.0	761.0	268.0
782.0	732.0	304.0
722.0	774.0	256.0
285.0	345.0	220.0
257.0	289.0	229.0
840.0	598.0	237.0
790.0	327.0	225.0
320.0	524.0	280.0
243.0	141.0	246.0
767.0	492.0	198.0
907.0	726.0	226.0
793.0	796.0	284.0
629.0	553.0	287.0
820.0	297.0	216.0
720.0	863.0	276.0
678.0	917.0	237.0
958.0	319.0	254.0
239.0	811.0	248.0
818.0	989.0	320.0
541.0	269.0	288.0
55.0	430.0	88.0
921.0	946.0	273.0
427.0	862.0	149.0
453.0	168.0	183.0
387.0	772.0	196.0
496.0	883.0	249.0
580.0	1115.0	257.0
395.0	315.0	304.0
486.0	647.0	274.0
580.0	222.0	295.0
939.0	134.0	301.0
247.0	397.0	251.0
274.0	810.0	250.0
420.0	1023.0	269.0
962.0	115.0	269.0
575.0	148.0	172.0
392.0	650.0	206.0
328.0	100.0	200.0
508.0	853.0	275.0
201.0	595.0	251.0
479.0	478.0	231.0
950.0	156.0	275.0
941.0	501.0	295.0
176.0	524.0	212.0
884.0	601.0	245.0
737.0	201.0	249.0
796.0	286.0	285.0
724.0	1107.0	234.0
494.0	816.0	196.0
832.0	734.0	297.0
753.0	755.0	194.0
689.0	161.0	261.0
747.0	1036.0	280.0
714.0	306.0	255.0
799.0	571.0	268.0
552.0	914.0	276.0
773.0	919.0	287.0
413.0	435.0	290.0
916.0	842.0	234.0
857.0	1078.0	288.0
869.0	379.0	291.0
159.0	180.0	75.0
716.0	67.0	197.0
604.0	242.0	222.0
496.0	74.0	250.0
908.0	710.0	276.0
129.0	869.0	263.0
410.0	298.0	231.0
646.0	575.0	260.0
808.0	840.0	280.0
805.0	561.0	210.0
130.0	532.0	245.0
581.0	1136.0	214.0
736.0	462.0	255.0
367.0	732.0	258.0
176.0	223.0	226.0
157.0	931.0	197.0
556.0	480.0	221.0
526.0	665.0	267.0
504.0	770.0	228.0
377.0	482.0	238.0
448.0	905.0	228.0
706.0	834.0	166.0
524.0	678.0	233.0
224.0	1077.0	249.0
879.0	604.0	211.0
536.0	481.0	250.0
619.0	708.0	232.0
691.0	747.0	206.0
743.0	711.0	171.0
930.0	221.0	258.0
846.0	278.0	254.0
632.0	829.0	197.0
808.0	746.0	175.0
517.0	226.0	276.0
768.0	161.0	214.0
460.0	458.0	285.0
379.0	352.0	88.0
803.0	900.0	239.0
423.0	891.0	291.0
381.0	815.0	162.0
697.0	1065.0	276.0
325.0	1121.0	243.0
