# Supplementary material for: High-confidence 3D template matching for cryo-electron tomography
Source: Nat Commun. 2024 May 11;15:3992. doi: 10.1038/s41467-024-47839-8 (PMC11088655; doi:10.1038/s41467-024-47839-8)
Supplement: Supplementary file 6 — Source Data [file 41467_2024_47839_MOESM6_ESM.zip › Source_data_file/Supplementary_Figures/Supplementary_Fig5/Supplementary_Figure5_80S_bin=4_angle=10+sigma=20.0.csv]

x	y	z
594.0	140.0	145.0
740.0	424.0	247.0
711.0	266.0	232.0
387.0	510.0	124.0
899.0	379.0	257.0
179.0	783.0	219.0
179.0	885.0	215.0
145.0	715.0	216.0
101.0	401.0	71.0
574.0	664.0	242.0
211.0	121.0	166.0
92.0	766.0	203.0
226.0	882.0	181.0
116.0	519.0	206.0
815.0	269.0	221.0
744.0	387.0	227.0
93.0	1037.0	251.0
594.0	625.0	165.0
261.0	715.0	174.0
500.0	673.0	225.0
410.0	824.0	244.0
610.0	356.0	147.0
823.0	239.0	208.0
522.0	77.0	233.0
463.0	616.0	165.0
212.0	720.0	93.0
561.0	700.0	268.0
798.0	334.0	259.0
107.0	900.0	183.0
803.0	417.0	237.0
138.0	967.0	237.0
416.0	742.0	139.0
598.0	50.0	222.0
779.0	551.0	264.0
653.0	407.0	240.0
235.0	679.0	221.0
631.0	257.0	170.0
950.0	571.0	267.0
72.0	559.0	145.0
872.0	301.0	289.0
404.0	616.0	201.0
592.0	548.0	208.0
714.0	389.0	216.0
737.0	403.0	194.0
721.0	490.0	258.0
761.0	572.0	276.0
586.0	107.0	227.0
408.0	591.0	174.0
197.0	709.0	199.0
98.0	305.0	103.0
556.0	59.0	237.0
429.0	620.0	164.0
649.0	155.0	189.0
879.0	481.0	185.0
257.0	377.0	87.0
105.0	112.0	63.0
256.0	617.0	206.0
349.0	492.0	137.0
922.0	507.0	209.0
212.0	890.0	215.0
207.0	763.0	221.0
710.0	359.0	190.0
184.0	928.0	212.0
162.0	79.0	97.0
644.0	468.0	177.0
140.0	709.0	112.0
99.0	474.0	73.0
109.0	436.0	90.0
212.0	835.0	146.0
392.0	553.0	165.0
195.0	751.0	129.0
575.0	444.0	186.0
539.0	94.0	206.0
776.0	226.0	174.0
51.0	708.0	166.0
58.0	1005.0	233.0
906.0	510.0	278.0
80.0	412.0	131.0
232.0	692.0	193.0
604.0	52.0	159.0
400.0	545.0	130.0
791.0	405.0	204.0
487.0	608.0	199.0
899.0	144.0	302.0
72.0	750.0	224.0
836.0	159.0	210.0
134.0	279.0	81.0
116.0	1024.0	226.0
820.0	317.0	243.0
801.0	524.0	226.0
622.0	595.0	174.0
556.0	453.0	157.0
615.0	197.0	211.0
272.0	113.0	174.0
905.0	279.0	242.0
801.0	440.0	218.0
604.0	680.0	252.0
732.0	515.0	269.0
936.0	77.0	268.0
794.0	297.0	203.0
659.0	285.0	226.0
881.0	290.0	199.0
179.0	54.0	80.0
203.0	856.0	221.0
531.0	413.0	174.0
459.0	638.0	197.0
179.0	155.0	156.0
71.0	1155.0	232.0
99.0	982.0	213.0
796.0	220.0	284.0
855.0	187.0	277.0
493.0	451.0	129.0
576.0	73.0	212.0
941.0	260.0	264.0
192.0	120.0	138.0
242.0	575.0	159.0
500.0	515.0	169.0
219.0	590.0	183.0
825.0	197.0	301.0
198.0	436.0	86.0
452.0	652.0	127.0
922.0	242.0	205.0
221.0	652.0	125.0
193.0	94.0	106.0
242.0	429.0	111.0
327.0	666.0	130.0
646.0	172.0	218.0
873.0	560.0	245.0
731.0	220.0	265.0
217.0	318.0	132.0
524.0	225.0	156.0
769.0	367.0	269.0
177.0	586.0	167.0
863.0	197.0	231.0
247.0	818.0	207.0
788.0	614.0	275.0
655.0	433.0	161.0
235.0	784.0	193.0
434.0	577.0	119.0
262.0	694.0	226.0
266.0	582.0	145.0
142.0	470.0	128.0
338.0	583.0	143.0
299.0	103.0	130.0
660.0	184.0	158.0
367.0	63.0	132.0
158.0	636.0	173.0
611.0	512.0	168.0
940.0	210.0	207.0
124.0	793.0	175.0
385.0	721.0	137.0
821.0	74.0	251.0
184.0	639.0	218.0
667.0	214.0	204.0
626.0	484.0	155.0
772.0	369.0	228.0
161.0	509.0	132.0
93.0	1016.0	207.0
101.0	261.0	70.0
437.0	804.0	247.0
65.0	783.0	212.0
72.0	389.0	171.0
811.0	327.0	210.0
164.0	407.0	125.0
814.0	167.0	277.0
507.0	634.0	185.0
127.0	553.0	218.0
204.0	774.0	195.0
546.0	641.0	206.0
740.0	289.0	285.0
812.0	598.0	257.0
127.0	240.0	89.0
669.0	602.0	200.0
687.0	248.0	249.0
159.0	494.0	88.0
146.0	840.0	191.0
852.0	546.0	268.0
493.0	129.0	197.0
90.0	204.0	72.0
532.0	99.0	141.0
426.0	721.0	281.0
670.0	586.0	163.0
376.0	203.0	63.0
236.0	135.0	91.0
667.0	549.0	185.0
126.0	236.0	193.0
188.0	506.0	121.0
117.0	427.0	202.0
810.0	489.0	169.0
279.0	681.0	102.0
254.0	49.0	153.0
619.0	696.0	167.0
274.0	700.0	125.0
178.0	832.0	167.0
794.0	323.0	181.0
73.0	330.0	93.0
638.0	558.0	183.0
647.0	633.0	296.0
657.0	244.0	190.0
196.0	170.0	193.0
419.0	745.0	253.0
146.0	642.0	123.0
726.0	488.0	170.0
214.0	177.0	122.0
437.0	568.0	156.0
162.0	503.0	161.0
303.0	658.0	151.0
717.0	234.0	224.0
117.0	84.0	95.0
406.0	628.0	138.0
123.0	160.0	221.0
90.0	946.0	119.0
285.0	605.0	144.0
86.0	689.0	116.0
278.0	160.0	88.0
53.0	332.0	212.0
872.0	376.0	190.0
504.0	334.0	132.0
799.0	75.0	226.0
388.0	480.0	129.0
261.0	683.0	167.0
731.0	177.0	175.0
79.0	890.0	154.0
633.0	449.0	142.0
134.0	959.0	146.0
797.0	186.0	286.0
273.0	573.0	112.0
166.0	154.0	190.0
222.0	211.0	103.0
457.0	788.0	256.0
569.0	695.0	235.0
80.0	447.0	69.0
429.0	388.0	135.0
169.0	784.0	154.0
311.0	280.0	88.0
115.0	505.0	70.0
171.0	635.0	255.0
384.0	845.0	257.0
377.0	615.0	178.0
58.0	501.0	208.0
116.0	874.0	214.0
955.0	354.0	291.0
117.0	71.0	65.0
919.0	60.0	251.0
373.0	516.0	149.0
345.0	665.0	168.0
95.0	492.0	190.0
637.0	519.0	194.0
709.0	69.0	243.0
672.0	176.0	189.0
111.0	464.0	203.0
71.0	832.0	241.0
54.0	175.0	195.0
66.0	979.0	209.0
113.0	840.0	227.0
114.0	930.0	168.0
153.0	745.0	224.0
612.0	617.0	194.0
840.0	295.0	192.0
67.0	432.0	204.0
72.0	1155.0	171.0
55.0	1003.0	176.0
699.0	110.0	283.0
223.0	870.0	152.0
957.0	175.0	249.0
196.0	807.0	199.0
119.0	354.0	145.0
954.0	214.0	265.0
164.0	782.0	256.0
276.0	549.0	129.0
865.0	53.0	208.0
112.0	58.0	162.0
257.0	616.0	139.0
386.0	193.0	127.0
564.0	565.0	221.0
56.0	999.0	138.0
519.0	115.0	228.0
93.0	128.0	181.0
956.0	403.0	259.0
798.0	286.0	247.0
613.0	572.0	207.0
911.0	570.0	242.0
742.0	247.0	246.0
493.0	535.0	132.0
301.0	247.0	106.0
581.0	397.0	163.0
434.0	816.0	280.0
624.0	395.0	181.0
672.0	278.0	197.0
227.0	148.0	131.0
193.0	730.0	172.0
662.0	97.0	292.0
85.0	541.0	109.0
526.0	408.0	127.0
385.0	48.0	99.0
839.0	371.0	283.0
909.0	376.0	300.0
558.0	93.0	242.0
712.0	386.0	164.0
153.0	603.0	145.0
814.0	360.0	164.0
356.0	566.0	161.0
693.0	210.0	177.0
128.0	201.0	63.0
908.0	143.0	231.0
229.0	782.0	227.0
677.0	191.0	221.0
679.0	222.0	149.0
861.0	536.0	193.0
87.0	864.0	230.0
286.0	399.0	140.0
384.0	82.0	169.0
96.0	762.0	165.0
477.0	376.0	137.0
154.0	276.0	178.0
369.0	556.0	131.0
711.0	454.0	163.0
767.0	410.0	258.0
760.0	492.0	319.0
922.0	573.0	216.0
56.0	620.0	156.0
272.0	799.0	274.0
186.0	904.0	191.0
248.0	835.0	103.0
824.0	441.0	310.0
217.0	718.0	225.0
125.0	617.0	201.0
496.0	584.0	176.0
508.0	330.0	160.0
182.0	65.0	119.0
84.0	877.0	185.0
844.0	268.0	205.0
714.0	136.0	272.0
67.0	222.0	129.0
65.0	256.0	187.0
189.0	906.0	251.0
658.0	527.0	161.0
183.0	813.0	239.0
847.0	335.0	257.0
892.0	322.0	316.0
434.0	293.0	120.0
816.0	83.0	195.0
907.0	270.0	206.0
550.0	207.0	167.0
224.0	852.0	119.0
223.0	408.0	89.0
166.0	751.0	192.0
160.0	90.0	134.0
945.0	350.0	232.0
61.0	202.0	155.0
416.0	508.0	145.0
590.0	553.0	136.0
588.0	96.0	138.0
668.0	266.0	152.0
577.0	157.0	125.0
222.0	754.0	247.0
537.0	60.0	275.0
873.0	393.0	243.0
606.0	83.0	199.0
657.0	406.0	89.0
907.0	336.0	269.0
461.0	599.0	135.0
723.0	69.0	295.0
73.0	640.0	138.0
788.0	582.0	325.0
678.0	114.0	261.0
280.0	207.0	88.0
375.0	114.0	156.0
219.0	254.0	128.0
533.0	249.0	180.0
385.0	484.0	160.0
100.0	799.0	238.0
134.0	667.0	215.0
70.0	381.0	136.0
179.0	648.0	107.0
897.0	265.0	330.0
300.0	700.0	193.0
104.0	531.0	90.0
334.0	76.0	84.0
635.0	59.0	286.0
184.0	485.0	161.0
93.0	574.0	106.0
963.0	282.0	196.0
218.0	822.0	113.0
481.0	541.0	165.0
859.0	319.0	181.0
880.0	493.0	304.0
93.0	104.0	94.0
502.0	607.0	157.0
228.0	754.0	107.0
538.0	638.0	156.0
116.0	567.0	71.0
188.0	474.0	136.0
196.0	867.0	175.0
115.0	53.0	225.0
721.0	478.0	292.0
693.0	47.0	267.0
717.0	353.0	227.0
570.0	120.0	123.0
860.0	50.0	336.0
196.0	85.0	146.0
301.0	691.0	154.0
626.0	181.0	179.0
95.0	628.0	112.0
123.0	131.0	93.0
604.0	663.0	143.0
211.0	559.0	113.0
514.0	466.0	148.0
894.0	288.0	308.0
566.0	597.0	206.0
154.0	442.0	137.0
738.0	98.0	274.0
105.0	603.0	93.0
757.0	312.0	150.0
81.0	737.0	186.0
852.0	271.0	320.0
275.0	118.0	102.0
214.0	132.0	216.0
180.0	107.0	175.0
622.0	433.0	182.0
904.0	80.0	282.0
180.0	243.0	132.0
852.0	257.0	169.0
787.0	415.0	296.0
143.0	1063.0	271.0
61.0	1105.0	164.0
258.0	732.0	104.0
248.0	964.0	158.0
87.0	578.0	176.0
756.0	504.0	282.0
300.0	712.0	128.0
73.0	750.0	146.0
66.0	186.0	117.0
77.0	72.0	104.0
167.0	715.0	189.0
661.0	467.0	152.0
300.0	497.0	91.0
259.0	715.0	205.0
222.0	733.0	197.0
520.0	208.0	184.0
693.0	183.0	155.0
751.0	475.0	281.0
612.0	484.0	185.0
250.0	232.0	106.0
874.0	69.0	310.0
181.0	650.0	140.0
239.0	841.0	168.0
247.0	50.0	213.0
87.0	831.0	218.0
181.0	232.0	195.0
99.0	707.0	250.0
77.0	479.0	95.0
85.0	64.0	68.0
251.0	656.0	137.0
126.0	649.0	245.0
57.0	61.0	127.0
195.0	747.0	260.0
90.0	720.0	106.0
53.0	1066.0	102.0
424.0	90.0	156.0
591.0	711.0	179.0
123.0	616.0	311.0
191.0	733.0	228.0
157.0	818.0	139.0
295.0	767.0	274.0
378.0	112.0	106.0
814.0	256.0	177.0
766.0	104.0	277.0
882.0	381.0	216.0
831.0	230.0	173.0
233.0	799.0	135.0
92.0	1135.0	160.0
93.0	410.0	160.0
931.0	204.0	239.0
519.0	493.0	125.0
809.0	113.0	235.0
57.0	1039.0	216.0
481.0	776.0	268.0
959.0	571.0	192.0
55.0	419.0	166.0
869.0	167.0	189.0
957.0	56.0	192.0
557.0	57.0	132.0
62.0	196.0	220.0
506.0	49.0	130.0
184.0	79.0	234.0
940.0	376.0	316.0
331.0	693.0	148.0
95.0	866.0	119.0
66.0	974.0	166.0
487.0	783.0	299.0
425.0	538.0	154.0
258.0	659.0	250.0
253.0	839.0	133.0
289.0	741.0	104.0
165.0	592.0	110.0
114.0	685.0	86.0
729.0	490.0	326.0
250.0	776.0	271.0
87.0	778.0	140.0
317.0	664.0	176.0
431.0	630.0	112.0
149.0	135.0	72.0
196.0	783.0	266.0
248.0	116.0	117.0
860.0	91.0	322.0
653.0	232.0	157.0
250.0	217.0	79.0
72.0	1150.0	263.0
72.0	1054.0	127.0
920.0	328.0	303.0
601.0	178.0	340.0
212.0	546.0	177.0
924.0	288.0	319.0
104.0	743.0	82.0
118.0	163.0	185.0
369.0	595.0	149.0
212.0	847.0	190.0
103.0	853.0	154.0
58.0	527.0	129.0
63.0	499.0	112.0
410.0	824.0	198.0
153.0	666.0	255.0
74.0	861.0	144.0
219.0	813.0	230.0
257.0	763.0	97.0
382.0	852.0	284.0
191.0	890.0	87.0
89.0	656.0	117.0
419.0	782.0	299.0
123.0	629.0	70.0
253.0	964.0	121.0
732.0	362.0	151.0
944.0	80.0	324.0
87.0	157.0	167.0
258.0	850.0	283.0
775.0	618.0	326.0
100.0	184.0	235.0
532.0	354.0	127.0
410.0	371.0	106.0
918.0	489.0	180.0
560.0	354.0	138.0
55.0	294.0	171.0
694.0	407.0	94.0
798.0	78.0	158.0
964.0	156.0	348.0
190.0	136.0	195.0
58.0	987.0	105.0
537.0	77.0	115.0
773.0	126.0	319.0
476.0	629.0	120.0
511.0	770.0	306.0
259.0	154.0	67.0
521.0	313.0	88.0
808.0	291.0	171.0
839.0	169.0	315.0
76.0	596.0	130.0
541.0	82.0	170.0
937.0	338.0	328.0
151.0	814.0	234.0
878.0	252.0	303.0
80.0	791.0	172.0
797.0	387.0	329.0
535.0	365.0	158.0
459.0	561.0	143.0
943.0	546.0	311.0
657.0	617.0	142.0
465.0	547.0	113.0
549.0	481.0	135.0
267.0	277.0	78.0
111.0	654.0	89.0
331.0	762.0	196.0
644.0	563.0	156.0
727.0	234.0	158.0
111.0	956.0	252.0
144.0	818.0	108.0
770.0	155.0	163.0
121.0	1030.0	266.0
91.0	778.0	98.0
352.0	696.0	225.0
914.0	332.0	175.0
752.0	73.0	301.0
778.0	240.0	329.0
622.0	93.0	246.0
316.0	152.0	126.0
674.0	504.0	194.0
351.0	580.0	108.0
742.0	639.0	314.0
154.0	394.0	175.0
811.0	196.0	242.0
684.0	442.0	254.0
783.0	93.0	314.0
595.0	707.0	317.0
588.0	357.0	122.0
896.0	50.0	305.0
643.0	266.0	131.0
145.0	945.0	96.0
209.0	943.0	140.0
873.0	144.0	217.0
84.0	971.0	95.0
199.0	332.0	106.0
169.0	692.0	300.0
149.0	1093.0	100.0
127.0	638.0	174.0
169.0	863.0	141.0
963.0	301.0	330.0
346.0	390.0	124.0
601.0	623.0	131.0
116.0	1093.0	258.0
635.0	409.0	153.0
457.0	417.0	336.0
126.0	648.0	319.0
188.0	585.0	73.0
261.0	955.0	334.0
126.0	1116.0	109.0
721.0	159.0	300.0
916.0	360.0	336.0
148.0	909.0	123.0
709.0	1002.0	206.0
848.0	457.0	185.0
264.0	408.0	90.0
829.0	357.0	339.0
233.0	709.0	143.0
153.0	660.0	301.0
919.0	215.0	282.0
433.0	372.0	250.0
624.0	614.0	287.0
655.0	187.0	290.0
302.0	86.0	309.0
656.0	1150.0	125.0
832.0	192.0	156.0
93.0	834.0	261.0
313.0	505.0	147.0
139.0	607.0	328.0
282.0	410.0	232.0
139.0	882.0	114.0
137.0	517.0	74.0
745.0	936.0	244.0
86.0	101.0	227.0
409.0	517.0	271.0
434.0	358.0	331.0
305.0	697.0	97.0
112.0	643.0	209.0
910.0	307.0	342.0
505.0	467.0	107.0
246.0	566.0	124.0
315.0	912.0	101.0
430.0	554.0	339.0
172.0	614.0	302.0
714.0	655.0	236.0
274.0	813.0	225.0
303.0	917.0	289.0
856.0	712.0	127.0
766.0	485.0	225.0
897.0	735.0	273.0
513.0	240.0	107.0
157.0	57.0	226.0
797.0	242.0	267.0
865.0	107.0	214.0
535.0	452.0	257.0
438.0	753.0	305.0
116.0	617.0	281.0
251.0	805.0	160.0
131.0	694.0	68.0
870.0	96.0	173.0
156.0	616.0	87.0
150.0	563.0	244.0
685.0	702.0	216.0
285.0	819.0	105.0
707.0	212.0	134.0
755.0	148.0	259.0
625.0	1009.0	241.0
492.0	409.0	222.0
665.0	361.0	256.0
543.0	155.0	186.0
777.0	1064.0	228.0
863.0	627.0	215.0
849.0	512.0	335.0
878.0	274.0	266.0
407.0	475.0	221.0
788.0	491.0	342.0
497.0	145.0	126.0
446.0	313.0	218.0
331.0	305.0	256.0
571.0	194.0	155.0
605.0	743.0	221.0
777.0	260.0	271.0
755.0	999.0	277.0
466.0	1154.0	212.0
892.0	250.0	242.0
790.0	1088.0	233.0
890.0	772.0	276.0
190.0	305.0	63.0
464.0	802.0	312.0
617.0	545.0	238.0
340.0	746.0	251.0
411.0	400.0	269.0
819.0	698.0	233.0
719.0	92.0	321.0
891.0	78.0	233.0
318.0	736.0	238.0
964.0	994.0	247.0
272.0	174.0	126.0
590.0	1030.0	223.0
335.0	948.0	181.0
200.0	571.0	218.0
233.0	164.0	209.0
264.0	326.0	254.0
457.0	380.0	237.0
643.0	500.0	243.0
557.0	487.0	289.0
669.0	589.0	268.0
411.0	347.0	264.0
372.0	46.0	234.0
792.0	170.0	173.0
715.0	185.0	259.0
611.0	494.0	228.0
799.0	215.0	326.0
382.0	453.0	284.0
244.0	355.0	242.0
512.0	438.0	273.0
348.0	77.0	161.0
427.0	1004.0	299.0
571.0	758.0	217.0
945.0	310.0	232.0
798.0	371.0	205.0
698.0	294.0	172.0
407.0	325.0	210.0
595.0	444.0	300.0
655.0	327.0	253.0
635.0	534.0	252.0
242.0	686.0	133.0
643.0	1023.0	281.0
721.0	904.0	260.0
130.0	923.0	214.0
96.0	443.0	223.0
703.0	394.0	118.0
314.0	353.0	203.0
862.0	866.0	215.0
583.0	906.0	275.0
925.0	416.0	182.0
945.0	46.0	260.0
546.0	881.0	281.0
957.0	937.0	267.0
859.0	358.0	307.0
801.0	647.0	222.0
751.0	83.0	215.0
891.0	586.0	268.0
394.0	567.0	344.0
575.0	984.0	223.0
822.0	951.0	278.0
749.0	260.0	331.0
621.0	262.0	236.0
806.0	1082.0	252.0
946.0	427.0	252.0
203.0	606.0	214.0
435.0	297.0	241.0
948.0	377.0	251.0
435.0	878.0	228.0
472.0	1002.0	275.0
426.0	857.0	208.0
696.0	439.0	209.0
387.0	193.0	236.0
947.0	663.0	277.0
310.0	334.0	257.0
908.0	621.0	256.0
573.0	527.0	235.0
815.0	326.0	285.0
924.0	948.0	241.0
578.0	936.0	258.0
53.0	797.0	94.0
505.0	392.0	287.0
391.0	933.0	267.0
438.0	970.0	213.0
872.0	171.0	249.0
91.0	755.0	255.0
180.0	973.0	276.0
497.0	950.0	259.0
327.0	141.0	209.0
613.0	1073.0	256.0
520.0	695.0	254.0
833.0	483.0	269.0
623.0	1064.0	189.0
524.0	814.0	279.0
227.0	956.0	175.0
695.0	228.0	213.0
833.0	684.0	257.0
523.0	978.0	218.0
210.0	989.0	261.0
350.0	388.0	268.0
698.0	517.0	280.0
206.0	726.0	140.0
838.0	1114.0	273.0
359.0	1009.0	274.0
315.0	833.0	217.0
404.0	929.0	293.0
343.0	319.0	232.0
929.0	756.0	272.0
122.0	1097.0	78.0
494.0	516.0	263.0
770.0	933.0	255.0
57.0	1144.0	207.0
251.0	965.0	249.0
88.0	906.0	255.0
956.0	414.0	195.0
957.0	1106.0	275.0
54.0	95.0	90.0
488.0	1122.0	221.0
145.0	1083.0	240.0
570.0	882.0	251.0
504.0	350.0	291.0
727.0	904.0	226.0
633.0	291.0	233.0
253.0	1005.0	250.0
792.0	1039.0	266.0
