# Supplementary material for: High-confidence 3D template matching for cryo-electron tomography
Source: Nat Commun. 2024 May 11;15:3992. doi: 10.1038/s41467-024-47839-8 (PMC11088655; doi:10.1038/s41467-024-47839-8)
Supplement: Supplementary file 6 — Source Data [file 41467_2024_47839_MOESM6_ESM.zip › Source_data_file/Supplementary_Figures/Supplementary_Fig5/Supplementary_Figure5_80S_Annotated_particles.csv]

x	y	z
190.0	100.0	35.0
399.0	40.0	83.0
47.0	246.0	94.0
55.0	27.0	82.0
279.0	349.0	132.0
258.0	157.0	46.0
285.0	59.0	63.0
285.0	331.0	122.0
107.0	294.0	91.0
65.0	333.0	107.0
92.0	115.0	96.0
454.0	254.0	142.0
59.0	435.0	106.0
396.0	108.0	144.0
438.0	124.0	153.0
453.0	72.0	117.0
89.0	122.0	64.0
216.0	193.0	67.0
64.0	308.0	99.0
151.0	460.0	143.0
99.0	404.0	98.0
270.0	319.0	77.0
85.0	430.0	68.0
113.0	427.0	57.0
456.0	179.0	169.0
398.0	105.0	163.0
368.0	202.0	99.0
261.0	203.0	67.0
302.0	329.0	75.0
217.0	284.0	78.0
437.0	188.0	95.0
115.0	400.0	66.0
251.0	258.0	84.0
453.0	152.0	172.0
67.0	482.0	113.0
36.0	195.0	84.0
296.0	313.0	85.0
420.0	183.0	144.0
138.0	287.0	55.0
435.0	279.0	123.0
398.0	36.0	116.0
189.0	54.0	51.0
461.0	162.0	153.0
32.0	126.0	93.0
24.0	355.0	80.0
162.0	333.0	64.0
27.0	534.0	51.0
231.0	309.0	81.0
186.0	256.0	76.0
268.0	49.0	71.0
48.0	507.0	100.0
413.0	218.0	155.0
469.0	35.0	87.0
56.0	419.0	115.0
57.0	40.0	46.0
205.0	296.0	87.0
319.0	258.0	97.0
113.0	435.0	76.0
35.0	281.0	71.0
317.0	31.0	140.0
295.0	53.0	114.0
391.0	207.0	149.0
246.0	291.0	88.0
328.0	141.0	114.0
128.0	187.0	42.0
368.0	213.0	123.0
49.0	490.0	105.0
60.0	81.0	90.0
216.0	313.0	57.0
53.0	477.0	125.0
28.0	492.0	50.0
360.0	243.0	130.0
380.0	154.0	77.0
25.0	490.0	129.0
24.0	387.0	81.0
419.0	78.0	106.0
376.0	238.0	142.0
258.0	58.0	113.0
123.0	56.0	59.0
109.0	157.0	65.0
62.0	101.0	31.0
79.0	316.0	86.0
479.0	89.0	127.0
73.0	407.0	53.0
62.0	119.0	43.0
423.0	135.0	105.0
311.0	198.0	92.0
278.0	28.0	68.0
399.0	221.0	110.0
56.0	233.0	102.0
63.0	323.0	121.0
480.0	27.0	101.0
105.0	277.0	57.0
460.0	119.0	105.0
93.0	463.0	105.0
232.0	275.0	58.0
35.0	374.0	70.0
397.0	143.0	125.0
46.0	473.0	57.0
252.0	317.0	91.0
191.0	23.0	50.0
253.0	23.0	64.0
430.0	159.0	92.0
481.0	76.0	176.0
384.0	50.0	138.0
82.0	392.0	126.0
138.0	341.0	50.0
78.0	246.0	46.0
76.0	300.0	69.0
175.0	245.0	71.0
329.0	264.0	79.0
433.0	24.0	107.0
482.0	142.0	101.0
35.0	579.0	115.0
87.0	324.0	52.0
362.0	118.0	82.0
446.0	132.0	166.0
58.0	259.0	101.0
179.0	282.0	83.0
32.0	217.0	101.0
272.0	41.0	83.0
119.0	66.0	44.0
44.0	432.0	111.0
279.0	227.0	77.0
150.0	347.0	77.0
68.0	478.0	71.0
278.0	46.0	120.0
31.0	99.0	76.0
282.0	298.0	107.0
305.0	307.0	101.0
27.0	502.0	112.0
127.0	115.0	56.0
26.0	209.0	81.0
378.0	75.0	168.0
52.0	370.0	40.0
45.0	51.0	46.0
390.0	274.0	132.0
36.0	429.0	73.0
257.0	246.0	64.0
394.0	203.0	103.0
38.0	206.0	65.0
237.0	313.0	59.0
339.0	55.0	131.0
195.0	278.0	83.0
94.0	454.0	123.0
74.0	407.0	117.0
305.0	179.0	75.0
240.0	189.0	69.0
61.0	515.0	129.0
49.0	352.0	123.0
80.0	409.0	70.0
213.0	310.0	84.0
110.0	368.0	99.0
116.0	391.0	113.0
87.0	291.0	82.0
25.0	88.0	95.0
409.0	41.0	97.0
157.0	141.0	45.0
440.0	241.0	97.0
126.0	307.0	102.0
309.0	98.0	106.0
38.0	38.0	52.0
297.0	353.0	160.0
441.0	143.0	101.0
129.0	328.0	122.0
148.0	122.0	56.0
192.0	361.0	68.0
295.0	274.0	72.0
315.0	225.0	74.0
440.0	244.0	154.0
479.0	177.0	148.0
47.0	62.0	90.0
106.0	358.0	46.0
408.0	82.0	139.0
257.0	235.0	76.0
419.0	82.0	159.0
343.0	125.0	125.0
452.0	38.0	142.0
77.0	371.0	111.0
424.0	166.0	132.0
383.0	184.0	135.0
415.0	96.0	83.0
134.0	400.0	134.0
201.0	310.0	101.0
31.0	391.0	107.0
335.0	132.0	78.0
169.0	293.0	70.0
317.0	129.0	85.0
37.0	241.0	47.0
30.0	249.0	101.0
176.0	288.0	52.0
185.0	32.0	68.0
67.0	137.0	40.0
355.0	68.0	136.0
131.0	345.0	113.0
270.0	30.0	138.0
98.0	393.0	129.0
74.0	357.0	104.0
410.0	157.0	175.0
247.0	269.0	68.0
423.0	257.0	165.0
332.0	47.0	146.0
158.0	333.0	88.0
365.0	179.0	78.0
333.0	302.0	102.0
127.0	308.0	67.0
299.0	69.0	75.0
126.0	418.0	68.0
454.0	168.0	133.0
250.0	233.0	54.0
149.0	348.0	96.0
315.0	302.0	69.0
49.0	201.0	37.0
93.0	243.0	80.0
74.0	421.0	92.0
430.0	269.0	100.0
451.0	188.0	128.0
409.0	119.0	107.0
360.0	176.0	115.0
51.0	428.0	78.0
217.0	410.0	140.0
431.0	46.0	160.0
29.0	551.0	80.0
47.0	567.0	79.0
482.0	50.0	177.0
44.0	388.0	46.0
29.0	265.0	62.0
388.0	114.0	88.0
142.0	303.0	69.0
36.0	319.0	67.0
408.0	36.0	130.0
425.0	133.0	160.0
71.0	441.0	57.0
111.0	327.0	59.0
42.0	290.0	87.0
469.0	39.0	137.0
97.0	435.0	87.0
312.0	216.0	94.0
133.0	137.0	42.0
407.0	163.0	109.0
25.0	481.0	63.0
37.0	528.0	62.0
267.0	125.0	90.0
134.0	479.0	49.0
259.0	105.0	95.0
288.0	37.0	103.0
203.0	312.0	68.0
106.0	59.0	83.0
337.0	96.0	116.0
356.0	116.0	114.0
42.0	390.0	67.0
93.0	406.0	118.0
336.0	291.0	84.0
467.0	168.0	168.0
128.0	23.0	76.0
229.0	209.0	160.0
71.0	235.0	65.0
117.0	345.0	94.0
84.0	316.0	125.0
60.0	397.0	88.0
276.0	29.0	120.0
123.0	410.0	103.0
330.0	308.0	72.0
98.0	59.0	67.0
103.0	470.0	69.0
355.0	33.0	120.0
325.0	201.0	121.0
290.0	80.0	62.0
75.0	139.0	90.0
398.0	165.0	133.0
28.0	146.0	84.0
321.0	283.0	79.0
99.0	86.0	95.0
105.0	272.0	88.0
247.0	66.0	97.0
81.0	75.0	91.0
98.0	374.0	129.0
126.0	110.0	40.0
27.0	503.0	85.0
260.0	112.0	81.0
212.0	43.0	78.0
59.0	177.0	69.0
229.0	319.0	95.0
459.0	253.0	106.0
211.0	359.0	139.0
80.0	45.0	65.0
113.0	375.0	54.0
50.0	91.0	117.0
471.0	41.0	163.0
386.0	79.0	83.0
435.0	152.0	146.0
186.0	55.0	78.0
62.0	67.0	46.0
150.0	250.0	47.0
63.0	119.0	95.0
38.0	369.0	91.0
364.0	245.0	87.0
36.0	163.0	46.0
99.0	218.0	44.0
272.0	321.0	101.0
292.0	198.0	82.0
218.0	146.0	61.0
58.0	212.0	99.0
356.0	179.0	96.0
296.0	275.0	107.0
184.0	276.0	66.0
355.0	226.0	81.0
370.0	143.0	145.0
395.0	291.0	163.0
102.0	387.0	93.0
448.0	73.0	150.0
462.0	287.0	112.0
250.0	336.0	114.0
91.0	38.0	115.0
73.0	117.0	30.0
55.0	466.0	82.0
205.0	186.0	54.0
426.0	94.0	139.0
53.0	54.0	33.0
35.0	414.0	119.0
47.0	101.0	35.0
215.0	287.0	59.0
56.0	25.0	109.0
43.0	437.0	92.0
312.0	89.0	89.0
268.0	180.0	81.0
24.0	166.0	105.0
345.0	104.0	88.0
70.0	354.0	55.0
251.0	168.0	67.0
454.0	186.0	152.0
301.0	24.0	112.0
267.0	46.0	102.0
99.0	427.0	108.0
259.0	120.0	54.0
145.0	371.0	51.0
193.0	423.0	130.0
85.0	392.0	75.0
391.0	44.0	155.0
426.0	282.0	170.0
72.0	322.0	61.0
35.0	374.0	109.0
286.0	222.0	92.0
470.0	129.0	135.0
99.0	354.0	98.0
400.0	261.0	115.0
264.0	206.0	88.0
111.0	106.0	52.0
399.0	195.0	163.0
89.0	53.0	84.0
331.0	106.0	103.0
96.0	375.0	65.0
431.0	98.0	115.0
320.0	280.0	95.0
149.0	383.0	136.0
137.0	57.0	84.0
64.0	275.0	106.0
124.0	388.0	135.0
379.0	284.0	140.0
209.0	371.0	71.0
60.0	546.0	128.0
471.0	273.0	160.0
257.0	384.0	152.0
149.0	52.0	63.0
283.0	283.0	112.0
94.0	238.0	65.0
106.0	444.0	106.0
169.0	37.0	42.0
88.0	392.0	106.0
472.0	172.0	119.0
312.0	297.0	89.0
34.0	488.0	81.0
405.0	245.0	84.0
35.0	110.0	63.0
307.0	242.0	94.0
204.0	414.0	121.0
327.0	121.0	98.0
259.0	39.0	116.0
240.0	389.0	136.0
50.0	400.0	117.0
41.0	79.0	80.0
42.0	451.0	128.0
174.0	196.0	65.0
193.0	41.0	87.0
302.0	25.0	82.0
395.0	149.0	103.0
293.0	49.0	74.0
455.0	286.0	124.0
139.0	274.0	64.0
366.0	90.0	89.0
151.0	355.0	62.0
130.0	366.0	52.0
434.0	46.0	89.0
48.0	151.0	53.0
24.0	295.0	78.0
362.0	33.0	150.0
34.0	488.0	103.0
78.0	221.0	71.0
110.0	127.0	66.0
29.0	97.0	111.0
371.0	320.0	159.0
118.0	419.0	84.0
227.0	326.0	65.0
448.0	21.0	170.0
358.0	194.0	111.0
91.0	323.0	70.0
35.0	189.0	68.0
482.0	286.0	99.0
50.0	264.0	46.0
32.0	94.0	57.0
401.0	210.0	122.0
387.0	310.0	163.0
89.0	441.0	106.0
482.0	266.0	119.0
26.0	499.0	69.0
429.0	24.0	167.0
344.0	22.0	134.0
438.0	197.0	125.0
348.0	147.0	88.0
56.0	219.0	44.0
349.0	55.0	145.0
242.0	304.0	100.0
242.0	271.0	83.0
194.0	97.0	64.0
37.0	444.0	74.0
229.0	300.0	65.0
128.0	341.0	82.0
359.0	44.0	162.0
396.0	91.0	145.0
96.0	366.0	113.0
75.0	331.0	128.0
255.0	166.0	82.0
108.0	89.0	63.0
373.0	194.0	119.0
140.0	102.0	49.0
355.0	191.0	83.0
83.0	294.0	54.0
