# Supplementary material for: High-confidence 3D template matching for cryo-electron tomography
Source: Nat Commun. 2024 May 11;15:3992. doi: 10.1038/s41467-024-47839-8 (PMC11088655; doi:10.1038/s41467-024-47839-8)
Supplement: Supplementary file 6 — Source Data [file 41467_2024_47839_MOESM6_ESM.zip › Source_data_file/Supplementary_Figures/Supplementary_Fig4/In_silico_NPC_SU_results/id_71.csv]

ang_dist	cone_dist	inplane_dist	common_voxels	ccc	ccc_masked	Tight mask overlap
0.0	0.0	0.0	71122.0	0.5979995932973019	0.5979995932973019	45348
32.47244588100083	19.999999999999996	0.0	36177.0	0.2202305716680174	0.2103273407817744	17233
79.30067380931706	19.99999999999997	0.0	27163.0	0.1886084922890479	0.1439649466174767	12651
129.40693710411193	19.99999999999997	0.0	19270.0	0.1986076730053026	0.1092011407482141	8757
180.0	19.999999999999957	0.0	21663.0	0.1862680503619359	0.1267956019571079	9138
129.40693710411193	19.999999999999957	4.6496598863111735e-15	18016.0	0.1907432447919825	0.1073537000374054	7741
79.29778703378494	19.99999999999997	4.64965988631117e-15	23313.0	0.2094838878634096	0.1340109044050259	10501
32.469310932113615	19.999999999999996	2.3248299431555848e-15	37330.0	0.244981491222393	0.227802073974823	18318
42.61192517632734	39.99999999999999	0.0	27961.0	0.1995661869217042	0.1470144289824013	13118
59.50832112211903	39.99999999999999	2.474032350292612e-15	27018.0	0.1789392753810418	0.115580041986554	11759
83.59445023255734	39.99999999999999	4.948064700585223e-15	23571.0	0.1700806029245898	0.0770295835421007	10470
110.21358731079212	39.99999999999999	0.0	18837.0	0.1679117979148413	0.066173598134777	8327
137.84814545182678	39.99999999999999	2.474032350292612e-15	16824.0	0.171588297498864	0.0582185631644254	7321
165.90934763373656	39.99999999999999	0.0	15473.0	0.1584864243290123	0.0812624662948996	6201
165.90934763373662	40.00000000000001	0.0	16678.0	0.1619403685489795	0.0840214756134669	6493
137.84814545182678	39.99999999999999	2.474032350292612e-15	18708.0	0.1872499604141181	0.0882065631384143	7609
110.21358731079212	39.99999999999999	0.0	19773.0	0.1912657375833268	0.0980731021410002	8313
83.59445023255734	39.99999999999999	0.0	22360.0	0.1916353989193878	0.1369556769657515	10016
59.50832112211903	39.99999999999999	2.474032350292612e-15	30404.0	0.1936803890704775	0.1675830449333562	14103
42.61192517632734	39.99999999999999	0.0	35730.0	0.1773768975271548	0.1614878905309906	16839
60.94893330829594	59.99999999999999	1.836294101515286e-15	25592.0	0.1666943719434327	0.1081511679874376	12019
68.06205284778149	59.99999999999999	1.8362941015152864e-15	25126.0	0.1528365731861161	0.1178703800623588	11180
80.40529210818289	59.99999999999999	3.672588203030572e-15	23687.0	0.1538298026405272	0.1005419580854582	9881
95.95125114811331	59.99999999999999	3.672588203030572e-15	19365.0	0.1707463243857558	0.0755641743906545	7958
113.34818359846082	59.99999999999999	0.0	16378.0	0.1760497000228963	0.0561091148879381	7425
131.81116109776812	59.99999999999999	7.345176406061146e-15	15425.0	0.1689612386078018	0.060406423085018	6921
150.8799767462077	59.99999999999997	1.836294101515286e-15	15952.0	0.1619835223755271	0.0712704576342096	7229
170.26113773177377	59.99999999999999	0.0	13974.0	0.1687628597676539	0.0734405162799952	6097
170.26113773177377	59.99999999999999	0.0	14720.0	0.1787605077116303	0.0881450418752135	6020
150.8799767462077	59.99999999999997	1.836294101515286e-15	17750.0	0.1781364271170694	0.1054725307660158	7047
131.8111610977681	60.00000000000001	0.0	19185.0	0.1710221504607591	0.0848290497156763	7711
113.34818359846082	59.99999999999997	0.0	19716.0	0.1927371509739928	0.1007291648187926	8082
95.95125114811331	59.99999999999999	3.672588203030572e-15	21401.0	0.2144501907975024	0.1493465226708548	9674
80.40529210818289	59.99999999999999	7.345176406061144e-15	24313.0	0.1926753083144724	0.1634990424110893	11323
68.06205284778149	59.99999999999999	1.8362941015152864e-15	27524.0	0.1679656259376174	0.1582199866907903	13103
60.94893330829594	59.99999999999997	0.0	27847.0	0.1688536826888974	0.133904174146896	13309
80.5182756801346	80.0	0.0	22222.0	0.136631252582223	0.104052852239163	10227
84.54703078226235	80.0	1.6148099320579219e-15	24252.0	0.1467591571051154	0.1066115413453937	11198
92.06152624638786	80.0	0.0	25500.0	0.1490096222133835	0.0996103593535546	10875
102.26715474110212	80.0	0.0	22269.0	0.1586188638798885	0.0563889657360153	9213
114.40449733788564	80.0	0.0	17870.0	0.1741287989003314	0.059397711909915	6985
127.87069806358568	80.0	0.0	16346.0	0.1771295759056648	0.0701750498588929	6887
142.22095913550925	80.0	0.0	17412.0	0.1905922625552682	0.0601476732080432	7771
157.12874035970202	80.0	1.6148099320579219e-15	16313.0	0.1656159452412908	0.0525311964660219	7177
172.34357940832157	79.99999999999999	8.074049660289608e-16	14890.0	0.1753131597935512	0.0434032620734789	5863
172.34357940832157	79.99999999999999	0.0	14718.0	0.1596563087163255	0.0578894724774453	5697
157.12874035970202	80.0	1.6148099320579219e-15	16636.0	0.162936041660324	0.06188089900177	6402
142.22095913550925	80.0	0.0	18162.0	0.1768193139052515	0.0890608681671894	7311
127.87069806358568	80.0	3.229619864115845e-15	18693.0	0.1781217487762382	0.1041659698768059	7897
114.40449733788564	79.99999999999999	0.0	19404.0	0.1877873944733115	0.1337332243167076	8476
102.26715474110212	80.0	0.0	19739.0	0.1856541931036326	0.1628250958574219	9628
92.06152624638786	80.0	3.2296198641158437e-15	19894.0	0.1814589750299904	0.1675290371764654	9850
84.54703078226238	80.0	0.0	22020.0	0.178399060426449	0.1642933494376013	10486
80.5182756801346	80.0	8.074049660289609e-16	21970.0	0.1530413678340317	0.1262684915548078	10647
100.3654057538162	100.0	8.074049660289608e-16	19766.0	0.1458973713262744	0.1101245844725049	9151
103.23839622772996	100.0	0.0	21535.0	0.1469214858122736	0.0997606488024843	9627
108.73791522639392	100.0	3.2296198641158437e-15	23145.0	0.1469942338447234	0.0729379351296834	10014
116.45594772165818	100.0	0.0	20170.0	0.1695053341567503	0.0564677201272294	8147
125.93195832035026	100.0	0.0	16735.0	0.1676302482844071	0.0508539491605922	6260
136.73057022642718	100.0	0.0	16992.0	0.1951226534086775	0.0455467710450352	7367
148.4745994860103	100.0	0.0	17209.0	0.1825550264086874	0.0389510793292236	7453
160.84684296886013	100.0	0.0	18200.0	0.1736001595231167	0.0701860189511321	7991
173.57691647154564	100.0	0.0	18086.0	0.1718258517085244	0.074610821051274	7704
173.57691647154564	100.0	0.0	16349.0	0.1640937357214682	0.084488978657926	6749
160.84684296886013	100.0	0.0	17023.0	0.1581963558115309	0.0928620364187307	6719
148.47459948601033	100.0	3.2296198641158437e-15	18036.0	0.1713374135297941	0.0918570000140096	7451
136.73057022642715	100.0	0.0	18363.0	0.1679283435426401	0.1091179275536212	7829
125.93195832035028	100.0	6.459239728231687e-15	18311.0	0.1771708198512704	0.1353851907751623	8147
116.45594772165816	100.0	3.2296198641158437e-15	17626.0	0.1797963374173537	0.1717600229315413	8688
108.73791522639392	100.0	3.2296198641158437e-15	18081.0	0.1777604299115111	0.1655618586608273	8872
103.23839622772996	99.99999999999996	0.0	20393.0	0.1712593469290785	0.1531553269251005	9911
100.3654057538162	100.0	1.6148099320579217e-15	20470.0	0.1648944699739848	0.1189261352868296	9815
120.31832106576428	120.0	0.0	22648.0	0.1747461956296351	0.138999534090471	10648
122.82893229577914	120.0	0.0	24410.0	0.1627946863072792	0.0918284406368252	10984
127.6696213586392	120.0	0.0	23080.0	0.1594470218723526	0.0773106125233504	9905
134.52556317719427	120.0	7.345176406061141e-15	19439.0	0.1772778841655136	0.0728131569340828	7935
143.0130517611909	120.0	7.345176406061144e-15	19648.0	0.1838813121784044	0.067562133721593	8315
152.73441446726457	120.0	0.0	23651.0	0.1877868930276475	0.0680904082593148	10705
163.3089564237255	120.0	3.672588203030572e-15	26299.0	0.1791702869132689	0.0962379779382421	11909
174.38178099630795	120.0	0.0	24709.0	0.1823459153212788	0.1015209221592263	10913
174.38178099630795	120.0	0.0	21297.0	0.1748648827305471	0.0907614081413018	9081
163.3089564237255	120.0	0.0	21122.0	0.1789745581661098	0.1135359790380248	8950
152.73441446726457	120.0	0.0	21410.0	0.1907244353974583	0.1293650417185902	9176
143.0130517611909	120.0	3.67258820303057e-15	19792.0	0.1831930231947314	0.1463323680083331	8896
134.52556317719427	120.0	7.345176406061141e-15	18176.0	0.1994807661680737	0.1804527358518344	9142
127.6696213586392	120.0	0.0	18572.0	0.206512846660493	0.2016343405333318	9462
122.82893229577914	120.0	1.8362941015152856e-15	20551.0	0.1805880042462731	0.1593303894346179	10050
120.31832106576432	120.0	9.181470507576426e-16	20897.0	0.1637183881889621	0.1477490822646028	10046
140.35661561533007	140.0	0.0	24005.0	0.1736311303842286	0.1499246148886079	10576
143.1593753027404	140.0	0.0	22949.0	0.1775256033570229	0.1081890218326391	9757
148.51162343615562	140.0	0.0	18524.0	0.1780127488906399	0.0994349140940128	7181
155.96520714893546	140.0	0.0	21521.0	0.2044123223074203	0.1035499247517298	8553
164.95847674333172	140.0	0.0	26270.0	0.2198001368695503	0.1411602815858764	11762
174.88263561500167	140.0	3.711048525438916e-15	30098.0	0.2081417171434494	0.1307935751244849	13409
174.88263561500167	140.0	0.0	25794.0	0.1886677491921014	0.1391764403526086	11564
164.95847674333172	140.0	0.0	25978.0	0.1955080861376143	0.1597239509768829	11482
155.96520714893546	140.0	0.0	23398.0	0.2076491926835812	0.1979186018413452	10946
148.51162343615562	140.0	4.948064700585221e-15	21454.0	0.1915191964563188	0.1915191964563188	10807
143.1593753027404	140.0	2.4740323502926107e-15	21554.0	0.1835075147684745	0.1633688679673436	10367
140.35661561533007	140.0	0.0	21815.0	0.1954294470145943	0.1664242139952517	9884
160.50638931493725	160.00000000000003	2.3248299431555832e-15	23809.0	0.2413244124983363	0.1059140790219114	9959
164.39445923606053	160.00000000000003	4.649659886311173e-15	19424.0	0.1955768149426826	0.1074975132074174	7574
171.35790096185653	160.0	4.649659886311166e-15	26324.0	0.2207948610476438	0.1310617518933566	11196
180.0	160.00000000000003	0.0	31869.0	0.2286450022547337	0.1280217656044101	13080
171.35790096185653	160.0	0.0	26647.0	0.2016950385966611	0.183000483835818	12269
164.39413140189114	160.00000000000003	4.649659886311171e-15	22873.0	0.2108564127799098	0.1966334589259633	11333
160.50623250351336	160.00000000000003	2.3248299431555856e-15	22570.0	0.2176101525641427	0.1676140049202275	10284
180.0	180.0	0.0	25277.0	0.2042018517544247	0.1506186866023703	9063
20.000000000000025	0.0	20.0	49297.0	0.3088051013315235	0.3088051013315235	23921
49.68178753239	19.99999999999997	20.000000000000007	31262.0	0.1851947105753285	0.1743119017339064	14788
98.67041421552764	19.99999999999994	20.0	24215.0	0.1954052946073471	0.125096496856909	11245
149.05954491731023	19.999999999999957	20.000000000000004	19374.0	0.1834308552203334	0.1047444219639555	8777
160.30689612033186	19.999999999999996	20.0	20166.0	0.1990791626619257	0.1337987116054687	8592
109.81680509046228	19.999999999999996	20.0	19639.0	0.1954670809595846	0.1278092977758982	8489
60.25944166647231	19.99999999999997	20.0	25115.0	0.1849780713497312	0.159167956961006	11772
20.791159467780837	19.999999999999957	20.0	42133.0	0.2411898997453713	0.2357333174811165	20810
52.673829435937	40.00000000000001	20.0	27105.0	0.1841898805693909	0.132334949059261	11875
75.15508787234563	39.99999999999997	20.0	26148.0	0.1672047340491353	0.0923709548573752	11238
101.18270497465682	40.000000000000014	20.0	21735.0	0.1882565175720161	0.0945778591835475	9902
128.56913596351578	39.99999999999999	20.0	17053.0	0.1946455496837328	0.0718223229829692	7895
156.52985049539748	39.99999999999999	20.000000000000004	15349.0	0.1729494631820011	0.0407901195341385	6758
175.30171140995617	39.99999999999999	20.0	14883.0	0.1649761646590542	0.0708982322276822	6523
147.17257725665357	39.99999999999999	20.000000000000004	17623.0	0.1504066710041627	0.1029932606957362	7250
119.35103894950817	39.99999999999999	20.000000000000004	20984.0	0.1697027025292535	0.1068509297963612	8898
92.29343598323408	40.000000000000014	20.0	21351.0	0.1910941637906706	0.1065345713971428	9408
67.07642430200475	39.99999999999999	20.0	24521.0	0.1988610530406178	0.1731778643403902	11772
46.896989552496585	39.99999999999997	20.00000000000001	32898.0	0.1939541885725989	0.184372386059618	15501
40.29858729208794	39.99999999999999	20.0	32576.0	0.1753831508102169	0.1580509230631647	15361
66.97181462049761	59.99999999999999	20.000000000000004	25832.0	0.152081305428282	0.1072137121412161	11635
78.84392631570162	59.99999999999997	19.99999999999999	25701.0	0.1616587827389563	0.1169239540264112	11531
94.11367933724412	59.99999999999999	20.0	22748.0	0.156622280175756	0.0877719733794849	9599
111.35174671402734	59.99999999999999	20.0	16585.0	0.1653084365641219	0.0482976477251322	6711
129.72324737703843	60.00000000000001	20.0	13437.0	0.1601989721513083	0.0427631646042841	5846
148.74134028078376	59.99999999999997	20.00000000000001	13074.0	0.1603285307216184	0.0472804820683475	5621
168.0993240586369	59.99999999999996	20.0	13646.0	0.1765562604221741	0.0462413496548871	6427
172.42412174161706	59.99999999999997	20.000000000000004	13787.0	0.1499059665415126	0.0656790179204451	6172
153.02239464787522	59.99999999999999	20.0	16664.0	0.1630417243060552	0.0954291032182261	7288
133.90639411443703	59.99999999999997	20.000000000000007	20873.0	0.1619720724440237	0.1070127626220287	8911
115.35746615624218	59.99999999999999	20.000000000000007	21680.0	0.1816383515668375	0.091786368017491	9185
97.81109718700426	59.99999999999997	20.0	20864.0	0.1939058405250691	0.1098154494545861	8700
82.00538994166017	59.99999999999999	19.999999999999996	22110.0	0.2129091252746614	0.1929970766427654	10288
69.21676253993975	59.99999999999999	20.0	25357.0	0.2052311452022052	0.2052311452022052	12558
61.41209205333325	59.99999999999997	20.000000000000004	28702.0	0.1602733153173649	0.1602733153173649	14070
60.57583626272225	59.99999999999997	20.0	26322.0	0.1568444393661699	0.1224284489573212	12361
84.54703078226238	80.00000000000001	19.999999999999996	23407.0	0.1438745249085193	0.1146508560940644	10873
92.06152624638786	80.0	20.0	24713.0	0.1395954230121937	0.1076610475993243	11471
102.26715474110212	80.0	19.999999999999996	24820.0	0.1503802995229095	0.0755741237037639	11492
114.40449733788564	80.0	20.0	21256.0	0.1741122287259426	0.0563748173668008	8944
127.87069806358564	80.0	19.99999999999999	16379.0	0.18529473190607	0.0568650413087218	6699
142.22095913550925	80.0	19.999999999999996	16582.0	0.2013051521383105	0.0585403504543483	7068
157.12874035970202	80.0	20.0	18172.0	0.1746668200099668	0.0499535051783009	8051
172.34357940832157	80.00000000000003	19.999999999999996	18028.0	0.1798273316840441	0.0293931977240231	7993
172.34357940832157	80.00000000000001	20.0	16302.0	0.1588494506541826	0.0436141119019585	6807
157.12874035970202	80.0	20.0	16041.0	0.1533343161320515	0.0474444034063149	6392
142.22095913550925	80.0	20.0	19089.0	0.1543285126329212	0.072408671605973	7587
127.87069806358568	80.0	19.999999999999996	21493.0	0.1707113236026086	0.103282138995086	8819
114.40449733788564	80.0	20.0	20722.0	0.1803893817075046	0.0924264969725074	8892
102.26715474110216	80.0	19.99999999999999	20761.0	0.1780986585203063	0.1452159884204301	9842
92.06152624638786	80.0	20.000000000000004	20641.0	0.1829195555551932	0.1718997736934188	10563
84.54703078226238	80.0	20.0	21437.0	0.1725717374192879	0.1557039663065028	10838
80.51827568013462	80.0	20.0	21725.0	0.1593367888759786	0.1448266702083286	10645
80.51827568013462	80.00000000000001	19.99999999999999	21930.0	0.1575812258123488	0.1127020980662336	10241
103.23839622772994	99.99999999999996	20.0	22289.0	0.1457982848170131	0.1113557289793731	10463
108.73791522639388	99.99999999999996	20.0	20818.0	0.1524158637068308	0.0989393526811337	9137
116.45594772165818	100.0	19.99999999999999	21565.0	0.1659163678903433	0.0692710997119858	9190
125.93195832035026	100.0	20.0	19153.0	0.1689194856003711	0.0734957552081007	7547
136.73057022642715	100.0	19.99999999999999	15690.0	0.1810194639591058	0.0505883351854982	6177
148.4745994860103	100.0	20.0	16506.0	0.1821450318484	0.0581016970427664	6986
160.8468429688601	100.0	20.0	19097.0	0.1849611004075615	0.0626598388597781	8161
173.57691647154564	100.0	20.0	20020.0	0.1723647976726899	0.0628201039430489	9036
173.57691647154564	99.99999999999996	20.0	19443.0	0.1664364683243649	0.0645980404401853	8214
160.84684296886013	99.99999999999996	19.99999999999999	18252.0	0.1702452188267552	0.0755582227233427	7797
148.4745994860103	99.99999999999996	19.999999999999996	19144.0	0.1809863124514075	0.0709439279033763	8117
136.73057022642718	100.0	20.0	20328.0	0.1832409283500748	0.0706921260118581	8593
125.93195832035026	100.0	20.0	20298.0	0.193639853672773	0.1073519482409516	8617
116.4559477216582	100.0	20.0	21247.0	0.1783941760318102	0.1505914170736603	9806
108.73791522639392	100.0	20.0	21164.0	0.178268923350026	0.1671815726421979	10499
103.23839622772996	100.0	20.0	21945.0	0.1749605804967433	0.1619516748502323	11145
100.3654057538162	99.99999999999996	20.000000000000007	23582.0	0.1581546776275265	0.1458998493698161	11530
100.3654057538162	99.99999999999996	19.999999999999996	23933.0	0.1643450568835435	0.1301668697102226	11230
122.43021870006054	120.0	20.000000000000007	23340.0	0.1657264419752515	0.1294399135833786	10774
127.02565677211784	120.0	20.000000000000007	22563.0	0.1728613220666066	0.1092156948283876	10444
133.67592174843372	120.0	19.999999999999996	21950.0	0.1791704965611883	0.0897435410584243	9523
142.00186996392645	120.0	19.99999999999999	18373.0	0.1841130972737373	0.0702954843810557	7486
151.60539024728152	120.0	20.0	17954.0	0.1870313786696736	0.0707860295377156	7229
162.10312218463312	120.0	19.999999999999996	22090.0	0.2044275617795738	0.0760489518905807	9303
173.1373843349625	120.0	19.99999999999999	26016.0	0.1924464934420008	0.0844150165416836	11643
175.62818975276124	120.0	20.0	26897.0	0.181737644681221	0.0821751027959492	12013
164.52092082640846	120.0	20.000000000000004	23303.0	0.1860830310056104	0.0714747471035562	9895
153.87394364034958	120.0	20.0	20685.0	0.1809557108465713	0.06951724343378	8321
144.039446226208	120.0	19.999999999999996	21056.0	0.1963796226822109	0.1218385063386461	8851
135.39535775223914	120.0	20.0	21911.0	0.1891579561192381	0.1520632858942494	9552
128.33853373061189	120.0	19.999999999999996	21772.0	0.1746323932384303	0.1746323932384303	10609
123.25655133909912	120.0	20.000000000000004	22805.0	0.1796661013680967	0.1712750891453446	11599
120.47514123892417	120.0	20.0	24962.0	0.1621828112424096	0.1621828112424096	12207
120.1926864939812	120.0	20.0	25554.0	0.1831037549441391	0.1505623223162891	12180
141.924577778934	140.0	20.0	24448.0	0.188767246434405	0.1406876642101118	11028
146.46881358736135	140.0	20.0	23712.0	0.1733351633579251	0.1001431734321077	10384
153.28038416622925	140.0	20.0	17157.0	0.1804986221370281	0.0830391176701392	6608
161.82677743068712	140.0	20.0	19011.0	0.196128266858209	0.0939687583176807	7380
171.50939738695757	139.99999999999997	20.0	25104.0	0.1901700705594785	0.0951751219684344	10645
178.29037844164887	140.0	20.0	28455.0	0.2235954553797909	0.1175832346467927	12430
168.19367495845944	140.0	20.0	28489.0	0.1951031061361919	0.1310012088395596	12588
158.82145769949824	140.0	20.0	24310.0	0.1937173319013394	0.1425258480671368	10579
150.78882830378296	140.0	20.000000000000007	24043.0	0.229625983363876	0.1833481215058145	10621
144.67907778269625	140.0	19.999999999999996	23922.0	0.1842957816691232	0.1831307884818333	11699
140.98710893655306	140.0	20.000000000000007	24867.0	0.1779615245388255	0.1758708991045486	12044
140.03969419337636	140.0	20.00000000000001	25455.0	0.1839201300728871	0.1764547630259512	11637
161.5847177946048	160.0	20.0	25119.0	0.231440930382643	0.1365965071977266	11035
166.80424196968482	160.00000000000003	19.999999999999982	18980.0	0.2170967620032452	0.1014341179698446	7609
174.6084218545215	160.00000000000003	20.000000000000004	23314.0	0.1940737649708822	0.104948765474426	9552
176.544117855299	160.00000000000003	19.999999999999996	31616.0	0.2180609578894905	0.1316877250229042	14063
168.36412216422897	160.00000000000003	20.0	27214.0	0.2020086994338573	0.1643495813834268	11943
162.45591096712127	160.00000000000006	20.000000000000007	23913.0	0.2095723282303939	0.1809851827996734	11348
160.02507899477683	160.00000000000003	20.000000000000004	24612.0	0.2175416977690327	0.1750457052115866	11447
180.0	180.0	20.0	23910.0	0.2128406995928023	0.1386356092119405	10284
39.99999999999999	0.0	40.0	37673.0	0.2312341314060917	0.218284585630934	17311
68.36231587783159	19.999999999999996	40.0	28019.0	0.1969510366820542	0.1487613494128546	12992
118.20385527252878	19.999999999999996	40.00000000000001	21190.0	0.1896606269627614	0.1125674976207828	9866
168.74421238123313	19.999999999999996	40.0	19762.0	0.2086820566012241	0.1139539953383493	8713
140.63300384117264	19.999999999999996	39.99999999999999	18878.0	0.1875643846852894	0.1158413032819344	8263
90.34094491910491	19.99999999999997	40.000000000000014	22190.0	0.1828570763471041	0.1400676711451247	9721
42.01483648622169	19.999999999999957	39.99999999999999	30605.0	0.1980517323804846	0.1975267306957287	14755
24.538220512224427	19.99999999999997	39.99999999999999	38935.0	0.2128389157465746	0.2128389157465746	18784
67.0764243020047	39.99999999999999	39.99999999999999	25562.0	0.16796830725295	0.0973822572010868	10654
92.29343598323403	39.999999999999964	39.99999999999999	23022.0	0.1770015643323299	0.0843248633852681	10052
119.3510389495082	39.99999999999999	39.99999999999999	18856.0	0.1865755213716536	0.0809156895372996	8413
147.1725772566536	39.99999999999999	39.99999999999998	16390.0	0.1936932224491055	0.0590637398894991	7516
175.30171140995614	40.00000000000001	39.99999999999999	14216.0	0.1716387150463966	0.0489909243698188	6157
156.52985049539748	39.99999999999999	40.0	15449.0	0.1755401958703646	0.0765870550494501	6621
128.56913596351575	40.00000000000001	39.99999999999999	18477.0	0.1592757426788766	0.0987334391356544	7769
101.1827049746568	39.99999999999999	39.99999999999999	21554.0	0.1610455350476999	0.1129464215296534	9382
75.15508787234562	39.99999999999999	40.0	21582.0	0.1808053553110572	0.1023789083107505	9606
52.673829435937	39.99999999999999	40.00000000000001	24881.0	0.197222901881891	0.1773710612074172	11737
40.29858729208794	39.99999999999997	40.0	33466.0	0.1708560202702432	0.1699841855974309	16039
46.89698955249655	39.99999999999999	39.99999999999999	27598.0	0.1760499461019398	0.157796616036947	12720
77.32370342679933	59.99999999999997	40.0	24740.0	0.1676968173565558	0.0983530244180263	11096
92.29979626077927	59.99999999999997	39.99999999999999	23192.0	0.1631617927220015	0.1026253431829573	10156
109.36896388918052	59.99999999999999	40.0	20439.0	0.1488783008142211	0.0741638004124901	8665
127.64314312299514	59.99999999999999	40.0	16351.0	0.1842363176683276	0.0421589347334967	6883
146.60681796451948	59.99999999999997	39.99999999999999	12979.0	0.174388814724486	0.0323271799855456	5278
165.93894734445928	59.99999999999999	39.99999999999999	11808.0	0.1720156027031981	0.0207734263726526	4872
174.58801269498332	59.99999999999999	40.000000000000014	12706.0	0.1557998651599146	0.0369215997711555	5660
155.16827232655095	59.99999999999999	40.0	14489.0	0.1547002102193354	0.0623028983090606	6505
136.0084799600825	59.99999999999997	40.0	17777.0	0.1571697094432813	0.0899276556970922	7568
117.37883275388732	59.99999999999997	39.99999999999999	21281.0	0.1687467213485994	0.0997503401987709	8926
99.69188933540056	59.99999999999999	40.0	22330.0	0.1728326101125726	0.0992205620582951	9854
83.64193403076273	59.99999999999999	40.000000000000014	21161.0	0.201434539660105	0.1258760373461496	9492
70.43273036038491	59.99999999999997	39.99999999999998	23068.0	0.2101406964315129	0.1696961627416377	11172
61.96327632100788	59.99999999999999	39.99999999999998	27799.0	0.1751313653514605	0.1729004741734215	13709
60.29448648532789	59.99999999999999	39.99999999999999	27184.0	0.1599886715617326	0.1418778160579041	13385
65.94928725175922	59.99999999999997	39.99999999999999	25227.0	0.1778391440529193	0.1024130033464581	11725
92.06152624638784	79.99999999999999	40.0	22581.0	0.1630882042648454	0.0908424483326766	10387
102.26715474110212	80.0	39.99999999999999	22744.0	0.1551935252147362	0.0820333043634529	10318
114.40449733788564	80.0	39.99999999999999	23606.0	0.1561230131344659	0.0838568926227211	10911
127.87069806358568	80.00000000000001	40.000000000000014	21344.0	0.1825417638519834	0.0623610831587081	9313
142.22095913550925	80.0	40.00000000000001	16576.0	0.1867959465384108	0.0617334687752864	6895
157.12874035970202	79.99999999999999	40.0	17255.0	0.1797934762893371	0.0492490611859318	7384
172.34357940832157	80.0	40.0	18704.0	0.1839856616437307	0.044361099653721	8026
172.34357940832157	79.99999999999999	40.0	18939.0	0.1718046840697533	0.0495671407820351	8318
157.12874035970202	79.99999999999999	40.0	17433.0	0.1374232565290788	0.0603625043500073	7549
142.22095913550925	79.99999999999997	40.00000000000001	17277.0	0.1458781889328986	0.0799134608688656	7246
127.87069806358564	79.99999999999999	40.00000000000001	20371.0	0.183734969952192	0.1148089859325628	8522
114.40449733788566	80.0	40.0	22676.0	0.1560934877341036	0.1166362744164384	9653
102.26715474110212	80.0	39.99999999999999	21667.0	0.1728279062588963	0.1179724485861909	9209
92.06152624638784	79.99999999999999	40.0	21692.0	0.1741042979278501	0.1562472352577877	10082
84.54703078226235	80.0	40.0	22547.0	0.1808022373368836	0.161517117111054	10816
80.51827568013462	80.0	39.99999999999999	23370.0	0.1668711604735059	0.1605522589753135	11281
80.5182756801346	80.00000000000001	40.0	23232.0	0.1447924196088398	0.1220542296517115	10909
84.54703078226235	80.0	40.0	23051.0	0.1456025884285412	0.1095654530852341	10662
108.73791522639392	100.0	40.0	23577.0	0.153161095446108	0.1105213607234453	10672
116.4559477216582	100.0	40.000000000000014	20371.0	0.1557758723811476	0.0818138504926691	8930
125.93195832035026	100.0	40.0	20410.0	0.1752779363022955	0.0578279294144321	8537
136.73057022642718	100.0	40.0	19527.0	0.1733326601536968	0.0614909391394785	7764
148.4745994860103	100.0	39.99999999999999	15758.0	0.177422497927174	0.0505882705892968	6193
160.8468429688601	100.0	39.99999999999999	16613.0	0.1885166442473275	0.0478184774662752	6536
173.57691647154564	100.0	39.99999999999999	18676.0	0.1777658193276952	0.0599181558760012	7683
173.57691647154564	100.0	39.99999999999999	19833.0	0.1630160666970544	0.0610495857870235	8369
160.84684296886013	100.00000000000004	39.99999999999999	18938.0	0.171310242878614	0.0621677681564872	7996
148.4745994860103	100.00000000000004	40.0	17325.0	0.1589177831678267	0.0658212024977536	7245
136.73057022642718	100.0	40.00000000000001	19658.0	0.173897159448	0.0730089974720504	8389
125.93195832035028	100.0	40.0	20375.0	0.1809703350572013	0.0791788294156901	8946
116.4559477216582	100.0	39.99999999999999	21795.0	0.1701593917326776	0.0953312872295532	9404
108.73791522639392	100.0	39.99999999999999	23479.0	0.1688404414904458	0.1293989866299325	10667
103.23839622772998	100.0	39.99999999999999	24551.0	0.1847524413220168	0.1537790558518225	12000
100.3654057538162	100.0	40.0	25000.0	0.1643914480123066	0.1544609632015043	12610
100.36540575381622	100.0	39.99999999999999	26310.0	0.1612530161305012	0.1612530161305012	12839
103.23839622773	100.00000000000004	40.0	26285.0	0.1490563249257193	0.1490563249257193	12644
126.40713622001071	120.0	40.0	24265.0	0.1612917361467521	0.1296790838563233	11311
132.84698349552778	120.0	39.99999999999999	20688.0	0.1644741274822586	0.1122164071669518	9823
141.0064424634736	120.0	40.0	19935.0	0.1752202944869528	0.0889736727275796	8939
150.48737754430962	120.0	39.99999999999999	17385.0	0.1892515905715388	0.0602740631015244	7361
160.90388910471648	120.0	40.0	15493.0	0.199103662007934	0.0693855310821244	6211
171.89544931642715	120.0	40.0	18903.0	0.1996459852961797	0.0615437828712374	7893
176.87616223919488	120.0	39.99999999999998	23005.0	0.2000557029056232	0.0568092618158812	9790
165.7385476501349	120.0	40.0	25951.0	0.1863018636746761	0.0832837701660994	11756
155.02347548882744	120.0	40.0	24661.0	0.1798443873270893	0.085384667578079	11079
145.0805148939384	120.0	39.99999999999999	21464.0	0.2015556477883298	0.0727453748393271	9085
136.28475398947438	120.0	39.99999999999999	20633.0	0.2104222525681348	0.0852067659184096	8819
129.03188749573542	120.0	39.99999999999998	21837.0	0.1902328780273846	0.1230250127587759	9240
123.71270393365708	120.0	39.99999999999999	22802.0	0.1772955085787164	0.159287989012196	10505
120.66299955212708	120.0	40.00000000000001	24189.0	0.1787162999877176	0.1684794692492623	11642
120.09835616326563	120.0	40.0	26676.0	0.1750968035174796	0.1579270261611405	13001
122.060761497569	120.0	40.0	26981.0	0.1733686502545206	0.1639856343714858	13205
144.67907778269625	140.0	40.0	24174.0	0.1687844342125357	0.1412750374184143	11314
150.788828303783	140.0	40.0	21941.0	0.1807234268031563	0.1095017137950258	9734
158.82145769949824	140.00000000000003	40.000000000000014	16867.0	0.2009577086604879	0.0793789684111267	6639
168.19367495845944	140.0	40.00000000000002	15916.0	0.1899647342312433	0.0817210836657026	6206
178.29037844164887	140.0	39.99999999999999	22228.0	0.2029676151639341	0.0791098907031389	9430
171.5093973869576	140.00000000000003	40.000000000000014	26195.0	0.2040719391922253	0.105953370470383	11282
161.82677743068714	140.0	40.00000000000001	27498.0	0.2025601318328558	0.1064557046826699	12261
153.2803841662292	140.0	40.0	25421.0	0.2106179516272851	0.0991216076659303	10842
146.46881358736135	140.0	40.00000000000001	22794.0	0.2222425120435964	0.1251633977848129	9621
141.924577778934	140.0	40.0	24003.0	0.1890394441807587	0.1718185400190299	11309
140.0396941933764	140.00000000000003	39.99999999999999	26428.0	0.1913713957558727	0.1913713957558727	13136
140.98710893655306	140.0	40.0	26132.0	0.1874803709583315	0.1761432571883267	12390
163.2247676087949	160.00000000000003	39.99999999999999	24577.0	0.2178071254763067	0.1448575568072414	11120
169.60995218244008	159.99999999999997	39.99999999999999	20358.0	0.2254261008655506	0.0890856224450195	8470
178.0183921162664	160.00000000000003	39.99999999999999	20255.0	0.1890205637833234	0.0837542964468076	7976
173.19026535767793	160.00000000000006	40.0	28056.0	0.2099564378116735	0.128102473866863	12298
165.71812212921128	160.00000000000003	40.0	29138.0	0.2365624913514889	0.124142984655158	13070
161.05116255259844	160.00000000000003	40.0	25090.0	0.1978042774793314	0.1800891075820248	11598
160.1568864511264	160.00000000000003	39.99999999999999	24960.0	0.2088923857531988	0.1750390723738467	12218
180.0	180.0	40.0	24022.0	0.2069756499838669	0.1402866835633834	10591
59.99999999999999	0.0	59.99999999999999	30790.0	0.2005105102962527	0.1748136559569869	13617
87.57406871698053	19.999999999999957	59.99999999999999	24121.0	0.2051240695977732	0.1347928588996148	10826
137.82545813330293	19.99999999999997	59.99999999999999	19200.0	0.1996806599125853	0.1012239682583415	9050
171.5604353050628	19.999999999999957	59.99999999999999	19316.0	0.2082921496364428	0.1325131771626422	8513
121.00259153779272	19.999999999999957	59.99999999999999	20127.0	0.1873987469272683	0.132738867154404	8959
71.0832815421376	19.999999999999996	59.99999999999999	24088.0	0.1958466477011528	0.1420910708965754	10771
26.282809576348598	19.999999999999957	59.99999999999999	39035.0	0.2168224080270484	0.2168224080270484	18586
39.54452318417331	19.999999999999996	59.99999999999999	33513.0	0.2064790008096476	0.1980042091464162	16242
83.59445023255734	39.99999999999997	59.99999999999999	22735.0	0.1697158210987562	0.0979466912594765	9837
110.2135873107921	39.99999999999999	59.99999999999999	19602.0	0.1847371808047127	0.0938449352857087	8579
137.84814545182678	39.99999999999999	59.99999999999999	16669.0	0.196514159427334	0.0697414933929808	7256
165.90934763373656	40.00000000000001	59.99999999999999	15219.0	0.1923036007691508	0.071031586859136	6687
165.9093476337366	40.00000000000001	59.99999999999999	14834.0	0.1784303402325174	0.0636529180495412	6252
137.84814545182678	39.99999999999999	59.99999999999999	16287.0	0.168234087892078	0.0901696819074613	7095
110.2135873107921	39.99999999999997	59.99999999999999	19595.0	0.1466330759791228	0.1093288670345727	8413
83.59445023255734	39.99999999999999	59.99999999999999	20544.0	0.1589509667836914	0.1220807346777665	8599
59.50832112211906	39.99999999999999	59.99999999999999	21484.0	0.1843388225599673	0.1230184649414382	9680
42.61192517632734	39.99999999999999	59.99999999999999	27669.0	0.1837429381363833	0.1754884705847388	13495
42.61192517632741	40.000000000000014	59.99999999999999	29742.0	0.1767616247718406	0.1767616247718406	14514
59.50832112211903	39.99999999999999	59.99999999999999	23913.0	0.1763923461646269	0.1386588655153362	10721
90.5111081087618	59.99999999999999	59.99999999999999	21613.0	0.1722248719971302	0.1047265551345642	9170
107.40069378212348	59.99999999999999	59.99999999999999	20047.0	0.1645341725342796	0.1035947640520525	8750
125.57136412993611	59.99999999999997	59.99999999999999	16744.0	0.1581504590356534	0.0658319540533551	7120
144.47675465202042	59.99999999999999	59.99999999999997	14412.0	0.1773759783555053	0.0428901097438871	5495
163.7802781908417	59.99999999999997	59.99999999999999	12652.0	0.1642348052644535	0.0341173654862372	4897
176.75254969363428	59.99999999999999	59.99999999999999	11453.0	0.164485952296388	0.0325620378167561	4520
157.3172981459582	59.99999999999997	59.99999999999999	12125.0	0.1486976313523348	0.0535461640814325	4726
138.11697407757552	59.99999999999999	59.99999999999999	13869.0	0.1486784252823074	0.0845294964977417	5902
119.41156520940947	59.99999999999999	59.99999999999999	17446.0	0.1628057119213862	0.0880890743412379	7282
101.59238066836647	59.99999999999999	59.99999999999999	20083.0	0.1695748221858309	0.0828206440264407	8297
85.31276194255331	59.99999999999997	59.99999999999999	21334.0	0.1703248903889205	0.0755610595668054	9080
71.7067950554771	59.99999999999997	59.99999999999999	21468.0	0.1886190378535204	0.1148269288233619	9672
62.60014118222275	59.99999999999999	59.99999999999999	24246.0	0.1899443570985501	0.1536728009757106	11659
60.10618262859341	59.99999999999999	59.99999999999999	27033.0	0.1742321379260044	0.1674117744043833	12866
64.99770548604769	59.99999999999999	59.99999999999999	23376.0	0.1716248144457683	0.131374082243429	11045
75.84715962899699	59.99999999999999	59.99999999999999	21404.0	0.1868848503146447	0.1033625761197014	9429
102.26715474110212	80.00000000000001	59.99999999999999	19937.0	0.1451207690124284	0.0933932484991909	8680
114.40449733788562	80.0	59.99999999999999	20009.0	0.149358233603471	0.0870934287045928	8955
127.87069806358568	80.0	59.99999999999999	19495.0	0.1589947162162334	0.0822374773869376	8546
142.22095913550922	80.0	59.99999999999999	18146.0	0.1718807997619922	0.0772414378034985	7806
157.12874035970202	80.0	59.99999999999999	15953.0	0.1703377720218621	0.0647804266058561	6281
172.34357940832157	79.99999999999999	59.99999999999999	15862.0	0.1670246196147376	0.0593396185986838	6611
172.34357940832157	80.0	59.99999999999999	17443.0	0.1496731168687099	0.0602984842374077	7428
157.12874035970202	80.0	59.99999999999999	18198.0	0.1492595494847997	0.0588378767377632	7591
142.22095913550925	80.0	59.99999999999999	17062.0	0.1449448907176188	0.0621182280869602	7127
127.87069806358564	80.0	59.99999999999999	17365.0	0.1598400366480948	0.0756086301640685	7238
114.40449733788566	80.0	59.99999999999999	20169.0	0.1590745003977682	0.1030113465017322	8330
102.26715474110216	80.00000000000001	59.99999999999999	22449.0	0.1540435725349132	0.0993274410624599	9056
92.06152624638788	80.00000000000001	59.99999999999999	22229.0	0.1775440901663811	0.11279838951037	9154
84.54703078226235	80.0	59.99999999999999	23720.0	0.1960424647041611	0.1340903291422867	10571
80.51827568013462	80.0	59.99999999999999	26577.0	0.180938016616062	0.1541595703101957	12287
80.51827568013462	80.0	59.99999999999999	25442.0	0.1635215415931884	0.1433232950731908	12291
84.54703078226235	80.0	59.99999999999999	22596.0	0.1517508288792041	0.1517508288792041	10632
92.06152624638786	80.0	59.99999999999999	20465.0	0.1408505081709444	0.1193785772680645	9247
116.45594772165816	100.0	59.99999999999999	20767.0	0.1486476115648779	0.1061481792658911	9874
125.93195832035023	99.99999999999996	59.99999999999999	18157.0	0.1450502449170486	0.0868937473988503	8216
136.73057022642718	100.0	59.99999999999999	16977.0	0.160385840487276	0.0543502687219477	7440
148.4745994860103	100.0	59.99999999999999	17017.0	0.1772660944885465	0.056661578306373	6831
160.8468429688601	100.0	59.99999999999999	15463.0	0.1879549409263037	0.0517489499390843	6245
173.57691647154564	99.99999999999996	59.99999999999997	15432.0	0.174645400342441	0.0540114264163443	6082
173.57691647154567	100.0	59.99999999999999	17003.0	0.1614482956384425	0.066125214742435	6812
160.84684296886013	99.99999999999996	59.99999999999999	18041.0	0.1526729721770546	0.0558500273696172	7649
148.4745994860103	100.0	59.99999999999999	17577.0	0.1673289966941217	0.0526898765710732	7438
136.73057022642718	100.0	59.99999999999999	17179.0	0.1494080218843985	0.0518314295257722	6736
125.93195832035026	99.99999999999996	59.99999999999999	19758.0	0.1512498713943799	0.0697948905983891	7900
116.45594772165818	99.99999999999996	59.99999999999999	21372.0	0.1722669677386583	0.0817733264240882	8875
108.73791522639392	100.0	59.99999999999999	22533.0	0.1551235380651126	0.1014686445291288	9244
103.23839622772998	100.0	59.99999999999999	25282.0	0.1728901420522751	0.1291492661707509	11024
100.3654057538162	100.0	59.99999999999999	26129.0	0.1907349567591364	0.1293112772476241	12208
100.3654057538162	100.0	59.99999999999999	24208.0	0.1823968689780412	0.1823968689780412	11709
103.23839622772996	100.0	59.99999999999999	24004.0	0.1577274135680903	0.157318343980893	11498
108.73791522639388	99.99999999999996	59.99999999999999	22973.0	0.1558180620605435	0.1316301197196131	10611
132.03929622189153	120.0	59.99999999999999	21559.0	0.1647900396343055	0.1218512584457886	10145
140.02731373517716	120.0	59.99999999999999	17690.0	0.160290694215339	0.1055085859471173	8217
149.38088721457763	120.0	59.99999999999999	15682.0	0.1657502136311808	0.0687850606830551	7001
159.71173161539804	120.0	59.99999999999999	13904.0	0.1774906048876757	0.0395740892391354	5717
170.65642692674376	120.0	59.99999999999999	12067.0	0.1957308146984049	0.0316434342463348	4802
178.1252510138168	120.0	59.99999999999999	14686.0	0.1835292512203397	0.0580107330570704	6059
166.96137221021584	120.0	59.99999999999999	19253.0	0.182116359557968	0.054233932189386	7930
156.18251198880623	120.0	59.99999999999999	22305.0	0.1834043722675304	0.0703725206755728	9538
146.1357227373037	119.99999999999996	59.99999999999999	22678.0	0.17009535187527	0.0667270969507528	9766
137.1931996689838	120.0	59.99999999999999	22319.0	0.1788816988491861	0.0645296536338044	9730
129.74916725415247	120.0	59.99999999999999	21800.0	0.1941660716727876	0.096000682156194	9385
124.1969983988547	120.0	59.99999999999999	23127.0	0.195560184876169	0.0719562107549372	9622
120.88172026949934	120.0	59.99999999999997	22764.0	0.1789200515914625	0.12197931550688	9598
120.03541944760669	120.0	59.99999999999999	22677.0	0.1741320350715719	0.146018741505302	10444
121.7208895526812	120.0	59.99999999999999	24616.0	0.1688814935959417	0.1500151604042327	11545
125.8145446422139	120.0	59.99999999999999	23411.0	0.1808405700540922	0.1292842775104198	10983
148.51162343615562	140.0	59.99999999999999	22334.0	0.189198881973781	0.1548747157358014	10514
155.96520714893543	140.0	59.99999999999999	19191.0	0.1798794341857859	0.1184511776705027	8720
164.95847674333172	140.0	59.99999999999999	15954.0	0.2085747344083643	0.0853059828848273	6529
174.88263561500165	140.0	59.99999999999999	13033.0	0.2053943139202124	0.0797109179276114	4990
174.88263561500167	140.0	59.99999999999999	17912.0	0.2029010743043815	0.0797594759559693	7580
164.95847674333174	140.0	59.99999999999999	23045.0	0.1972893217707046	0.0649200084833685	9384
155.96520714893546	140.0	59.99999999999999	24654.0	0.1906532775058668	0.0956967814753384	10756
148.51162343615562	140.0	59.99999999999999	24084.0	0.207042433681291	0.0879832181743683	10487
143.1593753027404	140.0	59.99999999999999	23737.0	0.2070964981758469	0.0921183657835933	9749
140.35661561533004	140.0	59.99999999999999	22289.0	0.2260394100877201	0.1303191622512076	9996
140.35661561533004	140.0	59.99999999999997	24834.0	0.2032026169572691	0.2032026169572691	11553
143.1593753027404	140.0	59.99999999999999	24687.0	0.194409919466798	0.190803337142741	11825
165.37356593385474	160.00000000000009	59.99999999999999	23912.0	0.2062150273684532	0.1690762789106872	11077
172.72535726084104	160.00000000000003	59.99999999999999	22091.0	0.2234601031137307	0.1043578869291739	9464
178.5131802669751	160.00000000000003	59.99999999999999	18026.0	0.2051505402505008	0.0843676960492007	7071
170.03814935614227	160.0	59.99999999999999	25024.0	0.1952055321165864	0.1150596221233114	10402
163.5019157454347	160.00000000000003	59.99999999999999	30583.0	0.2236140653145704	0.1245969596152796	13878
160.2255655948301	160.00000000000003	59.99999999999999	24434.0	0.2085366568020026	0.1603402784454548	10630
160.89728987284985	160.00000000000003	59.99999999999999	24428.0	0.1976317573890009	0.1862338220450607	11795
180.0	180.0	59.99999999999999	24363.0	0.2110149455476208	0.1629018098793001	11237
80.00000000000001	0.0	80.0	26777.0	0.2113922084927643	0.1463712747419865	11673
107.02702052735565	19.99999999999994	80.0	21035.0	0.1854173408885557	0.1325319566841929	9268
157.49482030272978	19.99999999999997	80.0	17857.0	0.1968597577169243	0.1010026252949494	7657
151.87304835882816	19.99999999999997	80.0	19296.0	0.1962994766325996	0.1465910721709094	8479
101.45309958530092	19.999999999999957	80.0	23330.0	0.196032772663474	0.1456635099061616	10493
52.29486065965282	19.999999999999996	80.0	27749.0	0.1991017778758763	0.1706428166188181	13139
20.201395309696423	19.99999999999997	80.00000000000001	43323.0	0.2565029882338384	0.2198509269891564	20399
57.59306047143022	20.00000000000001	80.0	28900.0	0.2120472888650451	0.1720874769277051	13542
101.18270497465676	39.99999999999999	79.99999999999999	20416.0	0.1720628516901156	0.0901164284859374	9334
128.56913596351578	39.99999999999999	80.0	17118.0	0.1964085864699829	0.0719058809143733	7516
156.52985049539748	39.99999999999999	79.99999999999999	13993.0	0.1989903434543151	0.0455448575469272	5712
175.30171140995614	39.99999999999999	80.0	14588.0	0.1999225255100671	0.0925109063116908	6389
147.1725772566536	40.00000000000001	80.0	16712.0	0.1735881367044962	0.1202762060791185	7287
119.3510389495082	39.99999999999997	80.0	18175.0	0.1684197942441191	0.1153584266474746	7922
92.29343598323408	39.99999999999999	80.0	19977.0	0.1531125834135691	0.1054762922053533	8457
67.07642430200471	39.99999999999999	80.0	20804.0	0.1646475330833406	0.1053002799065525	8394
46.896989552496585	39.99999999999999	80.0	24260.0	0.1754296321222081	0.1600806459216881	10878
40.29858729208794	39.99999999999999	80.0	30935.0	0.190749480446727	0.1890526791380866	14832
52.673829435937	40.00000000000001	80.0	26387.0	0.1651587237084803	0.1539434798949525	12409
75.15508787234563	39.99999999999999	79.99999999999999	22742.0	0.1546639071718889	0.1282879507266631	10042
105.44784906725536	59.99999999999999	80.0	19795.0	0.1521336996965709	0.0925437207855891	8277
123.50845387115544	59.99999999999997	80.00000000000001	18136.0	0.1454853587156553	0.0626797647336094	7669
142.35150849080702	59.99999999999999	80.0	15283.0	0.1576993456574298	0.0454596641983569	6340
161.62359194897192	59.99999999999999	80.0	13184.0	0.1737976820910874	0.0350203906503694	4616
178.91747361260852	59.99999999999999	80.0	11814.0	0.1675557192985261	0.0268427761349183	4121
159.46916951375945	59.99999999999999	80.0	12867.0	0.1698135847509797	0.048988975623558	5018
140.23145214205857	59.99999999999997	80.0	13131.0	0.1496584419361556	0.0536045307362428	5222
121.45498570032684	59.99999999999999	80.0	14377.0	0.1493724150957782	0.0769366846291545	6198
103.51140040920876	60.00000000000001	79.99999999999999	18224.0	0.1573207288617991	0.0946469853304415	7795
87.01583171398704	59.99999999999999	80.0	20449.0	0.1498556603491148	0.0978518693881196	8752
73.03586890430978	59.99999999999999	80.0	20913.0	0.1599395311231265	0.0862698416316245	8919
63.32007847653515	59.99999999999999	80.0	21296.0	0.1678837295146793	0.1200611944450887	9596
60.011807418909534	59.99999999999999	80.0	26425.0	0.1925920677948414	0.1374740588093367	12099
64.12026412419934	59.99999999999999	80.0	25814.0	0.1849072322800329	0.1145069816343278	11918
74.41695484462844	59.99999999999999	80.0	21072.0	0.1590113247990776	0.0863103421611955	9284
88.74921808863107	59.99999999999997	80.0	19879.0	0.1575778160651462	0.1042879667365655	8360
114.40449733788564	80.0	80.0	19418.0	0.1381569588540599	0.0922968012088939	8126
127.87069806358564	79.99999999999999	79.99999999999999	18946.0	0.140898899610664	0.0735309749242494	7954
142.22095913550925	80.0	80.0	18539.0	0.145976452278432	0.0711491686506186	7744
157.12874035970202	80.00000000000001	80.0	17978.0	0.1829446410197815	0.0723126160832388	7206
172.34357940832157	80.0	80.0	16821.0	0.1964724154054935	0.0730482155380397	6547
172.34357940832157	79.99999999999999	80.0	15301.0	0.180607700444573	0.0658649120903666	5826
157.12874035970205	80.0	80.0	15926.0	0.1435495838665982	0.0578417006313894	6548
142.22095913550925	80.0	80.0	16537.0	0.14334645801005	0.0530257944815439	6910
127.87069806358568	80.0	80.0	15832.0	0.1526088636218389	0.0540071315097082	6396
114.40449733788564	79.99999999999999	79.99999999999999	17785.0	0.1615657462255746	0.0742789749014683	6880
102.26715474110212	80.0	80.00000000000001	20637.0	0.161047250100571	0.0966199618156154	8081
92.06152624638788	79.99999999999999	80.0	23014.0	0.1804926546436714	0.0789192125198457	8948
84.54703078226238	80.0	80.0	23429.0	0.1912403063339526	0.079160347815002	9511
80.51827568013462	80.0	79.99999999999999	24963.0	0.18117983693023	0.1397981638239442	10713
80.51827568013464	80.0	80.0	30180.0	0.1708540854371979	0.1666235830717672	13472
84.54703078226238	80.0	80.0	26315.0	0.1797263495616561	0.1424020053449276	11987
92.06152624638784	79.99999999999999	80.0	21050.0	0.154949364933757	0.1138989329608876	9128
102.26715474110212	80.0	80.0	19760.0	0.1398520823558992	0.0985843146682531	8324
125.93195832035028	100.0	80.0	20060.0	0.1590249460534106	0.1330024426347137	8653
136.73057022642718	100.0	80.0	18052.0	0.1482337170375871	0.0823294017999987	8096
148.4745994860103	100.0	79.99999999999999	16746.0	0.1788883219934503	0.0682718994888032	7400
160.8468429688601	99.99999999999996	80.0	16630.0	0.175447085953264	0.0500036005843593	6700
173.57691647154564	100.0	80.0	14780.0	0.1793020938569778	0.0530333245586014	5883
173.57691647154564	100.0	80.0	13940.0	0.1714497767033352	0.0781456899094891	5723
160.84684296886013	99.99999999999996	80.0	15294.0	0.1468850177873037	0.0367908957083398	6278
148.4745994860103	100.0	79.99999999999999	15743.0	0.1662954512390296	0.0423965572484278	6232
136.73057022642718	100.0	79.99999999999999	15962.0	0.145545128448548	0.0458046731429644	6404
125.93195832035028	100.0	80.0	17036.0	0.1516493671672744	0.0579514360249541	6932
116.45594772165818	100.0	79.99999999999999	20214.0	0.1488869323627373	0.0763175164099138	8278
108.73791522639397	100.0	79.99999999999999	22225.0	0.1511338022236604	0.0609354452543571	9174
103.23839622772996	99.99999999999996	80.0	22526.0	0.1564406759729374	0.0716531870372879	9025
100.36540575381622	100.0	79.99999999999999	26751.0	0.1773498719445503	0.1335898416024327	11015
100.36540575381622	100.0	80.0	29169.0	0.1878601914854495	0.1377369757662913	12736
103.23839622772996	100.0	80.0	23940.0	0.1800907827463816	0.1189883140413425	10725
108.73791522639392	100.0	80.0	22016.0	0.1552482449309994	0.1336856692780235	9356
116.45594772165818	100.0	80.0	21160.0	0.1438323699036223	0.1207173450195279	9099
139.0650307373511	120.0	79.99999999999999	19435.0	0.1765906122388068	0.1214666022082586	8932
148.28643438462018	120.0	79.99999999999999	16259.0	0.1534113192531834	0.1149663605483419	7617
158.52712775309163	120.0	79.99999999999999	13996.0	0.1651206194139655	0.0714824994945064	6481
169.4207698417623	120.0	79.99999999999999	13516.0	0.1933388623697625	0.0624832513241339	5804
179.37500929625506	120.0	80.0	11645.0	0.1928525707350744	0.0517721359861048	4799
168.18893267345885	120.0	79.99999999999999	12550.0	0.1891429208798735	0.045302860535941	5097
157.35055931337902	120.0	80.0	16228.0	0.1698889369685769	0.0376850076223208	6829
147.2045383992137	120.0	80.0	18721.0	0.1735785835467056	0.0562922383887515	7657
138.1201425007049	120.0	79.99999999999999	19792.0	0.1693845222017191	0.0751609842067295	8090
130.489849699459	120.0	79.99999999999999	19995.0	0.1697203144836279	0.0754596688010476	8066
124.70902446367472	120.0	79.99999999999999	20302.0	0.1777366717394219	0.0640978563130753	7879
121.13110002566016	120.0	80.0	21972.0	0.1812502655098853	0.0682748617984746	8861
120.00393611847733	120.0	80.0	22820.0	0.1856428581873656	0.1042082342616963	9215
121.4109085627371	120.0	80.0	21912.0	0.17924156212537	0.125585925900912	9619
125.24835447929225	120.0	79.99999999999999	21650.0	0.1807226323417287	0.1273074868473056	9608
131.2534046807239	120.0	79.99999999999999	21268.0	0.1566597872442036	0.1287211112406307	9626
153.2803841662292	140.0	80.0	20712.0	0.1826619174328693	0.1489664555848784	9554
161.82677743068712	140.0	80.0	18152.0	0.1758605829874104	0.0994986727344925	8619
171.50939738695757	140.0	80.0	14817.0	0.2037135020219012	0.071440663455766	6767
178.2903784416489	140.0	80.0	12256.0	0.2229215827358179	0.0788054998709031	4784
168.19367495845944	140.00000000000003	80.0	14424.0	0.2241638323619474	0.0591541318477625	5769
158.82145769949827	140.00000000000003	79.99999999999999	18683.0	0.1914773075228366	0.0626146138748503	7439
150.788828303783	140.0	80.0	21576.0	0.180414839705835	0.0916641570951587	9238
144.67907778269625	140.0	80.0	22441.0	0.2036422809610847	0.0714160152220265	9593
140.98710893655306	140.0	80.0	23794.0	0.2197609662286103	0.0611919709401453	9978
140.03969419337636	140.0	80.0	22811.0	0.223043845812621	0.0898428894758568	9646
141.924577778934	140.0	80.0	23227.0	0.2018477153911857	0.1727384239646989	10194
146.46881358736135	140.00000000000003	79.99999999999997	23501.0	0.200179390388434	0.1784706235131465	10710
167.9629647722318	160.00000000000003	80.0	23099.0	0.218442057866055	0.1605134390583434	10578
176.0564120370669	159.99999999999997	80.0	22299.0	0.2340487851140953	0.1370490850196664	9740
175.0886062943582	160.00000000000003	80.0	17688.0	0.2106764786313152	0.0798752810629124	7312
167.18270738037293	160.00000000000003	79.99999999999999	22055.0	0.1893181227723094	0.1071135473765717	8696
161.78559159202234	160.00000000000003	80.0	28681.0	0.2178696848395974	0.1031855002868966	13081
160.0062927947551	160.00000000000003	80.0	26890.0	0.2250571331560512	0.1259240851818893	11494
162.2218902494579	160.00000000000003	80.0	23254.0	0.1892019992080001	0.1820456380000565	10226
180.0	180.0	80.0	24656.0	0.2267015404211014	0.1886897179971071	11334
100.0	0.0	100.0	23820.0	0.2083341552698125	0.1329893972948759	10210
126.6047486124842	19.99999999999994	99.99999999999996	19750.0	0.2051141789397456	0.1012056506002297	8883
177.18641304129568	19.999999999999957	100.0	16055.0	0.1932913465842528	0.1138902135809109	6570
132.21429446710485	19.999999999999996	100.0	19599.0	0.1832362387971862	0.1612041961443002	8819
82.05292274003102	19.999999999999957	100.0	26700.0	0.186967564217746	0.1632449211764381	12304
34.75493623554208	19.99999999999997	100.0	34180.0	0.1986082506449995	0.1881746393771234	16779
30.286110944760296	19.999999999999996	100.0	38594.0	0.25340944482229	0.25340944482229	18679
76.55863726347383	19.999999999999996	100.0	25121.0	0.1954942733282899	0.1809256686837629	11402
119.35103894950818	39.99999999999999	100.0	18976.0	0.1768978344732146	0.1045753463422993	8455
147.17257725665357	39.99999999999999	100.0	14987.0	0.1880574334545903	0.0650111561868137	6056
175.30171140995614	39.99999999999999	100.0	12362.0	0.1992605410837672	0.0525492678535936	5026
156.52985049539748	39.99999999999999	100.0	14535.0	0.1967132340743167	0.0924732246104388	5866
128.56913596351578	39.99999999999999	100.0	17878.0	0.1669492403148142	0.1170242317388545	7582
101.1827049746568	39.99999999999999	100.0	21444.0	0.1760728573052813	0.1243154734047855	9522
75.15508787234566	40.00000000000001	100.0	22834.0	0.1653969098197174	0.1031915374571397	9768
52.673829435937	40.00000000000001	100.0	22952.0	0.1846567948545453	0.1084542078164975	9969
40.29858729208794	39.99999999999999	100.0	29236.0	0.1748817441059774	0.1679204026304524	13347
46.89698955249652	39.999999999999964	100.0	30991.0	0.1833656134995418	0.1779117178066046	14682
67.07642430200472	40.00000000000001	100.0	25918.0	0.1695794804340173	0.1434103513854376	12001
92.29343598323403	39.99999999999999	100.0	22508.0	0.1621361010989253	0.1077366511732502	10089
121.45498570032682	59.99999999999999	100.0	20463.0	0.1636379485911786	0.0758691839658647	8907
140.23145214205854	59.99999999999997	99.99999999999996	17812.0	0.1643771764826183	0.0486904287968843	7450
159.46916951375937	59.99999999999997	99.99999999999996	15393.0	0.1641259710715711	0.0318536551841201	6042
178.9174736126085	59.99999999999999	100.0	14786.0	0.1766852401529327	0.0373289310133774	5135
161.62359194897198	59.99999999999997	99.99999999999996	13107.0	0.1725188859145955	0.0576256284057811	4508
142.35150849080705	59.99999999999997	100.0	14700.0	0.1535752503830706	0.0580660860722813	5502
123.50845387115544	59.99999999999997	100.0	16223.0	0.1645868560644596	0.0714968025062964	6373
105.44784906725532	59.99999999999999	100.0	17216.0	0.1565419079213297	0.0888491429754834	6973
88.74921808863111	59.99999999999999	100.0	20744.0	0.1514229894971665	0.0914282052021163	8610
74.41695484462844	59.99999999999999	99.99999999999996	21215.0	0.1674527389841704	0.0971163153176842	8967
64.12026412419928	59.99999999999997	100.0	20799.0	0.1573466565703977	0.0797198290728792	8708
60.01180741890951	59.99999999999999	99.99999999999996	25696.0	0.1785256961194461	0.1469342640193892	10919
63.3200784765351	59.99999999999999	100.0	30132.0	0.2030353691186557	0.1587925820582494	13741
73.03586890430974	59.99999999999999	100.0	27225.0	0.1771971909967705	0.1451111730698308	11991
87.01583171398701	59.99999999999999	99.99999999999996	23779.0	0.1523973757882742	0.1021721309428459	10293
103.51140040920868	59.99999999999999	99.99999999999996	21999.0	0.1493273227800408	0.0757079482766978	9545
127.87069806358568	80.0	100.0	19838.0	0.1479077773529039	0.0742548199958698	8264
142.22095913550925	79.99999999999999	100.0	20126.0	0.1349791804851749	0.0664562342645246	8428
157.12874035970202	80.0	100.0	20048.0	0.1593768660454283	0.0725226631240945	8419
172.34357940832157	80.0	100.0	20003.0	0.193230182976688	0.0901433174370072	7889
172.34357940832157	80.0	100.0	18881.0	0.1862109143919971	0.0743479675159218	7563
157.12874035970202	80.0	100.0	16622.0	0.174506020996674	0.0808204844195847	6728
142.22095913550925	79.99999999999999	100.0	17738.0	0.147420284754978	0.0745605525862723	7450
127.87069806358568	80.0	100.0	18426.0	0.1386962063088841	0.0771714293932431	7478
114.40449733788564	80.0	100.0	19077.0	0.1678099577129665	0.0662457312191248	7796
102.26715474110212	80.0	100.0	20397.0	0.14991462686922	0.0924175925414694	8145
92.06152624638784	80.0	100.0	21966.0	0.1499966826043401	0.0876955389794491	8763
84.54703078226235	79.99999999999999	100.0	23671.0	0.1567097737625666	0.0904659124424438	9676
80.5182756801346	80.0	100.0	25698.0	0.1747076642066369	0.0627801478250599	10462
80.5182756801346	80.0	100.0	27825.0	0.1814987200449323	0.113127220054603	11512
84.54703078226235	80.0	100.0	32190.0	0.1767237356991874	0.1319414404991077	14226
92.06152624638784	79.99999999999999	100.0	27546.0	0.1620793631676418	0.119644701882275	12161
102.2671547411021	79.99999999999999	100.0	23265.0	0.1442646369000352	0.0840254542294183	9989
114.40449733788562	79.99999999999999	100.0	20553.0	0.1391399504715252	0.0774805762721363	8477
136.73057022642718	100.0	100.0	20545.0	0.1495750343097109	0.1065761867869047	8597
148.4745994860103	100.00000000000004	100.0	19246.0	0.1483756261968055	0.1067042594256189	8403
160.84684296886013	100.0	100.0	18489.0	0.1699677202274787	0.077649660216506	7882
173.57691647154564	100.0	100.0	17939.0	0.1789810460472313	0.0616260342540008	7431
173.57691647154564	99.99999999999996	100.0	16608.0	0.1857415971039598	0.0721906593925301	6717
160.84684296886013	100.0	100.0	15899.0	0.1861788655636644	0.0784495558511116	6749
148.4745994860103	99.99999999999996	100.0	17069.0	0.1549000392973731	0.0620466065306526	7173
136.73057022642718	100.0	100.0	16944.0	0.1556783524438677	0.0563004426213552	6772
125.93195832035028	100.00000000000004	100.0	16753.0	0.1591291145687181	0.0479389694747777	6526
116.45594772165818	100.0	100.0	18954.0	0.1427617166397939	0.0544010174598626	7415
108.73791522639392	100.00000000000004	100.0	21795.0	0.1579429685307777	0.0685537836548535	8756
103.23839622773	100.00000000000004	100.0	23067.0	0.1690882084768408	0.0618199618732514	9589
100.3654057538162	100.0	100.0	24978.0	0.1914940732418363	0.0709926649841458	9923
100.3654057538162	100.0	100.0	26578.0	0.1700597525165704	0.1172313957704946	11208
103.23839622772998	100.00000000000004	100.0	29889.0	0.1810043120615122	0.121850614739166	12747
108.73791522639392	100.0	100.0	26727.0	0.1685323435169544	0.1023385078446304	11808
116.45594772165816	100.0	100.0	22930.0	0.1718643385401099	0.096261369657287	10084
125.93195832035028	100.0	100.0	22236.0	0.1438650585222089	0.1029123883784246	9672
147.2045383992137	120.0	100.0	21527.0	0.1657333349039104	0.1112776766951033	9471
157.35055931337902	120.0	100.0	18770.0	0.1621903534702969	0.1376124614141036	8912
168.18893267345885	120.0	100.0	15994.0	0.1686727515559208	0.1114080746074372	7349
179.37500929625506	120.0	100.0	14465.0	0.1833546999252565	0.0759627692835559	6428
169.42076984176234	120.0	100.0	13360.0	0.1758804667745052	0.074563763958849	5738
158.5271277530916	120.0	100.00000000000004	14239.0	0.1863532141281251	0.0669822400232231	5830
148.28643438462018	120.0	100.0	17582.0	0.1752327924869262	0.0506277730781166	7440
139.0650307373511	120.0	100.0	18373.0	0.185688201735715	0.0489230539062314	7717
131.2534046807239	120.0	100.0	20543.0	0.1677329237099826	0.0718368339821413	8297
125.24835447929225	120.0	100.0	21015.0	0.1779642016055301	0.0607866905791166	8332
121.41090856273712	120.0	100.0	21639.0	0.1826384574905194	0.0584907800929617	8007
120.00393611847733	120.0	100.00000000000004	23561.0	0.1806709533527882	0.082754350447698	9495
121.13110002566016	120.0	100.0	24726.0	0.1836267829042316	0.1441804615635361	10556
124.70902446367468	120.0	100.0	23779.0	0.1845845120703406	0.1258778369150251	10264
130.489849699459	120.0	100.0	21990.0	0.170584669984951	0.1106706853252124	9456
138.12014250070487	120.0	100.0	22320.0	0.1556072143563643	0.1192751225775842	9471
158.82145769949824	140.00000000000003	100.00000000000004	21915.0	0.1808698968769101	0.1227716762973885	9928
168.19367495845944	140.00000000000003	100.0	18994.0	0.1846814187405237	0.0978809733698958	8943
178.29037844164887	140.0	100.0	16100.0	0.1845179216108546	0.0976294725757127	7902
171.50939738695757	139.99999999999997	100.0	14398.0	0.2073748005438255	0.070018555947783	6282
161.82677743068712	140.0	100.0	15728.0	0.2071312736905269	0.0556873894071337	6300
153.28038416622925	140.0	100.0	16972.0	0.2045743751094207	0.0355894744508998	6785
146.46881358736135	140.00000000000006	100.0	19820.0	0.2086368075570415	0.0745455913418508	8253
141.924577778934	140.0	100.0	20833.0	0.1934364342978755	0.0685674956162259	8603
140.03969419337636	140.0	100.0	24441.0	0.2123404616701572	0.084940940941312	10613
140.98710893655303	139.99999999999997	100.0	23464.0	0.2271240769221985	0.0719610724497676	9698
144.67907778269625	140.0	100.0	23338.0	0.2059233558848038	0.1011122269935635	9741
150.78882830378296	140.0	100.0	23788.0	0.2134770213015712	0.1268189558288158	10048
170.91247308949897	160.00000000000009	100.0	22741.0	0.1996675821195125	0.1709139462598569	10404
179.50393700323357	160.00000000000003	99.99999999999996	22191.0	0.2082977110236694	0.1312447115435879	9832
171.80920938711392	160.00000000000003	100.0	21048.0	0.2062498837558996	0.0914440665295789	8921
164.71145988741117	160.00000000000006	100.0	19590.0	0.1990398890192948	0.0925238924479757	7710
160.62445240513313	160.00000000000003	100.0	25272.0	0.2134237235913311	0.0999005704880285	10680
160.40060363003562	160.00000000000003	99.99999999999996	29107.0	0.2324174430367606	0.1089927820215164	12931
164.0875259478411	160.0	100.0	24755.0	0.1903892032759769	0.1725091003942604	10571
180.0	180.0	100.0	23973.0	0.2249344882453594	0.1925713889171998	10745
120.0	0.0	120.0	21176.0	0.2174182712927787	0.1231269029352748	8795
146.25061668846638	19.999999999999957	120.0	18466.0	0.1974454997987559	0.1056735940209548	7894
163.11935612850544	19.99999999999994	120.0	16426.0	0.2106931946703462	0.1540166191720789	6690
112.6127555397301	19.999999999999957	120.0	21647.0	0.1935074288176215	0.1570339894623523	9574
62.94989777837098	19.99999999999997	120.0	29561.0	0.1937138001582818	0.1862067433850537	13716
21.74160415745064	19.999999999999996	120.0	42287.0	0.2190367694731644	0.2100305108373097	20268
47.0968557857458	19.999999999999957	120.0	31978.0	0.2456231094860845	0.1925117909557769	14875
95.89482744254408	19.999999999999957	120.0	23026.0	0.1954759660201658	0.1627280597199298	10432
137.84814545182678	39.99999999999999	120.0	18790.0	0.1811613494668892	0.0872902703553616	7971
165.9093476337366	39.99999999999999	120.0	13796.0	0.1886134388580428	0.0770171136586424	5594
165.9093476337366	39.99999999999999	120.0	12933.0	0.1985898158591798	0.0931194447398564	4909
137.84814545182678	39.99999999999997	120.0	16198.0	0.1868097728612649	0.1035989307341549	6649
110.21358731079212	39.99999999999999	119.99999999999996	20478.0	0.173272423234971	0.1228036930176561	8553
83.59445023255736	39.99999999999999	120.0	25106.0	0.1659634091527047	0.1378058716319673	10955
59.50832112211906	39.99999999999999	120.0	25051.0	0.1683633929101361	0.114802105270401	10798
42.61192517632741	40.00000000000001	120.0	25612.0	0.1603370675891711	0.1203038518003536	11950
42.61192517632734	39.99999999999999	120.0	30571.0	0.1808700988029597	0.1627198918046459	13670
59.50832112211898	39.999999999999964	120.0	28057.0	0.1886726318360866	0.1855047268385858	12987
83.59445023255729	39.99999999999997	120.0	26795.0	0.1693958037352414	0.1423973629375061	12632
110.2135873107921	39.99999999999997	120.0	22374.0	0.1904984178248649	0.0862412803436466	10207
138.11697407757552	59.99999999999997	120.0	20346.0	0.1649729289092024	0.0800170268418848	8800
157.31729814595818	59.99999999999997	120.0	16779.0	0.1677042368493916	0.0533836121699584	6758
176.75254969363428	59.99999999999999	120.0	15527.0	0.1666226797826897	0.0576217159863825	5990
163.78027819084173	59.99999999999997	120.0	15228.0	0.1790137425854848	0.0672773725378527	5727
144.47675465202047	59.99999999999997	120.0	14835.0	0.1709669421807162	0.0834340380976173	5875
125.57136412993614	59.99999999999997	120.0	16860.0	0.1456408148146264	0.0929162735535317	6828
107.40069378212348	59.99999999999997	120.0	20699.0	0.1666720849226524	0.082405004837367	8485
90.5111081087618	59.99999999999997	120.0	22289.0	0.1403976858815187	0.1081868549975203	8969
75.84715962899703	59.99999999999999	120.0	22807.0	0.1501669596818496	0.117639623132198	9559
64.99770548604766	59.99999999999997	120.0	21678.0	0.1737216184822526	0.1226315080745525	9770
60.10618262859341	59.99999999999999	120.0	24205.0	0.158374744490185	0.0917736665501737	10865
62.60014118222273	59.99999999999999	120.0	25732.0	0.1904445616872945	0.1188150153410157	10939
71.70679505547709	59.99999999999997	120.0	28560.0	0.2017966892631148	0.1353696573808002	12294
85.3127619425533	59.99999999999999	120.0	28794.0	0.1849718015179479	0.12863883042993	13279
101.59238066836647	59.99999999999997	120.0	26645.0	0.1625440127791865	0.1077022915377686	11701
119.41156520940945	59.99999999999999	120.0	23564.0	0.159344947273665	0.0846536732557915	10259
142.22095913550922	79.99999999999999	120.0	20523.0	0.1662044607184767	0.0781608909783468	8636
157.12874035970202	80.0	120.0	20968.0	0.1625189986589574	0.0751119709706329	9022
172.34357940832157	80.0	120.0	21565.0	0.1795580035275793	0.0900057720509971	9150
172.34357940832157	79.99999999999999	120.0	20806.0	0.1729804999189207	0.0796434486803053	8417
157.12874035970202	79.99999999999999	120.0	19144.0	0.183291144597023	0.0832597876132241	7899
142.22095913550925	80.0	120.0	17840.0	0.162776305499331	0.1026029807228178	7721
127.87069806358568	80.0	120.0	20884.0	0.1594592461077633	0.0936791111216127	9049
114.40449733788564	80.0	120.0	23987.0	0.1439277125861367	0.1063454039938269	10519
102.26715474110212	79.99999999999999	120.0	23599.0	0.1624861028835058	0.1095044357069841	10084
92.06152624638784	79.99999999999999	120.0	24708.0	0.1508609699355209	0.1051899335282837	10280
84.54703078226234	79.99999999999999	120.0	25054.0	0.149861887153123	0.0825564022281264	10546
80.5182756801346	80.0	120.0	26431.0	0.1563860297989996	0.0873269784512658	11018
80.5182756801346	79.99999999999999	120.0	29198.0	0.172866858348614	0.0817090687414884	11934
84.54703078226235	80.0	120.0	28176.0	0.1814980658162711	0.1049315785222376	11643
92.06152624638786	80.0	120.0	31437.0	0.1755377159612305	0.1468371991139614	13361
102.26715474110212	80.0	120.0	30408.0	0.1423745950432627	0.1162793620087985	13304
114.4044973378856	79.99999999999999	120.0	25296.0	0.145780032223966	0.0921296269270745	10899
127.87069806358564	79.99999999999999	120.0	22653.0	0.1712548776911625	0.095208424516157	9858
148.4745994860103	100.0	120.0	22380.0	0.156985879293701	0.1075820259417224	9649
160.8468429688601	100.0	120.0	22802.0	0.1495681402846714	0.1054143569427534	9745
173.57691647154564	100.0	120.0	21333.0	0.1689618982382244	0.1120147956327005	9049
173.57691647154567	100.0	120.0	18712.0	0.171487092561292	0.0824341916203968	7896
160.84684296886013	100.0	120.0	17397.0	0.1775868964351267	0.0864046339651388	7206
148.4745994860103	100.0	120.0	16432.0	0.1759876271191079	0.0946647920167427	6858
136.73057022642718	100.0	120.0	18802.0	0.1579492347061494	0.0847044306233574	7455
125.93195832035028	100.0	120.0	21068.0	0.1529459373859061	0.0858979860493099	8502
116.4559477216582	100.0	120.0	21376.0	0.1544049405885968	0.0782146629472937	9020
108.73791522639392	100.0	120.0	24129.0	0.1426855556636789	0.0764552181286588	10143
103.23839622772998	100.0	120.0	25568.0	0.149382843823531	0.084808793603613	10675
100.3654057538162	100.0	120.0	26768.0	0.1619656111210585	0.0902128826348537	11100
100.36540575381622	100.0	120.0	28999.0	0.2030198481181158	0.1009479499509405	11877
103.23839622772996	100.0	120.0	29292.0	0.1867545851251947	0.1441507218310241	12541
108.73791522639392	100.0	120.0	31806.0	0.1841148566673462	0.1408383965700784	13809
116.45594772165816	100.0	120.0	30431.0	0.1430618839445925	0.1210819786477554	14088
125.93195832035026	100.0	120.0	24617.0	0.1639018976837642	0.091458143380179	11096
136.73057022642718	100.0	120.0	23470.0	0.1547187606951725	0.0905845467970597	10293
156.18251198880623	120.0	120.0	24060.0	0.1731852497687084	0.1221029870467578	10709
166.9613722102158	120.0	120.0	22274.0	0.1641528475747868	0.1178056168496845	10245
178.1252510138168	120.0	120.0	19451.0	0.1763064015473098	0.1136004619898556	9163
170.6564269267438	120.0	120.0	15674.0	0.1760582905103655	0.0928461760952437	7170
159.71173161539804	120.0	120.0	13867.0	0.1923144821799546	0.0795546297633012	6364
149.38088721457763	120.0	120.0	16357.0	0.1703563863746679	0.0899607092023425	7103
140.02731373517716	120.0	120.0	20531.0	0.1700087789968646	0.1025004507600109	8773
132.03929622189153	120.0	120.0	22007.0	0.1675320454239547	0.07861471389447	9516
125.81454464221396	120.0	120.0	23158.0	0.1643466188220188	0.0844902668969868	9678
121.72088955268116	120.0	120.0	23273.0	0.1696569458747518	0.0602446914656786	9491
120.03541944760669	120.0	120.0	24501.0	0.1726525644063693	0.0544130113097075	9732
120.88172026949933	120.0	120.0	25992.0	0.1808385149235101	0.0844551437080558	10550
124.1969983988547	120.0	120.0	24738.0	0.189806272733332	0.1338694279894326	10965
129.7491672541524	120.0	120.0	26328.0	0.1724322001319831	0.1223537656092107	11595
137.1931996689838	120.0	120.0	23811.0	0.1608822451031911	0.0940327209924077	10272
146.13572273730367	120.0	120.0	24125.0	0.177606266695696	0.1203173485881534	10417
164.95847674333174	140.00000000000003	120.0	23618.0	0.1732731658042592	0.1424508543861503	10043
174.88263561500167	140.00000000000003	119.99999999999996	21354.0	0.1608675127327461	0.1251954489058287	9971
174.88263561500167	140.0	120.0	17900.0	0.2009118942454088	0.1069366270818857	8707
164.95847674333172	140.0	120.0	16690.0	0.2011177788243718	0.0823448557339785	7664
155.96520714893546	140.0	120.0	20046.0	0.1912566783621208	0.08809209958629	8306
148.51162343615562	140.0	120.0	19918.0	0.1866173943794997	0.0673774695133629	8216
143.15937530274047	140.00000000000003	120.0	20442.0	0.1912220303746775	0.0603173070882643	8332
140.35661561533004	139.99999999999997	120.0	20824.0	0.1941936305433687	0.0673222691695723	8465
140.35661561533004	140.0	120.0	25115.0	0.2138152955728625	0.0621541352173701	10676
143.1593753027404	140.0	120.0	23615.0	0.236852678086616	0.0808928557004778	10129
148.51162343615562	140.0	120.0	24045.0	0.2097999077903545	0.076909909129958	9961
155.96520714893543	140.0	120.0	24851.0	0.1768787793291874	0.1307123878476081	10061
174.1321687292421	160.00000000000003	120.0	22614.0	0.1805790837886238	0.1607344089264101	10029
177.0339095433329	160.00000000000003	120.0	22268.0	0.2007107711020546	0.1330559910751607	10146
168.772963051586	160.00000000000009	120.0	23727.0	0.1929678356390775	0.1176451303797406	10420
162.70166978942484	160.00000000000003	120.0	20165.0	0.1968784471130983	0.0915797117379248	8321
160.05647763544945	160.00000000000003	120.0	22769.0	0.1994411403304491	0.0809170250118735	9127
161.39545662497753	159.99999999999997	120.0	27261.0	0.2255731938137589	0.1010186031444225	12125
166.43438644022177	160.00000000000003	120.0	27051.0	0.201566834864419	0.1416159615819422	11409
180.0	180.0	120.0	24685.0	0.2086801871402443	0.1836834357389863	10758
140.0	0.0	140.0	20562.0	0.2010435455244461	0.1245459192486388	8722
165.93214200370738	19.999999999999996	140.0	16717.0	0.2143293640293582	0.1122566970634203	6733
143.44141663698997	19.999999999999957	140.0	18381.0	0.1917719482254861	0.1623992408513528	7670
93.11595111239755	19.999999999999957	140.0	23779.0	0.2044103523732325	0.1619515277990553	10547
44.537488990593765	19.999999999999957	140.0	32340.0	0.226969263809194	0.2106770298140178	15368
23.006841712462663	19.999999999999996	140.0	42892.0	0.2457936527724568	0.2374260954776767	20384
65.65327373162172	19.99999999999997	140.0	27960.0	0.2184210444536576	0.1842300218845684	12747
115.41078046825928	19.99999999999994	140.0	22304.0	0.2104900187089605	0.1295181957460083	9943
156.52985049539743	39.99999999999999	140.0	17859.0	0.1963167697902157	0.0868276382719612	7447
175.30171140995614	39.99999999999999	140.0	13486.0	0.1816724142202029	0.0909102769548449	5548
147.1725772566536	40.00000000000001	140.0	15348.0	0.2039826030073685	0.096684136737478	6037
119.35103894950818	39.99999999999999	140.0	18400.0	0.1875393590184077	0.1245085906177881	7970
92.29343598323406	39.99999999999999	140.0	22889.0	0.1788273531023717	0.1231487498589223	9574
67.07642430200472	39.99999999999997	140.0	27086.0	0.1879936862014128	0.1308665234476392	11612
46.89698955249661	39.99999999999999	140.0	26525.0	0.170769368620506	0.1389487863100197	12552
40.29858729208794	39.99999999999999	140.0	29053.0	0.1734814237561898	0.154009615389531	13897
52.673829435937	39.99999999999999	140.0	28634.0	0.2073623762158992	0.1688406496813461	12968
75.1550878723456	39.99999999999999	140.0	26668.0	0.1947659466130961	0.1762764098909837	12079
101.1827049746568	39.99999999999999	140.0	25745.0	0.187830895804506	0.1215443326250511	12266
128.56913596351578	39.99999999999999	140.0	22543.0	0.180114298516128	0.1062984803465513	9683
155.16827232655095	59.99999999999999	140.0	19077.0	0.1577631207217631	0.0839597100177218	7833
174.58801269498332	59.99999999999999	140.0	15782.0	0.1617072200039603	0.0608559041788346	6044
165.9389473444593	59.99999999999999	140.0	16037.0	0.1593794959514953	0.0722574052720465	6112
146.6068179645195	59.99999999999997	140.0	17036.0	0.1853174562087499	0.0727934560138809	6955
127.64314312299518	60.00000000000001	140.0	17644.0	0.1820901848463158	0.1051422830992465	7217
109.36896388918052	59.99999999999999	140.0	19824.0	0.1569267323732353	0.1183622854391988	8560
92.29979626077927	59.99999999999997	140.0	23524.0	0.1522980357111159	0.125359545210175	10128
77.32370342679934	59.99999999999997	140.0	25427.0	0.153623010709252	0.1361883997738795	11147
65.94928725175926	59.99999999999999	140.0	23656.0	0.1482278629549422	0.1397746660627076	10595
60.29448648532789	59.99999999999997	140.0	23382.0	0.1693120365212012	0.1297019321581127	11027
61.96327632100788	59.99999999999999	140.0	25506.0	0.1745091426374381	0.1076431606389626	11750
70.4327303603849	59.99999999999999	140.0	24418.0	0.2012826317887252	0.1172855224413714	10280
83.64193403076271	60.00000000000001	139.99999999999997	26218.0	0.2067583506375898	0.1212254734838182	11165
99.69188933540056	59.99999999999999	139.99999999999997	28576.0	0.1758746864646458	0.1411523603604386	12735
117.3788327538873	59.99999999999999	140.0	28701.0	0.1877689432232069	0.112277211584324	13241
136.00847996008247	59.99999999999997	140.0	23200.0	0.171557413293477	0.1084910373337627	9826
157.12874035970202	80.0	140.0	22122.0	0.1785751835575209	0.0896678432475499	9355
172.34357940832157	80.0	140.0	21719.0	0.1644756741243427	0.0906913454200922	8867
172.34357940832157	80.0	140.0	21776.0	0.1680973854560258	0.1076869369502906	9116
157.12874035970205	80.00000000000001	140.0	20409.0	0.1756022854643858	0.0849671269871096	8614
142.22095913550925	80.00000000000001	140.0	19741.0	0.2056498880368607	0.1020163519431804	8419
127.87069806358568	80.0	140.0	19090.0	0.1705906152293425	0.1198552054177857	8284
114.40449733788566	80.0	140.0	21374.0	0.1585814788705237	0.1165291624358347	9709
102.26715474110216	80.0	140.0	24654.0	0.1475897319984598	0.1343797764614607	11247
92.06152624638784	79.99999999999999	140.0	25484.0	0.1423114514023705	0.1297545124494855	11602
84.54703078226235	79.99999999999999	140.0	24849.0	0.1475370704212948	0.1312852350544159	10998
80.5182756801346	80.0	140.0	24401.0	0.1554340339857078	0.1325748793945214	10808
80.51827568013462	80.0	140.0	25236.0	0.1694763094882013	0.1177781557971673	10862
84.54703078226238	80.0	140.0	25306.0	0.1800045827136295	0.090163640416877	10514
92.06152624638786	80.0	140.0	24217.0	0.1918697139099963	0.1032028504842539	9809
102.26715474110212	80.0	140.0	28593.0	0.1705924411335853	0.1181467352383438	12271
114.40449733788562	80.0	140.0	29690.0	0.1540603569896609	0.1431143034178253	13031
127.87069806358564	80.00000000000001	140.0	27423.0	0.1640420660722649	0.1125525854105479	11780
142.22095913550922	79.99999999999999	140.0	23422.0	0.1778688944197361	0.1007485947950074	9679
160.8468429688601	100.00000000000004	140.0	23360.0	0.1663220595585794	0.0882890807248354	9650
173.57691647154564	100.0	140.0	24261.0	0.1606091851371512	0.1131340316727411	10314
173.57691647154564	100.0	140.0	23766.0	0.1633157765066764	0.1182715930166071	10114
160.84684296886013	100.0	140.0	20535.0	0.1774248886901097	0.1070286914714731	8851
148.4745994860103	100.0	140.0	17885.0	0.1860279967472707	0.1049830977959106	7783
136.73057022642718	100.0	140.0	16778.0	0.1807039237853128	0.1232976034591962	7740
125.93195832035028	100.0	140.0	18566.0	0.1573788989523654	0.1014686304516901	8169
116.4559477216582	100.00000000000004	140.0	20817.0	0.1481066330309593	0.0910655553388404	8755
108.73791522639392	100.0	140.0	21341.0	0.1541767494628377	0.0968107842062074	9249
103.23839622772998	100.0	140.0	23889.0	0.1430740843970404	0.1100943384653813	10174
100.36540575381622	100.0	140.0	26709.0	0.159139123749023	0.1063387372410191	11746
100.3654057538162	100.0	140.0	26894.0	0.1583141889564097	0.1039245840724171	11898
103.23839622772998	100.0	140.0	26543.0	0.1782995938020297	0.1083520123152081	11098
108.7379152263939	99.99999999999996	140.0	26724.0	0.181883097129467	0.1233740734397956	11689
116.4559477216582	100.0	140.0	28130.0	0.1775950666699976	0.134603266183255	12572
125.93195832035026	100.0	140.0	29610.0	0.1564615359948002	0.1383015429077633	13414
136.73057022642715	100.0	140.0	26127.0	0.1773831816620535	0.1002005905723425	11888
148.4745994860103	100.0	140.0	22901.0	0.1586707642262835	0.0764660478254385	9678
165.7385476501349	120.0	140.0	24951.0	0.1633506900024191	0.1274105298415169	11077
176.87616223919488	120.0	140.0	24188.0	0.1720727136873838	0.1289071272602654	10860
171.89544931642715	120.0	140.0	22405.0	0.1754648336416352	0.1219574614202766	10422
160.90388910471648	120.0	140.0	18275.0	0.1740812245613041	0.1095882174727201	8867
150.48737754430965	120.0	140.0	15203.0	0.1820325873194095	0.1040948666174236	7190
141.00644246347363	120.0	140.0	17054.0	0.1743434521050819	0.1090376953140805	7802
132.84698349552778	120.0	140.0	21294.0	0.1622821055689958	0.0943157159500659	9668
126.40713622001074	120.0	140.0	22958.0	0.163910218958441	0.0956692270855129	10144
122.060761497569	120.0	140.0	25854.0	0.1582514554241899	0.1069195150374698	11188
120.09835616326563	120.0	140.0	26832.0	0.1596306422511327	0.1023414413048285	11606
120.66299955212708	120.0	140.0	25558.0	0.1746537154084477	0.0901672469865351	10684
123.71270393365708	120.0	140.0	24206.0	0.1694824594915377	0.0713479281884265	9651
129.0318874957354	120.0	140.0	24814.0	0.1820483719101948	0.1305957447838319	10493
136.28475398947438	120.0	140.0	26335.0	0.1646919489289824	0.1646919489289824	11666
145.0805148939384	120.0	140.0	26050.0	0.1814953947177276	0.1430963185204342	11647
155.02347548882742	120.0	140.0	24682.0	0.1746361325315409	0.1202326101566599	10776
171.50939738695757	140.00000000000003	140.0	25113.0	0.1652525012046446	0.1318204020501013	10506
178.29037844164887	140.0	140.0	22924.0	0.1673243399242472	0.133989911243574	10527
168.19367495845944	140.0	140.0	19920.0	0.1708672860787644	0.1253906934957595	9408
158.82145769949824	140.0	140.0	18814.0	0.2074738807535057	0.1084109036757783	8850
150.788828303783	140.0	140.0	21433.0	0.192062730754494	0.0997339998760424	9813
144.67907778269625	140.00000000000006	140.0	24327.0	0.1736767394164873	0.1126615589753158	10861
140.9871089365531	140.00000000000006	140.0	23156.0	0.1977367485223257	0.0968171980265925	9481
140.03969419337636	140.0	140.0	22369.0	0.1869305214665263	0.0694467118448836	9347
141.924577778934	140.0	140.0	23479.0	0.2388670657513472	0.0456826415170152	9785
146.46881358736132	140.0	140.0	22136.0	0.2377646298012908	0.0684936495414847	8989
153.2803841662292	140.0	140.0	24852.0	0.2002568945072312	0.0965627472591155	10355
161.82677743068712	140.0	140.0	26156.0	0.1887181739112853	0.1178045882115548	11071
177.52549090557284	160.00000000000006	140.0	24248.0	0.1891483572548471	0.1310235824201148	10137
173.65929801133615	160.00000000000003	140.0	22446.0	0.196002923701542	0.1425719479348696	10389
166.07196339689713	160.0	140.0	24109.0	0.1940029124026899	0.1255149506789726	10999
161.21742839591303	160.00000000000003	140.0	22501.0	0.1932272028785225	0.0957229257212016	9466
160.10042341999073	160.00000000000003	140.0	20571.0	0.1961179505220036	0.0654385018340305	8461
162.95820225044463	160.00000000000006	140.0	25328.0	0.2444903673659331	0.0954993228419706	10838
169.18867373987177	159.99999999999997	140.0	29884.0	0.204853582995797	0.148650256048443	12788
180.0	180.0	140.0	28054.0	0.2162470511013581	0.1974660649329103	11463
160.0	0.0	160.0	21199.0	0.1951014049081	0.1438859626241283	8622
174.37287888323314	19.999999999999996	160.0	16504.0	0.2114917506024059	0.1187721461583234	6494
123.80293280978884	19.99999999999997	160.0	20063.0	0.1918762858517205	0.1596877025922875	8574
73.8169808009442	19.999999999999996	160.0	26641.0	0.2180472039312183	0.1951315528213142	12147
28.21208852113278	19.999999999999996	160.0	37411.0	0.2569944973798831	0.2546965955658257	18085
37.11796883585779	19.999999999999996	160.0	36438.0	0.2256198644612245	0.1955243734822812	17355
84.8138061868376	19.999999999999996	160.0	24598.0	0.2186860072187315	0.1601392099487926	10685
135.02279301408487	19.999999999999957	160.0	21830.0	0.1985333651446292	0.1153792225930249	9628
175.30171140995614	39.99999999999999	160.0	15993.0	0.1740928004218059	0.095935721922598	6775
156.52985049539748	39.99999999999999	160.0	17329.0	0.194321268532486	0.0977891799708928	7025
128.56913596351578	39.99999999999999	160.0	18208.0	0.2103304292815116	0.1163764639174125	7727
101.18270497465682	39.99999999999997	160.0	20546.0	0.1901294802331719	0.1280566444260988	9095
75.15508787234563	39.99999999999999	160.0	24547.0	0.1936785332951812	0.1393191046672551	10282
52.673829435937	39.99999999999999	160.0	27268.0	0.1899613338699603	0.1595660134211824	12097
40.29858729208794	39.99999999999999	160.0	29471.0	0.1858264821702761	0.1541442038950305	13889
46.89698955249655	39.99999999999999	160.0	29186.0	0.1795487021549236	0.1582555455481185	13279
67.0764243020047	39.99999999999999	160.0	26946.0	0.1932632613050704	0.1440960726748852	11959
92.293435983234	39.99999999999999	160.0	23443.0	0.2022446014591765	0.1223230016141971	10679
119.35103894950817	39.99999999999999	160.0	23754.0	0.1957165417597634	0.1066356917580616	10910
147.17257725665357	39.99999999999999	160.0	21544.0	0.1749102748393128	0.120681156845923	9319
172.42412174161709	59.99999999999996	160.0	18014.0	0.1809000933829044	0.1016199880781385	7332
168.0993240586369	59.99999999999997	160.0	16932.0	0.1673478234402145	0.0862714007250767	6554
148.74134028078376	59.99999999999999	160.0	18568.0	0.167816826284099	0.1068842262667027	7417
129.72324737703843	59.99999999999997	160.0	19492.0	0.1772987391709566	0.0963344198329531	8229
111.35174671402736	59.99999999999999	160.0	19232.0	0.1830984343819817	0.1035820224522309	7968
94.11367933724412	59.99999999999999	160.0	21761.0	0.1690833077999696	0.1328043268362231	9551
78.84392631570164	59.99999999999997	160.0	24924.0	0.1610644018742051	0.1488223922750338	11321
66.97181462049758	59.99999999999997	160.0	25589.0	0.1599323700606724	0.1318582667397126	11576
60.5758362627222	59.99999999999996	160.0	24833.0	0.1699612442739118	0.1404455815341755	11622
61.41209205333322	59.99999999999997	160.0	24670.0	0.1634114697312739	0.108306422445038	10867
69.21676253993975	59.99999999999999	160.0	24302.0	0.1886748983705015	0.0862339688931376	10206
82.00538994166014	59.99999999999997	160.0	22064.0	0.234240961926636	0.0785131981354768	8283
97.81109718700424	59.99999999999999	160.0	23479.0	0.2035945857230499	0.0972329818323426	9528
115.35746615624215	59.99999999999997	160.0	25725.0	0.1775014143029298	0.0993564137330998	11262
133.90639411443703	59.99999999999999	160.0	26781.0	0.1751482681610008	0.1061983430417218	12118
153.02239464787516	59.99999999999997	160.0	21523.0	0.1736535773888151	0.1016670253289038	8963
172.34357940832157	80.00000000000001	160.0	21283.0	0.1667021307954972	0.1207719824323279	8746
172.34357940832157	80.00000000000001	160.0	21864.0	0.1542361890858608	0.109112274296418	8890
157.12874035970202	80.0	160.0	21609.0	0.1683743048839237	0.1012521224473237	9103
142.22095913550925	80.0	160.0	19915.0	0.1893755500891517	0.0877488470654992	8244
127.87069806358568	80.0	160.0	19421.0	0.186179281821951	0.104857302884868	8066
114.40449733788564	80.0	160.0	19032.0	0.1755296844519026	0.1367020822653425	8113
102.26715474110216	80.00000000000001	160.0	21253.0	0.16601289066821	0.1345158670647278	9520
92.06152624638786	80.0	160.0	23787.0	0.1493236726630814	0.1290693213039764	10929
84.54703078226238	80.00000000000001	160.0	23780.0	0.1544743855485533	0.1313448839521133	11055
80.51827568013462	80.00000000000001	160.0	22529.0	0.157091649605793	0.1350121064409573	10490
80.51827568013462	80.00000000000001	160.0	21875.0	0.1608156477635548	0.1153379142769412	9455
84.54703078226235	79.99999999999999	160.0	21762.0	0.16576083113047	0.095137844996771	8574
92.06152624638788	80.0	160.0	22338.0	0.1913040876794458	0.0665642470250978	9517
102.26715474110212	80.0	160.0	22291.0	0.1923286187888186	0.0821375750799137	8682
114.40449733788566	80.00000000000001	160.0	26415.0	0.179255819950091	0.092376779328039	11365
127.87069806358568	80.00000000000001	160.0	27918.0	0.1627056800370788	0.1146730881664063	12147
142.2209591355092	80.00000000000001	160.0	26091.0	0.1585128826972516	0.1031542480626574	10681
157.12874035970202	80.00000000000001	160.0	22484.0	0.1655482739846269	0.106356500557335	8784
173.57691647154564	99.99999999999996	160.0	22357.0	0.153166020225255	0.1161166772108774	9229
173.57691647154567	100.0	160.0	23973.0	0.1546856436590027	0.121936427765871	10017
160.8468429688601	99.99999999999996	160.0	23643.0	0.1726159268251517	0.1123710572806835	10077
148.4745994860103	99.99999999999996	160.0	21031.0	0.1814142262912713	0.1164266214389378	9143
136.73057022642718	100.0	160.0	19215.0	0.1913353242526171	0.1197390766932292	8213
125.93195832035028	100.0	160.0	18726.0	0.1912279124150457	0.1353236829308965	8818
116.45594772165818	100.0	160.0	20800.0	0.1729279346653953	0.1362875992558516	9644
108.7379152263939	99.99999999999996	160.0	21667.0	0.1596002231243714	0.1266988045542524	9600
103.23839622772994	99.99999999999996	160.0	20594.0	0.1430960946154803	0.1125692954098452	9419
100.3654057538162	99.99999999999996	160.0	21497.0	0.1381739831649173	0.113969009764646	9565
100.3654057538162	99.99999999999996	160.0	24111.0	0.1509353049832822	0.1190080500020893	10765
103.23839622772996	100.0	160.0	23162.0	0.1577058093162128	0.1119985524788104	9728
108.73791522639392	100.0	160.0	22095.0	0.1708407720680819	0.0854817444168197	8706
116.45594772165816	100.0	160.0	23696.0	0.2011878058065428	0.0895841035157422	10426
125.93195832035028	100.0	160.0	26363.0	0.1991276903825322	0.11920718647178	11141
136.73057022642718	100.0	160.0	27370.0	0.1862423325558082	0.1056723683812103	11653
148.47459948601028	100.0	160.0	25888.0	0.1685184811971607	0.1019769671869958	11028
160.8468429688601	99.99999999999996	160.0	22795.0	0.152806800835014	0.0986848221552083	9463
175.62818975276124	120.0	160.0	24613.0	0.1670247929160314	0.147707634004939	10908
173.1373843349625	120.0	160.0	24585.0	0.1667141336635839	0.1278852689920005	10782
162.10312218463315	120.0	160.0	23756.0	0.1648443095144991	0.122215207659309	10680
151.60539024728152	120.0	160.0	20605.0	0.173357034476138	0.1133840755774432	9583
142.00186996392648	120.0	160.0	18352.0	0.1859774408147109	0.1230060737251016	8719
133.67592174843372	120.0	160.0	21021.0	0.1721857444019311	0.1290506593495038	10046
127.02565677211784	120.0	160.0	22874.0	0.1568253641201872	0.1076157381814301	10697
122.43021870006054	120.0	160.0	22799.0	0.1549937723696404	0.1123754684232153	10330
120.1926864939812	120.0	160.0	24593.0	0.1519999795499634	0.1234714021166542	11327
120.47514123892417	120.0	160.0	26419.0	0.16513454628246	0.1090107168762401	11068
123.25655133909912	120.0	160.0	24929.0	0.1579828593019762	0.1087185146335614	10740
128.33853373061186	120.0	160.0	21918.0	0.1788911231984983	0.0796910785257362	8637
135.39535775223914	120.0	160.0	23573.0	0.1829020936250607	0.0838152813248944	9628
144.03944622620796	120.0	160.0	25225.0	0.1624700127700173	0.1219752703734823	10282
153.87394364034958	120.0	160.0	27474.0	0.1626886404726431	0.1156021515397548	11705
164.52092082640843	120.0	160.0	24922.0	0.1790676268178483	0.1423942640696707	10722
178.29037844164887	140.0	160.0	26362.0	0.1563951106877389	0.1252752006412799	11104
171.50939738695757	140.0	160.0	24311.0	0.1731437918544778	0.120597446296145	10334
161.82677743068714	140.00000000000003	160.0	21932.0	0.1801535667933035	0.11924224690142	9981
153.28038416622925	140.0	160.0	20377.0	0.2088358661810551	0.141145021971898	9494
146.46881358736135	140.0	160.0	23396.0	0.1891138475166726	0.1128946628975895	11204
141.924577778934	140.0	160.0	24419.0	0.1750918353241951	0.1149926826700014	10870
140.03969419337636	140.0	160.0	24506.0	0.1746919439456188	0.1123853873355345	10561
140.98710893655306	139.99999999999997	160.0	23547.0	0.1901807137837959	0.0855556595632934	9938
144.67907778269625	140.00000000000003	160.0	21886.0	0.1870143030774748	0.0553258630230913	8893
150.788828303783	140.00000000000003	160.0	22099.0	0.2186533661120784	0.0346198307134979	8150
158.82145769949824	140.0	160.0	23946.0	0.1794157645221733	0.0982334430268379	9805
168.19367495845944	140.0	160.0	28089.0	0.1689418949477234	0.1003063849073147	11737
179.00817306033895	160.00000000000003	160.0	25932.0	0.1804991980880433	0.1265284162082744	10577
170.47241280511443	160.00000000000003	160.0	22647.0	0.2057679723157642	0.1537652416677294	10258
163.7896916360683	160.00000000000003	160.0	24255.0	0.1842893471412764	0.1531571080565819	11173
160.30689612033188	160.00000000000003	160.0	23874.0	0.2025636105774625	0.1101948741907371	10028
160.7548342205028	160.00000000000003	160.0	19255.0	0.2051050250307909	0.0626070849777726	8009
165.03824673315074	159.99999999999997	160.0	23395.0	0.2208786517284528	0.0765331920860506	9430
172.26549975903578	159.99999999999997	160.0	28760.0	0.214437337189852	0.1250041406925075	12851
180.0	180.0	160.0	29899.0	0.2125575999596736	0.1735326790870875	12156
180.0	0.0	180.0	20528.0	0.1983271433851036	0.1261862483184204	6852
154.6831889286044	19.999999999999996	180.0	19319.0	0.2064809154346469	0.1449015935753756	7662
104.23871799876495	19.99999999999997	180.0	21453.0	0.1906285854387819	0.158084124971561	9199
54.93420739564807	19.99999999999997	180.0	29547.0	0.2312565587454799	0.2117614081846262	14009
19.99999999999995	19.999999999999957	180.0	41784.0	0.2527657245176744	0.2308806571248161	19531
54.93420739564807	19.999999999999996	180.0	30321.0	0.2099941105879154	0.167596290080912	13864
104.24164449640708	19.99999999999997	180.0	22466.0	0.213017852399669	0.1305838000460065	10202
154.68712506983624	19.999999999999996	180.0	21038.0	0.2125899818513217	0.1247299724774596	8802
165.90934763373656	39.99999999999999	180.0	18023.0	0.1831390147355535	0.1158704843683918	7498
137.84814545182678	39.99999999999999	180.0	20769.0	0.1919170498803445	0.1066951958009351	8520
110.2135873107921	39.99999999999999	180.0	20527.0	0.2052246804411744	0.1355308905884474	9090
83.5944502325573	39.99999999999999	180.0	22026.0	0.1972475213355906	0.1394518887006007	9938
59.50832112211903	39.99999999999999	180.0	25542.0	0.1887909204385136	0.1324403487833201	10998
42.61192517632734	39.99999999999999	180.0	28815.0	0.1872039537930134	0.1712064100337646	13575
42.6119251763273	40.00000000000001	180.0	34314.0	0.1760344911747686	0.1496858674043001	16425
59.50832112211906	40.00000000000001	180.0	30499.0	0.1980160787886747	0.1610758855499915	13644
83.59445023255734	39.99999999999999	180.0	22784.0	0.2167367597693051	0.099340736672067	9969
110.21358731079206	39.99999999999997	180.0	19867.0	0.19731577536888	0.090654076784397	8787
137.84814545182678	39.99999999999999	180.0	22143.0	0.1919020444140799	0.0999528332791921	9786
165.90934763373656	39.99999999999999	180.0	19355.0	0.1837967355637019	0.1331338924427471	8244
170.26113773177377	59.99999999999999	180.0	18745.0	0.1725409666624504	0.1019931865264521	7438
150.8799767462077	59.99999999999999	180.0	20881.0	0.1644836537434834	0.1100305127108824	8451
131.81116109776812	60.00000000000001	180.0	22076.0	0.1932651426230434	0.1135020526931736	9435
113.34818359846082	59.99999999999999	180.0	21406.0	0.1831257432786146	0.0985374243813939	9038
95.95125114811334	59.99999999999999	180.0	20207.0	0.1825996934080468	0.1121805722140631	8451
80.40529210818289	59.99999999999999	180.0	22281.0	0.170507255400432	0.1441769307454126	9955
68.06205284778146	59.99999999999997	180.0	25839.0	0.1649810602793051	0.14245903142833	11871
60.94893330829594	59.99999999999999	180.0	25896.0	0.1563296745781036	0.1293365170619385	11966
60.94893330829594	59.99999999999999	180.0	27163.0	0.173002049426252	0.1138328410651521	12380
68.06205284778146	59.99999999999999	180.0	26702.0	0.1816599493626489	0.0966833054424981	11677
80.4052921081829	60.00000000000001	180.0	22531.0	0.1970605459639592	0.0577157372828188	8995
95.9512511481133	59.99999999999997	180.0	18255.0	0.1976021310647158	0.0576572616319761	7017
113.34818359846082	59.99999999999999	180.0	18414.0	0.211628506943073	0.0885719143644413	7464
131.8111610977681	59.99999999999997	180.0	21067.0	0.2021493173011153	0.0969179850526156	8976
150.8799767462077	59.99999999999997	180.0	21608.0	0.183859613364814	0.1160977383211496	9130
170.26113773177374	59.99999999999997	180.0	18468.0	0.1846385609188048	0.1033015360007575	7368
172.34357940832157	79.99999999999999	180.0	20862.0	0.169445871219674	0.1158520298661441	8226
157.12874035970205	80.0	180.0	22335.0	0.157875347347985	0.1100728684078465	8799
142.22095913550925	80.0	180.0	22340.0	0.1654084489933767	0.1105855531895602	9319
127.87069806358568	80.0	180.0	20583.0	0.1775065709559319	0.0942096245948827	8367
114.40449733788562	79.99999999999999	180.0	20385.0	0.1893691052322056	0.119537417218734	8009
102.26715474110212	79.99999999999999	180.0	19563.0	0.1791019809028039	0.1313753310805395	8702
92.06152624638784	79.99999999999999	180.0	21415.0	0.1633080183006966	0.1469304526852715	9882
84.54703078226235	80.0	180.0	23299.0	0.1446964194251471	0.1396777066056136	10700
80.5182756801346	80.0	180.0	22154.0	0.1473397250566403	0.1227644594411268	10232
80.5182756801346	80.0	180.0	21909.0	0.1567348283168635	0.1156650118674235	10207
84.54703078226235	80.0	180.0	21265.0	0.1475816653890811	0.1015730676209393	9420
92.06152624638784	80.0	180.0	20093.0	0.1697496447251618	0.0686658933711524	8094
102.26715474110216	80.00000000000001	180.0	17696.0	0.1929521560067329	0.068876150650537	7183
114.40449733788562	79.99999999999999	180.0	17433.0	0.2020645705624409	0.0330811040602528	6577
127.87069806358568	79.99999999999999	180.0	20371.0	0.1879958584276098	0.0403020265974563	8251
142.22095913550922	79.99999999999999	180.0	22924.0	0.1998429125530917	0.100090210532092	9718
157.12874035970202	80.0	180.0	22948.0	0.1691410318271385	0.0914040421859787	9871
172.34357940832157	80.0	180.0	20826.0	0.1667041042766193	0.1056225706130727	8479
173.57691647154567	100.0	180.0	22642.0	0.1590325362776841	0.1243892892804735	9459
160.84684296886013	100.0	180.0	22511.0	0.1498275332132471	0.1211540769421658	9253
148.4745994860103	100.00000000000004	180.0	23377.0	0.16525343597663	0.1156734169473284	9616
136.7305702264272	100.00000000000004	180.0	22274.0	0.1832113931122747	0.1198082564388803	9460
125.93195832035026	100.0	180.0	21120.0	0.1870229498131017	0.119306679257028	8643
116.45594772165816	99.99999999999996	180.0	21087.0	0.1863485776524854	0.1410442179791545	9876
108.73791522639392	100.0	180.0	23534.0	0.1689017699864086	0.1396290412867905	11195
103.23839622772994	99.99999999999996	180.0	25114.0	0.1512532419185591	0.128984843513496	11971
100.3654057538162	100.0	180.0	21124.0	0.1437262042832743	0.1138519975393466	9754
100.3654057538162	100.0	180.0	19454.0	0.1418474567436084	0.1082957629170945	8915
103.23839622772998	100.0	180.0	20299.0	0.1486641604307633	0.0920274175808971	8830
108.7379152263939	100.0	180.0	19892.0	0.159991865613693	0.090497827211655	8325
116.4559477216582	100.0	180.0	17371.0	0.1722395782926557	0.07085980016358	6687
125.93195832035026	100.0	180.0	18727.0	0.1905902103634368	0.0743905547517598	7201
136.73057022642718	99.99999999999996	180.0	21531.0	0.1973723263931363	0.0651991231324829	8937
148.4745994860103	100.0	180.0	25737.0	0.1785588563528262	0.1139394682141704	11535
160.8468429688601	99.99999999999996	180.0	25387.0	0.171823608599806	0.094632378003303	10721
173.57691647154564	100.0	180.0	23994.0	0.1619885476328694	0.1085179800361236	9439
174.38178099630795	120.0	180.0	24080.0	0.1605690521992791	0.1324492815990471	10297
163.3089564237255	120.0	180.0	24601.0	0.1632780750544708	0.1361412778189233	10585
152.73441446726457	120.0	180.0	24427.0	0.1518359642109301	0.1410811679750109	10764
143.0130517611909	120.0	180.0	22309.0	0.1737608955637112	0.1185564006684713	9815
134.52556317719427	120.0	180.0	20649.0	0.1813879383347966	0.1266269370930131	9754
127.6696213586392	120.0	180.0	23360.0	0.1778468760590999	0.1371835266612777	11092
122.82893229577914	120.0	180.0	25982.0	0.1562333143129838	0.1247451291472124	12439
120.31832106576428	120.0	180.0	23103.0	0.1532432250899409	0.1149454033790337	11046
120.31832106576428	120.0	180.0	21289.0	0.1681916381971315	0.1102974015121882	9990
122.82893229577914	120.0	180.0	21866.0	0.1597546169053212	0.0968999289194924	9203
127.6696213586392	120.0	180.0	21877.0	0.1569204745030858	0.0876255692086233	8902
134.52556317719427	120.0	180.0	19782.0	0.1919472358299545	0.0814573716503052	8036
143.0130517611909	120.0	180.0	20719.0	0.2041421988678311	0.0687630174289836	8262
152.73441446726454	120.0	180.0	23621.0	0.1891825569689416	0.0829919337153947	9534
163.3089564237255	120.0	180.0	28373.0	0.1997389783955482	0.0909747097878051	11399
174.38178099630792	120.0	180.0	27066.0	0.1771959674078732	0.1039795725098794	11714
174.88263561500167	140.0	180.0	27684.0	0.1554818454042641	0.1220613573019765	11364
164.95847674333172	140.0	180.0	25796.0	0.1724860934083532	0.124671712218385	10437
155.96520714893546	140.0	180.0	23476.0	0.1781636003386491	0.1208737314910639	10129
148.51162343615562	140.0	180.0	22265.0	0.1969016840188882	0.1532576291149574	10490
143.1593753027404	140.0	180.0	25114.0	0.1930532638251542	0.1255266709834172	11919
140.35661561533007	140.0	180.0	23986.0	0.1631628964730924	0.1124898676759697	10800
140.35661561533004	140.0	180.0	21882.0	0.1643629645000269	0.0920954638063941	9129
143.1593753027404	140.0	180.0	21611.0	0.1741958051361324	0.0801337815808106	8793
148.51162343615562	140.0	180.0	19307.0	0.1783010988551227	0.06484389832651	7210
155.96520714893543	140.0	180.0	19600.0	0.2016658343487324	0.0389631138230273	7046
164.95847674333172	140.0	180.0	26705.0	0.1780076531806493	0.0937331009097385	10815
174.88263561500167	140.0	180.0	28208.0	0.1734334251314035	0.1170453235504391	11753
175.57108732596555	160.00000000000003	180.0	30121.0	0.1862295640072025	0.1395526970683308	12643
167.56902977749806	160.00000000000003	180.0	23028.0	0.1875197402638166	0.1416237534913503	9717
161.99812073899471	159.99999999999997	180.0	24719.0	0.1882380676728247	0.1588345942703988	11719
160.00000000000003	160.00000000000003	180.0	23364.0	0.1872292395238186	0.1186085035581427	9819
161.9981207389947	160.0	180.0	18762.0	0.1957425524598083	0.0846898238674854	7362
167.56943948044278	160.00000000000003	180.0	20175.0	0.2091570592378036	0.0661565058463121	8305
175.57176501288947	160.00000000000003	180.0	25800.0	0.2072262810301147	0.1350308890916317	11092
180.0	180.0	180.0	33513.0	0.2024572898364643	0.1641408175382474	12531
160.00000000000003	0.0	160.00000000000003	21227.0	0.2031111495760464	0.1898705000039	8461
135.01886429302493	19.999999999999957	160.00000000000003	21627.0	0.2017191718969535	0.1641796197341762	9278
84.81090734578889	19.999999999999957	160.00000000000003	23817.0	0.2110270025291858	0.1754996531630252	10545
37.11796883585779	19.99999999999997	160.00000000000003	34203.0	0.2495345382543298	0.2495345382543298	16751
28.212088521132728	19.999999999999996	160.00000000000003	39260.0	0.2320693855177504	0.2282796930558529	19471
73.8169808009442	19.999999999999996	160.0	25912.0	0.2100118989926336	0.1442061627027434	11620
123.80587411204576	19.99999999999997	160.00000000000003	21287.0	0.2187472843924136	0.1288498545845499	9614
174.37681796644043	19.999999999999957	160.00000000000003	19770.0	0.2063369481083947	0.1155709677557654	8288
147.17257725665357	40.00000000000001	160.0	22107.0	0.1799859435018399	0.115893653876807	9205
119.35103894950817	39.99999999999999	160.0	23221.0	0.2115511289813979	0.131642061951946	10069
92.29343598323403	40.000000000000014	160.0	23169.0	0.1905088316544999	0.1467053493354376	10481
67.0764243020047	40.00000000000001	160.00000000000003	23318.0	0.1996916641895076	0.1502980593615239	10547
46.89698955249655	40.00000000000001	160.00000000000003	27612.0	0.1801893208799534	0.1381718051786053	12768
40.29858729208794	39.99999999999999	160.0	34857.0	0.1685993101314005	0.154105496067502	16866
52.67382943593695	39.99999999999999	160.00000000000003	34129.0	0.1680761329802958	0.1281384116012832	15950
75.15508787234563	39.99999999999999	160.0	26543.0	0.1926934436687957	0.1321398876588311	11638
101.1827049746568	40.000000000000014	160.0	18621.0	0.1864959234447534	0.0611819326580878	7403
128.56913596351572	39.99999999999999	160.00000000000003	17808.0	0.2083200783460644	0.0741087939125692	7931
156.52985049539748	39.99999999999999	160.0	19803.0	0.2069262584108432	0.1126627629510485	8406
175.30171140995614	39.99999999999999	160.00000000000003	18276.0	0.2015550068805136	0.1304361629597999	7757
153.02239464787522	59.99999999999996	160.00000000000003	21928.0	0.1829291692660197	0.1020337297481763	9087
133.90639411443706	59.99999999999997	160.00000000000003	25131.0	0.1787136876171595	0.139209999230505	10459
115.35746615624218	59.99999999999999	160.0	24963.0	0.1984697274094408	0.1357146009884619	10504
97.81109718700424	59.99999999999999	160.00000000000003	22616.0	0.1868985200726818	0.1141111037403036	9882
82.00538994166017	59.99999999999999	160.0	19859.0	0.1881149302129837	0.1193683061169723	8474
69.21676253993974	59.99999999999999	160.0	22259.0	0.1854876933850887	0.1391579347399976	10284
61.41209205333322	59.99999999999999	160.00000000000003	26305.0	0.1613997638903096	0.1426588449573176	12702
60.57583626272225	59.99999999999997	160.0	28088.0	0.1581018414238458	0.1186046523350432	13496
66.97181462049758	59.99999999999999	160.0	28411.0	0.1564555967712528	0.1093807968386383	13444
78.8439263157016	59.99999999999997	160.00000000000003	25924.0	0.1616618477190622	0.0836187360486821	11259
94.11367933724416	59.99999999999997	160.0	20424.0	0.1808123068484115	0.0599379188625779	8178
111.35174671402729	59.99999999999997	160.00000000000003	15073.0	0.2007399341771896	0.0654807616609755	6037
129.7232473770384	60.00000000000001	160.00000000000003	15119.0	0.205085664594545	0.0557434953376851	6172
148.7413402807837	59.99999999999999	160.00000000000003	17668.0	0.2057510268197001	0.0898591859437094	7207
168.0993240586369	59.99999999999999	160.0	17716.0	0.190891442312366	0.0900160122183811	6987
172.42412174161709	59.99999999999997	160.0	17832.0	0.1880603872554877	0.0904647443561478	7367
157.12874035970202	80.00000000000001	160.00000000000003	22787.0	0.1585408884672494	0.1067931888315532	9328
142.22095913550925	80.0	160.00000000000003	25161.0	0.1567746149245854	0.1219262476095884	10005
127.87069806358568	80.00000000000001	160.0	24304.0	0.1639929192512615	0.1117348254510564	10217
114.40449733788566	80.0	160.00000000000003	22680.0	0.1649953930123915	0.0976578121644318	9515
102.26715474110212	80.0	160.00000000000003	20382.0	0.1887301652758475	0.1042623935091838	8549
92.06152624638784	79.99999999999999	160.00000000000003	20095.0	0.1643069331860319	0.1349388965646261	9034
84.54703078226235	80.0	160.00000000000003	22532.0	0.175694405510415	0.1569586454532171	10761
80.5182756801346	80.00000000000001	160.00000000000003	22458.0	0.1630324084114514	0.1280830590695627	10566
80.5182756801346	80.00000000000001	160.00000000000003	21544.0	0.1433469065442389	0.12103666125191	10136
84.54703078226235	79.99999999999999	160.00000000000003	22600.0	0.135677095381444	0.1224899919063047	10753
92.06152624638786	79.99999999999999	160.00000000000003	22777.0	0.1468052415855947	0.0962959833198068	10158
102.26715474110212	80.0	160.00000000000003	20040.0	0.1568056276652588	0.0651905985421144	8556
114.40449733788564	79.99999999999999	160.00000000000003	15403.0	0.1752725228153953	0.0532632894033093	6133
127.87069806358564	80.0	160.00000000000003	14310.0	0.1908202892805831	0.0364844404234788	5990
142.22095913550925	79.99999999999999	160.00000000000003	16860.0	0.1930877582074311	0.0440098376704233	7000
157.12874035970202	80.0	160.00000000000003	18583.0	0.2090476189021476	0.0555996423301967	7799
172.34357940832152	80.0	160.00000000000003	19005.0	0.1907774496002466	0.0592646401069852	7526
172.34357940832157	80.00000000000001	160.00000000000003	20690.0	0.1707498065008694	0.0947976244698619	8804
160.84684296886013	100.0	160.00000000000003	24170.0	0.1506775703887918	0.1004128596783275	9634
148.4745994860103	100.0	160.00000000000003	23735.0	0.1630196805294672	0.104027459459139	10109
136.73057022642718	100.0	160.00000000000003	23866.0	0.1526954683350235	0.121451220828682	10303
125.93195832035032	100.0	160.00000000000003	23134.0	0.1760458197363227	0.1188548240053717	9925
116.45594772165818	100.0	160.00000000000003	21724.0	0.1865946555864404	0.1174317403741953	9116
108.7379152263939	100.0	160.0	22110.0	0.1813300702576882	0.161588401678497	10104
103.23839622772996	100.0	160.00000000000003	25720.0	0.1669786257649898	0.1603415914829531	12632
100.3654057538162	100.0	160.00000000000003	25572.0	0.1503236236970838	0.1237273547236518	12169
100.3654057538162	99.99999999999996	160.00000000000003	22084.0	0.152129356149496	0.1150671210262903	10542
103.23839622772994	100.0	160.00000000000003	19663.0	0.1448304098109887	0.087208077991956	9396
108.73791522639388	100.0	160.00000000000003	18658.0	0.138069293170242	0.0859313151012862	8148
116.45594772165816	100.0	160.00000000000003	18501.0	0.1481153934325901	0.0790147128316492	7661
125.93195832035028	100.0	160.00000000000003	16555.0	0.1714695570209312	0.0581899868527557	6518
136.73057022642715	100.0	160.00000000000003	15557.0	0.1964477379214719	0.044905452036959	6008
148.4745994860103	100.0	160.0	18496.0	0.182310360394777	0.0667205014485025	7496
160.8468429688601	100.0	160.00000000000003	21373.0	0.1778506146025111	0.0885741663548208	9100
173.57691647154562	100.0	160.00000000000003	24478.0	0.1684037489943608	0.0847057117100356	10731
173.57691647154567	100.0	160.00000000000003	25206.0	0.1765585876153524	0.1016164071465092	10613
164.52092082640846	120.0	160.00000000000003	26822.0	0.1663629798114171	0.1155141056047801	11477
153.87394364034958	120.0	160.0	25088.0	0.152738224710131	0.1314688429355774	10941
144.039446226208	120.0	160.00000000000003	24029.0	0.1541166273231039	0.120039699519251	10233
135.39535775223914	120.0	160.00000000000003	22215.0	0.1758161432081808	0.1000242116204491	9336
128.33853373061186	120.0	160.00000000000003	21565.0	0.1702369300765197	0.1415350936674973	9759
123.2565513390991	120.0	160.00000000000003	24872.0	0.1755131176563056	0.1516236474052927	12093
120.4751412389242	120.0	160.00000000000003	27308.0	0.1618878929331786	0.1400000202641607	13639
120.19268649398124	120.00000000000004	160.00000000000003	23801.0	0.1633344977347215	0.1141179738975835	11523
122.43021870006052	120.0	160.00000000000003	18461.0	0.1634227966551429	0.0972267411742213	8980
127.0256567721178	120.0	160.00000000000003	17075.0	0.1409300586465234	0.0736289804057221	7481
133.67592174843372	120.0	160.00000000000003	18725.0	0.1618208171796447	0.0760486646556867	7635
142.00186996392645	120.0	160.0	17476.0	0.178876454278803	0.0851843733976676	6989
151.60539024728152	120.0	160.00000000000003	18228.0	0.1849504510314544	0.0732714317349646	7368
162.10312218463312	120.0	160.0	20988.0	0.1911144132910915	0.0633438623535758	8747
173.1373843349625	120.0	160.00000000000003	26568.0	0.1738589318327381	0.0736384503561098	10690
175.62818975276127	120.0	160.00000000000003	29545.0	0.163596457809371	0.0887004022905586	12322
168.19367495845944	140.0	160.0	28251.0	0.1662353330215422	0.1201737910850818	11946
158.82145769949824	140.0	160.0	25709.0	0.1571030882964147	0.1136801905978579	10705
150.78882830378296	140.0	160.0	23895.0	0.1829722783140762	0.1041093349332525	9945
144.67907778269625	140.0	160.00000000000003	23877.0	0.1821449138704073	0.1315215894435594	11141
140.98710893655306	139.99999999999997	160.0	26053.0	0.1847945675339795	0.1457087398197541	12645
140.03969419337636	140.0	160.0	24950.0	0.1783869894991948	0.1296930003752701	11587
141.92457777893398	140.0	160.00000000000003	18478.0	0.1568706138453073	0.0933863185508992	8179
146.46881358736132	140.0	160.00000000000003	19115.0	0.1557441312466498	0.074661177819195	7756
153.28038416622925	140.0	160.0	17738.0	0.1915049091489226	0.0726764467325335	6842
161.82677743068712	140.0	160.00000000000003	17145.0	0.1879368152515206	0.0589811060135521	6500
171.50939738695757	140.0	160.0	23328.0	0.1829795169730031	0.0643370469932323	9450
178.29037844164887	140.0	160.00000000000003	28305.0	0.1810028613434215	0.1096109533510382	12088
172.26485824213484	160.0	160.00000000000003	30551.0	0.2034750717852864	0.1480091991689951	13459
165.03789906763683	160.00000000000003	160.00000000000003	24636.0	0.1996874955546984	0.1656454362173736	10428
160.7548342205028	160.00000000000003	160.0	24905.0	0.1939750204648363	0.1753095995741026	12267
160.30689612033188	160.00000000000003	160.00000000000003	22330.0	0.1796726529448161	0.1257585822293888	10240
163.78969163606834	160.00000000000003	160.00000000000003	20113.0	0.2221623326758775	0.0905800160581192	7979
170.47287189863724	160.00000000000009	160.0	16348.0	0.195302847905377	0.0624318358432103	6239
179.0088668162745	160.00000000000003	160.0	23960.0	0.2052765580183357	0.0954730291185867	9745
180.0	180.0	160.00000000000003	31286.0	0.1967601246591881	0.1592874330885949	13502
140.00000000000003	0.0	140.00000000000003	20528.0	0.1986899134653411	0.1890223031168271	8653
115.40686577861626	19.99999999999997	140.0	22647.0	0.2178452197175851	0.1680687102997011	9888
65.65043181537406	20.00000000000001	140.0	27499.0	0.228949630955758	0.1986880488246022	12725
23.006841712462727	19.999999999999996	140.00000000000003	40250.0	0.2401811012959607	0.2401811012959607	19219
44.53748899059379	19.999999999999996	140.0	31332.0	0.2162650837941351	0.1812047299917435	15109
93.11595111239752	19.999999999999996	140.0	23316.0	0.2132392585239952	0.1189055684854367	10546
143.44436604520706	19.999999999999957	140.00000000000003	20828.0	0.2109584335793027	0.129228709508101	9056
165.92820370535438	19.999999999999957	140.0	20819.0	0.2148252452187398	0.1455229026967974	8699
128.56913596351578	39.99999999999999	140.00000000000003	23573.0	0.176119780871483	0.1495320362148414	10427
101.1827049746568	39.99999999999997	140.00000000000003	25696.0	0.2104325131946556	0.1546120475530902	12132
75.15508787234562	39.99999999999999	140.0	25628.0	0.1887750094923495	0.1694596440750597	11679
52.67382943593697	39.99999999999999	140.00000000000003	25575.0	0.1811054339208118	0.1623873655479183	11980
40.29858729208794	39.99999999999999	140.00000000000003	32733.0	0.1673470818784699	0.1502970380146346	15912
46.896989552496585	40.000000000000014	140.00000000000003	33815.0	0.1745019406534005	0.1359956162223178	16017
67.0764243020047	39.99999999999999	140.00000000000003	28799.0	0.1670802236476304	0.1203682339603417	13023
92.29343598323403	39.99999999999999	140.00000000000003	22068.0	0.1829401593522804	0.0957970392451903	9608
119.3510389495082	39.99999999999999	140.0	15835.0	0.1997750642153954	0.072723186165673	6385
147.17257725665357	39.99999999999999	140.0	16025.0	0.2285099099002137	0.0923794211524991	6869
175.30171140995614	39.99999999999997	140.0	17332.0	0.2203033398057512	0.1035956671552471	7116
156.52985049539748	39.99999999999999	140.00000000000003	20404.0	0.2008931394445814	0.1204360359546147	8335
136.0084799600825	59.99999999999997	140.00000000000003	25190.0	0.1797307697896675	0.1260633897369109	10863
117.37883275388732	59.99999999999999	140.00000000000003	29533.0	0.1662340516707479	0.1618145148483307	13272
99.6918893354006	59.99999999999999	140.00000000000003	28119.0	0.1800654162224378	0.1681500942200507	12630
83.64193403076271	59.99999999999999	140.0	24630.0	0.1891013803275117	0.1158556371059171	10511
70.43273036038494	59.99999999999999	140.00000000000003	22021.0	0.1763638706515272	0.1034185146593033	9934
61.96327632100788	59.99999999999999	140.00000000000003	25468.0	0.1544752345594621	0.1269647375596063	12479
60.29448648532789	59.99999999999999	140.0	28479.0	0.1414863029265857	0.1203256072549712	14115
65.94928725175923	59.99999999999999	140.00000000000003	27753.0	0.146042786006255	0.122324516747814	13341
77.32370342679933	59.99999999999997	140.00000000000003	26224.0	0.158089279313936	0.0946630520092306	12026
92.29979626077927	59.99999999999997	140.00000000000003	23222.0	0.1721131314049431	0.0921102251480946	10135
109.36896388918052	59.99999999999999	140.00000000000003	18244.0	0.1766588438659845	0.0827337143782726	6991
127.64314312299514	59.99999999999999	140.0	11892.0	0.1888917164915666	0.0389537746567472	4355
146.60681796451948	59.99999999999999	140.00000000000003	12671.0	0.1935839880544483	0.045609842014142	4833
165.93894734445925	59.99999999999999	140.00000000000003	15315.0	0.2041035724748009	0.0677309562338852	6134
174.58801269498335	59.99999999999997	140.00000000000006	16293.0	0.227203858767536	0.086578946073927	6201
155.16827232655098	59.99999999999997	140.00000000000003	19404.0	0.1960508581068509	0.0808986919869699	7648
142.22095913550922	79.99999999999999	140.0	25246.0	0.1745953398762227	0.1059745238052812	10596
127.87069806358568	80.0	140.00000000000003	28757.0	0.15891619795251	0.126744149212214	11845
114.40449733788566	80.0	140.00000000000003	28730.0	0.1632192316220689	0.1369785007060348	12017
102.26715474110212	80.0	140.0	26782.0	0.1612919928461183	0.0988866289382938	11263
92.06152624638786	80.0	140.0	23762.0	0.1559342579586248	0.1004494706948649	10485
84.54703078226235	80.0	140.0	23199.0	0.1696809601059011	0.1456145541696583	10712
80.5182756801346	80.0	140.0	24045.0	0.1614853486964672	0.1446317068332345	11560
80.5182756801346	79.99999999999999	140.00000000000003	22524.0	0.147735406498218	0.1236255617853645	11062
84.54703078226235	79.99999999999999	140.0	21027.0	0.1426387366646949	0.1090265107318303	10510
92.06152624638784	79.99999999999999	140.0	22058.0	0.1459123827890278	0.1085017263212269	10822
102.2671547411021	79.99999999999999	140.00000000000003	22133.0	0.152972509875872	0.0766282813341772	9546
114.4044973378856	80.0	140.00000000000003	19551.0	0.1581339760070487	0.0611574853980167	8309
127.87069806358568	80.0	140.00000000000003	14504.0	0.1674304837340401	0.0467435445556881	5713
142.22095913550922	79.99999999999999	140.00000000000003	12640.0	0.1816053872242415	0.0399846529010815	4891
157.12874035970205	80.00000000000001	140.0	14886.0	0.1814933506596588	0.0455588047752845	6356
172.34357940832157	80.0	140.0	16392.0	0.1908630526549966	0.0692518772693455	6967
172.3435794083216	80.0	140.00000000000003	17415.0	0.1880060497231822	0.0719786400126406	6851
157.12874035970202	79.99999999999999	140.0	20782.0	0.1763665072225743	0.0824939758705673	8628
148.47459948601033	100.00000000000004	140.00000000000003	26281.0	0.1490446473053887	0.096433276859857	11045
136.73057022642715	100.0	140.0	27840.0	0.1570458705124623	0.0995256050328704	12222
125.93195832035026	100.0	140.00000000000003	28740.0	0.1580757580288187	0.1533517354415177	13118
116.4559477216582	100.0	140.00000000000003	25661.0	0.1650318731051475	0.1282656881330932	11351
108.73791522639392	100.0	140.00000000000003	23094.0	0.1671149786080293	0.1101260227326832	9772
103.23839622772998	100.0	140.00000000000003	23107.0	0.1705351677979469	0.1492245853553449	10810
100.3654057538162	100.0	140.00000000000003	25250.0	0.1752367978934113	0.1536466836089906	12680
100.3654057538162	100.0	140.00000000000003	24846.0	0.1620666755451256	0.143138814262168	12650
103.23839622773	100.00000000000004	140.00000000000003	20667.0	0.1595380708651099	0.1067778859648725	10314
108.73791522639392	100.0	140.0	18760.0	0.1761577867567028	0.0984970785023727	9275
116.45594772165816	100.0	140.00000000000003	18478.0	0.1452604880671922	0.0949876981941465	8288
125.93195832035028	100.0	140.0	17761.0	0.1400632290158355	0.0569368143579911	7287
136.73057022642718	100.0	140.00000000000003	16246.0	0.1491826917779408	0.0625599152406133	6405
148.47459948601028	100.0	140.00000000000003	14470.0	0.1808191329439133	0.0588587970887851	5600
160.84684296886013	100.0	140.00000000000003	15556.0	0.1795764094215446	0.0517324998254383	5911
173.57691647154564	100.0	140.00000000000003	18342.0	0.1881510045815559	0.0639836819376153	7460
173.57691647154567	100.0	140.00000000000003	21879.0	0.1749560722006612	0.0861266856713067	9212
160.84684296886013	100.00000000000004	140.00000000000003	24989.0	0.1617867223465819	0.0871636387097467	10797
155.02347548882744	120.0	140.00000000000003	27443.0	0.1644965324741343	0.0965216775339251	11071
145.0805148939384	120.0	140.00000000000003	26633.0	0.1524512459859978	0.1312958784239885	11716
136.28475398947438	120.0	140.00000000000003	24951.0	0.1613498305897116	0.1041878655962438	10619
129.03188749573545	120.0	140.00000000000003	22096.0	0.1697388480673745	0.0816297320327087	9340
123.71270393365712	120.0	140.0	21659.0	0.1783443560840295	0.1254111373398415	9785
120.66299955212706	120.0	140.00000000000003	24681.0	0.1813482480332768	0.1464498011530958	11386
120.09835616326563	120.0	140.00000000000003	26183.0	0.1794934741389187	0.1449107355641604	12649
122.060761497569	120.0	140.00000000000003	22453.0	0.1717074806509196	0.1243975688831878	11308
126.40713622001071	120.0	140.00000000000003	17704.0	0.1574046168677805	0.1084666880643066	8861
132.84698349552775	120.0	140.00000000000003	15083.0	0.1517622250010776	0.059275868369912	6793
141.0064424634736	120.0	140.00000000000003	16381.0	0.1434145849345778	0.0694962183702846	6670
150.4873775443096	120.0	140.00000000000003	15522.0	0.1683813974388613	0.0767884450316436	5947
160.90388910471648	120.0	140.00000000000003	15138.0	0.1651845200879951	0.0625751513557433	5962
171.89544931642712	120.0	140.00000000000003	18270.0	0.1797998874411816	0.061984778474334	7747
176.8761622391949	120.0	140.00000000000003	22267.0	0.1849043632360369	0.0586361613972482	9353
165.7385476501349	120.0	140.00000000000003	26225.0	0.1627924124465054	0.0837162060340957	10228
161.82677743068712	140.0	140.0	24719.0	0.1603643924400717	0.0912278445087832	10243
153.28038416622925	140.0	140.00000000000003	25441.0	0.1755506687888235	0.101100481005353	10455
146.46881358736135	140.0	140.00000000000003	23532.0	0.1836793243003386	0.095425160340548	9676
141.924577778934	140.0	140.0	23334.0	0.1919058797033427	0.1478665271943459	10554
140.03969419337636	140.0	140.00000000000003	26517.0	0.1739533695650522	0.1640909435759609	13080
140.9871089365531	140.00000000000003	140.0	24338.0	0.169894722284215	0.1345585441030453	11701
144.67907778269625	140.0	140.0	18388.0	0.1676683609650043	0.102555548472057	8708
150.788828303783	140.0	140.00000000000003	15940.0	0.1624141211789157	0.0816361326943744	6824
158.82145769949824	140.00000000000003	140.0	15889.0	0.1760559790293783	0.0673136394148071	6131
168.1936749584594	140.00000000000003	140.00000000000003	14618.0	0.1879302676854972	0.065306070338655	6045
178.29037844164887	140.00000000000003	140.0	18691.0	0.1703010622954283	0.0763732225179392	7555
171.50939738695757	140.0	140.0	26218.0	0.1545444365696399	0.1008741032529156	10627
169.18808764978786	160.00000000000003	140.00000000000003	26836.0	0.1850746459951025	0.1395257217592	11770
162.95792757440665	159.99999999999997	140.00000000000003	25794.0	0.198266543668078	0.1462686075450435	10955
160.10042341999073	160.00000000000003	140.00000000000003	24181.0	0.2017754143645097	0.1832167318548599	11698
161.21742839591303	160.00000000000006	140.00000000000003	22686.0	0.1873989794958902	0.1357630836560521	10609
166.07196339689713	160.0	140.00000000000003	20447.0	0.2039323024257356	0.0857975422884675	8789
173.65979258775167	160.00000000000003	140.00000000000003	13927.0	0.2049904646556125	0.0696542287068325	4840
177.5248015444098	160.00000000000003	140.00000000000003	21021.0	0.1952054055331993	0.0704768086058795	8178
180.0	180.0	140.00000000000003	28479.0	0.2153940383081025	0.1412538849617997	11470
120.00000000000004	0.0	120.00000000000004	21165.0	0.2004116905270128	0.1682616519036752	8764
95.89093836489144	19.99999999999997	120.0	23652.0	0.1947750075632085	0.1754660073018413	10590
47.09415398646508	19.999999999999996	120.00000000000004	31493.0	0.2481036221691665	0.2246293424008155	14556
21.74160415745064	19.999999999999957	120.00000000000004	41782.0	0.2348484265718866	0.2130121263968269	20179
62.94989777837095	19.999999999999996	120.00000000000004	25716.0	0.1998658546476618	0.1681992156423522	12082
112.61275553973006	19.99999999999994	120.00000000000004	20986.0	0.20031014264458	0.1094723377981366	9197
163.1223095404988	19.999999999999957	120.00000000000004	20365.0	0.2315271083838864	0.1123341995585411	8630
146.24668309701576	19.999999999999996	120.00000000000004	21634.0	0.2020343249686816	0.1406212366800009	9213
110.21358731079212	39.99999999999999	120.0	22465.0	0.1867658259637304	0.1282015277822484	9859
83.59445023255736	39.99999999999999	120.00000000000004	27086.0	0.1815591051534747	0.1540680687743187	12496
59.50832112211906	39.99999999999999	120.00000000000004	27763.0	0.1835472963275077	0.163101669341533	13215
42.61192517632734	39.99999999999999	120.0	30550.0	0.1827987301441732	0.1653350330594353	14893
42.611925176327375	40.00000000000001	120.0	29865.0	0.1726910237880733	0.1499556652236652	14154
59.50832112211903	39.99999999999999	120.0	28251.0	0.187440914636512	0.1481586416574824	13689
83.59445023255734	39.99999999999999	120.0	23187.0	0.1890805466368967	0.1255216437828489	10411
110.2135873107921	39.99999999999999	120.0	19304.0	0.1713591501676592	0.0808607664337368	8351
137.84814545182675	39.99999999999997	120.00000000000004	13581.0	0.2163631213686482	0.0789499411264879	5591
165.90934763373647	40.00000000000001	120.00000000000004	15055.0	0.241958112532429	0.0809008017893844	6141
165.9093476337366	39.99999999999999	120.0	16759.0	0.2231042696940172	0.0860325731293826	6986
137.8481454518268	39.99999999999999	120.00000000000004	19591.0	0.2001973190268523	0.1142151883991081	8427
119.41156520940947	60.00000000000001	120.0	23066.0	0.1702070729810179	0.1146047485298848	9580
101.59238066836647	59.99999999999999	120.0	27759.0	0.1632660880086151	0.140010815560718	11992
85.31276194255334	59.99999999999999	120.00000000000004	28883.0	0.1641067853346168	0.1487036904149388	13086
71.7067950554771	59.99999999999999	120.00000000000004	28327.0	0.1724867673850612	0.1159236090911424	12682
62.60014118222278	59.99999999999999	120.0	26872.0	0.1678182244167528	0.1114617118494175	12572
60.10618262859341	59.99999999999999	120.0	27449.0	0.1772064545926399	0.1314786845084106	13630
64.99770548604766	59.99999999999999	120.0	26319.0	0.1608240136630952	0.1236755991616199	13114
75.84715962899699	59.99999999999999	120.00000000000004	24103.0	0.1510652025997934	0.1487116093959896	11731
90.5111081087618	60.00000000000001	120.0	23283.0	0.1620327947946299	0.1103130058979047	10346
107.40069378212344	59.99999999999999	120.0	21068.0	0.1571356308803224	0.0862909866728028	8846
125.57136412993611	59.99999999999997	120.0	15420.0	0.1804812051171495	0.0696014385459533	5532
144.4767546520204	59.99999999999999	120.0	10762.0	0.1804242552013336	0.0531323537553346	3572
163.7802781908417	59.99999999999997	120.0	12514.0	0.1930288714738496	0.0221117324458762	4715
176.7525496936343	59.99999999999997	120.0	14641.0	0.2244203506540218	0.0670212166053974	5772
157.3172981459582	59.99999999999999	120.0	15552.0	0.2067505739642889	0.0856421094806561	6095
138.11697407757558	59.99999999999999	120.0	18670.0	0.1900676950376214	0.0794460853486191	7692
127.87069806358568	80.0	120.0	25138.0	0.1589730767938266	0.1004772988376744	10377
114.40449733788569	80.0	120.00000000000004	28791.0	0.1481142246774134	0.1007827788216133	12386
102.26715474110216	80.0	120.00000000000004	30810.0	0.15422662303685	0.143093160710228	13137
92.06152624638786	80.0	120.0	31676.0	0.1620306981762351	0.1044895207209652	14011
84.54703078226235	79.99999999999999	120.00000000000004	29697.0	0.1719265422840041	0.1194577095890578	13408
80.51827568013462	80.0	120.00000000000004	28661.0	0.1698414569593043	0.1498467091556175	13397
80.5182756801346	80.00000000000001	120.00000000000004	24338.0	0.1584919224688532	0.1405265697051939	11745
84.54703078226234	79.99999999999999	120.00000000000004	21636.0	0.1535631822157341	0.1401273781421517	11076
92.06152624638784	80.0	120.00000000000004	19867.0	0.1447290441939315	0.1329853934820127	10231
102.26715474110212	79.99999999999999	120.00000000000004	20432.0	0.1469296188924769	0.0948311432500547	9791
114.4044973378856	80.0	120.00000000000004	20993.0	0.1588371039219938	0.0846426365244023	9204
127.87069806358564	80.0	120.0	18716.0	0.1620437143323962	0.0680946607015441	7637
142.22095913550922	79.99999999999999	120.00000000000004	15245.0	0.1773355496639621	0.0450283373038947	6097
157.12874035970202	80.00000000000001	120.00000000000004	13823.0	0.1889224726369964	0.0563351704860239	5097
172.34357940832157	80.0	120.0	15415.0	0.168770837176229	0.0808357015895967	6274
172.3435794083216	80.00000000000001	120.00000000000004	15926.0	0.1714148278865951	0.084375695384267	6804
157.12874035970208	80.0	120.00000000000004	16650.0	0.1698548507527411	0.0829073535956262	6940
142.22095913550925	80.0	120.0	20335.0	0.158897291088944	0.0826392028544611	8403
136.7305702264272	100.0	120.00000000000004	26171.0	0.1567648832252958	0.0934140576131021	10905
125.93195832035028	99.99999999999996	120.00000000000004	27861.0	0.1517090903300534	0.0874224027895181	11794
116.45594772165816	99.99999999999996	120.0	30870.0	0.1730761625180791	0.1085099377342295	13787
108.73791522639392	100.0	120.00000000000004	31177.0	0.1616663880601242	0.1251999477289949	13904
103.23839622772994	99.99999999999996	120.00000000000004	28248.0	0.1808134590251084	0.0907106688860558	12326
100.36540575381622	100.0	120.00000000000004	25270.0	0.1766811769649648	0.1509701022557921	11796
100.3654057538162	100.0	120.00000000000004	25195.0	0.1750944576460465	0.1735276598024017	12303
103.23839622772992	99.99999999999996	120.0	23208.0	0.166654234609883	0.1533432693679076	11779
108.73791522639388	99.99999999999996	120.0	19107.0	0.1574310689560151	0.1267238938144141	9730
116.45594772165816	100.0	120.00000000000004	16913.0	0.1520493050679601	0.109592749487195	8269
125.93195832035023	100.0	120.00000000000004	17358.0	0.1595835004185044	0.1027932166510993	7761
136.73057022642712	99.99999999999996	120.00000000000004	17284.0	0.1553236782943951	0.0717360571882658	7062
148.4745994860103	100.0	120.00000000000004	17680.0	0.1577715876532701	0.0530677033372105	7166
160.84684296886007	99.99999999999996	120.00000000000004	16055.0	0.1742996202804347	0.0666432406228767	6709
173.57691647154564	99.99999999999996	120.0	15141.0	0.1799905989957154	0.077855794887207	6266
173.5769164715457	100.0	120.00000000000004	16223.0	0.1782913366586095	0.0860497624408166	6454
160.84684296886016	100.0	120.00000000000004	17707.0	0.1676966304100069	0.0903637373860792	6986
148.47459948601033	100.0	120.00000000000004	21550.0	0.1549413806508253	0.0977755236316801	8795
146.1357227373037	120.0	120.0	23828.0	0.1557241755005182	0.0794852904872775	9320
137.1931996689838	120.0	120.00000000000004	25794.0	0.1693142613862518	0.0818511864585306	11007
129.74916725415244	120.0	120.0	26349.0	0.1555018369665206	0.1086095721909389	11722
124.1969983988547	120.0	120.0	24589.0	0.1714183631360135	0.1051478374478738	10405
120.88172026949934	120.0	120.00000000000004	21924.0	0.1763718564918754	0.1078612956485448	9436
120.03541944760669	120.0	120.00000000000004	22862.0	0.178873618701038	0.1468637943762278	10579
121.72088955268116	120.0	120.0	23551.0	0.1805929385049212	0.1441251806440936	11627
125.81454464221392	120.0	120.0	20831.0	0.1593659162796508	0.1500347232998774	10897
132.03929622189153	119.99999999999996	120.0	16008.0	0.1589586083261465	0.1073503005679954	8084
140.02731373517713	120.0	120.00000000000004	14013.0	0.1597486234124114	0.0903802528462302	6533
149.38088721457763	120.0	120.0	13998.0	0.1623096023212108	0.0707153264217637	5869
159.71173161539804	120.0	120.0	14272.0	0.1557388485364527	0.0760626868026167	5493
170.65642692674376	120.0	120.00000000000004	13160.0	0.1686513268684273	0.0650664155393994	5084
178.12525101381684	120.0	120.00000000000004	14949.0	0.1705866030779136	0.0562021774912042	6059
166.96137221021587	120.0	120.00000000000004	18521.0	0.1729794477866656	0.0544510372322247	7813
156.18251198880628	120.0	120.0	21487.0	0.1620038202192429	0.0525484662741919	8523
155.96520714893546	140.0	120.00000000000004	24463.0	0.1545630330537754	0.0823394919471906	9377
148.51162343615562	140.0	120.00000000000004	22899.0	0.1721910921091941	0.0828988679458308	9440
143.1593753027404	140.0	120.00000000000004	23891.0	0.1796214811672494	0.0788501876395166	10046
140.35661561533	139.99999999999994	120.00000000000004	22454.0	0.2071123064332702	0.1247641924337884	9939
140.3566156153301	140.00000000000003	120.00000000000004	25400.0	0.2046274824916713	0.1735871052037642	12477
143.1593753027404	140.0	120.0	23742.0	0.1861055520449376	0.1383370854123654	11823
148.51162343615565	140.00000000000006	120.0	17455.0	0.1592096520493444	0.1270003188103814	8791
155.96520714893543	140.0	120.0	13190.0	0.1496868206328726	0.1036170698422473	6150
164.95847674333172	140.0	120.00000000000004	14501.0	0.1779396478873832	0.0814592616570969	5897
174.88263561500165	140.0	120.00000000000004	14402.0	0.1802921058141486	0.0781133870162561	5736
174.88263561500167	140.0	120.00000000000004	15455.0	0.1741363657206251	0.0676263291104437	5845
164.95847674333172	140.0	120.0	20213.0	0.1464678464831779	0.0808080442884412	7677
166.43387366928914	160.00000000000003	120.0	24667.0	0.1844821194061062	0.127284118601921	10519
161.39526376049744	159.99999999999997	120.00000000000004	27660.0	0.2113593190559212	0.1436844208688571	11808
160.05647763544948	160.00000000000006	120.0	24487.0	0.2173409792663843	0.1831836207589338	11410
162.7016697894248	160.0	120.00000000000004	22709.0	0.194002395241724	0.1611700239320865	11031
168.77296305158595	159.99999999999997	120.00000000000004	17622.0	0.1928399433674306	0.1020317590078795	7989
177.0344248428466	160.00000000000003	120.00000000000004	16022.0	0.2134382433347539	0.0665192474718513	5873
174.13150412818567	159.99999999999997	120.0	17790.0	0.185866597397896	0.0801775594347819	6693
180.0	180.0	120.00000000000004	24651.0	0.1889749214809545	0.0934471560771291	8772
100.0	0.0	100.0	23814.0	0.2205326479136222	0.1578702404923845	10202
76.554797627279	19.99999999999994	100.0	25598.0	0.2139419162640435	0.1661292808072856	11098
30.283869765950044	19.999999999999957	100.0	38795.0	0.2444760873858507	0.2444760873858507	18582
34.75493623554208	19.999999999999996	100.0	34031.0	0.2111376972910024	0.2049210042579262	16356
82.05292274003102	19.999999999999957	100.0	22967.0	0.193204937043996	0.1359777401150595	10549
132.21429446710485	19.999999999999996	100.0	19404.0	0.2074956161700511	0.0871738116180394	8642
177.18345864576528	19.99999999999997	100.0	20933.0	0.2478829046799966	0.1160868627208574	8666
126.60082490063122	19.99999999999997	100.0	21085.0	0.2185225104637023	0.1353246522274135	9216
92.29343598323403	39.99999999999999	100.0	22698.0	0.2073251768527375	0.119580237261451	10135
67.0764243020047	39.99999999999999	100.0	26968.0	0.1914949500202575	0.160681137236313	12307
46.89698955249655	39.99999999999999	100.0	30784.0	0.1738178562323304	0.1639525273754826	14616
40.29858729208794	39.99999999999999	100.0	29167.0	0.1797137453269504	0.1444026535436214	14167
52.673829435937	39.99999999999999	100.0	24144.0	0.1716190268062772	0.1365581510971162	11249
75.15508787234562	39.99999999999999	100.0	23138.0	0.183420948566142	0.1489483666353025	11031
101.18270497465676	39.99999999999999	100.0	19993.0	0.1755903017699147	0.0883113755768659	8269
128.56913596351578	39.99999999999999	100.0	16885.0	0.1781637225767206	0.0738525139474343	6814
156.52985049539748	39.99999999999999	100.0	13314.0	0.2009177773777367	0.0455403739220452	5427
175.30171140995617	39.99999999999999	100.0	14654.0	0.2335598804506498	0.064187546928721	5758
147.1725772566536	39.99999999999999	100.0	15020.0	0.216814695213716	0.0791098154664574	6108
119.35103894950818	39.99999999999999	100.0	17674.0	0.2154594694065711	0.1079675929358998	7586
103.5114004092087	59.99999999999999	100.0	21006.0	0.1672786148134697	0.0816552169469418	8242
87.01583171398704	59.99999999999999	100.0	25326.0	0.162723367939973	0.1022427065328878	10568
73.03586890430975	59.99999999999999	100.0	28002.0	0.1605968728914585	0.1227713422683367	12265
63.3200784765351	59.99999999999999	100.0	30025.0	0.1728573539590105	0.1144107190943376	13614
60.011807418909534	59.99999999999999	100.0	25942.0	0.1656505064578827	0.1223240379982015	12081
64.12026412419934	59.99999999999999	100.0	24024.0	0.1720063127013035	0.1431560711567236	11521
74.41695484462842	59.99999999999999	100.0	22251.0	0.1551723941178178	0.1259110166128479	10544
88.74921808863111	59.99999999999999	100.0	21819.0	0.1470014252235803	0.1196531888892091	10077
105.44784906725532	59.99999999999999	100.0	20526.0	0.1646052206873705	0.1121727391467419	8778
123.50845387115548	59.99999999999997	99.99999999999996	18492.0	0.1691085772815644	0.069856102720531	7178
142.35150849080708	59.99999999999999	100.0	14263.0	0.1669748901400418	0.0517850200254503	5085
161.62359194897192	59.99999999999999	100.0	11928.0	0.1966087871005783	0.0404874447587443	4096
178.9174736126085	59.99999999999999	100.0	13588.0	0.2011954979611296	0.0323431211078688	5019
159.46916951375945	60.00000000000001	99.99999999999996	12150.0	0.1964410781393232	0.0513389620814331	4415
140.23145214205854	59.99999999999997	99.99999999999996	13122.0	0.1887210080154282	0.0686695106454654	5026
121.45498570032686	59.99999999999999	100.0	16351.0	0.1805436643775724	0.0913161008179772	6609
114.40449733788564	80.0	100.0	21165.0	0.158637282160782	0.0621622737880334	8142
102.26715474110212	79.99999999999999	100.0	26240.0	0.1471974373072786	0.1031464940523301	10810
92.06152624638784	79.99999999999999	100.0	27331.0	0.1503655105902899	0.1068115285156585	11301
84.54703078226235	80.0	100.0	32031.0	0.1526753511437229	0.0857112721138462	13758
80.5182756801346	80.0	100.0	28484.0	0.1746442910387389	0.0981372013286535	12323
80.5182756801346	80.0	100.0	26443.0	0.1710679016904277	0.1449251788734044	11982
84.54703078226238	80.0	100.0	23789.0	0.1554965613123101	0.1471921976554003	10940
92.06152624638784	79.99999999999999	100.0	21114.0	0.1568879284426681	0.1334967982856761	10547
102.26715474110212	79.99999999999999	100.0	20082.0	0.1417231964728954	0.1113246015721819	9730
114.40449733788562	79.99999999999999	100.0	19644.0	0.1403186989131527	0.1044252975042608	9300
127.87069806358568	79.99999999999999	100.0	19030.0	0.148400585403828	0.0796182150943832	7901
142.22095913550925	79.99999999999999	100.0	17926.0	0.154198589694767	0.0720478874617103	7392
157.12874035970205	80.0	100.0	16276.0	0.1817504280591357	0.0432155266291846	6670
172.34357940832157	80.0	100.0	18025.0	0.1954029181477064	0.0892708194380154	7313
172.34357940832157	80.0	100.0	16363.0	0.1934422004427368	0.0773255037746919	6647
157.12874035970202	79.99999999999999	100.0	13621.0	0.2100011822144992	0.0767941241259773	5092
142.22095913550925	79.99999999999999	100.0	14444.0	0.1736212789792023	0.0929072435824774	5760
127.87069806358568	80.0	100.0	16256.0	0.1511137674064541	0.0826470268151712	6581
125.93195832035028	100.0	100.0	22211.0	0.1729039912952092	0.086921760322198	8998
116.45594772165818	100.0	100.0	25992.0	0.1660749032114022	0.0774332721670288	10897
108.73791522639392	100.0	100.0	29521.0	0.1951477755657438	0.0940582024080986	12921
103.23839622772998	100.00000000000004	100.0	29441.0	0.1722053772550258	0.079504936967536	12558
100.3654057538162	100.0	100.0	28864.0	0.1684709308558564	0.1113306402537157	12094
100.3654057538162	100.0	100.0	28429.0	0.1962370964535743	0.1494008002022464	12200
103.23839622772998	100.0	100.0	25179.0	0.1769554112339129	0.1769554112339129	11696
108.73791522639392	100.00000000000004	100.0	23101.0	0.1696097974843989	0.1539909356689542	11162
116.45594772165818	100.0	100.0	19318.0	0.1602195575120732	0.1263937182377328	9287
125.93195832035026	100.0	100.00000000000004	16803.0	0.1519631464937766	0.1104371930369274	7899
136.73057022642718	100.0	100.0	16547.0	0.1588887541019732	0.1052728623371465	7456
148.4745994860103	100.0	100.0	16737.0	0.1473881775323579	0.0817892726956103	7128
160.84684296886013	100.0	100.0	19207.0	0.160701532998662	0.0694105303630739	8056
173.57691647154562	100.0	100.0	17752.0	0.1714545017112682	0.0752909672919102	7108
173.57691647154564	100.0	100.0	15807.0	0.1825516320124889	0.0898809492735156	6586
160.84684296886013	100.0	100.0	14786.0	0.1710741977373207	0.076370355447405	6071
148.47459948601033	100.0	100.0	15673.0	0.1729056830452351	0.0907975640983036	6031
136.73057022642718	100.0	100.0	18155.0	0.1654475658374156	0.0709228933023951	7114
138.1201425007049	120.0	100.0	22094.0	0.1761142518058123	0.0735455461090181	8768
130.489849699459	120.0	100.0	24495.0	0.1562165237114936	0.0677642021643082	9852
124.70902446367468	120.0	100.0	24879.0	0.1695001363720978	0.1090015742292106	10699
121.13110002566016	120.0	100.0	24740.0	0.1682362227862424	0.11604865479762	10552
120.00393611847733	120.0	100.0	23026.0	0.1797503058459648	0.0789265242663393	9192
121.4109085627371	120.0	100.0	22792.0	0.1751582557058064	0.1259963819461864	9678
125.24835447929227	120.0	100.0	22713.0	0.1562436737949531	0.144544670702595	10814
131.2534046807239	120.0	100.0	20423.0	0.1646235031575811	0.1489167970691707	10123
139.0650307373511	120.0	100.0	16040.0	0.1653020262772294	0.1275157626596119	8013
148.2864343846202	120.0	100.0	13389.0	0.160749888335649	0.0965804440660405	6450
158.52712775309163	120.0	100.0	12785.0	0.1477665074929834	0.077713836130673	5784
169.4207698417623	120.0	100.0	13681.0	0.1694510965915711	0.0595071883854793	5694
179.37500929625506	120.0	100.0	13849.0	0.2032919169089975	0.0628743039663962	5471
168.18893267345885	120.0	100.0	13318.0	0.1678719614773588	0.0477977766520136	5044
157.35055931337902	120.0	100.0	16149.0	0.1671485347638888	0.0445889501442517	6567
147.2045383992137	120.0	100.00000000000004	19166.0	0.163729565459319	0.0521568405936581	7790
150.78882830378296	140.0	100.0	20983.0	0.1512889128799519	0.0747258966494941	7355
144.67907778269625	140.0	100.0	22498.0	0.1732682335425592	0.0799653286367113	9060
140.98710893655306	139.99999999999997	100.0	23953.0	0.1831124487567094	0.1162321431734343	10293
140.03969419337636	140.0	100.0	22595.0	0.2110476897142333	0.0854385460408592	9604
141.924577778934	140.0	100.0	23002.0	0.2036423230639536	0.1446557064144997	10582
146.46881358736135	140.00000000000003	100.00000000000004	23450.0	0.1910528225309435	0.1556662043668092	11250
153.28038416622925	140.0	100.0	18638.0	0.1776815439561777	0.1382496401984642	9326
161.82677743068712	140.0	100.0	12587.0	0.1640831198795438	0.116368969358258	6225
171.50939738695757	139.99999999999997	100.0	11076.0	0.1894298450780479	0.0730142860490897	4824
178.2903784416489	140.0	100.0	12644.0	0.1886411686836209	0.0708114384623856	4753
168.19367495845944	140.0	100.0	14476.0	0.1770785669069982	0.0831276044276052	5927
158.82145769949824	140.00000000000003	100.00000000000004	17408.0	0.1530186168298754	0.0881514049658624	6314
164.08710246210748	159.99999999999997	99.99999999999996	24034.0	0.1696556719140893	0.1089647120472883	9661
160.40049887228824	159.99999999999997	100.0	29055.0	0.2066678926500261	0.13633781508481	13048
160.62445240513313	160.00000000000003	100.0	24491.0	0.2205429088832825	0.1615093437197909	10911
164.71145988741117	160.00000000000006	100.0	22923.0	0.2081671271971689	0.1602516983656883	11410
171.80920938711392	160.00000000000003	100.0	17355.0	0.1993464893321837	0.1311423171225069	8608
179.50341621588854	160.00000000000003	100.0	19268.0	0.2238519024979802	0.0808088302583268	7733
170.91185304849725	160.00000000000003	100.0	14960.0	0.2009490876022401	0.0957534965280238	5419
180.0	180.0	100.0	21264.0	0.1886906822802995	0.088072830688422	7833
80.00000000000003	0.0	80.00000000000003	26784.0	0.2063974439304927	0.1582935089160884	11618
57.58932943538807	19.99999999999997	80.00000000000006	29910.0	0.2227604137051951	0.1635252719986558	13589
20.20097512442062	19.999999999999957	80.00000000000003	45580.0	0.2685195422406324	0.2187418528067446	21429
52.29486065965282	19.999999999999996	80.00000000000003	26558.0	0.2037395458159277	0.1649888444605729	12483
101.45309958530088	19.99999999999997	80.00000000000003	20461.0	0.1960311462750009	0.1148678978312569	8961
151.87304835882816	19.999999999999957	80.00000000000003	19477.0	0.208165498353516	0.0899028846323614	8105
157.49186769833872	19.999999999999957	80.00000000000003	19664.0	0.2213882208466789	0.1296539539292571	8229
107.02311493958769	19.999999999999996	80.00000000000003	22021.0	0.2116494021491192	0.13620033384213	9596
75.15508787234562	39.99999999999997	80.0	25411.0	0.1947340093734625	0.1409248428853239	11170
52.67382943593697	39.99999999999999	80.00000000000003	29105.0	0.1790234651737003	0.144244818394294	13315
40.29858729208794	39.99999999999999	80.00000000000003	31098.0	0.1763143863845189	0.1257456932313813	13822
46.89698955249655	39.99999999999999	80.00000000000003	24663.0	0.1685288405285435	0.1417523473079268	11208
67.07642430200471	40.00000000000001	80.00000000000003	21832.0	0.1771912011663532	0.1390464091565278	9884
92.293435983234	39.99999999999999	80.00000000000003	21273.0	0.1872488999550024	0.1164344051750389	9534
119.3510389495082	39.99999999999999	80.0	18706.0	0.1793509963598305	0.0810294693448515	7727
147.17257725665357	39.99999999999999	80.00000000000003	15676.0	0.1895792230077763	0.0597648223471644	6338
175.30171140995614	39.99999999999999	80.00000000000003	13804.0	0.2072140183941419	0.0702297522282991	5317
156.5298504953975	39.99999999999999	80.00000000000003	13227.0	0.2104105495318575	0.0815791595501235	5210
128.56913596351578	39.99999999999999	80.00000000000003	14491.0	0.220197094901764	0.0906070975198416	5872
101.18270497465682	39.99999999999997	80.00000000000001	18575.0	0.1969049334673236	0.0957081978168994	7515
88.74921808863112	60.00000000000001	80.00000000000003	20279.0	0.1805067903445407	0.0896566269073032	7444
74.41695484462844	59.99999999999997	80.00000000000003	23508.0	0.1749593681729168	0.0802692820404758	9783
64.12026412419934	59.99999999999997	80.00000000000004	25427.0	0.1783334012210221	0.0851898493484102	10927
60.011807418909534	59.99999999999999	80.00000000000003	26295.0	0.1728473169172554	0.0920408677585716	11313
63.3200784765351	59.99999999999997	80.00000000000004	21422.0	0.2032956599314265	0.1190306023487327	9574
73.03586890430975	59.99999999999999	80.00000000000003	21537.0	0.1722516412388219	0.1266363565463995	9765
87.01583171398701	59.99999999999997	80.00000000000003	21043.0	0.158971824187362	0.0975128371309378	9305
103.5114004092087	59.99999999999999	80.00000000000003	20447.0	0.1625962472546442	0.0829793751381653	8859
121.45498570032682	59.99999999999999	80.00000000000004	18778.0	0.1581345763548514	0.0626221195432522	7768
140.23145214205854	59.99999999999999	80.00000000000003	16541.0	0.1670202017625696	0.0667497286330019	6436
159.46916951375937	59.99999999999999	80.00000000000004	13234.0	0.1729486830996321	0.0556469180968512	4619
178.91747361260843	59.99999999999999	80.00000000000004	12025.0	0.2010601230723583	0.0461653658503595	3895
161.62359194897198	59.99999999999999	80.00000000000004	11939.0	0.1842589417726226	0.0475412738172507	4107
142.3515084908071	59.99999999999999	80.00000000000004	10672.0	0.1943553991576844	0.0449349224418893	3456
123.50845387115548	59.99999999999999	80.00000000000003	12708.0	0.195382890352482	0.0642777777248821	4862
105.4478490672554	59.99999999999999	80.00000000000004	16251.0	0.1779842520347333	0.0988516488347542	6462
102.26715474110216	80.0	80.00000000000003	19788.0	0.1707921753235254	0.0746526458750342	7999
92.06152624638788	80.0	80.00000000000003	22892.0	0.1643049538826662	0.0775246105518083	9341
84.5470307822624	80.00000000000001	80.00000000000004	26058.0	0.1485587010969988	0.0764588653423308	10648
80.5182756801346	80.0	80.00000000000003	29041.0	0.173902272412685	0.0923143035129389	12052
80.5182756801346	80.0	80.00000000000003	24443.0	0.1667468195954771	0.0870156326037384	10198
84.54703078226235	80.0	80.00000000000003	23176.0	0.1687755717311538	0.1228971750746858	9876
92.06152624638786	80.0	80.00000000000003	22356.0	0.1659365562956534	0.1131505482502403	9930
102.26715474110212	80.0	80.00000000000001	20704.0	0.1661171782442538	0.1317144838592602	9683
114.40449733788562	80.0	80.00000000000003	19750.0	0.153326696186	0.1144208762101102	8854
127.87069806358564	80.0	80.00000000000001	18159.0	0.1454643553117472	0.0847237157539994	8048
142.22095913550922	80.0	80.00000000000003	16849.0	0.1659205325850254	0.0623826249227942	6730
157.12874035970202	80.0	80.00000000000003	15922.0	0.1781473665955499	0.0351001165762662	6263
172.34357940832157	80.00000000000001	80.00000000000003	16122.0	0.1585900003602737	0.0517282864315101	6689
172.3435794083216	80.0	80.00000000000003	17463.0	0.187882469743491	0.0987896115142264	7357
157.12874035970202	80.0	80.00000000000003	15606.0	0.1800001103030551	0.0863948694783049	6322
142.22095913550925	79.99999999999999	80.00000000000003	12922.0	0.1820702383196266	0.0712892443403939	5000
127.87069806358572	80.00000000000001	80.00000000000003	13161.0	0.1687414780733986	0.0740354901585329	5295
114.40449733788566	80.0	80.00000000000003	15475.0	0.1550267281845142	0.0569625170811134	6200
116.4559477216582	100.0	80.00000000000003	20162.0	0.1743535906354013	0.0726862516909987	8249
108.73791522639392	100.0	80.00000000000003	25688.0	0.1569451889540796	0.092527767891776	10762
103.23839622772996	99.99999999999996	80.00000000000003	27736.0	0.1688148856198045	0.0930954817854974	11772
100.36540575381622	100.0	80.00000000000003	28859.0	0.1610597219532611	0.0799933741352619	11952
100.3654057538162	100.0	80.00000000000003	24286.0	0.1644473517763214	0.0903810194337715	9997
103.23839622772998	100.0	80.00000000000003	23930.0	0.2010861656018367	0.1223757720909216	9869
108.73791522639388	100.0	80.00000000000004	23407.0	0.171476937561572	0.1548334736178931	10182
116.45594772165812	99.99999999999996	80.00000000000004	21493.0	0.15835822177192	0.1435881284561381	9649
125.93195832035026	100.0	80.00000000000003	19698.0	0.1571958151367406	0.1254530885890576	8808
136.73057022642715	100.0	80.00000000000003	17346.0	0.1535177126747696	0.1094500064442695	7719
148.4745994860103	100.0	80.00000000000003	16609.0	0.1512345989733365	0.1023540412414531	7203
160.84684296886007	100.0	80.00000000000003	15913.0	0.1525243619726845	0.0898540671629895	6998
173.57691647154562	100.0	80.00000000000004	16643.0	0.1688183026606931	0.0666873792699488	6961
173.57691647154567	99.99999999999996	80.00000000000003	18770.0	0.1747627721444195	0.0948921757828023	7610
160.8468429688601	100.0	80.00000000000003	17905.0	0.1663038651840406	0.1033941442123307	7731
148.47459948601033	100.0	80.00000000000003	15712.0	0.1695711800750375	0.0819784967070222	6693
136.7305702264272	100.0	80.00000000000004	14931.0	0.1639626660425286	0.071791333485413	5969
125.93195832035028	100.0	80.00000000000003	15840.0	0.1534630132278556	0.0615184927367814	6353
131.2534046807239	120.0	80.00000000000003	20929.0	0.1620866871411926	0.0542304213341419	8354
125.24835447929226	120.0	80.00000000000003	23668.0	0.1567604984741012	0.0814713347320077	9381
121.41090856273712	120.0	80.00000000000004	25592.0	0.1798276627206037	0.0731999948245597	10248
120.00393611847736	120.0	80.00000000000004	23905.0	0.1687592180608764	0.1034707947102841	9730
121.13110002566016	120.0	80.00000000000003	22290.0	0.1867422059246264	0.0848969643976339	8981
124.70902446367474	120.0	80.00000000000004	22953.0	0.1948796187894409	0.0919756323217873	9658
130.48984969945894	119.99999999999996	80.00000000000001	21851.0	0.1617162982944785	0.1262512154708229	9710
138.12014250070487	120.0	80.00000000000003	21051.0	0.1573524689390773	0.1377228287679983	9404
147.20453839921367	120.0	80.00000000000003	17792.0	0.1496155874660863	0.1041973085340191	8264
157.350559313379	120.0	80.0	15084.0	0.1467638574767604	0.1179506943091655	7102
168.18893267345885	120.0	80.00000000000003	12507.0	0.1484630392321779	0.0845438867382306	5695
179.37500929625503	120.0	80.00000000000003	12206.0	0.1553423708533747	0.0633225004729792	5586
169.42076984176234	120.0	80.00000000000003	13872.0	0.1693918375602621	0.0654863568752968	5823
158.52712775309166	120.0	80.00000000000003	14180.0	0.1632823971076711	0.0360822674038187	5533
148.2864343846202	120.0	80.00000000000003	16019.0	0.1595224100810101	0.0391802874095004	6464
139.06503073735115	120.0	80.00000000000001	18159.0	0.1613704095012674	0.0599072583408489	7557
146.46881358736135	140.00000000000003	80.0	21184.0	0.1663209131759866	0.0863301952006821	8324
141.924577778934	140.0	80.00000000000001	23969.0	0.1730217738916699	0.0860526766967184	9790
140.03969419337636	140.0	80.00000000000003	24851.0	0.1740395923635719	0.1183464852697112	10835
140.98710893655306	140.0	80.00000000000003	23676.0	0.2105651456731929	0.0818539687240518	10065
144.67907778269625	140.0	80.00000000000003	22469.0	0.2036867137043122	0.1065402817475155	9778
150.78882830378296	140.0	80.00000000000003	23825.0	0.1738272002995366	0.1412112605514326	10920
158.82145769949824	140.00000000000003	80.00000000000001	20650.0	0.1602385281778806	0.1542006228270956	10032
168.1936749584594	140.0	80.00000000000003	14820.0	0.154588289594094	0.1311374493326257	7623
178.29037844164887	140.0	80.00000000000003	10380.0	0.1914864546689448	0.0956693265561648	4931
171.5093973869576	140.0	80.00000000000003	11971.0	0.2160597536488611	0.0893975973831751	4935
161.82677743068714	140.0	80.00000000000003	15248.0	0.1740290489170614	0.0765309404783221	5912
153.28038416622925	140.00000000000003	80.0	17698.0	0.1913659477173964	0.068954237563328	6695
162.22156950411917	160.00000000000003	80.00000000000004	21787.0	0.1722550576160173	0.1114732952162808	8658
160.00627960075897	160.00000000000003	80.00000000000006	28196.0	0.2002650601588105	0.1369783259389346	12684
161.78559159202234	160.00000000000003	80.00000000000003	26142.0	0.2264983862165521	0.1391874349802241	11179
167.18270738037293	160.00000000000003	80.00000000000003	24316.0	0.2169408759552308	0.1802988780595813	11644
175.08860629435816	159.99999999999997	80.00000000000004	18827.0	0.2042950182587662	0.1597995974072786	9853
176.05590112023057	160.00000000000003	80.00000000000003	17599.0	0.2283119468089735	0.1038501837635665	6873
167.9624080292934	160.0	80.00000000000004	15770.0	0.1899517940245279	0.0845127861855573	5669
180.0	180.0	80.00000000000003	19111.0	0.1825855563571168	0.0852809172517081	7309
59.99999999999999	0.0	59.99999999999999	30724.0	0.2231919370188672	0.183464178880083	13654
39.541090453776825	20.00000000000001	59.99999999999999	35547.0	0.226175395893208	0.188227252605957	16814
26.284746121512804	19.999999999999996	59.99999999999999	38866.0	0.2083527464573731	0.1881060975160597	18243
71.08328154213763	19.99999999999997	59.99999999999999	23598.0	0.1861194941823091	0.142505822161166	10658
121.00259153779272	19.999999999999996	59.99999999999999	18403.0	0.2046641121031652	0.0837846128812918	8056
171.5604353050628	19.999999999999996	59.99999999999999	21382.0	0.1999149343244611	0.1103990097602158	9171
137.8225105478846	19.99999999999997	59.99999999999999	19448.0	0.2116240338884461	0.1092118689987304	8276
87.57019671513206	19.99999999999997	59.99999999999999	24016.0	0.2258490654019464	0.133730410623228	10557
59.50832112211903	39.99999999999999	59.99999999999999	27797.0	0.1795139729254426	0.1399480088415073	12215
42.611925176327375	39.99999999999999	59.99999999999999	29379.0	0.1723040801236048	0.1147757338266898	13593
42.61192517632734	39.99999999999999	59.99999999999999	25823.0	0.1665876696919332	0.1172973118157596	11506
59.50832112211906	39.99999999999999	59.99999999999999	20847.0	0.1811239430137599	0.1302788339810119	8660
83.59445023255734	39.99999999999999	59.99999999999999	21335.0	0.1689965742764915	0.1134257932549164	9295
110.2135873107921	39.99999999999999	59.99999999999999	20985.0	0.190746829511383	0.0965382990448883	9420
137.84814545182678	39.99999999999999	59.99999999999999	17984.0	0.182799528459193	0.0681234560774116	7416
165.90934763373656	39.99999999999999	59.99999999999999	15805.0	0.1967383315083677	0.0502187009992428	6187
165.90934763373656	40.00000000000001	59.99999999999999	14402.0	0.2129551290773758	0.0549809411888848	5814
137.84814545182678	39.99999999999997	59.99999999999999	14787.0	0.2417281510274469	0.0814858567082391	5852
110.2135873107921	39.99999999999999	59.99999999999999	18192.0	0.2064696968634182	0.1168098804161745	7457
83.59445023255734	39.99999999999997	59.99999999999999	23203.0	0.2027088889347018	0.1386134350875638	9870
75.84715962899702	59.99999999999997	59.99999999999999	23156.0	0.1747265488611831	0.0765452993240719	9352
64.99770548604765	59.99999999999999	59.99999999999999	24926.0	0.1739797026177743	0.1055308996535634	11009
60.10618262859338	59.99999999999997	59.99999999999999	25248.0	0.1629630948906091	0.1050817383051813	11384
62.60014118222275	59.99999999999999	59.99999999999999	21681.0	0.1574532710570027	0.0880544544545882	9230
71.70679505547712	59.99999999999999	59.99999999999999	21037.0	0.1706532488550637	0.0996548236128623	9144
85.31276194255331	59.99999999999997	59.99999999999999	21251.0	0.1695682338745157	0.0826188824260785	9260
101.59238066836647	59.99999999999999	59.99999999999999	22186.0	0.1599899911759268	0.0653461970721699	10035
119.41156520940947	59.99999999999999	59.99999999999999	20408.0	0.1612529165969719	0.0579209277320605	8807
138.11697407757552	59.99999999999999	59.99999999999999	17848.0	0.171284414340476	0.0458598718388799	7187
157.3172981459582	59.99999999999999	59.99999999999999	14451.0	0.1770982400513934	0.034286313370702	5134
176.75254969363428	59.99999999999997	59.99999999999999	11670.0	0.1843368247100909	0.0236251103400923	3921
163.78027819084173	59.99999999999999	59.99999999999999	12834.0	0.1780594786492331	0.0429347385125103	4346
144.47675465202042	59.99999999999999	59.99999999999997	13513.0	0.1871234069267317	0.058799046611936	4728
125.57136412993614	59.99999999999999	59.99999999999999	14724.0	0.1864932583233089	0.0798179248193248	5121
107.40069378212348	59.99999999999999	59.99999999999999	17729.0	0.1972911183634968	0.0715384422227658	6998
90.5111081087618	59.99999999999999	59.99999999999999	20339.0	0.1751538719368691	0.0825821710187999	8055
92.06152624638786	80.0	59.99999999999999	20390.0	0.1607255107481389	0.0708449473086788	8348
84.54703078226235	80.0	59.99999999999999	23857.0	0.1620635659790075	0.0725333619523715	10000
80.5182756801346	80.0	59.99999999999999	27412.0	0.1450021606108822	0.0883181932180098	11287
80.5182756801346	79.99999999999999	59.99999999999999	27069.0	0.147667488546252	0.0810461148510944	11147
84.54703078226235	80.0	59.99999999999999	23706.0	0.1670982929677985	0.0842827294721559	9914
92.06152624638788	80.0	59.99999999999999	22558.0	0.1767800319776356	0.1049499152554966	9285
102.26715474110216	80.0	59.99999999999997	22139.0	0.1641272578137347	0.1030073051458533	9850
114.40449733788566	80.0	59.99999999999999	21868.0	0.1645158055827384	0.0853554034095717	9795
127.87069806358568	80.0	59.99999999999999	19960.0	0.180759921526516	0.0728920521560944	8504
142.22095913550925	80.0	59.99999999999999	17310.0	0.1546347931373757	0.071869034412431	7221
157.12874035970205	80.0	59.99999999999999	15727.0	0.1542357525621928	0.067326444666571	5990
172.34357940832157	80.00000000000001	59.99999999999999	14884.0	0.1830714844390617	0.0601532108566038	5497
172.34357940832157	80.00000000000001	59.99999999999999	15503.0	0.1817956504290253	0.0689025809766469	5826
157.12874035970202	80.0	59.99999999999999	16245.0	0.1854604679517847	0.0930762563079353	6514
142.22095913550922	80.0	59.99999999999999	16891.0	0.1915623780378609	0.1134937934371574	6988
127.87069806358568	80.00000000000001	59.99999999999999	17225.0	0.1766728646344581	0.1039297145437768	6908
114.40449733788566	80.0	59.99999999999999	17011.0	0.1676789986577712	0.0865964938613171	6908
102.26715474110212	80.00000000000001	59.99999999999999	17979.0	0.1681353094287579	0.0834539707239533	7074
108.73791522639388	99.99999999999996	59.99999999999999	20333.0	0.155739490889714	0.0660229831372091	8243
103.23839622772994	99.99999999999996	59.99999999999999	23804.0	0.1542103177666584	0.0682498301654452	10148
100.3654057538162	99.99999999999996	59.99999999999999	28153.0	0.1490961982460482	0.0850883666737717	11754
100.3654057538162	99.99999999999996	59.99999999999997	26719.0	0.1560298645621626	0.0537586998067077	10944
103.23839622772998	100.0	59.99999999999999	22485.0	0.1700007567776761	0.0770807460977582	9063
108.73791522639392	99.99999999999996	59.99999999999997	22133.0	0.1740023457776212	0.0845266333159508	9430
116.45594772165818	100.0	59.99999999999999	21110.0	0.1820947262384324	0.0921241496686813	9212
125.93195832035028	100.0	59.99999999999999	21151.0	0.1806673659823087	0.0926916644364384	9478
136.73057022642718	99.99999999999996	59.99999999999999	19177.0	0.1591527738336254	0.0921910392901544	8224
148.47459948601033	99.99999999999996	59.99999999999999	17596.0	0.1527160918999317	0.0974946510068421	7622
160.84684296886013	100.0	59.99999999999999	16999.0	0.1580665820932869	0.0806630814235006	6963
173.57691647154567	100.0	59.99999999999999	16615.0	0.161477008668671	0.0882360364949866	6916
173.57691647154562	99.99999999999996	59.99999999999999	15879.0	0.1630582951981298	0.103645047074588	6916
160.8468429688601	100.0	59.99999999999999	17357.0	0.1708731076601461	0.1185929608725462	7473
148.47459948601025	99.99999999999996	59.99999999999999	17915.0	0.1796193218640809	0.1110468107058953	7545
136.73057022642718	100.0	59.99999999999999	17512.0	0.1758540230762774	0.1098248268655526	7088
125.93195832035028	100.0	59.99999999999999	17319.0	0.1603318672346955	0.092874261850679	7073
116.45594772165818	100.0	59.99999999999999	17942.0	0.1484877492180333	0.0617250267306497	7257
125.81454464221392	120.0	59.99999999999999	23379.0	0.1614304639601861	0.0718484564940335	9988
121.72088955268116	120.0	59.99999999999999	24806.0	0.1532211088677851	0.0687901773640239	10579
120.03541944760669	120.0	59.99999999999999	25151.0	0.1699064687929062	0.071017642887047	10128
120.88172026949934	120.0	59.99999999999997	22259.0	0.1617066277057551	0.089041352909215	8453
124.1969983988547	120.0	59.99999999999997	20599.0	0.1786643320305544	0.062818303656372	8253
129.74916725415244	120.0	59.99999999999999	21522.0	0.1856087569504073	0.0756876973832894	9474
137.1931996689838	120.0	59.99999999999999	20516.0	0.1720746521816991	0.0990200198781017	8893
146.13572273730372	120.0	59.99999999999997	21229.0	0.1612625560646536	0.1193648394558255	9124
156.18251198880623	120.0	59.99999999999999	20865.0	0.1731198039577316	0.0978526463652616	9114
166.96137221021584	120.0	59.99999999999999	19287.0	0.1762751681124277	0.1101216585788948	8492
178.12525101381684	120.0	59.99999999999999	15378.0	0.1536957928379607	0.0997370420082555	7044
170.65642692674376	120.0	59.99999999999999	12265.0	0.1574957369268877	0.0857614489906833	5571
159.71173161539804	120.0	59.99999999999999	12653.0	0.1936024330633228	0.0929484213776322	5573
149.38088721457763	120.0	59.99999999999999	14424.0	0.1686534956214802	0.0713171973487954	6075
140.02731373517716	120.0	59.99999999999999	16918.0	0.1605797510569858	0.0562544967183859	7053
132.03929622189153	120.0	59.99999999999999	19622.0	0.1615775482219278	0.0626837560214133	8089
143.1593753027404	140.0	59.99999999999999	22215.0	0.1721657502106197	0.0867217069339458	8883
140.35661561533007	140.0	59.99999999999997	22972.0	0.1548274806391491	0.0983177963202974	9620
140.35661561533007	140.0	59.99999999999999	23098.0	0.1830907707580519	0.1216190282543932	9549
143.1593753027404	140.0	59.99999999999999	23363.0	0.2066131798120775	0.0941935186997907	9938
148.51162343615562	140.0	59.99999999999999	23963.0	0.1990534008124214	0.1011531995011608	10220
155.96520714893546	140.0	59.99999999999999	24816.0	0.1816682165283059	0.1226142913298573	11021
164.95847674333172	140.0	60.00000000000001	24074.0	0.177130244120012	0.1385873993565109	11448
174.88263561500167	140.00000000000003	59.99999999999999	18625.0	0.1620310157386162	0.1295519949700794	9178
174.88263561500165	140.0	59.99999999999999	12690.0	0.1785842728456788	0.148372615415572	6435
164.95847674333172	140.0	59.99999999999999	11493.0	0.2008675548421187	0.1241006723915535	5309
155.96520714893543	140.0	59.99999999999999	16749.0	0.1774392956263583	0.0878271311323512	6941
148.51162343615562	140.0	59.99999999999999	19198.0	0.176613639032033	0.0811782072000438	7485
160.89708224651622	160.00000000000003	59.99999999999999	20019.0	0.1748280598928404	0.1172202024336051	8168
160.2256444019486	160.00000000000003	59.99999999999999	26149.0	0.211202194811907	0.1334957909920271	11133
163.5019157454347	160.00000000000003	59.99999999999999	29456.0	0.2316440056026822	0.1384637794805709	13417
170.03814935614224	159.99999999999997	59.99999999999999	25908.0	0.2088350177525777	0.1694317944653719	12063
178.5131802669751	160.00000000000003	59.99999999999999	20887.0	0.2165122161994586	0.185192686907137	10746
172.72487135062983	159.99999999999997	59.99999999999999	16674.0	0.2103799101500001	0.149810555444903	7669
165.37308962614617	160.00000000000003	59.99999999999999	19267.0	0.2264358520164333	0.0976153491160549	7468
180.0	180.0	59.99999999999999	18394.0	0.1903488004071057	0.089181415507423	7437
40.00000000000002	0.0	40.00000000000003	37589.0	0.2422050894775982	0.2346973800766748	17496
24.535915049177447	19.999999999999996	40.00000000000003	41135.0	0.2405511931962319	0.2291189518599977	19581
42.01746106776636	19.999999999999996	40.00000000000004	31741.0	0.2032031655317098	0.1815829809712356	15152
90.34094491910489	19.99999999999997	40.00000000000002	22873.0	0.1777004161847371	0.116888119633235	10144
140.63300384117258	19.99999999999994	40.00000000000002	18691.0	0.1901243185641953	0.0858080185840121	8044
168.74421238123318	19.999999999999996	40.00000000000002	21299.0	0.197886461412584	0.1410442749400348	9165
118.20091734470186	19.99999999999997	40.00000000000001	19705.0	0.2045740233708532	0.1308100358323765	8421
68.35851175163711	19.999999999999957	40.00000000000002	26783.0	0.1974937622070882	0.1588306426329033	12020
46.89698955249661	40.00000000000001	40.00000000000003	29995.0	0.170215321004656	0.1547528511410369	13818
40.29858729208794	39.99999999999999	40.00000000000002	27725.0	0.1841219315116176	0.1280044190245435	13309
52.673829435937	39.99999999999999	40.00000000000002	23564.0	0.181022942260478	0.0905992765514022	10161
75.15508787234563	40.000000000000014	40.00000000000002	20327.0	0.2106293906454973	0.0975366836524086	8376
101.1827049746568	39.99999999999999	40.00000000000002	21175.0	0.1801405935687916	0.1099885670320622	9512
128.56913596351575	39.99999999999999	40.000000000000014	19873.0	0.1714770817485743	0.0982345778885611	8696
156.52985049539743	39.99999999999999	40.00000000000002	18041.0	0.1636119254392035	0.090735833139341	7535
175.30171140995617	39.99999999999999	40.00000000000002	16331.0	0.1843590262005358	0.0686152385506298	6490
147.1725772566536	40.00000000000001	40.00000000000002	16041.0	0.1988018303308723	0.0928684594424116	6556
119.35103894950822	40.00000000000001	40.00000000000003	17974.0	0.21238995241273	0.0877719066067473	7155
92.29343598323408	39.99999999999999	40.00000000000002	22159.0	0.1980944383042735	0.1263540157993034	9585
67.07642430200471	39.99999999999999	40.00000000000002	29472.0	0.1857179499068058	0.1463782011748748	13004
65.94928725175926	59.99999999999999	40.00000000000002	25415.0	0.1627575618550707	0.1019301239604175	11208
60.29448648532789	59.99999999999999	40.00000000000002	24340.0	0.1809136746758814	0.1106192062626368	11509
61.963276321007854	60.00000000000001	40.00000000000002	22281.0	0.1730842312784571	0.1050867746844754	10045
70.43273036038491	59.99999999999999	40.000000000000014	20776.0	0.1724951007052179	0.0835990841384646	8704
83.64193403076267	59.99999999999999	40.00000000000002	20421.0	0.1900662014823276	0.0921758515946024	8847
99.6918893354006	59.99999999999999	40.00000000000002	20796.0	0.1663181310815678	0.0793263266232035	9031
117.3788327538873	59.99999999999997	40.000000000000014	22175.0	0.1655346521380033	0.0749957281926213	10089
136.00847996008247	59.99999999999997	40.00000000000002	20057.0	0.1562127014095727	0.0598077855687358	8913
155.16827232655092	59.99999999999999	40.00000000000002	16789.0	0.1734896772293915	0.0561744184791137	6659
174.5880126949833	59.99999999999999	40.00000000000004	13937.0	0.1621706371328582	0.0452787463152064	4762
165.93894734445928	60.00000000000001	40.00000000000003	13426.0	0.1653036122958382	0.0492253608955793	4522
146.60681796451954	59.99999999999999	40.00000000000004	15480.0	0.1710138277217311	0.0644475079432101	5422
127.64314312299518	59.99999999999999	40.00000000000003	17640.0	0.1897782845243585	0.0895760044844444	6653
109.36896388918058	59.99999999999999	40.00000000000003	20691.0	0.1894458093905334	0.1052811265362833	8630
92.29979626077932	59.99999999999999	40.00000000000002	22662.0	0.178248909681982	0.1049469220443657	9993
77.32370342679937	59.99999999999999	40.00000000000002	25426.0	0.1631605214169779	0.1079827103824608	10597
84.54703078226238	80.0	40.00000000000003	20944.0	0.1427265498103087	0.0815909461224024	9323
80.5182756801346	80.0	40.00000000000002	22770.0	0.1620295115388104	0.09922481495102	9993
80.5182756801346	80.0	40.00000000000002	25645.0	0.1436501483253925	0.08592233397751	10882
84.54703078226238	80.00000000000001	40.00000000000002	24070.0	0.1536011742912416	0.0686435276845677	9910
92.06152624638784	80.0	40.00000000000002	22480.0	0.1731574923666427	0.0791488965854649	9310
102.26715474110212	80.0	40.000000000000014	21337.0	0.1795276968936871	0.0939130426319215	8724
114.40449733788562	80.0	40.00000000000002	21985.0	0.1769111892121963	0.0793236217503492	10049
127.87069806358564	80.0	40.00000000000003	21356.0	0.1693150890394802	0.0677073806076257	9298
142.22095913550922	79.99999999999999	40.00000000000002	19413.0	0.1633540012923337	0.0644873868584269	8062
157.12874035970202	80.0	40.00000000000003	15595.0	0.1484260932478328	0.0691422939962174	6230
172.34357940832157	80.0	40.00000000000002	14191.0	0.1634410785998922	0.0567291826778177	5341
172.3435794083216	80.00000000000001	40.00000000000002	14698.0	0.1648649960118413	0.0566999489542179	5449
157.12874035970202	80.0	40.00000000000002	15591.0	0.167094470713225	0.0676389735085383	5806
142.22095913550928	80.0	40.00000000000003	17739.0	0.1922445229883679	0.1058970495356254	7042
127.87069806358568	80.0	40.000000000000014	19269.0	0.1901307149123337	0.1502226359292837	8173
114.40449733788566	80.0	40.00000000000002	20677.0	0.1929239253560203	0.1355899428794397	8764
102.26715474110216	80.00000000000001	40.000000000000014	21715.0	0.1575344929286958	0.1208281954078072	9362
92.06152624638788	80.0	40.00000000000002	21365.0	0.1549770371026375	0.097682805507052	9312
103.23839622773	100.00000000000004	40.00000000000002	22415.0	0.1539159772279256	0.0941198160536292	9773
100.36540575381622	100.0	40.00000000000003	25803.0	0.1518776191713517	0.1031074790113265	11568
100.3654057538162	100.0	40.00000000000002	26932.0	0.1504304623213882	0.1078738148073217	11714
103.23839622772998	100.0	40.00000000000002	24508.0	0.1517331968549005	0.0586837198173486	10237
108.73791522639392	100.0	40.00000000000003	21466.0	0.1812217992208958	0.0768693058757818	8984
116.45594772165816	100.0	40.00000000000003	21960.0	0.1924621248387024	0.0688025661291994	9528
125.93195832035026	100.0	40.00000000000003	20324.0	0.1818930481621047	0.088173236230885	9085
136.73057022642715	100.0	40.00000000000002	19858.0	0.1730312712024573	0.0679091911858263	8931
148.4745994860103	100.0	40.00000000000003	18771.0	0.1609181225551138	0.0697373329573375	7950
160.8468429688601	100.0	40.00000000000002	16662.0	0.1635773826100177	0.0807903132039484	6856
173.57691647154564	100.0	40.00000000000002	16468.0	0.1619650290634211	0.0921989677478396	6638
173.5769164715457	100.0	40.00000000000002	16846.0	0.1617755126561467	0.0887651630254853	6653
160.84684296886013	100.0	40.00000000000002	16176.0	0.1738405041984973	0.1088982452539189	6752
148.47459948601033	100.0	40.00000000000002	16281.0	0.1665991988161883	0.1329222008460788	7235
136.73057022642718	100.0	40.00000000000003	16625.0	0.1903067490831767	0.1279190565923837	7314
125.93195832035032	100.0	40.00000000000002	17641.0	0.1973991317915546	0.1209155377262094	7632
116.4559477216582	99.99999999999996	40.00000000000004	18566.0	0.1574059892968181	0.1061923716177149	7958
108.73791522639392	100.0	40.00000000000002	18853.0	0.1682327114340686	0.096755496277519	8195
122.060761497569	120.0	40.00000000000002	24551.0	0.1580519858552	0.0942048578102339	10634
120.09835616326563	120.0	40.00000000000003	26789.0	0.1555858790496544	0.0935095026516535	11613
120.66299955212708	120.0	40.00000000000003	24002.0	0.1544007729621903	0.0821919290255179	10026
123.71270393365708	120.0	40.00000000000002	21296.0	0.166013938835137	0.0657136787080736	8383
129.0318874957354	120.0	40.00000000000003	19933.0	0.1860378422596696	0.0529005335012928	8383
136.28475398947438	120.0	40.00000000000002	22450.0	0.1714839749150646	0.0759129433826545	9900
145.0805148939384	120.0	40.00000000000002	20668.0	0.1792263257569907	0.0829254687173573	8810
155.02347548882744	120.0	40.00000000000001	20981.0	0.1689678971753304	0.1090097779851241	8851
165.73854765013488	120.0	40.00000000000002	21089.0	0.174064088718141	0.1112180452214946	9041
176.87616223919488	120.00000000000004	40.00000000000003	21948.0	0.1798958068160367	0.1230269226440452	9584
171.89544931642715	120.0	40.00000000000002	19318.0	0.1621695250761914	0.1229462255004888	8564
160.9038891047165	120.0	40.00000000000004	14504.0	0.168345597952693	0.1240393548699904	6826
150.48737754430962	120.0	40.00000000000001	12970.0	0.1995411950279929	0.1239712755460106	6074
141.00644246347363	120.0	40.00000000000003	14141.0	0.18792899179965	0.1042010254753899	6479
132.84698349552778	120.0	40.00000000000003	15684.0	0.1760824528499041	0.0936181609468683	6910
126.40713622001074	120.0	40.00000000000002	19449.0	0.1537669179732967	0.1004081615508601	8468
140.9871089365531	140.00000000000003	40.00000000000002	23233.0	0.160780146156414	0.0997915155034411	9829
140.03969419337636	140.0	40.00000000000002	21967.0	0.1649903403395434	0.0814725820103905	9015
141.92457777893398	140.0	40.00000000000003	20324.0	0.1795571755941802	0.11079577927582	8123
146.46881358736132	140.0	40.00000000000003	22791.0	0.2045549990757768	0.0877870285400809	9745
153.2803841662292	140.0	40.00000000000002	26059.0	0.1974940992704431	0.1018202391666363	11422
161.82677743068712	140.0	40.00000000000003	24528.0	0.2083148025547346	0.1386615627309003	10753
171.50939738695757	140.0	40.00000000000003	26682.0	0.1892677137975226	0.145591236934721	12019
178.2903784416489	140.0	40.00000000000002	23187.0	0.1819657042713827	0.1591315712401133	11039
168.19367495845944	140.0	40.00000000000002	16524.0	0.1833848376484894	0.1531593011851954	8180
158.82145769949824	140.0	40.00000000000003	13133.0	0.202048813643648	0.1367008339968011	6338
150.788828303783	140.0	40.00000000000002	14603.0	0.1673786174865028	0.1110101293234715	6562
144.67907778269625	140.0	40.00000000000003	19654.0	0.1559194697060331	0.09073662638596	8105
160.15679875764894	160.00000000000009	40.00000000000002	19803.0	0.193272914962186	0.1263615667361321	8238
161.05133075502573	160.0	40.00000000000002	23511.0	0.2038182588714159	0.095569060437332	9509
165.71812212921128	160.00000000000003	40.00000000000002	31131.0	0.2276234431358948	0.1378479164489496	13994
173.19026535767793	160.00000000000003	40.00000000000002	27725.0	0.2294937678585634	0.1700567469787861	12609
178.01839211626643	160.00000000000003	40.00000000000002	23462.0	0.2061477018178585	0.2061477018178585	11964
169.60950583488176	160.00000000000003	40.00000000000002	18591.0	0.2309927709977567	0.1781527870305654	9267
163.22438669738833	160.0	40.00000000000002	21335.0	0.2351772316087403	0.1127971988098358	8753
180.0	180.0	40.00000000000003	21377.0	0.2346532547937874	0.1055708758581736	8473
20.000000000000025	0.0	20.0	49227.0	0.3035404090865786	0.3035404090865786	24024
20.79224718311036	19.999999999999996	20.0	41230.0	0.2151100911745046	0.2086392963835925	19722
60.262256443759775	19.99999999999997	20.0	28699.0	0.1882577453587558	0.1665915802448189	13547
109.81680509046228	19.999999999999996	19.999999999999982	20825.0	0.1761056819983817	0.1112990628513933	9463
160.30689612033186	19.999999999999996	19.999999999999996	20424.0	0.1981773814231893	0.1056195207769141	8927
149.0595449173102	19.999999999999957	19.999999999999982	19360.0	0.1857479355384472	0.1271151995593247	8309
98.6674938856424	19.99999999999994	20.000000000000004	21814.0	0.2158548692213162	0.1285038016007509	9615
49.67814526878381	19.999999999999996	20.000000000000004	30829.0	0.2030345042193795	0.1900165038007387	14390
40.29858729208794	39.99999999999999	20.0	31366.0	0.1788723054215636	0.1627724843272499	14867
46.89698955249655	39.99999999999999	19.999999999999996	26213.0	0.1883438121630416	0.1129962484274544	12206
67.07642430200471	39.99999999999999	19.999999999999996	23443.0	0.1781735925654842	0.0898673627353394	9833
92.29343598323408	40.000000000000014	20.0	19787.0	0.1629212747080252	0.0709929232379874	8479
119.35103894950818	39.99999999999999	20.0	19506.0	0.170751297332711	0.0920836001765687	8626
147.17257725665357	39.99999999999999	19.99999999999999	17908.0	0.1783256979828543	0.1035662077921737	7561
175.30171140995614	39.99999999999999	19.999999999999996	16953.0	0.1675294485191295	0.0878488630546476	6915
156.52985049539748	39.99999999999999	20.0	17818.0	0.1603145148961197	0.0748184812529309	7337
128.56913596351578	39.99999999999999	20.0	18157.0	0.1791148679408157	0.088571768779426	7264
101.18270497465682	39.99999999999999	20.0	20112.0	0.2036519901526332	0.1123056731756405	8110
75.15508787234566	39.99999999999997	19.99999999999999	25954.0	0.1764643944041688	0.1517276333348134	11594
52.67382943593703	40.00000000000001	20.0	33926.0	0.1792568368872322	0.1756997243983473	15608
60.57583626272225	59.99999999999997	19.99999999999999	25488.0	0.1644680292414967	0.1281103580565207	11647
61.41209205333327	59.99999999999999	20.0	23342.0	0.1471420369853134	0.1089010736681529	10950
69.21676253993975	60.00000000000001	19.99999999999999	22401.0	0.1447853121854097	0.104328143770393	9846
82.00538994166017	59.99999999999999	19.999999999999996	21559.0	0.1720091633028082	0.0778157586147126	9177
97.81109718700426	59.99999999999999	19.999999999999982	19045.0	0.173253779288683	0.0815991045774823	8415
115.3574661562422	59.99999999999999	19.99999999999999	18540.0	0.1693109977393081	0.062436064500975	8007
133.90639411443706	60.00000000000001	19.99999999999999	19196.0	0.1604488166912644	0.0780006090063114	8464
153.02239464787522	59.99999999999996	19.999999999999996	16884.0	0.1623416021256066	0.0802799756649922	7152
172.42412174161709	59.99999999999997	20.0	15465.0	0.1601171267268678	0.0788022567408993	6239
168.0993240586369	59.99999999999997	19.999999999999996	15321.0	0.1667430149062802	0.0641438113957851	5646
148.74134028078373	59.99999999999999	20.0	16538.0	0.1744265868096182	0.0588110955103348	6025
129.72324737703843	59.99999999999997	20.000000000000004	18081.0	0.1790694929625153	0.0958699933753058	6755
111.35174671402734	59.99999999999999	20.0	19999.0	0.2056412637442399	0.1245821398642414	8157
94.11367933724416	60.00000000000001	20.0	23039.0	0.1932385316079618	0.1462126079703331	9950
78.84392631570162	59.99999999999997	19.999999999999982	26378.0	0.174435375579307	0.151315331872909	11943
66.97181462049764	59.99999999999999	19.999999999999982	28016.0	0.1672799204243902	0.1303167932976017	12943
80.51827568013462	80.00000000000001	19.999999999999982	21386.0	0.1481481102644675	0.1105079174813092	9602
80.51827568013462	80.00000000000001	19.99999999999999	23151.0	0.1466001279719411	0.1006641248674874	10444
84.54703078226235	80.0	19.999999999999982	25243.0	0.1446630327032861	0.0863424953628694	10791
92.06152624638786	80.0	19.999999999999996	23352.0	0.161043500691006	0.0750608337218173	9565
102.26715474110216	80.0	19.999999999999982	19874.0	0.1667690240836495	0.0553296297139943	7881
114.40449733788566	80.0	19.999999999999996	18545.0	0.1782954232549494	0.0762614745014873	7800
127.87069806358568	80.0	19.999999999999996	18433.0	0.1644908413809304	0.0670042530508242	8422
142.22095913550925	80.0	20.0	17879.0	0.1695653273944979	0.0494549009577503	7627
157.12874035970205	80.00000000000001	19.99999999999999	16516.0	0.1736537722660111	0.0451223413087796	6714
172.34357940832157	80.00000000000001	19.999999999999982	14764.0	0.154766507636206	0.0629979957302225	5732
172.34357940832157	80.00000000000001	19.999999999999982	14149.0	0.1593466986448993	0.0693125551091496	5346
157.12874035970202	80.0	20.0	15866.0	0.1640040950949275	0.0796981882829635	6117
142.22095913550922	80.0	19.99999999999999	16951.0	0.175465183704246	0.0892188314402732	6595
127.87069806358568	80.0	20.00000000000001	18742.0	0.1914886773750719	0.141775616722657	8022
114.40449733788562	80.0	19.999999999999996	20009.0	0.1926004041594082	0.1380047851126397	8982
102.26715474110212	80.00000000000001	19.99999999999999	21708.0	0.1824563413461969	0.1521822542547414	10254
92.06152624638788	80.0	19.99999999999999	22893.0	0.1616183209822616	0.1526370078346497	10676
84.54703078226238	80.00000000000001	19.999999999999982	22130.0	0.1532389178557558	0.1286694339537434	10539
100.3654057538162	99.99999999999996	19.99999999999999	21197.0	0.1630491340166104	0.1134002633242344	9735
100.3654057538162	100.0	19.999999999999982	23921.0	0.1626460574557886	0.0995103239104205	10531
103.23839622772996	99.99999999999996	19.999999999999996	25842.0	0.1431759286103195	0.0871244232792383	11095
108.73791522639392	100.0	20.0	23144.0	0.1680992638422737	0.0605170642616475	9339
116.4559477216582	100.0	19.99999999999999	18645.0	0.1772258541065477	0.056719156176492	7617
125.93195832035028	100.0	19.999999999999982	18905.0	0.1832835025204704	0.0412867632671296	8048
136.73057022642718	100.0	19.99999999999999	17670.0	0.1933600840099006	0.0581512085264351	7578
148.4745994860103	99.99999999999996	19.999999999999996	19064.0	0.1762093355986493	0.0760528382873961	8395
160.84684296886013	100.0	19.999999999999982	17548.0	0.192350890814613	0.064662698910931	7473
173.57691647154567	100.0	19.99999999999999	15870.0	0.1625947383601802	0.0993217379096622	6690
173.57691647154564	100.0	19.999999999999982	16313.0	0.1582811640856611	0.0973647491911524	6547
160.84684296886013	99.99999999999996	20.0	16944.0	0.1634206005458283	0.0997101875694045	6795
148.47459948601028	100.0	19.999999999999982	17133.0	0.1724067892431178	0.0969270961108723	7089
136.73057022642715	99.99999999999996	19.99999999999999	16735.0	0.1720726154816535	0.1314954367811637	7752
125.93195832035026	99.99999999999996	19.99999999999999	16540.0	0.1825672012461165	0.1591623286537366	7754
116.45594772165818	100.0	19.999999999999982	18096.0	0.188328079094561	0.1524993957020977	8745
108.73791522639392	100.0	20.0	18935.0	0.1662366987110662	0.1418222598841294	8628
103.23839622772994	100.0	19.999999999999982	18568.0	0.1558481584394414	0.1192444898181916	8312
120.19268649398124	120.0	19.99999999999999	23671.0	0.1630432155815291	0.1269586628992827	10851
120.4751412389242	120.0	19.999999999999982	26833.0	0.1625959731070458	0.115430326949616	12094
123.2565513390991	120.0	19.999999999999996	24049.0	0.1594303827210522	0.0745404830585562	10079
128.33853373061186	120.0	19.999999999999996	20939.0	0.1671748703885722	0.0922249672006839	8599
135.39535775223914	120.0	19.999999999999982	19877.0	0.1881540183960812	0.0762396763283691	8299
144.039446226208	120.0	19.999999999999996	22950.0	0.1900761882922094	0.0889936813849962	10131
153.8739436403496	120.0	19.99999999999999	22992.0	0.1813428100460103	0.1036910423983966	10064
164.52092082640846	120.0	20.000000000000004	21206.0	0.1800841671357126	0.0941699165340515	8809
175.62818975276124	120.0	19.99999999999999	20906.0	0.1948586276784822	0.1124978943645173	9118
173.1373843349625	120.0	19.999999999999982	21333.0	0.1784438226908406	0.1235323097008271	8909
162.10312218463312	120.0	20.000000000000004	21034.0	0.1700426383098944	0.1333473184753331	9092
151.60539024728152	120.0	19.999999999999996	16801.0	0.1758704660132977	0.1365414256569991	7712
142.00186996392645	120.0	19.99999999999999	14573.0	0.1776306675836609	0.1356281304040818	7348
133.67592174843372	120.0	20.0	15073.0	0.1877899797634533	0.1481072957543778	7372
127.02565677211784	120.0	20.0	16364.0	0.1650441090890161	0.1370579515885259	7525
122.43021870006056	120.0	19.999999999999996	18532.0	0.1727063857715651	0.1235421406223027	8491
140.03969419337636	140.0	19.999999999999982	23936.0	0.171009360178985	0.1132042809171123	10258
140.98710893655306	140.0	19.999999999999982	22309.0	0.1762641034294804	0.0899059660342755	8884
144.67907778269625	140.0	20.0	19950.0	0.1642447016961577	0.1157674470157698	7924
150.788828303783	140.0	20.0	22481.0	0.1935447088366917	0.1047172556111549	9637
158.82145769949824	140.0	19.999999999999996	26846.0	0.2202033328128701	0.1071378968277287	11985
168.19367495845944	140.0	19.999999999999996	26346.0	0.1835475693048216	0.1256458816749512	11608
178.29037844164887	140.0	19.99999999999999	26162.0	0.1903617123585755	0.1345405902821655	11372
171.50939738695757	140.0	19.999999999999982	26084.0	0.1943755243941177	0.1711908040745835	12044
161.82677743068712	140.0	20.0	20523.0	0.1804860766131986	0.1804860766131986	9640
153.28038416622925	140.0	19.999999999999996	17080.0	0.1799860175695499	0.1642931501779976	8356
146.46881358736132	140.0	19.999999999999982	17106.0	0.2049710426229007	0.1486354957106269	7872
141.924577778934	140.0	20.0	18843.0	0.1716486104481076	0.1265723418418712	7911
160.0251141360677	160.00000000000006	20.000000000000007	21773.0	0.2221999204650611	0.1095266505489665	9066
162.45616305414123	160.00000000000006	20.000000000000004	21510.0	0.185840082483869	0.0965779671512164	8382
168.36412216422892	159.99999999999997	20.0	29344.0	0.2269200486368699	0.1446789175744681	13288
176.544117855299	160.00000000000006	20.0	28305.0	0.2285606644797437	0.1662526040381249	12057
174.6084218545215	160.00000000000006	19.999999999999982	25594.0	0.2232657030542985	0.1878096718791775	12143
166.8038487751515	160.0	20.0	21143.0	0.215654125787987	0.1835604775318278	10321
161.58444448168655	160.00000000000003	19.99999999999999	20624.0	0.2384153860073259	0.1445617637990429	9030
180.0	180.0	20.0	26199.0	0.2818435458321076	0.1389608251090742	10487
