# Supplementary material for: High-confidence 3D template matching for cryo-electron tomography
Source: Nat Commun. 2024 May 11;15:3992. doi: 10.1038/s41467-024-47839-8 (PMC11088655; doi:10.1038/s41467-024-47839-8)
Supplement: Supplementary file 6 — Source Data [file 41467_2024_47839_MOESM6_ESM.zip › Source_data_file/Supplementary_Figures/Supplementary_Fig4/In_silico_NPC_SU_results/id_71_peak_line_profiles.csv]

	x	y	z
0	0.07438554	0.09033041	0.100179516
1	0.06696189	0.08517296	0.10604234
2	0.0543712	0.07597715	0.103469774
3	0.057396933	0.07263588	0.11792354
4	0.053875618	0.07227604	0.13398615
5	0.05177289	0.06680594	0.12805852
6	0.053587295	0.059322625	0.12760483
7	0.061444234	0.06462626	0.12307469
8	0.076276556	0.06743107	0.11526156
9	0.0900734	0.068401836	0.113495156
10	0.10237706	0.06940792	0.1190716
11	0.109838136	0.06465826	0.13978855
12	0.11136216	0.066719495	0.14321318
13	0.11446853	0.068316445	0.14436796
14	0.12044159	0.069537066	0.14791413
15	0.121301584	0.07469714	0.15742931
16	0.12344178	0.08155826	0.15662104
17	0.12865558	0.091546945	0.15320611
18	0.13340488	0.09896388	0.13602464
19	0.13371104	0.103745274	0.13144445
20	0.14750865	0.107763	0.12825409
21	0.15450042	0.11142767	0.13200046
22	0.14941865	0.1126754	0.13047291
23	0.16479933	0.111632384	0.13999408
24	0.16945358	0.10729826	0.15187258
25	0.15981127	0.09840216	0.15774687
26	0.15349728	0.10165236	0.15676677
27	0.15749638	0.10258566	0.15755364
28	0.16113386	0.1103994	0.16308151
29	0.15062864	0.120388284	0.16328834
30	0.14522406	0.12911539	0.17278095
31	0.14202577	0.12793884	0.1789586
32	0.14588961	0.120345965	0.18461068
33	0.1553976	0.120516635	0.19468768
34	0.1648264	0.12652858	0.20456208
35	0.17307803	0.12946492	0.2063857
36	0.17859364	0.123136744	0.19693087
37	0.18188429	0.12051407	0.18260479
38	0.18659054	0.12691903	0.17655933
39	0.18383096	0.120746806	0.1854091
40	0.18730715	0.12260947	0.17968607
41	0.19664612	0.12904052	0.16419551
42	0.20005774	0.13089731	0.1611282
43	0.20399979	0.14096741	0.17301528
44	0.2048881	0.15623175	0.18087372
45	0.20277907	0.17059922	0.17552656
46	0.19814906	0.18099147	0.17577928
47	0.20902723	0.18733568	0.17402318
48	0.22422814	0.19471164	0.1708514
49	0.234107	0.21055162	0.16861413
50	0.23620062	0.22326179	0.16560538
51	0.23272339	0.23001732	0.16680184
52	0.2280637	0.2314571	0.16971393
53	0.24744652	0.2321852	0.17146672
54	0.26577678	0.23740906	0.16979851
55	0.2824697	0.25386515	0.17008479
56	0.29608524	0.28436902	0.18472815
57	0.3035208	0.3305618	0.19834717
58	0.3035404	0.39452195	0.21096563
59	0.30851585	0.4713489	0.22365716
60	0.42631721	0.5485871	0.37301722
61	0.54230267	0.5979996	0.5230541
62	0.5979996	0.59583056	0.5979996
63	0.5625768	0.54615	0.55442196
64	0.46003866	0.47395775	0.4238172
65	0.34489813	0.40563372	0.28164253
66	0.29525265	0.34986478	0.22246125
67	0.29404882	0.30641815	0.21703207
68	0.28292295	0.27529037	0.20889416
69	0.26766914	0.253753	0.20419018
70	0.25377578	0.2392458	0.19163209
71	0.24220617	0.23142791	0.1886202
72	0.23073922	0.22219943	0.1875208
73	0.219548	0.20713677	0.1817669
74	0.20890324	0.1990868	0.1943864
75	0.19835764	0.20089136	0.2022431
76	0.18686907	0.2132152	0.19718817
77	0.17543323	0.22068512	0.18799365
78	0.16377974	0.22593166	0.17935652
79	0.16227691	0.22880943	0.1738575
80	0.15873177	0.22740674	0.17597288
81	0.1573921	0.22424693	0.17621197
82	0.15884665	0.2193051	0.16852169
83	0.15671079	0.2112868	0.16210407
84	0.15255581	0.20366517	0.15747596
85	0.14791557	0.20201242	0.15419945
86	0.147265	0.1996889	0.14973022
87	0.14695148	0.19366454	0.1613643
88	0.1481965	0.19777183	0.17658384
89	0.14591335	0.20124528	0.18104656
90	0.146727	0.19799878	0.18131562
91	0.14945328	0.18757981	0.17933324
92	0.14074448	0.17613779	0.17644855
93	0.1305362	0.17139222	0.18355347
94	0.12817006	0.16698666	0.18944287
95	0.124244094	0.17046586	0.19567084
96	0.12449535	0.16881189	0.19969167
97	0.12233697	0.16372989	0.19464523
98	0.118652746	0.1584258	0.17633218
99	0.116440706	0.1674903	0.17322908
100	0.114470676	0.17082599	0.1833395
101	0.11321762	0.16693342	0.18468963
102	0.103423625	0.15700436	0.17622368
103	0.10417087	0.1444248	0.16062957
104	0.11063765	0.14397347	0.14218745
105	0.10711966	0.1432313	0.13750012
106	0.116903774	0.14338256	0.13302495
107	0.11774859	0.14526916	0.13263269
108	0.11926462	0.14760275	0.13332151
109	0.12110903	0.14629893	0.13099353
110	0.11523424	0.13872327	0.12531836
111	0.11571559	0.1303298	0.11637279
112	0.13135256	0.12302829	0.113467924
113	0.14378041	0.112829074	0.11417138
114	0.13682106	0.1175229	0.12659854
115	0.11681762	0.11980466	0.13486955
116	0.09348429	0.11789179	0.13647063
117	0.09056687	0.11366393	0.14242001
118	0.094589904	0.10759303	0.14850475
119	0.09464389	0.10173373	0.13843597
120	0.09513521	0.101164386	0.11364166
121	0.088917166	0.09733738	0.1076434
122	0.07509624	0.0923408	0.102692395
123	0.072292455	0.09148774	0.09504753
