# Supplementary material for: High-confidence 3D template matching for cryo-electron tomography
Source: Nat Commun. 2024 May 11;15:3992. doi: 10.1038/s41467-024-47839-8 (PMC11088655; doi:10.1038/s41467-024-47839-8)
Supplement: Supplementary file 6 — Source Data [file 41467_2024_47839_MOESM6_ESM.zip › Source_data_file/Supplementary_Figures/Supplementary_Fig2/In_silico_Vault_results/id_3.csv]

ang_dist	cone_dist	inplane_dist	common_voxels	ccc	ccc_masked	Tight mask overlap
0.0	0.0	0.0	211575.0	0.99999997685468	0.99999997685468	16262
27.559477916356137	10.000000000000012	0.0	189075.0	0.7208517629609522	0.7208517629609522	12842
77.68817076877724	9.999999999999975	0.0	188983.0	0.7110814929182593	0.7110814929182593	12725
128.77990747789494	10.000000000000012	0.0	188823.0	0.7210285624800346	0.7210285624800346	12660
180.0	9.999999999999975	0.0	190827.0	0.7201378869004762	0.7201378869004762	12218
128.77990747789497	9.999999999999975	0.0	188823.0	0.7210427305382913	0.7210427305382913	12623
77.68519987544978	9.999999999999975	0.0	188983.0	0.7111085548791815	0.7111085548791815	12640
27.55575535106228	10.000000000000012	0.0	189075.0	0.7208949744881739	0.7208949744881739	12677
24.284959148913035	20.0	0.0	176095.0	0.4743697523999296	0.4743697523999296	9408
45.90964668360767	20.0	0.0	176045.0	0.4661750747955146	0.4661750747955146	9516
71.71433543682424	20.0	0.0	176171.0	0.4774017952613562	0.4774017952613562	9453
98.4562660909412	20.0	0.0	176283.0	0.4656787069315127	0.4656787069315127	9412
125.53171336656663	20.0	0.0	176115.0	0.4801909904158944	0.4801909904158944	9238
152.73886014670077	20.0	0.0	176089.0	0.472042557824224	0.472042557824224	9060
180.0	20.0	0.0	177825.0	0.4696294200009182	0.4696294200009182	8373
152.73886014670077	20.0	0.0	176089.0	0.472045154153489	0.472045154153489	8775
125.53171336656663	20.0	0.0	176115.0	0.480196979022811	0.480196979022811	8761
98.45334602128058	20.0	0.0	176287.0	0.4656965437495766	0.4656965437495766	8787
71.71338038773979	20.0	0.0	176171.0	0.4774042403120142	0.4774042403120142	8845
45.91143750855434	20.0	0.0	176045.0	0.4661737691006209	0.4661737691006209	8962
24.28721670962002	20.0	0.0	176099.0	0.4743716630940568	0.4743716630940568	9231
31.58644830271882	30.0	0.0	166821.0	0.4171621527332432	0.4171621527332432	6933
49.02505252614732	29.99999999999998	0.0	166619.0	0.4145253565692592	0.4145253565692592	7025
57.80911126610889	30.0	0.0	166547.0	0.4160173385576143	0.4160173385576143	7108
75.3968926617529	30.0	0.0	166723.0	0.4061383708578263	0.4061383708578263	7029
93.84096571625813	30.000000000000004	0.0	168259.0	0.416559300706446	0.416559300706446	6572
121.50707653169157	30.0	0.0	166723.0	0.406140680150972	0.406140680150972	6873
140.67832942194025	30.0	0.0	166547.0	0.416006100576915	0.416006100576915	6775
151.04497562814015	29.99999999999998	0.0	166619.0	0.4145085106490886	0.4145085106490886	6732
170.34156531491993	30.0	0.0	166821.0	0.4171641705137081	0.4171641705137081	6610
170.34156531491993	30.0	0.0	166821.0	0.4171627023712408	0.4171627023712408	6479
151.04497562814015	30.000000000000004	0.0	166619.0	0.4145237002140964	0.4145237002140964	6430
131.81413053847382	30.0	0.0	166547.0	0.4160069770041669	0.4160069770041669	6458
112.71182523826675	30.0	0.0	166723.0	0.4061442238550798	0.4061442238550798	6470
93.84096571625814	30.000000000000004	0.0	168259.0	0.416576567278577	0.416576567278577	6158
75.39689266175287	30.0	0.0	166723.0	0.4061399088423002	0.4061399088423002	6595
50.23606316270424	30.0	0.0	166547.0	0.4160075337799341	0.4160075337799341	6622
42.18116235799823	29.99999999999998	0.0	166619.0	0.4145198515457853	0.4145198515457853	6704
31.58644830271882	30.000000000000004	0.0	166821.0	0.417158826862838	0.417158826862838	6870
43.22545919018845	39.99999999999999	0.0	160023.0	0.3946058103233483	0.3946058103233483	5566
45.66691991278812	39.99999999999999	0.0	159871.0	0.3861637790757397	0.3861637790757397	5598
54.29790880501568	39.99999999999999	0.0	159697.0	0.3946352091118384	0.3946352091118384	5647
65.12928874812063	39.99999999999999	0.0	159697.0	0.3946312978191452	0.3946312978191452	5646
77.23573877063335	39.99999999999999	0.0	159871.0	0.3861606471082447	0.3861606471082447	5599
90.0985631256189	39.99999999999999	0.0	160023.0	0.3946071019242331	0.3946071019242331	5551
103.42870940099372	39.99999999999999	0.0	160023.0	0.3946105321044962	0.3946105321044962	5535
117.05822699742892	39.99999999999999	0.0	159871.0	0.3861643925054622	0.3861643925054622	5497
130.8838434143663	40.00000000000001	0.0	159697.0	0.3946279078376488	0.3946279078376488	5476
144.83793876218235	39.99999999999999	0.0	159697.0	0.3946254299976056	0.3946254299976056	5490
158.87302367712545	39.99999999999999	0.0	159871.0	0.3861545580471324	0.3861545580471324	5475
172.95289481603712	39.99999999999999	0.0	160023.0	0.3946131304714409	0.3946131304714409	5427
172.95289481603714	39.99999999999999	0.0	160023.0	0.394615076451022	0.394615076451022	5357
150.22862172139915	39.99999999999999	0.0	159871.0	0.3861614664793336	0.3861614664793336	5327
144.83793876218232	39.99999999999999	0.0	159697.0	0.3946337574332958	0.3946337574332958	5302
130.88384341436634	39.99999999999999	0.0	159697.0	0.3946315156170947	0.3946315156170947	5275
117.0582269974289	39.99999999999999	0.0	159871.0	0.3861660862315088	0.3861660862315088	5310
103.42870940099372	39.99999999999999	0.0	160023.0	0.3946214987807125	0.3946214987807125	5359
82.1128663685779	40.00000000000001	0.0	160023.0	0.3946089336334206	0.3946089336334206	5415
77.23573877063333	39.99999999999999	0.0	159871.0	0.3861637736805717	0.3861637736805717	5445
65.12928874812063	39.99999999999999	0.0	159697.0	0.394635177605371	0.394635177605371	5414
48.64458267460601	40.00000000000001	0.0	159697.0	0.3946357914093439	0.3946357914093439	5410
45.66691991278812	39.99999999999999	0.0	159871.0	0.3861609580417678	0.3861609580417678	5473
40.03589506528044	39.99999999999999	0.0	160023.0	0.3946082628732308	0.3946082628732308	5512
50.38521389290044	50.0	0.0	155119.0	0.3730791673920865	0.3730791673920865	4746
53.36662827494868	50.00000000000001	0.0	154971.0	0.3678891748476328	0.3678891748476328	4778
58.87634997581072	50.0	0.0	154851.0	0.3743482057254875	0.3743482057254875	4786
66.28378271594688	50.00000000000001	0.0	154969.0	0.375691315886385	0.375691315886385	4801
75.02465394138875	50.0	0.0	154851.0	0.3743500835813108	0.3743500835813108	4789
84.68180162865912	50.0	0.0	154971.0	0.3678741712961813	0.3678741712961813	4738
94.96994468761017	50.0	0.0	155119.0	0.3730934197086539	0.3730934197086539	4695
113.5982121604242	50.0	0.0	155119.0	0.3730792826881287	0.3730792826881287	4719
116.74069174796116	50.0	0.0	154971.0	0.3678571457649999	0.3678571457649999	4755
127.99403000450717	50.0	0.0	154847.0	0.3743501379538945	0.3743501379538945	4682
147.67910706070776	50.00000000000001	0.0	154969.0	0.3756900040973011	0.3756900040973011	4674
150.9412340900453	50.0	0.0	154847.0	0.3743573777210541	0.3743573777210541	4725
162.5322047765811	50.00000000000001	0.0	154971.0	0.3678644993940147	0.3678644993940147	4766
174.17298767570213	50.00000000000001	0.0	155119.0	0.3730963491308923	0.3730963491308923	4690
174.17298767570216	50.0	0.0	155119.0	0.3731035238161442	0.3731035238161442	4650
162.53220477658112	50.0	0.0	154971.0	0.3678543540681551	0.3678543540681551	4698
142.6571282327816	50.0	0.0	154847.0	0.374362497395032	0.374362497395032	4659
139.41303353635485	50.00000000000001	0.0	154969.0	0.3756952591908165	0.3756952591908165	4599
127.99403000450717	50.0	0.0	154847.0	0.3743560937385894	0.3743560937385894	4601
108.78851244979124	49.99999999999999	0.0	154971.0	0.3678667293424937	0.3678667293424937	4623
97.9593377414488	50.0	0.0	155119.0	0.3730965217072935	0.3730965217072935	4647
94.96912538018854	50.0	0.0	155119.0	0.3731058951900309	0.3731058951900309	4749
84.6786870571571	50.0	0.0	154971.0	0.3678775391083086	0.3678775391083086	4795
75.02681379897454	50.0	0.0	154847.0	0.3743506370259812	0.3743506370259812	4719
66.28378271594688	50.00000000000001	0.0	154969.0	0.3757073047318038	0.3757073047318038	4628
58.87481854786906	49.99999999999999	0.0	154847.0	0.3743386839481302	0.3743386839481302	4668
50.93800486463039	50.00000000000001	0.0	154971.0	0.3678547677875131	0.3678547677875131	4699
50.38538104846248	50.0	0.0	155119.0	0.3731037280663898	0.3731037280663898	4693
60.23864568781382	59.99999999999999	0.0	151425.0	0.3480895653991667	0.3480895653991667	4361
62.114557723881	59.99999999999999	0.0	151275.0	0.344319684678198	0.344319684678198	4354
65.70461489058235	59.99999999999999	0.0	151153.0	0.347784665649423	0.347784665649423	4368
70.74592196934988	59.99999999999999	0.0	151043.0	0.3449293769448194	0.3449293769448194	4431
76.95037075308775	59.99999999999999	0.0	151043.0	0.3449250046761927	0.3449250046761927	4393
84.05650869707263	59.99999999999999	0.0	151153.0	0.347778723597626	0.347778723597626	4365
91.85020127231516	59.99999999999999	0.0	151275.0	0.3443242946412434	0.3443242946412434	4319
100.16521236683111	59.99999999999999	0.0	151425.0	0.3481083454406596	0.3481083454406596	4352
108.8755010966547	59.99999999999999	0.0	151425.0	0.3481093705301851	0.3481093705301851	4349
117.8900374546174	59.99999999999999	0.0	151275.0	0.3442983125156411	0.3442983125156411	4378
134.83114107229227	59.99999999999999	0.0	151155.0	0.347761233595705	0.347761233595705	4289
136.53923353602326	59.99999999999999	0.0	151047.0	0.3449498092497556	0.3449498092497556	4272
146.0696079083046	59.99999999999999	0.0	151047.0	0.3449528608777917	0.3449528608777917	4249
163.66011264296415	59.99999999999999	0.0	151155.0	0.3477632423658349	0.3477632423658349	4329
165.3947910409326	59.99999999999999	0.0	151275.0	0.3443064716438847	0.3443064716438847	4344
175.13342534722187	59.99999999999999	0.0	151421.0	0.3480731673216199	0.3480731673216199	4330
175.1334253472219	59.99999999999999	0.0	151421.0	0.3480778169237491	0.3480778169237491	4233
165.3947910409326	59.99999999999999	0.0	151275.0	0.3443074407298969	0.3443074407298969	4240
155.70954217696277	59.99999999999999	0.0	151155.0	0.3477661195454412	0.3477661195454412	4227
146.0696079083046	59.99999999999999	0.0	151047.0	0.344952402051102	0.344952402051102	4235
136.53923353602332	59.99999999999999	0.0	151047.0	0.3449555926114579	0.3449555926114579	4184
127.12024929346995	59.99999999999999	0.0	151155.0	0.3477758403995721	0.3477758403995721	4203
117.8900374546174	59.99999999999999	0.0	151275.0	0.3443050989324382	0.3443050989324382	4189
101.6987785812076	59.99999999999999	0.0	151421.0	0.3480585270974835	0.3480585270974835	4263
100.16900386305672	59.99999999999999	0.0	151421.0	0.3480774179138469	0.3480774179138469	4336
91.84661092537976	59.99999999999999	0.0	151275.0	0.3443257072770174	0.3443257072770174	4368
84.05983384326207	59.99999999999999	0.0	151155.0	0.3477825138367909	0.3477825138367909	4343
71.77939592910192	59.99999999999999	0.0	151047.0	0.3449579098248402	0.3449579098248402	4286
66.51305288744543	59.99999999999999	0.0	151047.0	0.3449631406877556	0.3449631406877556	4203
62.63807698286554	59.99999999999999	0.0	151155.0	0.3477723067577935	0.3477723067577935	4263
62.11578946618817	59.99999999999999	0.0	151275.0	0.3443188815826699	0.3443188815826699	4297
60.23822246235666	59.99999999999999	0.0	151421.0	0.3480691542126508	0.3480691542126508	4376
70.1744319302499	70.0	0.0	147621.0	0.3229159940528419	0.2682198942238458	4250
73.82378703397333	70.0	0.0	147525.0	0.3187523075563734	0.2672345377360093	4242
74.2362445396567	70.0	0.0	147467.0	0.323114602435831	0.2672718561731516	4281
78.0834733060966	70.0	0.0	147337.0	0.3216106442245444	0.2786582303527472	4305
82.93085061381682	70.0	0.0	147329.0	0.3223852912367643	0.2794302265332646	4334
88.61019562972575	70.0	0.0	147371.0	0.3264960387216581	0.2657216739782196	4289
100.95900284520724	70.0	0.0	147431.0	0.317439497865956	0.2779872186996388	4250
101.87017850392807	70.0	0.0	147579.0	0.3215208193227307	0.2595638923691339	4231
109.20747972534416	70.0	0.0	148885.0	0.3214295084786961	0.2918705576960161	3936
123.8151501571516	70.0	0.0	147581.0	0.3215411902713064	0.2595893839204343	4262
124.84967388081462	70.0	0.0	147433.0	0.3174147078102545	0.2779962402555604	4257
133.01457281813822	70.0	0.0	147371.0	0.3265062808290208	0.2657146266020582	4220
148.72839680083254	70.0	0.0	147331.0	0.322386574802138	0.2794238710746738	4169
149.8210127227702	70.0	0.0	147337.0	0.321635044946767	0.2786416094443601	4179
158.38134574415605	70.0	0.0	147467.0	0.3231018245068154	0.267267035597119	4241
167.00562959113032	70.0	0.0	147525.0	0.3187468363614921	0.2672322431067392	4265
176.7721202219718	70.0	0.0	147623.0	0.3229230361747415	0.2682607569379856	4240
175.66719231566	70.0	0.0	147623.0	0.3229230269105901	0.268251092704206	4184
167.00562959113032	70.0	0.0	147525.0	0.3187636035539216	0.2672520494672097	4148
150.91516283441035	70.0	0.0	147467.0	0.3231071224640259	0.2672572683464036	4152
149.82101272277023	70.0	0.0	147337.0	0.3216347200454292	0.27864173866296	4156
141.35415566213848	70.0	0.0	147331.0	0.322381737650726	0.2794319216967895	4142
133.01457281813825	70.0	0.0	147371.0	0.3265096067551971	0.2657130713354427	4105
124.84967388081463	70.0	0.0	147433.0	0.3174309176069882	0.2780018056502745	4143
110.17610917670602	70.0	0.0	147581.0	0.3215556423613032	0.259600281512969	4123
102.788475037802	70.0	0.0	148885.0	0.3214504729761032	0.291885806604593	3904
95.82351095713364	70.0	0.0	147581.0	0.3215453138837532	0.259594145120922	4256
94.9654258012529	70.0	0.0	147433.0	0.3174217406948705	0.2779826292023577	4286
88.61304905672183	70.0	0.0	147371.0	0.3265033578939082	0.2656890132687056	4272
78.6538257124255	70.0	0.0	147331.0	0.322413759388766	0.2794576793544562	4160
78.0838865925657	70.0	0.0	147337.0	0.3216391491383225	0.278674537092352	4163
74.23593375690022	70.0	0.0	147467.0	0.3231242373309994	0.2672770687954071	4175
71.55390551625818	70.0	0.0	147525.0	0.3187592732755992	0.2672563177834532	4246
70.09670484165154	70.0	0.0	147623.0	0.3229112379673565	0.2682353956516395	4256
80.12989182046387	80.0	0.0	142489.0	0.2885782442769914	0.207339115498334	4295
82.99540835070164	80.0	0.0	142345.0	0.2816626119487629	0.1984177017947606	4294
85.87126403733328	80.0	0.0	142277.0	0.28918591525433	0.208157006281542	4348
86.12831476850715	80.0	0.0	142217.0	0.2855382686728144	0.2009369543413874	4411
89.89850726815165	80.0	0.0	142351.0	0.2906842704170271	0.2125998147104214	4402
94.39243839561205	80.0	0.0	142217.0	0.2855403195905106	0.2009546157294409	4390
99.50730398397025	80.0	0.0	142277.0	0.28919934952806	0.2081881040211743	4352
105.14689660800832	80.0	0.0	142345.0	0.2816450214930084	0.1984591815219469	4321
117.15943652183542	80.0	0.0	142489.0	0.2885824826482241	0.2073693022297152	4323
117.66628721594782	80.0	0.0	142489.0	0.2885727225513355	0.207353381566375	4309
130.84508231770948	80.0	0.0	142345.0	0.281669573733286	0.1984578990278385	4345
131.38981299473966	80.0	0.0	142277.0	0.2892073018297524	0.2081839868722229	4301
145.3373586905473	80.0	0.0	142217.0	0.2855549770578362	0.2009453314319521	4271
145.9064255853398	80.0	0.0	142351.0	0.2906938913249193	0.2125829632268127	4244
153.36417101667078	80.0	0.0	142217.0	0.2855474923667875	0.200944501890221	4266
160.91230288197468	80.0	0.0	142277.0	0.2891953430534996	0.208161908923322	4311
175.58128465852542	80.0	0.0	142345.0	0.2816655122428093	0.1984391931489498	4353
176.1702801495273	80.0	0.0	142489.0	0.2885682015007363	0.2073688722533078	4320
176.17028014952731	80.0	0.0	142489.0	0.2885678317682835	0.2073733769159192	4244
168.52294153838136	80.0	0.0	142345.0	0.281658596680566	0.1984540725912086	4239
160.9123028819747	80.0	0.0	142277.0	0.2892070552586159	0.2081963198584908	4203
153.36417101667078	80.0	0.0	142217.0	0.2855655902905711	0.20097583209025	4219
145.9064255853398	80.0	0.0	142351.0	0.2907335594084177	0.212577510299445	4200
138.5699719510607	80.0	0.0	142217.0	0.2855608284528973	0.2009582811284054	4225
131.38981299473963	80.0	0.0	142277.0	0.2892148594727322	0.2081684015612617	4173
124.40626079855652	80.0	0.0	142345.0	0.2816655563949994	0.1984370993351485	4171
111.7084441121562	80.0	0.0	142489.0	0.288571196696995	0.2073673229700459	4208
111.22496823455326	79.99999999999999	0.0	142489.0	0.2885645338079556	0.2073721727523949	4271
105.14689660800832	79.99999999999999	0.0	142345.0	0.2816509795918669	0.1984299222922045	4343
99.50730398397025	80.0	0.0	142277.0	0.2892060183915496	0.2081857409633632	4351
94.39243839561205	80.0	0.0	142217.0	0.2855548907261364	0.2009617175133964	4298
89.89850726815165	80.0	0.0	142351.0	0.2907230646102358	0.2126027656254257	4225
86.12831476850717	80.0	0.0	142217.0	0.2855667316717288	0.2009705626186446	4217
81.28251279072741	80.0	0.0	142277.0	0.2892271973699	0.2081913581693803	4246
81.16133832645171	80.0	0.0	142345.0	0.2816550225624031	0.1984428878816302	4295
80.09302147291862	80.0	0.0	142489.0	0.2885790519055862	0.2073563707099296	4318
90.1090139353313	90.0	0.0	142089.0	0.2712565266966037	0.1790156879891682	4384
90.97620040160076	90.0	0.0	142045.0	0.2652422403286514	0.163944920609212	4390
92.68506688839712	90.0	0.0	141969.0	0.2719660544801933	0.171229623106631	4450
95.18799868740209	90.0	0.0	141929.0	0.2687141483615568	0.1578209405246455	4507
98.42105811814942	90.0	0.0	142125.0	0.2735212996351406	0.1828632482239389	4492
102.31063758959296	90.0	0.0	141929.0	0.2686982501497275	0.1578236886389055	4459
106.77959649277088	90.0	0.0	141969.0	0.271947282464124	0.1712400463299949	4443
111.75203816001064	90.00000000000001	0.0	142045.0	0.2652131449747921	0.1639823852821828	4428
117.15647387911046	90.0	0.0	142089.0	0.2712433365213643	0.1790241744522381	4435
122.9275338165448	90.0	0.0	142089.0	0.2712494407566346	0.1790183750804801	4422
129.00657160467782	90.0	0.0	142045.0	0.2652610684268676	0.1639727081102274	4402
135.34152987748297	90.0	0.0	141969.0	0.2719481617759443	0.1712448334422264	4393
141.88637038453118	90.0	0.0	141929.0	0.2687098554700728	0.1578370793230362	4381
148.60028519008094	90.0	0.0	142125.0	0.2735191437743597	0.1828599895291419	4341
155.44682653335255	90.0	0.0	141929.0	0.2687117996454682	0.1578163528292222	4336
162.39303301338566	90.0	0.0	141969.0	0.2719538242782168	0.1712255419465687	4399
169.4085888651898	90.0	0.0	142045.0	0.2652356735204381	0.1639613826847546	4439
176.46502721078488	90.0	0.0	142089.0	0.2712493319402738	0.1790344694490097	4446
176.46502721078488	90.0	0.0	142089.0	0.2712455165147495	0.1790307237490645	4389
169.40858886518984	90.0	0.0	142045.0	0.2652291022761689	0.1639715053686357	4338
162.39303301338566	90.0	0.0	141969.0	0.2719439119974749	0.1712322362548775	4295
155.44682653335255	90.0	0.0	141929.0	0.2687109901689732	0.1578143256620093	4318
148.60028519008094	90.0	0.0	142125.0	0.2735171808636064	0.1828432742649426	4281
141.88637038453118	90.0	0.0	141929.0	0.2687033591222734	0.1578381622552736	4256
135.34152987748294	90.0	0.0	141969.0	0.2719577615021114	0.1712352667374455	4260
129.00657160467782	90.0	0.0	142045.0	0.2652655932193337	0.1639510260534289	4300
122.9275338165448	90.0	0.0	142089.0	0.2712662575563553	0.1790268014028377	4341
117.15647387911046	90.0	0.0	142089.0	0.2712547105396425	0.179043272123686	4396
111.75203816001064	90.0	0.0	142045.0	0.2652143264940701	0.163964113347649	4421
106.77959649277088	90.0	0.0	141969.0	0.2719600725595009	0.1712375144435156	4448
102.31063758959296	90.0	0.0	141929.0	0.2687115531839539	0.1578142076371492	4398
98.42105811814945	90.0	0.0	142125.0	0.2735177651884181	0.1828547616534936	4306
95.18799868740209	90.0	0.0	141929.0	0.2686948947600686	0.1578260803632294	4293
92.68506688839712	90.0	0.0	141969.0	0.2719452490113793	0.1712360745885325	4328
90.97620040160076	90.0	0.0	142045.0	0.2652403417414566	0.1639550835715899	4381
90.1090139353313	90.0	0.0	142089.0	0.271257804040751	0.1790274537036858	4386
100.09148641552954	100.0	0.0	142489.0	0.2771597821507008	0.1452475002932827	5111
100.82015279355323	100.0	0.0	142345.0	0.2738602714872129	0.1318100878985387	5098
102.26066344448012	100.0	0.0	142277.0	0.275458384262878	0.1383105205211316	5136
104.38108975258318	100.0	0.0	142217.0	0.2713311394518996	0.1412611904239562	5198
107.1374264287156	100.0	0.0	142351.0	0.2760452470143395	0.1413528183870002	5187
110.47729194198692	100.0	0.0	142217.0	0.2713327057772032	0.1412625199670356	5194
118.329271444284	100.0	0.0	142277.0	0.2754449573305656	0.1383378344608123	5151
118.67797596339162	100.0	0.0	142345.0	0.2738452498290638	0.1318330781978945	5103
123.42283594947352	100.0	0.0	142489.0	0.2771492280527574	0.145269943804351	5139
133.50313646050708	100.0	0.0	142489.0	0.2771572646899233	0.1452599630234918	5159
133.92863726755098	100.0	0.0	142345.0	0.2738626272834688	0.1318445634774753	5110
139.59129013014686	100.0	0.0	142277.0	0.2754835007124773	0.1383060645596472	5092
145.4682361474612	100.0	0.0	142217.0	0.2713541492029829	0.1412518679085166	5065
151.5199950131006	100.0	0.0	142351.0	0.2760573390348071	0.1413216295312089	5029
157.7103095560566	100.0	0.0	142217.0	0.2713465475706024	0.1412475834993556	5028
169.88255591527107	100.0	0.0	142277.0	0.2754547901410301	0.1383157972041041	5041
170.3743816907747	100.0	0.0	142345.0	0.2738392654374206	0.131830499945755	5064
176.78666055791385	100.0	0.0	142489.0	0.2771459400365532	0.1452524286129903	5079
176.78666055791388	100.0	0.0	142489.0	0.2771439783391333	0.1452616571084459	5063
170.37438169077473	100.0	0.0	142345.0	0.2738427258138971	0.1318424523084641	5019
164.0056005880702	100.0	0.0	142277.0	0.2754478986399359	0.1383232210256868	4997
157.7103095560566	100.0	0.0	142217.0	0.271345429705953	0.1412689018375286	4990
151.5199950131006	100.0	0.0	142351.0	0.2760659203194699	0.1413071800542427	4947
140.03627956365582	100.0	0.0	142217.0	0.2713703632031538	0.1412522050637671	4945
139.5912901301468	100.0	0.0	142277.0	0.2754833475486031	0.1383048131511636	4947
133.92863726755098	100.0	0.0	142345.0	0.2738687929823102	0.1318316058044895	4982
128.52343917052997	100.0	0.0	142489.0	0.2771640014683505	0.145239968432223	5026
123.42283594947357	100.0	0.0	142489.0	0.2771530776521239	0.1452644399284666	5110
114.66117834741702	100.0	0.0	142345.0	0.2738574020658633	0.1318338831224646	5136
114.3436389519759	100.0	0.0	142277.0	0.2754453209496431	0.1383327462001515	5124
107.37432963456382	100.0	0.0	142217.0	0.2713316175517232	0.1412632877372344	5115
104.5711649744654	100.0	0.0	142351.0	0.2760426381127472	0.1413375532494992	5049
104.3810897525832	100.0	0.0	142217.0	0.2713478583931027	0.1412667420131017	5060
102.26066344448012	100.0	0.0	142277.0	0.275468256846726	0.1383095286119975	5074
100.82015279355323	100.0	0.0	142345.0	0.2738592567493986	0.1318343463108351	5090
100.09148641552954	100.0	0.0	142489.0	0.2771683808832074	0.1452659129558274	5080
110.64244764713206	110.0	0.0	147621.0	0.3094627730940202	0.1247560895536494	5725
110.76761798223671	110.0	0.0	147525.0	0.3049426644680175	0.1207019849062119	5761
112.11775857083208	110.0	0.0	147467.0	0.3097629053201742	0.1244099122752337	5748
116.33854881541642	110.0	0.0	147337.0	0.3072503474557752	0.1221410664475983	5799
116.7033184815228	110.0	0.0	147329.0	0.308803320668756	0.1237386656186805	5807
119.85572863341952	110.0	0.0	147371.0	0.3127147642390988	0.1270572160961967	5765
123.51585518806004	110.0	0.0	147431.0	0.3036299397894139	0.1211209989107151	5749
127.62998096416418	110.0	0.0	147579.0	0.3079571194386309	0.120161440748378	5772
132.14507055848216	110.0	0.0	148885.0	0.3083977925846141	0.1271786355764712	5505
137.0099202597336	110.0	0.0	147581.0	0.3079777738794997	0.1201760681289094	5771
142.1737230736994	110.0	0.0	147433.0	0.3036002320994715	0.1211429990323181	5742
147.58396958196232	110.0	0.0	147371.0	0.3127335516038015	0.1270429953189454	5719
153.2064630492299	110.0	0.0	147331.0	0.3088199598439988	0.1237380320607674	5728
158.9944376203508	110.0	0.0	147337.0	0.3072397216017511	0.1221324745016101	5717
170.137066420969	110.0	0.0	147467.0	0.3097710699999281	0.1243859156293843	5715
170.9112050802687	110.0	0.0	147525.0	0.3049227013627519	0.1207554821712374	5709
176.96650395688124	110.0	0.0	147623.0	0.3094495011962248	0.1247696371939804	5713
176.96650395688124	110.0	0.0	147623.0	0.3094594167031293	0.1247658349744616	5715
170.9112050802687	110.0	0.0	147525.0	0.3049289782373559	0.120729040060434	5715
164.90850382455793	110.0	0.0	147467.0	0.3097736966486117	0.1244037380828018	5675
158.99443762035085	110.0	0.0	147337.0	0.307240528207762	0.1221359542817421	5665
153.2064630492299	110.0	0.0	147331.0	0.3088082214558025	0.1237256252366247	5651
147.58396958196235	110.0	0.0	147371.0	0.3127152480627827	0.1270446963688076	5613
142.1737230736994	110.0	0.0	147433.0	0.3036012527232789	0.1211301470662223	5651
137.00992025973358	110.0	0.0	147581.0	0.3079689186433554	0.1201478777742955	5713
132.1450705584822	110.0	0.0	148885.0	0.3083994279776991	0.1271951187960398	5476
127.629164303035	110.0	0.0	147581.0	0.3079657622323875	0.1201494847965647	5783
123.51438340671191	110.0	0.0	147433.0	0.3035887814449912	0.121122549562094	5776
119.85734126870211	110.0	0.0	147371.0	0.3127037781794637	0.1270420330637192	5743
116.7041349617343	110.0	0.0	147331.0	0.308786542008956	0.1237310026496236	5708
114.10904200952484	110.0	0.0	147337.0	0.3072559163523791	0.1221454926503498	5744
112.1176002795994	110.0	0.0	147467.0	0.3097672017211269	0.1244028216626222	5750
110.76742542113882	110.0	0.0	147525.0	0.3049335159341385	0.1206979497478757	5706
110.08546042210936	110.0	0.0	147623.0	0.3094512334780455	0.1247729726336141	5742
120.07967599007932	120.0	0.0	151425.0	0.3406379708737174	0.1089535406236378	5687
120.71479385820965	120.0	0.0	151275.0	0.3367044036334146	0.1102101329214037	5673
123.45481471382986	120.0	0.0	151153.0	0.3403216491479117	0.1105919638026631	5689
125.78115772078556	120.0	0.0	151043.0	0.3376020248598846	0.1108977543885644	5772
126.2565388066576	120.0	0.0	151043.0	0.337601290518246	0.1109295783480253	5739
131.99335867176757	120.0	0.0	151153.0	0.3403186267936364	0.11060237468169	5718
135.786359698049	120.0	0.0	151275.0	0.336700189610859	0.1102000841305387	5733
136.51010110166916	120.0	0.0	151425.0	0.3406598720475916	0.1089500077366295	5721
140.76011094539598	120.0	0.0	151425.0	0.3406747580433413	0.108956106660934	5779
145.34511564592705	120.0	0.0	151275.0	0.3367028227212351	0.1102186540210517	5805
150.20743583230524	120.0	0.0	151155.0	0.3403089844615026	0.1105949790452789	5749
155.3146763876398	120.0	0.0	151047.0	0.3376228485445829	0.1109027501031752	5753
160.60277981783275	120.0	0.0	151047.0	0.3376209694206554	0.1109021358375275	5703
166.04622777559794	120.0	0.0	151155.0	0.3403194735482196	0.1105740127355807	5747
171.5829233907315	120.0	0.0	151275.0	0.3366888551382413	0.1102192986378131	5787
177.19084498493964	120.0	0.0	151421.0	0.3406145375647101	0.1089376092317812	5738
177.19084498493967	120.0	0.0	151421.0	0.3406145799754563	0.1089374301270384	5732
171.5829233907315	120.0	0.0	151275.0	0.336686347353974	0.1102039896146861	5705
166.04622777559797	120.0	0.0	151155.0	0.3403010827190925	0.1105904147690772	5708
156.24733084689544	120.0	0.0	151047.0	0.3376080910104042	0.110900943107946	5733
155.3146763876398	120.0	0.0	151047.0	0.3376148777439366	0.1109082779749311	5702
150.20743583230524	120.0	0.0	151155.0	0.340315500000527	0.1105779401632024	5755
141.56160221087268	120.0	0.0	151275.0	0.3366937307016421	0.110212689028683	5759
140.75814442351532	120.0	0.0	151421.0	0.3406082932704722	0.1089406062580218	5697
136.5119086557332	120.0	0.0	151421.0	0.3406100365116766	0.1089460446439746	5721
132.6414219545651	120.0	0.0	151275.0	0.3366821994197444	0.1102200202040332	5741
129.21040747342866	120.0	0.0	151155.0	0.3403143367440762	0.1106091402198065	5742
126.2553405818629	120.0	0.0	151047.0	0.3376177903896888	0.1109211104466534	5731
123.83210965077824	120.0	0.0	151047.0	0.3376149461730521	0.1109248571781868	5704
121.9723129857552	120.0	0.0	151155.0	0.3402995090876332	0.1105965167329643	5737
120.71521598245482	120.0	0.0	151275.0	0.3366883407266441	0.110204187340527	5752
120.07953446353667	120.0	0.0	151421.0	0.3406127947399686	0.1089438614753484	5706
130.084049397263	130.0	0.0	155119.0	0.3737494104726318	0.1125916562293418	4984
130.75385249656748	130.0	0.0	154971.0	0.3681456342249864	0.1136635947376314	4937
132.07971240678052	130.0	0.0	154851.0	0.3751497668190468	0.1101340142702534	4986
135.80689907079704	130.0	0.0	154969.0	0.3764133046331259	0.1160142248150775	5029
136.58286885864655	130.0	0.0	154851.0	0.37514065885812	0.1101450532021801	5019
139.67650835761134	130.0	0.0	154971.0	0.368148705007555	0.1136658070648114	5017
146.11149691123637	130.0	0.0	155119.0	0.3737558099555154	0.1125915225131009	5006
147.28747685770074	130.0	0.0	155119.0	0.3737602487243399	0.1125995960974981	5041
155.0497231097696	130.0	0.0	154971.0	0.3681406555835778	0.1136638981226329	5051
156.4068359024929	130.0	0.0	154847.0	0.3751346268565024	0.110144320756308	5067
161.38546353440802	130.0	0.0	154969.0	0.3764098153880951	0.1160067207107789	5033
170.371179681169	130.0	0.0	154847.0	0.3751354101170282	0.1101418021224119	5040
171.87934639050442	130.0	0.0	154971.0	0.3681313340607198	0.1136598932335171	5117
177.28373601035852	130.0	0.0	155119.0	0.37376970372203	0.1125925374876041	5085
177.28373601035852	130.0	0.0	155119.0	0.3737605261647856	0.1125975687998927	5059
168.0490085838749	130.0	0.0	154971.0	0.3681200291541948	0.1136685898007132	5033
166.5636686109342	130.0	0.0	154847.0	0.3751274713693213	0.1101421516641664	5038
157.7882471724035	130.0	0.0	154969.0	0.3764125593185843	0.116014920703148	5070
156.4068359024929	130.0	0.0	154847.0	0.3751419249456301	0.1101385656070016	5038
151.69020601366813	130.0	0.0	154971.0	0.3681232994660509	0.1136682181618501	5056
147.28780527306904	130.0	0.0	155119.0	0.373773572833311	0.1125888198405984	5024
143.26321868145206	130.0	0.0	155119.0	0.3737595357508218	0.1126002458342878	5019
137.4013810586291	130.0	0.0	154971.0	0.3681306145463844	0.1136832203068488	5030
136.58352897353078	130.0	0.0	154847.0	0.3751436127879906	0.1101568360195923	4997
134.03519865313106	130.0	0.0	154969.0	0.3764197137401345	0.116029033497366	4992
131.06202010088035	130.0	0.0	154847.0	0.3751315786368378	0.1101453217705457	4994
130.75416402188725	130.0	0.0	154971.0	0.3681159493330229	0.1136774038989475	5025
130.0840859934081	130.0	0.0	155119.0	0.3737652863413235	0.1125967571554032	5011
140.08928719918438	140.0	0.0	160023.0	0.3959866558384754	0.0842629928275479	4168
140.80039503371785	140.0	0.0	159871.0	0.387006980716682	0.0839810312519903	4167
142.20584281470255	140.0	0.0	159697.0	0.3955225435927205	0.0840048034662464	4151
144.27321710310193	140.0	0.0	159697.0	0.3955406888641672	0.0840164289551544	4155
146.95649342235615	140.0	0.0	159871.0	0.3870350724123892	0.0839943447292129	4181
150.1986285697981	140.0	0.0	160023.0	0.3959962526598075	0.08427489737472	4188
156.44791091079856	140.0	0.0	160023.0	0.3960011058618411	0.0842772698666119	4219
158.09253952103757	140.0	0.0	159871.0	0.3870129664807004	0.0839912742480139	4204
165.51165054733235	140.0	0.0	159697.0	0.3955144783119797	0.0840057005887713	4199
170.41796327713718	140.0	0.0	159697.0	0.3955119172118644	0.0840276679966277	4207
175.4706118882619	140.0	0.0	159871.0	0.38700553454753	0.0839927278148302	4214
177.4364660942204	140.0	0.0	160023.0	0.3959884383473523	0.0842745371166543	4231
177.43646609422044	140.0	0.0	160023.0	0.3959919028979045	0.084267142254772	4257
172.3482138009263	140.0	0.0	159871.0	0.3870095698300262	0.0839996493066303	4212
167.3764278871756	140.0	0.0	159697.0	0.3955312495069494	0.0840266560606269	4227
162.59874557324113	140.0	0.0	159697.0	0.3955152458598734	0.0840282493655229	4184
158.09253952103757	140.0	0.0	159871.0	0.3870126897849276	0.0839985057112309	4173
153.9343133069743	140.0	0.0	160023.0	0.3959947152816955	0.0842774155986024	4198
148.1407447008452	140.0	0.0	160023.0	0.3959796905286867	0.0842721088436667	4185
145.2352603668109	140.0	0.0	159871.0	0.387020730255203	0.0839977622082923	4154
144.27321710310193	140.0	0.0	159697.0	0.395530935369817	0.0840273676452425	4169
142.20584281470252	140.0	0.0	159697.0	0.3955195516581602	0.0840131452022468	4118
140.27918836839422	140.0	0.0	159871.0	0.3870136919042931	0.0839998434219648	4148
140.08928719918438	140.0	0.0	160023.0	0.3959868048469925	0.0842671544469918	4155
150.11682477690832	150.0	0.0	166821.0	0.4120215703606178	0.0466402160887937	3423
151.04497562814018	150.00000000000003	0.0	166619.0	0.4087280636542104	0.0482269148210867	3363
153.99336017957356	150.0	0.0	166547.0	0.4108042022116669	0.048047711574	3424
156.99868306878028	150.0	0.0	166723.0	0.4010302062161796	0.0480563829788534	3423
158.9094188210009	150.0	0.0	168259.0	0.4115069268851869	0.0462719507097103	3261
162.92548473571813	150.0	0.0	166723.0	0.4010320166374111	0.0480651703768759	3397
167.44065615111614	150.0	0.0	166547.0	0.4107897206430225	0.048043030528467	3409
174.6519687129664	150.00000000000003	0.0	166619.0	0.4087167778776551	0.0482299732488095	3438
177.41487406209592	150.0	0.0	166821.0	0.4120342446394338	0.0466410807721554	3486
175.0444964290838	150.0	0.0	166821.0	0.4120401348616503	0.0466302644779787	3535
172.31806856748375	150.0	0.0	166619.0	0.4087259808396244	0.0482167055068874	3467
167.44065615111614	150.0	0.0	166547.0	0.4107835913064361	0.0480431937650142	3485
161.00192818145757	150.0	0.0	166723.0	0.4010158942057575	0.0480391373628287	3465
158.9094188210009	150.0	0.0	168259.0	0.4115027581601553	0.0462613831329203	3321
155.51940902720963	150.0	0.0	166723.0	0.4010304614523646	0.0480661808844269	3435
152.86747925806836	150.0	0.0	166547.0	0.4107936966855788	0.0480467373587157	3426
151.04497562814015	150.0	0.0	166619.0	0.4087227903825647	0.0482232541457279	3394
150.11682477690832	150.0	0.0	166821.0	0.4120246753826588	0.0466352841170543	3391
160.408208903531	160.0	0.0	176095.0	0.4605490373513504	0.0344342388197527	2995
161.9479798413857	160.00000000000003	0.0	176045.0	0.454917586407077	0.0346958290170213	2993
163.5675225116781	160.0	0.0	176171.0	0.4636968376659788	0.0343343201050971	3014
166.7754314020112	160.00000000000003	0.0	176283.0	0.4505880949972466	0.0347374053557517	3019
170.74329799022885	160.00000000000003	0.0	176115.0	0.4695027465602742	0.0344795587631908	2995
175.23696734372584	160.00000000000003	0.0	176089.0	0.4610192921820366	0.0342953452649047	3043
180.0	160.00000000000003	0.0	177825.0	0.4595464718406715	0.0335232701243206	2899
175.23696734372584	160.00000000000003	0.0	176089.0	0.4610088838606883	0.0342919300207921	3044
170.74329799022885	160.00000000000003	0.0	176115.0	0.4694874055934345	0.0344862019861578	3025
166.77503886297512	160.00000000000003	0.0	176287.0	0.4505931241927545	0.0347303003373258	3023
163.5674228456039	160.00000000000003	0.0	176171.0	0.4636889577955991	0.0343318407126654	3002
161.3118355851617	160.0	0.0	176045.0	0.4549038755405979	0.0346913091676831	3031
160.14738653876714	160.00000000000003	0.0	176099.0	0.4605471099083091	0.0344182614676039	3005
170.25132979838207	170.00000000000003	0.0	189075.0	0.7126944057881174	0.0299611303145886	2705
172.18555715990502	170.00000000000003	0.0	188983.0	0.7110468921442392	0.0299010760187546	2682
175.66552182779964	169.99999999999997	0.0	188823.0	0.718265160712765	0.029940874332071	2736
180.0	170.00000000000003	0.0	190827.0	0.7198838523527925	0.0295101170535558	2556
175.66552182779964	170.00000000000003	0.0	188823.0	0.7182563618304415	0.0299416567701989	2698
172.18539376037808	169.99999999999997	0.0	188983.0	0.711058535592951	0.0299028741612908	2679
170.1034849842697	170.00000000000003	0.0	189075.0	0.712728948422647	0.029953609996011	2682
180.0	180.0	0.0	211575.0	0.956117902253966	0.0437679712860838	1990
