# Supplementary material for: High-confidence 3D template matching for cryo-electron tomography
Source: Nat Commun. 2024 May 11;15:3992. doi: 10.1038/s41467-024-47839-8 (PMC11088655; doi:10.1038/s41467-024-47839-8)
Supplement: Supplementary file 6 — Source Data [file 41467_2024_47839_MOESM6_ESM.zip › Source_data_file/Supplementary_Figures/Supplementary_Fig2/In_silico_Vault_results/id_3_gradual_angles_analysis.csv]

	ang_dist	cone_dist	inplane_dist	common_voxels	ccc	ccc_masked	cone_ang_dist	cone_cone_dist	cone_inplane_dist	cone_common_voxels	cone_ccc	cone_ccc_masked	inplane_ang_dist	inplane_cone_dist	inplane_inplane_dist	inplane_common_voxels	inplane_ccc	inplane_ccc_masked
0	0.0	0.0	0.0	211575.0	0.9999999768546799	0.9999999768546799	0.0	0.0	0.0	211575.0	0.9999999768546799	0.9999999768546799	0.0	0.0	0.0	211575.0	0.9999999768546799	0.9999999768546799
1	2.2360452719662183	0.9999999999999002	1.0	202703.0	1.0	1.0	1.414204587376545	0.9999999999999002	8.898516208290212e-17	202871.0	1.0	1.0	0.9999999999997249	0.0	1.0	204675.0	1.0	1.0
2	4.4719542941297075	1.999999999999765	1.9999999999999996	201649.0	0.9721191368625786	0.9721191368625786	2.828355321903896	1.999999999999765	0.0	201729.0	0.9722298612592822	0.9722298612592822	1.9999999999998004	0.0	2.0	204975.0	1.0	1.0
3	6.707590733669952	2.999999999999923	3.0000000000000004	200233.0	0.9686203911023373	0.9686203911023373	4.242398336379447	2.999999999999923	2.3739017334075993e-16	200085.0	0.9686575661057966	0.9686575661057966	3.0000000000000884	0.0	3.0000000000000004	204675.0	1.0	1.0
4	8.942818091649205	4.000000000000042	3.999999999999999	198631.0	0.9465186786774272	0.9465186786774272	5.6562797348856595	4.000000000000042	0.0	198515.0	0.9467451378143552	0.9467451378143552	3.9999999999998943	0.0	4.0	204975.0	1.0	1.0
5	11.177499619780882	4.999999999999992	5.000000000000001	196943.0	0.9047827954842086	0.9047827954842086	7.069945578430074	4.999999999999992	0.0	196865.0	0.9046237086276497	0.9046237086276497	4.999999999999906	0.0	5.0	204975.0	1.0	1.0
6	13.411498236963396	5.999999999999965	6.000000000000001	195257.0	0.8561834556743921	0.8561834556743921	8.483341870563546	5.999999999999965	4.754319095901798e-16	195161.0	0.8563254002549754	0.8563254002549754	6.000000000000089	0.0	6.000000000000001	204975.0	1.0	1.0
7	15.644676445529212	6.9999999999999725	7.000000000000001	193689.0	0.8326019006685687	0.8326019006685687	9.896414542988197	6.9999999999999725	0.0	193615.0	0.8321523689126924	0.8321523689126924	7.000000000000101	0.0	7.0	204975.0	1.0	1.0
8	17.876896247126297	7.999999999999981	8.000000000000002	192013.0	0.7935785879252749	0.7935785879252749	11.309109441148529	7.999999999999981	0.0	191927.0	0.7938317087273893	0.7938317087273893	8.000000000000083	0.0	8.0	205275.0	1.0	1.0
9	20.108019058157538	8.999999999999984	9.0	190539.0	0.7463492410089488	0.7463492410089488	12.721372309794734	8.999999999999984	0.0	190511.0	0.7462632172499253	0.7462632172499253	9.00000000000002	0.0	9.0	205275.0	1.0	1.0
10	22.33790562470978	9.999999999999975	9.999999999999998	189019.0	0.7025120014446484	0.7025120014446484	14.133148778523188	9.999999999999975	0.0	189027.0	0.7023993513096618	0.7023993513096618	9.999999999999984	0.0	9.999999999999998	205875.0	1.0	1.0
11	24.56641593689463	10.999999999999993	10.999999999999998	187543.0	0.678877010392635	0.678877010392635	15.544384347284582	10.999999999999993	0.0	187601.0	0.6788811689987314	0.6788811689987314	10.999999999999943	0.0	10.999999999999998	204975.0	1.0	1.0
12	26.79340914253257	11.999999999999988	12.000000000000004	186143.0	0.6494873384067563	0.6494873384067563	16.955024371859913	11.999999999999988	9.561014429232381e-16	186091.0	0.6494827790596298	0.6494827790596298	12.000000000000052	0.0	12.0	204975.0	1.0	1.0
13	29.018743460102378	12.999999999999996	13.000000000000002	184801.0	0.6196246140589073	0.6196246140589073	18.36501404929687	12.999999999999996	8.836796438731215e-16	184763.0	0.6195534412046865	0.6195534412046865	13.000000000000043	0.0	13.000000000000002	204975.0	1.0	1.0
14	31.24227609088961	14.0	14.0	183493.0	0.5905022056892892	0.5905022056892892	19.774298403307757	14.0	0.0	183217.0	0.5904608102822084	0.5904608102822084	14.00000000000005	0.0	13.999999999999998	204375.0	1.0	1.0
15	33.46386313025452	14.999999999999996	14.999999999999998	182095.0	0.5633039275407491	0.5633039275407491	21.182822269620416	14.999999999999996	1.536089954375106e-15	182093.0	0.5633499325152054	0.5633499325152054	15.000000000000027	0.0	15.000000000000002	205275.0	1.0	1.0
16	35.68335947795264	15.999999999999972	15.999999999999996	180803.0	0.5396858916717899	0.5396858916717899	22.590530281282334	15.999999999999995	1.4423637681638964e-15	180825.0	0.5398798145891682	0.5398798145891682	15.999999999999963	0.0	15.999999999999996	205275.0	1.0	1.0
17	37.90061874743379	16.999999999999968	17.0	179581.0	0.5198784539897852	0.5198784539897852	23.997366853913302	16.99999999999999	1.3598078362609142e-15	179601.0	0.520008638201755	0.520008638201755	17.000000000000004	0.0	17.0	204975.0	1.0	1.0
18	40.11549317404756	18.00000000000001	18.0	178411.0	0.5037506090029008	0.5037506090029008	25.403276170902156	17.999999999999986	1.2865613944213911e-15	178373.0	0.5036521899157447	0.5036521899157447	17.999999999999968	0.0	18.0	205575.0	1.0	1.0
19	42.3278335220864	18.999999999999975	19.000000000000004	177245.0	0.49012658249098895	0.49012658249098895	26.80820216854692	18.999999999999975	1.221155477708917e-15	177235.0	0.4902083613303068	0.4902083613303068	18.99999999999998	0.0	19.0	204975.0	1.0	1.0
20	44.53748899059379	19.999999999999993	20.0	176117.0	0.47788627814073137	0.47788627814073137	28.21208852113278	19.999999999999993	2.324829943155585e-15	176157.0	0.4780033346965277	0.4780033346965277	20.000000000000025	0.0	19.999999999999996	204975.0	1.0	1.0
21	46.7443071178688	20.999999999999986	21.0	175011.0	0.4659333838449565	0.4659333838449565	29.614878625945472	20.999999999999986	0.0	175095.0	0.4659898308769385	0.4659898308769385	20.999999999999982	0.0	21.0	205275.0	1.0	1.0
22	48.9481336845988	21.999999999999996	22.0	173957.0	0.4534241784093524	0.4534241784093524	31.016515588218535	21.999999999999996	0.0	174003.0	0.45351731941475876	0.45351731941475876	21.999999999999986	0.0	22.0	204675.0	1.0	1.0
23	51.148812615551314	22.999999999999993	23.000000000000004	172939.0	0.4396366069199897	0.4396366069199897	32.41694220600873	22.999999999999993	0.0	172961.0	0.4398315190470856	0.4398315190470856	23.000000000000014	0.0	23.000000000000004	205575.0	1.0	1.0
24	53.34618587975917	23.99999999999999	24.000000000000004	171981.0	0.4373658077920002	0.4373658077920002	33.816100954999484	23.99999999999999	1.9549226358189107e-15	171887.0	0.4375743851534147	0.4375743851534147	23.999999999999975	0.0	24.0	204375.0	1.0	1.0
25	55.540093389134725	25.000000000000004	25.0	170973.0	0.43832315335827304	0.43832315335827304	35.21393397322867	24.99999999999999	0.0	171027.0	0.4384557466880949	0.4384557466880949	25.000000000000004	0.0	25.0	204975.0	1.0	1.0
26	57.7303728954473	25.999999999999996	26.000000000000004	170037.0	0.4377351790863489	0.4377351790863489	36.61038304573711	25.999999999999996	1.8138480969607714e-15	170073.0	0.43819436754682073	0.43819436754682073	25.999999999999993	0.0	26.0	206175.0	1.0	1.0
27	59.91685988560488	26.999999999999996	27.000000000000004	169123.0	0.4352106344756185	0.4352106344756185	38.005389589137636	26.999999999999996	1.7514434130715255e-15	169165.0	0.4358145673570437	0.4358145673570437	27.00000000000002	0.0	27.0	205275.0	1.0	1.0
28	62.099387475178595	27.999999999999996	28.000000000000004	168211.0	0.4305140308988559	0.4305140308988559	39.39889463610048	27.999999999999996	0.0	168299.0	0.4310375198606091	0.4310375198606091	28.0	0.0	28.0	205875.0	1.0	1.0
29	64.27778630011413	29.00000000000001	29.000000000000004	167395.0	0.42353100294611673	0.42353100294611673	40.790838819754036	28.999999999999996	1.6401049755610472e-15	167457.0	0.42410703758900825	0.42410703758900825	29.000000000000014	0.0	29.000000000000004	204675.0	1.0	1.0
30	66.45188440657513	30.000000000000004	29.999999999999993	166489.0	0.41388502057043447	0.41388502057043447	42.18116235799819	29.99999999999998	1.5902773407317584e-15	166619.0	0.4145253565692592	0.4145253565692592	29.999999999999993	0.0	29.999999999999996	204975.0	1.0	1.0
31	68.62150713886848	31.0	31.0	165767.0	0.4024625104475236	0.4019722358404107	43.56980503772961	31.0	0.0	165761.0	0.4031854995557727	0.4024290276444206	31.000000000000018	0.0	31.0	204975.0	1.0	1.0
32	70.78647702540268	31.99999999999999	32.0	164961.0	0.401994949383953	0.39224120189342476	44.95670619897573	31.99999999999999	3.0009804286562323e-15	165059.0	0.40283935137862853	0.39293366861421863	31.99999999999999	0.0	31.999999999999993	204675.0	1.0	1.0
33	72.94661366263803	33.0	33.0	164223.0	0.40200277639134585	0.3806448968267911	46.34180471893829	33.0	2.9198739687982173e-15	164319.0	0.4027921747745715	0.38109341779114037	33.0	0.0	33.0	205575.0	1.0	1.0
34	75.10173359698793	34.00000000000001	34.00000000000001	163471.0	0.4015246671207218	0.36687639474954736	47.725038995942796	34.00000000000001	2.843879689569327e-15	163533.0	0.4021765591721622	0.36715018444290975	34.000000000000014	0.0	34.00000000000001	204675.0	1.0	1.0
35	77.25165020463892	35.0	35.0	162741.0	0.3984677608204503	0.35089248435844494	49.106346933294915	34.99999999999999	2.7725639338476256e-15	162877.0	0.3990227805675679	0.3510614712913761	35.0	0.0	34.99999999999999	205275.0	1.0	1.0
36	79.39617356926189	36.0	36.0	162069.0	0.39304901785069074	0.33322907687262515	50.48566592304224	36.0	2.7055414107948065e-15	162221.0	0.39333815451512344	0.3331895229653075	36.00000000000002	0.0	36.0	205275.0	1.0	1.0
37	81.53511035759179	37.0	37.0	161387.0	0.3849492587271798	0.3139209555259868	51.8629328296406	37.0	2.6424686648774062e-15	161519.0	0.38501707653424644	0.3137398358772813	37.0	0.0	37.0	205875.0	1.0	1.0
38	83.66826369286379	38.00000000000001	38.0	160739.0	0.39056989038370027	0.3000873801223907	53.238083973526024	38.000000000000014	2.5830385763386774e-15	160869.0	0.39107779489927214	0.29975749441086036	37.99999999999999	0.0	38.0	204975.0	1.0	1.0
39	85.79543302609778	38.99999999999999	38.99999999999999	160129.0	0.39397306938436977	0.2880786010042382	54.61105511459088	39.0	2.5269757079996167e-15	160305.0	0.39429321416228935	0.28773007538155004	38.99999999999999	0.0	39.0	205575.0	1.0	1.0
40	87.91641400523554	39.99999999999999	40.0	159533.0	0.3943208708939251	0.275198570949175	55.98178143556566	39.99999999999999	2.4740323502926103e-15	159719.0	0.3942714222635554	0.2747465783129693	39.999999999999986	0.0	40.0	204675.0	1.0	1.0
41	90.03099834214207	40.999999999999986	40.99999999999999	158911.0	0.3911425962471624	0.26146038689650314	57.35019752530688	40.999999999999986	2.4239851453286977e-15	159159.0	0.39101685765741545	0.26094231810003793	41.00000000000002	0.0	40.99999999999999	204675.0	1.0	1.0
42	92.13897367749519	42.0	42.00000000000001	158363.0	0.3848086937697904	0.24711456416090077	58.71623736199178	42.0	2.376632193504663e-15	158581.0	0.3843831282371782	0.2465009138439126	42.0	0.0	42.0	205575.0	1.0	1.0
43	94.2401234435988	43.0	43.0	157839.0	0.3792061566525146	0.2322533803645265	60.07983429622183	43.0	0.0	158085.0	0.37884346069796726	0.23163732018269387	42.99999999999999	0.0	43.0	204975.0	1.0	1.0
44	96.33422672516798	43.999999999999986	44.0	157293.0	0.3819969288388954	0.21706707782995352	61.440921034036286	43.999999999999986	0.0	157621.0	0.38192553812345514	0.21652408429496425	43.99999999999999	0.0	43.99999999999999	205875.0	1.0	1.0
45	98.42105811814942	44.999999999999986	45.0	156773.0	0.38652315871772264	0.20163373007177168	62.799429619838094	45.0	4.497983566394945e-15	157189.0	0.3865961826420265	0.20120221314078832	45.00000000000001	0.0	45.00000000000001	206475.0	1.0	1.0
46	100.50038758665605	45.99999999999999	46.0	156355.0	0.3877581900471797	0.18640341424256907	64.15529141923497	45.99999999999999	0.0	156647.0	0.38733348699516995	0.18590350499744218	45.999999999999986	0.0	46.0	205875.0	1.0	1.0
47	102.57198031811251	46.99999999999999	46.99999999999999	155843.0	0.385127182350257	0.171473534439561	65.50843710179858	46.99999999999999	0.0	156113.0	0.384431374090896	0.17093623303329886	47.0	0.0	46.99999999999999	204975.0	1.0	1.0
48	104.63559657672629	48.0	48.00000000000001	155393.0	0.37875839102866404	0.1571459946015182	66.85879662374492	48.0	4.2798584776800906e-15	155647.0	0.37796580930861023	0.15658105501857994	48.00000000000001	0.0	48.00000000000001	205575.0	1.0	1.0
49	106.69099155542152	48.99999999999999	49.0	154991.0	0.3739645628524809	0.1436004709148631	68.20629921054035	48.99999999999999	4.214276278995549e-15	155249.0	0.37338247079983133	0.14312148191011465	49.0	0.0	49.00000000000001	204675.0	1.0	1.0
50	108.73791522639392	50.0	50.00000000000001	154573.0	0.37495084266706774	0.13089273756152223	69.55087333943784	50.0	0.0	154791.0	0.374231009683393	0.1304842460647622	50.00000000000001	0.0	50.00000000000001	204675.0	1.0	1.0
51	110.77611219047019	50.99999999999999	51.0	154125.0	0.3718545615939285	0.11916054306676456	70.89244672194765	50.99999999999999	0.0	154379.0	0.3711992224731651	0.11878432658950598	50.99999999999999	0.0	51.0	205575.0	1.0	1.0
52	112.80532152548253	52.0	52.0	153751.0	0.3712945099765308	0.10890864027054623	72.23094628624911	52.0	0.0	153921.0	0.37074103792095925	0.1086274442324995	51.99999999999999	0.0	52.0	204975.0	1.0	1.0
53	114.82527663389715	53.0	53.0	153361.0	0.3670128069010739	0.10373564109995854	73.56629815954877	53.0	0.0	153561.0	0.3665260179432292	0.10356717884936216	52.999999999999986	0.0	53.0	205875.0	1.0	1.0
54	116.83570508996763	53.999999999999986	54.0	152981.0	0.358633825444466	0.0986785722983748	74.89842765039239	53.999999999999986	3.931381792444097e-15	153259.0	0.3580837291402165	0.09849378248828332	53.99999999999999	0.0	53.99999999999999	205275.0	1.0	1.0
55	118.8363284867174	54.999999999999986	54.99999999999999	152653.0	0.358316798511285	0.09385590281076435	76.22725923093766	54.99999999999999	3.882740333296949e-15	152879.0	0.3580406064234362	0.09377644898093405	55.0	0.0	55.00000000000001	205275.0	1.0	1.0
56	120.8268622830925	56.0	56.0	152289.0	0.3554999004849313	0.08941611794624071	77.55271651919618	56.0	3.836442142979414e-15	152483.0	0.3550738283492119	0.08928582609386175	55.99999999999999	0.0	56.0	204675.0	1.0	1.0
57	122.80701565166504	57.00000000000001	57.00000000000001	151945.0	0.34882678204218265	0.08516665628287956	78.87472226125368	57.00000000000001	0.0	152181.0	0.3487466295552455	0.08508742692097476	57.0	0.0	57.0	205575.0	1.0	1.0
58	124.77649132730967	58.00000000000001	58.00000000000001	151635.0	0.3527250130473567	0.08121954509739594	80.19319831347727	58.00000000000002	0.0	151809.0	0.3526566399056036	0.08119334587419708	58.00000000000002	0.0	58.00000000000001	204675.0	1.0	1.0
59	126.73498545732119	59.00000000000001	59.00000000000001	151301.0	0.35319128877292166	0.07746495056840232	81.50806562472117	59.00000000000001	3.7105413130649056e-15	151485.0	0.3529829902952194	0.07743474369437751	58.99999999999999	0.0	59.00000000000001	204975.0	1.0	1.0
60	128.68218745348943	59.999999999999986	59.99999999999999	150967.0	0.3503584711267761	0.07395499835988456	82.8192442185417	59.999999999999986	0.0	151135.0	0.35024566043266186	0.07403935468921077	59.999999999999986	0.0	59.99999999999999	204975.0	1.0	1.0
61	130.61777984669925	60.999999999999986	61.0	150651.0	0.3444576673225787	0.07070007622607655	84.12665317543313	61.0	0.0	150805.0	0.34441859353623694	0.07070648486019591	60.999999999999986	0.0	61.0	204675.0	1.0	1.0
62	132.5414381446787	62.0	62.0	150307.0	0.34171697384455735	0.06762344327789394	85.43021061509813	61.999999999999986	3.602200976804396e-15	150533.0	0.34175124097476023	0.06763321986557093	62.0	0.0	62.0	205875.0	1.0	1.0
63	134.45283069357663	62.999999999999986	62.999999999999986	150021.0	0.3399163162736889	0.06481784310509224	86.72983367876633	62.999999999999986	3.5696199692373015e-15	150111.0	0.3400057373920511	0.06491283403793373	62.999999999999986	0.0	62.999999999999986	205275.0	1.0	1.0
64	136.35161854411305	64.0	64.0	149595.0	0.3397332780987033	0.062214261951395115	88.0254385115759	64.0	0.0	149817.0	0.339769223751672	0.06231989267862834	64.0	0.0	64.0	206175.0	1.0	1.0
65	138.2374553231104	65.0	64.99999999999999	149257.0	0.3370544794323494	0.059750476497398765	89.31694024503408	65.0	7.018707611159253e-15	149419.0	0.33705928605004826	0.059732238738281845	65.0	0.0	64.99999999999999	204975.0	1.0	1.0
66	140.10998711128366	66.0	66.0	148913.0	0.330783117704508	0.05733004119671633	90.6042529795737	65.99999999999999	6.963101080204417e-15	149029.0	0.3306100345238014	0.05737319394438086	66.0	0.0	66.0	204375.0	1.0	1.0
67	141.96885232823828	67.0	66.99999999999999	148597.0	0.32505564940282583	0.054915755265123635	91.88728976722363	67.0	3.4552285841128882e-15	148687.0	0.32507710471261425	0.05496865769899035	66.99999999999999	0.0	66.99999999999999	205575.0	1.0	1.0
68	143.81368162570172	68.0	68.0	148225.0	0.3226307950536101	0.05351584585725293	93.16596259441225	68.0	0.0	148261.0	0.32261827528875797	0.05338770080821194	68.0	0.0	68.0	204675.0	1.0	1.0
69	145.6440977900911	69.0	69.0	147815.0	0.3188498771445219	0.05325503005943639	94.44018236492481	69.0	3.4068352240384614e-15	147931.0	0.31886327343819515	0.05307037315678222	69.0	0.0	69.0	205275.0	1.0	1.0
70	147.45971565560436	70.0	70.0	147425.0	0.3236275108904785	0.05377863365052993	95.70985888303566	70.0	3.38467559615768e-15	147489.0	0.3235868300479752	0.05360460355488966	70.0	0.0	70.0	204975.0	1.0	1.0
71	149.26014202910235	71.0	71.0	146997.0	0.32470960330082854	0.054863640982461985	96.97490083683867	71.0	3.363820408760898e-15	146993.0	0.3247246351133709	0.054681008428594184	71.0	0.0	71.0	204975.0	1.0	1.0
72	151.04497562814015	72.0	72.0	146521.0	0.32228223407382406	0.055988224465293966	98.23521578180001	72.0	3.3442330996830627e-15	146615.0	0.32213213637817684	0.05574466406854253	72.0	0.0	72.0	205575.0	1.0	1.0
73	152.81380703359105	73.0	73.0	146025.0	0.3160313500749238	0.056986210971799796	99.49071012455872	73.00000000000001	3.3258798114630068e-15	146097.0	0.3158894451123082	0.056731887756952794	73.00000000000001	0.0	73.0	204975.0	1.0	1.0
74	154.5662186583985	74.0	74.0	145567.0	0.3064428235412104	0.05784271289499779	100.74128910700206	74.0	3.3087292408534743e-15	145539.0	0.3063057815096845	0.05763117296452088	74.0	0.0	74.0	205275.0	1.0	1.0
75	156.301784734081	75.0	75.0	144969.0	0.2992215304468282	0.05847663392703319	101.98685679064441	75.0	3.2927525022109583e-15	144975.0	0.29890784370401907	0.05826561198330555	75.0	0.0	75.0	205275.0	1.0	1.0
76	158.020071316705	76.00000000000001	76.0	144375.0	0.2978968955862548	0.05871813873578008	103.22731604133925	76.0	3.2779230036089243e-15	144393.0	0.29770220581184115	0.05863558975670343	76.00000000000001	0.0	76.0	204375.0	1.0	1.0
77	159.72063631413093	77.0	77.0	143879.0	0.2973884299055885	0.05906803588541907	104.46256851435584	77.0	3.264216334647508e-15	143907.0	0.29715872535826193	0.05891620307160961	77.0	0.0	77.0	204975.0	1.0	1.0
78	161.40302953642424	78.0	78.0	143253.0	0.29690425589536706	0.060551961569736905	105.69251463985408	78.0	3.2516101650481662e-15	143311.0	0.29680988341529874	0.06039322416674197	78.0	0.0	78.0	204975.0	1.0	1.0
79	163.0667927714078	79.0	79.0	142899.0	0.29332314382734964	0.06186315676788277	106.91705360879146	79.0	0.0	142759.0	0.2934110921904825	0.06170580453124194	79.0	0.0	79.0	204975.0	1.0	1.0
80	164.71145988741114	80.0	80.0	142383.0	0.2865361259353998	0.06292455341715879	108.13608335929945	80.0	3.229619864115845e-15	142277.0	0.2864125180508539	0.06267898097025537	80.00000000000001	0.0	80.0	205875.0	1.0	1.0
81	166.33655696534586	81.0	81.0	141995.0	0.27674221492851275	0.06361153827968627	109.34950056356652	81.0	3.2202006956435807e-15	141831.0	0.2768758161241338	0.06349020138241294	81.0	0.0	81.0	205275.0	1.0	1.0
82	167.94160246230194	82.0	82.0	141573.0	0.2752134147467836	0.06408129356329954	110.55720061526843	82.0	6.42362362649006e-15	141407.0	0.2749521911825167	0.06399806737702596	82.0	0.0	82.0	205275.0	1.0	1.0
83	169.52610740891635	83.0	83.00000000000001	141275.0	0.2785887714690672	0.06417769293368045	111.75907761758683	83.00000000000001	3.2044400919836314e-15	141115.0	0.27873685657422925	0.06435534007325669	83.00000000000001	0.0	83.00000000000001	204975.0	1.0	1.0
84	171.08957564280857	84.0	84.0	140993.0	0.2802213035773702	0.06460209910605572	112.95502437185985	84.0	0.0	140847.0	0.2799129113187581	0.06473905849340111	84.0	0.0	84.0	204975.0	1.0	1.0
85	172.63150408041076	85.0	85.0	140797.0	0.2791819268579604	0.06587026036872541	114.14493236691041	85.0	6.385407767288881e-15	140635.0	0.277721222463343	0.065757453084797	84.99999999999999	0.0	84.99999999999999	204975.0	1.0	1.0
86	174.15138302953218	86.0	86.0	140603.0	0.2743217167070441	0.06671364775350931	115.3286917690985	86.0	3.188321271837246e-15	140463.0	0.2748392195940918	0.06670925173197177	86.0	0.0	86.0	204975.0	1.0	1.0
87	175.64869654499552	86.99999999999999	86.99999999999999	140511.0	0.26761081148225474	0.06795441636871712	116.50619141314719	86.99999999999999	0.0	140349.0	0.26834617950391226	0.0672447836125219	86.99999999999999	0.0	86.99999999999999	204675.0	1.0	1.0
88	177.12292282965709	88.0	88.0	140387.0	0.2714390528339209	0.06813149591663971	117.67731879379372	88.0	0.0	140139.0	0.2705674692204464	0.06727538919434504	88.0	0.0	88.0	204975.0	1.0	1.0
89	178.5735346830731	88.99999999999999	89.0	140205.0	0.27699441174251227	0.06842682488930155	118.84196005831728	89.0	0.0	140567.0	0.2795580030618196	0.0677447155114253	88.99999999999999	0.0	89.0	204675.0	1.0	1.0
90	180.0	90.0	90.0	143685.0	0.27157653702788526	0.06501843727536859	119.99999999999999	90.0	0.0	143685.0	0.27158552827461985	0.06503860109511043	90.0	0.0	90.0	211575.0	0.9996749811099901	0.9996749811099901
91	178.59821767919053	90.99999999999999	91.0	140117.0	0.28083028783083486	0.07208129448838181	121.1513220525765	91.0	6.362078338273372e-15	140567.0	0.28330992384479825	0.07129853757119065	91.0	0.0	91.0	204675.0	1.0	1.0
92	177.22165856423618	92.0	92.00000000000001	140359.0	0.27590029729444665	0.07529648274376141	122.29580828573194	92.0	0.0	140139.0	0.275285325465581	0.07343273645827549	92.00000000000001	0.0	92.00000000000001	204975.0	1.0	1.0
93	175.8708659550775	93.0	93.00000000000001	140529.0	0.27068648624734853	0.07828418668239011	123.43333940170834	93.0	0.0	140349.0	0.2708612965480433	0.07626624596061127	93.00000000000001	0.0	93.0	204675.0	1.0	1.0
94	174.54638552475643	94.0	94.0	140577.0	0.2744529871037882	0.08143270827380647	124.56379473308242	94.0	3.188321271837246e-15	140463.0	0.275143483554676	0.07947174902421726	94.0	0.0	94.0	204975.0	1.0	1.0
95	173.24876454380865	95.0	95.0	140765.0	0.27930472042216525	0.08394787211585564	125.68705224177907	95.0	6.385407767288881e-15	140635.0	0.278024694791196	0.08253878005785899	95.0	0.0	95.0	204975.0	1.0	1.0
96	171.97855104512698	96.00000000000001	96.00000000000001	140993.0	0.2810776787662589	0.08660649727579124	126.80298851938687	96.00000000000001	0.0	140847.0	0.28060625226759955	0.08597956905659195	96.0	0.0	96.00000000000001	204975.0	1.0	1.0
97	170.7362929286088	97.0	97.0	141363.0	0.27873927055202224	0.08987299976339554	127.9114787888439	97.0	3.2044400919836314e-15	141115.0	0.2791804083532769	0.08992141513173443	97.0	0.0	97.0	204975.0	1.0	1.0
98	169.52253700527913	98.0	98.0	141523.0	0.27474699715445766	0.09313447898294275	129.0123969075634	98.00000000000001	6.42362362649006e-15	141407.0	0.2745833713642125	0.09314101327093212	98.00000000000001	0.0	98.0	205275.0	1.0	1.0
99	168.3378279810035	99.00000000000001	99.00000000000001	142005.0	0.27108258784186673	0.09617515609785733	130.1056153720714	99.0	3.2202006956435807e-15	141831.0	0.2712355271012253	0.09607977369801038	99.0	0.0	99.0	205275.0	1.0	1.0
100	167.18270738037293	100.0	100.0	142313.0	0.27342770073693673	0.09896708115691151	131.19100532422874	100.0	3.2296198641158433e-15	142277.0	0.2734788600563938	0.09889684548052748	100.0	0.0	100.0	205875.0	1.0	1.0
101	166.05771241185445	101.0	101.00000000000001	142849.0	0.27712431848124336	0.10153290632155852	132.26843655911273	101.0	0.0	142759.0	0.2770606445913515	0.10145116839845866	101.0	0.0	101.0	204975.0	1.0	1.0
102	164.96337477585138	102.0	102.0	143325.0	0.2805085445442586	0.1039915574360122	133.3377775346342	102.0	3.2516101650481654e-15	143311.0	0.2802922701913789	0.1038864976486311	101.99999999999999	0.0	102.0	204975.0	1.0	1.0
103	163.90021941790852	103.0	103.0	143849.0	0.2810790783729006	0.10639162571825779	134.39889538296734	103.0	3.2642163346475096e-15	143907.0	0.2807070724055395	0.10621635942121296	103.0	0.0	103.0	204975.0	1.0	1.0
104	162.86876322992077	104.0	104.0	144491.0	0.2820749407819627	0.10903360598142431	135.45165592387065	104.0	3.277923003608923e-15	144393.0	0.2817205148833397	0.10893407140595632	104.0	0.0	104.0	204375.0	1.0	1.0
105	161.8695137028553	105.0	105.0	144945.0	0.2836336634334436	0.11144526729966717	136.4959236799788	105.00000000000001	3.2927525022109583e-15	144975.0	0.2833292948021166	0.11134407197549397	105.0	0.0	105.00000000000001	205275.0	1.0	1.0
106	160.902967535171	106.0	106.0	145475.0	0.28988042096314254	0.11396327537250966	137.53156189414517	106.0	3.308729240853473e-15	145539.0	0.28963320445215784	0.11385572289537879	106.0	0.0	106.0	205275.0	1.0	1.0
107	159.9696092018077	106.99999999999999	107.0	146055.0	0.29966192432356925	0.11629229805687008	138.55843254891653	106.99999999999999	0.0	146097.0	0.2993959164004914	0.11616568370500867	107.0	0.0	107.0	204975.0	1.0	1.0
108	159.0699094893081	108.0	108.0	146561.0	0.30639136644059156	0.1184025719362535	139.5763963882205	108.0	3.3442330996830627e-15	146615.0	0.30616285794071474	0.11832147992383783	108.0	0.0	108.0	205575.0	1.0	1.0
109	158.20432400332476	109.00000000000001	109.0	146993.0	0.3098916525567983	0.12007692568826442	140.58531294134804	109.00000000000001	3.363820408760898e-15	146993.0	0.3096734022982705	0.11997319239951763	109.0	0.0	109.0	204975.0	1.0	1.0
110	157.37329165543323	110.0	110.0	147425.0	0.31003842356734956	0.12117371601369008	141.5850405493117	110.0	3.38467559615768e-15	147489.0	0.3097678434532488	0.12104854312812081	110.00000000000001	0.0	110.0	204975.0	1.0	1.0
111	156.57723313681655	111.00000000000001	111.0	147835.0	0.30687994522523665	0.1215876668601502	142.57543639366165	111.00000000000001	3.4068352240384614e-15	147931.0	0.30657860309387985	0.12146088245238484	111.0	0.0	111.0	205275.0	1.0	1.0
112	155.8165493869856	112.00000000000001	112.0	148185.0	0.30953357192964703	0.12116515700911538	143.55635652783909	112.0	0.0	148261.0	0.30920253171768536	0.12101558983305875	112.0	0.0	112.0	204675.0	1.0	1.0
113	155.0916200662483	113.0	113.0	148583.0	0.3115798798007423	0.11991393610508164	144.52765591114746	113.0	3.4552285841128882e-15	148687.0	0.31125396421583856	0.11975861221550571	113.0	0.0	113.0	205575.0	1.0	1.0
114	154.4028020411185	114.00000000000001	114.0	148953.0	0.31903924080107443	0.11787539680043785	145.48918844541973	114.00000000000001	6.963101080204417e-15	149029.0	0.31861989950305986	0.1176925536476017	114.00000000000001	0.0	114.00000000000001	204375.0	1.0	1.0
115	153.7504278922539	115.0	115.0	149285.0	0.32669940243023293	0.11513516774343487	146.44080701445822	115.0	0.0	149419.0	0.3263796725636123	0.11493967540339949	115.0	0.0	115.0	204975.0	1.0	1.0
116	153.13480445481832	116.00000000000001	116.00000000000001	149599.0	0.3308962297444045	0.11263005774923461	147.38236352632242	116.00000000000001	0.0	149817.0	0.3305292144815336	0.11249466222088686	116.00000000000001	0.0	116.00000000000001	206175.0	1.0	1.0
117	152.55621140136236	117.0	117.0	150001.0	0.3317636993877812	0.11001642149827107	148.31370895853718	117.0	3.5696199692373015e-15	150111.0	0.33138387374200484	0.10989612647575998	117.0	0.0	117.0	205275.0	1.0	1.0
118	152.01489987740106	118.00000000000001	118.00000000000001	150357.0	0.3319450156192933	0.10701743998650307	149.23469340629114	118.00000000000001	3.602200976804396e-15	150533.0	0.33143450474776076	0.1068844827731934	118.00000000000001	0.0	118.00000000000001	205875.0	1.0	1.0
119	151.511091199829	119.0	119.0	150637.0	0.33649128687134794	0.10387646888273738	150.14516613369165	119.0	3.636500133144843e-15	150805.0	0.33588436699860696	0.10374726879109401	119.0	0.0	119.0	204675.0	1.0	1.0
120	151.04497562814015	119.99999999999999	119.99999999999999	150959.0	0.3434257477894219	0.100587542070486	151.04497562814012	119.99999999999999	3.6725882030305704e-15	151135.0	0.3428292427590869	0.10039134738355814	119.99999999999999	0.0	119.99999999999999	204975.0	1.0	1.0
121	150.61671121811636	121.0	121.0	151275.0	0.3475279287462878	0.09756453657980502	151.93396965788583	121.0	3.7105413130649056e-15	151485.0	0.34676423479804325	0.09740984674501198	121.0	0.0	121.0	204975.0	1.0	1.0
122	150.22642276720308	122.0	122.0	151655.0	0.34838174607309746	0.0953187025451146	152.81199533281256	122.0	3.75044139109399e-15	151809.0	0.3477345770953637	0.095173182469338	122.0	0.0	122.0	204675.0	1.0	1.0
123	149.8742008602139	123.00000000000001	123.00000000000001	151975.0	0.3459223598619104	0.0934176381127884	153.67889916850845	123.00000000000001	0.0	152181.0	0.3451418388643133	0.09327283924671155	123.00000000000001	0.0	123.00000000000001	205575.0	1.0	1.0
124	149.5601010232938	124.0	124.0	152293.0	0.3495557522700829	0.09136863600744638	154.53452715366066	124.0	0.0	152483.0	0.3487232895977262	0.09124017372341926	124.0	0.0	124.0	204675.0	1.0	1.0
125	149.2841429932345	125.00000000000001	125.00000000000001	152671.0	0.35346198138784624	0.08908943936962896	155.37872482081409	125.00000000000001	3.882740333296949e-15	152879.0	0.35267434004125786	0.0889973574279679	125.00000000000001	0.0	125.00000000000001	205275.0	1.0	1.0
126	149.0463101082873	126.0	126.0	153007.0	0.35485503514533157	0.08655884585753981	156.2113373205238	126.0	3.931381792444098e-15	153259.0	0.3540162604117897	0.08638629798629972	126.0	0.0	126.0	205275.0	1.0	1.0
127	148.84654882556327	127.00000000000001	127.00000000000001	153409.0	0.3645114062711206	0.08401342473501643	157.032209498925	127.00000000000001	0.0	153561.0	0.36369828810433386	0.08368628873222238	127.00000000000001	0.0	127.00000000000001	205875.0	1.0	1.0
128	148.68476836897534	127.99999999999997	128.0	153887.0	0.3700157142992165	0.08103963402661683	157.841185978736	128.0	4.036181824811565e-15	153921.0	0.3692411272579731	0.08078203964568538	128.0	0.0	128.0	204975.0	1.0	1.0
129	148.56084051046602	129.0	129.0	154173.0	0.37183956465395734	0.07773907769961093	158.63811124370162	129.0	4.092609161219476e-15	154379.0	0.3710550471172387	0.07746077860797604	129.0	0.0	129.0	205575.0	1.0	1.0
130	148.4745994860103	130.0	130.0	154581.0	0.372973304530903	0.07396644068387491	159.422829726475	130.0	0.0	154791.0	0.3719756771926087	0.07374716189807694	130.0	0.0	130.0	204675.0	1.0	1.0
131	148.42584204659707	131.0	131.0	154991.0	0.3726152200126312	0.06983401702769369	160.19518589992666	131.0	4.2142762789955475e-15	155249.0	0.37175670390634663	0.06961530459118863	131.0	0.0	131.0	204675.0	1.0	1.0
132	148.41432764310008	131.99999999999997	132.0	155407.0	0.37796958126118796	0.06525662274127755	160.95502437185985	132.0	4.2798584776800906e-15	155647.0	0.3770459911657189	0.06503638275306334	132.0	0.0	132.0	205575.0	1.0	1.0
133	148.43977874267392	133.0	133.0	155861.0	0.3850987496301783	0.0602940560938832	161.70218998309934	133.0	0.0	156113.0	0.38430357755654365	0.06005845374062858	133.0	0.0	133.0	204975.0	1.0	1.0
134	148.50188127306947	134.0	134.0	156331.0	0.38829807127353483	0.05500646874750413	162.4365279089117	134.0	4.421491317408232e-15	156647.0	0.3878860735663122	0.05484329529440623	134.0	0.0	134.0	205875.0	1.0	1.0
135	148.60028519008097	135.0	135.0	156773.0	0.38766189139837537	0.049538013744822564	163.15788376370116	135.0	0.0	157189.0	0.38771823160781743	0.049431688209147916	135.0	0.0	135.0	206475.0	1.0	1.0
136	148.73460516223054	136.0	136.0	157319.0	0.38356221254689493	0.04417439421898909	163.8661037089153	136.0	2.2892941456690126e-15	157621.0	0.38347455320864676	0.0440015963351274	136.0	0.0	136.0	205875.0	1.0	1.0
137	148.90442136578332	137.0	137.0	157891.0	0.38095541289610957	0.03868929672131448	164.56103456408007	137.0	0.0	158085.0	0.380618624594155	0.03850820557314854	137.0	0.0	137.0	204975.0	1.0	1.0
138	149.10928038228255	138.00000000000003	138.0	158383.0	0.3855224256838601	0.03758315291521795	165.24252392087243	138.0	2.3766321935046622e-15	158581.0	0.38526466146863464	0.03749375653484289	138.0	0.0	138.0	205575.0	1.0	1.0
139	149.34869619001023	139.0	139.0	158989.0	0.39200045534428923	0.03808998194664122	165.91042026012443	139.0	2.4239851453286977e-15	159159.0	0.39198524978477195	0.03798302716231248	139.0	0.0	139.0	204675.0	1.0	1.0
140	149.62215124012698	140.0	140.0	159561.0	0.3949674450934237	0.03814263409799855	166.56457307163916	140.0	2.474032350292611e-15	159719.0	0.3951425389438289	0.0380451302019239	140.0	0.0	140.0	204675.0	1.0	1.0
141	149.9290976077273	141.0	141.0	160131.0	0.3945135572473308	0.03771456971305054	167.2048329766856	141.0	2.5269757079996167e-15	160305.0	0.39497958582267106	0.03762873951886497	141.0	0.0	141.0	205575.0	1.0	1.0
142	150.26895820767012	142.0	142.0	160765.0	0.39065202648172964	0.0368030029494173	167.83105185302384	142.0	2.5830385763386774e-15	160869.0	0.39153095310928865	0.03670457429841483	142.0	0.0	142.0	204975.0	1.0	1.0
143	150.64112806480824	143.0	143.0	161425.0	0.3862123538174188	0.03540705800914117	168.4430829622995	143.0	0.0	161519.0	0.38656490356598544	0.0353039525912817	143.0	0.0	143.0	205875.0	1.0	1.0
144	151.04497562814015	144.0	144.0	162103.0	0.3939812302359361	0.03357352259275966	169.04078107963062	144.0	0.0	162221.0	0.3945903705528799	0.033463474898814	144.0	0.0	144.0	205275.0	1.0	1.0
145	151.47984411844274	145.0	145.0	162749.0	0.39899283435875676	0.03125844569981876	169.62400262519586	145.0	5.545127867695252e-15	162877.0	0.39980997486328357	0.03119354255827893	145.0	0.0	145.0	205275.0	1.0	1.0
146	151.945052899099	146.0	146.0	163453.0	0.40146849203231083	0.02865276496267712	170.19260579761945	146.0	2.843879689569327e-15	163533.0	0.4024300343827548	0.028556356539598374	146.0	0.0	146.0	204675.0	1.0	1.0
147	152.43989886011104	147.0	147.0	164219.0	0.40142457684015975	0.0258116865252539	170.74645070893325	147.0	0.0	164319.0	0.40245812987848173	0.02570432471823277	147.0	0.0	147.0	205575.0	1.0	1.0
148	152.96365780566475	148.0	148.0	164979.0	0.39908236551093645	0.02269900782747305	171.28539952088227	148.0	3.0009804286562323e-15	165059.0	0.4002551765293997	0.022636755877278265	148.0	0.0	148.0	204675.0	1.0	1.0
149	153.51558583608323	149.0	149.0	165765.0	0.39870308577426716	0.019489659748898318	171.80931658232723	149.0	3.0876888878739355e-15	165761.0	0.39965777652525253	0.01941784945844386	149.0	0.0	149.0	204975.0	1.0	1.0
150	154.09492071555528	150.0	150.0	166601.0	0.40771265490580727	0.016259097266751534	172.31806856748375	150.00000000000003	1.5902773407317584e-15	166619.0	0.4087167778776551	0.016199828934830993	150.0	0.0	150.0	204975.0	1.0	1.0
151	154.70088321763927	151.0	151.0	167419.0	0.4163374860291536	0.012965392812930134	172.81152461472547	151.0	1.640104975561047e-15	167457.0	0.41728217745848106	0.012902507302059186	151.0	0.0	151.0	204675.0	1.0	1.0
152	155.3326784412099	152.0	152.0	168259.0	0.4224822324864787	0.009711065790393783	173.28955646566618	152.0	1.6936886776431096e-15	168299.0	0.42328327363796103	0.009683767955497528	152.0	0.0	152.0	205875.0	1.0	1.0
153	155.9894970902193	153.0	153.0	169253.0	0.42651595168975187	0.008275160584033447	173.7520386042248	153.0	0.0	169165.0	0.4273291017066793	0.008041464381170418	153.0	0.0	153.0	205275.0	1.0	1.0
154	156.67051671137617	154.0	154.0	169987.0	0.4286985912849536	0.008698630637280876	174.19884839536678	154.0	1.813848096960772e-15	170073.0	0.42911999143515345	0.008375144114143024	154.0	0.0	154.0	206175.0	1.0	1.0
155	157.37490288458912	155.00000000000003	155.0	170999.0	0.42882216455455474	0.008683458557459696	174.62986622320574	155.00000000000003	0.0	171027.0	0.4290301682901511	0.00823624205327128	155.0	0.0	155.0	204975.0	1.0	1.0
156	158.10181036176957	156.0	156.0	171963.0	0.4277290881608942	0.008136285277353132	175.04497562814015	156.0	0.0	171887.0	0.42811716743207245	0.007533766613212341	156.0	0.0	156.0	204375.0	1.0	1.0
157	158.85038415032636	157.0	157.0	172963.0	0.42611714566844283	0.007411072199705213	175.44406344269382	157.0	0.0	172961.0	0.42660804101497524	0.007437964217304836	157.0	0.0	157.0	205575.0	1.0	1.0
158	159.61976053841065	158.00000000000003	158.0	174081.0	0.43952323112304553	0.007172241542236638	175.82701992572078	158.00000000000003	0.0	174003.0	0.4394405865728685	0.007141682469471578	158.0	0.0	158.0	204675.0	1.0	1.0
159	160.4090680596664	159.0	159.0	175057.0	0.4519850003928985	0.006489239440249449	176.19373889463236	159.00000000000003	0.0	175095.0	0.4520067769897809	0.006356342746910726	159.0	0.0	159.0	205275.0	1.0	1.0
160	161.217428395913	160.0	160.0	176233.0	0.4639807952643205	0.005490518388377883	176.544117855299	160.0	1.1624149715777916e-15	176157.0	0.4643172292272556	0.00611676415492771	160.0	0.0	160.0	204975.0	1.0	1.0
161	162.04395721682116	161.0	161.0	177341.0	0.4765604293525643	0.005708596638625636	176.878058129278	161.00000000000003	0.0	177235.0	0.4772199960844305	0.006182145795581566	161.0	0.0	161.0	204975.0	1.0	1.0
162	162.88776495623767	162.0	162.0	178489.0	0.49137514771667257	0.005571658026693491	177.19546497801844	162.00000000000003	1.2865613944213907e-15	178373.0	0.491892605077633	0.005856455195525624	162.0	0.0	162.0	205575.0	1.0	1.0
163	163.74795752537128	163.0	163.0	179693.0	0.5103773628254903	0.005540808256244734	177.4962477236937	163.0	0.0	179601.0	0.5101462587884892	0.00570473059744394	163.0	0.0	163.0	204975.0	1.0	1.0
164	164.62363696356076	164.0	164.0	180891.0	0.5354184337181063	0.0066073362809776	177.78031986631711	164.0	1.442363768163896e-15	180825.0	0.5354991947562951	0.005967498884682057	164.0	0.0	164.0	205275.0	1.0	1.0
165	165.51390202781633	165.0	165.0	182183.0	0.5659942477297194	0.008974165169738545	178.0475991967985	165.0	1.5360899543751043e-15	182093.0	0.5659623530277939	0.008311633248342838	165.0	0.0	165.0	205275.0	1.0	1.0
166	166.41784872274826	166.0	166.0	183597.0	0.5963290612538451	0.011117507262317812	178.29800790560606	166.0	0.0	183217.0	0.5955671410859894	0.010455534799685206	166.0	0.0	166.0	204375.0	1.0	1.0
167	167.33457077287812	167.00000000000003	167.0	184763.0	0.6220718359802354	0.012921076874222254	178.5314726867064	167.00000000000003	1.7673592877462413e-15	184763.0	0.6219560634021175	0.012241422838368876	167.0	0.0	167.0	204975.0	1.0	1.0
168	168.26316003966946	168.00000000000003	168.0	186229.0	0.6536767900185356	0.014499204659215495	178.74792483646377	168.00000000000003	9.561014429232381e-16	186091.0	0.6538977324779085	0.01386436895025543	168.0	0.0	168.0	204975.0	1.0	1.0
169	169.20270688591452	169.00000000000003	169.0	187747.0	0.6815659080692659	0.01580752766151508	178.94730034719134	169.00000000000003	1.0417992464096653e-15	187601.0	0.6812418535001918	0.015217385120276128	169.0	0.0	169.0	204975.0	1.0	1.0
170	170.15230049037842	170.00000000000003	170.0	189261.0	0.7015529914553471	0.016744928932960958	179.12953999506018	170.00000000000003	0.0	189027.0	0.7002680345718688	0.016225813248127312	170.0	0.0	170.0	205875.0	1.0	1.0
171	171.11102911583137	171.00000000000003	171.0	190535.0	0.7339185025770925	0.017471563758259773	179.2945894220848	171.00000000000003	0.0	190511.0	0.7332213761838792	0.016989543330736687	171.0	0.0	171.0	205275.0	1.0	1.0
172	172.0779803337984	172.0	172.0	192083.0	0.7841248340022771	0.017846902629106254	179.44239921192238	172.0	0.0	191927.0	0.7834464466506973	0.0175564549980628	172.0	0.0	172.0	205275.0	1.0	1.0
173	173.05224120952408	172.99999999999997	173.0	193795.0	0.8250189350999199	0.01824206760242283	179.5729249592372	172.99999999999997	0.0	193615.0	0.8233557458035295	0.017949512868911964	173.0	0.0	173.0	204975.0	1.0	1.0
174	174.03289845079433	174.0	174.0	195619.0	0.8482225111685804	0.01862828662141496	179.68612733240337	174.0	0.0	195161.0	0.8475067411845926	0.01817808906777431	174.0	0.0	174.0	204975.0	1.0	1.0
175	175.0190385243755	175.0	175.0	197691.0	0.8782531160690855	0.019110839821187366	179.78197212933742	175.0	0.0	196865.0	0.8766246727880072	0.01827462621542244	175.0	0.0	175.0	204975.0	1.0	1.0
176	176.00974774393208	176.00000000000006	176.0	199839.0	0.9192977975341412	0.019592691115808504	179.8604303262742	175.99999999999997	0.0	198515.0	0.9182138120080546	0.018571450838388515	176.0	0.0	176.0	204975.0	1.0	1.0
177	177.0041123333646	177.00000000000009	177.0	202417.0	0.939154627925651	0.019447908900680645	179.92147811932284	177.00000000000009	4.747803466815201e-16	200085.0	0.9380834942590353	0.018572789696179787	177.0	0.0	177.0	204675.0	1.0	1.0
178	178.00121846957364	178.00000000000026	178.0	204323.0	0.9356825203608764	0.01919267852507759	179.96509695866112	178.00000000000026	0.0	201729.0	0.9338997158353046	0.018466215368597636	178.0	0.0	178.0	204975.0	1.0	1.0
179	179.0001523087091	179.0000000000001	179.0	205565.0	0.9618438968945155	0.019239262640189738	179.9912735752534	179.0000000000001	8.898516208290252e-17	202871.0	0.9618814948881615	0.01884073585503391	179.0	0.0	179.0	204675.0	1.0	1.0
180	180.0	180.0	0.0	211575.0	0.956117902253966	0.018325044676744392	180.0	180.0	180.0	211575.0	0.9560986750384058	0.018376656688921793	180.0	0.0	180.0	211575.0	0.9993927918854538	0.9993927918854538
181	179.00015230870906	179.0000000000001	1.0000000000000069	205565.0	0.9618422778363288	0.019237840579009936	179.9912735752534	179.0000000000001	180.0	202871.0	0.9618814323155159	0.018831226575525963	179.0	0.0	179.0	204675.0	1.0	1.0
182	178.00121846957364	178.00000000000026	1.999999999999996	204323.0	0.935683159908523	0.019190048004662112	179.96509695866112	178.00000000000026	180.0	201729.0	0.9339075019042105	0.0184723350863327	178.00000000000003	0.0	178.00000000000003	204975.0	1.0	1.0
183	177.00411233336462	177.00000000000009	2.9999999999999853	202417.0	0.9391555545844718	0.019445506186609503	179.92147811932284	177.00000000000009	180.0	200085.0	0.9380835021467318	0.018587460639878317	177.00000000000003	0.0	177.00000000000003	204675.0	1.0	1.0
184	176.0097477439321	176.00000000000006	3.999999999999998	199839.0	0.9192985280207367	0.01958891760533466	179.8604303262742	175.99999999999997	180.0	198515.0	0.918208389299682	0.018576437706155798	176.00000000000003	0.0	176.00000000000003	204975.0	1.0	1.0
185	175.01903852437553	175.00000000000009	4.999999999999988	197691.0	0.8782517710992253	0.019106690417569912	179.78197212933742	175.0	180.0	196865.0	0.8766250207543239	0.018264182285074246	175.00000000000003	0.0	175.00000000000003	204975.0	1.0	1.0
186	174.03289845079436	174.00000000000003	6.000000000000001	195619.0	0.8482286085624979	0.018624257878260032	179.68612733240337	174.00000000000003	180.0	195161.0	0.8475178364151542	0.018161456574762275	174.00000000000003	0.0	174.00000000000003	204975.0	1.0	1.0
187	173.0522412095241	172.99999999999997	6.999999999999989	193795.0	0.8250179858152259	0.018238760589549634	179.5729249592372	173.00000000000003	180.0	193615.0	0.8233707315176796	0.017933126482963725	173.00000000000003	0.0	173.00000000000003	204975.0	1.0	1.0
188	172.07798033379837	172.0	8.000000000000004	192083.0	0.7841184194338477	0.017842562410954766	179.44239921192238	172.0	180.0	191927.0	0.783455312188168	0.017538652665833786	172.0	0.0	172.0	205275.0	1.0	1.0
189	171.11102911583137	171.00000000000003	8.999999999999993	190535.0	0.7339127276746579	0.017466538164379278	179.2945894220848	171.00000000000003	180.0	190511.0	0.7332195282486792	0.016976470263394154	171.00000000000003	0.0	171.00000000000003	205275.0	1.0	1.0
190	170.15230049037842	170.00000000000003	10.000000000000007	189261.0	0.7015535557397699	0.016739262714056898	179.12953999506018	170.00000000000003	180.0	189027.0	0.7002624852206588	0.016218061268182718	170.0	0.0	170.0	205875.0	1.0	1.0
191	169.20270688591452	169.00000000000006	10.999999999999995	187747.0	0.6815603540189643	0.0158028358461058	178.94730034719137	169.00000000000003	180.0	187601.0	0.6812311200245142	0.015209412463305016	169.00000000000003	0.0	169.00000000000003	204975.0	1.0	1.0
192	168.26316003966946	167.99999999999997	12.00000000000001	186229.0	0.6536673711555918	0.014494617473886343	178.74792483646377	167.99999999999997	180.0	186091.0	0.6538857595249263	0.01385004185305473	168.0	0.0	168.0	204975.0	1.0	1.0
193	167.33457077287812	167.00000000000003	12.999999999999998	184763.0	0.6220594837594958	0.012917986459215384	178.5314726867064	167.00000000000003	180.0	184763.0	0.6219468698940189	0.01223459789634146	167.00000000000003	0.0	167.0	204975.0	1.0	1.0
194	166.4178487227483	166.00000000000003	13.999999999999986	183597.0	0.596323171855923	0.011117173398721578	178.29800790560606	166.00000000000003	180.0	183217.0	0.5955533796460551	0.010432410732744916	166.00000000000003	0.0	166.00000000000003	204375.0	1.0	1.0
195	165.51390202781636	165.00000000000003	15.000000000000002	182183.0	0.5659894697626372	0.008975791108255441	178.0475991967985	165.00000000000003	180.0	182093.0	0.5659610475728577	0.008298018173381688	165.00000000000003	0.0	165.0	205275.0	1.0	1.0
196	164.62363696356076	164.00000000000003	15.999999999999988	180891.0	0.5354137052807493	0.0066103403963666115	177.78031986631711	164.0	180.0	180825.0	0.5354794361015228	0.00594865039572219	164.00000000000003	0.0	164.00000000000003	205275.0	1.0	1.0
197	163.74795752537128	163.0	17.00000000000001	179693.0	0.5103556035819072	0.005549373920997244	177.4962477236937	163.0	180.0	179601.0	0.510134342688953	0.005681332334992775	163.0	0.0	163.0	204975.0	1.0	1.0
198	162.88776495623767	162.00000000000003	17.999999999999993	178489.0	0.4913530784251989	0.005576210601487972	177.19546497801844	162.00000000000003	180.0	178373.0	0.49188427287535025	0.005840665903192156	162.0	0.0	162.0	205575.0	1.0	1.0
199	162.04395721682113	161.0	19.000000000000007	177341.0	0.4765375574815696	0.005714696960290134	176.878058129278	160.99999999999997	180.0	177235.0	0.47721354046617936	0.006176238844925836	161.0	0.0	161.0	204975.0	1.0	1.0
200	161.217428395913	160.00000000000003	19.999999999999996	176233.0	0.4639618643756102	0.005492744175848321	176.544117855299	160.00000000000003	180.0	176157.0	0.4643193763934034	0.00611358041018899	160.00000000000003	0.0	160.0	204975.0	1.0	1.0
201	160.4090680596664	159.0	21.000000000000007	175057.0	0.4519685188387689	0.006488032799335087	176.19373889463236	158.99999999999997	180.0	175095.0	0.4520078722650586	0.0063380001403541076	159.0	0.0	159.0	205275.0	1.0	1.0
202	159.61976053841067	158.00000000000003	21.999999999999996	174081.0	0.4395106437137721	0.00717517208668404	175.82701992572078	158.00000000000003	180.0	174003.0	0.4394432167251438	0.007126673816752611	158.0	0.0	158.00000000000003	204675.0	1.0	1.0
203	158.8503841503264	157.00000000000003	22.99999999999999	172963.0	0.42610093860997633	0.00741756988689786	175.44406344269382	157.00000000000003	180.0	172961.0	0.426620579843933	0.0074337599008401116	157.00000000000003	0.0	157.00000000000003	205575.0	1.0	1.0
204	158.10181036176957	156.00000000000003	23.999999999999996	171963.0	0.4277175411120934	0.00814080227797885	175.04497562814018	156.00000000000003	180.0	171887.0	0.4281361853947711	0.007513810274661394	156.00000000000003	0.0	156.00000000000003	204375.0	1.0	1.0
205	157.37490288458915	155.00000000000003	24.999999999999993	170999.0	0.4288119525877944	0.008685575024254901	174.62986622320574	155.00000000000003	180.0	171027.0	0.4290459502412303	0.00821565821539468	155.00000000000003	0.0	155.00000000000003	204975.0	1.0	1.0
206	156.67051671137614	154.0	26.0	169987.0	0.4286915926143119	0.00869862935884375	174.19884839536678	154.0	180.0	170073.0	0.42913093035856026	0.008358149627796765	154.0	0.0	154.0	206175.0	1.0	1.0
207	155.98949709021932	153.00000000000003	26.999999999999986	169253.0	0.4265106352871154	0.008280227647557094	173.7520386042248	153.00000000000003	180.0	169165.0	0.4273424587299483	0.008022081689142773	153.00000000000003	0.0	153.00000000000003	205275.0	1.0	1.0
208	155.33267844120988	152.0	28.00000000000001	168259.0	0.4224721599255639	0.009719855277763706	173.28955646566618	152.0	180.0	168299.0	0.42330618902255623	0.009675341077265736	152.0	0.0	152.0	205875.0	1.0	1.0
209	154.7008832176393	151.00000000000003	28.999999999999996	167419.0	0.4163353067646069	0.01296826586601767	172.81152461472547	151.00000000000003	180.0	167457.0	0.41729349571484764	0.012904610418745622	151.00000000000003	0.0	151.0	204675.0	1.0	1.0
210	154.09492071555528	150.0	30.00000000000001	166601.0	0.40772088871352624	0.016265391137686627	172.31806856748375	150.0	180.0	166619.0	0.4087302595866826	0.016204306179120474	149.99999999999997	0.0	150.0	204975.0	1.0	1.0
211	153.51558583608323	149.0	31.0	165765.0	0.39870941547294386	0.019501511022177904	171.80931658232723	149.0	180.0	165761.0	0.39965809344930686	0.019427160187600847	149.0	0.0	149.0	204975.0	1.0	1.0
212	152.96365780566475	148.00000000000003	31.99999999999999	164979.0	0.39907992831844175	0.022712159882373274	171.28539952088227	148.00000000000003	180.0	165059.0	0.4002558230973673	0.02263996642166893	148.00000000000003	0.0	148.00000000000003	204675.0	1.0	1.0
213	152.43989886011104	147.00000000000003	33.00000000000001	164219.0	0.401431877997393	0.025831572780532577	170.74645070893328	147.00000000000003	180.0	164319.0	0.4024573595635616	0.025712528079037768	147.00000000000003	0.0	147.00000000000003	205575.0	1.0	1.0
214	151.945052899099	146.00000000000003	34.0	163453.0	0.40148341844742313	0.028678563942572767	170.19260579761948	146.00000000000003	180.0	163533.0	0.4024411520134017	0.02855818662909718	146.00000000000003	0.0	146.00000000000003	204675.0	1.0	1.0
215	151.47984411844274	145.0	35.00000000000001	162749.0	0.39900601608781366	0.03127906290110656	169.62400262519583	145.0	180.0	162877.0	0.39982942162442403	0.031195165723530132	145.0	0.0	145.0	205275.0	1.0	1.0
216	151.04497562814015	144.00000000000003	35.99999999999999	162103.0	0.39399951499248653	0.033600620958302775	169.04078107963065	144.0	180.0	162221.0	0.3946051148532917	0.0334732831720602	144.0	0.0	144.00000000000003	205275.0	1.0	1.0
217	150.64112806480824	143.0	37.0	161425.0	0.3862284039043554	0.03543650342234596	168.44308296229948	143.0	180.0	161519.0	0.38658057371476845	0.03531025416278057	143.0	0.0	143.0	205875.0	1.0	1.0
218	150.26895820767012	142.00000000000003	38.0	160765.0	0.39067455242923826	0.036831718584620865	167.83105185302384	142.00000000000003	180.0	160869.0	0.3915316926188764	0.03670873940987328	142.00000000000003	0.0	142.0	204975.0	1.0	1.0
219	149.9290976077273	140.99999999999997	39.000000000000014	160131.0	0.3945347757686568	0.03774555807739002	167.20483297668557	140.99999999999997	180.0	160305.0	0.3949853845897658	0.03763349447514585	140.99999999999997	0.0	140.99999999999997	205575.0	1.0	1.0
220	149.62215124012698	140.00000000000003	40.0	159561.0	0.3949881706733371	0.03817072097841314	166.56457307163916	140.00000000000003	180.0	159719.0	0.395137235493634	0.038044783509108754	140.0	0.0	140.00000000000003	204675.0	1.0	1.0
221	149.34869619001023	139.0	40.99999999999998	158989.0	0.39201833534630875	0.03810750530299827	165.91042026012443	139.00000000000003	180.0	159159.0	0.39199161939760274	0.03797743859756314	139.00000000000003	0.0	139.00000000000003	204675.0	1.0	1.0
222	149.10928038228255	138.00000000000003	42.0	158383.0	0.3855386804920424	0.037595636544163445	165.24252392087243	138.00000000000003	180.0	158581.0	0.38528229219404464	0.03748541789924121	138.00000000000003	0.0	138.00000000000003	205575.0	1.0	1.0
223	148.90442136578332	137.00000000000003	42.99999999999999	157891.0	0.3809646639258594	0.038669143955137805	164.56103456408007	137.00000000000003	180.0	158085.0	0.38062841607284587	0.03848857297594447	137.00000000000003	0.0	137.00000000000003	204975.0	1.0	1.0
224	148.73460516223054	136.0	44.00000000000001	157319.0	0.3835691109851474	0.04415796612995174	163.8661037089153	136.0	180.0	157621.0	0.38347449812184786	0.04397221998920496	136.0	0.0	136.0	205875.0	1.0	1.0
225	148.60028519008097	135.0	45.0	156773.0	0.38766617490114585	0.049526381413753755	163.15788376370116	135.0	180.0	157189.0	0.38771076358062134	0.04939759698767464	135.0	0.0	135.0	206475.0	1.0	1.0
226	148.50188127306947	134.0	46.000000000000014	156331.0	0.388301392119201	0.05503122718974781	162.4365279089117	134.0	180.0	156647.0	0.38789406621377637	0.0548366898816587	134.0	0.0	133.99999999999997	205875.0	1.0	1.0
227	148.43977874267392	133.00000000000003	46.99999999999999	155861.0	0.38510567251205047	0.06030548767952943	161.70218998309937	133.00000000000003	180.0	156113.0	0.3843067248504534	0.06005193122228307	133.00000000000003	0.0	133.00000000000003	204975.0	1.0	1.0
228	148.41432764310008	131.99999999999997	48.00000000000001	155407.0	0.3779768387637423	0.06525677761551539	160.95502437185985	131.99999999999997	180.0	155647.0	0.37705710604581977	0.06503521649109281	131.99999999999997	0.0	131.99999999999997	205575.0	1.0	1.0
229	148.42584204659707	131.0	49.0	154991.0	0.372621195287117	0.06983473600970468	160.19518589992668	131.00000000000003	180.0	155249.0	0.3717718775407325	0.06960853362049992	131.0	0.0	131.0	204675.0	1.0	1.0
230	148.4745994860103	130.00000000000003	49.99999999999998	154581.0	0.3729867879500866	0.0739756955910917	159.422829726475	130.00000000000003	180.0	154791.0	0.3719950457728515	0.07374531511663827	130.0	0.0	130.00000000000003	204675.0	1.0	1.0
231	148.56084051046602	129.00000000000003	50.99999999999997	154173.0	0.37185222762673714	0.07775588865579555	158.63811124370164	129.00000000000003	180.0	154379.0	0.371071613983222	0.07746630384510247	129.00000000000003	0.0	129.00000000000003	205575.0	1.0	1.0
232	148.68476836897534	127.99999999999997	52.00000000000001	153887.0	0.3700318641332768	0.08105904505817021	157.841185978736	127.99999999999997	180.0	153921.0	0.36926074483639143	0.08078980836428358	127.99999999999997	0.0	127.99999999999997	204975.0	1.0	1.0
233	148.84654882556327	126.99999999999999	53.00000000000001	153409.0	0.3645187311886141	0.0840393552174589	157.03220949892497	127.00000000000001	180.0	153561.0	0.36370271239804786	0.08370086156819184	126.99999999999999	0.0	126.99999999999999	205875.0	1.0	1.0
234	149.04631010828726	126.0	53.99999999999999	153007.0	0.3548558812578894	0.08658216777528394	156.2113373205238	126.00000000000003	180.0	153259.0	0.3540122281729034	0.08638740929986863	126.0	0.0	126.00000000000003	205275.0	1.0	1.0
235	149.28414299323447	125.00000000000001	54.99999999999998	152671.0	0.3534497917835745	0.08909082819196847	155.37872482081409	125.00000000000001	180.0	152879.0	0.3526655854123608	0.088990248152598	125.00000000000001	0.0	125.00000000000001	205275.0	1.0	1.0
236	149.5601010232938	123.99999999999997	56.00000000000002	152293.0	0.3495527808635029	0.09135770456694046	154.53452715366066	124.0	180.0	152483.0	0.34871039607826043	0.09123426665870776	123.99999999999997	0.0	124.0	204675.0	1.0	1.0
237	149.8742008602139	122.99999999999999	57.00000000000001	151975.0	0.3459245958776204	0.09339880060458107	153.67889916850845	122.99999999999999	180.0	152181.0	0.34513585986362194	0.09326165254668423	122.99999999999999	0.0	123.00000000000001	205575.0	1.0	1.0
238	150.22642276720305	122.0	57.99999999999999	151655.0	0.34838590634721467	0.09528439070543637	152.81199533281256	122.00000000000001	180.0	151809.0	0.3477296737524099	0.09515659544013896	122.0	0.0	122.00000000000001	204675.0	1.0	1.0
239	150.61671121811636	121.0	58.99999999999999	151275.0	0.3475309129036256	0.09753401000870976	151.93396965788583	121.0	180.0	151485.0	0.3467630368441208	0.09739068745210111	121.0	0.0	121.0	204975.0	1.0	1.0
240	151.04497562814015	120.00000000000001	59.99999999999997	150959.0	0.34342746412868697	0.10062933127200215	151.04497562814018	120.00000000000001	180.0	151135.0	0.34281667723998427	0.1004079445275713	120.00000000000001	0.0	120.00000000000001	204975.0	1.0	1.0
241	151.511091199829	118.99999999999997	61.00000000000002	150637.0	0.33648511062369996	0.10391929139913729	150.14516613369165	119.0	180.0	150805.0	0.33587308870606986	0.10376695591916385	118.99999999999997	0.0	119.0	204675.0	1.0	1.0
242	152.01489987740106	117.99999999999999	62.000000000000014	150357.0	0.33193777779537803	0.10701326702794846	149.23469340629111	117.99999999999999	180.0	150533.0	0.33141659342690555	0.10690350611101973	117.99999999999999	0.0	118.00000000000001	205875.0	1.0	1.0
243	152.55621140136233	117.00000000000003	62.999999999999986	150001.0	0.33176212012517303	0.10999317801505738	148.31370895853718	117.00000000000003	180.0	150111.0	0.331363819831083	0.1098987553319689	117.00000000000003	0.0	117.00000000000003	205275.0	1.0	1.0
244	153.13480445481832	116.00000000000004	63.99999999999998	149599.0	0.33090119712400606	0.11259910371847157	147.38236352632242	116.00000000000004	180.0	149817.0	0.3305075026550257	0.11247967294537518	116.00000000000004	0.0	116.00000000000004	206175.0	1.0	1.0
245	153.7504278922539	114.99999999999997	65.00000000000003	149285.0	0.3266978590783862	0.1151490509970378	146.4408070144582	114.99999999999997	180.0	149419.0	0.32635248148299323	0.11492761464225959	114.99999999999997	0.0	114.99999999999997	204975.0	1.0	1.0
246	154.4028020411185	114.00000000000001	66.0	148953.0	0.3190329407340729	0.11788563544047838	145.48918844541973	114.00000000000001	180.0	149029.0	0.31858775196938116	0.1176959827860261	114.00000000000001	0.0	114.00000000000001	204375.0	1.0	1.0
247	155.0916200662483	113.0	67.0	148583.0	0.3115776101562291	0.11991382162753855	144.52765591114746	113.0	180.0	148687.0	0.31122453129806066	0.11975377627554296	113.0	0.0	113.0	205575.0	1.0	1.0
248	155.81654938698557	112.0	67.99999999999999	148185.0	0.3095402466616391	0.12114396860006496	143.55635652783909	112.00000000000001	180.0	148261.0	0.30919703215723654	0.12100027388289918	112.00000000000003	0.0	112.00000000000001	204675.0	1.0	1.0
249	156.57723313681652	111.00000000000004	68.99999999999997	147835.0	0.3068789453759357	0.12155915691189459	142.57543639366168	111.00000000000004	180.0	147931.0	0.30657332886372735	0.12143819285218306	111.00000000000004	0.0	111.00000000000003	205275.0	1.0	1.0
250	157.37329165543326	109.99999999999999	70.00000000000001	147425.0	0.3100421578733664	0.12116373594065438	141.58504054931169	109.99999999999999	180.0	147489.0	0.3097580002215779	0.12105502163308485	109.99999999999999	0.0	109.99999999999999	204975.0	1.0	1.0
251	158.20432400332476	109.00000000000001	71.00000000000001	146993.0	0.3098905053108018	0.12009600254856712	140.58531294134804	109.00000000000001	180.0	146993.0	0.30965544041560017	0.12000229672906493	109.0	0.0	109.0	204975.0	1.0	1.0
252	159.0699094893081	108.00000000000001	71.99999999999999	146561.0	0.30638816525105467	0.11844517731235561	139.57639638822053	108.00000000000001	180.0	146615.0	0.306154633873166	0.11835703168213144	108.00000000000003	0.0	108.00000000000001	205575.0	1.0	1.0
253	159.96960920180769	107.00000000000003	72.99999999999999	146055.0	0.299661749236514	0.11633334634643722	138.55843254891656	107.00000000000003	180.0	146097.0	0.2994001772347884	0.11620020209345035	107.00000000000003	0.0	107.00000000000003	204975.0	1.0	1.0
254	160.902967535171	106.0	74.00000000000001	145475.0	0.28990174958687387	0.11397633215131596	137.53156189414517	106.0	180.0	145539.0	0.2896426887829984	0.11385805022820651	106.0	0.0	105.99999999999999	205275.0	1.0	1.0
255	161.8695137028553	105.0	75.0	144945.0	0.2836106398779595	0.11144834698933424	136.4959236799788	105.00000000000001	180.0	144975.0	0.2833277194709245	0.11131290629508772	105.0	0.0	105.00000000000001	205275.0	1.0	1.0
256	162.86876322992077	104.0	76.0	144491.0	0.2820788972236491	0.10904433980201073	135.45165592387065	104.0	180.0	144393.0	0.2817281545626537	0.10894134169780346	104.0	0.0	104.0	204375.0	1.0	1.0
257	163.9002194179085	103.00000000000001	76.99999999999999	143849.0	0.2810764029979775	0.1063997434511227	134.39889538296734	103.00000000000001	180.0	143907.0	0.28071093241028067	0.10621877742073871	103.00000000000003	0.0	103.00000000000001	204975.0	1.0	1.0
258	164.96337477585135	102.00000000000003	77.99999999999999	143325.0	0.28049682943027765	0.10400698572755553	133.33777753463423	102.00000000000003	180.0	143311.0	0.2802866916864876	0.10387706933478116	102.00000000000003	0.0	102.00000000000003	204975.0	1.0	1.0
259	166.05771241185448	100.99999999999999	79.00000000000003	142849.0	0.2771121104629955	0.10154410244715144	132.2684365591127	100.99999999999999	180.0	142759.0	0.2770563605651778	0.10145011171669212	100.99999999999999	0.0	100.99999999999999	204975.0	1.0	1.0
260	167.18270738037293	100.0	80.0	142313.0	0.2734509314703066	0.09896830621189011	131.19100532422874	100.0	180.0	142277.0	0.2734913006300405	0.09889282978386328	100.0	0.0	100.0	205875.0	1.0	1.0
261	168.33782798100347	99.00000000000001	80.99999999999999	142005.0	0.27106779953999893	0.09615739269543296	130.10561537207144	99.00000000000001	180.0	141831.0	0.27123326307991363	0.09607052909886184	99.00000000000003	0.0	99.00000000000001	205275.0	1.0	1.0
262	169.5225370052791	98.00000000000004	81.99999999999999	141523.0	0.2747303197407796	0.09311924889394921	129.01239690756344	98.00000000000003	180.0	141407.0	0.2745674752967263	0.09313384761827839	98.00000000000003	0.0	98.00000000000003	205275.0	1.0	1.0
263	170.7362929286088	96.99999999999999	83.00000000000003	141363.0	0.278697787651367	0.08987000378559784	127.9114787888439	96.99999999999999	180.0	141115.0	0.2791365904540079	0.08992406563759392	96.99999999999999	0.0	96.99999999999999	204975.0	1.0	1.0
264	171.97855104512698	96.00000000000001	84.0	140993.0	0.2810525939766692	0.0866223709064113	126.80298851938687	96.00000000000001	180.0	140847.0	0.2805678152704063	0.08600364350808691	96.0	0.0	96.00000000000001	204975.0	1.0	1.0
265	173.24876454380865	95.0	85.0	140765.0	0.27929299079406666	0.08396216808861777	125.68705224177907	95.0	180.0	140635.0	0.27800381245925965	0.08253059860143067	95.0	0.0	95.0	204975.0	1.0	1.0
266	174.5463855247564	94.00000000000003	85.99999999999999	140577.0	0.27445306336770076	0.08143794923409259	124.56379473308243	94.00000000000001	180.0	140463.0	0.2751422532944678	0.07945794454159898	94.00000000000003	0.0	94.00000000000001	204975.0	1.0	1.0
267	175.87086595507748	93.00000000000003	86.99999999999999	140529.0	0.27068996834837106	0.07826980037429902	123.43333940170837	93.00000000000003	180.0	140349.0	0.27087019392317746	0.07624760179959283	93.00000000000003	0.0	93.00000000000003	204675.0	1.0	1.0
268	177.2216585642362	91.99999999999999	88.00000000000003	140359.0	0.27591525017121155	0.07527650654255703	122.29580828573191	91.99999999999999	180.0	140139.0	0.27529590860893716	0.0733942036672206	91.99999999999999	0.0	91.99999999999999	204975.0	1.0	1.0
269	178.59821767919053	90.99999999999999	89.0	140117.0	0.28083309626625247	0.07206652544262386	121.1513220525765	91.0	180.0	140567.0	0.2833076202921846	0.07127404268687362	91.0	0.0	91.0	204675.0	1.0	1.0
270	180.0	90.00000000000001	90.0	143685.0	0.27157653702788526	0.06501843727536859	120.00000000000001	90.00000000000001	180.0	143685.0	0.271573663364477	0.06500978524963415	90.00000000000001	0.0	90.00000000000001	211575.0	0.9996750821005268	0.9996750821005268
271	178.57353468307315	89.00000000000004	90.99999999999999	140205.0	0.27699501206375776	0.0684404794383865	118.84196005831733	89.00000000000003	180.0	140567.0	0.27954462419378573	0.0677242819767435	89.00000000000003	0.0	89.00000000000003	204675.0	1.0	1.0
272	177.12292282965703	88.0	92.00000000000003	140387.0	0.2714348085490651	0.0681666552928771	117.67731879379369	87.99999999999997	180.0	140139.0	0.27055828289783646	0.06726996442286806	87.99999999999997	0.0	87.99999999999999	204975.0	1.0	1.0
273	175.64869654499552	87.0	93.0	140511.0	0.2676073906991356	0.0679817200379207	116.50619141314722	87.0	180.0	140349.0	0.2683256092513032	0.06724122634031816	87.00000000000001	0.0	87.0	204675.0	1.0	1.0
274	174.15138302953218	86.0	94.0	140603.0	0.27432248909133305	0.0667182396180816	115.3286917690985	86.0	180.0	140463.0	0.27481218310915273	0.06670022501882544	86.0	0.0	86.0	204975.0	1.0	1.0
275	172.6315040804108	85.00000000000001	95.0	140797.0	0.27918626099819016	0.06583183822401824	114.14493236691044	85.00000000000001	180.0	140635.0	0.2776966336352193	0.06575644472767513	85.00000000000001	0.0	85.00000000000001	204975.0	1.0	1.0
276	171.0895756428086	84.00000000000003	95.99999999999999	140993.0	0.2802252868458132	0.06459948523279611	112.95502437185988	84.00000000000003	180.0	140847.0	0.2799047885740175	0.0647494612255995	84.00000000000001	0.0	84.00000000000003	204975.0	1.0	1.0
277	169.5261074089163	82.99999999999999	97.00000000000003	141275.0	0.27859127201038686	0.06420237690077524	111.75907761758678	82.99999999999999	180.0	141115.0	0.2787359745284508	0.06439096573814358	83.0	0.0	82.99999999999999	204975.0	1.0	1.0
278	167.94160246230194	82.0	98.0	141573.0	0.275215731745662	0.06413792965669714	110.55720061526843	82.0	180.0	141407.0	0.27494030028023386	0.06404943482995418	82.0	0.0	82.0	205275.0	1.0	1.0
279	166.33655696534586	81.00000000000001	99.0	141995.0	0.27674340844175555	0.06366821835776204	109.34950056356652	81.00000000000001	180.0	141831.0	0.2768595526080416	0.06352095803554353	81.0	0.0	81.00000000000001	205275.0	1.0	1.0
280	164.71145988741117	80.00000000000004	99.99999999999997	142383.0	0.28654108059802486	0.06295728172419517	108.13608335929949	80.00000000000003	180.0	142277.0	0.2863938325169626	0.06268563088925107	80.00000000000003	0.0	80.00000000000003	205875.0	1.0	1.0
281	163.0667927714078	78.99999999999999	101.00000000000001	142899.0	0.2933195184199918	0.061844242792035146	106.91705360879146	79.0	180.0	142759.0	0.2934080715140123	0.06168162671243505	79.0	0.0	79.0	204975.0	1.0	1.0
282	161.40302953642424	78.0	102.0	143253.0	0.29688836267421415	0.06050570328517584	105.69251463985408	78.0	180.0	143311.0	0.296803042878869	0.060357758224681625	78.0	0.0	78.0	204975.0	1.0	1.0
283	159.72063631413093	77.0	102.99999999999999	143879.0	0.2973837866311692	0.05902357402781375	104.46256851435584	77.0	180.0	143907.0	0.29715576308257635	0.05889728840052391	77.0	0.0	77.0	204975.0	1.0	1.0
284	158.020071316705	76.00000000000001	103.99999999999999	144375.0	0.29790162292870176	0.05877315958182429	103.22731604133925	76.00000000000001	180.0	144393.0	0.29770905239305645	0.05866381617183347	76.00000000000001	0.0	76.00000000000001	204375.0	1.0	1.0
285	156.30178473408102	75.00000000000003	104.99999999999999	144969.0	0.2992397013536134	0.05851554012655576	101.98685679064442	75.00000000000003	180.0	144975.0	0.29895304709656	0.05828249978587614	75.00000000000003	0.0	75.00000000000003	205275.0	1.0	1.0
286	154.56621865839847	73.99999999999997	106.00000000000003	145567.0	0.30647417866872806	0.057856223666569485	100.74128910700202	73.99999999999997	180.0	145539.0	0.30635424326979277	0.057637475520909066	73.99999999999999	0.0	73.99999999999999	205275.0	1.0	1.0
287	152.81380703359105	73.0	107.00000000000001	146025.0	0.31604105233670504	0.056992877091054085	99.49071012455872	73.00000000000001	180.0	146097.0	0.3159144167104915	0.0567383973616696	73.00000000000001	0.0	73.0	204975.0	1.0	1.0
288	151.04497562814018	72.00000000000003	107.99999999999999	146521.0	0.32228166974243055	0.05600506540547484	98.23521578180002	72.00000000000001	180.0	146615.0	0.32215087240049933	0.055760979105057694	72.00000000000003	0.0	72.00000000000001	205575.0	1.0	1.0
289	149.2601420291024	71.00000000000001	108.99999999999999	146997.0	0.32471799944898705	0.05490654432403125	96.97490083683869	71.00000000000003	180.0	146993.0	0.3247479797824748	0.0547049953305875	71.00000000000003	0.0	71.00000000000003	204975.0	1.0	1.0
290	147.45971565560433	69.99999999999997	110.00000000000001	147425.0	0.32363756033286406	0.053823225268560676	95.70985888303562	69.99999999999997	180.0	147489.0	0.32361051473229274	0.05362889939039746	69.99999999999999	0.0	69.99999999999999	204975.0	1.0	1.0
291	145.6440977900911	69.0	111.0	147815.0	0.31885917302200134	0.053288889990504566	94.44018236492481	69.0	180.0	147931.0	0.3188718253892487	0.05308070430451107	69.0	0.0	69.0	205275.0	1.0	1.0
292	143.81368162570172	68.00000000000001	111.99999999999999	148225.0	0.32264142277950897	0.05355482218985975	93.16596259441228	68.00000000000001	180.0	148261.0	0.32264377167023084	0.05339763997027935	68.00000000000001	0.0	68.00000000000001	204675.0	1.0	1.0
293	141.96885232823834	67.0	113.0	148597.0	0.3250550299707654	0.05490633843490974	91.88728976722366	67.0	180.0	148687.0	0.32509379674669864	0.05494718353141816	67.00000000000001	0.0	67.00000000000001	205575.0	1.0	1.0
294	140.10998711128371	66.00000000000003	113.99999999999999	148913.0	0.3307826920887297	0.057321717996601323	90.60425297957374	66.00000000000003	180.0	149029.0	0.3306139975412428	0.05735828044969416	66.00000000000001	0.0	66.00000000000003	204375.0	1.0	1.0
295	138.2374553231104	65.0	115.00000000000003	149257.0	0.3370399719786577	0.05975332931592176	89.31694024503408	65.0	180.0	149419.0	0.33704984233187335	0.059720474152796264	65.0	0.0	64.99999999999999	204975.0	1.0	1.0
296	136.35161854411305	64.0	116.00000000000001	149595.0	0.3397168854060886	0.062218770225330025	88.0254385115759	64.0	180.0	149817.0	0.3397512936908232	0.062318099554655865	64.0	0.0	64.0	206175.0	1.0	1.0
297	134.45283069357666	63.0	117.0	150021.0	0.339911156144387	0.06481890307059465	86.72983367876635	63.0	180.0	150111.0	0.34000512418316803	0.06490748118092816	63.000000000000014	0.0	63.0	205275.0	1.0	1.0
298	132.54143814467875	62.00000000000002	117.99999999999999	150307.0	0.3417175687973944	0.06761552342328034	85.43021061509818	62.00000000000002	180.0	150533.0	0.34175051471283047	0.06761614328202223	62.000000000000014	0.0	62.00000000000002	205875.0	1.0	1.0
299	130.61777984669922	60.999999999999986	119.00000000000003	150651.0	0.3444760272317198	0.07069031903856134	84.12665317543313	60.999999999999986	180.0	150805.0	0.34442752363346624	0.07069106015315348	60.999999999999986	0.0	60.999999999999986	204675.0	1.0	1.0
300	128.68218745348943	59.999999999999986	120.00000000000001	150967.0	0.3503885094346482	0.07393829757472703	82.8192442185417	59.999999999999986	180.0	151135.0	0.3502621570148047	0.07402349733504086	59.999999999999986	0.0	59.99999999999999	204975.0	1.0	1.0
301	126.73498545732119	59.00000000000001	121.0	151301.0	0.3532114180393598	0.07744495731317738	81.50806562472117	59.00000000000001	180.0	151485.0	0.35298852626722316	0.07741855076162532	58.99999999999999	0.0	59.00000000000001	204975.0	1.0	1.0
302	124.77649132730967	58.00000000000003	122.0	151635.0	0.35273543151612025	0.08121296762912822	80.19319831347727	58.00000000000002	180.0	151809.0	0.3526574183493474	0.08118189302942355	58.00000000000002	0.0	58.00000000000002	204675.0	1.0	1.0
303	122.80701565166507	57.00000000000002	122.99999999999999	151945.0	0.34882534275830085	0.0851755838878846	78.87472226125371	57.00000000000002	180.0	152181.0	0.3487416844169432	0.08508285922762046	57.00000000000003	0.0	57.00000000000002	205575.0	1.0	1.0
304	120.82686228309247	55.99999999999999	124.00000000000003	152289.0	0.3554887977129796	0.08940962845451557	77.55271651919618	55.99999999999999	180.0	152483.0	0.355072801760253	0.08927715637059894	55.99999999999999	0.0	55.99999999999999	204675.0	1.0	1.0
305	118.8363284867174	54.999999999999986	125.00000000000001	152653.0	0.35830720029700036	0.09386124899254096	76.22725923093766	54.99999999999999	180.0	152879.0	0.35803159165725057	0.0937666519722515	55.0	0.0	55.00000000000001	205275.0	1.0	1.0
306	116.83570508996769	54.000000000000014	126.0	152981.0	0.3586369922123635	0.09867013921966224	74.89842765039242	54.000000000000014	180.0	153259.0	0.35809294296454186	0.09847697481575186	54.00000000000002	0.0	54.000000000000014	205275.0	1.0	1.0
307	114.8252766338972	53.00000000000002	126.99999999999999	153361.0	0.3670177830965515	0.1037287629339189	73.56629815954882	53.000000000000014	180.0	153561.0	0.36654172614250785	0.10355436857824646	53.000000000000014	0.0	53.00000000000002	205875.0	1.0	1.0
308	112.80532152548253	51.999999999999986	128.00000000000003	153751.0	0.37130039517272734	0.10891119450580479	72.23094628624911	51.999999999999986	180.0	153921.0	0.37075050902579015	0.10861448534269329	51.99999999999999	0.0	51.99999999999999	204975.0	1.0	1.0
309	110.77611219047017	50.999999999999986	129.00000000000003	154125.0	0.37185512322987513	0.11916634525859558	70.89244672194765	50.999999999999986	180.0	154379.0	0.37121236508670324	0.11878583487159121	50.99999999999999	0.0	50.99999999999999	205575.0	1.0	1.0
310	108.73791522639392	50.00000000000001	130.0	154573.0	0.37494797235430455	0.13089084360902628	69.55087333943784	50.00000000000001	180.0	154791.0	0.37423837834131257	0.13047926117407116	50.00000000000001	0.0	50.00000000000001	204675.0	1.0	1.0
311	106.69099155542158	49.00000000000003	130.99999999999997	154991.0	0.3739612627287981	0.14360111382586377	68.20629921054041	49.00000000000003	180.0	155249.0	0.3733879746317382	0.1431047070327906	49.00000000000003	0.0	49.00000000000002	204675.0	1.0	1.0
312	104.63559657672636	48.000000000000036	131.99999999999997	155393.0	0.37876420209131795	0.15714939529949143	66.85879662374494	48.00000000000002	180.0	155647.0	0.3779641549245233	0.15657915375560136	48.00000000000004	0.0	48.000000000000036	205575.0	1.0	1.0
313	102.5719803181125	46.99999999999998	133.0	155843.0	0.3851221699552953	0.17148159482466815	65.50843710179858	46.999999999999986	180.0	156113.0	0.3844331168068489	0.1709414980409836	47.0	0.0	46.99999999999999	204975.0	1.0	1.0
314	100.50038758665605	45.99999999999999	134.0	156355.0	0.38775726407778843	0.1864166322877322	64.15529141923497	45.99999999999999	180.0	156647.0	0.3873257787822375	0.1859123353998749	45.999999999999986	0.0	46.0	205875.0	1.0	1.0
315	98.42105811814943	45.00000000000001	135.0	156773.0	0.3865239493400049	0.2016394337022464	62.799429619838094	45.00000000000001	180.0	157189.0	0.3865959581424574	0.20120813828623316	45.00000000000001	0.0	45.000000000000014	206475.0	1.0	1.0
316	96.33422672516805	44.00000000000002	136.0	157293.0	0.3820057005801727	0.21706617837310693	61.440921034036336	44.00000000000002	180.0	157621.0	0.38192104874978033	0.21651815774278235	44.00000000000003	0.0	44.00000000000002	205875.0	1.0	1.0
317	94.24012344359879	42.999999999999986	137.00000000000003	157839.0	0.37921765303254235	0.23225405978639577	60.07983429622183	42.999999999999986	180.0	158085.0	0.37883883565176885	0.23162478414195536	42.99999999999999	0.0	42.999999999999986	204975.0	1.0	1.0
318	92.13897367749519	42.0	138.00000000000003	158363.0	0.38481223187714925	0.2471204372353277	58.71623736199178	41.999999999999986	180.0	158581.0	0.3843739531890571	0.24649300943934427	42.0	0.0	41.99999999999999	205575.0	1.0	1.0
319	90.03099834214207	41.00000000000001	139.0	158911.0	0.3911478661364621	0.26146300911019377	57.35019752530688	41.00000000000001	180.0	159159.0	0.39101384521745397	0.26093373607872733	41.00000000000002	0.0	41.00000000000001	204675.0	1.0	1.0
320	87.91641400523561	40.000000000000014	140.0	159533.0	0.394333304268478	0.27519937601892464	55.981781435565715	40.000000000000014	180.0	159719.0	0.3942622294082388	0.27475159811628985	40.00000000000002	0.0	40.00000000000002	204675.0	1.0	1.0
321	85.79543302609785	39.000000000000014	140.99999999999997	160129.0	0.3939811538586633	0.28807595493947397	54.611055114590904	39.000000000000014	180.0	160305.0	0.3942755224949976	0.2877300169014844	39.00000000000003	0.0	39.00000000000003	205575.0	1.0	1.0
322	83.66826369286376	37.999999999999986	142.00000000000003	160739.0	0.39056723725595954	0.30009769098385664	53.238083973526024	37.999999999999986	180.0	160869.0	0.39105878996041543	0.29975594647103154	37.99999999999999	0.0	37.99999999999999	204975.0	1.0	1.0
323	81.53511035759179	37.0	143.0	161387.0	0.38496344909089775	0.31392882972475944	51.8629328296406	37.0	180.0	161519.0	0.3850163902428932	0.31373763307735003	37.0	0.0	37.0	205875.0	1.0	1.0
324	79.3961735692619	36.000000000000014	144.0	162069.0	0.39305980523614337	0.3332361924591139	50.48566592304224	36.000000000000014	180.0	162221.0	0.39332870096683104	0.33318332704638953	36.00000000000002	0.0	36.000000000000014	205275.0	1.0	1.0
325	77.25165020463902	35.00000000000002	145.0	162741.0	0.3984720584262889	0.3508953393441398	49.10634693329498	35.000000000000036	180.0	162877.0	0.3990016515833639	0.351040338532852	35.000000000000036	0.0	35.00000000000003	205275.0	1.0	1.0
326	75.10173359698787	33.999999999999986	146.00000000000003	163471.0	0.4015310759881172	0.36687809958613715	47.72503899594277	33.999999999999986	180.0	163533.0	0.40216376321096975	0.3671362954673904	33.99999999999998	0.0	33.99999999999999	204675.0	1.0	1.0
327	72.946613662638	33.0	147.00000000000003	164223.0	0.40201265894098215	0.3806451775742528	46.34180471893829	33.0	180.0	164319.0	0.4027863686753788	0.38108492506733915	33.0	0.0	33.0	205575.0	1.0	1.0
328	70.78647702540268	32.000000000000014	148.0	164961.0	0.4020021824973065	0.3922343545922073	44.95670619897573	32.000000000000014	180.0	165059.0	0.4028274044849135	0.3929170148622451	31.99999999999999	0.0	32.00000000000001	204675.0	1.0	1.0
329	68.6215071388685	31.000000000000007	149.0	165767.0	0.4024700806360359	0.40196789112751574	43.56980503772961	31.000000000000007	180.0	165761.0	0.40317243817098225	0.4024163429714342	31.000000000000018	0.0	31.000000000000018	204975.0	1.0	1.0
330	66.45188440657522	30.00000000000003	149.99999999999997	166489.0	0.4138827981390835	0.4138827981390835	42.18116235799827	30.00000000000003	180.0	166619.0	0.4145053230531605	0.4145053230531605	30.000000000000036	0.0	30.00000000000003	204975.0	1.0	1.0
331	64.27778630011413	28.999999999999996	151.00000000000003	167395.0	0.4235278688124192	0.4235278688124192	40.790838819754036	28.999999999999982	180.0	167457.0	0.4240854249821604	0.4240854249821604	29.000000000000014	0.0	28.99999999999999	204675.0	1.0	1.0
332	62.099387475178595	27.999999999999996	152.0	168211.0	0.4305112794962258	0.4305112794962258	39.39889463610048	27.999999999999996	180.0	168299.0	0.4310046960605026	0.4310046960605026	28.0	0.0	28.0	205875.0	1.0	1.0
333	59.91685988560488	27.000000000000025	153.0	169123.0	0.43521065292396055	0.43521065292396055	38.005389589137636	27.00000000000001	180.0	169165.0	0.43579068818697053	0.43579068818697053	27.00000000000002	0.0	27.000000000000014	205275.0	1.0	1.0
334	57.730372895447374	26.000000000000025	154.0	170037.0	0.4377405281447063	0.4377405281447063	36.61038304573719	26.000000000000025	180.0	170073.0	0.4381753288739967	0.4381753288739967	26.00000000000005	0.0	26.000000000000025	206175.0	1.0	1.0
335	55.540093389134725	24.999999999999975	155.00000000000003	170973.0	0.4383247124689141	0.4383247124689141	35.21393397322867	24.99999999999999	180.0	171027.0	0.4384332681651478	0.4384332681651478	25.000000000000004	0.0	24.999999999999986	204975.0	1.0	1.0
336	53.34618587975917	23.99999999999999	156.00000000000003	171981.0	0.4373695166556957	0.4373695166556957	33.816100954999484	23.99999999999999	180.0	171887.0	0.43755640899253245	0.43755640899253245	23.999999999999975	0.0	23.999999999999996	204375.0	1.0	1.0
337	51.14881261555134	22.999999999999993	157.0	172939.0	0.4396347049486162	0.4396347049486162	32.41694220600873	23.00000000000001	180.0	172961.0	0.4398175003182809	0.4398175003182809	23.000000000000014	0.0	23.00000000000001	205575.0	1.0	1.0
338	48.94813368459884	22.000000000000014	158.0	173957.0	0.4534155761549154	0.4534155761549154	31.016515588218535	22.000000000000032	180.0	174003.0	0.4535012862355318	0.4535012862355318	21.999999999999986	0.0	22.000000000000018	204675.0	1.0	1.0
339	46.74430711786889	21.00000000000002	158.99999999999997	175011.0	0.46592442892916847	0.46592442892916847	29.61487862594557	21.00000000000002	180.0	175095.0	0.46598131300539236	0.46598131300539236	21.000000000000053	0.0	21.000000000000032	205275.0	1.0	1.0
340	44.53748899059379	19.999999999999993	160.00000000000003	176117.0	0.47788087728347084	0.47788087728347084	28.21208852113278	19.999999999999993	180.0	176157.0	0.47798976303206275	0.47798976303206275	20.000000000000025	0.0	19.999999999999996	204975.0	1.0	1.0
341	42.3278335220864	18.999999999999975	161.0	177245.0	0.4901203553178772	0.4901203553178772	26.80820216854692	18.999999999999975	180.0	177235.0	0.49019730562681757	0.49019730562681757	18.99999999999998	0.0	19.0	204975.0	1.0	1.0
342	40.115493174047664	18.00000000000001	162.0	178411.0	0.5037474014491291	0.5037474014491291	25.40327617090227	18.00000000000001	180.0	178373.0	0.5036434978723415	0.5036434978723415	18.00000000000005	0.0	18.000000000000014	205575.0	1.0	1.0
343	37.900618747433825	16.99999999999999	163.0	179581.0	0.5198778113695023	0.5198778113695023	23.997366853913302	17.000000000000032	180.0	179601.0	0.5200088719131973	0.5200088719131973	17.000000000000004	0.0	17.000000000000025	204975.0	1.0	1.0
344	35.68335947795264	15.999999999999995	164.00000000000003	180803.0	0.5396876551075774	0.5396876551075774	22.590530281282334	15.999999999999995	180.0	180825.0	0.5398843265853833	0.5398843265853833	15.999999999999963	0.0	15.999999999999984	205275.0	1.0	1.0
345	33.46386313025452	14.999999999999996	165.00000000000003	182095.0	0.5633050838494795	0.5633050838494795	21.182822269620416	14.999999999999996	180.0	182093.0	0.5633500996970126	0.5633500996970126	15.000000000000027	0.0	15.000000000000002	205275.0	1.0	1.0
346	31.24227609088961	14.0	166.0	183493.0	0.5905063743108179	0.5905063743108179	19.774298403307757	14.0	180.0	183217.0	0.5904642594062997	0.5904642594062997	14.00000000000005	0.0	14.000000000000009	204375.0	1.0	1.0
347	29.018743460102378	13.000000000000025	167.0	184801.0	0.6196256518377041	0.6196256518377041	18.36501404929687	12.999999999999996	180.0	184763.0	0.6195621834676729	0.6195621834676729	13.000000000000043	0.0	13.000000000000018	204975.0	1.0	1.0
348	26.79340914253257	12.000000000000018	167.99999999999997	186143.0	0.6494901655462035	0.6494901655462035	16.955024371859913	12.000000000000018	180.0	186091.0	0.6494892269123214	0.6494892269123214	12.000000000000052	0.0	12.000000000000032	204975.0	1.0	1.0
349	24.56641593689463	10.99999999999996	169.00000000000003	187543.0	0.6788780784434916	0.6788780784434916	15.544384347284582	10.999999999999993	180.0	187601.0	0.6788819838996324	0.6788819838996324	10.999999999999943	0.0	10.99999999999999	204975.0	1.0	1.0
350	22.33790562470978	9.999999999999975	170.0	189019.0	0.7024985807647406	0.7024985807647406	14.133148778523188	9.999999999999975	180.0	189027.0	0.7023917695024837	0.7023917695024837	9.999999999999984	0.0	10.000000000000002	205875.0	1.0	1.0
351	20.108019058157538	8.999999999999984	171.0	190539.0	0.7463513732973911	0.7463513732973911	12.721372309794734	8.999999999999984	180.0	190511.0	0.7462627052484132	0.7462627052484132	9.00000000000002	0.0	9.000000000000014	205275.0	1.0	1.0
352	17.876896247126297	8.000000000000027	172.0	192013.0	0.7935812876154179	0.7935812876154179	11.309109441148529	8.000000000000027	180.0	191927.0	0.7938294685721755	0.7938294685721755	8.000000000000083	0.0	8.000000000000025	205275.0	1.0	1.0
353	15.644676445528933	6.9999999999999725	173.00000000000003	193689.0	0.8325969592109431	0.8325969592109431	9.896414542987902	6.9999999999999725	180.0	193615.0	0.8321505557156262	0.8321505557156262	6.999999999999893	0.0	6.999999999999985	204975.0	1.0	1.0
354	13.411498236963396	5.999999999999965	174.00000000000003	195257.0	0.8561834807770152	0.8561834807770152	8.483341870563546	5.999999999999965	180.0	195161.0	0.8563234175698645	0.8563234175698645	6.000000000000089	0.0	5.999999999999998	204975.0	1.0	1.0
355	11.177499619780882	4.999999999999992	175.0	196943.0	0.9047838130289053	0.9047838130289053	7.069945578430074	4.999999999999992	180.0	196865.0	0.9046249943113899	0.9046249943113899	4.999999999999906	0.0	5.000000000000008	204975.0	1.0	1.0
356	8.942818091649205	4.000000000000042	176.0	198631.0	0.946520237503828	0.946520237503828	5.6562797348856595	4.000000000000042	180.0	198515.0	0.9467457455521628	0.9467457455521628	3.9999999999998943	0.0	4.0000000000000195	204975.0	1.0	1.0
357	6.707590733669952	2.999999999999923	176.99999999999997	200233.0	0.9686209081552961	0.9686209081552961	4.242398336379447	2.999999999999923	180.0	200085.0	0.9686574466823691	0.9686574466823691	3.0000000000000884	0.0	3.000000000000031	204675.0	1.0	1.0
358	4.4719542941297075	1.999999999999765	178.00000000000003	201649.0	0.9721169046121177	0.9721169046121177	2.828355321903896	1.999999999999765	180.0	201729.0	0.9722293455978475	0.9722293455978475	1.9999999999998004	0.0	1.9999999999999918	204975.0	1.0	1.0
