# Supplementary material for: High-confidence 3D template matching for cryo-electron tomography
Source: Nat Commun. 2024 May 11;15:3992. doi: 10.1038/s41467-024-47839-8 (PMC11088655; doi:10.1038/s41467-024-47839-8)
Supplement: Supplementary file 6 — Source Data [file 41467_2024_47839_MOESM6_ESM.zip › Source_data_file/Supplementary_Figures/Supplementary_Fig2/In_silico_Vault_results/id_3_gradual_angles_histograms.csv]

	ang_dist	cone_dist	inplane_dist
0	243240159.0	243240687.0	237051187.0
1	52605455.0	52546267.0	46334572.0
2	31624479.0	31625704.0	32167166.0
3	15271777.0	15323358.0	17097775.0
4	8359529.0	8357609.0	12333809.0
5	4420677.0	4413402.0	7628101.0
6	1863770.0	1868317.0	3984018.0
7	810580.0	817481.0	1458055.0
8	302411.0	305801.0	469795.0
9	96525.0	96703.0	103102.0
10	55260.0	55248.0	33628.0
11	45328.0	45319.0	17962.0
12	37611.0	37532.0	30027.0
13	32792.0	32728.0	18961.0
14	29055.0	29230.0	17280.0
15	26070.0	25997.0	27659.0
16	22993.0	22967.0	16368.0
17	20512.0	20509.0	16855.0
18	17941.0	17955.0	14381.0
19	16269.0	16241.0	13844.0
20	14216.0	14227.0	3625.0
21	12519.0	12559.0	20736.0
22	10488.0	10487.0	11349.0
23	9239.0	9257.0	5563.0
24	7896.0	7866.0	5024.0
25	6559.0	6607.0	8261.0
26	5818.0	5802.0	21913.0
27	4984.0	4994.0	4186.0
28	3981.0	3966.0	2015.0
29	3296.0	3322.0	6810.0
30	2846.0	2826.0	4979.0
31	2307.0	2305.0	4026.0
32	1815.0	1847.0	976.0
33	1568.0	1579.0	401.0
34	1206.0	1203.0	6281.0
35	1118.0	1121.0	4068.0
36	981.0	997.0	1408.0
37	875.0	832.0	535.0
38	692.0	713.0	933.0
39	634.0	645.0	4264.0
40	562.0	555.0	355.0
41	535.0	559.0	48.0
42	494.0	479.0	1331.0
43	497.0	491.0	3017.0
44	415.0	428.0	2855.0
45	414.0	404.0	1365.0
46	306.0	316.0	0.0
47	318.0	320.0	20.0
48	309.0	315.0	371.0
49	299.0	290.0	1516.0
50	270.0	267.0	2532.0
51	247.0	245.0	7767.0
52	187.0	195.0	32.0
53	224.0	227.0	56.0
54	200.0	201.0	2784.0
55	164.0	160.0	0.0
56	179.0	189.0	64.0
57	151.0	155.0	1420.0
58	142.0	140.0	4260.0
59	148.0	142.0	16.0
60	86.0	91.0	0.0
61	101.0	92.0	1420.0
62	125.0	133.0	32.0
63	101.0	95.0	4.0
64	81.0	87.0	2856.0
65	79.0	79.0	406.0
66	66.0	63.0	292.0
67	96.0	96.0	0.0
68	77.0	82.0	0.0
69	81.0	89.0	0.0
70	120.0	110.0	0.0
71	50.0	48.0	32.0
72	60.0	62.0	416.0
73	64.0	58.0	2456.0
74	42.0	42.0	0.0
75	30.0	34.0	2840.0
76	42.0	38.0	0.0
77	48.0	52.0	16.0
78	38.0	35.0	0.0
79	52.0	57.0	1420.0
80	41.0	43.0	0.0
81	41.0	39.0	8.0
82	32.0	32.0	702.0
83	22.0	20.0	40.0
84	15.0	17.0	0.0
85	22.0	22.0	2840.0
86	14.0	14.0	0.0
87	8.0	8.0	0.0
88	7.0	9.0	16.0
89	11.0	9.0	160.0
90	11.0	11.0	1260.0
91	8.0	8.0	0.0
92	15.0	15.0	0.0
93	4.0	4.0	0.0
94	5.0	5.0	8.0
95	3.0	3.0	0.0
96	6.0	6.0	710.0
97	2.0	2.0	0.0
98	0.0	0.0	0.0
99	2.0	2.0	359.0
