# Supplementary material for: High-confidence 3D template matching for cryo-electron tomography
Source: Nat Commun. 2024 May 11;15:3992. doi: 10.1038/s41467-024-47839-8 (PMC11088655; doi:10.1038/s41467-024-47839-8)
Supplement: Supplementary file 6 — Source Data [file 41467_2024_47839_MOESM6_ESM.zip › Source_data_file/Supplementary_Figures/Supplementary_Fig2/In_silico_Vault_results/id_3_peak_line_profiles.csv]

	x	y	z
0	0.03571753	0.035361487	0.33362648
1	0.039909095	0.04008149	0.33752578
2	0.04210771	0.04260125	0.33957723
3	0.055210587	0.04701292	0.33912984
4	0.06440376	0.063478015	0.33564267
5	0.05733012	0.06401014	0.32907468
6	0.063248545	0.058149885	0.3212463
7	0.058056172	0.056523904	0.3160711
8	0.046380997	0.04251082	0.31962696
9	0.035255898	0.03503579	0.3395862
10	0.026787555	0.02489501	0.38141468
11	0.022513336	0.020101197	0.4455926
12	0.0244989	0.017103234	0.53603166
13	0.025318166	0.022526778	0.6570342
14	0.028748078	0.02888203	0.793297
15	0.028571125	0.02856682	0.9064937
16	0.033147752	0.03306081	0.9561179
17	0.037545227	0.037396763	0.9217861
18	0.0446053	0.041213736	0.8124704
19	0.054654405	0.044511028	0.66126686
20	0.06897862	0.047714368	0.5063858
21	0.0901612	0.051166274	0.37275732
22	0.11842279	0.054228954	0.27417934
23	0.15068379	0.054987904	0.21691078
24	0.18159096	0.051826607	0.19603403
25	0.20509121	0.05686413	0.19798726
26	0.2153086	0.06554395	0.20792316
27	0.20760901	0.068396494	0.21752508
28	0.1809299	0.06296431	0.22563799
29	0.13955489	0.06814313	0.23188543
30	0.097867526	0.09784244	0.23500408
31	0.111408986	0.11140767	0.23491886
32	0.10376364	0.1037579	0.23130792
33	0.080987126	0.080969945	0.22996019
34	0.1112586	0.05774138	0.23556536
35	0.16894211	0.063935906	0.23491181
36	0.2145296	0.08956599	0.23099585
37	0.22835188	0.103243224	0.22509453
38	0.20543721	0.09939467	0.21876119
39	0.1615379	0.11153167	0.21222386
40	0.21057813	0.14833088	0.2047438
41	0.2760691	0.18423803	0.19697356
42	0.3028585	0.24100475	0.19468518
43	0.30937195	0.2874721	0.21030588
44	0.35132954	0.31314567	0.2572634
45	0.42816648	0.35898584	0.34523648
46	0.5917341	0.46302232	0.47496068
47	0.68781894	0.5891293	0.6383527
48	0.6868292	0.63030285	0.8108142
49	0.8802248	0.8802112	0.94725794
50	1.0	1.0	1.0
51	0.880224	0.8802114	0.94744235
52	0.6868083	0.70170486	0.81322145
53	0.6878158	0.7201379	0.64902765
54	0.5917479	0.63901013	0.50347954
55	0.4282011	0.4808676	0.3989941
56	0.3513212	0.35552418	0.3333991
57	0.30935326	0.34066302	0.2971286
58	0.30284396	0.3439673	0.28202492
59	0.27605838	0.32248294	0.2797452
60	0.21056727	0.25406954	0.28283468
61	0.16155185	0.15796527	0.28710803
62	0.20544681	0.09939987	0.29240146
63	0.22836146	0.103250906	0.29872125
64	0.21453553	0.08956885	0.30483443
65	0.16894399	0.06392983	0.30866396
66	0.1112633	0.05770762	0.30924565
67	0.080918655	0.080995716	0.3054292
68	0.103661135	0.10376854	0.29169244
69	0.11127979	0.111424096	0.26279476
70	0.097718924	0.09787655	0.21913655
71	0.13953505	0.068179764	0.16878426
72	0.18086693	0.06301416	0.1232305
73	0.20751067	0.06846949	0.09087525
74	0.21521145	0.06560989	0.07333109
75	0.2049972	0.0569272	0.065474175
76	0.18145868	0.05184395	0.059950683
77	0.1505323	0.05498262	0.053555828
78	0.11829102	0.05423643	0.049852174
79	0.09007083	0.05121747	0.037029155
80	0.06895837	0.047816068	0.01920954
81	0.054661024	0.04464875	0.008545231
82	0.044605393	0.041387253	0.0049052974
83	0.0374785	0.03758199	0.005979916
84	0.03309204	0.03315343	0.013311863
85	0.028539086	0.028567875	0.01970175
86	0.02873601	0.027945314	0.025712496
87	0.025311964	0.021029178	0.03859073
88	0.024525566	0.017097553	0.04801733
89	0.02253492	0.018228596	0.05093199
90	0.026944796	0.027436016	0.06433017
91	0.03513143	0.030668676	0.086206816
92	0.04617584	0.04719015	0.11856989
93	0.057742745	0.057891607	0.16016692
94	0.06309994	0.052113727	0.20533238
95	0.05736566	0.064500675	0.24679433
96	0.06414455	0.06415833	0.27944562
97	0.05496742	0.04787426	0.3027673
98	0.042691197	0.04186671	0.318497
99	0.04050931	0.039730895	0.32809895
