# Supplementary material for: High-confidence 3D template matching for cryo-electron tomography
Source: Nat Commun. 2024 May 11;15:3992. doi: 10.1038/s41467-024-47839-8 (PMC11088655; doi:10.1038/s41467-024-47839-8)
Supplement: Supplementary file 6 — Source Data [file 41467_2024_47839_MOESM6_ESM.zip › Source_data_file/Supplementary_Figures/Supplementary_Fig6/Supplementary_Figure6a_80S_ang30.csv]

ang_dist	Tight mask overlap	ccc_masked
0.0	14184	0.999999990249726
42.18116235799819	11662	0.5670643543170826
93.84096571625813	11013	0.5062012721759181
151.04497562814015	10830	0.5182240068634514
151.04497562814015	10872	0.5222184563707348
93.84096571625814	10695	0.4904766366671351
42.18116235799823	11805	0.581404886074048
61.99047179789351	11131	0.5392057380629682
76.04589156252729	11022	0.523881448607779
98.23662033802808	10981	0.5071746808287756
124.16758592790048	11019	0.4944238949722087
151.75364504328948	11246	0.5083983289086464
180.0	11606	0.5276728077270597
151.75364504328948	11715	0.5550951089317835
124.16758592790048	11179	0.5530098202480873
98.23812055094707	10824	0.5407301701801456
76.04530751749016	11007	0.5444222673326266
61.989514556525215	11241	0.551686436741554
90.97620040160076	10492	0.493169273758264
98.42105811814942	10632	0.4779546400371162
111.75203816001064	10814	0.4767673345091852
129.00657160467782	10901	0.4696779783144027
148.60028519008094	10964	0.4722120170405182
169.4085888651898	11412	0.4995481304815186
169.40858886518984	11763	0.5326349133784082
148.60028519008094	11401	0.5321097633670332
129.00657160467782	10889	0.5302931915251491
111.75203816001064	10451	0.5079344740060823
98.42105811814945	10306	0.4895873798224113
90.97620040160076	10420	0.4917833407204653
120.67230308207742	10299	0.5104078711670302
125.89382955880622	10571	0.5142212347286516
135.59572757034778	10645	0.4910371873921608
148.63531805163723	10911	0.4850585884370991
163.80272415560026	11201	0.498037043958434
180.0	11162	0.5057617566487691
163.80272415560026	11069	0.5494384631762634
148.63531805163723	10753	0.5562204193551266
135.59643487791365	10331	0.5266476243465741
125.89359633472225	10022	0.4977118227376863
120.67197555619228	10028	0.489354742893671
151.04497562814018	10430	0.5302510203553062
158.9094188210009	10187	0.4570663495460639
172.31806856748375	10582	0.4860655653665129
172.31806856748375	10583	0.5419310662158897
158.9094188210009	9973	0.4763493704817563
151.04497562814015	9761	0.4944437252081582
180.0	9270	0.417635101472366
30.0	12030	0.5780792324240266
66.45188440657513	11144	0.5246050800869598
122.2418119651448	10883	0.5072145774702803
180.0	10710	0.5187491731547468
122.2418119651448	11100	0.513419936351485
66.45188440657513	11301	0.5459541695982993
29.99999999999989	11951	0.5989870056189563
74.48112485611288	10945	0.5255189691318715
96.2036527564713	10744	0.5090719867723151
121.92067386496387	10721	0.49007739934741
149.42527249164556	10505	0.4693579294724421
177.6358065684132	10679	0.4826404555973505
154.09492071555528	11294	0.5062823873552955
126.41561035355208	11498	0.5311410151421572
100.29796082296606	11258	0.5432506698349798
77.66656349387927	11335	0.5573849040241236
62.69323278386839	11463	0.5614442910626115
61.38984564318217	11186	0.5496538408803727
98.42105811814942	10390	0.502891078512598
111.7520381600106	10560	0.5045135700648673
129.0065716046778	10582	0.4808610153958075
148.60028519008094	10451	0.4629327259154155
169.4085888651898	10335	0.4541375033941455
169.4085888651898	10896	0.4844480613580357
148.600285190081	11427	0.5153605197438094
129.0065716046778	11539	0.5562403447564724
111.7520381600106	11312	0.5631398993381778
98.4210581181494	11124	0.5553636050971629
90.97620040160076	10911	0.5479216395305763
90.97620040160076	10539	0.5221411140918129
125.27359169097356	10218	0.5072091893822662
134.6430284788996	10607	0.5115505102597875
147.44921570849837	10583	0.4819697047655392
162.4882935499557	10398	0.457850860069348
178.63509684520142	10575	0.4726503365424984
165.1290555477363	11139	0.498799361041016
149.83091081780822	11263	0.5204094354219828
136.57341047135455	10981	0.5502534044480201
126.54589422754884	10656	0.5358162689912447
120.9138394838006	10310	0.5163118357426988
120.46758717578516	10122	0.5167000018123896
154.09492071555525	10091	0.5273688339767192
165.1290555477363	10503	0.486194860192503
180.0	10499	0.4829120652400268
165.1290555477363	10675	0.5131758307850094
154.09492071555528	10159	0.5176800146045001
150.0	9874	0.5057830824850404
180.0	9639	0.4697923502315451
59.99999999999999	11147	0.5195807890240821
93.84096571625813	10757	0.523746669759558
151.04497562814015	10440	0.4879528508883176
151.04497562814015	10612	0.4847724904946899
93.84096571625813	11138	0.5227297031496121
42.18116235799827	11845	0.57572906566567
42.18116235799819	11479	0.5718699693159642
94.1969681969396	10629	0.5266484683474802
119.68967292921636	10472	0.5256218271364503
147.09140256608728	10279	0.481957817868267
175.28060667862877	10113	0.4571982972393185
156.44013500229113	10479	0.4624246631300654
128.68218745348943	11028	0.4866370666209329
102.37316696002796	11354	0.5142005066593193
79.33920495861074	11245	0.5446393417664165
63.49556375899903	11412	0.5617709353632805
60.892859496426965	11118	0.5359152744806717
72.97627415575555	10848	0.5286229739006449
111.7520381600106	10204	0.5240591532705627
129.0065716046778	10248	0.5050234924824893
148.60028519008094	10320	0.4868539069462371
169.4085888651898	10120	0.4611066563166651
169.4085888651898	10112	0.452035871594416
148.600285190081	10702	0.4772006932881825
129.00657160467782	11392	0.5175473169360035
111.75203816001064	11488	0.5324298331839489
98.42105811814942	11085	0.5341395812205906
90.97620040160076	10873	0.5402879833243855
90.97620040160076	10710	0.5206617324705138
98.42105811814942	10351	0.5175894710238939
133.71421905434602	9900	0.500898614107716
146.28071953634512	10183	0.5059018877137701
161.17575078781343	10385	0.5009477133837632
177.27577059403285	10283	0.4628398757847862
166.46186172907758	10374	0.4579554281444882
151.04497562814015	10863	0.4888268719197471
137.56918977211086	11076	0.5120256670022691
127.22898066889682	10990	0.5349676117744371
121.19222722018657	10586	0.5271718542584771
120.29939960713068	10197	0.5159575754569037
124.68591787049716	10007	0.5054359351704373
158.9094188210009	9910	0.5255479500623365
172.31806856748375	10527	0.522615237073702
172.31806856748375	10433	0.4834341313298503
158.9094188210009	10576	0.4965020786055243
151.04497562814015	10263	0.5242363296227609
151.04497562814018	9818	0.5084578971511878
180.0	9518	0.468354891387279
90.0	9981	0.4173641403355363
122.2418119651448	10278	0.5163375590199094
180.0	9952	0.4513743534945808
122.2418119651448	10875	0.4935449011811951
66.45188440657516	11451	0.5409812647323974
29.99999999999994	11780	0.5652970809788243
66.45188440657513	10669	0.5176026447906226
117.47128331492073	10278	0.5201481093971754
144.76701970527273	10193	0.5129660846592671
172.9156875495121	10112	0.4871841581903368
158.7802791758581	10106	0.466414639868657
130.95838113485453	10651	0.4648813178159319
104.47751218592992	10913	0.4687451343262345
81.05358680146828	11348	0.5381799602603071
64.39278702421183	11442	0.550347035955922
60.50356082894047	10979	0.5234555446335204
71.53022253810772	10407	0.4930586573644557
92.22055270337697	10198	0.5044777145057547
129.0065716046778	9952	0.4980568190259187
148.60028519008094	9997	0.4811384951938685
169.4085888651898	10006	0.4579640761411845
169.40858886518978	10020	0.4464718810466381
148.60028519008097	10249	0.4375450778943089
129.0065716046778	10561	0.4501289389163789
111.75203816001058	10993	0.4857852458144893
98.4210581181494	11097	0.5091723625808141
90.97620040160072	10727	0.4921621565838863
90.97620040160072	10287	0.4690493764746241
98.4210581181494	9962	0.4635747769487422
111.75203816001058	9850	0.4742941363591533
145.1283287424463	9730	0.4995538393938418
159.8739077106403	9915	0.510375593945131
175.91160790307316	10070	0.5120091390697306
167.795626087567	10421	0.4999922722969215
152.27247530795148	10583	0.4737033454027441
138.59037789072914	10543	0.4674395292599804
127.9395531984631	10976	0.5103740221279508
121.50683269522165	10745	0.5087365957043483
120.1684204654657	10345	0.5052202574836848
124.12949575161213	10052	0.5062893937865512
132.81099430560786	9757	0.4938429640278823
165.1290555477363	9665	0.5081252897188995
180.0	10088	0.4950624377127776
165.1290555477363	10529	0.4873406458097303
154.0949207155553	10349	0.4981959408395491
150.00000000000003	10324	0.4929716251137475
154.09492071555525	9853	0.5084878335846026
180.0	9146	0.4133176795464228
120.0	10293	0.4719486292968859
151.04497562814012	10155	0.5167121883833841
151.04497562814015	10172	0.4979929656532893
93.84096571625814	11048	0.5095297609891508
42.18116235799823	11715	0.5718999817821526
42.18116235799819	11341	0.5516210259435592
93.84096571625808	10125	0.5029345489600463
142.4483096666765	10047	0.5180175879080083
170.55610572746207	10147	0.5125057891143417
161.1338982230823	10088	0.4947499124893852
133.23515208736137	10320	0.4958059200242396
106.60201657978276	10702	0.4930842082720177
82.81924421854173	10987	0.5102736220508597
65.37717679612065	11225	0.5387988054025462
60.2240550065302	10993	0.5300669664581659
70.15026386029768	10330	0.4852013521622658
90.26987976272072	9950	0.4792227093938833
115.2687981578661	9982	0.485929404411082
148.60028519008094	10009	0.5228917259680352
169.4085888651898	10092	0.5154749139004307
169.4085888651898	10125	0.4982326539639911
148.60028519008097	10081	0.4959706604969787
129.00657160467782	10445	0.4904284542445825
111.7520381600106	10713	0.4973120120743929
98.42105811814945	10799	0.5118906286506972
90.97620040160076	10666	0.500717314373856
90.97620040160074	10461	0.4957478700564267
98.42105811814942	10112	0.4881165798497125
111.75203816001058	9856	0.4806473391706006
129.0065716046778	9974	0.5026994167943996
158.58097450412305	9842	0.50301361276731
174.55168265762032	9728	0.5017092128991009
169.14054471846924	9869	0.5041753053524697
153.50818205477694	10193	0.5053285152816318
139.63263676957249	10658	0.5044910056695259
128.68218745348943	10638	0.5084732638303977
121.8559642274454	10671	0.5130851774906301
120.07479732978403	10403	0.5017036124704187
123.60621001695986	10271	0.5001146722359546
131.93112235270672	10113	0.5096561759948439
143.99397231275157	10122	0.5173222844459756
172.31806856748375	9576	0.4970782631309935
172.31806856748378	9878	0.5214716939127613
158.9094188210009	10536	0.5330040227543572
151.04497562814015	10379	0.4966103255789467
151.04497562814018	10294	0.5218460033952088
158.9094188210009	10110	0.5324929648976466
180.0	9820	0.5001557700000188
150.0	10263	0.4733397591796009
180.0	10045	0.506178242760273
122.2418119651448	10230	0.494095580463831
66.45188440657513	11185	0.5185407133701041
29.99999999999994	11969	0.5986008356616563
66.45188440657516	10645	0.5319594410977074
122.24181196514478	10036	0.4923413902908739
168.19787352915574	10090	0.5344726833962996
163.48598319320573	10071	0.5153794653669329
135.5303078418692	10031	0.5088816974391421
108.73749590185132	10390	0.5095135552527612
84.6270573074301	10836	0.5018538520927598
66.45188440657516	10940	0.5285803522492206
60.05629865649403	10816	0.541094708406167
68.84043754906223	10477	0.5042873188265647
88.35143388565662	10024	0.4832726728419304
113.0758959884837	9878	0.4862823039728892
140.1382948792579	10015	0.523229421442502
169.4085888651898	10306	0.5384445029946613
169.4085888651898	10107	0.5182317448210281
148.60028519008094	9951	0.5134685062099373
129.0065716046778	10045	0.5109767550968032
111.7520381600106	10240	0.4960541187496883
98.42105811814942	10568	0.5056664792750476
90.97620040160074	10586	0.5153542748117598
90.97620040160076	10473	0.5066594419210463
98.42105811814945	10282	0.4830936242202586
111.75203816001056	10013	0.4821548620504304
129.0065716046778	9896	0.5054960681648288
148.60028519008097	10068	0.5332833692525019
173.19407867098798	10118	0.5471531937925508
170.48767497089082	9770	0.4911370587648716
154.76144962098584	9683	0.4997974038073826
140.69132182631265	9942	0.5032434987657693
129.45366099003635	10342	0.5228479603150867
122.24181196514478	10424	0.5124301299322542
120.01877331490556	10470	0.5156013184466939
123.11659058263922	10366	0.511064042238014
131.0773289565118	10118	0.5017354475234147
142.87462524374524	10132	0.5241979049844188
157.2989824452924	10243	0.5475889520426377
180.0	9700	0.5080436745692465
165.1290555477363	9627	0.4971860966330625
154.09492071555525	10032	0.5300663672382222
150.00000000000003	10473	0.4984159571696173
154.09492071555528	10295	0.5136702072600625
165.1290555477363	10285	0.5428302672393654
180.0	10083	0.4991538246860897
180.0	9509	0.4099630997495766
151.04497562814018	9923	0.4874135445710855
93.84096571625813	10200	0.4565324866621393
42.18116235799819	11664	0.5706590939657183
42.18116235799819	11561	0.583241797048281
93.84096571625813	10176	0.4846277230104283
151.0449756281401	9954	0.4943225114390721
165.84047280445756	9932	0.5313930272609267
137.8290137742006	9924	0.5002678222297343
110.90002975504687	9998	0.4878641132824839
86.46746107606987	10602	0.5086626641381082
67.60926622709168	10988	0.5393754115561215
59.99999999999999	11020	0.5254879410077071
67.60926622709168	10733	0.5366460396386149
86.46746107606987	10353	0.5180323011707544
110.8984404588242	10032	0.500057132099776
137.82985806882087	9849	0.4990941016744938
165.84392799109608	9762	0.5149036872151891
169.4085888651898	9868	0.5048843041017133
148.60028519008097	9899	0.4912630300006315
129.00657160467782	9695	0.472660239226869
111.75203816001058	9866	0.4883167112511994
98.42105811814942	10110	0.4776657143634437
90.97620040160076	10227	0.4859915563303965
90.97620040160076	10254	0.4941536660585186
98.42105811814945	10059	0.4772952600264833
111.7520381600106	10061	0.4863983538451061
129.00657160467776	9880	0.4723785674834054
148.60028519008094	9739	0.4828366787445726
169.4085888651898	9796	0.4958065624653104
171.83888308917832	10206	0.5636005515667113
156.023877720719	10055	0.5211292155850566
141.77430625452828	9635	0.4895765556256956
130.25031727921638	9800	0.4926239773823591
122.66274591877968	10015	0.501923844933951
120.0	9903	0.4690880946367716
122.66274591877968	10213	0.5141641553933656
130.25031727921638	10238	0.5104326582828115
141.7735064181509	10072	0.5162117343459323
156.02434267755112	10051	0.5243780393132308
171.84086776608723	10104	0.5396325041844472
172.31806856748378	9975	0.5361931069001653
158.9094188210009	9517	0.4684117720586052
151.04497562814018	9809	0.5109623445539332
151.04497562814018	10260	0.5198899616686175
158.9094188210009	10073	0.4787165711144175
172.31806856748375	10274	0.5533324068597592
180.0	9857	0.4197707270584572
150.0	10186	0.4629795376675126
122.24181196514476	9888	0.4740294627474806
66.45188440657513	10709	0.5016920869179475
29.99999999999994	11972	0.6008934911748539
66.4518844065752	11076	0.5661758158530219
122.2418119651448	10306	0.5079010307805184
179.99999999999997	9822	0.4846925922150458
140.1349075463049	9732	0.4943297882942319
113.075095494844	9812	0.4702572012574627
88.35282700573626	9945	0.4711729657233545
68.84043754906223	10844	0.5123944859258064
60.05629865649403	11207	0.5504038763909953
66.45188440657518	11026	0.5482174981791953
84.6270573074301	10647	0.5412515774095383
108.73749590185132	10313	0.5249069347350777
135.52862472753853	10094	0.5206193217621379
163.48684617377972	9941	0.5028999108434401
168.19441560271002	9657	0.4884567134743178
148.60028519008094	9936	0.5190739798543577
129.0065716046778	9815	0.5022295819885182
111.75203816001058	9803	0.4719850058516725
98.42105811814942	10151	0.4890117831630504
90.97620040160076	10544	0.5273457640313339
90.97620040160076	10560	0.5297897491328586
98.42105811814942	10251	0.5167187285296029
111.7520381600106	9942	0.5062504973756251
129.00657160467782	10031	0.4986965094256259
148.60028519008094	10047	0.5134940031241896
169.4085888651898	9927	0.524050847007583
169.40858886518978	9800	0.5221980663688546
157.297107234186	10064	0.5291700615188867
142.87421852326187	10017	0.5119715801386794
131.07794472866536	9843	0.4900596511450845
123.11659058263922	9883	0.4994726524101036
120.0187733149056	10067	0.5093555137864687
122.2418119651448	9846	0.4886882450487759
129.45366099003635	9784	0.49907874132206
140.69132182631265	9976	0.4954381369707243
154.7605278683503	10039	0.5025208060414271
170.4881697520093	9904	0.5134532801288534
173.1920893098674	9949	0.5329074371871625
165.1290555477363	10306	0.5407096711071023
154.0949207155553	9809	0.5047474080778959
150.00000000000003	9814	0.5036334517464053
154.09492071555525	9834	0.5099395834824036
165.1290555477363	10245	0.4957008179103966
180.0	9983	0.5076495977207719
180.0	10309	0.4707258428087498
120.00000000000004	10275	0.4523812110631644
93.84096571625815	10085	0.4827209022937404
42.18116235799823	11336	0.5512962508102064
42.18116235799819	11772	0.5865489987969865
93.84096571625813	10742	0.5259648795482725
151.04497562814012	10390	0.5171749843700599
151.04497562814024	10035	0.4897644061657854
115.26557430851597	9789	0.4678894594532062
90.26917100251336	9870	0.4579524472119849
70.15124964830416	10339	0.4683752548087224
60.2240550065302	11069	0.5326889278846567
65.37717679612065	11374	0.5644682965883067
82.8192442185417	10982	0.5550076921909454
106.60201657978276	10581	0.5323527310679608
133.2351520873613	10397	0.5250033164622957
161.1321741597461	10279	0.5203647417868144
170.55524068750483	10071	0.5104486359925016
142.44491295195428	9843	0.4886340064931702
129.00657160467782	9727	0.4860367105586607
111.75203816001064	9825	0.4656773999441714
98.42105811814942	9951	0.4690400551110829
90.97620040160076	10438	0.5056294216371076
90.97620040160076	10922	0.5463095125993565
98.42105811814945	10721	0.551912011727889
111.75203816001058	10181	0.5244121624766485
129.0065716046778	9920	0.510701095204505
148.60028519008094	9958	0.5056613859309982
169.40858886518978	10033	0.5083904940586663
169.40858886518987	9944	0.508005646385337
148.60028519008097	9697	0.5002660731202596
143.99231925178802	10024	0.5053209036072196
131.930804790209	10115	0.5029254004613382
123.60658111664004	10040	0.4992556812187039
120.07479732978403	10116	0.513689359491678
121.8559642274454	10220	0.5283865112772832
128.68218745348943	9945	0.5043851630103438
139.63263676957249	9527	0.488802799402858
153.50818205477694	9539	0.4743926644012565
169.13955836495623	10007	0.4896378905294192
174.55118435866143	10066	0.5085590216488973
158.57908486211076	9885	0.50938493686682
158.9094188210009	10310	0.5372733294708878
151.04497562814015	10178	0.5268356925726674
151.04497562814015	9881	0.4999740682141734
158.9094188210009	9648	0.4908576117521976
172.31806856748375	10029	0.4962738747006641
172.31806856748378	10091	0.4939675558357199
180.0	10160	0.476983687746328
90.00000000000001	9981	0.403501836680519
66.45188440657518	10644	0.5134863638821848
29.99999999999994	11751	0.5635093318685576
66.45188440657516	11300	0.556999391209231
122.2418119651448	10671	0.530555104868048
180.0	10238	0.4952612413968603
122.24181196514483	10169	0.4921198481181285
92.21767203998157	9989	0.4751129834568027
71.52970471517355	10287	0.4692113667851447
60.50380606579412	10883	0.5150797813366673
64.39278702421183	11349	0.5556475165533088
81.05358680146828	11260	0.562768162369495
104.47751218592992	10752	0.5260972373247238
130.95838113485453	10729	0.5545375361112473
158.78027917585808	10529	0.536066270637681
172.917418494105	10314	0.5220851215652667
144.766168358014	10109	0.5139908513265024
117.46803903635865	9961	0.4942147152982668
111.7520381600106	9877	0.4452125936738889
98.42105811814945	10029	0.4504885715662191
90.97620040160076	10410	0.4622114411617824
90.97620040160074	10569	0.4898717703154966
98.42105811814942	10930	0.5243150421705514
111.75203816001058	10864	0.5363378843641964
129.0065716046778	10281	0.515534814159894
148.60028519008094	9931	0.4947284292929718
169.40858886518978	9771	0.4729690977107769
169.40858886518984	9771	0.4733235069199732
148.600285190081	9895	0.4685250601330331
129.00657160467782	9926	0.4656276268608395
132.80968638363294	9964	0.4990196052859468
124.1292979720082	10156	0.48759322700746
120.1685027628732	10412	0.5010885040745218
121.5068326952216	10581	0.5239697097164178
127.9395531984631	10626	0.5435309728625211
138.59037789072914	10242	0.5090808411272083
152.27247530795148	9762	0.5008742336917961
167.795626087567	9253	0.4608949025507964
175.91260599071566	9477	0.4626426774278104
159.87343191665278	9971	0.492371361452627
145.12665056642362	9953	0.4945885103538034
154.09492071555528	10196	0.5037476676203106
150.00000000000003	10343	0.4950209440112785
154.09492071555528	10050	0.5218187784032675
165.1290555477363	9736	0.4848771290953401
180.0	9564	0.4557249127990167
165.1290555477363	10159	0.4930776219874239
180.0	9488	0.402050358295141
59.99999999999999	11159	0.5054052992617853
42.18116235799819	11371	0.5578032419684427
42.18116235799819	11827	0.583388574721112
93.84096571625814	10952	0.5366353271500548
151.04497562814015	10793	0.5373143455790146
151.04497562814018	10564	0.5223035358312267
93.84096571625815	10456	0.5072241298733762
72.97410897428782	10486	0.5022723622585024
60.892697035722	10889	0.5117355601853232
63.49494076738191	11296	0.543371194293022
79.33920495861072	11227	0.5504643867622183
102.37316696002796	11280	0.5488641413370309
128.68218745348943	11251	0.5669193186203784
156.44013500229113	11152	0.5728221245605448
175.2806066786288	10689	0.5506198724477946
147.0931092516114	10447	0.5198355597779611
119.68885707504724	10232	0.5116099257922495
94.19404494876764	10247	0.5069026327174483
98.42105811814942	10287	0.4937679714341143
90.97620040160076	10419	0.4787863682859511
90.97620040160076	10744	0.5054644724059734
98.42105811814942	11250	0.5319883314711394
111.7520381600106	11409	0.5525198023597868
129.0065716046778	11407	0.5748585993275509
148.60028519008094	11030	0.5496743839660014
169.4085888651898	10583	0.5302330789076628
169.4085888651898	10033	0.5070379158196044
148.60028519008097	9756	0.5038430699408343
129.0065716046778	9844	0.49619333273085
111.7520381600106	9941	0.4941743560548761
124.68507862731724	10255	0.5053259954292864
120.2993448069167	10445	0.493635825153721
121.19200997662564	10704	0.5000370522183992
127.22898066889682	11101	0.5265963433713663
137.56918977211086	10992	0.5447044464969688
151.04497562814015	10693	0.5614356432298967
166.46186172907758	10186	0.514260207365104
177.27577059403285	9622	0.4829029397989273
161.17670868594206	9315	0.4653407686962139
146.28029395697396	9626	0.4850588134404895
133.71287456104537	10012	0.4966814640909407
151.04497562814015	10230	0.4891500135310367
151.04497562814018	10469	0.5025302880850454
158.9094188210009	10314	0.5341308480187031
172.31806856748378	10066	0.5136650262902893
172.31806856748375	9512	0.4907577497317711
158.9094188210009	10069	0.509274659913605
180.0	10299	0.4709655735401133
30.00000000000004	12080	0.5718803035064436
29.99999999999989	12003	0.5971504338098572
66.45188440657513	11432	0.5506794944907214
122.24181196514476	11023	0.5243592879718135
179.99999999999997	10904	0.5480664154297563
122.24181196514483	10594	0.5136810856701136
66.4518844065752	11041	0.5459951339292008
61.389039897317225	10842	0.5368211713461923
62.69350884261899	11154	0.5388285117317535
77.66535654317224	11343	0.5383092782433475
100.29796082296602	11292	0.5219550599124421
126.41561035355204	11470	0.5330303861576592
154.09492071555525	11746	0.5642784171740667
177.63580656841322	11478	0.5852831636674267
149.4252724916456	11029	0.5589410117685791
121.92231451953602	10544	0.5347174438480823
96.20291197351112	10514	0.5213854157468898
74.4788715510953	10678	0.5249420553936271
90.9762004016008	10461	0.5131436126926059
90.97620040160074	10629	0.4987456170629966
98.42105811814945	11066	0.5219284124127894
111.75203816001058	11512	0.5327999807196049
129.0065716046778	11560	0.5332129269815218
148.60028519008094	11642	0.5537005239344833
169.40858886518976	11542	0.5689747752640915
169.40858886518984	11104	0.5568139438384954
148.600285190081	10359	0.5258618058438049
129.00657160467784	10018	0.514937315527212
111.75203816001064	9950	0.502342421584473
98.42105811814945	10169	0.5146845382193246
120.4673136151132	10364	0.5098229521253239
120.91393478797676	10574	0.5020356575399185
126.54540500744676	10900	0.5039323119324618
136.57341047135452	11129	0.5047358104179407
149.83091081780822	11298	0.5172617517269594
165.12905554773627	11066	0.5499208174091494
178.63509684520145	10785	0.5471325046038976
162.48829354995573	10185	0.5062404971677547
147.4500784339473	9738	0.4964189241661514
134.6426834590661	9714	0.485657134105421
125.27270522972826	9977	0.5149611018764636
150.00000000000003	10413	0.4969319725298444
154.09492071555525	10377	0.4898418573344548
165.1290555477363	10744	0.5105496942518327
180.0	10371	0.5247865382981607
165.1290555477363	9807	0.4864782153302998
154.09492071555528	9874	0.5047437924258587
180.0	10258	0.4968563576970735
