# Supplementary material for: High-confidence 3D template matching for cryo-electron tomography
Source: Nat Commun. 2024 May 11;15:3992. doi: 10.1038/s41467-024-47839-8 (PMC11088655; doi:10.1038/s41467-024-47839-8)
Supplement: Supplementary file 6 — Source Data [file 41467_2024_47839_MOESM6_ESM.zip › Source_data_file/Supplementary_Figures/Supplementary_Fig6/Supplementary_Figure6b_80S_ang30.csv]

	y
0	0.07150357
1	0.10105297
2	0.13680346
3	0.17104255
4	0.20343983
5	0.23606004
6	0.26697996
7	0.29684693
8	0.32106832
9	0.34335884
10	0.36594212
11	0.3908637
12	0.41027042
13	0.43217555
14	0.45331728
15	0.47590727
16	0.49546698
17	0.506266
18	0.5171217
19	0.531764
20	0.5484699
21	0.5705092
22	0.59171534
23	0.6085857
24	1.0
25	0.6104778
26	0.5877327
27	0.570234
28	0.54399294
29	0.5145702
30	0.4876425
31	0.4558709
32	0.423369
33	0.3884938
34	0.35101643
35	0.31579086
36	0.2796892
37	0.24641979
38	0.20259383
39	0.16353035
40	0.12438374
41	0.09027627
42	0.059946217
43	0.026769748
44	0.0
45	0.0
46	0.0113089625
47	0.04076242
