# Supplementary material for: High-confidence 3D template matching for cryo-electron tomography
Source: Nat Commun. 2024 May 11;15:3992. doi: 10.1038/s41467-024-47839-8 (PMC11088655; doi:10.1038/s41467-024-47839-8)
Supplement: Supplementary file 6 — Source Data [file 41467_2024_47839_MOESM6_ESM.zip › Source_data_file/Supplementary_Figures/Supplementary_Fig6/Supplementary_Figure6c_80S_ang30.csv]

ang_dist	cone_dist	ccc_masked
0.0	0.0	0.999999990249726
42.18116235799819	29.999999999999964	0.5670643543170826
93.84096571625813	29.999999999999964	0.5062012721759181
151.04497562814015	29.999999999999964	0.5182240068634514
151.04497562814015	29.999999999999964	0.5222184563707348
93.84096571625814	29.99999999999998	0.4904766366671351
42.18116235799823	29.999999999999964	0.581404886074048
61.99047179789351	59.99999999999999	0.5392057380629682
76.04589156252729	59.99999999999997	0.523881448607779
98.23662033802808	59.99999999999999	0.5071746808287756
124.16758592790048	59.99999999999997	0.4944238949722087
151.75364504328948	59.99999999999997	0.5083983289086464
180.0	59.99999999999999	0.5276728077270597
151.75364504328948	59.99999999999997	0.5550951089317835
124.16758592790048	59.99999999999997	0.5530098202480873
98.23812055094707	59.99999999999999	0.5407301701801456
76.04530751749016	59.99999999999999	0.5444222673326266
61.989514556525215	59.99999999999999	0.551686436741554
90.97620040160076	90.0	0.493169273758264
98.42105811814942	90.0	0.4779546400371162
111.75203816001064	90.00000000000001	0.4767673345091852
129.00657160467782	90.0	0.4696779783144027
148.60028519008094	90.0	0.4722120170405182
169.4085888651898	90.0	0.4995481304815186
169.40858886518984	90.0	0.5326349133784082
148.60028519008094	90.0	0.5321097633670332
129.00657160467782	90.0	0.5302931915251491
111.75203816001064	90.0	0.5079344740060823
98.42105811814945	90.0	0.4895873798224113
90.97620040160076	90.0	0.4917833407204653
120.67230308207742	120.0	0.5104078711670302
125.89382955880622	120.0	0.5142212347286516
135.59572757034778	120.0	0.4910371873921608
148.63531805163723	120.0	0.4850585884370991
163.80272415560026	120.0	0.498037043958434
180.0	120.0	0.5057617566487691
163.80272415560026	120.0	0.5494384631762634
148.63531805163723	120.0	0.5562204193551266
135.59643487791365	120.0	0.5266476243465741
125.89359633472225	120.0	0.4977118227376863
120.67197555619228	120.0	0.489354742893671
151.04497562814018	150.00000000000003	0.5302510203553062
158.9094188210009	150.00000000000003	0.4570663495460639
172.31806856748375	150.00000000000003	0.4860655653665129
172.31806856748375	150.00000000000003	0.5419310662158897
158.9094188210009	150.00000000000003	0.4763493704817563
151.04497562814015	150.0	0.4944437252081582
180.0	180.0	0.417635101472366
30.0	0.0	0.5780792324240266
66.45188440657513	29.99999999999998	0.5246050800869598
122.2418119651448	30.000000000000004	0.5072145774702803
180.0	29.99999999999996	0.5187491731547468
122.2418119651448	30.000000000000004	0.513419936351485
66.45188440657513	29.99999999999998	0.5459541695982993
29.99999999999989	29.99999999999994	0.5989870056189563
74.48112485611288	60.00000000000001	0.5255189691318715
96.2036527564713	59.99999999999999	0.5090719867723151
121.92067386496387	59.99999999999999	0.49007739934741
149.42527249164556	60.00000000000001	0.4693579294724421
177.6358065684132	59.99999999999999	0.4826404555973505
154.09492071555528	60.00000000000001	0.5062823873552955
126.41561035355208	59.99999999999999	0.5311410151421572
100.29796082296606	59.99999999999999	0.5432506698349798
77.66656349387927	59.99999999999999	0.5573849040241236
62.69323278386839	60.00000000000001	0.5614442910626115
61.38984564318217	59.99999999999999	0.5496538408803727
98.42105811814942	90.0	0.502891078512598
111.7520381600106	90.0	0.5045135700648673
129.0065716046778	90.0	0.4808610153958075
148.60028519008094	90.0	0.4629327259154155
169.4085888651898	90.00000000000001	0.4541375033941455
169.4085888651898	90.00000000000001	0.4844480613580357
148.600285190081	90.00000000000001	0.5153605197438094
129.0065716046778	90.0	0.5562403447564724
111.7520381600106	90.00000000000001	0.5631398993381778
98.4210581181494	90.0	0.5553636050971629
90.97620040160076	90.00000000000001	0.5479216395305763
90.97620040160076	90.0	0.5221411140918129
125.27359169097356	120.0	0.5072091893822662
134.6430284788996	120.0	0.5115505102597875
147.44921570849837	120.0	0.4819697047655392
162.4882935499557	120.0	0.457850860069348
178.63509684520142	120.0	0.4726503365424984
165.1290555477363	120.0	0.498799361041016
149.83091081780822	120.0	0.5204094354219828
136.57341047135455	120.0	0.5502534044480201
126.54589422754884	120.0	0.5358162689912447
120.9138394838006	120.0	0.5163118357426988
120.46758717578516	120.0	0.5167000018123896
154.09492071555525	149.99999999999997	0.5273688339767192
165.1290555477363	150.0	0.486194860192503
180.0	150.00000000000003	0.4829120652400268
165.1290555477363	150.00000000000003	0.5131758307850094
154.09492071555528	150.0	0.5176800146045001
150.0	150.0	0.5057830824850404
180.0	180.0	0.4697923502315451
59.99999999999999	0.0	0.5195807890240821
93.84096571625813	29.999999999999964	0.523746669759558
151.04497562814015	29.99999999999998	0.4879528508883176
151.04497562814015	29.999999999999964	0.4847724904946899
93.84096571625813	29.999999999999964	0.5227297031496121
42.18116235799827	30.0	0.57572906566567
42.18116235799819	29.99999999999998	0.5718699693159642
94.1969681969396	59.99999999999999	0.5266484683474802
119.68967292921636	59.99999999999999	0.5256218271364503
147.09140256608728	59.99999999999997	0.481957817868267
175.28060667862877	59.99999999999999	0.4571982972393185
156.44013500229113	59.99999999999999	0.4624246631300654
128.68218745348943	59.99999999999997	0.4866370666209329
102.37316696002796	59.99999999999999	0.5142005066593193
79.33920495861074	59.99999999999999	0.5446393417664165
63.49556375899903	59.99999999999997	0.5617709353632805
60.892859496426965	59.99999999999999	0.5359152744806717
72.97627415575555	59.99999999999999	0.5286229739006449
111.7520381600106	90.0	0.5240591532705627
129.0065716046778	90.0	0.5050234924824893
148.60028519008094	90.0	0.4868539069462371
169.4085888651898	90.00000000000001	0.4611066563166651
169.4085888651898	90.00000000000001	0.452035871594416
148.600285190081	90.00000000000003	0.4772006932881825
129.00657160467782	90.0	0.5175473169360035
111.75203816001064	90.00000000000001	0.5324298331839489
98.42105811814942	90.0	0.5341395812205906
90.97620040160076	90.00000000000001	0.5402879833243855
90.97620040160076	90.00000000000001	0.5206617324705138
98.42105811814942	90.0	0.5175894710238939
133.71421905434602	120.0	0.500898614107716
146.28071953634512	120.0	0.5059018877137701
161.17575078781343	120.0	0.5009477133837632
177.27577059403285	120.0	0.4628398757847862
166.46186172907758	120.0	0.4579554281444882
151.04497562814015	120.0	0.4888268719197471
137.56918977211086	120.0	0.5120256670022691
127.22898066889682	120.0	0.5349676117744371
121.19222722018657	120.0	0.5271718542584771
120.29939960713068	120.0	0.5159575754569037
124.68591787049716	120.0	0.5054359351704373
158.9094188210009	150.00000000000003	0.5255479500623365
172.31806856748375	150.00000000000003	0.522615237073702
172.31806856748375	150.0	0.4834341313298503
158.9094188210009	150.00000000000003	0.4965020786055243
151.04497562814015	150.0	0.5242363296227609
151.04497562814018	150.00000000000003	0.5084578971511878
180.0	180.0	0.468354891387279
90.0	0.0	0.4173641403355363
122.2418119651448	29.99999999999998	0.5163375590199094
180.0	29.99999999999996	0.4513743534945808
122.2418119651448	29.99999999999998	0.4935449011811951
66.45188440657516	29.99999999999998	0.5409812647323974
29.99999999999994	29.99999999999996	0.5652970809788243
66.45188440657513	30.000000000000018	0.5176026447906226
117.47128331492073	59.99999999999999	0.5201481093971754
144.76701970527273	59.99999999999999	0.5129660846592671
172.9156875495121	59.99999999999999	0.4871841581903368
158.7802791758581	59.99999999999999	0.466414639868657
130.95838113485453	59.99999999999999	0.4648813178159319
104.47751218592992	59.99999999999999	0.4687451343262345
81.05358680146828	59.99999999999999	0.5381799602603071
64.39278702421183	59.99999999999999	0.550347035955922
60.50356082894047	59.99999999999999	0.5234555446335204
71.53022253810772	59.99999999999999	0.4930586573644557
92.22055270337697	59.99999999999999	0.5044777145057547
129.0065716046778	90.0	0.4980568190259187
148.60028519008094	90.0	0.4811384951938685
169.4085888651898	90.0	0.4579640761411845
169.40858886518978	90.0	0.4464718810466381
148.60028519008097	90.0	0.4375450778943089
129.0065716046778	90.0	0.4501289389163789
111.75203816001058	90.00000000000001	0.4857852458144893
98.4210581181494	90.0	0.5091723625808141
90.97620040160072	90.0	0.4921621565838863
90.97620040160072	90.00000000000001	0.4690493764746241
98.4210581181494	90.0	0.4635747769487422
111.75203816001058	90.00000000000001	0.4742941363591533
145.1283287424463	120.0	0.4995538393938418
159.8739077106403	120.0	0.510375593945131
175.91160790307316	120.0	0.5120091390697306
167.795626087567	120.0	0.4999922722969215
152.27247530795148	120.0	0.4737033454027441
138.59037789072914	120.0	0.4674395292599804
127.9395531984631	120.0	0.5103740221279508
121.50683269522165	120.0	0.5087365957043483
120.1684204654657	120.0	0.5052202574836848
124.12949575161213	120.0	0.5062893937865512
132.81099430560786	120.0	0.4938429640278823
165.1290555477363	150.0	0.5081252897188995
180.0	150.00000000000003	0.4950624377127776
165.1290555477363	150.0	0.4873406458097303
154.0949207155553	150.00000000000003	0.4981959408395491
150.00000000000003	150.00000000000003	0.4929716251137475
154.09492071555525	149.99999999999997	0.5084878335846026
180.0	180.0	0.4133176795464228
120.0	0.0	0.4719486292968859
151.04497562814012	30.0	0.5167121883833841
151.04497562814015	29.999999999999964	0.4979929656532893
93.84096571625814	29.99999999999998	0.5095297609891508
42.18116235799823	29.999999999999964	0.5718999817821526
42.18116235799819	29.99999999999998	0.5516210259435592
93.84096571625808	30.0	0.5029345489600463
142.4483096666765	59.99999999999999	0.5180175879080083
170.55610572746207	59.99999999999997	0.5125057891143417
161.1338982230823	59.99999999999999	0.4947499124893852
133.23515208736137	59.99999999999997	0.4958059200242396
106.60201657978276	59.99999999999997	0.4930842082720177
82.81924421854173	59.99999999999997	0.5102736220508597
65.37717679612065	59.99999999999997	0.5387988054025462
60.2240550065302	59.99999999999997	0.5300669664581659
70.15026386029768	59.99999999999999	0.4852013521622658
90.26987976272072	59.99999999999999	0.4792227093938833
115.2687981578661	59.99999999999999	0.485929404411082
148.60028519008094	90.0	0.5228917259680352
169.4085888651898	90.0	0.5154749139004307
169.4085888651898	90.0	0.4982326539639911
148.60028519008097	90.0	0.4959706604969787
129.00657160467782	90.0	0.4904284542445825
111.7520381600106	90.0	0.4973120120743929
98.42105811814945	90.00000000000001	0.5118906286506972
90.97620040160076	90.00000000000001	0.500717314373856
90.97620040160074	90.0	0.4957478700564267
98.42105811814942	90.00000000000003	0.4881165798497125
111.75203816001058	90.0	0.4806473391706006
129.0065716046778	90.0	0.5026994167943996
158.58097450412305	120.0	0.50301361276731
174.55168265762032	120.0	0.5017092128991009
169.14054471846924	120.0	0.5041753053524697
153.50818205477694	120.0	0.5053285152816318
139.63263676957249	120.0	0.5044910056695259
128.68218745348943	120.0	0.5084732638303977
121.8559642274454	120.0	0.5130851774906301
120.07479732978403	120.0	0.5017036124704187
123.60621001695986	120.0	0.5001146722359546
131.93112235270672	120.0	0.5096561759948439
143.99397231275157	120.0	0.5173222844459756
172.31806856748375	150.0	0.4970782631309935
172.31806856748378	150.00000000000003	0.5214716939127613
158.9094188210009	150.0	0.5330040227543572
151.04497562814015	150.0	0.4966103255789467
151.04497562814018	150.00000000000003	0.5218460033952088
158.9094188210009	150.00000000000003	0.5324929648976466
180.0	180.0	0.5001557700000188
150.0	0.0	0.4733397591796009
180.0	29.99999999999996	0.506178242760273
122.2418119651448	29.99999999999998	0.494095580463831
66.45188440657513	29.999999999999964	0.5185407133701041
29.99999999999994	29.99999999999996	0.5986008356616563
66.45188440657516	29.99999999999998	0.5319594410977074
122.24181196514478	30.0	0.4923413902908739
168.19787352915574	59.99999999999999	0.5344726833962996
163.48598319320573	59.99999999999999	0.5153794653669329
135.5303078418692	59.99999999999999	0.5088816974391421
108.73749590185132	59.99999999999997	0.5095135552527612
84.6270573074301	59.99999999999999	0.5018538520927598
66.45188440657516	59.99999999999999	0.5285803522492206
60.05629865649403	59.99999999999999	0.541094708406167
68.84043754906223	59.99999999999999	0.5042873188265647
88.35143388565662	59.99999999999999	0.4832726728419304
113.0758959884837	59.99999999999999	0.4862823039728892
140.1382948792579	59.99999999999999	0.523229421442502
169.4085888651898	90.0	0.5384445029946613
169.4085888651898	90.00000000000001	0.5182317448210281
148.60028519008094	90.0	0.5134685062099373
129.0065716046778	90.0	0.5109767550968032
111.7520381600106	90.0	0.4960541187496883
98.42105811814942	90.0	0.5056664792750476
90.97620040160074	90.0	0.5153542748117598
90.97620040160076	90.00000000000001	0.5066594419210463
98.42105811814945	90.00000000000001	0.4830936242202586
111.75203816001056	90.0	0.4821548620504304
129.0065716046778	90.0	0.5054960681648288
148.60028519008097	90.0	0.5332833692525019
173.19407867098798	120.0	0.5471531937925508
170.48767497089082	120.0	0.4911370587648716
154.76144962098584	120.0	0.4997974038073826
140.69132182631265	119.99999999999996	0.5032434987657693
129.45366099003635	120.0	0.5228479603150867
122.24181196514478	120.0	0.5124301299322542
120.01877331490556	120.0	0.5156013184466939
123.11659058263922	120.0	0.511064042238014
131.0773289565118	120.0	0.5017354475234147
142.87462524374524	120.0	0.5241979049844188
157.2989824452924	120.0	0.5475889520426377
180.0	150.00000000000003	0.5080436745692465
165.1290555477363	150.0	0.4971860966330625
154.09492071555525	149.99999999999997	0.5300663672382222
150.00000000000003	150.00000000000003	0.4984159571696173
154.09492071555528	150.0	0.5136702072600625
165.1290555477363	150.00000000000003	0.5428302672393654
180.0	180.0	0.4991538246860897
180.0	0.0	0.4099630997495766
151.04497562814018	29.999999999999964	0.4874135445710855
93.84096571625813	29.999999999999964	0.4565324866621393
42.18116235799819	29.99999999999996	0.5706590939657183
42.18116235799819	29.999999999999964	0.583241797048281
93.84096571625813	29.99999999999998	0.4846277230104283
151.0449756281401	29.999999999999964	0.4943225114390721
165.84047280445756	59.99999999999999	0.5313930272609267
137.8290137742006	59.99999999999997	0.5002678222297343
110.90002975504687	59.99999999999999	0.4878641132824839
86.46746107606987	59.99999999999997	0.5086626641381082
67.60926622709168	59.99999999999997	0.5393754115561215
59.99999999999999	59.99999999999999	0.5254879410077071
67.60926622709168	59.99999999999999	0.5366460396386149
86.46746107606987	59.99999999999999	0.5180323011707544
110.8984404588242	59.99999999999999	0.500057132099776
137.82985806882087	59.99999999999999	0.4990941016744938
165.84392799109608	59.99999999999999	0.5149036872151891
169.4085888651898	90.0	0.5048843041017133
148.60028519008097	90.00000000000003	0.4912630300006315
129.00657160467782	90.00000000000001	0.472660239226869
111.75203816001058	90.0	0.4883167112511994
98.42105811814942	90.0	0.4776657143634437
90.97620040160076	90.0	0.4859915563303965
90.97620040160076	90.00000000000001	0.4941536660585186
98.42105811814945	90.00000000000003	0.4772952600264833
111.7520381600106	90.00000000000003	0.4863983538451061
129.00657160467776	90.0	0.4723785674834054
148.60028519008094	90.0	0.4828366787445726
169.4085888651898	90.0	0.4958065624653104
171.83888308917832	120.0	0.5636005515667113
156.023877720719	120.0	0.5211292155850566
141.77430625452828	120.0	0.4895765556256956
130.25031727921638	120.0	0.4926239773823591
122.66274591877968	120.0	0.501923844933951
120.0	120.0	0.4690880946367716
122.66274591877968	120.0	0.5141641553933656
130.25031727921638	120.0	0.5104326582828115
141.7735064181509	120.0	0.5162117343459323
156.02434267755112	120.0	0.5243780393132308
171.84086776608723	120.0	0.5396325041844472
172.31806856748378	150.00000000000003	0.5361931069001653
158.9094188210009	150.00000000000003	0.4684117720586052
151.04497562814018	150.00000000000003	0.5109623445539332
151.04497562814018	150.00000000000003	0.5198899616686175
158.9094188210009	150.00000000000003	0.4787165711144175
172.31806856748375	150.0	0.5533324068597592
180.0	180.0	0.4197707270584572
150.0	0.0	0.4629795376675126
122.24181196514476	30.000000000000004	0.4740294627474806
66.45188440657513	29.99999999999998	0.5016920869179475
29.99999999999994	29.99999999999996	0.6008934911748539
66.4518844065752	29.99999999999998	0.5661758158530219
122.2418119651448	29.99999999999996	0.5079010307805184
179.99999999999997	29.99999999999994	0.4846925922150458
140.1349075463049	59.99999999999997	0.4943297882942319
113.075095494844	59.99999999999999	0.4702572012574627
88.35282700573626	59.99999999999999	0.4711729657233545
68.84043754906223	59.99999999999999	0.5123944859258064
60.05629865649403	59.99999999999999	0.5504038763909953
66.45188440657518	60.00000000000001	0.5482174981791953
84.6270573074301	59.99999999999999	0.5412515774095383
108.73749590185132	59.99999999999999	0.5249069347350777
135.52862472753853	59.99999999999999	0.5206193217621379
163.48684617377972	59.99999999999999	0.5028999108434401
168.19441560271002	59.99999999999999	0.4884567134743178
148.60028519008094	90.0	0.5190739798543577
129.0065716046778	90.0	0.5022295819885182
111.75203816001058	90.0	0.4719850058516725
98.42105811814942	90.00000000000001	0.4890117831630504
90.97620040160076	90.00000000000001	0.5273457640313339
90.97620040160076	90.00000000000003	0.5297897491328586
98.42105811814942	90.00000000000001	0.5167187285296029
111.7520381600106	90.0	0.5062504973756251
129.00657160467782	90.00000000000001	0.4986965094256259
148.60028519008094	90.0	0.5134940031241896
169.4085888651898	90.0	0.524050847007583
169.40858886518978	90.00000000000001	0.5221980663688546
157.297107234186	120.0	0.5291700615188867
142.87421852326187	120.0	0.5119715801386794
131.07794472866536	120.0	0.4900596511450845
123.11659058263922	120.0	0.4994726524101036
120.0187733149056	120.0	0.5093555137864687
122.2418119651448	120.0	0.4886882450487759
129.45366099003635	120.0	0.49907874132206
140.69132182631265	119.99999999999996	0.4954381369707243
154.7605278683503	120.0	0.5025208060414271
170.4881697520093	120.0	0.5134532801288534
173.1920893098674	120.0	0.5329074371871625
165.1290555477363	150.00000000000003	0.5407096711071023
154.0949207155553	150.00000000000003	0.5047474080778959
150.00000000000003	150.00000000000003	0.5036334517464053
154.09492071555525	149.99999999999997	0.5099395834824036
165.1290555477363	150.00000000000003	0.4957008179103966
180.0	150.00000000000003	0.5076495977207719
180.0	180.0	0.4707258428087498
120.00000000000004	0.0	0.4523812110631644
93.84096571625815	30.0	0.4827209022937404
42.18116235799823	29.99999999999998	0.5512962508102064
42.18116235799819	29.999999999999964	0.5865489987969865
93.84096571625813	30.0	0.5259648795482725
151.04497562814012	30.0	0.5171749843700599
151.04497562814024	30.0	0.4897644061657854
115.26557430851597	59.99999999999999	0.4678894594532062
90.26917100251336	59.99999999999999	0.4579524472119849
70.15124964830416	59.99999999999997	0.4683752548087224
60.2240550065302	59.99999999999999	0.5326889278846567
65.37717679612065	59.99999999999999	0.5644682965883067
82.8192442185417	59.99999999999999	0.5550076921909454
106.60201657978276	59.99999999999999	0.5323527310679608
133.2351520873613	59.99999999999997	0.5250033164622957
161.1321741597461	59.99999999999997	0.5203647417868144
170.55524068750483	59.99999999999997	0.5104486359925016
142.44491295195428	59.99999999999999	0.4886340064931702
129.00657160467782	90.00000000000001	0.4860367105586607
111.75203816001064	90.00000000000001	0.4656773999441714
98.42105811814942	90.0	0.4690400551110829
90.97620040160076	90.00000000000001	0.5056294216371076
90.97620040160076	90.00000000000001	0.5463095125993565
98.42105811814945	90.00000000000003	0.551912011727889
111.75203816001058	90.00000000000001	0.5244121624766485
129.0065716046778	90.0	0.510701095204505
148.60028519008094	90.0	0.5056613859309982
169.40858886518978	90.0	0.5083904940586663
169.40858886518987	90.0	0.508005646385337
148.60028519008097	90.0	0.5002660731202596
143.99231925178802	120.0	0.5053209036072196
131.930804790209	120.0	0.5029254004613382
123.60658111664004	120.0	0.4992556812187039
120.07479732978403	120.0	0.513689359491678
121.8559642274454	120.0	0.5283865112772832
128.68218745348943	120.0	0.5043851630103438
139.63263676957249	120.0	0.488802799402858
153.50818205477694	120.0	0.4743926644012565
169.13955836495623	120.0	0.4896378905294192
174.55118435866143	120.0	0.5085590216488973
158.57908486211076	120.0	0.50938493686682
158.9094188210009	150.0	0.5372733294708878
151.04497562814015	150.0	0.5268356925726674
151.04497562814015	150.0	0.4999740682141734
158.9094188210009	150.00000000000003	0.4908576117521976
172.31806856748375	150.0	0.4962738747006641
172.31806856748378	150.0	0.4939675558357199
180.0	180.0	0.476983687746328
90.00000000000001	0.0	0.403501836680519
66.45188440657518	30.0	0.5134863638821848
29.99999999999994	29.99999999999996	0.5635093318685576
66.45188440657516	30.000000000000004	0.556999391209231
122.2418119651448	30.000000000000004	0.530555104868048
180.0	29.99999999999998	0.4952612413968603
122.24181196514483	29.999999999999964	0.4921198481181285
92.21767203998157	59.99999999999999	0.4751129834568027
71.52970471517355	59.99999999999999	0.4692113667851447
60.50380606579412	59.99999999999999	0.5150797813366673
64.39278702421183	59.99999999999999	0.5556475165533088
81.05358680146828	59.99999999999999	0.562768162369495
104.47751218592992	59.99999999999999	0.5260972373247238
130.95838113485453	59.99999999999999	0.5545375361112473
158.78027917585808	59.99999999999999	0.536066270637681
172.917418494105	59.99999999999997	0.5220851215652667
144.766168358014	59.99999999999999	0.5139908513265024
117.46803903635865	59.99999999999999	0.4942147152982668
111.7520381600106	90.0	0.4452125936738889
98.42105811814945	90.00000000000001	0.4504885715662191
90.97620040160076	90.00000000000001	0.4622114411617824
90.97620040160074	90.0	0.4898717703154966
98.42105811814942	90.00000000000001	0.5243150421705514
111.75203816001058	90.0	0.5363378843641964
129.0065716046778	90.0	0.515534814159894
148.60028519008094	90.0	0.4947284292929718
169.40858886518978	90.00000000000001	0.4729690977107769
169.40858886518984	90.0	0.4733235069199732
148.600285190081	90.00000000000001	0.4685250601330331
129.00657160467782	90.00000000000003	0.4656276268608395
132.80968638363294	120.0	0.4990196052859468
124.1292979720082	120.0	0.48759322700746
120.1685027628732	120.0	0.5010885040745218
121.5068326952216	120.0	0.5239697097164178
127.9395531984631	120.0	0.5435309728625211
138.59037789072914	120.0	0.5090808411272083
152.27247530795148	120.0	0.5008742336917961
167.795626087567	120.0	0.4608949025507964
175.91260599071566	120.0	0.4626426774278104
159.87343191665278	120.0	0.492371361452627
145.12665056642362	120.0	0.4945885103538034
154.09492071555528	150.0	0.5037476676203106
150.00000000000003	150.00000000000003	0.4950209440112785
154.09492071555528	150.0	0.5218187784032675
165.1290555477363	150.0	0.4848771290953401
180.0	150.0	0.4557249127990167
165.1290555477363	150.00000000000003	0.4930776219874239
180.0	180.0	0.402050358295141
59.99999999999999	0.0	0.5054052992617853
42.18116235799819	29.999999999999964	0.5578032419684427
42.18116235799819	29.999999999999964	0.583388574721112
93.84096571625814	29.99999999999998	0.5366353271500548
151.04497562814015	29.999999999999964	0.5373143455790146
151.04497562814018	30.000000000000004	0.5223035358312267
93.84096571625815	29.99999999999998	0.5072241298733762
72.97410897428782	59.99999999999997	0.5022723622585024
60.892697035722	59.99999999999999	0.5117355601853232
63.49494076738191	59.99999999999999	0.543371194293022
79.33920495861072	59.99999999999999	0.5504643867622183
102.37316696002796	59.99999999999997	0.5488641413370309
128.68218745348943	59.99999999999997	0.5669193186203784
156.44013500229113	59.99999999999999	0.5728221245605448
175.2806066786288	59.99999999999997	0.5506198724477946
147.0931092516114	59.99999999999999	0.5198355597779611
119.68885707504724	59.99999999999997	0.5116099257922495
94.19404494876764	59.99999999999999	0.5069026327174483
98.42105811814942	90.0	0.4937679714341143
90.97620040160076	90.00000000000003	0.4787863682859511
90.97620040160076	90.00000000000001	0.5054644724059734
98.42105811814942	90.0	0.5319883314711394
111.7520381600106	90.0	0.5525198023597868
129.0065716046778	90.0	0.5748585993275509
148.60028519008094	90.0	0.5496743839660014
169.4085888651898	90.00000000000001	0.5302330789076628
169.4085888651898	90.00000000000001	0.5070379158196044
148.60028519008097	90.0	0.5038430699408343
129.0065716046778	90.0	0.49619333273085
111.7520381600106	90.0	0.4941743560548761
124.68507862731724	120.0	0.5053259954292864
120.2993448069167	120.0	0.493635825153721
121.19200997662564	120.0	0.5000370522183992
127.22898066889682	120.0	0.5265963433713663
137.56918977211086	120.0	0.5447044464969688
151.04497562814015	120.0	0.5614356432298967
166.46186172907758	120.0	0.514260207365104
177.27577059403285	120.0	0.4829029397989273
161.17670868594206	120.0	0.4653407686962139
146.28029395697396	120.0	0.4850588134404895
133.71287456104537	120.0	0.4966814640909407
151.04497562814015	150.0	0.4891500135310367
151.04497562814018	150.00000000000003	0.5025302880850454
158.9094188210009	150.00000000000003	0.5341308480187031
172.31806856748378	150.00000000000003	0.5136650262902893
172.31806856748375	150.0	0.4907577497317711
158.9094188210009	150.00000000000003	0.509274659913605
180.0	180.0	0.4709655735401133
30.00000000000004	0.0	0.5718803035064436
29.99999999999989	29.99999999999994	0.5971504338098572
66.45188440657513	30.000000000000018	0.5506794944907214
122.24181196514476	29.999999999999964	0.5243592879718135
179.99999999999997	29.999999999999964	0.5480664154297563
122.24181196514483	29.999999999999964	0.5136810856701136
66.4518844065752	29.999999999999964	0.5459951339292008
61.389039897317225	59.99999999999999	0.5368211713461923
62.69350884261899	59.99999999999997	0.5388285117317535
77.66535654317224	59.99999999999997	0.5383092782433475
100.29796082296602	59.99999999999999	0.5219550599124421
126.41561035355204	59.99999999999999	0.5330303861576592
154.09492071555525	59.99999999999997	0.5642784171740667
177.63580656841322	59.99999999999999	0.5852831636674267
149.4252724916456	59.99999999999999	0.5589410117685791
121.92231451953602	59.99999999999999	0.5347174438480823
96.20291197351112	59.99999999999999	0.5213854157468898
74.4788715510953	59.99999999999999	0.5249420553936271
90.9762004016008	90.00000000000003	0.5131436126926059
90.97620040160074	90.0	0.4987456170629966
98.42105811814945	90.00000000000003	0.5219284124127894
111.75203816001058	90.0	0.5327999807196049
129.0065716046778	90.0	0.5332129269815218
148.60028519008094	90.00000000000001	0.5537005239344833
169.40858886518976	90.00000000000001	0.5689747752640915
169.40858886518984	90.0	0.5568139438384954
148.600285190081	90.0	0.5258618058438049
129.00657160467784	90.00000000000001	0.514937315527212
111.75203816001064	90.00000000000001	0.502342421584473
98.42105811814945	90.0	0.5146845382193246
120.4673136151132	120.0	0.5098229521253239
120.91393478797676	120.0	0.5020356575399185
126.54540500744676	120.0	0.5039323119324618
136.57341047135452	120.0	0.5047358104179407
149.83091081780822	120.0	0.5172617517269594
165.12905554773627	120.0	0.5499208174091494
178.63509684520145	120.0	0.5471325046038976
162.48829354995573	120.0	0.5062404971677547
147.4500784339473	120.0	0.4964189241661514
134.6426834590661	120.0	0.485657134105421
125.27270522972826	120.0	0.5149611018764636
150.00000000000003	150.00000000000003	0.4969319725298444
154.09492071555525	149.99999999999997	0.4898418573344548
165.1290555477363	150.00000000000003	0.5105496942518327
180.0	150.00000000000003	0.5247865382981607
165.1290555477363	150.00000000000003	0.4864782153302998
154.09492071555528	150.0	0.5047437924258587
180.0	180.0	0.4968563576970735
