# Supplementary material for: High-confidence 3D template matching for cryo-electron tomography
Source: Nat Commun. 2024 May 11;15:3992. doi: 10.1038/s41467-024-47839-8 (PMC11088655; doi:10.1038/s41467-024-47839-8)
Supplement: Supplementary file 6 — Source Data [file 41467_2024_47839_MOESM6_ESM.zip › Source_data_file/Supplementary_Figures/Supplementary_Fig6/Supplementary_Figure6a_80S_ang5.csv]

ang_dist	Tight mask overlap	ccc_masked
0.0	14184	0.999999990249726
32.47244588100083	11962	0.5909923680643691
79.30067380931706	11164	0.5356232097009089
129.40693710411193	10821	0.5098964748488405
180.0	10607	0.493497306862649
129.40693710411193	10786	0.5072719006452575
79.29778703378494	10892	0.5277670307961716
32.469310932113615	11999	0.6023718222122755
42.61192517632734	11678	0.5757023155413703
59.50832112211903	11228	0.5422649073189265
83.59445023255734	11159	0.5289299589199247
110.21358731079212	11129	0.5164655442690878
137.84814545182678	11017	0.5138097907157605
165.90934763373656	11244	0.5374293929374682
165.90934763373662	11299	0.5473133081007721
137.84814545182678	11262	0.5313714266480218
110.21358731079212	10963	0.516272895969304
83.59445023255734	11034	0.5392066599542543
59.50832112211903	11360	0.5616032940573406
42.61192517632734	11736	0.5777031426932445
60.94893330829594	11160	0.5444064041989224
68.06205284778149	11002	0.5329418045962071
80.40529210818289	10997	0.5196790232993311
95.95125114811331	10950	0.5075923981894632
113.34818359846082	11042	0.498957578551682
131.81116109776812	11001	0.502439294814816
150.8799767462077	11226	0.5078775463015716
170.26113773177377	11618	0.5405520625938677
170.26113773177377	11843	0.5680917452579118
150.8799767462077	11711	0.5554581244378923
131.8111610977681	11264	0.555860350071234
113.34818359846082	11001	0.5464718347707322
95.95125114811331	10815	0.5398379955595004
80.40529210818289	10997	0.5465296327994439
68.06205284778149	11051	0.5428778115702566
60.94893330829594	11239	0.5551313143596283
80.5182756801346	10756	0.5251989625744635
84.54703078226235	10766	0.5185890678292576
92.06152624638786	10845	0.5095155390112078
102.26715474110212	10945	0.5118367672709689
114.40449733788564	10879	0.4711278203573799
127.87069806358568	11039	0.4990274885393335
142.22095913550925	11026	0.4969374099178321
157.12874035970202	11251	0.511041904273556
172.34357940832157	11660	0.5379351151923785
172.34357940832157	11925	0.5637186523060083
157.12874035970202	11924	0.5730762824650449
142.22095913550925	11531	0.5640367674368644
127.87069806358568	11150	0.5701348405391184
114.40449733788564	10649	0.5248674764535286
102.26715474110212	10732	0.5450090236343467
92.06152624638786	10632	0.5316954191093742
84.54703078226238	10737	0.525977208948676
80.5182756801346	10779	0.5264967101724882
100.3654057538162	10454	0.516530137944985
103.23839622772996	10644	0.5152050332576208
108.73791522639392	10720	0.5074605003298468
116.45594772165818	10846	0.5033415825257817
125.93195832035026	10736	0.4706598729335602
136.73057022642718	11053	0.4959369245793154
148.4745994860103	11182	0.49839756032082
160.84684296886013	11299	0.5052634572545075
173.57691647154564	11669	0.5380824821759028
173.57691647154564	11740	0.551254352782032
160.84684296886013	11532	0.5646801234433821
148.47459948601033	11301	0.5639273855581604
136.73057022642715	10956	0.5651967146224436
125.93195832035028	10559	0.5195513318347318
116.45594772165816	10409	0.5251375583527721
108.73791522639392	10268	0.5092036961965791
103.23839622772996	10245	0.5068812059197527
100.3654057538162	10289	0.5080594023137656
120.31832106576428	10244	0.5125455881423595
122.82893229577914	10466	0.5121914451511491
127.6696213586392	10621	0.5076487075871795
134.52556317719427	10647	0.4919334248554929
143.0130517611909	10706	0.489919956353937
152.73441446726457	10982	0.4897015428138579
163.3089564237255	11177	0.498491599572043
174.38178099630795	11354	0.5226809982138777
174.38178099630795	11237	0.5360487412364554
163.3089564237255	11041	0.5498647802253607
152.73441446726457	10769	0.5582709989469051
143.0130517611909	10635	0.5447570354852926
134.52556317719427	10301	0.5243125658768945
127.6696213586392	10011	0.5037154430349151
122.82893229577914	9966	0.490976319348221
120.31832106576432	10062	0.4925733561689666
140.35661561533007	10198	0.5185622038324624
143.1593753027404	10525	0.5201810553075547
148.51162343615562	10386	0.4919706737428141
155.96520714893546	10561	0.4933690635082918
164.95847674333172	10691	0.4883617081799185
174.88263561500167	10986	0.4973210139417237
174.88263561500167	10932	0.5398485562846025
164.95847674333172	10478	0.5430468845976422
155.96520714893546	10278	0.5210295947704396
148.51162343615562	10006	0.5006637473710861
143.1593753027404	9781	0.4869771390233964
140.35661561533007	9938	0.4945184880725111
160.50638931493725	10432	0.5358204763884238
164.39445923606053	10359	0.4869332199466848
171.35790096185653	10342	0.4910233757117301
180.0	10451	0.483522553411408
171.35790096185653	10215	0.5365781098566674
164.39413140189114	9969	0.5049247135785899
160.50623250351336	9774	0.5099613222749844
180.0	9270	0.417635101472366
20.000000000000025	12437	0.6145370039779956
49.68178753239	11494	0.5526411133998244
98.67041421552764	10903	0.5288710676418968
149.05954491731023	10621	0.5036641230063298
160.30689612033186	10667	0.510559371228733
109.81680509046228	10818	0.5108187696139088
60.25944166647231	11243	0.5474327535391835
20.79115946778084	12290	0.6425734051316223
52.673829435937	11409	0.5512244556533722
75.15508787234563	10998	0.5252554264168119
101.18270497465682	10999	0.5148540430480403
128.56913596351578	10832	0.4991511429242203
156.52985049539748	10777	0.4979930614595449
175.30171140995617	11062	0.5337504526290906
147.17257725665357	11186	0.5185542250715705
119.35103894950817	11229	0.5258349984039047
92.29343598323408	11053	0.5251146889319671
67.07642430200475	11411	0.5577404968733362
46.896989552496585	11720	0.5739798334324979
40.29858729208794	11684	0.5831233604813243
66.97181462049761	11089	0.5359356331732889
78.84392631570162	10844	0.5194445208256966
94.11367933724412	10821	0.5116999196257713
111.35174671402734	10776	0.4928532529708062
129.72324737703843	10728	0.4817390695001327
148.74134028078376	10667	0.4821219542303619
168.0993240586369	10871	0.4912481779953732
172.42412174161706	11257	0.5099586888315057
153.02239464787522	11599	0.5346561201460202
133.90639411443703	11516	0.5366872920220135
115.35746615624218	11329	0.5434766457298186
97.81109718700426	11133	0.5499447346330341
82.00538994166017	11192	0.5576921990518388
69.21676253993975	11294	0.5613085061324019
61.41209205333325	11396	0.5578287510718983
60.57583626272225	11220	0.5523412189597525
84.54703078226238	10625	0.5200731446488761
92.06152624638786	10606	0.5084526864534925
102.26715474110212	10719	0.5056979850803539
114.40449733788564	10725	0.4944314244136424
127.87069806358564	10730	0.4764189836059302
142.22095913550925	10627	0.4709782354334957
157.12874035970202	10620	0.4740679848533627
172.34357940832157	10876	0.4751277616244465
172.34357940832157	11295	0.5023621637790402
157.12874035970202	11550	0.5265661586339738
142.22095913550925	11752	0.5477675196257425
127.87069806358568	11632	0.567780252130093
114.40449733788564	11342	0.5705308632356725
102.26715474110216	11149	0.5683960691742547
92.06152624638786	11114	0.5611581743133336
84.54703078226238	11072	0.5559515549074032
80.51827568013462	10964	0.5392352510806658
80.51827568013462	10791	0.5198336822113584
103.23839622772994	10380	0.5036737420260036
108.73791522639388	10570	0.5101065852628497
116.45594772165818	10656	0.5011828013933166
125.93195832035026	10588	0.493471294804961
136.73057022642715	10538	0.4732733985560705
148.4745994860103	10582	0.4744543805954447
160.8468429688601	10595	0.471802814988057
173.57691647154564	10810	0.4828096384288187
173.57691647154564	11276	0.5087132331320222
160.84684296886013	11596	0.5273473861911911
148.4745994860103	11631	0.547333480879495
136.73057022642718	11489	0.5627075636245973
125.93195832035026	11270	0.5742700939046779
116.4559477216582	10975	0.5578094116216494
108.73791522639392	10738	0.545870289293993
103.23839622772996	10555	0.5323991861814892
100.3654057538162	10401	0.5211441072976731
100.3654057538162	10312	0.5138271200906924
122.43021870006054	10206	0.4992880074605972
127.02565677211784	10515	0.5186604257283981
133.67592174843372	10588	0.5042160698109148
142.00186996392645	10551	0.4898356021801395
151.60539024728152	10483	0.4715943785808331
162.10312218463312	10587	0.4692293827338763
173.1373843349625	10774	0.4795325675292986
175.62818975276124	11069	0.49939573123444
164.52092082640846	11308	0.5177018389268657
153.87394364034958	11204	0.5327563701569994
144.039446226208	10985	0.5488763824917207
135.39535775223914	10876	0.554882577681987
128.33853373061189	10501	0.5400614051850671
123.25655133909912	10256	0.5101828880839587
120.47514123892417	10107	0.5161696723490766
120.1926864939812	10058	0.4979523201673338
141.924577778934	10089	0.5130759460256251
146.46881358736135	10464	0.5228578939946262
153.28038416622925	10528	0.4964485830837269
161.82677743068712	10317	0.4718545233776996
171.50939738695757	10564	0.4801880402773171
178.29037844164887	10767	0.4892848657933011
168.19367495845944	10984	0.5149984589303006
158.82145769949824	10576	0.5372087075068154
150.78882830378296	10326	0.5265978093089837
144.67907778269625	10166	0.5104152888699317
140.98710893655306	9963	0.4995446904780014
140.03969419337636	9967	0.5015189490321268
161.5847177946048	10115	0.5297572342929213
166.80424196968482	10520	0.5018047050627946
174.6084218545215	10339	0.4959173775759427
176.544117855299	10504	0.4921696397557391
168.36412216422897	10362	0.5368999755323589
162.45591096712127	9998	0.5083495231424526
160.02507899477683	9699	0.5050873142717608
180.0	9685	0.4753442829638758
39.99999999999999	11722	0.5555775751604858
68.36231587783159	11007	0.51721449058641
118.20385527252878	10698	0.5103187654164316
168.74421238123313	10457	0.5044043083901718
140.63300384117264	10765	0.4980219764267312
90.34094491910491	10942	0.5203571929247631
42.01483648622169	11751	0.57151098202621
24.538220512224427	12207	0.6256802789220185
67.0764243020047	11055	0.524309895333529
92.29343598323403	10944	0.5210204023019586
119.3510389495082	10850	0.5118134645707902
147.1725772566536	10519	0.4763654002228513
175.30171140995614	10504	0.4890379852257243
156.52985049539748	10864	0.4960767718989642
128.56913596351575	11200	0.5134296246749118
101.1827049746568	11135	0.5162137220123115
75.15508787234562	11326	0.5418303353242013
52.673829435937	11618	0.565340777665526
40.29858729208794	11728	0.5816248860283297
46.89698955249655	11514	0.5679190380914168
77.32370342679933	10941	0.5223390918144957
92.29979626077927	10758	0.5141284259319822
109.36896388918052	10686	0.5081854158119385
127.64314312299514	10644	0.4897012946231816
146.60681796451948	10446	0.4647215680503493
165.93894734445928	10360	0.4646947519560007
174.58801269498332	10558	0.4741480586288828
155.16827232655095	11044	0.4911318644393636
136.0084799600825	11356	0.506087097030706
117.37883275388732	11471	0.5236126148594925
99.69188933540056	11313	0.5324742526010106
83.64193403076273	11302	0.5501495084386189
70.43273036038491	11381	0.5606784405110835
61.96327632100788	11484	0.5627455998023296
60.29448648532789	11301	0.5457275348180409
65.94928725175922	11076	0.5463731130006808
92.06152624638784	10477	0.5098345671762847
102.26715474110212	10482	0.5006096931253822
114.40449733788564	10533	0.5000653484733498
127.87069806358568	10589	0.48749250670999
142.22095913550925	10526	0.4717809984374415
157.12874035970202	10300	0.4620963650207599
172.34357940832157	10143	0.4545295091578321
172.34357940832157	10460	0.4565903552077313
157.12874035970202	10919	0.4870872414829047
142.22095913550925	11321	0.5022252232545137
127.87069806358564	11602	0.5337491684137433
114.40449733788566	11492	0.5496377323319996
102.26715474110212	11368	0.5522523985444179
92.06152624638784	11285	0.554515499656905
84.54703078226235	11289	0.5588178985232172
80.51827568013462	11211	0.5499010720475087
80.5182756801346	10917	0.537428371078058
84.54703078226235	10610	0.5250256653462742
108.73791522639392	10165	0.4996968332148859
116.4559477216582	10324	0.5042042454993769
125.93195832035026	10454	0.5042115760228513
136.73057022642718	10483	0.4842866019584065
148.4745994860103	10377	0.4657216891164327
160.8468429688601	10224	0.4531126441738184
173.57691647154564	10109	0.4501926756784172
173.57691647154564	10391	0.4556202138266775
160.84684296886013	10895	0.4856729720094752
148.4745994860103	11301	0.5126034132356452
136.73057022642718	11438	0.5244079092378596
125.93195832035028	11359	0.5440764565295461
116.4559477216582	11232	0.5572082695319629
108.73791522639392	11022	0.5563712867536817
103.23839622772998	10923	0.5440880102344112
100.3654057538162	10761	0.5442497306864963
100.36540575381622	10528	0.5280533691723768
103.23839622773	10276	0.5098547084976346
126.40713622001071	10139	0.5021631664582925
132.84698349552778	10335	0.5224553770337418
141.0064424634736	10539	0.5137375965420587
150.48737754430962	10520	0.4884283705162259
160.90388910471648	10411	0.4644523167654287
171.89544931642715	10283	0.4502502282154164
176.87616223919488	10436	0.4644075854744924
165.7385476501349	10809	0.4860613588451029
155.02347548882744	11169	0.5006900111509696
145.0805148939384	11226	0.5166279346540718
136.28475398947438	11026	0.5341261244693447
129.03188749573542	10829	0.5475275890340179
123.71270393365708	10602	0.53097456044858
120.66299955212708	10376	0.5258391395104952
120.09835616326563	10247	0.5140185661765482
122.060761497569	10096	0.5158824264642133
144.67907778269625	10056	0.5194697494742669
150.788828303783	10345	0.5289521403802879
158.82145769949824	10567	0.5130129835966692
168.19367495845944	10477	0.4675630661750782
178.29037844164887	10405	0.4667462811571615
171.5093973869576	10588	0.4859189284220983
161.82677743068714	10826	0.4961317895814083
153.2803841662292	10716	0.519034009922492
146.46881358736135	10413	0.5276797229083441
141.924577778934	10200	0.5114691034432941
140.0396941933764	10006	0.4991023128771777
140.98710893655306	9958	0.522628906625098
163.2247676087949	9915	0.5204366913832482
169.60995218244008	10585	0.5288551348241435
178.0183921162664	10404	0.4957071584751959
173.19026535767793	10353	0.4923254421271938
165.71812212921128	10465	0.5190983852511639
161.05116255259844	10057	0.5243976324718549
160.1568864511264	9746	0.506666633709762
180.0	9534	0.468800820149942
59.99999999999999	11147	0.5195807890240821
87.57406871698053	10779	0.5159567981881976
137.82545813330293	10515	0.5123947569216385
171.5604353050628	10322	0.4959019099249067
121.00259153779272	10890	0.4971611726402111
71.0832815421376	11300	0.5392613882954778
26.2828095763486	12112	0.6120736386517208
39.54452318417331	11575	0.5754026717774959
83.59445023255734	10722	0.5173100524043962
110.2135873107921	10635	0.526330682560515
137.84814545182678	10559	0.4981452785946322
165.90934763373656	10203	0.4707027091998473
165.9093476337366	10317	0.469354687155232
137.84814545182678	10862	0.4822331253786294
110.2135873107921	11211	0.5108214511665902
83.59445023255734	11300	0.5352014005009501
59.50832112211906	11540	0.5579381787409152
42.61192517632734	11871	0.5764160921328136
42.61192517632741	11512	0.5675490519496806
59.50832112211903	11075	0.5358340539587856
90.5111081087618	10675	0.5232957443895054
107.40069378212348	10524	0.5223243268580314
125.57136412993611	10469	0.5198847887553425
144.47675465202042	10319	0.4857383506885942
163.7802781908417	10104	0.4565791191047168
176.75254969363428	10177	0.4564859171348456
157.3172981459582	10465	0.4600442949717905
138.11697407757552	10883	0.4757003957025715
119.41156520940947	11247	0.4981742944542514
101.59238066836647	11329	0.5158803971726447
85.31276194255331	11210	0.5352038858484393
71.7067950554771	11255	0.538894814894549
62.60014118222275	11422	0.5625960308068095
60.10618262859341	11226	0.540691811367386
64.99770548604769	11033	0.5263292406502139
75.84715962899699	10791	0.5269783309549323
102.26715474110212	10365	0.5277148087847636
114.40449733788562	10281	0.5128780690036443
127.87069806358568	10258	0.5092277170870123
142.22095913550922	10345	0.4980369577860868
157.12874035970202	10213	0.4659389806682907
172.34357940832157	10044	0.454700305864115
172.34357940832157	10098	0.4480117266296778
157.12874035970202	10457	0.4566732195175356
142.22095913550925	10807	0.4804490787942628
127.87069806358564	11256	0.5071827852177591
114.40449733788566	11530	0.530024612762621
102.26715474110216	11420	0.5370665825032553
92.06152624638788	11204	0.538358198786262
84.54703078226235	11025	0.5391215542808004
80.51827568013462	11049	0.5450729917856059
80.51827568013462	10919	0.5278047911389223
84.54703078226235	10745	0.5181666063240948
92.06152624638786	10403	0.5171305861486146
116.45594772165816	10054	0.518420706486791
125.93195832035023	10125	0.5021960774675401
136.73057022642718	10222	0.5107400321087359
148.4745994860103	10302	0.4920076459004871
160.8468429688601	10216	0.4722341387515967
173.57691647154564	10136	0.4685855086379605
173.57691647154567	10077	0.4499118807655688
160.84684296886013	10349	0.4530421343716911
148.4745994860103	10856	0.4846088230485956
136.73057022642718	11334	0.5135227231651168
125.93195832035026	11456	0.5248532819789474
116.45594772165818	11381	0.5392440691107427
108.73791522639392	11133	0.5375288815097327
103.23839622772998	10798	0.5319531216992966
100.3654057538162	10742	0.5350013094318126
100.3654057538162	10674	0.5299468526604536
103.23839622772996	10354	0.5209783485203118
108.73791522639388	10234	0.5093427051750498
132.03929622189153	9916	0.5017487426437729
140.02731373517716	10040	0.5049677387084829
149.38088721457763	10235	0.5053646048122694
159.71173161539804	10377	0.5037586450427133
170.65642692674376	10335	0.4842161329604782
178.1252510138168	10238	0.4510518134568409
166.96137221021584	10345	0.4570765989069831
156.18251198880623	10665	0.4764583589744371
146.1357227373037	11062	0.5005804993637888
137.1931996689838	11081	0.5126485803734101
129.74916725415247	11096	0.5259726304761688
124.1969983988547	10845	0.5294536273570954
120.88172026949934	10528	0.5288423896483336
120.03541944760669	10278	0.5143016305810731
121.7208895526812	10106	0.5142545037423718
125.8145446422139	9989	0.5039452962005951
148.51162343615562	9913	0.5217114461346503
155.96520714893543	10124	0.521230840429544
164.95847674333172	10434	0.5217616806864668
174.88263561500165	10555	0.4925727434516516
174.88263561500167	10383	0.4603767500020416
164.95847674333174	10553	0.4864139686220048
155.96520714893546	10672	0.4907764059304819
148.51162343615562	10801	0.5133414242623695
143.1593753027404	10461	0.5232615071182508
140.35661561533004	10300	0.5195798013876787
140.35661561533004	9980	0.50644547430698
143.1593753027404	9813	0.5091525400390986
165.37356593385474	9794	0.5157690079493686
172.72535726084104	10397	0.5380680426261204
178.5131802669751	10500	0.4849369555104587
170.03814935614227	10324	0.4989454117449393
163.5019157454347	10488	0.5104557101512102
160.2255655948301	10144	0.5294309849361397
160.89728987284985	9749	0.5108352439946827
180.0	9518	0.468354891387279
80.00000000000001	10706	0.489940158451683
107.02702052735565	10459	0.5101240147849999
157.49482030272978	10227	0.5006143557802268
151.87304835882816	10395	0.488350833489707
101.45309958530092	10954	0.5124423524029581
52.29486065965282	11604	0.5606940947035978
20.201395309696423	12321	0.6405974435730115
57.59306047143022	10988	0.5315749689376406
101.18270497465676	10529	0.5201744373602656
128.56913596351578	10390	0.5195030967191924
156.52985049539748	10160	0.4884182476002027
175.30171140995614	10045	0.4686647756345879
147.1725772566536	10478	0.4679783701403151
119.3510389495082	10975	0.4963965314036888
92.29343598323408	11177	0.5198329047402105
67.07642430200471	11501	0.5507579068913165
46.896989552496585	11800	0.5754872839711205
40.29858729208794	11626	0.5724389062861004
52.673829435937	11036	0.5385746279325487
75.15508787234563	10547	0.5073608491104828
105.44784906725536	10351	0.5176452927983606
123.50845387115544	10305	0.5222448852417447
142.35150849080702	10230	0.5015549977977667
161.62359194897192	10083	0.4809312328041296
178.91747361260852	10012	0.4663676861447076
159.46916951375945	10183	0.4550820282877429
140.23145214205857	10524	0.4572789989916341
121.45498570032684	10906	0.475340739675214
103.51140040920876	11217	0.5037316811282694
87.01583171398704	11348	0.5355757666313912
73.03586890430978	11416	0.5551990153619767
63.32007847653515	11388	0.5481996464563633
60.011807418909534	11187	0.536116566024651
64.12026412419934	10778	0.5168644208595681
74.41695484462844	10546	0.5053035538590748
88.74921808863107	10409	0.5092545544912295
114.40449733788564	10176	0.5276379180672555
127.87069806358564	10151	0.5243328456824728
142.22095913550925	10175	0.5049834290560802
157.12874035970202	10168	0.4867049515753403
172.34357940832157	10135	0.4746722455378586
172.34357940832157	10096	0.4586721832845914
157.12874035970205	10288	0.4568097075872395
142.22095913550925	10587	0.4625577770658459
127.87069806358568	10861	0.4792790717157962
114.40449733788564	11203	0.505946026249317
102.26715474110212	11384	0.533469362118138
92.06152624638788	11412	0.5440791328093177
84.54703078226238	11105	0.5316522499059825
80.51827568013462	10886	0.5218610862502372
80.51827568013464	10636	0.508793416934846
84.54703078226238	10413	0.5040223247973413
92.06152624638784	10289	0.5043749975511983
102.26715474110212	10117	0.5198666600472949
125.93195832035028	9997	0.5238572371071127
136.73057022642718	10071	0.5182126987832405
148.4745994860103	10057	0.5042223653793372
160.8468429688601	10136	0.5007222214088154
173.57691647154564	10135	0.4907046639912342
173.57691647154564	10198	0.4725538538474124
160.84684296886013	10225	0.4602649953237823
148.4745994860103	10380	0.4632875025459361
136.73057022642718	10750	0.4828756915475012
125.93195832035028	11099	0.5052247926408081
116.45594772165818	11364	0.5265150769535835
108.73791522639397	11181	0.5242096879623113
103.23839622772996	10921	0.5229326565713208
100.36540575381622	10595	0.5107376542468153
100.36540575381622	10437	0.5097535999395816
103.23839622772996	10237	0.5068712245927239
108.73791522639392	10000	0.4935571105782763
116.45594772165818	9976	0.5137994393786377
139.0650307373511	9777	0.4958223164602991
148.28643438462018	9865	0.5068911866407106
158.52712775309163	9987	0.5058613446741119
169.4207698417623	10233	0.5105998414693118
179.37500929625506	10385	0.5128643583206184
168.18893267345885	10393	0.4798585684284887
157.35055931337902	10475	0.4636839642368038
147.2045383992137	10559	0.4903825716760766
138.1201425007049	10880	0.5023520071162476
130.489849699459	11023	0.5073891725900177
124.70902446367472	10938	0.5178268485188818
121.13110002566016	10703	0.5221120084508315
120.00393611847733	10393	0.5158281086046619
121.4109085627371	10163	0.506567528032462
125.24835447929225	9912	0.4917787665990031
131.2534046807239	9823	0.5005518660100772
153.2803841662292	9713	0.5180779874410334
161.82677743068712	9886	0.5159213009529281
171.50939738695757	10179	0.5249409551323657
178.2903784416489	10400	0.5179878143367358
168.19367495845944	10591	0.4815907016814727
158.82145769949827	10354	0.479951268961943
150.788828303783	10567	0.5008868196751273
144.67907778269625	10650	0.5028006142204566
140.98710893655306	10584	0.5202906331785865
140.03969419337636	10330	0.5266408200265409
141.924577778934	10013	0.5126946044840245
146.46881358736135	9776	0.5031414064385441
167.9629647722318	9680	0.5049742523820812
176.0564120370669	10072	0.5329041229935962
175.0886062943582	10644	0.5057608126218506
167.18270738037293	10329	0.4977672487636153
161.78559159202234	10411	0.5078965486992998
160.0062927947551	10293	0.5256164861218979
162.2218902494579	9821	0.5098024683243323
180.0	9653	0.4749291450034827
100.0	10473	0.4823873667882754
126.6047486124842	10217	0.5160035930464357
177.18641304129568	10050	0.4965576390482438
132.21429446710485	10536	0.4919218669552205
82.05292274003102	11153	0.5166081016657182
34.75493623554208	11953	0.5904975458960057
30.286110944760296	11874	0.5978326422394847
76.55863726347383	10533	0.5109865706668841
119.35103894950818	10281	0.5191958055162756
147.17257725665357	10198	0.5137724967228824
175.30171140995614	10052	0.4883185357479995
156.52985049539748	10176	0.4737380193586882
128.56913596351578	10711	0.4914248050026698
101.1827049746568	11060	0.5013980804579486
75.15508787234566	11215	0.516513879372719
52.673829435937	11589	0.5604219952402081
40.29858729208794	11643	0.5664956933149911
46.89698955249652	11267	0.5402740327487797
67.07642430200472	10556	0.5119569255935265
92.29343598323403	10194	0.5052125324614855
121.45498570032682	10156	0.5142541525857406
140.23145214205854	10119	0.5240058430049547
159.46916951375937	10126	0.5076270654873831
178.9174736126085	10130	0.4941446193382885
161.62359194897198	10092	0.4729100814301846
142.35150849080705	10338	0.4735581058964607
123.50845387115544	10649	0.4768205403155173
105.44784906725532	10926	0.4906011226749105
88.74921808863111	11131	0.5129936171610102
74.41695484462844	11347	0.5424514937194569
64.12026412419928	11332	0.5422844128478547
60.01180741890951	11093	0.5248381790044139
63.3200784765351	10689	0.5083644452407314
73.03586890430974	10296	0.4772084364284329
87.01583171398701	9995	0.4866191377919611
103.51140040920868	10031	0.5005760214114832
127.87069806358568	10015	0.5167181893927766
142.22095913550925	10110	0.526976086178
157.12874035970202	10133	0.5142208734618983
172.34357940832157	10182	0.4889090312273023
172.34357940832157	10135	0.4816828578865355
157.12874035970202	10186	0.4716792100156103
142.22095913550925	10467	0.4702480980027856
127.87069806358568	10636	0.4745888060037876
114.40449733788564	10835	0.4903384059909968
102.26715474110212	11044	0.5119100642944591
92.06152624638784	11161	0.5335808818411623
84.54703078226235	11070	0.5307036557422561
80.5182756801346	10945	0.5221363300902673
80.5182756801346	10660	0.501570232336676
84.54703078226235	10264	0.4872588340747214
92.06152624638784	10047	0.4717926380733169
102.2671547411021	9937	0.4815971502291176
114.40449733788562	9987	0.5069810492657755
136.73057022642718	9924	0.517866317741894
148.4745994860103	9974	0.5143080854579073
160.84684296886013	10021	0.5058385848607082
173.57691647154564	10048	0.485045437299936
173.57691647154564	10000	0.4910905529854233
160.84684296886013	10245	0.4822475683984101
148.4745994860103	10397	0.4728479657265393
136.73057022642718	10576	0.4757438862702353
125.93195832035028	10744	0.4859982481822372
116.45594772165818	10995	0.5129601241547262
108.73791522639392	11097	0.5236437165377416
103.23839622773	10934	0.5235479419929275
100.3654057538162	10698	0.51399207407708
100.3654057538162	10472	0.5061845608705591
103.23839622772998	10209	0.4988748401676848
108.73791522639392	9988	0.4873123322414295
116.45594772165816	9995	0.4825395607270293
125.93195832035028	9923	0.498624401927946
147.2045383992137	9770	0.5014156593778921
157.35055931337902	9692	0.5022977557177247
168.18893267345885	9879	0.5097585334857254
179.37500929625506	9930	0.5087673180417784
169.42076984176234	10261	0.512718253782808
158.5271277530916	10409	0.4939798107668741
148.28643438462018	10655	0.4885071363173177
139.0650307373511	10643	0.4928896992559315
131.2534046807239	10828	0.5071373331664215
125.24835447929225	10833	0.5104397770604028
121.41090856273712	10710	0.5093115849991607
120.00393611847733	10491	0.5102674104107809
121.13110002566016	10279	0.5055337831315104
124.70902446367468	10026	0.5078446010980122
130.489849699459	9972	0.5061184464451773
138.12014250070487	9815	0.4979783279519499
158.82145769949824	9606	0.4999519026636019
168.19367495845944	9671	0.5034267484916172
178.29037844164887	9929	0.5235471950685509
171.50939738695757	10323	0.5252695386372451
161.82677743068712	10590	0.5105105245480559
153.28038416622925	10506	0.4928106961335112
146.46881358736135	10465	0.5032044197007758
141.924577778934	10435	0.5035450824754413
140.03969419337636	10461	0.5124014154649393
140.98710893655303	10303	0.5172742487251506
144.67907778269625	10109	0.5230684459161451
150.78882830378296	9783	0.495946428711853
170.91247308949897	9561	0.5097007970089749
179.50393700323357	9917	0.5231026099335697
171.80920938711392	10569	0.5395734450554243
164.71145988741117	10413	0.4913572795064247
160.62445240513313	10351	0.49988942516918
160.40060363003562	10411	0.52670690706742
164.0875259478411	9856	0.5180676987057956
180.0	9749	0.4891194525975679
120.0	10293	0.4719486292968859
146.25061668846638	10156	0.5136391743923696
163.11935612850544	10131	0.4950258152101238
112.6127555397301	10583	0.4924133125751362
62.94989777837098	11364	0.5289895858458139
21.74160415745064	12293	0.6257806081012852
47.0968557857458	11217	0.5566449171963942
95.89482744254408	10286	0.502772773786215
137.84814545182678	10183	0.5191747786012806
165.9093476337366	10133	0.5053350420716036
165.9093476337366	10084	0.4918428670342936
137.84814545182678	10368	0.4934431272130801
110.21358731079212	10810	0.5058720594172454
83.59445023255736	11055	0.5153213695488567
59.50832112211906	11297	0.5348188877485052
42.61192517632741	11600	0.5693218317845129
42.61192517632734	11383	0.5463730461356332
59.50832112211898	10740	0.5063498447778824
83.59445023255729	10167	0.5021455145712382
110.2135873107921	10041	0.501803500720309
138.11697407757552	10044	0.5148391455865481
157.31729814595818	10071	0.5221968435959063
176.75254969363428	10101	0.5063106442440707
163.78027819084173	10085	0.4994802848624773
144.47675465202047	10156	0.4860790527127328
125.57136412993614	10434	0.5027849331155559
107.40069378212348	10705	0.4927131297371768
90.5111081087618	10889	0.5051801593764849
75.84715962899703	11145	0.5201629704107581
64.99770548604766	11197	0.5389867724848222
60.10618262859341	11105	0.5382949528423849
62.60014118222273	10677	0.510672374811226
71.70679505547709	10291	0.4810159039392757
85.3127619425533	9997	0.4731036047035719
101.59238066836647	9907	0.4806839815508663
119.41156520940945	9989	0.4942442157651457
142.22095913550922	9998	0.5129809336660164
157.12874035970202	10075	0.519188828759755
172.34357940832157	10133	0.519226349093606
172.34357940832157	10102	0.5070156718062817
157.12874035970202	10144	0.4867058852570186
142.22095913550925	10181	0.4951663728837425
127.87069806358568	10439	0.4884407434453147
114.40449733788564	10632	0.4942122071513525
102.26715474110212	10775	0.5034613134901673
92.06152624638784	10955	0.515676050678692
84.54703078226234	10866	0.5189995075739362
80.5182756801346	10740	0.5107720965900283
80.5182756801346	10671	0.503600419744914
84.54703078226235	10293	0.4825124850231627
92.06152624638786	10087	0.4731875373317664
102.26715474110212	9883	0.4710697950650928
114.4044973378856	9908	0.4876719428176832
127.87069806358564	9950	0.4996353420732135
148.4745994860103	10022	0.5180818549455866
160.8468429688601	9996	0.5067951041779584
173.57691647154564	9979	0.5089441199162018
173.57691647154567	10038	0.4977131067749432
160.84684296886013	10023	0.4908843376619435
148.4745994860103	10161	0.5022518575305085
136.73057022642718	10381	0.4960868557412479
125.93195832035028	10667	0.4910127204189589
116.4559477216582	10773	0.4975487769983054
108.73791522639392	10770	0.5099630637551227
103.23839622772998	10770	0.5039146088598015
100.3654057538162	10617	0.5039116860087116
100.36540575381622	10374	0.4908203920377463
103.23839622772996	10264	0.4958579502519248
108.73791522639392	10104	0.4998952935487977
116.45594772165816	9916	0.4904978158520502
125.93195832035026	9900	0.5017790200513116
136.73057022642718	10109	0.5110317344711007
156.18251198880623	9897	0.5039686511156453
166.9613722102158	9740	0.4999495925907599
178.1252510138168	9771	0.5028448761831019
170.6564269267438	9871	0.505015806246829
159.71173161539804	10032	0.511646910206704
149.38088721457763	10316	0.510387546856458
140.02731373517716	10651	0.5050026335554539
132.03929622189153	10670	0.5064590934787527
125.81454464221396	10753	0.5088052055685554
121.72088955268116	10655	0.5139957837039582
120.03541944760669	10508	0.5073430599475911
120.88172026949933	10297	0.5014419361048145
124.1969983988547	10256	0.5002960842273174
129.7491672541524	10116	0.5061477038969081
137.1931996689838	10045	0.5110591174133973
146.13572273730367	10136	0.5179966865020961
164.95847674333174	9663	0.4962063691657821
174.88263561500167	9507	0.4940635413804058
174.88263561500167	9703	0.5081429123348283
164.95847674333172	10059	0.5266617485414611
155.96520714893546	10416	0.5229801481633208
148.51162343615562	10612	0.523737603537456
143.15937530274047	10527	0.5027024731645184
140.35661561533004	10390	0.4982270249417918
140.35661561533004	10317	0.5135729002565904
143.1593753027404	10289	0.5263638382608574
148.51162343615562	10205	0.5337756947368136
155.96520714893543	9909	0.5211747119249768
174.1321687292421	9621	0.5005010025404155
177.0339095433329	9772	0.5104964411049528
168.772963051586	10178	0.5346900862425159
162.70166978942484	10510	0.4997104396674444
160.05647763544945	10332	0.497506355745344
161.39545662497753	10440	0.5273773097338833
166.43438644022177	9991	0.5330345612515012
180.0	9820	0.5001557700000188
140.0	10313	0.4713856237689415
165.93214200370738	10116	0.4990889035172365
143.44141663698997	10140	0.4994553066114179
93.11595111239755	10713	0.5012223061405916
44.537488990593765	11637	0.5572700839624825
23.006841712462663	12208	0.6270030088604145
65.65327373162172	10723	0.5395627193837695
115.41078046825928	10169	0.4955026846697492
156.52985049539743	10089	0.516263338179602
175.30171140995614	10149	0.5113007722324747
147.1725772566536	10089	0.5036806594851637
119.35103894950818	10379	0.502645740658454
92.29343598323406	10905	0.5088242268341735
67.07642430200472	11066	0.521237578460064
46.89698955249661	11519	0.562925077137059
40.29858729208794	11486	0.5644506627188615
52.673829435937	10966	0.5258396025066442
75.1550878723456	10342	0.5034173825876875
101.1827049746568	10009	0.492831994208909
128.56913596351578	10016	0.5037257784534358
155.16827232655095	10166	0.5295464745379459
174.58801269498332	10204	0.5225656274217177
165.9389473444593	10109	0.5103806552466474
146.6068179645195	10014	0.5069566975358475
127.64314312299518	10210	0.5065904430143162
109.36896388918052	10532	0.5082512560351631
92.29979626077927	10771	0.4977568723835562
77.32370342679934	10905	0.5154897244251165
65.94928725175926	11038	0.5362931235341726
60.29448648532789	10989	0.5386518453941842
61.96327632100788	10751	0.5197613326410738
70.4327303603849	10382	0.4893230387852049
83.64193403076271	10071	0.4719478365833661
99.69188933540056	9874	0.4861982406330611
117.3788327538873	9984	0.4913826606819342
136.00847996008247	10097	0.5190654844908033
157.12874035970202	10213	0.533554074853784
172.34357940832157	10268	0.5307801161419095
172.34357940832157	10200	0.5196582630877522
157.12874035970205	10057	0.5160897408180336
142.22095913550925	10105	0.5046289950593409
127.87069806358568	10166	0.5004513848419793
114.40449733788566	10383	0.4927295813458355
102.26715474110216	10535	0.4927238070850233
92.06152624638784	10692	0.4958575778240609
84.54703078226235	10723	0.5155352539610745
80.5182756801346	10633	0.5136582778903884
80.51827568013462	10515	0.5010601917258983
84.54703078226238	10392	0.4866796396268931
92.06152624638786	10153	0.4790904030079383
102.26715474110212	9920	0.4680387051155961
114.40449733788562	9901	0.4854309971926356
127.87069806358564	10021	0.5110774054220727
142.22095913550922	10066	0.5271671424259929
160.8468429688601	10274	0.5349241752953696
173.57691647154564	10061	0.5108135659325743
173.57691647154564	9975	0.5016238226043356
160.84684296886013	9929	0.5045726287580314
148.4745994860103	9984	0.5051710468668412
136.73057022642718	10079	0.5049790284328874
125.93195832035028	10244	0.4951097047929283
116.4559477216582	10516	0.5068711736242638
108.73791522639392	10647	0.5054029272367105
103.23839622772998	10574	0.5109912280346521
100.36540575381622	10589	0.5056194431019028
100.3654057538162	10497	0.5004768407975513
103.23839622772998	10305	0.4848712847984381
108.7379152263939	10193	0.4902898716756557
116.4559477216582	10050	0.4958758620997059
125.93195832035026	9985	0.5002812319806244
136.73057022642715	10014	0.5206543249610184
148.4745994860103	10147	0.537482911733391
165.7385476501349	10147	0.5314082581705654
176.87616223919488	9821	0.4927296509826367
171.89544931642715	9717	0.494012384901497
160.90388910471648	9753	0.501626457755826
150.48737754430965	9941	0.5112226546281643
141.00644246347363	10107	0.5083169685529506
132.84698349552778	10491	0.5256371912978957
126.40713622001074	10565	0.5115069104840566
122.060761497569	10556	0.5140652608759523
120.09835616326563	10522	0.5116039118448207
120.66299955212708	10406	0.5046321810379474
123.71270393365708	10218	0.49564811282001
129.0318874957354	10185	0.504874406195392
136.28475398947438	10156	0.5161455488463543
145.0805148939384	10191	0.5307348566851122
155.02347548882742	10221	0.5374975749194331
171.50939738695757	9790	0.5134288843118548
178.29037844164887	9557	0.489446145247295
168.19367495845944	9553	0.4942663503715844
158.82145769949824	9896	0.517973210434644
150.788828303783	10173	0.5283944648216697
144.67907778269625	10453	0.5260320778716814
140.9871089365531	10532	0.5079708279190154
140.03969419337636	10431	0.4988178116932957
141.924577778934	10372	0.5082246045044807
146.46881358736132	10220	0.5244659536416253
153.2803841662292	10209	0.5419123324143713
161.82677743068712	10166	0.5356060434661866
177.52549090557284	9665	0.5040119227302721
173.65929801133615	9557	0.5041997670487572
166.07196339689713	9881	0.5285338194933334
161.21742839591303	10501	0.524971583843322
160.10042341999073	10235	0.5011826784208349
162.95820225044463	10290	0.5231344299313012
169.18867373987177	10274	0.5403081550288393
180.0	10007	0.4989772603805535
160.0	10235	0.4738824600109952
174.37287888323314	10064	0.4943291856466781
123.80293280978884	10143	0.487644477070453
73.8169808009442	10887	0.4995757650379195
28.21208852113278	12157	0.6014743131063655
37.11796883585779	11689	0.595032999483519
84.8138061868376	10434	0.518029182177713
135.02279301408487	10075	0.4957911171535317
175.30171140995614	10032	0.5224955311568583
156.52985049539748	10023	0.5030577635928097
128.56913596351578	10092	0.500651138126916
101.18270497465682	10464	0.5024828099637789
75.15508787234563	10929	0.5124590087246331
52.673829435937	11449	0.5451508070837177
40.29858729208794	11612	0.5776183364542614
46.89698955249655	11182	0.5572896758176978
67.0764243020047	10625	0.5230149614548661
92.293435983234	10115	0.5069246887538664
119.35103894950817	9907	0.4916325952847465
147.17257725665357	9927	0.5043857418262275
172.42412174161709	10036	0.5394896871613766
168.0993240586369	10043	0.5247157213803507
148.74134028078376	9917	0.5061972475739366
129.72324737703843	9978	0.5016284693513932
111.35174671402736	10274	0.5056931800687277
94.11367933724412	10647	0.5115808101092788
78.84392631570164	10915	0.5121906018811929
66.97181462049758	11004	0.5286448319474192
60.5758362627222	10990	0.5469877412890835
61.41209205333322	10799	0.5432013835908714
69.21676253993975	10566	0.5179576112806964
82.00538994166014	10291	0.4991121019040234
97.81109718700424	9942	0.4899610422009465
115.35746615624215	9905	0.4875308280546771
133.90639411443703	9927	0.5048308603238241
153.02239464787516	9964	0.526572828179256
172.34357940832157	10161	0.5359550327925915
172.34357940832157	10215	0.5370930729997105
157.12874035970202	9971	0.51844104846689
142.22095913550925	9883	0.5068439934363811
127.87069806358568	9986	0.5168139445268696
114.40449733788564	10170	0.5180963992302716
102.26715474110216	10378	0.5095984459208276
92.06152624638786	10479	0.4971946761644357
84.54703078226238	10651	0.5161221135485814
80.51827568013462	10661	0.5259920707846631
80.51827568013462	10509	0.520696654398711
84.54703078226235	10401	0.5052701855692252
92.06152624638788	10279	0.4965205257370483
102.26715474110212	10076	0.4821289539207014
114.40449733788566	9896	0.4870710947280251
127.87069806358568	9875	0.5014567171972578
142.2209591355092	10031	0.5224582976118315
157.12874035970202	10022	0.5391277661821045
173.57691647154564	10250	0.5569795415722479
173.57691647154567	10242	0.5433269040482566
160.8468429688601	9986	0.5130951123742157
148.4745994860103	9900	0.5059338382883448
136.73057022642718	9897	0.5172088766339165
125.93195832035028	10011	0.5089999540706989
116.45594772165818	10073	0.4993735566558402
108.7379152263939	10259	0.5002252684284529
103.23839622772994	10444	0.5088791285255256
100.3654057538162	10433	0.522685554435508
100.3654057538162	10454	0.514781436993473
103.23839622772996	10481	0.5165773511645444
108.73791522639392	10315	0.5055315882327427
116.45594772165816	10107	0.4867659998673471
125.93195832035028	10041	0.4942873866518187
136.73057022642718	9907	0.511091694820573
148.47459948601028	10004	0.5347621608215293
160.8468429688601	10075	0.5438233428675087
175.62818975276124	10128	0.5722836956026943
173.1373843349625	10099	0.5327326792022098
162.10312218463315	9766	0.4953407790888108
151.60539024728152	9671	0.5017114640558109
142.00186996392648	9747	0.492577414114175
133.67592174843372	9889	0.5029942255539348
127.02565677211784	10164	0.5073818410745758
122.43021870006054	10268	0.5100096049561275
120.1926864939812	10328	0.512560560390573
120.47514123892417	10393	0.516642605633387
123.25655133909912	10327	0.515409816426142
128.33853373061186	10191	0.5152059742896039
135.39535775223914	10050	0.5057384275269394
144.03944622620796	10155	0.5195870910589347
153.87394364034958	10096	0.5363242959005998
164.52092082640843	10268	0.553064748848109
178.29037844164887	9984	0.5359022444577435
171.50939738695757	9698	0.4977427072266889
161.82677743068714	9583	0.499698850387118
153.28038416622925	9790	0.5080894505763401
146.46881358736135	9983	0.5191247836981299
141.924577778934	10097	0.5202384747146642
140.03969419337636	10378	0.5163156142746368
140.98710893655306	10388	0.4958727122687711
144.67907778269625	10279	0.5115808754962576
150.788828303783	10111	0.5137712341253217
158.82145769949824	10229	0.5465465139994029
168.19367495845944	10268	0.5421343105804646
179.00817306033895	9754	0.5316222039823777
170.47241280511443	9579	0.5060644082187994
163.7896916360683	9770	0.5115923757228076
160.30689612033188	10293	0.5341703188986837
160.7548342205028	10364	0.4939888345915189
165.03824673315074	10271	0.5123930481048476
172.26549975903578	10380	0.5384610515245003
180.0	10280	0.4964416201169428
180.0	9509	0.4099630997495766
154.6831889286044	10027	0.4900687389601236
104.23871799876495	10261	0.4810749426233573
54.93420739564807	11230	0.5252943118477587
19.99999999999995	12302	0.6081330515557765
54.93420739564807	11254	0.5611921610067264
104.24164449640708	10301	0.5030870928730117
154.68712506983624	10075	0.4961456751608151
165.90934763373656	9893	0.5035110725404072
137.84814545182678	9911	0.4914991799589484
110.2135873107921	10046	0.4887683745505524
83.5944502325573	10504	0.4907849931647449
59.50832112211903	11234	0.5316772839164782
42.61192517632734	11675	0.5800010613222228
42.6119251763273	11526	0.5771611364689592
59.50832112211906	11008	0.5485065770340112
83.59445023255734	10398	0.5274767525720927
110.21358731079206	10072	0.4957403100019425
137.84814545182678	9888	0.4910280408792569
165.90934763373656	9884	0.4985084578154667
170.26113773177377	9902	0.5303801200433077
150.8799767462077	9949	0.5224320388444545
131.81116109776812	9868	0.4926972433909087
113.34818359846082	9958	0.4870849191585831
95.95125114811334	10345	0.4953465555730792
80.40529210818289	10750	0.5128311147133099
68.06205284778146	10960	0.5388153192687455
60.94893330829594	11142	0.5467572825718457
60.94893330829594	11031	0.5588402508548699
68.06205284778146	10718	0.5361636063553109
80.4052921081829	10465	0.528436624753656
95.9512511481133	10205	0.5127648835822101
113.34818359846082	9996	0.5006795219172702
131.8111610977681	9874	0.5016059833935554
150.8799767462077	9786	0.5025821891023827
170.26113773177374	9759	0.5204132882343383
172.34357940832157	9922	0.5300290839478359
157.12874035970205	10048	0.5334071805106171
142.22095913550925	9896	0.5067178577240196
127.87069806358568	9796	0.4891127233177937
114.40449733788562	9805	0.4729786518708824
102.26715474110212	10133	0.5157635002727474
92.06152624638784	10423	0.5106628001296081
84.54703078226235	10534	0.5130722583070645
80.5182756801346	10614	0.5157802016697182
80.5182756801346	10611	0.5284709975666233
84.54703078226235	10383	0.5200253640095363
92.06152624638784	10304	0.5109068144490007
102.26715474110216	10270	0.5191355540745922
114.40449733788562	9954	0.4752892521257602
127.87069806358568	9949	0.5054036495945095
142.22095913550922	9873	0.5087779290501457
157.12874035970202	9886	0.5150461981746904
172.34357940832157	9852	0.5287670800492206
173.57691647154567	10012	0.5516313613587542
160.84684296886013	10126	0.5461179353878419
148.4745994860103	9985	0.5224504864547874
136.7305702264272	9857	0.5037869494818452
125.93195832035026	9637	0.4769289904270323
116.45594772165816	9983	0.5173398833412504
108.73791522639392	10059	0.5028640750240021
103.23839622772994	10178	0.5014564740524097
100.3654057538162	10217	0.5051049134289731
100.3654057538162	10212	0.5116171976687417
103.23839622772998	10231	0.5245838041455682
108.7379152263939	10195	0.505360460915181
116.4559477216582	10272	0.5079834324434408
125.93195832035026	9930	0.4731978124512195
136.73057022642718	10014	0.5078459955928915
148.4745994860103	9887	0.518191185556295
160.8468429688601	9922	0.5258963642526105
173.57691647154564	9990	0.5356031849638074
174.38178099630795	10231	0.5615974644082288
163.3089564237255	10115	0.5509972241335891
152.73441446726457	9994	0.5091253417816974
143.0130517611909	9657	0.4887256608864706
134.52556317719427	9728	0.4922365337981278
127.6696213586392	9851	0.5004524538654489
122.82893229577914	10027	0.5023869509218353
120.31832106576428	9963	0.4898839803879933
120.31832106576428	10091	0.5071459635030167
122.82893229577914	10197	0.5136313205365923
127.6696213586392	10254	0.5112220875067182
134.52556317719427	10160	0.5150193972927131
143.0130517611909	10023	0.5166288458931088
152.73441446726454	9992	0.5192331087033072
163.3089564237255	10045	0.533485239334165
174.38178099630792	10133	0.5410464432726994
174.88263561500167	10273	0.5396903431075992
164.95847674333172	9841	0.5232660711013956
155.96520714893546	9642	0.4924730974091318
148.51162343615562	9677	0.5064009772988955
143.1593753027404	9859	0.5195592369921753
140.35661561533007	9894	0.5052693006151334
140.35661561533004	10089	0.5210429422391443
143.1593753027404	10261	0.503941484797188
148.51162343615562	10287	0.5032764347247115
155.96520714893543	10089	0.512667620337648
164.95847674333172	10073	0.524687377650456
174.88263561500167	10167	0.541795980820917
175.57108732596555	10046	0.5404180105520839
167.56902977749806	9690	0.5058625556432801
161.99812073899471	9678	0.5038031208489301
160.00000000000003	9792	0.4898551638741165
161.9981207389947	10331	0.5015378042894796
167.56943948044278	10211	0.5120883941979089
175.57176501288947	10358	0.5501999046766173
180.0	9857	0.4197707270584572
160.00000000000003	10167	0.4657802930874646
135.01886429302493	9988	0.4767354398346795
84.81090734578889	10408	0.4865855681510844
37.11796883585779	11683	0.574796835034632
28.212088521132728	12098	0.6233039369775797
73.8169808009442	10811	0.538421311603692
123.80587411204576	10252	0.4993073173707075
174.37681796644043	9986	0.4981392630379456
147.17257725665357	9783	0.482254519873091
119.35103894950817	9844	0.4816843001522213
92.29343598323403	10056	0.4802850110985676
67.0764243020047	10745	0.5064144702303779
46.89698955249655	11418	0.5621541644729783
40.29858729208794	11694	0.586165832257973
52.67382943593695	11404	0.5700769928765022
75.15508787234563	10795	0.5526742778788164
101.1827049746568	10403	0.5174271649016864
128.56913596351572	10163	0.5029175527512861
156.52985049539748	9949	0.492894557323491
175.30171140995614	9812	0.4881334915935408
153.02239464787522	9708	0.5065545134702547
133.90639411443706	9811	0.497356166231498
115.35746615624218	9801	0.4714661367776051
97.81109718700424	9869	0.4784754155524934
82.00538994166017	10364	0.4919643218757742
69.21676253993974	10875	0.523758200849515
61.41209205333322	11121	0.5464388964095823
60.57583626272225	11171	0.5586015103953091
66.97181462049758	10910	0.5473536322708581
78.8439263157016	10604	0.5374018767037234
94.11367933724416	10365	0.5300224294169662
111.35174671402729	10230	0.5170694044777011
129.7232473770384	9984	0.5097599238054031
148.7413402807837	9903	0.5078991067020754
168.0993240586369	9726	0.4953613148523248
172.42412174161709	9613	0.4963886285333767
157.12874035970202	9863	0.5235388195624483
142.22095913550925	9850	0.5199584351152006
127.87069806358568	9807	0.5020251466212275
114.40449733788566	9752	0.4821666423115692
102.26715474110212	9925	0.4916451026858149
92.06152624638784	10261	0.50379388499726
84.54703078226235	10589	0.521321703344147
80.5182756801346	10714	0.5296823714121788
80.5182756801346	10750	0.5351081220408994
84.54703078226235	10583	0.5323985054706313
92.06152624638786	10291	0.5226461935404878
102.26715474110212	10073	0.5133452301188726
114.40449733788564	10084	0.5119869916434476
127.87069806358564	10084	0.5144386227767139
142.22095913550925	9905	0.5154605613233287
157.12874035970202	9823	0.5069772324608759
172.34357940832152	9714	0.5108703609443082
172.34357940832157	9724	0.5170940986693545
160.84684296886013	9993	0.5393585172640175
148.4745994860103	9946	0.529350123111307
136.73057022642718	9858	0.5136390158252446
125.93195832035032	9866	0.4844322476345056
116.45594772165818	9775	0.4781422007739253
108.7379152263939	10013	0.4974015868234797
103.23839622772996	10276	0.5121747770583583
100.3654057538162	10268	0.5118346504319083
100.3654057538162	10189	0.5080124974377604
103.23839622772994	10102	0.510800010785187
108.73791522639388	10047	0.5170428151922724
116.45594772165816	9871	0.5001203203926268
125.93195832035028	10018	0.4998550856891336
136.73057022642715	10142	0.5090188995714753
148.4745994860103	9986	0.5132749551037747
160.8468429688601	9873	0.5222393442181189
173.57691647154562	9884	0.5424865688665789
173.57691647154567	9857	0.5324263260090334
164.52092082640846	10141	0.5344535946505791
153.87394364034958	10169	0.532219377983602
144.039446226208	10021	0.5101588367109938
135.39535775223914	9832	0.4931840465655278
128.33853373061186	9743	0.4894663656165974
123.2565513390991	9970	0.5013825820755351
120.4751412389242	10018	0.5113609691956785
120.19268649398124	9900	0.4930226925559007
122.43021870006052	9876	0.4987737149013216
127.0256567721178	9903	0.5101749669389125
133.67592174843372	10011	0.5057227199080916
142.00186996392645	10078	0.4955838168478964
151.60539024728152	10077	0.5090099418405853
162.10312218463312	9961	0.5227731879744792
173.1373843349625	9937	0.5317025107862762
175.62818975276127	10028	0.5344169435493091
168.19367495845944	10196	0.5364693641764928
158.82145769949824	10149	0.5240471346627753
150.78882830378296	9746	0.499091816484633
144.67907778269625	9754	0.5017907931084203
140.98710893655306	9805	0.5112399267091267
140.03969419337636	9833	0.493045592948785
141.92457777893398	9801	0.505958268680002
146.46881358736132	10029	0.5133771009780298
153.28038416622925	10257	0.5020211333545527
161.82677743068712	10095	0.503706381162079
171.50939738695757	9886	0.5084170705029895
178.29037844164887	10124	0.5393791524824072
172.26485824213484	10343	0.533357459846433
165.03789906763683	9779	0.5132061056682228
160.7548342205028	9638	0.5112354504281592
160.30689612033188	9768	0.507103506393466
163.78969163606834	10232	0.524057253688426
170.47287189863724	10202	0.4992103538294677
179.0088668162745	10180	0.5225647056461268
180.0	10411	0.4732608339993989
140.00000000000003	10260	0.4573512138366787
115.40686577861626	10033	0.4733417633987035
65.65043181537406	10760	0.5098762901056125
23.006841712462727	12264	0.6300083734858635
44.53748899059379	11620	0.583622185707776
93.11595111239752	10595	0.5187681152897274
143.44436604520706	10285	0.5100428681424579
165.92820370535438	10013	0.4937468352291232
128.56913596351578	9728	0.4674880604497089
101.1827049746568	9897	0.4750981156268726
75.15508787234562	10363	0.4889776074699508
52.67382943593697	11050	0.5299663868465111
40.29858729208794	11628	0.5738269625847495
46.896989552496585	11643	0.5802395767789813
67.0764243020047	11183	0.5732429868754875
92.29343598323403	10752	0.5409014162256616
119.3510389495082	10425	0.5250728976916439
147.17257725665357	10379	0.5079333295203312
175.30171140995614	9913	0.4832841059334108
156.52985049539748	9841	0.4781277915671397
136.0084799600825	9765	0.4898226591650968
117.37883275388732	9780	0.4712288269231004
99.6918893354006	9794	0.4646161680394025
83.64193403076271	9967	0.4606405092991155
70.43273036038494	10578	0.4949068691079452
61.96327632100788	11007	0.5321632295638813
60.29448648532789	11334	0.5603067842757367
65.94928725175923	11216	0.5582891748982913
77.32370342679933	10823	0.5467276893659364
92.29979626077927	10590	0.5374509487804568
109.36896388918052	10369	0.5334479610854626
127.64314312299514	10200	0.5313749989784101
146.60681796451948	10153	0.5267822860962333
165.93894734445925	10059	0.5122210212966131
174.58801269498335	9854	0.5021373152699814
155.16827232655098	9745	0.4859875482017656
142.22095913550922	9844	0.4975871464690959
127.87069806358568	9817	0.4946197154830336
114.40449733788566	9822	0.4757255444718005
102.26715474110212	9771	0.4577588922281085
92.06152624638786	10055	0.470765802589888
84.54703078226235	10445	0.4998485955022879
80.5182756801346	10880	0.5285383110998271
80.5182756801346	11013	0.5472019922093729
84.54703078226235	10774	0.5435569125193279
92.06152624638784	10428	0.5213318642205422
102.2671547411021	10200	0.5179165195869727
114.4044973378856	10055	0.5160201505220271
127.87069806358568	10095	0.5097806908346836
142.22095913550922	10123	0.5179197985326782
157.12874035970205	10058	0.5155383578367642
172.34357940832157	9971	0.5148168441336698
172.3435794083216	9820	0.5199410410749203
157.12874035970202	9740	0.5047517160802348
148.47459948601033	9822	0.5102519591550828
136.73057022642715	9882	0.510406519819372
125.93195832035026	9812	0.4941148665047373
116.4559477216582	9787	0.473865163824884
108.73791522639392	9882	0.480218045234239
103.23839622772998	10126	0.5031604635103508
100.3654057538162	10450	0.5302917872924642
100.3654057538162	10476	0.5313857523620514
103.23839622773	10255	0.5169320150177206
108.73791522639392	10020	0.5072669435679095
116.45594772165816	9884	0.4999403506821726
125.93195832035028	9785	0.4932808082511706
136.73057022642718	9907	0.495910963421545
148.47459948601028	10007	0.5000238413092148
160.84684296886013	10009	0.5095254754604283
173.57691647154564	9924	0.5113215448593735
173.57691647154567	9912	0.5310787395859871
160.84684296886013	9837	0.5180032476310481
155.02347548882744	10012	0.5207457998699212
145.0805148939384	10114	0.5173025601906337
136.28475398947438	9985	0.503058947015723
129.03188749573545	9896	0.4950532807206133
123.71270393365712	9872	0.4868950092704258
120.66299955212706	10068	0.5137077927284419
120.09835616326563	10122	0.511145300551551
122.060761497569	9962	0.5029293784543655
126.40713622001071	9849	0.4884127485626853
132.84698349552775	9721	0.4872072433920226
141.0064424634736	9770	0.4882663348965563
150.4873775443096	10027	0.4946393544568936
160.90388910471648	10069	0.500279048164763
171.89544931642712	10052	0.5051425744648094
176.8761622391949	9852	0.5119483847464305
165.7385476501349	9936	0.5197094687011434
161.82677743068712	10233	0.5441385088695133
153.28038416622925	10208	0.5339018482468627
146.46881358736135	10045	0.5188726040877003
141.924577778934	9881	0.505121465163247
140.03969419337636	9840	0.5035782656566143
140.9871089365531	9839	0.4989697259903031
144.67907778269625	9738	0.488599608294761
150.788828303783	9771	0.5092104090258756
158.82145769949824	10065	0.4994689180037757
168.1936749584594	10150	0.4917783832260211
178.29037844164887	9968	0.492427330562845
171.50939738695757	9914	0.516957556972831
169.18808764978786	10467	0.5389515190365476
162.95792757440665	9995	0.5259233037454399
160.10042341999073	9758	0.5033385502514768
161.21742839591303	9659	0.4997666534845777
166.07196339689713	9963	0.5159685091422279
173.65979258775167	10264	0.4988301040120573
177.5248015444098	10134	0.5074544659832346
180.0	10267	0.4654207346597993
120.00000000000004	10275	0.4523812110631644
95.89093836489144	10186	0.4838149707941903
47.09415398646508	11259	0.5508308653061724
21.74160415745064	12214	0.6289078640728942
62.94989777837095	11129	0.5523015566194833
112.61275553973006	10504	0.5205823818146071
163.1223095404988	10256	0.5134378402387605
146.24668309701576	10091	0.4878401846581904
110.21358731079212	9896	0.4683950427219957
83.59445023255736	10118	0.4825134924947953
59.50832112211906	10723	0.494551549909023
42.61192517632734	11410	0.5600454880714698
42.611925176327375	11721	0.5822456396163881
59.50832112211903	11480	0.5715553300942107
83.59445023255734	11032	0.5499538830677341
110.2135873107921	10582	0.5261748308334636
137.84814545182675	10546	0.5202357046112167
165.90934763373647	10274	0.5118920836301262
165.9093476337366	10060	0.4897680571041899
137.8481454518268	9959	0.4797962475410382
119.41156520940947	9801	0.4740615580275657
101.59238066836647	9736	0.465322045957337
85.31276194255334	9963	0.4536902390775607
71.7067950554771	10299	0.4627930499085376
62.60014118222278	10810	0.5137330356665302
60.10618262859341	11247	0.5496036203800969
64.99770548604766	11387	0.5649791238388906
75.84715962899699	11161	0.5639862970863475
90.5111081087618	10874	0.5415948815805842
107.40069378212344	10579	0.532470145006942
125.57136412993611	10440	0.5225850983084841
144.4767546520204	10330	0.5215107996367503
163.7802781908417	10230	0.5209577622660444
176.7525496936343	10105	0.5086752825152551
157.3172981459582	9960	0.5011737861592307
138.11697407757558	9819	0.4868016000760021
127.87069806358568	9700	0.4836811335414474
114.40449733788569	9695	0.464802040897433
102.26715474110216	9887	0.4529557071645257
92.06152624638786	9936	0.4555983523604153
84.54703078226235	10188	0.4762301640845373
80.51827568013462	10656	0.5159288631115169
80.5182756801346	11101	0.548496197946554
84.54703078226234	11092	0.5699582102920031
92.06152624638784	10873	0.5586903249648839
102.26715474110212	10463	0.5378804286386955
114.4044973378856	10274	0.5207200257172777
127.87069806358564	10181	0.5171037268642064
142.22095913550922	10079	0.5141862112304177
157.12874035970202	10149	0.512183263879282
172.34357940832157	10055	0.5153434887292094
172.3435794083216	9982	0.5123668368603422
157.12874035970208	9809	0.5050384433659829
142.22095913550925	9669	0.493170625610264
136.7305702264272	9816	0.4940134458007772
125.93195832035028	9873	0.4871573166009008
116.45594772165816	9934	0.4803425064025088
108.73791522639392	9941	0.4795593712954565
103.23839622772994	10047	0.486273831927898
100.36540575381622	10412	0.5149155022847702
100.3654057538162	10677	0.5355777926106783
103.23839622772992	10675	0.5481113823661619
108.73791522639388	10384	0.5368721618964434
116.45594772165816	10094	0.520282948385113
125.93195832035023	9791	0.5075683479436265
136.73057022642712	9649	0.4935435036351281
148.4745994860103	9749	0.4961740940573003
160.84684296886007	9903	0.4981144866008625
173.57691647154564	9924	0.504832846829936
173.5769164715457	9879	0.5098783116834434
160.84684296886016	9783	0.5067155771489338
148.47459948601033	9756	0.4994355024531117
146.1357227373037	9990	0.5051119729344823
137.1931996689838	10134	0.5057529294441131
129.74916725415244	10112	0.5006345183368708
124.1969983988547	10042	0.5005399827747607
120.88172026949934	10115	0.5065795045666049
120.03541944760669	10155	0.5166540989083802
121.72088955268116	10205	0.5291851455119327
125.81454464221392	10067	0.5122155332930877
132.03929622189153	9843	0.4956986448081795
140.02731373517713	9516	0.4886863735260151
149.38088721457763	9465	0.480701012547902
159.71173161539804	9722	0.4798155129681643
170.65642692674376	10045	0.4907332247327692
178.12525101381684	10090	0.5049233010330668
166.96137221021587	9954	0.5039773732284869
156.18251198880628	9873	0.5090920163934682
155.96520714893546	10080	0.519536661775841
148.51162343615562	10256	0.5317677688934932
143.1593753027404	10200	0.5213758797927845
140.35661561533	10083	0.5198973318262965
140.3566156153301	9859	0.5070092769459993
143.1593753027404	9915	0.4999121384890138
148.51162343615565	9621	0.483094990823116
155.96520714893543	9543	0.4897020368737201
164.95847674333172	9756	0.4884775650835382
174.88263561500165	10038	0.4920502508336847
174.88263561500167	10070	0.4883837105155849
164.95847674333172	9927	0.5001182253058271
166.43387366928914	10326	0.5312770503698776
161.39526376049744	10275	0.5344356388308018
160.05647763544948	9923	0.5104027252068117
162.7016697894248	9721	0.4891317207785494
168.77296305158595	9717	0.4968069338850032
177.0344248428466	10157	0.503825646997454
174.13150412818567	10152	0.5034203368642407
180.0	10160	0.476983687746328
100.0	10427	0.4605979732039741
76.554797627279	10463	0.509341900488322
30.283869765950044	11896	0.5889838651201965
34.75493623554208	11912	0.5905925291500057
82.05292274003102	10954	0.5372463853450649
132.21429446710485	10586	0.5163239178733025
177.18345864576528	10190	0.5107367277411057
126.60082490063122	10137	0.4863397578146188
92.29343598323403	10022	0.4883059101398117
67.0764243020047	10442	0.4886511928395917
46.89698955249655	11214	0.5370950389388286
40.29858729208794	11708	0.5735658403187175
52.673829435937	11570	0.5679288079592427
75.15508787234562	11293	0.5548877597636942
101.18270497465676	10717	0.5313196101091086
128.56913596351578	10633	0.526465879298934
156.52985049539748	10591	0.5382406743320584
175.30171140995617	10335	0.5197936246421735
147.1725772566536	10284	0.5024072685392776
119.35103894950818	10023	0.4838706359055546
103.5114004092087	9841	0.4706089040431693
87.01583171398704	9938	0.4575351382692887
73.03586890430975	10194	0.4682162528703305
63.3200784765351	10618	0.4989951043756268
60.011807418909534	11198	0.537365086632715
64.12026412419934	11388	0.5634735770532714
74.41695484462842	11299	0.5657744889158159
88.74921808863111	11069	0.5638997445296795
105.44784906725532	10783	0.5538465733654555
123.50845387115548	10645	0.5472743688907744
142.35150849080708	10569	0.5324340745823566
161.62359194897192	10430	0.5299727545611471
178.9174736126085	10296	0.5188123194353258
159.46916951375945	10196	0.5083995761166122
140.23145214205854	10011	0.5059946583865613
121.45498570032686	9902	0.4901987813418491
114.40449733788564	9882	0.4724262456413213
102.26715474110212	9917	0.4620641374819446
92.06152624638784	10035	0.4645976512284575
84.54703078226235	10258	0.474867324592269
80.5182756801346	10607	0.5032893377773507
80.5182756801346	10832	0.5349416752287557
84.54703078226238	11099	0.5510725842688518
92.06152624638784	11222	0.5697079260256063
102.26715474110212	10986	0.5717865276634428
114.40449733788562	10557	0.5528396500031609
127.87069806358568	10344	0.5423941583507639
142.22095913550925	10124	0.5362824795271889
157.12874035970205	10139	0.5123504732524086
172.34357940832157	10059	0.5144931869210954
172.34357940832157	10085	0.5052030819628159
157.12874035970202	10038	0.5020802825874228
142.22095913550925	9986	0.4999698444483819
127.87069806358568	9896	0.4915355736178643
125.93195832035028	9883	0.4814207323270827
116.45594772165818	9975	0.4798013455893543
108.73791522639392	10115	0.4826633136862422
103.23839622772998	10300	0.4909232418879582
100.3654057538162	10327	0.5010147737293578
100.3654057538162	10548	0.5196705543266724
103.23839622772998	10733	0.5424874565487455
108.73791522639392	10865	0.5553085249792605
116.45594772165818	10638	0.5537127620834575
125.93195832035026	10333	0.5318374321717754
136.73057022642718	9887	0.5221346486498404
148.4745994860103	9626	0.5008138267259279
160.84684296886013	9562	0.4819877575078095
173.57691647154562	9732	0.4907001439039993
173.57691647154564	9850	0.4941280198847539
160.84684296886013	9961	0.4974629003969466
148.47459948601033	9911	0.5044110130721443
136.73057022642718	9902	0.49405487789818
138.1201425007049	9887	0.5012334255109488
130.489849699459	10063	0.4904420504086013
124.70902446367468	10255	0.4923050126486106
121.13110002566016	10280	0.5025915731626526
120.00393611847733	10358	0.5124355419813027
121.4109085627371	10396	0.525599901399406
125.24835447929227	10444	0.5368222705384845
131.2534046807239	10333	0.5389955735268197
139.0650307373511	10046	0.5164089031800595
148.2864343846202	9582	0.4952863128429539
158.52712775309163	9304	0.4694676854864265
169.4207698417623	9322	0.4568825068846867
179.37500929625506	9682	0.4727477742954182
168.18893267345885	10017	0.492916975943377
157.35055931337902	9948	0.494604797039362
147.2045383992137	9935	0.4989698563477839
150.78882830378296	10054	0.5077232338073222
144.67907778269625	10260	0.5080739357564108
140.98710893655306	10375	0.5191093126640532
140.03969419337636	10295	0.5230134137314194
141.924577778934	10131	0.5201527195741878
146.46881358736135	10047	0.5149145618653294
153.28038416622925	9822	0.4917928339801291
161.82677743068712	9497	0.4826318310247791
171.50939738695757	9499	0.4687700250928683
178.2903784416489	9844	0.4776779767960878
168.19367495845944	10080	0.4937992618874153
158.82145769949824	10049	0.4985856218243281
164.08710246210748	10225	0.5082764432636683
160.40049887228824	10476	0.5258897940924926
160.62445240513313	10065	0.5259309997185045
164.71145988741117	9933	0.5088209666818218
171.80920938711392	9642	0.4928987934207739
179.50341621588854	10088	0.5105211356027833
170.91185304849725	10236	0.4940009132927025
180.0	10067	0.4788918131043602
80.00000000000003	10672	0.4722256630302389
57.58932943538807	11055	0.5365515298090376
20.20097512442062	12306	0.6391095199956335
52.29486065965282	11549	0.5735364164749264
101.45309958530088	10744	0.5280477485477425
151.87304835882816	10556	0.5200481208141345
157.49186769833872	10386	0.5079662086952174
107.02311493958769	10277	0.487477209573497
75.15508787234562	10363	0.5017808167742323
52.67382943593697	10888	0.5130284642922399
40.29858729208794	11443	0.5543146253538811
46.89698955249655	11776	0.5762297245124213
67.07642430200471	11336	0.5611833661486295
92.293435983234	11020	0.5379500611133402
119.3510389495082	10884	0.5366543591917802
147.17257725665357	10903	0.5397483668937281
175.30171140995614	10670	0.545415759187333
156.5298504953975	10501	0.5249988999040376
128.56913596351578	10285	0.5034066660231503
101.18270497465682	10225	0.4957313420996642
88.74921808863112	10126	0.4823832895639755
74.41695484462844	10261	0.4765173020454358
64.12026412419934	10571	0.4921875575263355
60.011807418909534	10998	0.5179461813768201
63.3200784765351	11302	0.5463674230713036
73.03586890430975	11240	0.5460684524536432
87.01583171398701	11241	0.5597797602092689
103.5114004092087	11073	0.5595998852930766
121.45498570032682	11051	0.5651942664377635
140.23145214205854	10880	0.5564514875449142
159.46916951375937	10662	0.5443363711077042
178.91747361260843	10456	0.5354486155204514
161.62359194897198	10350	0.5197335789505431
142.3515084908071	10200	0.509676682560043
123.50845387115548	10078	0.5109417196836791
105.4478490672554	10069	0.4951625024146633
102.26715474110216	10056	0.4865047468724556
92.06152624638788	10161	0.4691194757429193
84.5470307822624	10327	0.4796875725322566
80.5182756801346	10618	0.4919777425465375
80.5182756801346	10930	0.515734869500977
84.54703078226235	10958	0.524877454018047
92.06152624638786	11237	0.5471599711851601
102.26715474110212	11271	0.5685039294180784
114.40449733788562	11182	0.5753907409514831
127.87069806358564	10813	0.5627228841234173
142.22095913550922	10553	0.5501759833039898
157.12874035970202	10367	0.529984316635915
172.34357940832157	10228	0.5159293364375902
172.3435794083216	10095	0.5088091599216481
157.12874035970202	10056	0.4985570358794536
142.22095913550925	10004	0.5003248065516909
127.87069806358572	9960	0.4985046434502247
114.40449733788566	10022	0.50221385792361
116.4559477216582	10065	0.4864239248929786
108.73791522639392	10185	0.4749722147620351
103.23839622772996	10268	0.4759966585769987
100.36540575381622	10472	0.4922783175803276
100.3654057538162	10696	0.5118567257089169
103.23839622772998	10857	0.5216280779201213
108.73791522639388	11041	0.5448387072298585
116.45594772165812	11115	0.569189550807603
125.93195832035026	10950	0.5723657809952825
136.73057022642715	10616	0.5479200811025207
148.4745994860103	10200	0.5256530188067638
160.84684296886007	9849	0.4965240144106552
173.57691647154562	9610	0.4799205719579427
173.57691647154567	9567	0.4730642643783671
160.8468429688601	9694	0.4816448196764358
148.47459948601033	9853	0.484386130782743
136.7305702264272	9890	0.4805838049621013
125.93195832035028	10053	0.487573739065742
131.2534046807239	10055	0.5053609301860923
125.24835447929226	10156	0.486925592188555
121.41090856273712	10251	0.4871872043020566
120.00393611847736	10495	0.504020614835645
121.13110002566016	10734	0.5234383990944698
124.70902446367474	10738	0.5316376901440231
130.48984969945894	10810	0.5512355387549098
138.12014250070487	10651	0.5629862229669147
147.20453839921367	10338	0.5338598981439215
157.350559313379	9872	0.498595062738426
168.18893267345885	9453	0.4759190974542016
179.37500929625503	9224	0.4554571776672118
169.42076984176234	9385	0.4596589659397906
158.52712775309166	9773	0.4819007618873686
148.2864343846202	9951	0.4881637555524833
139.06503073735115	10002	0.4947755256542679
146.46881358736135	10196	0.5009230256820428
141.924577778934	10329	0.5003219801145006
140.03969419337636	10444	0.5089029813890443
140.98710893655306	10503	0.5238084615114847
144.67907778269625	10301	0.5253580048576441
150.78882830378296	10207	0.52473373095578
158.82145769949824	10088	0.5083289239090055
168.1936749584594	9688	0.4914202981578085
178.29037844164887	9328	0.4708224093949085
171.5093973869576	9631	0.475031818372493
161.82677743068714	10011	0.4904549227679978
153.28038416622925	10207	0.4952491687677147
162.22156950411917	10233	0.5062183661001923
160.00627960075897	10450	0.5147398424260954
161.78559159202234	10157	0.5239437116217365
167.18270738037293	10015	0.5161272531216031
175.08860629435816	9664	0.4888650738220929
176.05590112023057	9820	0.5033272037920199
167.9624080292934	10205	0.4977739041303992
180.0	10166	0.4590004403468599
59.99999999999999	11159	0.5054052992617853
39.541090453776825	11571	0.5767554370444222
26.284746121512804	12114	0.606071342095605
71.08328154213763	11247	0.5467143492723484
121.00259153779272	10853	0.5169514879053239
171.5604353050628	10492	0.5259492261392176
137.8225105478846	10437	0.5012042660268695
87.57019671513206	10494	0.5042317210519379
59.50832112211903	10830	0.5194439776154929
42.611925176327375	11329	0.5410617759935062
42.61192517632734	11662	0.5718027278625072
59.50832112211906	11573	0.5723111066954244
83.59445023255734	11293	0.541637210594788
110.2135873107921	11095	0.5335605986910239
137.84814545182678	11115	0.5503728062365552
165.90934763373656	10935	0.5580986372830695
165.90934763373656	10764	0.5474803849311004
137.84814545182678	10489	0.5142114701158014
110.2135873107921	10388	0.5097528304033021
83.59445023255734	10462	0.5210544654131904
75.84715962899702	10462	0.5024361247877682
64.99770548604765	10596	0.4995048176903838
60.10618262859338	10997	0.5230756334235453
62.60014118222275	11269	0.5408421563050304
71.70679505547712	11362	0.5580390035527583
85.31276194255331	11225	0.5436295333864859
101.59238066836647	11292	0.5477051372408586
119.41156520940947	11357	0.5613223759598391
138.11697407757552	11343	0.5676355727603986
157.3172981459582	11126	0.5735047667790669
176.75254969363428	10816	0.5570257487526515
163.78027819084173	10566	0.5399502973808475
144.47675465202042	10427	0.5188235076239418
125.57136412993614	10287	0.5107239094887382
107.40069378212348	10181	0.5155286182300004
90.5111081087618	10290	0.5074610472058889
92.06152624638786	10283	0.4998990440117508
84.54703078226235	10386	0.4833706570589001
80.5182756801346	10570	0.4888134209682371
80.5182756801346	10793	0.5086828281775484
84.54703078226235	11160	0.5336702745909875
92.06152624638788	11299	0.5396404539408172
102.26715474110216	11403	0.5480160332312153
114.40449733788566	11454	0.56325680993898
127.87069806358568	11487	0.5698349418996699
142.22095913550925	11232	0.5632274779753211
157.12874035970205	10962	0.5502687120215399
172.34357940832157	10610	0.5367392405450433
172.34357940832157	10332	0.5247561573156914
157.12874035970202	10102	0.5148340950350827
142.22095913550922	9980	0.5108656231474809
127.87069806358568	9956	0.5054352248127585
114.40449733788566	9893	0.4938031654802954
102.26715474110212	10085	0.5003121982142243
108.73791522639388	10263	0.4929649199978498
103.23839622772994	10386	0.4914693703719991
100.3654057538162	10377	0.4752482409572892
100.3654057538162	10609	0.495975668913382
103.23839622772998	10967	0.5112268505946121
108.73791522639392	11258	0.5297009986628426
116.45594772165818	11326	0.5422120972560396
125.93195832035028	11323	0.565015130721755
136.73057022642718	11275	0.5721591498654602
148.47459948601033	11003	0.5528998661051086
160.84684296886013	10636	0.537153234825469
173.57691647154567	10226	0.5128504292352354
173.57691647154562	9819	0.4919968336907385
160.8468429688601	9628	0.486154334312321
148.47459948601025	9529	0.488191928003575
136.73057022642718	9675	0.4897592801550767
125.93195832035028	9795	0.4832859931719092
116.45594772165818	10007	0.4903593769495422
125.81454464221392	10199	0.5069612659593481
121.72088955268116	10313	0.4995794798871601
120.03541944760669	10462	0.4941997079742156
120.88172026949934	10678	0.4996227401638925
124.1969983988547	10969	0.5165221205604855
129.74916725415244	11080	0.5305163337568729
137.1931996689838	10969	0.5434762803605271
146.13572273730372	10857	0.5579097239662483
156.18251198880623	10581	0.5468823700571939
166.96137221021584	10150	0.514012082107901
178.12525101381684	9786	0.4989360799724373
170.65642692674376	9399	0.4701521933432576
159.71173161539804	9285	0.4652919067235039
149.38088721457763	9552	0.479791805407155
140.02731373517716	9834	0.4934194567860999
132.03929622189153	10073	0.4949059415021588
143.1593753027404	10271	0.4937598525784037
140.35661561533007	10326	0.494725708217705
140.35661561533007	10451	0.4980300588095078
143.1593753027404	10784	0.5102375241514249
148.51162343615562	10507	0.5225320343890747
155.96520714893546	10371	0.5409641027349108
164.95847674333172	10290	0.5267620505664999
174.88263561500167	9917	0.4980904473146845
174.88263561500165	9561	0.481840733372125
164.95847674333172	9462	0.4813202771637734
155.96520714893543	9776	0.4975513574621411
148.51162343615562	10176	0.4962807838595905
160.89708224651622	10189	0.4927809384030415
160.2256444019486	10359	0.4994997965881075
163.5019157454347	10399	0.5207354693899829
170.03814935614224	10122	0.5279706118296169
178.5131802669751	9823	0.486513522918609
172.72487135062983	9663	0.4934231678991583
165.37308962614617	10181	0.5142378286862251
180.0	10299	0.4709655735401133
40.00000000000002	11784	0.5450192943864596
24.535915049177447	12141	0.6194856575997838
42.01746106776636	11783	0.5802084410039398
90.34094491910489	11007	0.5398574706433694
140.63300384117258	10810	0.5223165558828363
168.74421238123318	10611	0.5199990146731971
118.20091734470186	10477	0.505394314515568
68.35851175163711	10917	0.5303273701075287
46.89698955249661	11179	0.5496286367888076
40.29858729208794	11548	0.5678730681681625
52.673829435937	11557	0.5614979042136609
75.15508787234563	11408	0.5527619112158217
101.1827049746568	11134	0.5284613042154006
128.56913596351575	11181	0.539198790675589
156.52985049539743	11128	0.551704626408213
175.30171140995617	11057	0.561585165392725
147.1725772566536	10858	0.5371640379494369
119.35103894950822	10454	0.5142833574988847
92.29343598323408	10670	0.5208319647205065
67.07642430200471	10899	0.5404651503213234
65.94928725175926	10727	0.5206426245658471
60.29448648532789	10872	0.520278123960182
61.963276321007854	11190	0.5360950459103766
70.43273036038491	11367	0.5470713981313086
83.64193403076267	11381	0.5471838130992724
99.6918893354006	11261	0.5258923538818898
117.3788327538873	11418	0.5405812795253377
136.00847996008247	11480	0.5521243292759042
155.16827232655092	11686	0.5733758507728615
174.5880126949833	11378	0.5807474001848634
165.93894734445928	11052	0.5658255182654756
146.60681796451954	10760	0.5483734229551084
127.64314312299518	10513	0.5265483271196733
109.36896388918058	10398	0.512402930034236
92.29979626077932	10426	0.5183162244657964
77.32370342679937	10578	0.5231361321119808
84.54703078226238	10441	0.5051319970104207
80.5182756801346	10533	0.5044852357290056
80.5182756801346	10720	0.4998591275000948
84.54703078226238	10945	0.5138198571837903
92.06152624638784	11417	0.5418943488632316
102.26715474110212	11478	0.5350770207872564
114.40449733788562	11534	0.5385012853272764
127.87069806358564	11650	0.5509247355763506
142.22095913550922	11697	0.5593220169902267
157.12874035970202	11631	0.5753876581913057
172.34357940832157	11467	0.5698571218471369
172.3435794083216	10977	0.5530603249195901
157.12874035970202	10536	0.5333531817037753
142.22095913550928	10257	0.5319543889465776
127.87069806358568	10110	0.5185060821063497
114.40449733788566	10055	0.5056149158355016
102.26715474110216	10042	0.5021745467360893
92.06152624638788	10220	0.5037518679920071
103.23839622773	10351	0.5056902259078963
100.36540575381622	10522	0.5041410977819856
100.3654057538162	10623	0.4902028816410219
103.23839622772998	10887	0.512098102088544
108.73791522639392	11253	0.5202826416304637
116.45594772165816	11394	0.5249735541673951
125.93195832035026	11390	0.527947272196559
136.73057022642715	11475	0.5445937992565144
148.4745994860103	11443	0.563075470197109
160.8468429688601	11269	0.5612364747056096
173.57691647154564	10992	0.5555275144547369
173.5769164715457	10588	0.5398704116577011
160.84684296886013	10230	0.5117339340154698
148.47459948601033	9854	0.5080708448139479
136.73057022642718	9677	0.4987897337881677
125.93195832035032	9672	0.4885721302190721
116.4559477216582	9820	0.4974715707638532
108.73791522639392	10034	0.5123792230738133
122.060761497569	10316	0.5091686424514507
120.09835616326563	10428	0.5053336341987563
120.66299955212708	10574	0.5051005780991156
123.71270393365708	10901	0.5082617073860841
129.0318874957354	11043	0.508590429559913
136.28475398947438	11188	0.5179050196519916
145.0805148939384	11214	0.5232289716107418
155.02347548882744	11091	0.5448338596259703
165.73854765013488	10899	0.5551552666374403
176.87616223919488	10510	0.5339670278111809
171.89544931642715	10104	0.5069936884469143
160.9038891047165	9832	0.4875093859238414
150.48737754430962	9519	0.4810378232834792
141.00644246347363	9575	0.4855894696751974
132.84698349552778	9773	0.4941080699873283
126.40713622001074	10106	0.506946255780868
140.9871089365531	10295	0.5000640404048864
140.03969419337636	10391	0.4883002934690427
141.92457777893398	10420	0.488895307818545
146.46881358736132	10746	0.4966483090610527
153.2803841662292	10884	0.5079135278457217
161.82677743068712	10604	0.5426505948819511
171.50939738695757	10448	0.5376399454544116
178.2903784416489	10157	0.5231622251927011
168.19367495845944	9869	0.489919659433871
158.82145769949824	9527	0.4853899609854298
150.788828303783	9773	0.4978068165398331
144.67907778269625	10051	0.5131871149789329
160.15679875764894	10332	0.4893638410604031
161.05133075502573	10283	0.4918694331066789
165.71812212921128	10521	0.50318113199341
173.19026535767793	10309	0.5419509348810065
178.01839211626643	10053	0.5183161186265136
169.60950583488176	9652	0.500013329317401
163.22438669738833	10081	0.5207915455380895
180.0	10276	0.491524130182192
20.000000000000025	12465	0.6150334865829028
20.79224718311036	12421	0.6321293218078193
60.262256443759775	11464	0.5536929318654619
109.81680509046228	10890	0.5206228566047197
160.30689612033186	10684	0.5199644181583449
149.0595449173102	10652	0.5141757913385223
98.6674938856424	10607	0.5068665547549311
49.67814526878381	11480	0.5640883936565098
40.29858729208794	11604	0.5731845277598838
46.89698955249655	11555	0.5617477609473177
67.07642430200471	11293	0.5366951316988714
92.29343598323408	11194	0.5363658541223393
119.35103894950818	11157	0.5224300071537442
147.17257725665357	11180	0.5314557460998085
175.30171140995614	11312	0.5656010663268541
156.52985049539748	11136	0.5471268174937949
128.56913596351578	10886	0.5239614865710757
101.18270497465682	10662	0.5194272168179169
75.15508787234566	10987	0.5482009704829963
52.67382943593703	11359	0.5585236446813923
60.57583626272225	10973	0.5478150405492737
61.41209205333327	10993	0.5399350848158672
69.21676253993975	11191	0.5400135847838922
82.00538994166017	11212	0.5269960912497172
97.81109718700426	11227	0.520837852017842
115.3574661562422	11297	0.5085005308358194
133.90639411443706	11437	0.5293390096048634
153.02239464787522	11675	0.5512670548869313
172.42412174161709	11849	0.5835857648986622
168.0993240586369	11642	0.582100113258435
148.74134028078373	11312	0.5631284335415331
129.72324737703843	10878	0.5454256702733014
111.35174671402734	10622	0.5340190287955301
94.11367933724416	10669	0.5235624047386366
78.84392631570162	10789	0.5299208331696071
66.97181462049764	10895	0.537646585955566
80.51827568013462	10601	0.520205646033993
80.51827568013462	10672	0.5171744080755837
84.54703078226235	10834	0.5159033246849476
92.06152624638786	11070	0.5247639482595318
102.26715474110216	11240	0.5239161790337649
114.40449733788566	11421	0.5206235934350859
127.87069806358568	11420	0.5189523988807956
142.22095913550925	11483	0.524263719905976
157.12874035970205	11799	0.5577821366276441
172.34357940832157	11840	0.5767194021779872
172.34357940832157	11674	0.5778876283771391
157.12874035970202	11274	0.5650731227306587
142.22095913550922	10784	0.5487526188507539
127.87069806358568	10494	0.5388042948233921
114.40449733788562	10352	0.5194008544086685
102.26715474110212	10273	0.5100377944871476
92.06152624638788	10392	0.5156372388222541
84.54703078226238	10544	0.5253456697180475
100.3654057538162	10398	0.5232326150545488
100.3654057538162	10599	0.5112608896826719
103.23839622772996	10706	0.5031988495404496
108.73791522639392	10933	0.5160064857284169
116.4559477216582	11181	0.5196192109141967
125.93195832035028	11414	0.5228520516954179
136.73057022642718	11517	0.5188731161329322
148.4745994860103	11501	0.5230600759913513
160.84684296886013	11713	0.5536561639756132
173.57691647154567	11553	0.5576710731989023
173.57691647154564	11346	0.5652610803139877
160.84684296886013	11060	0.5486026009530187
148.47459948601028	10560	0.5322718386848769
136.73057022642715	10202	0.5196583700563051
125.93195832035026	9961	0.5089171244613689
116.45594772165818	9939	0.4988661609536703
108.73791522639392	10101	0.5002317638487211
103.23839622772994	10196	0.5164368802960676
120.19268649398124	10297	0.5102374693849686
120.4751412389242	10496	0.5126469821028969
123.2565513390991	10698	0.5011273660750319
128.33853373061186	10824	0.5043922616954164
135.39535775223914	11059	0.4997035865532643
144.039446226208	11129	0.4980883940988151
153.8739436403496	11334	0.5126625714413198
164.52092082640846	11279	0.5316477186882949
175.62818975276124	11179	0.5482082305727949
173.1373843349625	10946	0.5510043383301263
162.10312218463312	10508	0.5275148186211747
151.60539024728152	10225	0.5115783611566634
142.00186996392645	9905	0.501689170154291
133.67592174843372	9766	0.4899437930073529
127.02565677211784	9899	0.490840203188734
122.43021870006056	10028	0.5129798400682147
140.03969419337636	10349	0.5080288645255244
140.98710893655306	10481	0.496998479262847
144.67907778269625	10388	0.4932167221172585
150.788828303783	10648	0.4917872837996641
158.82145769949824	10902	0.496133060256099
168.19367495845944	10996	0.526573696915307
178.29037844164887	10776	0.5482444884412361
171.50939738695757	10415	0.5352497733974427
161.82677743068712	10143	0.499966387855926
153.28038416622925	9735	0.4853557556885428
146.46881358736132	9726	0.484641299744646
141.924577778934	9915	0.512542726455638
160.0251141360677	10358	0.5120269981981456
162.45616305414123	10212	0.4926097371095179
168.36412216422892	10427	0.4894186233257215
176.544117855299	10514	0.5352904812131507
174.6084218545215	10136	0.5228710572486929
166.8038487751515	9733	0.4882643905323102
161.58444448168655	9832	0.5044836871880404
180.0	10178	0.5090379601899674
