# Supplementary material for: High-confidence 3D template matching for cryo-electron tomography
Source: Nat Commun. 2024 May 11;15:3992. doi: 10.1038/s41467-024-47839-8 (PMC11088655; doi:10.1038/s41467-024-47839-8)
Supplement: Supplementary file 6 — Source Data [file 41467_2024_47839_MOESM6_ESM.zip › Source_data_file/Supplementary_Figures/Supplementary_Fig6/Supplementary_Figure6b_80S_ang5.csv]

	y
0	0.07156626
1	0.10322117
2	0.1378664
3	0.17388216
4	0.21182144
5	0.24148656
6	0.27019492
7	0.29927438
8	0.32743037
9	0.34983575
10	0.37166768
11	0.3936656
12	0.42020226
13	0.4465725
14	0.46799225
15	0.48376566
16	0.50033724
17	0.51426107
18	0.52083665
19	0.53494364
20	0.56786984
21	0.5968669
22	0.6156957
23	0.63153887
24	1.0
25	0.62124693
26	0.60229486
27	0.5827338
28	0.5536457
29	0.5232764
30	0.49279064
31	0.46167183
32	0.42643145
33	0.39220053
34	0.35679656
35	0.32361293
36	0.29323342
37	0.25552076
38	0.21735036
39	0.18034598
40	0.14140688
41	0.10308895
42	0.06537616
43	0.030304551
44	6.28568e-05
45	0.0
46	0.01980222
47	0.04220411
