# Supplementary material for: High-confidence 3D template matching for cryo-electron tomography
Source: Nat Commun. 2024 May 11;15:3992. doi: 10.1038/s41467-024-47839-8 (PMC11088655; doi:10.1038/s41467-024-47839-8)
Supplement: Supplementary file 6 — Source Data [file 41467_2024_47839_MOESM6_ESM.zip › Source_data_file/Supplementary_Figures/Supplementary_Fig6/Supplementary_Figure6c_80S_ang5.csv]

ang_dist	cone_dist	ccc_masked
0.0	0.0	0.999999990249726
32.47244588100083	20.0	0.5909923680643691
79.30067380931706	19.99999999999997	0.5356232097009089
129.40693710411193	19.99999999999997	0.5098964748488405
180.0	19.99999999999996	0.493497306862649
129.40693710411193	19.99999999999996	0.5072719006452575
79.29778703378494	19.99999999999997	0.5277670307961716
32.469310932113615	20.0	0.6023718222122755
42.61192517632734	39.99999999999999	0.5757023155413703
59.50832112211903	39.99999999999999	0.5422649073189265
83.59445023255734	39.99999999999999	0.5289299589199247
110.21358731079212	39.99999999999999	0.5164655442690878
137.84814545182678	39.99999999999999	0.5138097907157605
165.90934763373656	39.99999999999999	0.5374293929374682
165.90934763373662	40.00000000000001	0.5473133081007721
137.84814545182678	39.99999999999999	0.5313714266480218
110.21358731079212	39.99999999999999	0.516272895969304
83.59445023255734	39.99999999999999	0.5392066599542543
59.50832112211903	39.99999999999999	0.5616032940573406
42.61192517632734	39.99999999999999	0.5777031426932445
60.94893330829594	59.99999999999999	0.5444064041989224
68.06205284778149	59.99999999999999	0.5329418045962071
80.40529210818289	59.99999999999999	0.5196790232993311
95.95125114811331	59.99999999999999	0.5075923981894632
113.34818359846082	59.99999999999999	0.498957578551682
131.81116109776812	59.99999999999999	0.502439294814816
150.8799767462077	59.99999999999997	0.5078775463015716
170.26113773177377	59.99999999999999	0.5405520625938677
170.26113773177377	59.99999999999999	0.5680917452579118
150.8799767462077	59.99999999999997	0.5554581244378923
131.8111610977681	60.00000000000001	0.555860350071234
113.34818359846082	59.99999999999997	0.5464718347707322
95.95125114811331	59.99999999999999	0.5398379955595004
80.40529210818289	59.99999999999999	0.5465296327994439
68.06205284778149	59.99999999999999	0.5428778115702566
60.94893330829594	59.99999999999997	0.5551313143596283
80.5182756801346	80.0	0.5251989625744635
84.54703078226235	80.0	0.5185890678292576
92.06152624638786	80.0	0.5095155390112078
102.26715474110212	80.0	0.5118367672709689
114.40449733788564	80.0	0.4711278203573799
127.87069806358568	80.0	0.4990274885393335
142.22095913550925	80.0	0.4969374099178321
157.12874035970202	80.0	0.511041904273556
172.34357940832157	79.99999999999999	0.5379351151923785
172.34357940832157	79.99999999999999	0.5637186523060083
157.12874035970202	80.0	0.5730762824650449
142.22095913550925	80.0	0.5640367674368644
127.87069806358568	80.0	0.5701348405391184
114.40449733788564	79.99999999999999	0.5248674764535286
102.26715474110212	80.0	0.5450090236343467
92.06152624638786	80.0	0.5316954191093742
84.54703078226238	80.0	0.525977208948676
80.5182756801346	80.0	0.5264967101724882
100.3654057538162	100.0	0.516530137944985
103.23839622772996	100.0	0.5152050332576208
108.73791522639392	100.0	0.5074605003298468
116.45594772165818	100.0	0.5033415825257817
125.93195832035026	100.0	0.4706598729335602
136.73057022642718	100.0	0.4959369245793154
148.4745994860103	100.0	0.49839756032082
160.84684296886013	100.0	0.5052634572545075
173.57691647154564	100.0	0.5380824821759028
173.57691647154564	100.0	0.551254352782032
160.84684296886013	100.0	0.5646801234433821
148.47459948601033	100.0	0.5639273855581604
136.73057022642715	100.0	0.5651967146224436
125.93195832035028	100.0	0.5195513318347318
116.45594772165816	100.0	0.5251375583527721
108.73791522639392	100.0	0.5092036961965791
103.23839622772996	99.99999999999996	0.5068812059197527
100.3654057538162	100.0	0.5080594023137656
120.31832106576428	120.0	0.5125455881423595
122.82893229577914	120.0	0.5121914451511491
127.6696213586392	120.0	0.5076487075871795
134.52556317719427	120.0	0.4919334248554929
143.0130517611909	120.0	0.489919956353937
152.73441446726457	120.0	0.4897015428138579
163.3089564237255	120.0	0.498491599572043
174.38178099630795	120.0	0.5226809982138777
174.38178099630795	120.0	0.5360487412364554
163.3089564237255	120.0	0.5498647802253607
152.73441446726457	120.0	0.5582709989469051
143.0130517611909	120.0	0.5447570354852926
134.52556317719427	120.0	0.5243125658768945
127.6696213586392	120.0	0.5037154430349151
122.82893229577914	120.0	0.490976319348221
120.31832106576432	120.0	0.4925733561689666
140.35661561533007	140.0	0.5185622038324624
143.1593753027404	140.0	0.5201810553075547
148.51162343615562	140.0	0.4919706737428141
155.96520714893546	140.0	0.4933690635082918
164.95847674333172	140.0	0.4883617081799185
174.88263561500167	140.0	0.4973210139417237
174.88263561500167	140.0	0.5398485562846025
164.95847674333172	140.0	0.5430468845976422
155.96520714893546	140.0	0.5210295947704396
148.51162343615562	140.0	0.5006637473710861
143.1593753027404	140.0	0.4869771390233964
140.35661561533007	140.0	0.4945184880725111
160.50638931493725	160.00000000000003	0.5358204763884238
164.39445923606053	160.00000000000003	0.4869332199466848
171.35790096185653	160.0	0.4910233757117301
180.0	160.00000000000003	0.483522553411408
171.35790096185653	160.0	0.5365781098566674
164.39413140189114	160.00000000000003	0.5049247135785899
160.50623250351336	160.00000000000003	0.5099613222749844
180.0	180.0	0.417635101472366
20.000000000000025	0.0	0.6145370039779956
49.68178753239	19.99999999999997	0.5526411133998244
98.67041421552764	19.99999999999994	0.5288710676418968
149.05954491731023	19.99999999999996	0.5036641230063298
160.30689612033186	20.0	0.510559371228733
109.81680509046228	20.0	0.5108187696139088
60.25944166647231	19.99999999999997	0.5474327535391835
20.79115946778084	19.99999999999996	0.6425734051316223
52.673829435937	40.00000000000001	0.5512244556533722
75.15508787234563	39.99999999999997	0.5252554264168119
101.18270497465682	40.000000000000014	0.5148540430480403
128.56913596351578	39.99999999999999	0.4991511429242203
156.52985049539748	39.99999999999999	0.4979930614595449
175.30171140995617	39.99999999999999	0.5337504526290906
147.17257725665357	39.99999999999999	0.5185542250715705
119.35103894950817	39.99999999999999	0.5258349984039047
92.29343598323408	40.000000000000014	0.5251146889319671
67.07642430200475	39.99999999999999	0.5577404968733362
46.896989552496585	39.99999999999997	0.5739798334324979
40.29858729208794	39.99999999999999	0.5831233604813243
66.97181462049761	59.99999999999999	0.5359356331732889
78.84392631570162	59.99999999999997	0.5194445208256966
94.11367933724412	59.99999999999999	0.5116999196257713
111.35174671402734	59.99999999999999	0.4928532529708062
129.72324737703843	60.00000000000001	0.4817390695001327
148.74134028078376	59.99999999999997	0.4821219542303619
168.0993240586369	59.99999999999996	0.4912481779953732
172.42412174161706	59.99999999999997	0.5099586888315057
153.02239464787522	59.99999999999999	0.5346561201460202
133.90639411443703	59.99999999999997	0.5366872920220135
115.35746615624218	59.99999999999999	0.5434766457298186
97.81109718700426	59.99999999999997	0.5499447346330341
82.00538994166017	59.99999999999999	0.5576921990518388
69.21676253993975	59.99999999999999	0.5613085061324019
61.41209205333325	59.99999999999997	0.5578287510718983
60.57583626272225	59.99999999999997	0.5523412189597525
84.54703078226238	80.00000000000001	0.5200731446488761
92.06152624638786	80.0	0.5084526864534925
102.26715474110212	80.0	0.5056979850803539
114.40449733788564	80.0	0.4944314244136424
127.87069806358564	80.0	0.4764189836059302
142.22095913550925	80.0	0.4709782354334957
157.12874035970202	80.0	0.4740679848533627
172.34357940832157	80.00000000000003	0.4751277616244465
172.34357940832157	80.00000000000001	0.5023621637790402
157.12874035970202	80.0	0.5265661586339738
142.22095913550925	80.0	0.5477675196257425
127.87069806358568	80.0	0.567780252130093
114.40449733788564	80.0	0.5705308632356725
102.26715474110216	80.0	0.5683960691742547
92.06152624638786	80.0	0.5611581743133336
84.54703078226238	80.0	0.5559515549074032
80.51827568013462	80.0	0.5392352510806658
80.51827568013462	80.00000000000001	0.5198336822113584
103.23839622772994	99.99999999999996	0.5036737420260036
108.73791522639388	99.99999999999996	0.5101065852628497
116.45594772165818	100.0	0.5011828013933166
125.93195832035026	100.0	0.493471294804961
136.73057022642715	100.0	0.4732733985560705
148.4745994860103	100.0	0.4744543805954447
160.8468429688601	100.0	0.471802814988057
173.57691647154564	100.0	0.4828096384288187
173.57691647154564	99.99999999999996	0.5087132331320222
160.84684296886013	99.99999999999996	0.5273473861911911
148.4745994860103	99.99999999999996	0.547333480879495
136.73057022642718	100.0	0.5627075636245973
125.93195832035026	100.0	0.5742700939046779
116.4559477216582	100.0	0.5578094116216494
108.73791522639392	100.0	0.545870289293993
103.23839622772996	100.0	0.5323991861814892
100.3654057538162	99.99999999999996	0.5211441072976731
100.3654057538162	99.99999999999996	0.5138271200906924
122.43021870006054	120.0	0.4992880074605972
127.02565677211784	120.0	0.5186604257283981
133.67592174843372	120.0	0.5042160698109148
142.00186996392645	120.0	0.4898356021801395
151.60539024728152	120.0	0.4715943785808331
162.10312218463312	120.0	0.4692293827338763
173.1373843349625	120.0	0.4795325675292986
175.62818975276124	120.0	0.49939573123444
164.52092082640846	120.0	0.5177018389268657
153.87394364034958	120.0	0.5327563701569994
144.039446226208	120.0	0.5488763824917207
135.39535775223914	120.0	0.554882577681987
128.33853373061189	120.0	0.5400614051850671
123.25655133909912	120.0	0.5101828880839587
120.47514123892417	120.0	0.5161696723490766
120.1926864939812	120.0	0.4979523201673338
141.924577778934	140.0	0.5130759460256251
146.46881358736135	140.0	0.5228578939946262
153.28038416622925	140.0	0.4964485830837269
161.82677743068712	140.0	0.4718545233776996
171.50939738695757	139.99999999999997	0.4801880402773171
178.29037844164887	140.0	0.4892848657933011
168.19367495845944	140.0	0.5149984589303006
158.82145769949824	140.0	0.5372087075068154
150.78882830378296	140.0	0.5265978093089837
144.67907778269625	140.0	0.5104152888699317
140.98710893655306	140.0	0.4995446904780014
140.03969419337636	140.0	0.5015189490321268
161.5847177946048	160.0	0.5297572342929213
166.80424196968482	160.00000000000003	0.5018047050627946
174.6084218545215	160.00000000000003	0.4959173775759427
176.544117855299	160.00000000000003	0.4921696397557391
168.36412216422897	160.00000000000003	0.5368999755323589
162.45591096712127	160.00000000000006	0.5083495231424526
160.02507899477683	160.00000000000003	0.5050873142717608
180.0	180.0	0.4753442829638758
39.99999999999999	0.0	0.5555775751604858
68.36231587783159	20.0	0.51721449058641
118.20385527252878	20.0	0.5103187654164316
168.74421238123313	20.0	0.5044043083901718
140.63300384117264	20.0	0.4980219764267312
90.34094491910491	19.99999999999997	0.5203571929247631
42.01483648622169	19.99999999999996	0.57151098202621
24.538220512224427	19.99999999999997	0.6256802789220185
67.0764243020047	39.99999999999999	0.524309895333529
92.29343598323403	39.999999999999964	0.5210204023019586
119.3510389495082	39.99999999999999	0.5118134645707902
147.1725772566536	39.99999999999999	0.4763654002228513
175.30171140995614	40.00000000000001	0.4890379852257243
156.52985049539748	39.99999999999999	0.4960767718989642
128.56913596351575	40.00000000000001	0.5134296246749118
101.1827049746568	39.99999999999999	0.5162137220123115
75.15508787234562	39.99999999999999	0.5418303353242013
52.673829435937	39.99999999999999	0.565340777665526
40.29858729208794	39.99999999999997	0.5816248860283297
46.89698955249655	39.99999999999999	0.5679190380914168
77.32370342679933	59.99999999999997	0.5223390918144957
92.29979626077927	59.99999999999997	0.5141284259319822
109.36896388918052	59.99999999999999	0.5081854158119385
127.64314312299514	59.99999999999999	0.4897012946231816
146.60681796451948	59.99999999999997	0.4647215680503493
165.93894734445928	59.99999999999999	0.4646947519560007
174.58801269498332	59.99999999999999	0.4741480586288828
155.16827232655095	59.99999999999999	0.4911318644393636
136.0084799600825	59.99999999999997	0.506087097030706
117.37883275388732	59.99999999999997	0.5236126148594925
99.69188933540056	59.99999999999999	0.5324742526010106
83.64193403076273	59.99999999999999	0.5501495084386189
70.43273036038491	59.99999999999997	0.5606784405110835
61.96327632100788	59.99999999999999	0.5627455998023296
60.29448648532789	59.99999999999999	0.5457275348180409
65.94928725175922	59.99999999999997	0.5463731130006808
92.06152624638784	79.99999999999999	0.5098345671762847
102.26715474110212	80.0	0.5006096931253822
114.40449733788564	80.0	0.5000653484733498
127.87069806358568	80.00000000000001	0.48749250670999
142.22095913550925	80.0	0.4717809984374415
157.12874035970202	79.99999999999999	0.4620963650207599
172.34357940832157	80.0	0.4545295091578321
172.34357940832157	79.99999999999999	0.4565903552077313
157.12874035970202	79.99999999999999	0.4870872414829047
142.22095913550925	79.99999999999997	0.5022252232545137
127.87069806358564	79.99999999999999	0.5337491684137433
114.40449733788566	80.0	0.5496377323319996
102.26715474110212	80.0	0.5522523985444179
92.06152624638784	79.99999999999999	0.554515499656905
84.54703078226235	80.0	0.5588178985232172
80.51827568013462	80.0	0.5499010720475087
80.5182756801346	80.00000000000001	0.537428371078058
84.54703078226235	80.0	0.5250256653462742
108.73791522639392	100.0	0.4996968332148859
116.4559477216582	100.0	0.5042042454993769
125.93195832035026	100.0	0.5042115760228513
136.73057022642718	100.0	0.4842866019584065
148.4745994860103	100.0	0.4657216891164327
160.8468429688601	100.0	0.4531126441738184
173.57691647154564	100.0	0.4501926756784172
173.57691647154564	100.0	0.4556202138266775
160.84684296886013	100.00000000000004	0.4856729720094752
148.4745994860103	100.00000000000004	0.5126034132356452
136.73057022642718	100.0	0.5244079092378596
125.93195832035028	100.0	0.5440764565295461
116.4559477216582	100.0	0.5572082695319629
108.73791522639392	100.0	0.5563712867536817
103.23839622772998	100.0	0.5440880102344112
100.3654057538162	100.0	0.5442497306864963
100.36540575381622	100.0	0.5280533691723768
103.23839622773	100.00000000000004	0.5098547084976346
126.40713622001071	120.0	0.5021631664582925
132.84698349552778	120.0	0.5224553770337418
141.0064424634736	120.0	0.5137375965420587
150.48737754430962	120.0	0.4884283705162259
160.90388910471648	120.0	0.4644523167654287
171.89544931642715	120.0	0.4502502282154164
176.87616223919488	120.0	0.4644075854744924
165.7385476501349	120.0	0.4860613588451029
155.02347548882744	120.0	0.5006900111509696
145.0805148939384	120.0	0.5166279346540718
136.28475398947438	120.0	0.5341261244693447
129.03188749573542	120.0	0.5475275890340179
123.71270393365708	120.0	0.53097456044858
120.66299955212708	120.0	0.5258391395104952
120.09835616326563	120.0	0.5140185661765482
122.060761497569	120.0	0.5158824264642133
144.67907778269625	140.0	0.5194697494742669
150.788828303783	140.0	0.5289521403802879
158.82145769949824	140.00000000000003	0.5130129835966692
168.19367495845944	140.0	0.4675630661750782
178.29037844164887	140.0	0.4667462811571615
171.5093973869576	140.00000000000003	0.4859189284220983
161.82677743068714	140.0	0.4961317895814083
153.2803841662292	140.0	0.519034009922492
146.46881358736135	140.0	0.5276797229083441
141.924577778934	140.0	0.5114691034432941
140.0396941933764	140.00000000000003	0.4991023128771777
140.98710893655306	140.0	0.522628906625098
163.2247676087949	160.00000000000003	0.5204366913832482
169.60995218244008	159.99999999999997	0.5288551348241435
178.0183921162664	160.00000000000003	0.4957071584751959
173.19026535767793	160.00000000000006	0.4923254421271938
165.71812212921128	160.00000000000003	0.5190983852511639
161.05116255259844	160.00000000000003	0.5243976324718549
160.1568864511264	160.00000000000003	0.506666633709762
180.0	180.0	0.468800820149942
59.99999999999999	0.0	0.5195807890240821
87.57406871698053	19.99999999999996	0.5159567981881976
137.82545813330293	19.99999999999997	0.5123947569216385
171.5604353050628	19.99999999999996	0.4959019099249067
121.00259153779272	19.99999999999996	0.4971611726402111
71.0832815421376	20.0	0.5392613882954778
26.2828095763486	19.99999999999996	0.6120736386517208
39.54452318417331	20.0	0.5754026717774959
83.59445023255734	39.99999999999997	0.5173100524043962
110.2135873107921	39.99999999999999	0.526330682560515
137.84814545182678	39.99999999999999	0.4981452785946322
165.90934763373656	40.00000000000001	0.4707027091998473
165.9093476337366	40.00000000000001	0.469354687155232
137.84814545182678	39.99999999999999	0.4822331253786294
110.2135873107921	39.99999999999997	0.5108214511665902
83.59445023255734	39.99999999999999	0.5352014005009501
59.50832112211906	39.99999999999999	0.5579381787409152
42.61192517632734	39.99999999999999	0.5764160921328136
42.61192517632741	40.000000000000014	0.5675490519496806
59.50832112211903	39.99999999999999	0.5358340539587856
90.5111081087618	59.99999999999999	0.5232957443895054
107.40069378212348	59.99999999999999	0.5223243268580314
125.57136412993611	59.99999999999997	0.5198847887553425
144.47675465202042	59.99999999999999	0.4857383506885942
163.7802781908417	59.99999999999997	0.4565791191047168
176.75254969363428	59.99999999999999	0.4564859171348456
157.3172981459582	59.99999999999997	0.4600442949717905
138.11697407757552	59.99999999999999	0.4757003957025715
119.41156520940947	59.99999999999999	0.4981742944542514
101.59238066836647	59.99999999999999	0.5158803971726447
85.31276194255331	59.99999999999997	0.5352038858484393
71.7067950554771	59.99999999999997	0.538894814894549
62.60014118222275	59.99999999999999	0.5625960308068095
60.10618262859341	59.99999999999999	0.540691811367386
64.99770548604769	59.99999999999999	0.5263292406502139
75.84715962899699	59.99999999999999	0.5269783309549323
102.26715474110212	80.00000000000001	0.5277148087847636
114.40449733788562	80.0	0.5128780690036443
127.87069806358568	80.0	0.5092277170870123
142.22095913550922	80.0	0.4980369577860868
157.12874035970202	80.0	0.4659389806682907
172.34357940832157	79.99999999999999	0.454700305864115
172.34357940832157	80.0	0.4480117266296778
157.12874035970202	80.0	0.4566732195175356
142.22095913550925	80.0	0.4804490787942628
127.87069806358564	80.0	0.5071827852177591
114.40449733788566	80.0	0.530024612762621
102.26715474110216	80.00000000000001	0.5370665825032553
92.06152624638788	80.00000000000001	0.538358198786262
84.54703078226235	80.0	0.5391215542808004
80.51827568013462	80.0	0.5450729917856059
80.51827568013462	80.0	0.5278047911389223
84.54703078226235	80.0	0.5181666063240948
92.06152624638786	80.0	0.5171305861486146
116.45594772165816	100.0	0.518420706486791
125.93195832035023	99.99999999999996	0.5021960774675401
136.73057022642718	100.0	0.5107400321087359
148.4745994860103	100.0	0.4920076459004871
160.8468429688601	100.0	0.4722341387515967
173.57691647154564	99.99999999999996	0.4685855086379605
173.57691647154567	100.0	0.4499118807655688
160.84684296886013	99.99999999999996	0.4530421343716911
148.4745994860103	100.0	0.4846088230485956
136.73057022642718	100.0	0.5135227231651168
125.93195832035026	99.99999999999996	0.5248532819789474
116.45594772165818	99.99999999999996	0.5392440691107427
108.73791522639392	100.0	0.5375288815097327
103.23839622772998	100.0	0.5319531216992966
100.3654057538162	100.0	0.5350013094318126
100.3654057538162	100.0	0.5299468526604536
103.23839622772996	100.0	0.5209783485203118
108.73791522639388	99.99999999999996	0.5093427051750498
132.03929622189153	120.0	0.5017487426437729
140.02731373517716	120.0	0.5049677387084829
149.38088721457763	120.0	0.5053646048122694
159.71173161539804	120.0	0.5037586450427133
170.65642692674376	120.0	0.4842161329604782
178.1252510138168	120.0	0.4510518134568409
166.96137221021584	120.0	0.4570765989069831
156.18251198880623	120.0	0.4764583589744371
146.1357227373037	119.99999999999996	0.5005804993637888
137.1931996689838	120.0	0.5126485803734101
129.74916725415247	120.0	0.5259726304761688
124.1969983988547	120.0	0.5294536273570954
120.88172026949934	120.0	0.5288423896483336
120.03541944760669	120.0	0.5143016305810731
121.7208895526812	120.0	0.5142545037423718
125.8145446422139	120.0	0.5039452962005951
148.51162343615562	140.0	0.5217114461346503
155.96520714893543	140.0	0.521230840429544
164.95847674333172	140.0	0.5217616806864668
174.88263561500165	140.0	0.4925727434516516
174.88263561500167	140.0	0.4603767500020416
164.95847674333174	140.0	0.4864139686220048
155.96520714893546	140.0	0.4907764059304819
148.51162343615562	140.0	0.5133414242623695
143.1593753027404	140.0	0.5232615071182508
140.35661561533004	140.0	0.5195798013876787
140.35661561533004	140.0	0.50644547430698
143.1593753027404	140.0	0.5091525400390986
165.37356593385474	160.00000000000009	0.5157690079493686
172.72535726084104	160.00000000000003	0.5380680426261204
178.5131802669751	160.00000000000003	0.4849369555104587
170.03814935614227	160.0	0.4989454117449393
163.5019157454347	160.00000000000003	0.5104557101512102
160.2255655948301	160.00000000000003	0.5294309849361397
160.89728987284985	160.00000000000003	0.5108352439946827
180.0	180.0	0.468354891387279
80.00000000000001	0.0	0.489940158451683
107.02702052735565	19.99999999999994	0.5101240147849999
157.49482030272978	19.99999999999997	0.5006143557802268
151.87304835882816	19.99999999999997	0.488350833489707
101.45309958530092	19.99999999999996	0.5124423524029581
52.29486065965282	20.0	0.5606940947035978
20.201395309696423	19.99999999999997	0.6405974435730115
57.59306047143022	20.00000000000001	0.5315749689376406
101.18270497465676	39.99999999999999	0.5201744373602656
128.56913596351578	39.99999999999999	0.5195030967191924
156.52985049539748	39.99999999999999	0.4884182476002027
175.30171140995614	39.99999999999999	0.4686647756345879
147.1725772566536	40.00000000000001	0.4679783701403151
119.3510389495082	39.99999999999997	0.4963965314036888
92.29343598323408	39.99999999999999	0.5198329047402105
67.07642430200471	39.99999999999999	0.5507579068913165
46.896989552496585	39.99999999999999	0.5754872839711205
40.29858729208794	39.99999999999999	0.5724389062861004
52.673829435937	40.00000000000001	0.5385746279325487
75.15508787234563	39.99999999999999	0.5073608491104828
105.44784906725536	59.99999999999999	0.5176452927983606
123.50845387115544	59.99999999999997	0.5222448852417447
142.35150849080702	59.99999999999999	0.5015549977977667
161.62359194897192	59.99999999999999	0.4809312328041296
178.91747361260852	59.99999999999999	0.4663676861447076
159.46916951375945	59.99999999999999	0.4550820282877429
140.23145214205857	59.99999999999997	0.4572789989916341
121.45498570032684	59.99999999999999	0.475340739675214
103.51140040920876	60.00000000000001	0.5037316811282694
87.01583171398704	59.99999999999999	0.5355757666313912
73.03586890430978	59.99999999999999	0.5551990153619767
63.32007847653515	59.99999999999999	0.5481996464563633
60.011807418909534	59.99999999999999	0.536116566024651
64.12026412419934	59.99999999999999	0.5168644208595681
74.41695484462844	59.99999999999999	0.5053035538590748
88.74921808863107	59.99999999999997	0.5092545544912295
114.40449733788564	80.0	0.5276379180672555
127.87069806358564	79.99999999999999	0.5243328456824728
142.22095913550925	80.0	0.5049834290560802
157.12874035970202	80.00000000000001	0.4867049515753403
172.34357940832157	80.0	0.4746722455378586
172.34357940832157	79.99999999999999	0.4586721832845914
157.12874035970205	80.0	0.4568097075872395
142.22095913550925	80.0	0.4625577770658459
127.87069806358568	80.0	0.4792790717157962
114.40449733788564	79.99999999999999	0.505946026249317
102.26715474110212	80.0	0.533469362118138
92.06152624638788	79.99999999999999	0.5440791328093177
84.54703078226238	80.0	0.5316522499059825
80.51827568013462	80.0	0.5218610862502372
80.51827568013464	80.0	0.508793416934846
84.54703078226238	80.0	0.5040223247973413
92.06152624638784	79.99999999999999	0.5043749975511983
102.26715474110212	80.0	0.5198666600472949
125.93195832035028	100.0	0.5238572371071127
136.73057022642718	100.0	0.5182126987832405
148.4745994860103	100.0	0.5042223653793372
160.8468429688601	99.99999999999996	0.5007222214088154
173.57691647154564	100.0	0.4907046639912342
173.57691647154564	100.0	0.4725538538474124
160.84684296886013	99.99999999999996	0.4602649953237823
148.4745994860103	100.0	0.4632875025459361
136.73057022642718	100.0	0.4828756915475012
125.93195832035028	100.0	0.5052247926408081
116.45594772165818	100.0	0.5265150769535835
108.73791522639397	100.0	0.5242096879623113
103.23839622772996	99.99999999999996	0.5229326565713208
100.36540575381622	100.0	0.5107376542468153
100.36540575381622	100.0	0.5097535999395816
103.23839622772996	100.0	0.5068712245927239
108.73791522639392	100.0	0.4935571105782763
116.45594772165818	100.0	0.5137994393786377
139.0650307373511	120.0	0.4958223164602991
148.28643438462018	120.0	0.5068911866407106
158.52712775309163	120.0	0.5058613446741119
169.4207698417623	120.0	0.5105998414693118
179.37500929625506	120.0	0.5128643583206184
168.18893267345885	120.0	0.4798585684284887
157.35055931337902	120.0	0.4636839642368038
147.2045383992137	120.0	0.4903825716760766
138.1201425007049	120.0	0.5023520071162476
130.489849699459	120.0	0.5073891725900177
124.70902446367472	120.0	0.5178268485188818
121.13110002566016	120.0	0.5221120084508315
120.00393611847733	120.0	0.5158281086046619
121.4109085627371	120.0	0.506567528032462
125.24835447929225	120.0	0.4917787665990031
131.2534046807239	120.0	0.5005518660100772
153.2803841662292	140.0	0.5180779874410334
161.82677743068712	140.0	0.5159213009529281
171.50939738695757	140.0	0.5249409551323657
178.2903784416489	140.0	0.5179878143367358
168.19367495845944	140.00000000000003	0.4815907016814727
158.82145769949827	140.00000000000003	0.479951268961943
150.788828303783	140.0	0.5008868196751273
144.67907778269625	140.0	0.5028006142204566
140.98710893655306	140.0	0.5202906331785865
140.03969419337636	140.0	0.5266408200265409
141.924577778934	140.0	0.5126946044840245
146.46881358736135	140.00000000000003	0.5031414064385441
167.9629647722318	160.00000000000003	0.5049742523820812
176.0564120370669	159.99999999999997	0.5329041229935962
175.0886062943582	160.00000000000003	0.5057608126218506
167.18270738037293	160.00000000000003	0.4977672487636153
161.78559159202234	160.00000000000003	0.5078965486992998
160.0062927947551	160.00000000000003	0.5256164861218979
162.2218902494579	160.00000000000003	0.5098024683243323
180.0	180.0	0.4749291450034827
100.0	0.0	0.4823873667882754
126.6047486124842	19.99999999999994	0.5160035930464357
177.18641304129568	19.99999999999996	0.4965576390482438
132.21429446710485	20.0	0.4919218669552205
82.05292274003102	19.99999999999996	0.5166081016657182
34.75493623554208	19.99999999999997	0.5904975458960057
30.286110944760296	20.0	0.5978326422394847
76.55863726347383	20.0	0.5109865706668841
119.35103894950818	39.99999999999999	0.5191958055162756
147.17257725665357	39.99999999999999	0.5137724967228824
175.30171140995614	39.99999999999999	0.4883185357479995
156.52985049539748	39.99999999999999	0.4737380193586882
128.56913596351578	39.99999999999999	0.4914248050026698
101.1827049746568	39.99999999999999	0.5013980804579486
75.15508787234566	40.00000000000001	0.516513879372719
52.673829435937	40.00000000000001	0.5604219952402081
40.29858729208794	39.99999999999999	0.5664956933149911
46.89698955249652	39.999999999999964	0.5402740327487797
67.07642430200472	40.00000000000001	0.5119569255935265
92.29343598323403	39.99999999999999	0.5052125324614855
121.45498570032682	59.99999999999999	0.5142541525857406
140.23145214205854	59.99999999999997	0.5240058430049547
159.46916951375937	59.99999999999997	0.5076270654873831
178.9174736126085	59.99999999999999	0.4941446193382885
161.62359194897198	59.99999999999997	0.4729100814301846
142.35150849080705	59.99999999999997	0.4735581058964607
123.50845387115544	59.99999999999997	0.4768205403155173
105.44784906725532	59.99999999999999	0.4906011226749105
88.74921808863111	59.99999999999999	0.5129936171610102
74.41695484462844	59.99999999999999	0.5424514937194569
64.12026412419928	59.99999999999997	0.5422844128478547
60.01180741890951	59.99999999999999	0.5248381790044139
63.3200784765351	59.99999999999999	0.5083644452407314
73.03586890430974	59.99999999999999	0.4772084364284329
87.01583171398701	59.99999999999999	0.4866191377919611
103.51140040920868	59.99999999999999	0.5005760214114832
127.87069806358568	80.0	0.5167181893927766
142.22095913550925	79.99999999999999	0.526976086178
157.12874035970202	80.0	0.5142208734618983
172.34357940832157	80.0	0.4889090312273023
172.34357940832157	80.0	0.4816828578865355
157.12874035970202	80.0	0.4716792100156103
142.22095913550925	79.99999999999999	0.4702480980027856
127.87069806358568	80.0	0.4745888060037876
114.40449733788564	80.0	0.4903384059909968
102.26715474110212	80.0	0.5119100642944591
92.06152624638784	80.0	0.5335808818411623
84.54703078226235	79.99999999999999	0.5307036557422561
80.5182756801346	80.0	0.5221363300902673
80.5182756801346	80.0	0.501570232336676
84.54703078226235	80.0	0.4872588340747214
92.06152624638784	79.99999999999999	0.4717926380733169
102.2671547411021	79.99999999999999	0.4815971502291176
114.40449733788562	79.99999999999999	0.5069810492657755
136.73057022642718	100.0	0.517866317741894
148.4745994860103	100.00000000000004	0.5143080854579073
160.84684296886013	100.0	0.5058385848607082
173.57691647154564	100.0	0.485045437299936
173.57691647154564	99.99999999999996	0.4910905529854233
160.84684296886013	100.0	0.4822475683984101
148.4745994860103	99.99999999999996	0.4728479657265393
136.73057022642718	100.0	0.4757438862702353
125.93195832035028	100.00000000000004	0.4859982481822372
116.45594772165818	100.0	0.5129601241547262
108.73791522639392	100.00000000000004	0.5236437165377416
103.23839622773	100.00000000000004	0.5235479419929275
100.3654057538162	100.0	0.51399207407708
100.3654057538162	100.0	0.5061845608705591
103.23839622772998	100.00000000000004	0.4988748401676848
108.73791522639392	100.0	0.4873123322414295
116.45594772165816	100.0	0.4825395607270293
125.93195832035028	100.0	0.498624401927946
147.2045383992137	120.0	0.5014156593778921
157.35055931337902	120.0	0.5022977557177247
168.18893267345885	120.0	0.5097585334857254
179.37500929625506	120.0	0.5087673180417784
169.42076984176234	120.0	0.512718253782808
158.5271277530916	120.0	0.4939798107668741
148.28643438462018	120.0	0.4885071363173177
139.0650307373511	120.0	0.4928896992559315
131.2534046807239	120.0	0.5071373331664215
125.24835447929225	120.0	0.5104397770604028
121.41090856273712	120.0	0.5093115849991607
120.00393611847733	120.0	0.5102674104107809
121.13110002566016	120.0	0.5055337831315104
124.70902446367468	120.0	0.5078446010980122
130.489849699459	120.0	0.5061184464451773
138.12014250070487	120.0	0.4979783279519499
158.82145769949824	140.00000000000003	0.4999519026636019
168.19367495845944	140.00000000000003	0.5034267484916172
178.29037844164887	140.0	0.5235471950685509
171.50939738695757	139.99999999999997	0.5252695386372451
161.82677743068712	140.0	0.5105105245480559
153.28038416622925	140.0	0.4928106961335112
146.46881358736135	140.00000000000006	0.5032044197007758
141.924577778934	140.0	0.5035450824754413
140.03969419337636	140.0	0.5124014154649393
140.98710893655303	139.99999999999997	0.5172742487251506
144.67907778269625	140.0	0.5230684459161451
150.78882830378296	140.0	0.495946428711853
170.91247308949897	160.00000000000009	0.5097007970089749
179.50393700323357	160.00000000000003	0.5231026099335697
171.80920938711392	160.00000000000003	0.5395734450554243
164.71145988741117	160.00000000000006	0.4913572795064247
160.62445240513313	160.00000000000003	0.49988942516918
160.40060363003562	160.00000000000003	0.52670690706742
164.0875259478411	160.0	0.5180676987057956
180.0	180.0	0.4891194525975679
120.0	0.0	0.4719486292968859
146.25061668846638	19.99999999999996	0.5136391743923696
163.11935612850544	19.99999999999994	0.4950258152101238
112.6127555397301	19.99999999999996	0.4924133125751362
62.94989777837098	19.99999999999997	0.5289895858458139
21.74160415745064	20.0	0.6257806081012852
47.0968557857458	19.99999999999996	0.5566449171963942
95.89482744254408	19.99999999999996	0.502772773786215
137.84814545182678	39.99999999999999	0.5191747786012806
165.9093476337366	39.99999999999999	0.5053350420716036
165.9093476337366	39.99999999999999	0.4918428670342936
137.84814545182678	39.99999999999997	0.4934431272130801
110.21358731079212	39.99999999999999	0.5058720594172454
83.59445023255736	39.99999999999999	0.5153213695488567
59.50832112211906	39.99999999999999	0.5348188877485052
42.61192517632741	40.00000000000001	0.5693218317845129
42.61192517632734	39.99999999999999	0.5463730461356332
59.50832112211898	39.999999999999964	0.5063498447778824
83.59445023255729	39.99999999999997	0.5021455145712382
110.2135873107921	39.99999999999997	0.501803500720309
138.11697407757552	59.99999999999997	0.5148391455865481
157.31729814595818	59.99999999999997	0.5221968435959063
176.75254969363428	59.99999999999999	0.5063106442440707
163.78027819084173	59.99999999999997	0.4994802848624773
144.47675465202047	59.99999999999997	0.4860790527127328
125.57136412993614	59.99999999999997	0.5027849331155559
107.40069378212348	59.99999999999997	0.4927131297371768
90.5111081087618	59.99999999999997	0.5051801593764849
75.84715962899703	59.99999999999999	0.5201629704107581
64.99770548604766	59.99999999999997	0.5389867724848222
60.10618262859341	59.99999999999999	0.5382949528423849
62.60014118222273	59.99999999999999	0.510672374811226
71.70679505547709	59.99999999999997	0.4810159039392757
85.3127619425533	59.99999999999999	0.4731036047035719
101.59238066836647	59.99999999999997	0.4806839815508663
119.41156520940945	59.99999999999999	0.4942442157651457
142.22095913550922	79.99999999999999	0.5129809336660164
157.12874035970202	80.0	0.519188828759755
172.34357940832157	80.0	0.519226349093606
172.34357940832157	79.99999999999999	0.5070156718062817
157.12874035970202	79.99999999999999	0.4867058852570186
142.22095913550925	80.0	0.4951663728837425
127.87069806358568	80.0	0.4884407434453147
114.40449733788564	80.0	0.4942122071513525
102.26715474110212	79.99999999999999	0.5034613134901673
92.06152624638784	79.99999999999999	0.515676050678692
84.54703078226234	79.99999999999999	0.5189995075739362
80.5182756801346	80.0	0.5107720965900283
80.5182756801346	79.99999999999999	0.503600419744914
84.54703078226235	80.0	0.4825124850231627
92.06152624638786	80.0	0.4731875373317664
102.26715474110212	80.0	0.4710697950650928
114.4044973378856	79.99999999999999	0.4876719428176832
127.87069806358564	79.99999999999999	0.4996353420732135
148.4745994860103	100.0	0.5180818549455866
160.8468429688601	100.0	0.5067951041779584
173.57691647154564	100.0	0.5089441199162018
173.57691647154567	100.0	0.4977131067749432
160.84684296886013	100.0	0.4908843376619435
148.4745994860103	100.0	0.5022518575305085
136.73057022642718	100.0	0.4960868557412479
125.93195832035028	100.0	0.4910127204189589
116.4559477216582	100.0	0.4975487769983054
108.73791522639392	100.0	0.5099630637551227
103.23839622772998	100.0	0.5039146088598015
100.3654057538162	100.0	0.5039116860087116
100.36540575381622	100.0	0.4908203920377463
103.23839622772996	100.0	0.4958579502519248
108.73791522639392	100.0	0.4998952935487977
116.45594772165816	100.0	0.4904978158520502
125.93195832035026	100.0	0.5017790200513116
136.73057022642718	100.0	0.5110317344711007
156.18251198880623	120.0	0.5039686511156453
166.9613722102158	120.0	0.4999495925907599
178.1252510138168	120.0	0.5028448761831019
170.6564269267438	120.0	0.505015806246829
159.71173161539804	120.0	0.511646910206704
149.38088721457763	120.0	0.510387546856458
140.02731373517716	120.0	0.5050026335554539
132.03929622189153	120.0	0.5064590934787527
125.81454464221396	120.0	0.5088052055685554
121.72088955268116	120.0	0.5139957837039582
120.03541944760669	120.0	0.5073430599475911
120.88172026949933	120.0	0.5014419361048145
124.1969983988547	120.0	0.5002960842273174
129.7491672541524	120.0	0.5061477038969081
137.1931996689838	120.0	0.5110591174133973
146.13572273730367	120.0	0.5179966865020961
164.95847674333174	140.00000000000003	0.4962063691657821
174.88263561500167	140.00000000000003	0.4940635413804058
174.88263561500167	140.0	0.5081429123348283
164.95847674333172	140.0	0.5266617485414611
155.96520714893546	140.0	0.5229801481633208
148.51162343615562	140.0	0.523737603537456
143.15937530274047	140.00000000000003	0.5027024731645184
140.35661561533004	139.99999999999997	0.4982270249417918
140.35661561533004	140.0	0.5135729002565904
143.1593753027404	140.0	0.5263638382608574
148.51162343615562	140.0	0.5337756947368136
155.96520714893543	140.0	0.5211747119249768
174.1321687292421	160.00000000000003	0.5005010025404155
177.0339095433329	160.00000000000003	0.5104964411049528
168.772963051586	160.00000000000009	0.5346900862425159
162.70166978942484	160.00000000000003	0.4997104396674444
160.05647763544945	160.00000000000003	0.497506355745344
161.39545662497753	159.99999999999997	0.5273773097338833
166.43438644022177	160.00000000000003	0.5330345612515012
180.0	180.0	0.5001557700000188
140.0	0.0	0.4713856237689415
165.93214200370738	20.0	0.4990889035172365
143.44141663698997	19.99999999999996	0.4994553066114179
93.11595111239755	19.99999999999996	0.5012223061405916
44.537488990593765	19.99999999999996	0.5572700839624825
23.006841712462663	20.0	0.6270030088604145
65.65327373162172	19.99999999999997	0.5395627193837695
115.41078046825928	19.99999999999994	0.4955026846697492
156.52985049539743	39.99999999999999	0.516263338179602
175.30171140995614	39.99999999999999	0.5113007722324747
147.1725772566536	40.00000000000001	0.5036806594851637
119.35103894950818	39.99999999999999	0.502645740658454
92.29343598323406	39.99999999999999	0.5088242268341735
67.07642430200472	39.99999999999997	0.521237578460064
46.89698955249661	39.99999999999999	0.562925077137059
40.29858729208794	39.99999999999999	0.5644506627188615
52.673829435937	39.99999999999999	0.5258396025066442
75.1550878723456	39.99999999999999	0.5034173825876875
101.1827049746568	39.99999999999999	0.492831994208909
128.56913596351578	39.99999999999999	0.5037257784534358
155.16827232655095	59.99999999999999	0.5295464745379459
174.58801269498332	59.99999999999999	0.5225656274217177
165.9389473444593	59.99999999999999	0.5103806552466474
146.6068179645195	59.99999999999997	0.5069566975358475
127.64314312299518	60.00000000000001	0.5065904430143162
109.36896388918052	59.99999999999999	0.5082512560351631
92.29979626077927	59.99999999999997	0.4977568723835562
77.32370342679934	59.99999999999997	0.5154897244251165
65.94928725175926	59.99999999999999	0.5362931235341726
60.29448648532789	59.99999999999997	0.5386518453941842
61.96327632100788	59.99999999999999	0.5197613326410738
70.4327303603849	59.99999999999999	0.4893230387852049
83.64193403076271	60.00000000000001	0.4719478365833661
99.69188933540056	59.99999999999999	0.4861982406330611
117.3788327538873	59.99999999999999	0.4913826606819342
136.00847996008247	59.99999999999997	0.5190654844908033
157.12874035970202	80.0	0.533554074853784
172.34357940832157	80.0	0.5307801161419095
172.34357940832157	80.0	0.5196582630877522
157.12874035970205	80.00000000000001	0.5160897408180336
142.22095913550925	80.00000000000001	0.5046289950593409
127.87069806358568	80.0	0.5004513848419793
114.40449733788566	80.0	0.4927295813458355
102.26715474110216	80.0	0.4927238070850233
92.06152624638784	79.99999999999999	0.4958575778240609
84.54703078226235	79.99999999999999	0.5155352539610745
80.5182756801346	80.0	0.5136582778903884
80.51827568013462	80.0	0.5010601917258983
84.54703078226238	80.0	0.4866796396268931
92.06152624638786	80.0	0.4790904030079383
102.26715474110212	80.0	0.4680387051155961
114.40449733788562	80.0	0.4854309971926356
127.87069806358564	80.00000000000001	0.5110774054220727
142.22095913550922	79.99999999999999	0.5271671424259929
160.8468429688601	100.00000000000004	0.5349241752953696
173.57691647154564	100.0	0.5108135659325743
173.57691647154564	100.0	0.5016238226043356
160.84684296886013	100.0	0.5045726287580314
148.4745994860103	100.0	0.5051710468668412
136.73057022642718	100.0	0.5049790284328874
125.93195832035028	100.0	0.4951097047929283
116.4559477216582	100.00000000000004	0.5068711736242638
108.73791522639392	100.0	0.5054029272367105
103.23839622772998	100.0	0.5109912280346521
100.36540575381622	100.0	0.5056194431019028
100.3654057538162	100.0	0.5004768407975513
103.23839622772998	100.0	0.4848712847984381
108.7379152263939	99.99999999999996	0.4902898716756557
116.4559477216582	100.0	0.4958758620997059
125.93195832035026	100.0	0.5002812319806244
136.73057022642715	100.0	0.5206543249610184
148.4745994860103	100.0	0.537482911733391
165.7385476501349	120.0	0.5314082581705654
176.87616223919488	120.0	0.4927296509826367
171.89544931642715	120.0	0.494012384901497
160.90388910471648	120.0	0.501626457755826
150.48737754430965	120.0	0.5112226546281643
141.00644246347363	120.0	0.5083169685529506
132.84698349552778	120.0	0.5256371912978957
126.40713622001074	120.0	0.5115069104840566
122.060761497569	120.0	0.5140652608759523
120.09835616326563	120.0	0.5116039118448207
120.66299955212708	120.0	0.5046321810379474
123.71270393365708	120.0	0.49564811282001
129.0318874957354	120.0	0.504874406195392
136.28475398947438	120.0	0.5161455488463543
145.0805148939384	120.0	0.5307348566851122
155.02347548882742	120.0	0.5374975749194331
171.50939738695757	140.00000000000003	0.5134288843118548
178.29037844164887	140.0	0.489446145247295
168.19367495845944	140.0	0.4942663503715844
158.82145769949824	140.0	0.517973210434644
150.788828303783	140.0	0.5283944648216697
144.67907778269625	140.00000000000006	0.5260320778716814
140.9871089365531	140.00000000000006	0.5079708279190154
140.03969419337636	140.0	0.4988178116932957
141.924577778934	140.0	0.5082246045044807
146.46881358736132	140.0	0.5244659536416253
153.2803841662292	140.0	0.5419123324143713
161.82677743068712	140.0	0.5356060434661866
177.52549090557284	160.00000000000006	0.5040119227302721
173.65929801133615	160.00000000000003	0.5041997670487572
166.07196339689713	160.0	0.5285338194933334
161.21742839591303	160.00000000000003	0.524971583843322
160.10042341999073	160.00000000000003	0.5011826784208349
162.95820225044463	160.00000000000006	0.5231344299313012
169.18867373987177	159.99999999999997	0.5403081550288393
180.0	180.0	0.4989772603805535
160.0	0.0	0.4738824600109952
174.37287888323314	20.0	0.4943291856466781
123.80293280978884	19.99999999999997	0.487644477070453
73.8169808009442	20.0	0.4995757650379195
28.21208852113278	20.0	0.6014743131063655
37.11796883585779	20.0	0.595032999483519
84.8138061868376	20.0	0.518029182177713
135.02279301408487	19.99999999999996	0.4957911171535317
175.30171140995614	39.99999999999999	0.5224955311568583
156.52985049539748	39.99999999999999	0.5030577635928097
128.56913596351578	39.99999999999999	0.500651138126916
101.18270497465682	39.99999999999997	0.5024828099637789
75.15508787234563	39.99999999999999	0.5124590087246331
52.673829435937	39.99999999999999	0.5451508070837177
40.29858729208794	39.99999999999999	0.5776183364542614
46.89698955249655	39.99999999999999	0.5572896758176978
67.0764243020047	39.99999999999999	0.5230149614548661
92.293435983234	39.99999999999999	0.5069246887538664
119.35103894950817	39.99999999999999	0.4916325952847465
147.17257725665357	39.99999999999999	0.5043857418262275
172.42412174161709	59.99999999999996	0.5394896871613766
168.0993240586369	59.99999999999997	0.5247157213803507
148.74134028078376	59.99999999999999	0.5061972475739366
129.72324737703843	59.99999999999997	0.5016284693513932
111.35174671402736	59.99999999999999	0.5056931800687277
94.11367933724412	59.99999999999999	0.5115808101092788
78.84392631570164	59.99999999999997	0.5121906018811929
66.97181462049758	59.99999999999997	0.5286448319474192
60.5758362627222	59.99999999999996	0.5469877412890835
61.41209205333322	59.99999999999997	0.5432013835908714
69.21676253993975	59.99999999999999	0.5179576112806964
82.00538994166014	59.99999999999997	0.4991121019040234
97.81109718700424	59.99999999999999	0.4899610422009465
115.35746615624215	59.99999999999997	0.4875308280546771
133.90639411443703	59.99999999999999	0.5048308603238241
153.02239464787516	59.99999999999997	0.526572828179256
172.34357940832157	80.00000000000001	0.5359550327925915
172.34357940832157	80.00000000000001	0.5370930729997105
157.12874035970202	80.0	0.51844104846689
142.22095913550925	80.0	0.5068439934363811
127.87069806358568	80.0	0.5168139445268696
114.40449733788564	80.0	0.5180963992302716
102.26715474110216	80.00000000000001	0.5095984459208276
92.06152624638786	80.0	0.4971946761644357
84.54703078226238	80.00000000000001	0.5161221135485814
80.51827568013462	80.00000000000001	0.5259920707846631
80.51827568013462	80.00000000000001	0.520696654398711
84.54703078226235	79.99999999999999	0.5052701855692252
92.06152624638788	80.0	0.4965205257370483
102.26715474110212	80.0	0.4821289539207014
114.40449733788566	80.00000000000001	0.4870710947280251
127.87069806358568	80.00000000000001	0.5014567171972578
142.2209591355092	80.00000000000001	0.5224582976118315
157.12874035970202	80.00000000000001	0.5391277661821045
173.57691647154564	99.99999999999996	0.5569795415722479
173.57691647154567	100.0	0.5433269040482566
160.8468429688601	99.99999999999996	0.5130951123742157
148.4745994860103	99.99999999999996	0.5059338382883448
136.73057022642718	100.0	0.5172088766339165
125.93195832035028	100.0	0.5089999540706989
116.45594772165818	100.0	0.4993735566558402
108.7379152263939	99.99999999999996	0.5002252684284529
103.23839622772994	99.99999999999996	0.5088791285255256
100.3654057538162	99.99999999999996	0.522685554435508
100.3654057538162	99.99999999999996	0.514781436993473
103.23839622772996	100.0	0.5165773511645444
108.73791522639392	100.0	0.5055315882327427
116.45594772165816	100.0	0.4867659998673471
125.93195832035028	100.0	0.4942873866518187
136.73057022642718	100.0	0.511091694820573
148.47459948601028	100.0	0.5347621608215293
160.8468429688601	99.99999999999996	0.5438233428675087
175.62818975276124	120.0	0.5722836956026943
173.1373843349625	120.0	0.5327326792022098
162.10312218463315	120.0	0.4953407790888108
151.60539024728152	120.0	0.5017114640558109
142.00186996392648	120.0	0.492577414114175
133.67592174843372	120.0	0.5029942255539348
127.02565677211784	120.0	0.5073818410745758
122.43021870006054	120.0	0.5100096049561275
120.1926864939812	120.0	0.512560560390573
120.47514123892417	120.0	0.516642605633387
123.25655133909912	120.0	0.515409816426142
128.33853373061186	120.0	0.5152059742896039
135.39535775223914	120.0	0.5057384275269394
144.03944622620796	120.0	0.5195870910589347
153.87394364034958	120.0	0.5363242959005998
164.52092082640843	120.0	0.553064748848109
178.29037844164887	140.0	0.5359022444577435
171.50939738695757	140.0	0.4977427072266889
161.82677743068714	140.00000000000003	0.499698850387118
153.28038416622925	140.0	0.5080894505763401
146.46881358736135	140.0	0.5191247836981299
141.924577778934	140.0	0.5202384747146642
140.03969419337636	140.0	0.5163156142746368
140.98710893655306	139.99999999999997	0.4958727122687711
144.67907778269625	140.00000000000003	0.5115808754962576
150.788828303783	140.00000000000003	0.5137712341253217
158.82145769949824	140.0	0.5465465139994029
168.19367495845944	140.0	0.5421343105804646
179.00817306033895	160.00000000000003	0.5316222039823777
170.47241280511443	160.00000000000003	0.5060644082187994
163.7896916360683	160.00000000000003	0.5115923757228076
160.30689612033188	160.00000000000003	0.5341703188986837
160.7548342205028	160.00000000000003	0.4939888345915189
165.03824673315074	159.99999999999997	0.5123930481048476
172.26549975903578	159.99999999999997	0.5384610515245003
180.0	180.0	0.4964416201169428
180.0	0.0	0.4099630997495766
154.6831889286044	20.0	0.4900687389601236
104.23871799876495	19.99999999999997	0.4810749426233573
54.93420739564807	19.99999999999997	0.5252943118477587
19.99999999999995	19.99999999999996	0.6081330515557765
54.93420739564807	20.0	0.5611921610067264
104.24164449640708	19.99999999999997	0.5030870928730117
154.68712506983624	20.0	0.4961456751608151
165.90934763373656	39.99999999999999	0.5035110725404072
137.84814545182678	39.99999999999999	0.4914991799589484
110.2135873107921	39.99999999999999	0.4887683745505524
83.5944502325573	39.99999999999999	0.4907849931647449
59.50832112211903	39.99999999999999	0.5316772839164782
42.61192517632734	39.99999999999999	0.5800010613222228
42.6119251763273	40.00000000000001	0.5771611364689592
59.50832112211906	40.00000000000001	0.5485065770340112
83.59445023255734	39.99999999999999	0.5274767525720927
110.21358731079206	39.99999999999997	0.4957403100019425
137.84814545182678	39.99999999999999	0.4910280408792569
165.90934763373656	39.99999999999999	0.4985084578154667
170.26113773177377	59.99999999999999	0.5303801200433077
150.8799767462077	59.99999999999999	0.5224320388444545
131.81116109776812	60.00000000000001	0.4926972433909087
113.34818359846082	59.99999999999999	0.4870849191585831
95.95125114811334	59.99999999999999	0.4953465555730792
80.40529210818289	59.99999999999999	0.5128311147133099
68.06205284778146	59.99999999999997	0.5388153192687455
60.94893330829594	59.99999999999999	0.5467572825718457
60.94893330829594	59.99999999999999	0.5588402508548699
68.06205284778146	59.99999999999999	0.5361636063553109
80.4052921081829	60.00000000000001	0.528436624753656
95.9512511481133	59.99999999999997	0.5127648835822101
113.34818359846082	59.99999999999999	0.5006795219172702
131.8111610977681	59.99999999999997	0.5016059833935554
150.8799767462077	59.99999999999997	0.5025821891023827
170.26113773177374	59.99999999999997	0.5204132882343383
172.34357940832157	79.99999999999999	0.5300290839478359
157.12874035970205	80.0	0.5334071805106171
142.22095913550925	80.0	0.5067178577240196
127.87069806358568	80.0	0.4891127233177937
114.40449733788562	79.99999999999999	0.4729786518708824
102.26715474110212	79.99999999999999	0.5157635002727474
92.06152624638784	79.99999999999999	0.5106628001296081
84.54703078226235	80.0	0.5130722583070645
80.5182756801346	80.0	0.5157802016697182
80.5182756801346	80.0	0.5284709975666233
84.54703078226235	80.0	0.5200253640095363
92.06152624638784	80.0	0.5109068144490007
102.26715474110216	80.00000000000001	0.5191355540745922
114.40449733788562	79.99999999999999	0.4752892521257602
127.87069806358568	79.99999999999999	0.5054036495945095
142.22095913550922	79.99999999999999	0.5087779290501457
157.12874035970202	80.0	0.5150461981746904
172.34357940832157	80.0	0.5287670800492206
173.57691647154567	100.0	0.5516313613587542
160.84684296886013	100.0	0.5461179353878419
148.4745994860103	100.00000000000004	0.5224504864547874
136.7305702264272	100.00000000000004	0.5037869494818452
125.93195832035026	100.0	0.4769289904270323
116.45594772165816	99.99999999999996	0.5173398833412504
108.73791522639392	100.0	0.5028640750240021
103.23839622772994	99.99999999999996	0.5014564740524097
100.3654057538162	100.0	0.5051049134289731
100.3654057538162	100.0	0.5116171976687417
103.23839622772998	100.0	0.5245838041455682
108.7379152263939	100.0	0.505360460915181
116.4559477216582	100.0	0.5079834324434408
125.93195832035026	100.0	0.4731978124512195
136.73057022642718	99.99999999999996	0.5078459955928915
148.4745994860103	100.0	0.518191185556295
160.8468429688601	99.99999999999996	0.5258963642526105
173.57691647154564	100.0	0.5356031849638074
174.38178099630795	120.0	0.5615974644082288
163.3089564237255	120.0	0.5509972241335891
152.73441446726457	120.0	0.5091253417816974
143.0130517611909	120.0	0.4887256608864706
134.52556317719427	120.0	0.4922365337981278
127.6696213586392	120.0	0.5004524538654489
122.82893229577914	120.0	0.5023869509218353
120.31832106576428	120.0	0.4898839803879933
120.31832106576428	120.0	0.5071459635030167
122.82893229577914	120.0	0.5136313205365923
127.6696213586392	120.0	0.5112220875067182
134.52556317719427	120.0	0.5150193972927131
143.0130517611909	120.0	0.5166288458931088
152.73441446726454	120.0	0.5192331087033072
163.3089564237255	120.0	0.533485239334165
174.38178099630792	120.0	0.5410464432726994
174.88263561500167	140.0	0.5396903431075992
164.95847674333172	140.0	0.5232660711013956
155.96520714893546	140.0	0.4924730974091318
148.51162343615562	140.0	0.5064009772988955
143.1593753027404	140.0	0.5195592369921753
140.35661561533007	140.0	0.5052693006151334
140.35661561533004	140.0	0.5210429422391443
143.1593753027404	140.0	0.503941484797188
148.51162343615562	140.0	0.5032764347247115
155.96520714893543	140.0	0.512667620337648
164.95847674333172	140.0	0.524687377650456
174.88263561500167	140.0	0.541795980820917
175.57108732596555	160.00000000000003	0.5404180105520839
167.56902977749806	160.00000000000003	0.5058625556432801
161.99812073899471	159.99999999999997	0.5038031208489301
160.00000000000003	160.00000000000003	0.4898551638741165
161.9981207389947	160.0	0.5015378042894796
167.56943948044278	160.00000000000003	0.5120883941979089
175.57176501288947	160.00000000000003	0.5501999046766173
180.0	180.0	0.4197707270584572
160.00000000000003	0.0	0.4657802930874646
135.01886429302493	19.99999999999996	0.4767354398346795
84.81090734578889	19.99999999999996	0.4865855681510844
37.11796883585779	19.99999999999997	0.574796835034632
28.212088521132728	20.0	0.6233039369775797
73.8169808009442	20.0	0.538421311603692
123.80587411204576	19.99999999999997	0.4993073173707075
174.37681796644043	19.99999999999996	0.4981392630379456
147.17257725665357	40.00000000000001	0.482254519873091
119.35103894950817	39.99999999999999	0.4816843001522213
92.29343598323403	40.000000000000014	0.4802850110985676
67.0764243020047	40.00000000000001	0.5064144702303779
46.89698955249655	40.00000000000001	0.5621541644729783
40.29858729208794	39.99999999999999	0.586165832257973
52.67382943593695	39.99999999999999	0.5700769928765022
75.15508787234563	39.99999999999999	0.5526742778788164
101.1827049746568	40.000000000000014	0.5174271649016864
128.56913596351572	39.99999999999999	0.5029175527512861
156.52985049539748	39.99999999999999	0.492894557323491
175.30171140995614	39.99999999999999	0.4881334915935408
153.02239464787522	59.99999999999996	0.5065545134702547
133.90639411443706	59.99999999999997	0.497356166231498
115.35746615624218	59.99999999999999	0.4714661367776051
97.81109718700424	59.99999999999999	0.4784754155524934
82.00538994166017	59.99999999999999	0.4919643218757742
69.21676253993974	59.99999999999999	0.523758200849515
61.41209205333322	59.99999999999999	0.5464388964095823
60.57583626272225	59.99999999999997	0.5586015103953091
66.97181462049758	59.99999999999999	0.5473536322708581
78.8439263157016	59.99999999999997	0.5374018767037234
94.11367933724416	59.99999999999997	0.5300224294169662
111.35174671402729	59.99999999999997	0.5170694044777011
129.7232473770384	60.00000000000001	0.5097599238054031
148.7413402807837	59.99999999999999	0.5078991067020754
168.0993240586369	59.99999999999999	0.4953613148523248
172.42412174161709	59.99999999999997	0.4963886285333767
157.12874035970202	80.00000000000001	0.5235388195624483
142.22095913550925	80.0	0.5199584351152006
127.87069806358568	80.00000000000001	0.5020251466212275
114.40449733788566	80.0	0.4821666423115692
102.26715474110212	80.0	0.4916451026858149
92.06152624638784	79.99999999999999	0.50379388499726
84.54703078226235	80.0	0.521321703344147
80.5182756801346	80.00000000000001	0.5296823714121788
80.5182756801346	80.00000000000001	0.5351081220408994
84.54703078226235	79.99999999999999	0.5323985054706313
92.06152624638786	79.99999999999999	0.5226461935404878
102.26715474110212	80.0	0.5133452301188726
114.40449733788564	79.99999999999999	0.5119869916434476
127.87069806358564	80.0	0.5144386227767139
142.22095913550925	79.99999999999999	0.5154605613233287
157.12874035970202	80.0	0.5069772324608759
172.34357940832152	80.0	0.5108703609443082
172.34357940832157	80.00000000000001	0.5170940986693545
160.84684296886013	100.0	0.5393585172640175
148.4745994860103	100.0	0.529350123111307
136.73057022642718	100.0	0.5136390158252446
125.93195832035032	100.0	0.4844322476345056
116.45594772165818	100.0	0.4781422007739253
108.7379152263939	100.0	0.4974015868234797
103.23839622772996	100.0	0.5121747770583583
100.3654057538162	100.0	0.5118346504319083
100.3654057538162	99.99999999999996	0.5080124974377604
103.23839622772994	100.0	0.510800010785187
108.73791522639388	100.0	0.5170428151922724
116.45594772165816	100.0	0.5001203203926268
125.93195832035028	100.0	0.4998550856891336
136.73057022642715	100.0	0.5090188995714753
148.4745994860103	100.0	0.5132749551037747
160.8468429688601	100.0	0.5222393442181189
173.57691647154562	100.0	0.5424865688665789
173.57691647154567	100.0	0.5324263260090334
164.52092082640846	120.0	0.5344535946505791
153.87394364034958	120.0	0.532219377983602
144.039446226208	120.0	0.5101588367109938
135.39535775223914	120.0	0.4931840465655278
128.33853373061186	120.0	0.4894663656165974
123.2565513390991	120.0	0.5013825820755351
120.4751412389242	120.0	0.5113609691956785
120.19268649398124	120.00000000000004	0.4930226925559007
122.43021870006052	120.0	0.4987737149013216
127.0256567721178	120.0	0.5101749669389125
133.67592174843372	120.0	0.5057227199080916
142.00186996392645	120.0	0.4955838168478964
151.60539024728152	120.0	0.5090099418405853
162.10312218463312	120.0	0.5227731879744792
173.1373843349625	120.0	0.5317025107862762
175.62818975276127	120.0	0.5344169435493091
168.19367495845944	140.0	0.5364693641764928
158.82145769949824	140.0	0.5240471346627753
150.78882830378296	140.0	0.499091816484633
144.67907778269625	140.0	0.5017907931084203
140.98710893655306	139.99999999999997	0.5112399267091267
140.03969419337636	140.0	0.493045592948785
141.92457777893398	140.0	0.505958268680002
146.46881358736132	140.0	0.5133771009780298
153.28038416622925	140.0	0.5020211333545527
161.82677743068712	140.0	0.503706381162079
171.50939738695757	140.0	0.5084170705029895
178.29037844164887	140.0	0.5393791524824072
172.26485824213484	160.0	0.533357459846433
165.03789906763683	160.00000000000003	0.5132061056682228
160.7548342205028	160.00000000000003	0.5112354504281592
160.30689612033188	160.00000000000003	0.507103506393466
163.78969163606834	160.00000000000003	0.524057253688426
170.47287189863724	160.00000000000009	0.4992103538294677
179.0088668162745	160.00000000000003	0.5225647056461268
180.0	180.0	0.4732608339993989
140.00000000000003	0.0	0.4573512138366787
115.40686577861626	19.99999999999997	0.4733417633987035
65.65043181537406	20.00000000000001	0.5098762901056125
23.006841712462727	20.0	0.6300083734858635
44.53748899059379	20.0	0.583622185707776
93.11595111239752	20.0	0.5187681152897274
143.44436604520706	19.99999999999996	0.5100428681424579
165.92820370535438	19.99999999999996	0.4937468352291232
128.56913596351578	39.99999999999999	0.4674880604497089
101.1827049746568	39.99999999999997	0.4750981156268726
75.15508787234562	39.99999999999999	0.4889776074699508
52.67382943593697	39.99999999999999	0.5299663868465111
40.29858729208794	39.99999999999999	0.5738269625847495
46.896989552496585	40.000000000000014	0.5802395767789813
67.0764243020047	39.99999999999999	0.5732429868754875
92.29343598323403	39.99999999999999	0.5409014162256616
119.3510389495082	39.99999999999999	0.5250728976916439
147.17257725665357	39.99999999999999	0.5079333295203312
175.30171140995614	39.99999999999997	0.4832841059334108
156.52985049539748	39.99999999999999	0.4781277915671397
136.0084799600825	59.99999999999997	0.4898226591650968
117.37883275388732	59.99999999999999	0.4712288269231004
99.6918893354006	59.99999999999999	0.4646161680394025
83.64193403076271	59.99999999999999	0.4606405092991155
70.43273036038494	59.99999999999999	0.4949068691079452
61.96327632100788	59.99999999999999	0.5321632295638813
60.29448648532789	59.99999999999999	0.5603067842757367
65.94928725175923	59.99999999999999	0.5582891748982913
77.32370342679933	59.99999999999997	0.5467276893659364
92.29979626077927	59.99999999999997	0.5374509487804568
109.36896388918052	59.99999999999999	0.5334479610854626
127.64314312299514	59.99999999999999	0.5313749989784101
146.60681796451948	59.99999999999999	0.5267822860962333
165.93894734445925	59.99999999999999	0.5122210212966131
174.58801269498335	59.99999999999997	0.5021373152699814
155.16827232655098	59.99999999999997	0.4859875482017656
142.22095913550922	79.99999999999999	0.4975871464690959
127.87069806358568	80.0	0.4946197154830336
114.40449733788566	80.0	0.4757255444718005
102.26715474110212	80.0	0.4577588922281085
92.06152624638786	80.0	0.470765802589888
84.54703078226235	80.0	0.4998485955022879
80.5182756801346	80.0	0.5285383110998271
80.5182756801346	79.99999999999999	0.5472019922093729
84.54703078226235	79.99999999999999	0.5435569125193279
92.06152624638784	79.99999999999999	0.5213318642205422
102.2671547411021	79.99999999999999	0.5179165195869727
114.4044973378856	80.0	0.5160201505220271
127.87069806358568	80.0	0.5097806908346836
142.22095913550922	79.99999999999999	0.5179197985326782
157.12874035970205	80.00000000000001	0.5155383578367642
172.34357940832157	80.0	0.5148168441336698
172.3435794083216	80.0	0.5199410410749203
157.12874035970202	79.99999999999999	0.5047517160802348
148.47459948601033	100.00000000000004	0.5102519591550828
136.73057022642715	100.0	0.510406519819372
125.93195832035026	100.0	0.4941148665047373
116.4559477216582	100.0	0.473865163824884
108.73791522639392	100.0	0.480218045234239
103.23839622772998	100.0	0.5031604635103508
100.3654057538162	100.0	0.5302917872924642
100.3654057538162	100.0	0.5313857523620514
103.23839622773	100.00000000000004	0.5169320150177206
108.73791522639392	100.0	0.5072669435679095
116.45594772165816	100.0	0.4999403506821726
125.93195832035028	100.0	0.4932808082511706
136.73057022642718	100.0	0.495910963421545
148.47459948601028	100.0	0.5000238413092148
160.84684296886013	100.0	0.5095254754604283
173.57691647154564	100.0	0.5113215448593735
173.57691647154567	100.0	0.5310787395859871
160.84684296886013	100.00000000000004	0.5180032476310481
155.02347548882744	120.0	0.5207457998699212
145.0805148939384	120.0	0.5173025601906337
136.28475398947438	120.0	0.503058947015723
129.03188749573545	120.0	0.4950532807206133
123.71270393365712	120.0	0.4868950092704258
120.66299955212706	120.0	0.5137077927284419
120.09835616326563	120.0	0.511145300551551
122.060761497569	120.0	0.5029293784543655
126.40713622001071	120.0	0.4884127485626853
132.84698349552775	120.0	0.4872072433920226
141.0064424634736	120.0	0.4882663348965563
150.4873775443096	120.0	0.4946393544568936
160.90388910471648	120.0	0.500279048164763
171.89544931642712	120.0	0.5051425744648094
176.8761622391949	120.0	0.5119483847464305
165.7385476501349	120.0	0.5197094687011434
161.82677743068712	140.0	0.5441385088695133
153.28038416622925	140.0	0.5339018482468627
146.46881358736135	140.0	0.5188726040877003
141.924577778934	140.0	0.505121465163247
140.03969419337636	140.0	0.5035782656566143
140.9871089365531	140.00000000000003	0.4989697259903031
144.67907778269625	140.0	0.488599608294761
150.788828303783	140.0	0.5092104090258756
158.82145769949824	140.00000000000003	0.4994689180037757
168.1936749584594	140.00000000000003	0.4917783832260211
178.29037844164887	140.00000000000003	0.492427330562845
171.50939738695757	140.0	0.516957556972831
169.18808764978786	160.00000000000003	0.5389515190365476
162.95792757440665	159.99999999999997	0.5259233037454399
160.10042341999073	160.00000000000003	0.5033385502514768
161.21742839591303	160.00000000000006	0.4997666534845777
166.07196339689713	160.0	0.5159685091422279
173.65979258775167	160.00000000000003	0.4988301040120573
177.5248015444098	160.00000000000003	0.5074544659832346
180.0	180.0	0.4654207346597993
120.00000000000004	0.0	0.4523812110631644
95.89093836489144	19.99999999999997	0.4838149707941903
47.09415398646508	20.0	0.5508308653061724
21.74160415745064	19.99999999999996	0.6289078640728942
62.94989777837095	20.0	0.5523015566194833
112.61275553973006	19.99999999999994	0.5205823818146071
163.1223095404988	19.99999999999996	0.5134378402387605
146.24668309701576	20.0	0.4878401846581904
110.21358731079212	39.99999999999999	0.4683950427219957
83.59445023255736	39.99999999999999	0.4825134924947953
59.50832112211906	39.99999999999999	0.494551549909023
42.61192517632734	39.99999999999999	0.5600454880714698
42.611925176327375	40.00000000000001	0.5822456396163881
59.50832112211903	39.99999999999999	0.5715553300942107
83.59445023255734	39.99999999999999	0.5499538830677341
110.2135873107921	39.99999999999999	0.5261748308334636
137.84814545182675	39.99999999999997	0.5202357046112167
165.90934763373647	40.00000000000001	0.5118920836301262
165.9093476337366	39.99999999999999	0.4897680571041899
137.8481454518268	39.99999999999999	0.4797962475410382
119.41156520940947	60.00000000000001	0.4740615580275657
101.59238066836647	59.99999999999999	0.465322045957337
85.31276194255334	59.99999999999999	0.4536902390775607
71.7067950554771	59.99999999999999	0.4627930499085376
62.60014118222278	59.99999999999999	0.5137330356665302
60.10618262859341	59.99999999999999	0.5496036203800969
64.99770548604766	59.99999999999999	0.5649791238388906
75.84715962899699	59.99999999999999	0.5639862970863475
90.5111081087618	60.00000000000001	0.5415948815805842
107.40069378212344	59.99999999999999	0.532470145006942
125.57136412993611	59.99999999999997	0.5225850983084841
144.4767546520204	59.99999999999999	0.5215107996367503
163.7802781908417	59.99999999999997	0.5209577622660444
176.7525496936343	59.99999999999997	0.5086752825152551
157.3172981459582	59.99999999999999	0.5011737861592307
138.11697407757558	59.99999999999999	0.4868016000760021
127.87069806358568	80.0	0.4836811335414474
114.40449733788569	80.0	0.464802040897433
102.26715474110216	80.0	0.4529557071645257
92.06152624638786	80.0	0.4555983523604153
84.54703078226235	79.99999999999999	0.4762301640845373
80.51827568013462	80.0	0.5159288631115169
80.5182756801346	80.00000000000001	0.548496197946554
84.54703078226234	79.99999999999999	0.5699582102920031
92.06152624638784	80.0	0.5586903249648839
102.26715474110212	79.99999999999999	0.5378804286386955
114.4044973378856	80.0	0.5207200257172777
127.87069806358564	80.0	0.5171037268642064
142.22095913550922	79.99999999999999	0.5141862112304177
157.12874035970202	80.00000000000001	0.512183263879282
172.34357940832157	80.0	0.5153434887292094
172.3435794083216	80.00000000000001	0.5123668368603422
157.12874035970208	80.0	0.5050384433659829
142.22095913550925	80.0	0.493170625610264
136.7305702264272	100.0	0.4940134458007772
125.93195832035028	99.99999999999996	0.4871573166009008
116.45594772165816	99.99999999999996	0.4803425064025088
108.73791522639392	100.0	0.4795593712954565
103.23839622772994	99.99999999999996	0.486273831927898
100.36540575381622	100.0	0.5149155022847702
100.3654057538162	100.0	0.5355777926106783
103.23839622772992	99.99999999999996	0.5481113823661619
108.73791522639388	99.99999999999996	0.5368721618964434
116.45594772165816	100.0	0.520282948385113
125.93195832035023	100.0	0.5075683479436265
136.73057022642712	99.99999999999996	0.4935435036351281
148.4745994860103	100.0	0.4961740940573003
160.84684296886007	99.99999999999996	0.4981144866008625
173.57691647154564	99.99999999999996	0.504832846829936
173.5769164715457	100.0	0.5098783116834434
160.84684296886016	100.0	0.5067155771489338
148.47459948601033	100.0	0.4994355024531117
146.1357227373037	120.0	0.5051119729344823
137.1931996689838	120.0	0.5057529294441131
129.74916725415244	120.0	0.5006345183368708
124.1969983988547	120.0	0.5005399827747607
120.88172026949934	120.0	0.5065795045666049
120.03541944760669	120.0	0.5166540989083802
121.72088955268116	120.0	0.5291851455119327
125.81454464221392	120.0	0.5122155332930877
132.03929622189153	119.99999999999996	0.4956986448081795
140.02731373517713	120.0	0.4886863735260151
149.38088721457763	120.0	0.480701012547902
159.71173161539804	120.0	0.4798155129681643
170.65642692674376	120.0	0.4907332247327692
178.12525101381684	120.0	0.5049233010330668
166.96137221021587	120.0	0.5039773732284869
156.18251198880628	120.0	0.5090920163934682
155.96520714893546	140.0	0.519536661775841
148.51162343615562	140.0	0.5317677688934932
143.1593753027404	140.0	0.5213758797927845
140.35661561533	139.99999999999994	0.5198973318262965
140.3566156153301	140.00000000000003	0.5070092769459993
143.1593753027404	140.0	0.4999121384890138
148.51162343615565	140.00000000000006	0.483094990823116
155.96520714893543	140.0	0.4897020368737201
164.95847674333172	140.0	0.4884775650835382
174.88263561500165	140.0	0.4920502508336847
174.88263561500167	140.0	0.4883837105155849
164.95847674333172	140.0	0.5001182253058271
166.43387366928914	160.00000000000003	0.5312770503698776
161.39526376049744	159.99999999999997	0.5344356388308018
160.05647763544948	160.00000000000006	0.5104027252068117
162.7016697894248	160.0	0.4891317207785494
168.77296305158595	159.99999999999997	0.4968069338850032
177.0344248428466	160.00000000000003	0.503825646997454
174.13150412818567	159.99999999999997	0.5034203368642407
180.0	180.0	0.476983687746328
100.0	0.0	0.4605979732039741
76.554797627279	19.99999999999994	0.509341900488322
30.283869765950044	19.99999999999996	0.5889838651201965
34.75493623554208	20.0	0.5905925291500057
82.05292274003102	19.99999999999996	0.5372463853450649
132.21429446710485	20.0	0.5163239178733025
177.18345864576528	19.99999999999997	0.5107367277411057
126.60082490063122	19.99999999999997	0.4863397578146188
92.29343598323403	39.99999999999999	0.4883059101398117
67.0764243020047	39.99999999999999	0.4886511928395917
46.89698955249655	39.99999999999999	0.5370950389388286
40.29858729208794	39.99999999999999	0.5735658403187175
52.673829435937	39.99999999999999	0.5679288079592427
75.15508787234562	39.99999999999999	0.5548877597636942
101.18270497465676	39.99999999999999	0.5313196101091086
128.56913596351578	39.99999999999999	0.526465879298934
156.52985049539748	39.99999999999999	0.5382406743320584
175.30171140995617	39.99999999999999	0.5197936246421735
147.1725772566536	39.99999999999999	0.5024072685392776
119.35103894950818	39.99999999999999	0.4838706359055546
103.5114004092087	59.99999999999999	0.4706089040431693
87.01583171398704	59.99999999999999	0.4575351382692887
73.03586890430975	59.99999999999999	0.4682162528703305
63.3200784765351	59.99999999999999	0.4989951043756268
60.011807418909534	59.99999999999999	0.537365086632715
64.12026412419934	59.99999999999999	0.5634735770532714
74.41695484462842	59.99999999999999	0.5657744889158159
88.74921808863111	59.99999999999999	0.5638997445296795
105.44784906725532	59.99999999999999	0.5538465733654555
123.50845387115548	59.99999999999997	0.5472743688907744
142.35150849080708	59.99999999999999	0.5324340745823566
161.62359194897192	59.99999999999999	0.5299727545611471
178.9174736126085	59.99999999999999	0.5188123194353258
159.46916951375945	60.00000000000001	0.5083995761166122
140.23145214205854	59.99999999999997	0.5059946583865613
121.45498570032686	59.99999999999999	0.4901987813418491
114.40449733788564	80.0	0.4724262456413213
102.26715474110212	79.99999999999999	0.4620641374819446
92.06152624638784	79.99999999999999	0.4645976512284575
84.54703078226235	80.0	0.474867324592269
80.5182756801346	80.0	0.5032893377773507
80.5182756801346	80.0	0.5349416752287557
84.54703078226238	80.0	0.5510725842688518
92.06152624638784	79.99999999999999	0.5697079260256063
102.26715474110212	79.99999999999999	0.5717865276634428
114.40449733788562	79.99999999999999	0.5528396500031609
127.87069806358568	79.99999999999999	0.5423941583507639
142.22095913550925	79.99999999999999	0.5362824795271889
157.12874035970205	80.0	0.5123504732524086
172.34357940832157	80.0	0.5144931869210954
172.34357940832157	80.0	0.5052030819628159
157.12874035970202	79.99999999999999	0.5020802825874228
142.22095913550925	79.99999999999999	0.4999698444483819
127.87069806358568	80.0	0.4915355736178643
125.93195832035028	100.0	0.4814207323270827
116.45594772165818	100.0	0.4798013455893543
108.73791522639392	100.0	0.4826633136862422
103.23839622772998	100.00000000000004	0.4909232418879582
100.3654057538162	100.0	0.5010147737293578
100.3654057538162	100.0	0.5196705543266724
103.23839622772998	100.0	0.5424874565487455
108.73791522639392	100.00000000000004	0.5553085249792605
116.45594772165818	100.0	0.5537127620834575
125.93195832035026	100.0	0.5318374321717754
136.73057022642718	100.0	0.5221346486498404
148.4745994860103	100.0	0.5008138267259279
160.84684296886013	100.0	0.4819877575078095
173.57691647154562	100.0	0.4907001439039993
173.57691647154564	100.0	0.4941280198847539
160.84684296886013	100.0	0.4974629003969466
148.47459948601033	100.0	0.5044110130721443
136.73057022642718	100.0	0.49405487789818
138.1201425007049	120.0	0.5012334255109488
130.489849699459	120.0	0.4904420504086013
124.70902446367468	120.0	0.4923050126486106
121.13110002566016	120.0	0.5025915731626526
120.00393611847733	120.0	0.5124355419813027
121.4109085627371	120.0	0.525599901399406
125.24835447929227	120.0	0.5368222705384845
131.2534046807239	120.0	0.5389955735268197
139.0650307373511	120.0	0.5164089031800595
148.2864343846202	120.0	0.4952863128429539
158.52712775309163	120.0	0.4694676854864265
169.4207698417623	120.0	0.4568825068846867
179.37500929625506	120.0	0.4727477742954182
168.18893267345885	120.0	0.492916975943377
157.35055931337902	120.0	0.494604797039362
147.2045383992137	120.0	0.4989698563477839
150.78882830378296	140.0	0.5077232338073222
144.67907778269625	140.0	0.5080739357564108
140.98710893655306	139.99999999999997	0.5191093126640532
140.03969419337636	140.0	0.5230134137314194
141.924577778934	140.0	0.5201527195741878
146.46881358736135	140.00000000000003	0.5149145618653294
153.28038416622925	140.0	0.4917928339801291
161.82677743068712	140.0	0.4826318310247791
171.50939738695757	139.99999999999997	0.4687700250928683
178.2903784416489	140.0	0.4776779767960878
168.19367495845944	140.0	0.4937992618874153
158.82145769949824	140.00000000000003	0.4985856218243281
164.08710246210748	159.99999999999997	0.5082764432636683
160.40049887228824	159.99999999999997	0.5258897940924926
160.62445240513313	160.00000000000003	0.5259309997185045
164.71145988741117	160.00000000000006	0.5088209666818218
171.80920938711392	160.00000000000003	0.4928987934207739
179.50341621588854	160.00000000000003	0.5105211356027833
170.91185304849725	160.00000000000003	0.4940009132927025
180.0	180.0	0.4788918131043602
80.00000000000003	0.0	0.4722256630302389
57.58932943538807	19.99999999999997	0.5365515298090376
20.20097512442062	19.99999999999996	0.6391095199956335
52.29486065965282	20.0	0.5735364164749264
101.45309958530088	19.99999999999997	0.5280477485477425
151.87304835882816	19.99999999999996	0.5200481208141345
157.49186769833872	19.99999999999996	0.5079662086952174
107.02311493958769	20.0	0.487477209573497
75.15508787234562	39.99999999999997	0.5017808167742323
52.67382943593697	39.99999999999999	0.5130284642922399
40.29858729208794	39.99999999999999	0.5543146253538811
46.89698955249655	39.99999999999999	0.5762297245124213
67.07642430200471	40.00000000000001	0.5611833661486295
92.293435983234	39.99999999999999	0.5379500611133402
119.3510389495082	39.99999999999999	0.5366543591917802
147.17257725665357	39.99999999999999	0.5397483668937281
175.30171140995614	39.99999999999999	0.545415759187333
156.5298504953975	39.99999999999999	0.5249988999040376
128.56913596351578	39.99999999999999	0.5034066660231503
101.18270497465682	39.99999999999997	0.4957313420996642
88.74921808863112	60.00000000000001	0.4823832895639755
74.41695484462844	59.99999999999997	0.4765173020454358
64.12026412419934	59.99999999999997	0.4921875575263355
60.011807418909534	59.99999999999999	0.5179461813768201
63.3200784765351	59.99999999999997	0.5463674230713036
73.03586890430975	59.99999999999999	0.5460684524536432
87.01583171398701	59.99999999999997	0.5597797602092689
103.5114004092087	59.99999999999999	0.5595998852930766
121.45498570032682	59.99999999999999	0.5651942664377635
140.23145214205854	59.99999999999999	0.5564514875449142
159.46916951375937	59.99999999999999	0.5443363711077042
178.91747361260843	59.99999999999999	0.5354486155204514
161.62359194897198	59.99999999999999	0.5197335789505431
142.3515084908071	59.99999999999999	0.509676682560043
123.50845387115548	59.99999999999999	0.5109417196836791
105.4478490672554	59.99999999999999	0.4951625024146633
102.26715474110216	80.0	0.4865047468724556
92.06152624638788	80.0	0.4691194757429193
84.5470307822624	80.00000000000001	0.4796875725322566
80.5182756801346	80.0	0.4919777425465375
80.5182756801346	80.0	0.515734869500977
84.54703078226235	80.0	0.524877454018047
92.06152624638786	80.0	0.5471599711851601
102.26715474110212	80.0	0.5685039294180784
114.40449733788562	80.0	0.5753907409514831
127.87069806358564	80.0	0.5627228841234173
142.22095913550922	80.0	0.5501759833039898
157.12874035970202	80.0	0.529984316635915
172.34357940832157	80.00000000000001	0.5159293364375902
172.3435794083216	80.0	0.5088091599216481
157.12874035970202	80.0	0.4985570358794536
142.22095913550925	79.99999999999999	0.5003248065516909
127.87069806358572	80.00000000000001	0.4985046434502247
114.40449733788566	80.0	0.50221385792361
116.4559477216582	100.0	0.4864239248929786
108.73791522639392	100.0	0.4749722147620351
103.23839622772996	99.99999999999996	0.4759966585769987
100.36540575381622	100.0	0.4922783175803276
100.3654057538162	100.0	0.5118567257089169
103.23839622772998	100.0	0.5216280779201213
108.73791522639388	100.0	0.5448387072298585
116.45594772165812	99.99999999999996	0.569189550807603
125.93195832035026	100.0	0.5723657809952825
136.73057022642715	100.0	0.5479200811025207
148.4745994860103	100.0	0.5256530188067638
160.84684296886007	100.0	0.4965240144106552
173.57691647154562	100.0	0.4799205719579427
173.57691647154567	99.99999999999996	0.4730642643783671
160.8468429688601	100.0	0.4816448196764358
148.47459948601033	100.0	0.484386130782743
136.7305702264272	100.0	0.4805838049621013
125.93195832035028	100.0	0.487573739065742
131.2534046807239	120.0	0.5053609301860923
125.24835447929226	120.0	0.486925592188555
121.41090856273712	120.0	0.4871872043020566
120.00393611847736	120.0	0.504020614835645
121.13110002566016	120.0	0.5234383990944698
124.70902446367474	120.0	0.5316376901440231
130.48984969945894	119.99999999999996	0.5512355387549098
138.12014250070487	120.0	0.5629862229669147
147.20453839921367	120.0	0.5338598981439215
157.350559313379	120.0	0.498595062738426
168.18893267345885	120.0	0.4759190974542016
179.37500929625503	120.0	0.4554571776672118
169.42076984176234	120.0	0.4596589659397906
158.52712775309166	120.0	0.4819007618873686
148.2864343846202	120.0	0.4881637555524833
139.06503073735115	120.0	0.4947755256542679
146.46881358736135	140.00000000000003	0.5009230256820428
141.924577778934	140.0	0.5003219801145006
140.03969419337636	140.0	0.5089029813890443
140.98710893655306	140.0	0.5238084615114847
144.67907778269625	140.0	0.5253580048576441
150.78882830378296	140.0	0.52473373095578
158.82145769949824	140.00000000000003	0.5083289239090055
168.1936749584594	140.0	0.4914202981578085
178.29037844164887	140.0	0.4708224093949085
171.5093973869576	140.0	0.475031818372493
161.82677743068714	140.0	0.4904549227679978
153.28038416622925	140.00000000000003	0.4952491687677147
162.22156950411917	160.00000000000003	0.5062183661001923
160.00627960075897	160.00000000000003	0.5147398424260954
161.78559159202234	160.00000000000003	0.5239437116217365
167.18270738037293	160.00000000000003	0.5161272531216031
175.08860629435816	159.99999999999997	0.4888650738220929
176.05590112023057	160.00000000000003	0.5033272037920199
167.9624080292934	160.0	0.4977739041303992
180.0	180.0	0.4590004403468599
59.99999999999999	0.0	0.5054052992617853
39.541090453776825	20.00000000000001	0.5767554370444222
26.284746121512804	20.0	0.606071342095605
71.08328154213763	19.99999999999997	0.5467143492723484
121.00259153779272	20.0	0.5169514879053239
171.5604353050628	20.0	0.5259492261392176
137.8225105478846	19.99999999999997	0.5012042660268695
87.57019671513206	19.99999999999997	0.5042317210519379
59.50832112211903	39.99999999999999	0.5194439776154929
42.611925176327375	39.99999999999999	0.5410617759935062
42.61192517632734	39.99999999999999	0.5718027278625072
59.50832112211906	39.99999999999999	0.5723111066954244
83.59445023255734	39.99999999999999	0.541637210594788
110.2135873107921	39.99999999999999	0.5335605986910239
137.84814545182678	39.99999999999999	0.5503728062365552
165.90934763373656	39.99999999999999	0.5580986372830695
165.90934763373656	40.00000000000001	0.5474803849311004
137.84814545182678	39.99999999999997	0.5142114701158014
110.2135873107921	39.99999999999999	0.5097528304033021
83.59445023255734	39.99999999999997	0.5210544654131904
75.84715962899702	59.99999999999997	0.5024361247877682
64.99770548604765	59.99999999999999	0.4995048176903838
60.10618262859338	59.99999999999997	0.5230756334235453
62.60014118222275	59.99999999999999	0.5408421563050304
71.70679505547712	59.99999999999999	0.5580390035527583
85.31276194255331	59.99999999999997	0.5436295333864859
101.59238066836647	59.99999999999999	0.5477051372408586
119.41156520940947	59.99999999999999	0.5613223759598391
138.11697407757552	59.99999999999999	0.5676355727603986
157.3172981459582	59.99999999999999	0.5735047667790669
176.75254969363428	59.99999999999997	0.5570257487526515
163.78027819084173	59.99999999999999	0.5399502973808475
144.47675465202042	59.99999999999999	0.5188235076239418
125.57136412993614	59.99999999999999	0.5107239094887382
107.40069378212348	59.99999999999999	0.5155286182300004
90.5111081087618	59.99999999999999	0.5074610472058889
92.06152624638786	80.0	0.4998990440117508
84.54703078226235	80.0	0.4833706570589001
80.5182756801346	80.0	0.4888134209682371
80.5182756801346	79.99999999999999	0.5086828281775484
84.54703078226235	80.0	0.5336702745909875
92.06152624638788	80.0	0.5396404539408172
102.26715474110216	80.0	0.5480160332312153
114.40449733788566	80.0	0.56325680993898
127.87069806358568	80.0	0.5698349418996699
142.22095913550925	80.0	0.5632274779753211
157.12874035970205	80.0	0.5502687120215399
172.34357940832157	80.00000000000001	0.5367392405450433
172.34357940832157	80.00000000000001	0.5247561573156914
157.12874035970202	80.0	0.5148340950350827
142.22095913550922	80.0	0.5108656231474809
127.87069806358568	80.00000000000001	0.5054352248127585
114.40449733788566	80.0	0.4938031654802954
102.26715474110212	80.00000000000001	0.5003121982142243
108.73791522639388	99.99999999999996	0.4929649199978498
103.23839622772994	99.99999999999996	0.4914693703719991
100.3654057538162	99.99999999999996	0.4752482409572892
100.3654057538162	99.99999999999996	0.495975668913382
103.23839622772998	100.0	0.5112268505946121
108.73791522639392	99.99999999999996	0.5297009986628426
116.45594772165818	100.0	0.5422120972560396
125.93195832035028	100.0	0.565015130721755
136.73057022642718	99.99999999999996	0.5721591498654602
148.47459948601033	99.99999999999996	0.5528998661051086
160.84684296886013	100.0	0.537153234825469
173.57691647154567	100.0	0.5128504292352354
173.57691647154562	99.99999999999996	0.4919968336907385
160.8468429688601	100.0	0.486154334312321
148.47459948601025	99.99999999999996	0.488191928003575
136.73057022642718	100.0	0.4897592801550767
125.93195832035028	100.0	0.4832859931719092
116.45594772165818	100.0	0.4903593769495422
125.81454464221392	120.0	0.5069612659593481
121.72088955268116	120.0	0.4995794798871601
120.03541944760669	120.0	0.4941997079742156
120.88172026949934	120.0	0.4996227401638925
124.1969983988547	120.0	0.5165221205604855
129.74916725415244	120.0	0.5305163337568729
137.1931996689838	120.0	0.5434762803605271
146.13572273730372	120.0	0.5579097239662483
156.18251198880623	120.0	0.5468823700571939
166.96137221021584	120.0	0.514012082107901
178.12525101381684	120.0	0.4989360799724373
170.65642692674376	120.0	0.4701521933432576
159.71173161539804	120.0	0.4652919067235039
149.38088721457763	120.0	0.479791805407155
140.02731373517716	120.0	0.4934194567860999
132.03929622189153	120.0	0.4949059415021588
143.1593753027404	140.0	0.4937598525784037
140.35661561533007	140.0	0.494725708217705
140.35661561533007	140.0	0.4980300588095078
143.1593753027404	140.0	0.5102375241514249
148.51162343615562	140.0	0.5225320343890747
155.96520714893546	140.0	0.5409641027349108
164.95847674333172	140.0	0.5267620505664999
174.88263561500167	140.00000000000003	0.4980904473146845
174.88263561500165	140.0	0.481840733372125
164.95847674333172	140.0	0.4813202771637734
155.96520714893543	140.0	0.4975513574621411
148.51162343615562	140.0	0.4962807838595905
160.89708224651622	160.00000000000003	0.4927809384030415
160.2256444019486	160.00000000000003	0.4994997965881075
163.5019157454347	160.00000000000003	0.5207354693899829
170.03814935614224	159.99999999999997	0.5279706118296169
178.5131802669751	160.00000000000003	0.486513522918609
172.72487135062983	159.99999999999997	0.4934231678991583
165.37308962614617	160.00000000000003	0.5142378286862251
180.0	180.0	0.4709655735401133
40.00000000000002	0.0	0.5450192943864596
24.535915049177447	20.0	0.6194856575997838
42.01746106776636	20.0	0.5802084410039398
90.34094491910489	19.99999999999997	0.5398574706433694
140.63300384117258	19.99999999999994	0.5223165558828363
168.74421238123318	20.0	0.5199990146731971
118.20091734470186	19.99999999999997	0.505394314515568
68.35851175163711	19.99999999999996	0.5303273701075287
46.89698955249661	40.00000000000001	0.5496286367888076
40.29858729208794	39.99999999999999	0.5678730681681625
52.673829435937	39.99999999999999	0.5614979042136609
75.15508787234563	40.000000000000014	0.5527619112158217
101.1827049746568	39.99999999999999	0.5284613042154006
128.56913596351575	39.99999999999999	0.539198790675589
156.52985049539743	39.99999999999999	0.551704626408213
175.30171140995617	39.99999999999999	0.561585165392725
147.1725772566536	40.00000000000001	0.5371640379494369
119.35103894950822	40.00000000000001	0.5142833574988847
92.29343598323408	39.99999999999999	0.5208319647205065
67.07642430200471	39.99999999999999	0.5404651503213234
65.94928725175926	59.99999999999999	0.5206426245658471
60.29448648532789	59.99999999999999	0.520278123960182
61.963276321007854	60.00000000000001	0.5360950459103766
70.43273036038491	59.99999999999999	0.5470713981313086
83.64193403076267	59.99999999999999	0.5471838130992724
99.6918893354006	59.99999999999999	0.5258923538818898
117.3788327538873	59.99999999999997	0.5405812795253377
136.00847996008247	59.99999999999997	0.5521243292759042
155.16827232655092	59.99999999999999	0.5733758507728615
174.5880126949833	59.99999999999999	0.5807474001848634
165.93894734445928	60.00000000000001	0.5658255182654756
146.60681796451954	59.99999999999999	0.5483734229551084
127.64314312299518	59.99999999999999	0.5265483271196733
109.36896388918058	59.99999999999999	0.512402930034236
92.29979626077932	59.99999999999999	0.5183162244657964
77.32370342679937	59.99999999999999	0.5231361321119808
84.54703078226238	80.0	0.5051319970104207
80.5182756801346	80.0	0.5044852357290056
80.5182756801346	80.0	0.4998591275000948
84.54703078226238	80.00000000000001	0.5138198571837903
92.06152624638784	80.0	0.5418943488632316
102.26715474110212	80.0	0.5350770207872564
114.40449733788562	80.0	0.5385012853272764
127.87069806358564	80.0	0.5509247355763506
142.22095913550922	79.99999999999999	0.5593220169902267
157.12874035970202	80.0	0.5753876581913057
172.34357940832157	80.0	0.5698571218471369
172.3435794083216	80.00000000000001	0.5530603249195901
157.12874035970202	80.0	0.5333531817037753
142.22095913550928	80.0	0.5319543889465776
127.87069806358568	80.0	0.5185060821063497
114.40449733788566	80.0	0.5056149158355016
102.26715474110216	80.00000000000001	0.5021745467360893
92.06152624638788	80.0	0.5037518679920071
103.23839622773	100.00000000000004	0.5056902259078963
100.36540575381622	100.0	0.5041410977819856
100.3654057538162	100.0	0.4902028816410219
103.23839622772998	100.0	0.512098102088544
108.73791522639392	100.0	0.5202826416304637
116.45594772165816	100.0	0.5249735541673951
125.93195832035026	100.0	0.527947272196559
136.73057022642715	100.0	0.5445937992565144
148.4745994860103	100.0	0.563075470197109
160.8468429688601	100.0	0.5612364747056096
173.57691647154564	100.0	0.5555275144547369
173.5769164715457	100.0	0.5398704116577011
160.84684296886013	100.0	0.5117339340154698
148.47459948601033	100.0	0.5080708448139479
136.73057022642718	100.0	0.4987897337881677
125.93195832035032	100.0	0.4885721302190721
116.4559477216582	99.99999999999996	0.4974715707638532
108.73791522639392	100.0	0.5123792230738133
122.060761497569	120.0	0.5091686424514507
120.09835616326563	120.0	0.5053336341987563
120.66299955212708	120.0	0.5051005780991156
123.71270393365708	120.0	0.5082617073860841
129.0318874957354	120.0	0.508590429559913
136.28475398947438	120.0	0.5179050196519916
145.0805148939384	120.0	0.5232289716107418
155.02347548882744	120.0	0.5448338596259703
165.73854765013488	120.0	0.5551552666374403
176.87616223919488	120.00000000000004	0.5339670278111809
171.89544931642715	120.0	0.5069936884469143
160.9038891047165	120.0	0.4875093859238414
150.48737754430962	120.0	0.4810378232834792
141.00644246347363	120.0	0.4855894696751974
132.84698349552778	120.0	0.4941080699873283
126.40713622001074	120.0	0.506946255780868
140.9871089365531	140.00000000000003	0.5000640404048864
140.03969419337636	140.0	0.4883002934690427
141.92457777893398	140.0	0.488895307818545
146.46881358736132	140.0	0.4966483090610527
153.2803841662292	140.0	0.5079135278457217
161.82677743068712	140.0	0.5426505948819511
171.50939738695757	140.0	0.5376399454544116
178.2903784416489	140.0	0.5231622251927011
168.19367495845944	140.0	0.489919659433871
158.82145769949824	140.0	0.4853899609854298
150.788828303783	140.0	0.4978068165398331
144.67907778269625	140.0	0.5131871149789329
160.15679875764894	160.00000000000009	0.4893638410604031
161.05133075502573	160.0	0.4918694331066789
165.71812212921128	160.00000000000003	0.50318113199341
173.19026535767793	160.00000000000003	0.5419509348810065
178.01839211626643	160.00000000000003	0.5183161186265136
169.60950583488176	160.00000000000003	0.500013329317401
163.22438669738833	160.0	0.5207915455380895
180.0	180.0	0.491524130182192
20.000000000000025	0.0	0.6150334865829028
20.79224718311036	20.0	0.6321293218078193
60.262256443759775	19.99999999999997	0.5536929318654619
109.81680509046228	20.0	0.5206228566047197
160.30689612033186	20.0	0.5199644181583449
149.0595449173102	19.99999999999996	0.5141757913385223
98.6674938856424	19.99999999999994	0.5068665547549311
49.67814526878381	20.0	0.5640883936565098
40.29858729208794	39.99999999999999	0.5731845277598838
46.89698955249655	39.99999999999999	0.5617477609473177
67.07642430200471	39.99999999999999	0.5366951316988714
92.29343598323408	40.000000000000014	0.5363658541223393
119.35103894950818	39.99999999999999	0.5224300071537442
147.17257725665357	39.99999999999999	0.5314557460998085
175.30171140995614	39.99999999999999	0.5656010663268541
156.52985049539748	39.99999999999999	0.5471268174937949
128.56913596351578	39.99999999999999	0.5239614865710757
101.18270497465682	39.99999999999999	0.5194272168179169
75.15508787234566	39.99999999999997	0.5482009704829963
52.67382943593703	40.00000000000001	0.5585236446813923
60.57583626272225	59.99999999999997	0.5478150405492737
61.41209205333327	59.99999999999999	0.5399350848158672
69.21676253993975	60.00000000000001	0.5400135847838922
82.00538994166017	59.99999999999999	0.5269960912497172
97.81109718700426	59.99999999999999	0.520837852017842
115.3574661562422	59.99999999999999	0.5085005308358194
133.90639411443706	60.00000000000001	0.5293390096048634
153.02239464787522	59.99999999999996	0.5512670548869313
172.42412174161709	59.99999999999997	0.5835857648986622
168.0993240586369	59.99999999999997	0.582100113258435
148.74134028078373	59.99999999999999	0.5631284335415331
129.72324737703843	59.99999999999997	0.5454256702733014
111.35174671402734	59.99999999999999	0.5340190287955301
94.11367933724416	60.00000000000001	0.5235624047386366
78.84392631570162	59.99999999999997	0.5299208331696071
66.97181462049764	59.99999999999999	0.537646585955566
80.51827568013462	80.00000000000001	0.520205646033993
80.51827568013462	80.00000000000001	0.5171744080755837
84.54703078226235	80.0	0.5159033246849476
92.06152624638786	80.0	0.5247639482595318
102.26715474110216	80.0	0.5239161790337649
114.40449733788566	80.0	0.5206235934350859
127.87069806358568	80.0	0.5189523988807956
142.22095913550925	80.0	0.524263719905976
157.12874035970205	80.00000000000001	0.5577821366276441
172.34357940832157	80.00000000000001	0.5767194021779872
172.34357940832157	80.00000000000001	0.5778876283771391
157.12874035970202	80.0	0.5650731227306587
142.22095913550922	80.0	0.5487526188507539
127.87069806358568	80.0	0.5388042948233921
114.40449733788562	80.0	0.5194008544086685
102.26715474110212	80.00000000000001	0.5100377944871476
92.06152624638788	80.0	0.5156372388222541
84.54703078226238	80.00000000000001	0.5253456697180475
100.3654057538162	99.99999999999996	0.5232326150545488
100.3654057538162	100.0	0.5112608896826719
103.23839622772996	99.99999999999996	0.5031988495404496
108.73791522639392	100.0	0.5160064857284169
116.4559477216582	100.0	0.5196192109141967
125.93195832035028	100.0	0.5228520516954179
136.73057022642718	100.0	0.5188731161329322
148.4745994860103	99.99999999999996	0.5230600759913513
160.84684296886013	100.0	0.5536561639756132
173.57691647154567	100.0	0.5576710731989023
173.57691647154564	100.0	0.5652610803139877
160.84684296886013	99.99999999999996	0.5486026009530187
148.47459948601028	100.0	0.5322718386848769
136.73057022642715	99.99999999999996	0.5196583700563051
125.93195832035026	99.99999999999996	0.5089171244613689
116.45594772165818	100.0	0.4988661609536703
108.73791522639392	100.0	0.5002317638487211
103.23839622772994	100.0	0.5164368802960676
120.19268649398124	120.0	0.5102374693849686
120.4751412389242	120.0	0.5126469821028969
123.2565513390991	120.0	0.5011273660750319
128.33853373061186	120.0	0.5043922616954164
135.39535775223914	120.0	0.4997035865532643
144.039446226208	120.0	0.4980883940988151
153.8739436403496	120.0	0.5126625714413198
164.52092082640846	120.0	0.5316477186882949
175.62818975276124	120.0	0.5482082305727949
173.1373843349625	120.0	0.5510043383301263
162.10312218463312	120.0	0.5275148186211747
151.60539024728152	120.0	0.5115783611566634
142.00186996392645	120.0	0.501689170154291
133.67592174843372	120.0	0.4899437930073529
127.02565677211784	120.0	0.490840203188734
122.43021870006056	120.0	0.5129798400682147
140.03969419337636	140.0	0.5080288645255244
140.98710893655306	140.0	0.496998479262847
144.67907778269625	140.0	0.4932167221172585
150.788828303783	140.0	0.4917872837996641
158.82145769949824	140.0	0.496133060256099
168.19367495845944	140.0	0.526573696915307
178.29037844164887	140.0	0.5482444884412361
171.50939738695757	140.0	0.5352497733974427
161.82677743068712	140.0	0.499966387855926
153.28038416622925	140.0	0.4853557556885428
146.46881358736132	140.0	0.484641299744646
141.924577778934	140.0	0.512542726455638
160.0251141360677	160.00000000000006	0.5120269981981456
162.45616305414123	160.00000000000006	0.4926097371095179
168.36412216422892	159.99999999999997	0.4894186233257215
176.544117855299	160.00000000000006	0.5352904812131507
174.6084218545215	160.00000000000006	0.5228710572486929
166.8038487751515	160.0	0.4882643905323102
161.58444448168655	160.00000000000003	0.5044836871880404
180.0	180.0	0.5090379601899674
