# Supplementary material for: High-confidence 3D template matching for cryo-electron tomography
Source: Nat Commun. 2024 May 11;15:3992. doi: 10.1038/s41467-024-47839-8 (PMC11088655; doi:10.1038/s41467-024-47839-8)
Supplement: Supplementary file 6 — Source Data [file 41467_2024_47839_MOESM6_ESM.zip › Source_data_file/Supplementary_Figures/Supplementary_Fig6/Supplementary_Figure6b_80S_ang10.csv]

	y
0	0.075138904
1	0.106360056
2	0.14153393
3	0.17885855
4	0.21659568
5	0.24893734
6	0.27732393
7	0.30674598
8	0.33379734
9	0.3535157
10	0.3741736
11	0.39707083
12	0.4228467
13	0.44802913
14	0.467287
15	0.48623976
16	0.5023184
17	0.5156275
18	0.5291878
19	0.5423541
20	0.57815707
21	0.6179317
22	0.65824133
23	0.70042807
24	1.0
25	0.70506316
26	0.66396916
27	0.62589407
28	0.58219767
29	0.54327106
30	0.5123459
31	0.4790642
32	0.44024852
33	0.4026522
34	0.36604017
35	0.33071974
36	0.2952658
37	0.2562816
38	0.22083797
39	0.18056187
40	0.14161679
41	0.10431349
42	0.06906684
43	0.03575462
44	0.00617321
45	0.004860032
46	0.02744983
47	0.049296748
