# Supplementary material for: High-confidence 3D template matching for cryo-electron tomography
Source: Nat Commun. 2024 May 11;15:3992. doi: 10.1038/s41467-024-47839-8 (PMC11088655; doi:10.1038/s41467-024-47839-8)
Supplement: Supplementary file 6 — Source Data [file 41467_2024_47839_MOESM6_ESM.zip › Source_data_file/Supplementary_Figures/Supplementary_Fig6/Supplementary_Figure6c_80S_ang10.csv]

ang_dist	cone_dist	ccc_masked
0.0	0.0	0.999999990249726
27.559477916356137	9.999999999999902	0.6020860983659592
77.68817076877724	10.00000000000005	0.5251733985467334
128.77990747789494	9.999999999999902	0.5084361476974829
180.0	9.999999999999975	0.483815771685945
128.77990747789497	9.999999999999975	0.4930185254494231
77.68519987544978	9.99999999999994	0.5194328711833557
27.55575535106228	9.999999999999902	0.610314069340191
24.28495914891297	19.99999999999996	0.6178169827111974
45.90964668360763	19.99999999999996	0.560397557730565
71.71433543682421	19.99999999999994	0.5356328386134543
98.4562660909412	20.0	0.5300340105679014
125.53171336656663	19.99999999999994	0.5130471630271682
152.73886014670077	19.99999999999996	0.5172307145866493
180.0	19.99999999999996	0.493497306862649
152.73886014670077	20.0	0.5141074395490115
125.53171336656663	20.0	0.5073711264342312
98.45334602128058	19.99999999999997	0.5092674143275349
71.71338038773979	20.0	0.5336757267665986
45.91143750855431	19.99999999999996	0.571250596516242
24.28721670962002	19.99999999999997	0.6295596838917662
31.58644830271882	29.99999999999998	0.600213659591276
42.18116235799819	29.999999999999964	0.5670643543170826
57.80911126610889	30.0	0.5439698191465953
75.3968926617529	30.0	0.5338972186762785
93.84096571625813	29.999999999999964	0.5062012721759181
112.71182523826675	30.0	0.5220959912285967
131.81413053847382	30.0	0.512314615768912
151.04497562814015	29.999999999999964	0.5182240068634514
170.34156531491993	29.99999999999998	0.5381278219697713
170.34156531491993	29.99999999999998	0.5398608110547101
151.04497562814015	29.999999999999964	0.5222184563707348
131.81413053847382	30.0	0.5195147065757094
112.71182523826674	29.99999999999998	0.5129670418918727
93.84096571625814	29.99999999999998	0.4904766366671351
75.39689266175287	30.000000000000004	0.5436653871344406
57.80911126610889	30.0	0.5612692077074385
42.18116235799823	29.999999999999964	0.581404886074048
31.58644830271882	29.99999999999998	0.600478226872311
40.66873437832852	39.99999999999999	0.5786828831412363
45.66691991278812	39.99999999999999	0.5643928656624326
54.29790880501568	39.99999999999999	0.5424737005459761
65.12928874812063	39.99999999999999	0.5372336529809054
77.23573877063335	39.99999999999999	0.5281410209686087
90.0985631256189	39.99999999999999	0.5256529783810604
103.42870940099372	39.99999999999999	0.5201320195570863
117.05822699742892	39.99999999999999	0.5171377733510331
130.8838434143663	40.00000000000001	0.5127771534038413
144.83793876218232	39.99999999999997	0.514352338344125
158.87302367712545	39.99999999999999	0.5206853102837528
172.95289481603712	39.99999999999999	0.5490608727727896
172.95289481603714	39.99999999999999	0.5535512026766234
158.8730236771255	39.99999999999999	0.5385393758818039
144.83793876218232	39.99999999999997	0.5345206695681927
130.88384341436634	39.99999999999999	0.530958148262462
117.0582269974289	39.99999999999999	0.5196114704391677
103.42870940099372	39.99999999999999	0.5180731179864355
90.0985631256189	40.00000000000001	0.5281868049383853
77.23573877063333	39.99999999999999	0.5475220264216191
65.12928874812063	39.99999999999999	0.5617984269317361
54.29790880501574	40.00000000000001	0.5641884624874856
45.66691991278812	39.99999999999999	0.5707403827560309
40.66873437832852	39.99999999999999	0.5792429321428059
50.38521389290044	50.0	0.5695720282019651
53.36662827494868	50.000000000000014	0.5512742224663475
58.87634997581072	50.00000000000001	0.5387552966483763
66.28378271594688	50.00000000000001	0.5387566146505095
75.02465394138875	50.00000000000001	0.528186934659387
84.68180162865912	50.0	0.5177059265215406
94.96994468761017	50.0	0.5108806522824988
105.69873716429386	50.00000000000001	0.5109822896829233
116.74069174796116	50.00000000000001	0.5046748849983498
127.99403000450717	50.0	0.5059554753420955
139.41303353635485	50.00000000000001	0.5110738010363233
150.9412340900453	50.0	0.5144511855699598
162.5322047765811	50.000000000000014	0.530201821422133
174.17298767570213	50.00000000000001	0.5520463326265665
174.17298767570216	49.99999999999999	0.5624368355779513
162.53220477658112	50.00000000000001	0.553022187544998
150.9412340900453	50.00000000000001	0.5438349514699095
139.41303353635485	50.00000000000001	0.5426867314238288
127.99403000450717	50.00000000000001	0.5444326335000711
116.74069174796116	49.99999999999999	0.5310371858200799
105.69958502053268	50.00000000000001	0.5258035337237984
94.96912538018854	50.0	0.5306548533706917
84.6786870571571	50.00000000000001	0.5435270512967995
75.02681379897454	50.0	0.5560415621975356
66.28378271594688	50.00000000000001	0.5549725491089085
58.87481854786906	50.0	0.5520146198705526
53.3679806878723	50.00000000000001	0.5596927571992762
50.38538104846248	50.0	0.5649380703196109
60.23864568781382	59.99999999999997	0.5497127931735601
62.114557723881	59.99999999999999	0.5392081447043053
65.70461489058233	59.99999999999999	0.5341665576343393
70.74592196934988	59.99999999999999	0.5314420499880875
76.95037075308775	59.99999999999997	0.5229923178520512
84.05650869707263	59.99999999999997	0.5157454768599881
91.85020127231516	59.99999999999999	0.5100198600591414
100.16521236683111	59.99999999999999	0.5072852799709657
108.8755010966547	59.99999999999999	0.5041833963697264
117.8900374546174	59.99999999999999	0.4974140826599663
127.12024929346995	59.99999999999997	0.4964849566994908
136.53923353602326	59.99999999999999	0.5009871216462413
146.0696079083046	59.99999999999997	0.5057921456014363
155.70954217696277	59.99999999999999	0.5122238493687017
165.3947910409326	59.99999999999999	0.5312103151462776
175.13342534722187	59.99999999999999	0.5486590941204874
175.1334253472219	59.99999999999999	0.5638166947336459
165.3947910409326	59.99999999999999	0.5682156537020854
155.70954217696277	59.99999999999999	0.5602917717636068
146.0696079083046	59.99999999999999	0.5536745376184067
136.53923353602332	59.99999999999999	0.5544015409105019
127.12024929346995	59.99999999999997	0.5552745687792618
117.89003745461736	59.99999999999999	0.5512760364377766
108.87155708790704	59.99999999999999	0.544351090165504
100.16900386305672	59.99999999999999	0.5428243445237401
91.84661092537976	59.99999999999999	0.540281761869649
84.05983384326207	59.99999999999997	0.5441159723656038
76.94739520629855	59.99999999999999	0.5446283126711563
70.7484420094215	59.99999999999997	0.5397982605129295
65.70267552660209	59.99999999999999	0.5444299220472579
62.11578946618814	59.99999999999997	0.5512741344925626
60.23822246235666	59.99999999999999	0.5551565395994741
70.1744319302499	70.0	0.5343459108931666
71.5542926361463	70.0	0.5335905683237349
74.2362445396567	70.0	0.5289129218627187
78.0834733060966	70.0	0.5195969820530075
82.93085061381682	70.0	0.5206915300241747
88.61019562972575	70.0	0.514727400072559
94.9679380011792	70.0	0.5109804073788072
101.8701785039281	70.0	0.5099511366258666
109.20747972534416	70.0	0.4772060560039408
116.89186085533312	70.0	0.5001137101447456
124.84967388081462	70.0	0.4926349600113941
133.01457281813822	70.0	0.4993405329301861
141.35415566213845	70.0	0.4977980472519283
149.8210127227702	70.0	0.5028397059434416
158.38134574415605	70.0	0.5156638639496508
167.00562959113032	70.0	0.5276953676105497
175.66719231566	70.0	0.5400214370566436
175.66719231566	70.0	0.5579247054254751
167.00562959113032	70.0	0.5679464321849312
158.3813457441561	70.0	0.5719742518344332
149.8210127227702	70.0	0.5652570895387268
141.35415566213848	70.0	0.5622481564038411
133.01457281813825	70.0	0.5624693003160356
124.84967388081463	70.0	0.5661167237710055
116.89186085533308	70.0	0.5647529665425991
109.20747972534416	70.0	0.5290329371696043
101.86883051563984	70.0	0.5523736378227473
94.9654258012529	70.0	0.5469818373197504
88.61304905672183	70.0	0.5369737592914606
82.9323496882387	70.0	0.5349760544928097
78.0838865925657	70.0	0.5345654999607861
74.23593375690022	70.0	0.5349767847967101
71.55390551625818	70.0	0.543325932645185
70.1741621984647	70.0	0.5389124978497919
80.12989182046387	80.0	0.5248356993192013
81.16133832645171	80.0	0.5279448205843612
83.18480333748714	80.0	0.5235100396091201
86.12831476850715	80.0	0.5118269162375849
89.89850726815165	80.0	0.5065983584080977
94.39243839561205	80.0	0.5101342400019778
99.50730398397025	80.0	0.5137911923281668
105.14689660800832	80.0	0.5112295764836029
111.22496823455326	80.0	0.503347062526669
117.66628721594782	80.0	0.49846458783894
124.40626079855652	80.0	0.4972996470566842
131.38981299473966	80.0	0.4977930789911398
138.5699719510607	80.0	0.4992654122334637
145.9064255853398	80.0	0.496955167148344
153.36417101667078	80.0	0.505983278822218
160.91230288197468	80.0	0.5153139281536419
168.52294153838136	80.0	0.5283554393310452
176.1702801495273	80.0	0.547707631871497
176.17028014952731	80.0	0.5596169647929138
168.52294153838136	79.99999999999999	0.5693746078946125
160.9123028819747	80.0	0.576979739143086
153.36417101667078	80.0	0.5662826198085351
145.9064255853398	80.0	0.56505642537439
138.5699719510607	80.0	0.5624727558746739
131.38981299473963	80.0	0.565755651529516
124.40626079855652	80.0	0.5672906517200809
117.66628721594782	80.0	0.561983880614754
111.22496823455326	79.99999999999999	0.5522898135605389
105.14689660800832	79.99999999999999	0.545596988306199
99.50730398397025	80.0	0.5401939220121701
94.39243839561205	80.0	0.5363583946483031
89.89850726815165	80.0	0.5263665626813249
86.12831476850717	80.0	0.5229836343255004
83.18480333748714	80.0	0.5304177136742853
81.16133832645171	80.0	0.5301404196333003
80.12989182046387	80.0	0.5255048330408782
90.1090139353313	90.0	0.4903384090606229
90.97620040160076	90.0	0.493169273758264
92.68506688839712	90.0	0.4926551811253936
95.18799868740209	90.0	0.4818303354876705
98.42105811814942	90.0	0.4779546400371162
102.31063758959296	90.0	0.4816641022465142
106.77959649277088	90.0	0.4818666565028239
111.75203816001064	90.00000000000001	0.4767673345091852
117.15647387911046	90.0	0.4742913193241078
122.9275338165448	90.0	0.4709248697305171
129.00657160467782	90.0	0.4696779783144027
135.34152987748297	90.0	0.474047541217951
141.88637038453118	90.0	0.4765335594927913
148.60028519008094	90.0	0.4722120170405182
155.44682653335255	90.0	0.4779952237794647
162.39303301338566	90.0	0.4847608743776603
169.4085888651898	90.0	0.4995481304815186
176.46502721078488	90.0	0.5164920876617511
176.46502721078488	90.0	0.5245676888438322
169.40858886518984	90.0	0.5326349133784082
162.39303301338566	90.0	0.5410986588803542
155.44682653335255	90.0	0.5396138721660534
148.60028519008094	90.0	0.5321097633670332
141.88637038453118	90.0	0.5337386657581321
135.34152987748294	90.0	0.5302417369147029
129.00657160467782	90.0	0.5302931915251491
122.9275338165448	90.0	0.5264809970340206
117.15647387911046	90.0	0.5114075388370454
111.75203816001064	90.0	0.5079344740060823
106.77959649277088	90.0	0.5034240754941683
102.31063758959296	90.0	0.4969372840293022
98.42105811814945	90.0	0.4895873798224113
95.18799868740209	90.0	0.4859546954167583
92.68506688839712	90.0	0.4875777389527811
90.97620040160076	90.0	0.4917833407204653
90.1090139353313	90.0	0.4934422816814898
100.09148641552954	100.0	0.5142435630161063
100.82015279355326	100.0	0.5209628910989493
102.26066344448012	100.0	0.5187216346895888
104.3810897525832	100.0	0.5121578139880488
107.1374264287156	100.0	0.5072201288975585
110.47729194198692	100.0	0.5079733530230118
114.3436389519759	100.0	0.5051738721148442
118.67797596339162	100.0	0.5041172670139946
123.42283594947352	100.0	0.4989750803620251
128.52343917052997	100.0	0.4971002944223362
133.92863726755098	100.0	0.494239799708916
139.59129013014686	100.0	0.4985490769342694
145.4682361474612	100.0	0.5020328310129971
151.5199950131006	100.0	0.4970253442193147
157.7103095560566	100.0	0.5018129198283378
164.0056005880702	100.0	0.5139314829076947
170.3743816907747	99.99999999999996	0.5310019967545305
176.78666055791385	100.0	0.5444388978557129
176.78666055791388	100.0	0.5495321600417644
170.37438169077473	100.0	0.5548877826182174
164.0056005880702	100.0	0.5620382356565168
157.7103095560566	100.0	0.5664572252540925
151.5199950131006	100.0	0.5651350561393182
145.4682361474612	100.0	0.565114880275166
139.5912901301468	100.0	0.5625555704741828
133.92863726755098	100.0	0.5639905534844398
128.52343917052997	100.0	0.5554333488201951
123.42283594947357	100.0	0.5391669902485233
118.67797596339165	100.0	0.5275203117796126
114.3436389519759	100.0	0.5247110271882323
110.47729194198692	100.0	0.5144782485725304
107.1374264287156	100.0	0.5064969254579608
104.3810897525832	100.0	0.507026872564087
102.26066344448012	100.0	0.5047755213433539
100.82015279355326	100.0	0.5069992200527524
100.09148641552954	100.0	0.5104882887770469
110.08559288699792	110.0	0.5102615797037791
110.76761798223671	110.0	0.5125876686184732
112.11775857083208	110.0	0.5109216837945971
114.10882479848937	110.0	0.5107219769607112
116.7033184815228	110.0	0.5158347947680371
119.85572863341952	110.0	0.5078641299387281
123.51585518806004	110.0	0.4998770487567613
127.6299809641642	110.0	0.4961694093126678
132.14507055848216	110.0	0.4645899008317089
137.0099202597336	110.0	0.4880720089097072
142.1737230736994	110.0	0.4877916019622034
147.58396958196232	110.0	0.4950366500068916
153.2064630492299	110.0	0.4983079904581983
158.9944376203508	110.0	0.5000673498194365
164.9085038245579	110.0	0.5135076419177148
170.9112050802687	110.0	0.5254408785706358
176.96650395688124	110.0	0.5372949466529743
176.96650395688124	110.0	0.5409279660211849
170.9112050802687	110.0	0.547968073233406
164.90850382455793	110.0	0.5522481884924709
158.9944376203508	110.0	0.5610035209338399
153.20646304922994	110.0	0.5612555929695324
147.58396958196235	110.0	0.5644820446360106
142.1737230736994	110.0	0.5619952519061784
137.00992025973358	110.0	0.5583688516455004
132.1450705584822	110.0	0.5151133981556523
127.629164303035	110.0	0.5304480387056272
123.51438340671191	110.0	0.5196784789820617
119.85734126870211	110.0	0.5107055303870448
116.7041349617343	110.0	0.5052177555960343
114.10904200952484	110.0	0.4985966502870446
112.1176002795994	110.0	0.4974433106870756
110.76742542113882	110.0	0.4987539981585518
110.08546042210936	110.0	0.5016521066009876
120.07967599007932	120.0	0.50883421251022
120.71479385820965	120.0	0.5102921251078788
121.97300754808153	120.0	0.5108897144616953
123.8311549673613	120.0	0.5147323683933251
126.2565388066576	120.0	0.5139654789841938
129.2089846883144	120.0	0.5050256911346461
132.6430480597088	120.0	0.4974347854895437
136.51010110166916	120.0	0.4907850666115143
140.76011094539598	120.0	0.490909691581358
145.34511564592705	120.0	0.4849592924290781
150.20743583230524	120.0	0.4869966445936975
155.3146763876398	120.0	0.4929059919876531
160.60277981783275	120.0	0.4976881995330583
166.04622777559794	120.0	0.4979542043325168
171.5829233907315	120.0	0.5116809861717606
177.19084498493964	120.0	0.527542304316274
177.19084498493967	120.0	0.5351247303329402
171.5829233907315	120.0	0.5374383529263215
166.04622777559797	120.0	0.5480308305269248
160.60277981783275	120.0	0.5504201574591749
155.3146763876398	120.0	0.5571109290039447
150.20743583230524	120.0	0.557396216303756
145.34511564592708	120.0	0.552583950148099
140.75814442351532	120.0	0.5361157670610833
136.5119086557332	120.0	0.5289654388605989
132.6414219545651	120.0	0.5191231456704939
129.21040747342866	120.0	0.5072066183864207
126.2553405818629	120.0	0.4988868961923655
123.83210965077824	120.0	0.4923365360944542
121.9723129857552	120.0	0.4877394442441033
120.71521598245482	120.0	0.4894177786953753
120.07953446353667	120.0	0.4930965992710208
130.084049397263	130.0	0.5089916696852816
130.7538524965675	130.0	0.51614859309998
132.07971240678052	130.0	0.5161552576410725
134.03519865313106	130.0	0.5141004433519719
136.58286885864655	130.0	0.5065926106494792
139.67650835761134	130.0	0.4955121269503286
143.26351540718397	130.0	0.4898147016338045
147.28747685770074	130.0	0.4920890683217593
151.69020601366813	130.0	0.489293445778983
156.4068359024929	130.0	0.4891198582870599
161.38546353440802	130.0	0.4890844130065686
166.56366861093417	130.0	0.4880670489087738
171.87934639050442	130.0	0.4988871121915828
177.28373601035852	130.0	0.5151641747129434
177.28373601035852	130.0	0.533827603706389
171.87934639050442	130.0	0.540864221912064
166.5636686109342	130.0	0.5484608378738633
161.38546353440802	130.0	0.5467239502314644
156.4068359024929	130.0	0.5416027986313321
151.69020601366813	130.0	0.5371242671387368
147.28780527306904	130.0	0.5286832994399953
143.26321868145206	130.0	0.5139617206137662
139.6754663015509	130.0	0.5055379646828215
136.58352897353078	130.0	0.4987119561291253
134.0351986531311	130.0	0.4909787334021599
132.07932833779313	130.0	0.4818144247384268
130.75416402188725	130.0	0.4831712343698232
130.0840859934081	130.0	0.4955967929424359
140.08928719918438	140.0	0.5150319798233663
140.80039503371785	140.0	0.520641798517912
142.20584281470255	140.0	0.5240091442162231
144.27321710310193	140.00000000000003	0.5107772032042104
146.95649342235615	140.0	0.4964863702533151
150.1986285697981	140.0	0.4889137462518769
153.9343133069743	140.0	0.4918336776603504
158.09253952103757	140.0	0.4913696142392252
162.59874557324113	140.0	0.4888769996078059
167.3764278871756	140.0	0.4889964121637807
172.3482138009263	140.0	0.4912691903695356
177.4364660942204	140.0	0.508355677388233
177.43646609422044	140.0	0.5354518595466466
172.3482138009263	140.0	0.5428562176309198
167.3764278871756	140.0	0.546049009382943
162.59874557324113	140.0	0.5360875664350099
158.09253952103757	140.00000000000003	0.5257287349694738
153.9343133069743	140.0	0.5155991773065862
150.19862856979813	140.00000000000003	0.5047015739034152
146.95649342235615	140.0	0.4955735883653969
144.27321710310193	140.00000000000003	0.4938815650270983
142.20584281470255	140.0	0.4831473901488822
140.80039503371785	140.0	0.4886221367265062
140.08928719918438	140.0	0.4999162902590953
150.11682477690832	150.0	0.5225767916007678
151.04497562814018	150.00000000000003	0.5302510203553062
152.86747925806836	150.0	0.5132620773003251
155.51940902720963	150.00000000000003	0.4878899290704704
158.9094188210009	150.00000000000003	0.4570663495460639
162.92548473571813	150.0	0.4930772038463147
167.44065615111614	150.0	0.4891659755432412
172.31806856748375	150.00000000000003	0.4860655653665129
177.41487406209592	150.0	0.500951505552678
177.41487406209592	150.0	0.5314632228888466
172.31806856748375	150.00000000000003	0.5419310662158897
167.44065615111614	150.0	0.5333210376133569
162.92548473571813	150.00000000000003	0.5167485010107247
158.9094188210009	150.00000000000003	0.4763493704817563
155.51940902720963	150.00000000000003	0.4974098353920189
152.86747925806836	150.0	0.4920722910774605
151.04497562814015	150.0	0.4944437252081582
150.11682477690832	150.0	0.5051665474945711
160.1473015312144	159.99999999999997	0.5305292558565431
161.311710774539	160.00000000000003	0.5207074408078909
163.56752251167816	160.00000000000003	0.4939061024808729
166.7754314020112	160.00000000000003	0.493545699546219
170.74329799022885	160.00000000000009	0.4924281482243038
175.2369673437259	160.00000000000006	0.4865763754406828
180.0	160.00000000000003	0.483522553411408
175.23696734372584	160.00000000000003	0.5386779212249015
170.74329799022885	160.00000000000003	0.5333951627423739
166.77503886297512	160.00000000000003	0.5130301725820321
163.5674228456039	160.0	0.493881333488346
161.3118355851617	159.99999999999997	0.5006280878896793
160.14738653876714	160.00000000000003	0.5095448500406515
170.25132979838207	170.00000000000006	0.5361781185260008
172.18555715990513	170.00000000000014	0.488447440943792
175.66552182779964	170.0000000000001	0.4953223243592583
180.0	170.00000000000003	0.4882278769850906
175.66552182779964	170.00000000000003	0.5363835205477532
172.18539376037808	170.00000000000006	0.5037132786344333
170.25125194770004	170.0000000000001	0.5022482319467786
180.0	180.0	0.417635101472366
9.999999999999984	0.0	0.6968061057859742
37.04361235407009	9.999999999999902	0.5816722817758647
87.60040132948171	9.999999999999902	0.5242196656119922
138.73485731817047	9.999999999999902	0.5055369285213355
170.03814935614227	9.999999999999975	0.5082104600762974
118.82889169749276	9.999999999999902	0.4934285524628975
67.79425164448395	9.999999999999902	0.5337444763978323
18.60581870034932	9.999999999999975	0.6579938745521287
31.02949371036693	20.0	0.5947463159910089
55.03427504140396	20.0	0.5435707861352848
81.31152875833332	19.99999999999994	0.5311021403118678
108.20770252521532	20.0	0.5167733669525798
135.34691950989506	20.0	0.5047812600644839
162.58085674520908	19.99999999999997	0.5155872536896177
170.15230049037842	19.99999999999996	0.520879001424312
142.9036557978366	19.99999999999997	0.5095078480177885
115.73375514965193	19.99999999999994	0.505868865222403
88.7418898691422	20.0	0.520370555128642
62.22420269960879	20.0	0.5452212877401209
37.21020186377472	20.0	0.5884523546167943
20.36348879277804	20.0	0.6394077286876282
35.927720259662685	29.99999999999998	0.5856473185992674
49.628433809184536	29.99999999999998	0.5527604507946985
66.45188440657516	29.99999999999998	0.5340228475548907
84.54703078226234	29.99999999999998	0.5308475903472347
103.23839622772998	29.99999999999998	0.5282893156930456
122.2418119651448	30.000000000000004	0.5142234256563749
141.41800572805818	29.99999999999998	0.5103248739300558
160.6881283895767	30.0	0.5195438169001957
180.0	30.0	0.5383334190127105
160.6881283895767	29.99999999999998	0.5269997036461113
141.4180057280582	29.99999999999998	0.5217385569231188
122.24181196514483	29.99999999999998	0.515586654746392
103.23839622772998	29.99999999999998	0.5168218596641235
84.54703078226235	29.999999999999964	0.5299958994144653
66.45188440657513	29.99999999999998	0.5504870934525975
49.628433809184536	29.99999999999998	0.5681664796136211
35.927720259662735	30.000000000000004	0.5964443626203101
30.0	30.0	0.6001717115511024
43.51655216481345	39.999999999999964	0.5742183820808608
51.11527108204054	39.999999999999964	0.5496736187249406
61.34180406447741	39.999999999999964	0.5361471597602145
73.09674753517226	39.99999999999999	0.5280080189261701
85.74800519705391	39.99999999999997	0.524608238121661
98.945486421926	39.99999999999999	0.5168081200977098
112.48910097832696	39.99999999999997	0.5144254981537332
126.25821520624692	39.99999999999997	0.5060327064901123
140.17552786499957	39.99999999999997	0.5020537301394387
154.1880602450969	39.99999999999997	0.5044952624111556
168.25657852419317	39.999999999999964	0.5270441655202018
177.65079025144982	39.99999999999999	0.5444161452938083
163.56291751951295	39.99999999999997	0.5388340041097888
149.50925890496626	39.99999999999997	0.5290560886742589
135.52358796829452	39.999999999999964	0.5284177589079805
121.64886161387444	39.99999999999997	0.5238105469699778
107.94469066658031	39.99999999999997	0.5159877172790719
94.50010312821848	39.99999999999999	0.5226147150656092
81.45697061565666	39.99999999999999	0.5396162156730386
69.05511633891015	39.99999999999999	0.5531540571306783
57.72018781577833	40.00000000000001	0.5607142330006428
48.21997782674889	39.99999999999997	0.570563245649406
41.83116933910963	39.999999999999964	0.5834624219149597
40.07485568314226	39.99999999999999	0.5824007212490275
52.46452659470855	50.00000000000001	0.5604222199624737
57.46570707878188	50.0	0.5405945125757666
64.5048490061275	50.0	0.5359336544953444
72.99075918596188	50.0	0.5304369764487941
82.47301332648419	49.99999999999999	0.5223335024269462
92.64020062424464	50.00000000000001	0.508761356923842
103.2833549227564	50.0	0.5018326393261244
114.26254777864166	50.000000000000014	0.5026225847951408
125.48268377517648	50.000000000000014	0.4972595122452763
136.86257484031856	50.0	0.4942932654266102
148.37001644657795	50.0	0.4979114676956234
159.95691168803705	50.0	0.5072929091012632
171.58205138827898	50.000000000000014	0.5296805885319119
176.76457470964638	50.00000000000001	0.5448363498789448
165.11853560554715	50.000000000000014	0.5470850207243225
153.50697068271302	50.0	0.537860258874919
141.9688532726004	50.00000000000001	0.5375121576977392
130.52187572415107	50.00000000000001	0.5384594249919931
119.22009004740084	50.00000000000001	0.5347088021455219
108.13187010320196	50.00000000000001	0.5272737768346506
97.32282209427704	50.00000000000001	0.5318684287231
86.92059533774348	49.99999999999999	0.5391779227425639
77.10033053368666	50.00000000000001	0.5529926856178411
68.12990715121502	50.0	0.5579548624233988
60.380337993317625	50.0	0.5562396716805521
54.39296831875102	50.0	0.5607894069393741
50.80112165443669	50.0	0.574589950345928
50.119113896053406	50.00000000000001	0.5679635486688839
61.81735124167425	59.99999999999997	0.5446110501608924
65.22877402122381	59.99999999999999	0.5347461189432853
70.12316944425748	59.99999999999999	0.5319366480575427
76.21205728646908	59.99999999999999	0.5218061464450297
83.22950151457864	59.99999999999997	0.518658192077343
90.95583215525508	59.99999999999999	0.5127243349700374
99.21979713130652	59.99999999999999	0.5010568200060355
107.89135178937975	59.99999999999997	0.4980899882220511
116.87239821411278	59.99999999999999	0.4905231418241292
126.0926384480801	59.99999999999999	0.490118767359609
135.47813323483706	59.99999999999999	0.4880671004204108
145.01309092660983	59.99999999999997	0.4946101717305161
154.62720235087713	59.99999999999999	0.4987406620011863
164.3240868514766	59.99999999999999	0.5048224515031118
174.042641060422	59.99999999999997	0.5163552748884409
176.20703973511044	59.99999999999999	0.5331680477023747
166.48321206138866	59.99999999999999	0.5472250489180173
156.77546369689534	59.99999999999997	0.5484001796771691
147.14431111947587	59.99999999999997	0.5436791169766376
137.58505322759723	59.99999999999997	0.5436996696632505
128.1665655028134	60.00000000000001	0.548157168245817
118.8982833096847	59.99999999999999	0.5492096995512815
109.86729203853342	59.99999999999999	0.5476085731956064
101.11166579934732	59.99999999999997	0.5494615029613428
92.75458109382194	59.99999999999999	0.548494769441134
84.88859629958856	59.99999999999999	0.5534331369557345
77.7027848296283	59.99999999999999	0.5536474465386013
71.38042624120246	59.99999999999997	0.5517912990508882
66.2004045016542	59.99999999999999	0.5524303124946218
62.43171515969655	59.99999999999999	0.5534558751571849
60.35666136349557	59.99999999999997	0.5598640024844777
60.1448099596977	59.99999999999999	0.5557271802229832
71.4425094723044	70.00000000000003	0.534456726811878
74.05500195470346	70.0	0.5286815850202399
77.8420108639809	70.0	0.522030248203775
82.63832422004782	70.0	0.5117952595318965
88.27568788443006	70.0	0.5095663745580576
94.59885474129264	69.99999999999997	0.5132600631965528
101.47453873157676	70.0	0.5041584085026642
108.79020064836448	70.0	0.4998128158311878
116.45594772165818	70.0	0.4943678773129147
124.40017956881888	70.00000000000001	0.4863193916807386
132.5622548340351	70.0	0.4843533178523497
140.8858472850764	70.00000000000001	0.4872364011790325
149.3465496450704	70.0	0.4905807598221662
157.90248419961827	70.0	0.4946158733382789
166.52392738584882	70.0	0.4999925378161152
175.1840818217703	70.00000000000001	0.509094094400079
176.14215142258203	70.0	0.5233954856814854
167.48744709001235	69.99999999999999	0.542743382772846
158.8604050588046	70.0	0.5497869311650017
150.2957648516473	69.99999999999999	0.5557431355874863
141.82285755925298	70.0	0.5565961093508471
133.47520144114114	70.0	0.5529838975454417
125.29219716861222	70.0	0.562273538995445
117.3286191700103	70.00000000000001	0.5639355160475156
109.62724498154608	70.0	0.5620198745085875
102.26715474110216	70.0	0.5602592757017173
95.33680942143016	70.0	0.556441484027222
88.9450653919805	70.0	0.5533953105252758
83.22845911342327	70.0	0.5495666415150102
78.32927622004782	70.0	0.5525169303609381
74.42110109312299	70.0	0.5458199387271314
71.67012448797982	70.0	0.5451209699742015
70.21511388148713	70.00000000000001	0.5440645054845894
70.13810130702298	70.0	0.5355827561191242
81.16133832645167	79.99999999999999	0.5214184851393162
83.18480333748714	80.0	0.5214636691345365
86.12831476850715	80.0	0.5148899396619435
89.89850726815163	79.99999999999999	0.5048068145889596
94.39243839561205	80.0	0.5013909738862147
99.50730398397025	80.00000000000001	0.5052096584470346
105.14689660800828	79.99999999999999	0.5044031709660639
111.22496823455326	80.0	0.4989460768718294
117.66628721594782	80.00000000000001	0.4927290047556675
124.40626079855652	80.0	0.4853248698623342
131.38981299473966	79.99999999999999	0.4837025014445857
138.5699719510607	80.0	0.4906537322367484
145.90642558533983	79.99999999999999	0.4894740130141914
153.36417101667078	79.99999999999999	0.4889150113154513
160.91230288197468	80.00000000000001	0.4921994820635836
168.52294153838136	80.0	0.4958905027605699
176.1702801495273	80.0	0.5108948666358039
176.1702801495273	80.0	0.5302078877288857
168.52294153838136	79.99999999999999	0.5403725851917598
160.91230288197468	80.0	0.5532278105690709
153.3641710166708	79.99999999999999	0.5587264890389171
145.90642558533983	79.99999999999999	0.5601888329313309
138.56997195106064	79.99999999999999	0.5609905428932968
131.38981299473969	80.00000000000001	0.5656629398149045
124.40626079855647	80.0	0.5723376307507702
117.66628721594782	80.0	0.5703587464672767
111.22496823455326	80.00000000000001	0.5650329406500872
105.14689660800828	79.99999999999999	0.5625404480412584
99.50730398397025	80.0	0.55433697244527
94.39243839561205	80.0	0.5491349791005221
89.8985072681516	79.99999999999999	0.5456425988002183
86.12831476850714	79.99999999999999	0.5383572760028451
83.18480333748712	79.99999999999999	0.5351491810904351
81.16133832645171	80.00000000000003	0.5358686112887303
80.12989182046387	80.0	0.5266481229266812
80.12989182046385	80.0	0.5207182534764327
90.97620040160076	90.0	0.5172514643103278
92.68506688839716	90.0	0.51756469776665
95.18799868740209	90.00000000000001	0.5130617879905032
98.42105811814945	90.00000000000001	0.5103357477515295
102.31063758959296	90.0	0.5033058584174067
106.77959649277088	90.0	0.5039888914933696
111.7520381600106	90.0	0.501942513583313
117.1564738791105	90.00000000000001	0.4998608061089433
122.9275338165448	90.00000000000001	0.4917129219875033
129.00657160467782	90.0	0.4844905021476611
135.34152987748297	90.0	0.4899144337371498
141.88637038453118	90.00000000000003	0.4910688615334496
148.60028519008097	90.0	0.488584549110961
155.44682653335252	90.00000000000001	0.4887832760750475
162.39303301338566	90.0	0.4896948981639694
169.4085888651898	90.0	0.4993292569367806
176.46502721078485	90.00000000000001	0.51711475913339
176.46502721078488	90.0	0.5337405442358297
169.40858886518984	90.0	0.543388752363169
162.3930330133857	90.0	0.5553927076729174
155.44682653335252	90.00000000000001	0.5635640490022111
148.60028519008097	90.00000000000001	0.5611706189398725
141.88637038453118	90.0	0.5653753406037928
135.34152987748297	90.0	0.5697009967426536
129.00657160467776	90.00000000000001	0.5695022951737231
122.9275338165448	90.00000000000001	0.5716307629816361
117.15647387911046	90.0	0.5649816345391161
111.7520381600106	90.00000000000001	0.55946635052683
106.7795964927709	90.0	0.5481662043188902
102.310637589593	90.00000000000001	0.5422279406347644
98.42105811814945	90.00000000000001	0.5343763826990309
95.1879986874021	90.00000000000001	0.5278269555301563
92.68506688839716	90.0	0.5251380977727821
90.97620040160076	90.0	0.5231601433030676
90.10901393533132	90.00000000000001	0.5233959585116414
90.1090139353313	90.0	0.5193073300372235
100.82015279355323	100.0	0.5102105588770096
102.26066344448012	100.0	0.5154994038783045
104.38108975258318	100.0	0.5140650464806596
107.1374264287156	100.0	0.5115174238883767
110.47729194198696	100.00000000000004	0.5049838564333694
114.3436389519759	100.0	0.5018175758392178
118.67797596339165	100.00000000000004	0.4972865697676579
123.42283594947357	100.0	0.4976629048073209
128.52343917052997	100.0	0.4889982379993547
133.92863726755098	100.0	0.4858133460690314
139.59129013014686	100.0	0.48559981602369
145.46823614746117	100.0	0.4869511921861634
151.5199950131006	99.99999999999996	0.4873486735315741
157.7103095560566	100.0	0.4856524665422975
164.0056005880702	99.99999999999996	0.4921965129814756
170.3743816907747	100.0	0.5027438536217793
176.78666055791385	100.0	0.5155892641085792
176.78666055791385	100.0	0.530339756238662
170.37438169077473	100.0	0.5448189950264439
164.00560058807017	100.0	0.5496175365235506
157.7103095560566	99.99999999999996	0.5542483918075807
151.5199950131006	100.0	0.5647280110337457
145.4682361474612	100.00000000000004	0.5666399410977527
139.59129013014686	100.0	0.5699290985358083
133.92863726755095	100.0	0.5725473817071707
128.52343917052997	100.0	0.5707709663955055
123.42283594947352	100.0	0.5613679111244225
118.67797596339162	100.0	0.5540872531951571
114.3436389519759	99.99999999999996	0.5412668340736422
110.47729194198692	100.0	0.5345520148862375
107.1374264287156	99.99999999999996	0.5264636037431458
104.3810897525832	100.00000000000004	0.5166263024857434
102.26066344448014	100.0	0.5127030119696477
100.82015279355328	100.00000000000004	0.5125337580216213
100.09148641552954	100.0	0.5124952838352766
100.09148641552954	100.0	0.5084332651872229
110.71204306404064	110.0	0.5064274531284982
112.0255175221796	110.0	0.5103525256276916
113.98203902828295	110.0	0.5120194318302177
116.54415511892776	110.0	0.5116431120925996
119.6668735342722	110.0	0.5042630786076262
123.29983515169484	110.0	0.5000781801733304
127.39050014423157	110.0	0.4913312924651348
131.884706602696	110.0	0.486931985133881
136.73057022642718	110.0	0.4841120732454465
141.87898763777542	110.0	0.4832072000447602
147.28162705245708	110.0	0.4809756462241633
152.88848934411592	110.0	0.4773161065989975
158.66830076063792	110.0	0.4812900914481903
164.5763429868343	110.0	0.4881073514388706
170.57506476523878	110.0	0.5009736217968994
176.6283639170656	110.0	0.5175676691221277
177.29896548799883	110.0	0.5279302553867914
171.2475084310814	110.0	0.5348965067777101
165.24093941211515	110.0	0.544057153984615
159.32096535902429	110.0	0.5470647190398603
153.5249497800915	110.0	0.5542964007066198
147.89216199885212	110.0	0.5577254268835087
142.46422371037497	110.0	0.5650703515077518
137.29019751416314	110.0	0.5669998962478325
132.40740077602405	110.0	0.5662573991525612
127.87069806358568	110.0	0.5530576861661279
123.73217024876782	110.0	0.5396581007849024
120.0451735608131	110.0	0.5273684057926005
116.86557922568916	110.0	0.517816122346054
114.23813475988142	110.0	0.512526891794397
112.21198607865796	110.0	0.5085513581605113
110.82526553443536	110.0	0.5026971491499522
110.10557558973542	110.0	0.4964056209601789
110.06775400368656	110.0	0.4958580690933457
120.6131342812738	120.0	0.498183034452801
121.80306679735016	120.0	0.5118814952792227
123.59601185765344	120.0	0.5139310359965854
125.9602356338079	120.0	0.5093113127061528
128.85628571631844	120.0	0.5118550601359381
132.23919590962532	120.0	0.5023445456249347
136.06059746773042	120.0	0.4956321196580232
140.27053803432278	120.0	0.4861795299734888
144.81890134087402	120.0	0.4843329536337367
149.65860860179515	120.0	0.4849796958750855
154.73287815258922	120.0	0.4759489629504848
160.01146225447	120.0	0.4785489588833363
165.43119758758291	120.0	0.4860098558643358
170.9683612321216	120.0	0.4945093534731439
176.56155037893606	120.0	0.5027727426837966
177.810399978584	120.0	0.5202594345241026
172.20816019732743	120.0	0.5250561155811457
166.65275595346884	120.0	0.535720245447059
161.20544770202974	120.0	0.537539511128768
155.8895661864701	120.0	0.5446899675069217
150.7680509519214	120.0	0.5510741934921818
145.86850701634796	120.0	0.5551075639671196
141.25577552832277	120.0	0.5600205690752487
136.96250631978413	120.0	0.5513794659929537
133.05389457376117	120.0	0.5391837412982524
129.56618638975146	120.0	0.5267397775585823
126.56057851367696	120.0	0.5125230000142736
124.0723261005668	120.0	0.5060447718594681
122.15108890643076	120.0	0.5073407438753691
120.82370462843755	120.0	0.4969843789108747
120.11917162990532	120.0	0.4911840007443078
120.04831692080415	120.0	0.4912505055318201
130.54760206141896	130.0	0.5021663923640117
131.7295604731831	130.0	0.5124794929125076
133.54801609837747	130.0	0.5155402955637313
135.96781717834364	130.0	0.5165024358572976
138.94449265927713	130.0	0.5139180189719839
142.42665710080195	130.0	0.4974039081067212
146.35830996528034	130.0	0.4873143297375465
150.68117730074945	130.0	0.4812042768106741
155.3363850911296	130.0	0.4847988567760728
160.25892488248803	130.0	0.4800840797316681
165.3977872112905	130.0	0.4854000370963867
170.69110157716614	130.0	0.4881105686793571
176.07740961844536	130.0	0.4879978765170237
178.49145328077066	130.0	0.5016453346523084
173.07593549188243	130.0	0.5184771733228204
167.73244002498336	130.0	0.5320865018582237
162.52186938091987	130.0	0.5401492317797786
157.49379895248103	130.0	0.5431806899565477
152.71100392489367	130.0	0.5429260207247755
148.23631169762845	130.0	0.5421197236816482
144.1225506594186	130.0	0.5365460032096723
140.43263305327483	130.0	0.525862316075635
137.22398729271015	130.0	0.5150892269806866
134.55221450713282	130.0	0.5017857795691376
132.46099787012747	130.0	0.5040100249610223
130.99225490790946	130.0	0.4940387888681967
130.17544001133945	130.0	0.4864263694878563
130.02592795850967	130.0	0.4893767423239532
140.48504496479384	140.0	0.5094240362845445
141.6619093805111	140.00000000000003	0.5188694733125337
143.5131328721583	140.0	0.5216915240510147
145.99695926842017	140.0	0.5230446187663194
149.05971238957494	140.00000000000006	0.5030223730348489
152.63853787953985	140.0	0.4841221104010509
156.6640645757869	140.00000000000003	0.4777424825155559
161.06270891719737	140.0	0.4867409302291522
165.75846969896116	140.0	0.4845749734060873
170.6741757104152	140.00000000000003	0.4860346636518667
175.73223524613948	140.0	0.4881357174980933
179.14500953624628	140.0	0.4938078849440283
174.03519247937902	140.0	0.5187858476896597
169.0159549388787	140.0	0.5361024033514813
164.16495290445255	140.0	0.540805467367317
159.559694288284	140.0	0.5412158866027407
155.2770664465331	140.0	0.5272751439190152
151.39243002555605	140.0	0.5199487462535767
147.97819081694652	140.0	0.5093837736916825
145.10182574328127	140.00000000000006	0.5005224688407024
142.8234362657329	140.00000000000003	0.4979758586097191
141.19302375430152	140.0	0.4926408293680862
140.2478004242205	140.0	0.4900764539470142
140.00992519826778	140.0	0.4992241413968935
150.46622078285762	150.0	0.515717889919112
151.84780915667503	150.00000000000003	0.5299855167507173
154.09492071555528	150.0	0.5284697969803515
157.12874035970202	150.0	0.495122482568151
160.8468429688601	150.0	0.48456665797291
165.1290555477363	150.0	0.4906019986364391
169.84290836806125	150.00000000000003	0.4892249027280332
174.84812397818456	150.0	0.4863447266161188
180.0	150.0	0.4892242610021635
174.84812397818456	150.0	0.5163535651191139
169.84290836806125	150.00000000000003	0.538023462412474
165.1290555477363	150.00000000000003	0.5425125463754618
160.84684296886013	150.0	0.5215997340502654
157.12874035970202	150.0	0.5090503571302887
154.09492071555528	150.0	0.5042887455973449
151.84780915667503	150.00000000000003	0.4968224572835852
150.46622078285762	150.0	0.4985191645725808
150.0	150.0	0.5055656181711794
160.4357675740317	160.00000000000003	0.5260406454152271
162.00636747355654	159.99999999999997	0.5362559594965711
164.62519790314906	160.00000000000003	0.5000031135796676
168.13189872789349	160.00000000000003	0.4904640546691985
172.31845650494034	160.00000000000003	0.496454407115327
176.9399865952542	160.00000000000003	0.4914989191676922
178.26565518184086	160.00000000000006	0.4988596275956882
173.5691913151313	160.00000000000003	0.5306388623297202
169.23707063638344	160.00000000000003	0.5395824002607432
165.51797552452248	160.00000000000003	0.5170170067085891
162.63443722894317	160.00000000000006	0.5081762209862891
160.76009061523993	160.00000000000003	0.4974509773554675
160.01140283772926	160.00000000000003	0.5115332754454883
170.4828910229336	169.99999999999997	0.5391557754402491
172.7592269217413	170.0000000000001	0.4929616341473526
176.46673071108867	170.0000000000001	0.5077466660919973
179.12953999506018	170.00000000000006	0.5015869129205899
174.89711395662292	170.00000000000006	0.5360421203643735
171.67113119810347	170.0000000000001	0.5113345583199748
170.09406447916183	170.00000000000003	0.5012819807617284
180.0	180.0	0.4818380771450931
20.000000000000025	0.0	0.6145370039779956
46.73762083234977	9.99999999999994	0.5629771094101629
97.52725244879932	9.99999999999994	0.5218451388233152
148.6926744025949	9.999999999999975	0.5031318779474874
160.07688380381927	9.99999999999994	0.4984662450941642
108.88320343707356	9.999999999999869	0.4946568975753509
57.93571265905888	9.999999999999975	0.5456661673749074
11.511788716790331	9.999999999999975	0.7129865596064994
39.16412108258609	20.0	0.5717451311451414
64.40216996427579	19.99999999999997	0.5289072188376965
90.98193779717631	20.0	0.5286484941528784
117.98841234825086	19.99999999999997	0.50739707879092
145.17483208792646	19.99999999999996	0.5024840504974777
172.42700007956876	20.0	0.5186776534135522
160.30689612033186	20.0	0.510559371228733
133.07833095048093	19.99999999999997	0.5045018700065587
105.95902380033246	19.99999999999996	0.5104139600320796
79.08610934394956	19.99999999999997	0.5272128127735077
52.90205537792997	19.99999999999996	0.5599371656866386
29.312792563143965	19.99999999999997	0.6083775290627842
20.91500891869932	19.99999999999997	0.6383038622112058
42.18116235799823	30.000000000000004	0.5714671760477776
57.80911126610887	29.99999999999998	0.5374042852942464
75.39689266175293	30.000000000000004	0.5272470713957792
93.84096571625815	30.0	0.5280939504450861
112.71182523826678	30.000000000000004	0.5168908671598081
131.81413053847382	29.99999999999998	0.5063999985353014
151.04497562814015	30.0	0.5034764580857766
170.34156531491996	29.99999999999998	0.5214138964581463
170.34156531491993	29.99999999999998	0.5272486042517429
151.04497562814015	30.000000000000004	0.5134513729644321
131.81413053847385	30.0	0.5148264263980342
112.7118252382668	30.0	0.5155931939398956
93.84096571625813	30.0	0.5213793057139134
75.39689266175293	29.99999999999998	0.5397094408326675
57.80911126610889	29.99999999999998	0.5587049614486643
42.18116235799823	30.0	0.5820501434285571
31.586448302718868	29.999999999999964	0.6037445895875488
31.586448302718868	29.99999999999998	0.5984266847438556
48.21997782674889	39.99999999999999	0.5614156543629216
57.72018781577833	39.99999999999999	0.5356368342589575
69.05511633891021	39.99999999999999	0.5291657367794368
81.45697061565666	39.999999999999964	0.5245042578941999
94.5001031282185	39.99999999999999	0.5178460869259174
107.94469066658036	39.99999999999999	0.516552802601805
121.64886161387444	39.99999999999999	0.5053654326475906
135.52358796829446	39.999999999999964	0.4895032944440315
149.50925890496626	39.999999999999964	0.4912153084597119
163.56291751951292	39.99999999999999	0.5045530208967257
177.65079025144982	39.99999999999999	0.5286244264835128
168.25657852419317	40.000000000000014	0.5300744942555411
154.1880602450969	39.99999999999999	0.5182492720132774
140.17552786499957	39.99999999999999	0.5207853717441848
126.25821520624692	39.99999999999999	0.5264254808710316
112.489100978327	39.99999999999999	0.5163397466551369
98.94548642192596	39.99999999999999	0.5193413284881437
85.74800519705394	40.00000000000001	0.5323268849981394
73.09674753517228	39.99999999999999	0.5496937914048284
61.34180406447746	39.99999999999997	0.5580363756341999
51.11527108204056	39.99999999999999	0.5685348008745091
43.51655216481351	39.99999999999999	0.5817775854180586
40.07485568314237	40.00000000000001	0.5841634250782975
41.83116933910971	39.99999999999999	0.5768884600368125
56.155317235299705	49.99999999999999	0.5476518017041216
62.79674449090921	50.00000000000001	0.5297461110229348
71.00550601886248	50.0	0.5264236214410353
80.29764892083203	50.0	0.5184997010744381
90.33369830041453	50.00000000000001	0.5148420976329313
100.88520378478304	50.00000000000001	0.5004459181460498
111.79867463281651	49.99999999999999	0.4984077439637355
122.96995109707537	50.0	0.4932474232538746
134.3268321290621	50.0	0.4810413317885375
145.80270116244722	50.00000000000001	0.4842503019845063
157.37490288458912	49.99999999999999	0.49126441842602
169.00111266455812	50.000000000000014	0.5055481375914677
179.35652220655737	50.00000000000001	0.5213937933371406
167.70656042995333	50.00000000000001	0.5242652380285683
156.0848725082965	50.000000000000014	0.5253512219432229
144.52062871858706	50.0	0.526725260853958
133.05684600291315	50.00000000000001	0.5340445420907688
121.71822239732386	49.99999999999999	0.53475803618704
110.56967948331511	49.99999999999999	0.5262023188768586
99.69642506918144	50.00000000000001	0.5284725679467746
89.19095489777268	50.0	0.5404190677208472
79.22226623873584	50.00000000000001	0.5495768244509558
70.02939591475203	50.00000000000001	0.5560120599775453
61.972539666297706	49.99999999999998	0.5625034984184152
55.540093389134725	49.99999999999999	0.5645800844266055
51.36048050093436	50.00000000000001	0.5712570632892818
50.00471672948578	50.000000000000014	0.5660477291650539
51.694265778451296	50.000000000000014	0.5621022342685836
64.77127111188963	59.99999999999999	0.5417398101384053
69.51513610285488	59.99999999999997	0.5323400076738468
75.48515757266888	59.99999999999997	0.5270617251767997
82.41119568700867	59.99999999999999	0.513770535335618
90.06805844587572	59.99999999999999	0.5114853180624446
98.27938158253714	59.99999999999997	0.5048324864763744
106.9109995788723	59.99999999999999	0.4932226236525086
115.86170369897836	59.99999999999999	0.4899779096318499
125.05478325298957	59.99999999999999	0.4862218591099749
134.43549173101647	59.99999999999999	0.4792566830336178
143.940724213927	59.99999999999997	0.4775476370680394
153.56284216790078	59.99999999999999	0.4823690953168708
163.2365954255783	59.99999999999997	0.487131585822817
172.96934708337793	60.00000000000001	0.495253952403883
177.29808421789429	59.99999999999999	0.5018967347380803
167.55476312691349	59.99999999999999	0.5188985570371853
157.85931325855387	59.99999999999999	0.5260895641078918
148.2030395600219	59.99999999999999	0.5346500725704166
138.64927483969942	59.99999999999999	0.5338898039795025
129.19830524659673	59.99999999999997	0.5389986905087583
119.92552565657289	59.99999999999997	0.5429619033361391
110.85076569317503	59.99999999999997	0.5455325109187634
102.07427181224556	59.99999999999999	0.5475129146518443
93.65429056059266	59.99999999999997	0.5540802642407614
85.73897449376699	59.99999999999997	0.5555520018015329
78.45685490486082	59.99999999999999	0.5609263120624755
72.0366567191645	59.99999999999997	0.562432854085319
66.70762854168686	59.99999999999999	0.5611907072217717
62.773843706630025	59.99999999999997	0.5574609560974635
60.49623113896301	59.99999999999999	0.5573956924987845
60.073522310343066	59.99999999999999	0.55535323736284
61.54278152761511	59.99999999999999	0.549785789902147
73.87772872635523	70.0	0.5292050352189258
77.60326015724958	70.0	0.5248355702820512
82.34838795115608	69.99999999999999	0.5163308582655328
87.94328953961178	70.0	0.50553306993828
94.23209554475574	69.99999999999999	0.5085896167591165
101.07958308004572	69.99999999999997	0.5077854565179316
108.3739968065901	70.0	0.4970566996381911
116.02236431394856	69.99999999999999	0.4921291442080525
123.95135865279065	70.0	0.48019611540984
132.10265772863437	69.99999999999997	0.4724895117361219
140.4258660250499	69.99999999999999	0.4729861814075871
148.87238104756642	69.99999999999997	0.4774584063928017
157.42382524186306	70.0	0.4776718475525427
166.04234490377914	70.0	0.4809937242006543
174.7010134284924	70.0	0.4796543446533051
176.62533286707466	70.0	0.4908986324773235
167.96120629135993	70.0	0.5121490412281057
159.33965735406136	70.0	0.526905242144895
150.770800643383	70.0	0.5352057970054014
142.2919467238976	69.99999999999997	0.5402891960071194
133.93633909504456	70.0	0.5467099405174245
125.74299995449891	70.0	0.5523320022915553
117.75878785350592	70.0	0.5600212326277529
110.04806517309252	69.99999999999999	0.561696154346507
102.6668075726396	70.0	0.5621970456045564
95.70985888303564	69.99999999999997	0.565759940761812
89.28486255523426	69.99999999999997	0.5643619358688385
83.52203634629755	69.99999999999999	0.566689486632577
78.57774193016637	69.99999999999997	0.5645187187442022
74.60986720076055	69.99999999999997	0.5608875501385926
71.79038097422765	69.99999999999999	0.5500141034339616
70.26036350137373	70.0	0.5438824857951392
70.10569449250931	70.0	0.5380817558902072
71.3354575359501	70.0	0.5324267499357641
83.18480333748714	80.0	0.5212403539402191
86.12831476850715	80.0	0.5199038033626322
89.89850726815165	80.00000000000001	0.51294843598627
94.39243839561207	80.0	0.5018812812595838
99.50730398397025	80.0	0.5058332759301477
105.14689660800832	80.00000000000001	0.5047841248301053
111.22496823455326	79.99999999999999	0.4979674688013726
117.66628721594785	80.00000000000003	0.4921074455869265
124.40626079855652	79.99999999999999	0.4816651024891412
131.38981299473969	80.0	0.4721335416606247
138.5699719510607	80.00000000000001	0.469670009101632
145.90642558533983	80.00000000000001	0.474579540122466
153.36417101667078	80.00000000000003	0.4765477675675804
160.91230288197468	80.0	0.4738276995081802
168.52294153838136	80.0	0.4727550981076553
176.1702801495273	80.00000000000003	0.4768901500430997
176.17028014952731	80.0	0.4948643543218528
168.52294153838136	80.00000000000001	0.5122636101336295
160.91230288197468	80.00000000000001	0.5241618333317811
153.3641710166708	80.0	0.5341685980146541
145.90642558533986	80.00000000000001	0.5450294739165833
138.5699719510607	80.00000000000001	0.5518646457927346
131.38981299473969	80.0	0.5629010386320786
124.40626079855652	80.0	0.569419900899468
117.6662872159478	80.0	0.572452734690579
111.22496823455327	80.00000000000003	0.5687932302957163
105.14689660800828	79.99999999999999	0.5684376671703016
99.50730398397026	80.00000000000001	0.5672033018671758
94.39243839561205	79.99999999999999	0.5644880365012064
89.89850726815165	80.0	0.5601398727032463
86.12831476850717	80.00000000000003	0.5582634473797807
83.18480333748714	80.0	0.5506642293155842
81.16133832645173	80.00000000000001	0.5413974657362939
80.1298918204639	80.00000000000003	0.5328980807969961
80.1298918204639	80.00000000000001	0.5259053532656685
81.16133832645171	80.00000000000003	0.517288983654858
92.68506688839712	90.0	0.517702470934722
95.1879986874021	90.00000000000003	0.5107421980524235
98.42105811814942	90.0	0.5103296213857612
102.31063758959296	90.0	0.5045420682596514
106.7795964927709	90.0	0.5065120537603971
111.7520381600106	90.0	0.503352948832275
117.15647387911046	90.0	0.498100569572872
122.9275338165448	90.0	0.4918047548505112
129.0065716046778	90.0	0.4820335178021057
135.34152987748297	90.0	0.4739579605087564
141.88637038453118	90.0	0.4711207293602268
148.60028519008094	90.0	0.4748770058828774
155.44682653335255	90.00000000000001	0.4721637391561273
162.39303301338563	90.0	0.4707328540989043
169.4085888651898	90.0	0.4743483393708663
176.46502721078488	90.0	0.4861193975115934
176.46502721078488	90.0	0.4976342757960481
169.4085888651898	90.00000000000001	0.5146687381627628
162.3930330133857	90.0	0.5245507881857409
155.44682653335252	90.00000000000001	0.5332911247857588
148.60028519008097	90.0	0.5459755535519972
141.88637038453118	90.0	0.5572364785210804
135.34152987748297	90.0	0.5665631859294769
129.00657160467782	90.0	0.5706017090132262
122.92753381654477	90.0	0.5728822195349403
117.1564738791105	90.0	0.5700347468085226
111.7520381600106	90.00000000000001	0.5660452628072228
106.7795964927709	90.0	0.5638162427661789
102.31063758959296	90.0	0.5564166166547002
98.42105811814942	90.0	0.5531156977160266
95.18799868740209	90.00000000000001	0.5486001421004482
92.68506688839716	90.0	0.5421213448305892
90.97620040160076	90.00000000000001	0.533444527782225
90.1090139353313	90.0	0.5299911646647778
90.1090139353313	90.0	0.5217472003894825
90.97620040160076	90.00000000000003	0.5206506023644327
102.26066344448007	99.99999999999996	0.5049578167090876
104.38108975258318	99.99999999999996	0.5055391684779525
107.1374264287156	99.99999999999996	0.5099547768918872
110.4772919419869	99.99999999999996	0.509904911681771
114.3436389519759	100.0	0.5023184833975334
118.67797596339162	100.0	0.4960288405551248
123.42283594947352	100.0	0.4944498456079155
128.52343917052997	99.99999999999996	0.4881595927457271
133.92863726755098	100.0	0.4775983067318871
139.59129013014686	100.0	0.4732500049633068
145.4682361474612	100.0	0.4771802280631084
151.5199950131006	100.0	0.4738228914205292
157.7103095560566	100.0	0.4718734065480872
164.00560058807017	100.0	0.4713502858447553
170.3743816907747	99.99999999999996	0.4754280104464861
176.78666055791385	100.0	0.4896663744986343
176.78666055791385	99.99999999999996	0.5050487594569268
170.3743816907747	100.0	0.5155078369461057
164.0056005880702	100.0	0.5235225339252042
157.7103095560566	100.0	0.5327602033657681
151.5199950131006	99.99999999999996	0.5415768240083733
145.4682361474612	99.99999999999996	0.554458892849427
139.59129013014686	100.0	0.5647490332766546
133.928637267551	99.99999999999996	0.5644787000260799
128.52343917052997	100.0	0.5726961852769602
123.42283594947352	100.0	0.5722497356515778
118.67797596339162	100.0	0.5631696497093374
114.34363895197588	99.99999999999996	0.5537693244313472
110.47729194198692	100.0	0.5487524633579587
107.1374264287156	100.0	0.5436462894437596
104.38108975258318	99.99999999999996	0.5365407204172075
102.26066344448014	100.0	0.5258748907052165
100.82015279355326	99.99999999999996	0.5210375830462508
100.09148641552952	99.99999999999996	0.5191159545965373
100.09148641552952	99.99999999999996	0.5135652606325706
100.82015279355326	100.0	0.5116500575813844
111.9354352319762	110.0	0.4990980927606795
113.8569126720728	110.0	0.5057424295904115
116.3867220297475	110.00000000000004	0.5143921968965505
119.47959271586002	110.0	0.5183404915609685
123.0855935037912	110.00000000000004	0.505765358820845
127.15186060248551	110.00000000000004	0.4979094739933318
131.62542662148687	110.0	0.4906565787004622
136.45309803924408	110.00000000000004	0.4838354252981884
141.58504054931169	110.0	0.4761371632691948
146.9747161584825	110.0	0.4749587815621116
152.5764118756859	110.00000000000004	0.4742554548356786
158.34256141274517	110.00000000000004	0.4670504816901375
164.2444632371694	110.0	0.4671589929173149
170.23909362283493	110.0	0.4745157135572876
176.29028392154603	110.0	0.485627073748018
177.6372067551208	110.00000000000004	0.5027913128288685
171.57826469948597	110.0	0.5145431378213386
165.57364342501575	110.0	0.5207590436489676
159.64787736253226	110.0	0.5325506424990879
153.84394254836437	110.0	0.5354287347216933
148.2009895566215	110.0	0.5419627087687212
142.76049900422666	110.0	0.5505410705893319
137.56661993552456	110.00000000000004	0.5623006039837327
132.67080465391243	110.00000000000004	0.5686884309811078
128.11346738342138	110.00000000000004	0.5676978148021268
123.95135865279065	110.0	0.557109792201953
120.23779799579212	110.0	0.5450074178300294
117.02596876344822	110.00000000000004	0.5346412834599283
114.36909589500252	110.00000000000004	0.5234840342476329
112.30835935239978	110.00000000000004	0.5158768901572366
110.88517938997492	110.00000000000004	0.5175271480539899
110.12781089544632	110.0	0.5136785122718495
110.05184692841348	110.0	0.5087992247610088
110.65887354652372	110.0	0.4978827930120937
121.64058061089708	120.0	0.4959240756264593
123.36792943832272	120.0	0.5064707646647243
125.6705038059762	120.0	0.5203093000450791
128.50960077875118	119.99999999999996	0.5156880643457227
131.8407587865737	120.0	0.5075948666301543
135.61589071953907	120.0	0.5017291405645072
139.78514228403552	120.0	0.4921807401649295
144.2983586468147	120.0	0.4847783030848235
149.1061252761377	120.0	0.4745566466262098
154.16270259546593	120.0	0.4711601221048598
159.41248064321502	120.0	0.4710634476217639
164.8272474424938	120.0	0.4699911928164001
170.34470632207652	120.0	0.4753750484472059
175.9425490539234	120.0	0.4859336017965527
178.44014456350274	120.0	0.4965803160265676
172.82416699350804	120.0	0.5046996133765889
167.27028920269206	120.0	0.5136790727093901
161.80027470212949	120.0	0.5256457066847121
156.476029994128	120.0	0.5292215049735981
151.3225932129659	120.0	0.5342909375466551
146.40380259000355	120.0	0.5436285051244184
141.74951605336423	120.0	0.5532333225407963
137.4250676586136	120.0	0.5600393696986808
133.46505648466473	120.0	0.5542406073036413
129.93363431667487	120.0	0.5459100654660063
126.86737226604951	120.0	0.5326339382405237
124.32343185077517	120.0	0.5193322423965581
122.33434480519531	120.0	0.5081673501128857
120.94168301549344	120.0	0.5155743064914546
120.1659608671708	120.0	0.510664955582624
120.02451953817072	120.0	0.5001691615818925
120.51956268207827	120.0	0.4940268016970054
131.41084202227913	130.0	0.5015359691135307
133.09056377184496	130.0	0.51280349650609
135.38029032887846	130.0	0.5213587171697762
138.2374553231104	130.0	0.5145266730616906
141.61200405649913	130.0	0.5142040155477872
145.44877586623906	130.0	0.5007471182205788
149.68957890673516	130.0	0.4824868371061935
154.27521769349616	130.0	0.4693019554089036
159.14678019248643	130.0	0.4701483640946881
164.23954133022042	130.0	0.468970098051682
169.50348504908925	130.0	0.475245733508029
174.87730012036192	130.0	0.4862127541841681
179.69994261111702	130.0	0.4893706946840775
174.2760847406311	130.0	0.490844124319173
168.91167431567575	130.0	0.5067962260087432
163.66348015320511	130.0	0.524124402384039
158.59288983801935	130.0	0.5313828422567817
153.75042789225387	130.0	0.5330154243730499
149.19943975670847	130.0	0.5400383806059693
145.00285284293415	130.0	0.540892591340006
141.21361752829114	130.00000000000003	0.5319511959667788
137.89313036387958	130.0	0.5316757409974923
135.09613186124002	130.0	0.5161972951136853
132.87349620260218	130.0	0.505542062402545
131.26339896490944	130.0	0.5043556672924349
130.29940363883136	130.0	0.5098451207357106
130.0010256621427	130.0	0.4999564018382133
130.3739491029457	130.00000000000003	0.4957487644775701
141.19302375430152	140.0	0.5079458292747131
142.82343626573288	140.0	0.5228034308564709
145.10182574328124	140.0	0.5240052751913715
147.97819081694652	140.0	0.5241904650280071
151.39243002555608	140.00000000000003	0.5104113592594877
155.2770664465331	140.0	0.4845035385722097
159.559694288284	140.0	0.4710407111484919
164.16495290445255	140.0	0.47589938688097
169.0159549388787	140.0	0.4782402021488132
174.035192479379	140.0	0.4834769247699787
179.14500953624628	140.0	0.486338790217839
175.73223524613948	139.99999999999997	0.4887530978216745
170.6741757104152	140.0	0.5038652609283144
165.75846969896116	140.0	0.5229175766112462
161.06270891719737	140.0	0.536367364013316
156.6640645757869	140.0	0.5368765417925229
152.63853787953985	140.00000000000003	0.5313331059588255
149.0597123895749	140.0	0.517914351264197
145.9969592684202	140.00000000000006	0.515144206713402
143.5131328721583	140.0	0.5045460436379893
141.66190938051108	140.0	0.4978966761272761
140.48504496479384	140.0	0.5025912688750528
140.00992519826778	140.0	0.504469939089066
140.24780042422046	139.99999999999997	0.502213078306876
151.04497562814015	150.0	0.5160349382106872
152.86747925806836	150.0	0.5265963733444567
155.51940902720963	150.00000000000003	0.5342467059139571
158.9094188210009	150.00000000000003	0.5081068785658446
162.92548473571813	150.0	0.4805872329375684
167.44065615111614	150.0	0.4821898591456559
172.31806856748375	150.0	0.4862458552683473
177.41487406209592	150.00000000000003	0.4837892691993727
177.41487406209592	150.00000000000003	0.4854632976802458
172.31806856748375	150.0	0.4993672530916588
167.44065615111614	150.0	0.5252493687168187
162.92548473571813	150.00000000000003	0.5378448304625234
158.9094188210009	150.00000000000003	0.5319785481838126
155.51940902720963	150.0	0.5112979393855527
152.86747925806836	150.00000000000003	0.502414515651325
151.04497562814015	150.0	0.4981005720392534
150.11682477690832	150.0	0.5020320320425267
150.11682477690832	150.0	0.5084964258189488
160.87438645706433	159.99999999999997	0.5207331497409613
162.83829487046745	160.0	0.5371725494869333
165.79912705274677	160.00000000000003	0.5096248825215604
169.5772385680614	160.0	0.4850586172910461
173.9506623482873	160.00000000000003	0.4951809333674386
178.66561742001727	160.00000000000003	0.4872808916608271
176.544117855299	160.00000000000003	0.4921696397557391
171.94908880286113	160.00000000000003	0.5201520735441852
167.81123585833078	159.99999999999997	0.5400532768201531
164.37011922896127	160.00000000000006	0.5226593616674156
161.83363158225407	160.00000000000003	0.5067706406778675
160.35581989780425	160.00000000000003	0.4969811029001376
160.02909192218547	160.00000000000003	0.5102386399930751
170.7869973224833	169.99999999999997	0.5332601444069388
173.3878775935145	169.99999999999997	0.5024514863396214
177.29466046652664	169.99999999999997	0.5054668110192456
178.26565518184088	170.00000000000006	0.4957923417956832
174.16735029903649	170.00000000000006	0.5365737429428007
171.22022016234115	170.0000000000001	0.5155478506959424
170.0124436976495	170.00000000000006	0.5012909824847891
180.0	180.0	0.4753442829638758
30.0	0.0	0.5780792324240266
56.53352441749231	9.999999999999975	0.5416989903511763
107.4644903366097	9.999999999999902	0.5133468389967094
158.65250616544947	9.99999999999983	0.5027582883190462
150.11682477690832	9.999999999999975	0.497320304785499
98.9447388954017	9.999999999999975	0.5044484097821844
48.12973292667379	9.999999999999975	0.5633037166465215
10.87921658450002	9.99999999999994	0.7248072466061242
47.98665733091261	20.00000000000001	0.5521728936002704
73.92037297843731	19.99999999999996	0.523411491442057
100.70380290467332	20.0	0.5236214550947164
127.79081064390412	20.0	0.5072397715290103
155.01186012584384	19.99999999999996	0.502213289406276
177.72509873718744	20.0	0.5177122497268638
150.46622078285762	19.99999999999996	0.5071748618488146
123.26666267054746	19.99999999999996	0.4986677545890254
96.21569999193878	19.99999999999996	0.5155271741417329
69.51014069177167	19.99999999999996	0.5364949758458929
43.85443570360957	20.00000000000001	0.5676974597537678
23.06113013761432	20.00000000000001	0.6343932654517107
25.654731413520675	20.00000000000001	0.6184332118399009
49.628433809184536	30.0	0.5537768916678305
66.45188440657513	29.99999999999998	0.5246050800869598
84.54703078226234	29.99999999999998	0.5270478685206547
103.23839622772996	29.999999999999964	0.5244126340631418
122.2418119651448	30.000000000000004	0.5072145774702803
141.41800572805818	29.99999999999998	0.4952862841209097
160.6881283895767	29.99999999999998	0.4994332279700541
180.0	29.99999999999996	0.5187491731547468
160.6881283895767	30.0	0.5137301024627197
141.41800572805815	29.999999999999964	0.5054274214453189
122.2418119651448	30.000000000000004	0.513419936351485
103.23839622773	29.99999999999998	0.5155537528751278
84.54703078226235	29.99999999999998	0.5276261394904127
66.45188440657513	29.99999999999998	0.5459541695982993
49.628433809184536	29.999999999999964	0.5659906588785653
35.927720259662685	29.99999999999998	0.5956803325681289
29.99999999999989	29.99999999999994	0.5989870056189563
35.927720259662685	29.99999999999998	0.5880638546416693
54.29790880501565	39.999999999999964	0.5500357952548219
65.12928874812063	40.00000000000001	0.5261908221923715
77.23573877063333	39.99999999999999	0.5235201735791509
90.09856312561884	40.00000000000001	0.5185786105414882
103.42870940099368	39.99999999999999	0.5155229316786246
117.0582269974289	40.00000000000001	0.5097091897960073
130.88384341436628	39.99999999999999	0.4940853126391979
144.83793876218235	40.000000000000014	0.4791527739138685
158.87302367712547	40.00000000000001	0.4884651038625826
172.9528948160371	39.99999999999999	0.5012939168919903
172.95289481603712	39.99999999999997	0.5142607403210893
158.87302367712547	40.000000000000014	0.511574357257126
144.83793876218235	39.99999999999999	0.5106296414463105
130.8838434143663	39.99999999999997	0.5219193125357265
117.05822699742892	39.99999999999999	0.51897230911864
103.42870940099372	39.99999999999999	0.5175664825478491
90.09856312561884	39.99999999999999	0.5230117026742471
77.23573877063338	39.99999999999999	0.5420541988672037
65.12928874812063	39.99999999999997	0.5542971703084187
54.29790880501565	39.99999999999997	0.5660772107179102
45.66691991278812	39.99999999999999	0.577081435901033
40.66873437832855	40.00000000000001	0.5843659318266707
40.66873437832855	40.00000000000001	0.5775472787714752
45.66691991278808	39.99999999999999	0.5697590830189446
61.16524174840092	49.99999999999999	0.539391766917261
69.07316282652798	50.0	0.5260496137598162
78.15858503455897	50.0	0.5201362967460549
88.05236111733727	50.000000000000014	0.515518647439334
98.50474131640873	50.0	0.5094485695111814
109.3482343667505	50.00000000000001	0.5033899090086288
120.46882003039772	50.0	0.4974550071717246
131.78761860473713	50.0	0.4810216794637922
143.24863399779028	49.99999999999999	0.469655498438388
154.79554747253945	49.99999999999999	0.4776835727227049
166.4123554530132	50.00000000000001	0.4875851669833295
178.06052147323717	50.0	0.4958185775094251
170.29597463561544	49.99999999999999	0.5058573151177165
158.66559643578185	49.99999999999999	0.5065909843724954
147.08584692473403	50.00000000000001	0.5124653436436265
135.58950120836514	50.0	0.5231174928762917
124.22567620403028	50.0	0.5283673348252441
113.0290975936056	50.000000000000014	0.5215400585210791
102.08005388339394	50.0	0.5264647206994549
91.48756109311336	50.00000000000001	0.5335326626413818
81.3821215875486	50.0	0.54707350602583
71.9907516397506	50.00000000000001	0.5561479644124818
63.638886639235785	49.99999999999999	0.5633846205785331
56.79874364247901	50.00000000000001	0.5651771728981734
52.062661881921954	50.000000000000014	0.5742853278108088
50.042833713914256	50.0	0.5639808355697536
51.06198754587346	49.99999999999999	0.562556713673998
54.95213528803798	50.0	0.5599412870642015
68.92221735278349	59.99999999999999	0.5347777588251276
74.7700117346504	60.00000000000001	0.5255346416584635
81.60186148424387	60.00000000000001	0.5155409929126951
89.1870867959743	59.99999999999999	0.5113753637642946
97.34412152695924	60.00000000000001	0.5100129479486728
105.93456206199107	59.99999999999999	0.5017461784851478
114.8539836539662	59.99999999999999	0.4921835082749474
124.02331916897496	59.99999999999999	0.4865940456261295
133.3819255739941	60.00000000000001	0.4720718826211214
142.8865963132431	59.99999999999999	0.4676615898037567
152.48216678788918	59.99999999999999	0.4710386014733673
162.16687467401275	59.99999999999999	0.4740991929417515
171.87895398204097	59.99999999999999	0.4806577826662871
178.3718905017479	59.99999999999999	0.4829450076331342
168.6439762232937	59.99999999999997	0.4947744081431619
158.9266460441666	59.99999999999999	0.5029234720988387
149.27990220634152	59.99999999999999	0.5135812540119753
139.69806227834937	59.99999999999997	0.5233703918581472
130.24868531295203	59.99999999999999	0.531911361649516
120.93907219369524	59.99999999999999	0.5304127102464608
111.85359457328153	59.99999999999999	0.5374557825556517
103.02612272839436	60.00000000000001	0.5430720485604535
94.57457198893344	59.99999999999999	0.5515655112222129
86.58372709282533	59.99999999999999	0.5552239655695684
79.2336098431977	59.99999999999999	0.5578898935322065
72.69592407174326	59.99999999999999	0.5615557835268675
67.2403006297015	60.00000000000001	0.563237341139032
63.130976691505786	59.99999999999999	0.5610635424932073
60.66126962730743	59.99999999999999	0.5594783039867657
60.02670522997673	59.99999999999999	0.5487054598088353
61.28699408437986	59.99999999999997	0.5503227790320068
64.33421892194475	59.99999999999999	0.5488473304262722
77.36810113220811	70.00000000000003	0.5285406651754027
82.06058373852748	70.00000000000003	0.5131306610189301
87.61302563479268	70.00000000000001	0.5074400164954495
93.8670534230954	70.0	0.5001859018929595
100.68666992670816	70.0	0.5052315543404227
107.95817710269915	70.0	0.4998400531598668
115.58964278061134	70.0	0.4891410962249856
123.5047383151838	70.0	0.4816269963345967
131.64359208041768	70.00000000000001	0.4731855659186881
139.95835673682004	70.00000000000001	0.4696597919122039
148.4065415436129	70.0	0.468639175085613
156.94537371542685	70.00000000000003	0.4689450818229402
165.5608865907046	70.0	0.4668877069240492
174.21799138180108	70.0	0.4663612476573886
177.1085437774485	70.0	0.4682393286108228
168.44323938206517	70.00000000000001	0.4878584148044469
159.8109702146106	70.00000000000001	0.5014799689252123
151.24611474953895	70.0	0.508472877231553
142.7614169596032	70.0	0.5196815668769755
134.39797841485745	70.0	0.5336030687791113
126.19444920232628	70.0	0.5425204804020896
118.1971894882088	70.0	0.5482300305922185
110.46276791283248	70.0	0.5563089528935367
103.06777218432468	70.00000000000001	0.5547746384847065
96.08455357007588	70.00000000000003	0.5611021021705359
89.62670919665109	70.00000000000003	0.5633960571508959
83.82317697541369	70.00000000000001	0.5626361159762503
78.82496578460295	70.0	0.5659498323472599
74.80220429807268	70.00000000000003	0.5675218076478616
71.9146543830284	70.0	0.5605677060189092
70.30990263391686	70.0	0.5492905261751839
70.07760607520042	70.0	0.5374387153953051
71.23139940142644	70.0	0.5349111715549627
73.70522010042362	70.00000000000001	0.5335859602305664
86.12831476850715	80.0	0.5156234380607181
89.89850726815163	80.0	0.5091044772361758
94.39243839561205	80.0	0.5062602461427325
99.50730398397025	80.0	0.5007958947713779
105.14689660800832	80.0	0.5000595573567195
111.22496823455326	80.0	0.5020799867814741
117.66628721594782	79.99999999999999	0.4923846151473121
124.40626079855652	80.0	0.4826110610693045
131.38981299473966	80.00000000000001	0.4740858888856447
138.5699719510607	80.00000000000001	0.4695045090024701
145.90642558533983	80.00000000000001	0.4686460288582093
153.36417101667078	79.99999999999999	0.4665638855484093
160.91230288197468	80.0	0.4598750670656149
168.52294153838136	80.0	0.4546462648434269
176.1702801495273	80.0	0.4615645151366478
176.17028014952731	80.0	0.4617908090692529
168.52294153838136	79.99999999999999	0.4856133191665244
160.91230288197468	80.0	0.4987526600344437
153.36417101667078	80.0	0.5095425065275963
145.90642558533986	79.99999999999999	0.5165578845251945
138.5699719510607	80.0	0.5307041178442637
131.38981299473969	80.0	0.5450504851955728
124.40626079855652	80.0	0.5591215032384458
117.66628721594785	80.00000000000003	0.5624291778216209
111.22496823455326	79.99999999999999	0.5597120824973417
105.14689660800828	80.0	0.5625645211467883
99.50730398397025	80.00000000000001	0.5630524870828391
94.39243839561205	80.0	0.5667448522464321
89.89850726815165	80.0	0.5629915496351355
86.12831476850714	79.99999999999999	0.5651684182821781
83.18480333748711	79.99999999999999	0.563369342721033
81.16133832645171	80.0	0.5517750877095841
80.12989182046387	80.00000000000001	0.5457266094222049
80.12989182046387	80.0	0.533256477082024
81.16133832645171	80.0	0.5259091524420585
83.18480333748712	80.0	0.5185701934498533
95.18799868740206	90.0	0.5095120153070849
98.42105811814942	90.0	0.502891078512598
102.31063758959296	90.00000000000001	0.5019363706373827
106.77959649277088	90.0	0.5019783199035737
111.7520381600106	90.0	0.5045135700648673
117.1564738791105	90.00000000000001	0.500656182005851
122.9275338165448	90.00000000000001	0.4932510763196769
129.0065716046778	90.0	0.4808610153958075
135.34152987748297	90.0	0.4744139793107405
141.88637038453118	90.00000000000001	0.4666784539523014
148.60028519008094	90.0	0.4629327259154155
155.44682653335252	90.00000000000003	0.4623462993858015
162.39303301338566	90.0	0.4597940642790606
169.4085888651898	90.00000000000001	0.4541375033941455
176.46502721078488	90.00000000000001	0.4592616695370969
176.46502721078488	90.00000000000001	0.4671353051313348
169.4085888651898	90.00000000000001	0.4844480613580357
162.39303301338566	90.00000000000003	0.4949795033898986
155.44682653335258	90.0	0.5095590905048716
148.600285190081	90.00000000000001	0.5153605197438094
141.8863703845312	90.00000000000001	0.529825442100192
135.34152987748297	90.0	0.5440191621131488
129.0065716046778	90.0	0.5562403447564724
122.92753381654482	90.0	0.5630852259517841
117.15647387911046	90.0	0.5655092845901852
111.7520381600106	90.00000000000001	0.5631398993381778
106.77959649277088	90.0	0.5614509838182978
102.31063758959294	90.0	0.5627118279354604
98.4210581181494	90.0	0.5553636050971629
95.18799868740209	90.0	0.5578228706980891
92.68506688839712	90.0	0.5499508204350169
90.97620040160076	90.00000000000001	0.5479216395305763
90.10901393533128	90.0	0.5404955067245074
90.10901393533128	90.0	0.5327389143045579
90.97620040160076	90.0	0.5221411140918129
92.68506688839716	90.00000000000003	0.5150582587716671
104.38108975258318	100.0	0.5008866741377846
107.1374264287156	100.0	0.5040485773873876
110.47729194198692	100.0	0.5069565646642139
114.3436389519759	100.0	0.512890681462717
118.67797596339162	100.0	0.5036050936826618
123.42283594947352	100.0	0.4961484678135766
128.52343917052997	100.0	0.4906771335115944
133.92863726755098	100.0	0.481700711992656
139.59129013014686	100.0	0.4728813294617234
145.46823614746117	100.0	0.4669973261773713
151.5199950131006	100.0	0.4658401202757657
157.7103095560566	100.0	0.4570593605560963
164.0056005880702	100.0	0.4537090815432743
170.3743816907747	100.0	0.4545841268925074
176.78666055791385	100.0	0.460113936604767
176.78666055791385	99.99999999999996	0.4737887487727792
170.3743816907747	100.0	0.4876924435071728
164.0056005880702	99.99999999999996	0.5019738707101645
157.7103095560566	99.99999999999996	0.5089686381698809
151.51999501310064	100.0	0.5176218352508375
145.4682361474612	100.0	0.529396326088956
139.59129013014686	100.0	0.5386869617546188
133.92863726755098	100.0	0.5487568879073647
128.52343917052997	99.99999999999996	0.5588004276749504
123.42283594947357	100.0	0.5639342623355914
118.67797596339162	100.0	0.5677141752899161
114.3436389519759	100.0	0.564674247681376
110.47729194198692	100.0	0.5540962304824566
107.1374264287156	100.0	0.5503438175556281
104.38108975258318	100.0	0.5469957876190131
102.2606634444801	100.0	0.543933207841214
100.82015279355323	99.99999999999996	0.5360307309652542
100.09148641552954	100.0	0.5286777989873161
100.09148641552954	100.0	0.5195645736861544
100.82015279355326	100.0	0.5138796520646941
102.2606634444801	100.0	0.507194721580437
113.73389850754408	110.0	0.4960040908817463
116.23076418744292	110.0	0.5053621891683051
119.2938951164849	110.0	0.5104458323756061
122.87277147692272	110.0	0.5180395220306249
126.91488177962488	110.0	0.510048243496428
131.36680126440376	110.0	0.4972117794564646
136.1765635559948	110.0	0.4926216472169958
141.29288215922065	110.0	0.4808802709180916
146.66846265188374	110.0	0.4675851097393708
152.25947628737754	110.0	0.4664628833123406
158.0227369804194	110.0	0.4606674048982042
163.91287092781366	110.0	0.4542035397678601
169.903297798567	110.0	0.4585529893907536
175.95227000713913	110.0	0.462633889438735
177.9754900756913	110.0	0.4738130493737427
171.91487323970912	110.0	0.4880779338331332
165.9009639095729	110.0	0.5017104740374342
159.9751670352182	110.0	0.5134009965044731
154.1634343885563	110.0	0.5180931867759937
148.51044484986014	110.0	0.5237489959613241
143.05753902461242	110.0	0.5269966090919137
137.8487110651422	110.0	0.5390029050539674
132.9307820169935	110.0	0.5551682851291015
128.35746310003026	110.0	0.5611192820094594
124.17193933389248	110.0	0.5616443369806015
120.4319803182161	110.0	0.5523006278375229
117.19082586464994	110.0	0.5446003822363061
114.49965130247172	110.0	0.540684399682251
112.40671425348653	110.0	0.5350852833844639
110.94716317639003	110.0	0.5273724306742026
110.1521648886573	110.0	0.5209062521526276
110.03806350093924	110.0	0.5166159134468296
110.6072409205654	110.0	0.511833097734595
111.84790605630477	110.0	0.5017115957289764
123.14695668344808	120.0	0.500799635696831
125.38740155473305	120.0	0.5076869883603774
128.1689943135043	120.0	0.5217368280152594
131.44780456397885	119.99999999999996	0.5242592622042815
135.17604989238498	120.0	0.5103698952780845
139.30399220573295	120.0	0.5021461659327495
143.7814509264571	120.0	0.494136710644979
148.55889074625364	120.0	0.4776470961384809
153.58810404907246	119.99999999999996	0.4646154269845226
158.8249096202457	120.0	0.4627419198701166
164.21495378154722	120.0	0.4573907987360361
169.73181332441908	120.0	0.4607101914372147
175.31392975013003	120.0	0.4680833892741772
179.0600316268264	120.0	0.4771293744403182
173.45075799345085	120.0	0.4863355794065913
167.8791663474552	120.0	0.4973365194458891
162.40638885011245	120.0	0.5016052057808709
157.05538909776146	120.0	0.5165062783998865
151.88888653568267	120.0	0.5194653175963571
146.93394337817816	120.0	0.5230279956101089
142.25522432121775	119.99999999999996	0.5326616869157226
137.88483990161478	120.0	0.5476041251155349
133.88810175768077	120.0	0.5539870551396264
130.3010210722758	119.99999999999996	0.5471565123428219
127.18555713217856	120.0	0.5369135311233553
124.5774034447811	120.0	0.5361160920036663
122.52795060238356	120.0	0.5236568560348267
121.06537896390869	120.0	0.5180797037268836
120.22140021042512	120.0	0.5150372431349133
120.00890334015271	120.0	0.5197565628844797
120.43269098200602	120.0	0.5173799206270643
121.48619072562217	120.0	0.5065847216887095
132.66321569520557	130.0	0.5072595474988781
134.82081206296567	130.0	0.5158140989394486
137.5559856419036	130.0	0.5282246356070297
140.82018670267087	130.0	0.52199422378683
144.5591974935403	130.0	0.5115941129008904
148.7153402573693	130.0	0.5069377047602892
153.2292365408659	130.0	0.4843202531162491
158.0414847490726	130.00000000000003	0.4664870667044416
163.0935720233266	130.0	0.4631733391937798
168.32129979386744	130.0	0.4620037696354718
173.67560397659244	130.0	0.4645509073625067
179.095640100517	130.0	0.4783357889023321
175.47917251940328	130.0	0.4873445080851905
170.0966535721037	130.0	0.4887971188327595
164.81767017809457	130.0	0.4975464939222469
159.69955679629777	130.0	0.5128025737918542
154.80426589639436	130.0	0.5223801762954972
150.18329149661875	130.0	0.5246139297071933
145.9002931957002	130.0	0.5347054547192683
142.0177985738362	130.0	0.5400652089816345
138.58818581983834	130.0	0.5330408187126199
135.6702715308346	130.0	0.5241805682295436
133.31482561167962	130.0	0.5189668737620239
131.56654652974265	130.0	0.5076178257857749
130.45671995675326	130.0	0.5059458147277921
130.00931744024584	130.0	0.5124441445699857
130.2331025770409	130.00000000000003	0.5191601825561667
131.12380885352567	130.00000000000003	0.5121395189608071
142.20584281470255	140.0	0.5126396830035527
144.27321710310193	140.0	0.5205705212548055
146.95649342235615	140.0	0.5286932180608277
150.1986285697981	140.0	0.5232608003249221
153.93431330697433	140.00000000000003	0.518391325367159
158.09253952103757	140.0	0.4975116395658741
162.59874557324113	140.00000000000003	0.4705104176946056
167.3764278871756	140.00000000000003	0.4673802526344355
172.3482138009263	140.00000000000003	0.4706000547467357
177.4364660942204	140.00000000000003	0.4769780476271277
177.43646609422044	140.00000000000006	0.486079338414452
172.3482138009263	140.0	0.4875788488262529
167.3764278871756	140.0	0.4961199128480967
162.59874557324113	140.0	0.5097424407456707
158.09253952103757	140.0	0.522680928716571
153.93431330697433	140.0	0.5316795248079786
150.1986285697981	140.0	0.5335564871579644
146.95649342235615	140.0	0.5234511568550548
144.27321710310193	140.0	0.5141358580381359
142.20584281470258	140.00000000000003	0.5052324961598438
140.80039503371785	140.0	0.4978069470563732
140.08928719918438	140.0	0.5042222318148548
140.0892871991844	140.0	0.5127522875391485
140.80039503371788	140.00000000000003	0.5149575663632768
151.84780915667503	150.00000000000003	0.5132332293042114
154.09492071555525	149.99999999999997	0.5273688339767192
157.12874035970202	150.0	0.5304515414929727
160.84684296886013	150.0	0.5223950627871522
165.1290555477363	150.0	0.486194860192503
169.84290836806125	150.00000000000003	0.4764197835091757
174.84812397818456	150.0	0.484011010067191
180.0	150.00000000000003	0.4829120652400268
174.84812397818456	150.0	0.4865534181392467
169.84290836806125	150.00000000000003	0.4904472418590236
165.1290555477363	150.00000000000003	0.5131758307850094
160.84684296886016	150.00000000000003	0.528357560955948
157.12874035970202	150.0	0.534438603678535
154.09492071555528	150.0	0.5176800146045001
151.84780915667503	150.00000000000003	0.5025941380016822
150.46622078285762	150.0	0.5013038585418357
150.0	150.0	0.5057830824850404
150.46622078285762	150.0	0.5140704257144176
161.45953796581855	160.00000000000003	0.5158201819778506
163.80075698722058	160.0	0.5353501594847077
167.08005546020271	159.99999999999994	0.5267419899677425
171.10037332349856	160.0	0.4874989865411607
175.62769216896547	160.00000000000003	0.4975272389139516
179.5988990574982	160.00000000000003	0.4929180967455266
174.84812397818456	160.00000000000003	0.4881372839603607
170.38881190334024	160.00000000000003	0.5110933822692799
166.476746242687	159.99999999999997	0.5277922801957806
163.34054046108864	160.00000000000003	0.5332515670761573
161.1715026259797	159.99999999999997	0.5088640984865708
160.10236383619102	160.00000000000006	0.5060569173388486
160.20030672073267	160.00000000000003	0.5077434998504582
171.16129014689176	170.00000000000003	0.5205631263240674
174.0666914971396	170.00000000000014	0.5118069149598667
178.14303908272413	170.00000000000014	0.5031099132978476
177.41487406209592	170.0000000000001	0.4955299443480241
173.4817929974871	170.00000000000014	0.5270419548335055
170.8361425375657	170.00000000000014	0.5213338964624687
170.00702476587023	170.00000000000006	0.4953717839997397
180.0	180.0	0.4697923502315451
39.99999999999999	0.0	0.5555775751604858
66.38610176531705	9.999999999999869	0.5262151753155506
117.40927839261464	9.999999999999975	0.5044474723314039
168.61363859184723	9.999999999999869	0.5027987364810264
140.15867128185832	9.99999999999994	0.4917516002404903
89.01618725878329	10.00000000000005	0.5088234391763863
38.41681354455287	10.00000000000005	0.5810217391181296
17.426558222891902	9.99999999999994	0.6618887553716719
57.17911847929744	19.99999999999997	0.5304317247109966
83.53694462736402	19.99999999999997	0.5209228123583048
110.46280825750748	19.99999999999996	0.5125079586492288
137.60930465820843	19.99999999999997	0.5079636530709881
164.85503758211098	19.99999999999997	0.5023787695361529
167.87772279766332	19.99999999999997	0.5051069994858253
140.63300384117264	20.0	0.4980219764267312
113.47347350602368	19.99999999999996	0.5077924744580854
86.51542241219211	20.0	0.5215960705593468
60.05306895707156	20.0	0.5507769595671163
35.29393937326562	19.99999999999996	0.5886026986729236
20.05860088948593	19.99999999999997	0.6396477119583686
32.81525255576785	20.0	0.5924184806900229
57.80911126610889	29.99999999999998	0.5318216910141753
75.39689266175287	29.99999999999998	0.5226745505503965
93.84096571625813	29.999999999999964	0.5258667404205027
112.71182523826675	30.0	0.5191929251606723
131.81413053847385	30.0	0.5003658841879233
151.04497562814015	29.999999999999964	0.4887406086333005
170.34156531491996	29.99999999999998	0.4981182739858441
170.34156531491993	30.000000000000018	0.5054490626518767
151.04497562814015	30.0	0.502881344654859
131.8141305384738	30.000000000000004	0.5031573666574976
112.71182523826675	29.99999999999998	0.5131846264173814
93.84096571625814	29.99999999999998	0.5204810320152853
75.3968926617529	30.000000000000004	0.5393442324230423
57.80911126610889	29.99999999999998	0.559827669463251
42.18116235799819	29.99999999999998	0.5798447873754485
31.58644830271882	29.99999999999998	0.601614641418916
31.58644830271878	30.0	0.5947709345356048
42.18116235799823	29.99999999999998	0.5722696915656865
61.341804064477486	40.000000000000014	0.5324229018044225
73.09674753517226	39.99999999999999	0.523689865799315
85.74800519705393	40.000000000000014	0.5202110391873723
98.945486421926	39.99999999999999	0.5230747011274733
112.48910097832696	39.99999999999997	0.5169777308999447
126.25821520624692	39.99999999999999	0.5029530700318187
140.17552786499957	39.99999999999999	0.4826618981047698
154.1880602450969	40.000000000000014	0.4753411382409531
168.25657852419317	39.99999999999999	0.4813071902413289
177.65079025144985	39.99999999999999	0.4916118014932834
163.56291751951292	39.99999999999999	0.4959243774843644
149.50925890496623	39.99999999999999	0.498073421166867
135.52358796829446	40.00000000000001	0.5065300966289583
121.64886161387444	39.99999999999999	0.5152869906193578
107.94469066658036	40.000000000000014	0.5162853143463441
94.5001031282185	39.99999999999999	0.5163715104994929
81.45697061565664	39.99999999999999	0.532998304495249
69.05511633891018	39.99999999999999	0.5470189107138143
57.72018781577838	40.000000000000014	0.5597280271118575
48.21997782674889	39.99999999999999	0.5724947580601872
41.83116933910967	39.99999999999999	0.5811437499043589
40.07485568314233	40.00000000000001	0.5780551882666959
43.51655216481348	39.99999999999999	0.5704215603913038
51.11527108204056	39.99999999999999	0.560804793500559
67.19810740431886	50.00000000000001	0.5289551605512542
76.0589676932505	50.00000000000001	0.52247900356793
85.79829092390024	50.00000000000001	0.5141578137186757
96.14338750577107	50.0	0.5174950575259296
106.91134614272023	50.0	0.5157373381769225
117.97822580189607	50.00000000000001	0.5087894553907172
129.2579109451679	50.0	0.4907304081479218
140.68940790210058	50.00000000000001	0.4728192877161795
152.2281884700112	49.99999999999999	0.4651970847107577
163.82513914938792	49.99999999999999	0.4685942415119247
175.46871803934846	50.00000000000001	0.4796718730232616
172.87741995807158	50.0	0.4881153467995653
161.2488078127484	50.00000000000003	0.4906428951024872
149.65516129260925	50.000000000000014	0.4966715516197257
138.13710539528043	50.0	0.5065273354773316
126.73295780917223	50.00000000000001	0.5162907600123777
115.50064592664596	50.0	0.5169917043834099
104.4890742013122	50.0	0.5192736943685162
93.8002424581478	49.99999999999999	0.5252708169129403
83.57687859902833	50.0	0.5381267818500145
74.0029472248428	50.00000000000003	0.5487029889827031
65.3848877822175	50.0	0.5588638944615237
58.15670005422852	50.000000000000014	0.564889323695751
52.90031424334602	50.00000000000001	0.568022575055625
50.23338280371311	50.00000000000001	0.5708316295343671
50.57476722408872	50.000000000000014	0.5553249236663237
53.863493843878736	50.0	0.5556234703983788
59.61632039792498	50.000000000000014	0.5487009386001466
74.06696732657298	59.99999999999999	0.5283785729565851
80.80177685513681	59.99999999999999	0.5180049862548876
88.31313033432284	60.00000000000001	0.5155787745270599
96.41417776455069	59.99999999999999	0.5105634693615043
104.96216052252804	59.99999999999997	0.5105731644947401
113.84933048019192	59.99999999999999	0.5036295362994607
122.99417854652668	59.99999999999997	0.4954709882165341
132.3343017801768	59.99999999999999	0.4830212138624594
141.82099296453202	59.99999999999999	0.4680242384111044
151.41952249821588	59.99999999999999	0.462333288241042
161.08045295318132	59.99999999999999	0.4622516224934399
170.80610981012842	59.99999999999997	0.4695536230487523
179.4630649045806	59.99999999999999	0.4741071416617044
169.71623995848876	59.99999999999997	0.4771880461622129
160.011854950578	59.99999999999999	0.4879469685030598
150.34067107578255	59.99999999999999	0.495686506502352
140.76519616399372	59.99999999999997	0.5010525173891466
131.28429815316835	59.99999999999999	0.5134266407582314
121.9715371026536	59.99999999999999	0.5207560817154473
112.84383985850772	59.99999999999999	0.5262936108156236
103.99778456591032	59.99999999999997	0.5301300213679048
95.48602963939264	59.99999999999999	0.5355104557915504
87.44986100388681	59.99999999999997	0.5482332987276277
80.00808484262602	60.00000000000001	0.5516913509231546
73.37911619592026	59.99999999999999	0.5543125764836536
67.7811093201331	59.99999999999997	0.5612377296259615
63.51427718737851	59.99999999999997	0.5644222992024112
60.84635208936492	59.99999999999997	0.5609348203284079
60.00290503111581	59.99999999999999	0.5519188353926366
61.05723554660265	59.99999999999997	0.5450785611289025
63.911215979484446	59.99999999999997	0.5460728135779078
68.34709043913388	59.99999999999999	0.5424620998751817
81.7759655289961	70.0	0.523087436080484
87.28436527398519	70.0	0.5101731038529611
93.50374966694912	70.0	0.5090333286000013
100.29514501062754	70.0	0.5061125007692668
107.544167619975	70.0	0.505427326287161
115.15706082382869	69.99999999999997	0.5005052551170605
123.05880522989902	69.99999999999997	0.4898812840366104
131.18661897213207	70.0	0.4812104288086427
139.4912599631787	70.0	0.4729435327106817
147.93297313698926	70.0	0.467103605141336
156.4752384472874	70.0	0.4606776908197218
165.07955690919454	69.99999999999997	0.4586039161476101
173.73501993387296	70.0	0.4609093323309288
177.59177992678795	70.0	0.4616441581684648
168.9253746426854	70.0	0.4677225269131389
160.29059113730315	70.0	0.4836572694147066
151.71363881694285	70.0	0.492842372183396
143.23126212496314	70.0	0.4987636211292052
134.86011211032533	70.0	0.5090620372014996
126.64653608220146	70.0	0.523644857365319
118.63640356324076	70.0	0.5379822425565438
110.88564005443736	70.0	0.5411743540824338
103.46320328537016	70.0	0.5430968586556647
96.46087308854736	70.0	0.5513102440019433
89.970580890189	70.0	0.5581846433508608
84.12681286541391	70.0	0.5555895564943346
79.07944336662369	70.0	0.5617600933953919
74.99473500133658	70.0	0.5619695670337607
72.04292357820414	70.0	0.5627103791048447
70.36372208104203	70.0	0.5544496096281916
70.05384132787235	70.0	0.5434885393958839
71.13145508370212	70.0	0.5358513615155365
73.5346572364764	70.0	0.5356819444422196
77.13760364837455	70.0	0.5361994584904238
89.8985072681516	79.99999999999999	0.5151086531834143
94.39243839561205	79.99999999999999	0.5073805250567992
99.50730398397022	79.99999999999997	0.500581506110869
105.14689660800828	80.0	0.5016870974100138
111.22496823455326	80.0	0.5010778875291764
117.6662872159478	79.99999999999999	0.5005126454866516
124.40626079855652	80.0	0.4932617334557582
131.38981299473966	79.99999999999999	0.4784455414816027
138.5699719510607	80.0	0.4719983478838226
145.90642558533983	80.00000000000001	0.4710441168685303
153.36417101667078	79.99999999999999	0.4652440996140022
160.91230288197468	80.00000000000001	0.4589795481908305
168.52294153838136	80.0	0.4520468985631659
176.1702801495273	80.0	0.4559565064418852
176.1702801495273	79.99999999999999	0.4587143701412532
168.52294153838136	80.0	0.4609516663155232
160.9123028819747	79.99999999999999	0.4795436670835208
153.36417101667078	80.0	0.4880447275570825
145.9064255853398	79.99999999999999	0.496222333143705
138.5699719510607	79.99999999999999	0.5096032323704448
131.38981299473966	79.99999999999997	0.5262424156012196
124.40626079855652	80.0	0.5403110329140464
117.66628721594782	80.0	0.5491103555283913
111.22496823455327	79.99999999999999	0.5504865316779423
105.14689660800828	80.00000000000001	0.551275094859893
99.50730398397026	80.0	0.5509217447841317
94.39243839561205	80.0	0.5536976426835715
89.89850726815165	80.0	0.5578944956457011
86.12831476850715	80.0	0.5572277250024813
83.18480333748714	80.0	0.5620289819339025
81.16133832645171	80.0	0.5578752229714274
80.1298918204639	80.00000000000001	0.542764867768755
80.12989182046387	80.0	0.5387087362140017
81.16133832645171	80.0	0.5340161926739415
83.18480333748711	79.99999999999999	0.5315713690057524
86.12831476850714	80.0	0.5212845394514447
98.4210581181494	90.0	0.5101283215972839
102.310637589593	90.00000000000003	0.5005172038052949
106.77959649277088	90.0	0.5003875690608922
111.7520381600106	90.0	0.504069383718163
117.15647387911046	90.0	0.5031174167018772
122.9275338165448	90.00000000000001	0.5013531042140864
129.00657160467782	90.00000000000001	0.4928708533487713
135.34152987748297	90.0	0.4808484390480943
141.88637038453118	90.0	0.4742774989544676
148.60028519008097	90.0	0.4676142643451686
155.44682653335255	90.0	0.4629954955681035
162.39303301338563	90.0	0.4565007413325698
169.4085888651898	90.0	0.4504270470672606
176.46502721078485	90.0	0.4488405085637431
176.46502721078488	90.0	0.4520833228783134
169.4085888651898	90.00000000000001	0.4611222850793135
162.39303301338566	90.0	0.4799368692758629
155.44682653335252	90.0	0.4897205016467456
148.600285190081	90.0	0.4995137475442593
141.88637038453118	90.00000000000001	0.512635292853898
135.34152987748297	90.0	0.5252996011987399
129.00657160467782	90.0	0.537461329182236
122.9275338165448	90.0	0.5442521141778283
117.15647387911046	90.0	0.5523267933708872
111.75203816001058	90.0	0.557997047511297
106.7795964927709	90.0	0.5561647304542112
102.31063758959296	90.0	0.5571713742990755
98.42105811814942	90.0	0.5587903025214314
95.18799868740209	90.0	0.5529192278713764
92.68506688839716	90.0	0.5502022184869182
90.97620040160076	90.0	0.5481231172855959
90.10901393533132	90.00000000000001	0.541137776505483
90.10901393533132	90.00000000000001	0.5382385280682921
90.97620040160076	90.0	0.5313728651024714
92.68506688839712	90.0	0.5201167829907274
95.18799868740206	90.0	0.5156234536902191
107.1374264287156	100.0	0.4987979037973289
110.47729194198696	100.00000000000004	0.5005545716796039
114.34363895197592	100.0	0.5025256302111766
118.67797596339162	100.0	0.5102085991999384
123.42283594947352	100.0	0.5082929377100661
128.52343917052997	99.99999999999996	0.4992711791810662
133.92863726755098	100.0	0.4901427290827141
139.59129013014686	100.0	0.4802623132770812
145.46823614746117	99.99999999999996	0.4719414314075094
151.5199950131006	100.0	0.4628059206649437
157.7103095560566	100.0	0.4548198885956495
164.00560058807017	100.0	0.4507786559324529
170.3743816907747	100.0	0.4518064563115971
176.78666055791385	99.99999999999996	0.4506522592951898
176.78666055791385	100.0	0.4514043482417834
170.3743816907747	100.0	0.4624519211309577
164.0056005880702	100.00000000000004	0.4790399608762292
157.7103095560566	100.00000000000004	0.4935165912436461
151.51999501310064	100.0	0.5043063188005532
145.4682361474612	100.0	0.5144680244265329
139.59129013014686	100.0	0.521562990298922
133.928637267551	100.00000000000004	0.5277897310107218
128.52343917052997	100.0	0.5357203806935329
123.42283594947358	100.0	0.5500745883345535
118.67797596339162	100.0	0.5574818335391125
114.34363895197592	100.0	0.5595032449773895
110.47729194198692	99.99999999999996	0.5592586266563857
107.1374264287156	100.0	0.5494374333846325
104.3810897525832	100.0	0.5452727905974016
102.2606634444801	99.99999999999996	0.5429972825270002
100.82015279355328	100.00000000000004	0.5451633997537312
100.09148641552952	99.99999999999996	0.5369272378466893
100.09148641552954	100.0	0.5319499293396983
100.82015279355328	100.00000000000004	0.5224554964678759
102.26066344448012	100.0	0.5156470086083221
104.3810897525832	100.00000000000004	0.5059184228740153
116.07684542784511	110.0	0.4972371506317081
119.1094779060168	110.0	0.5012495159118877
122.6613782508438	110.00000000000004	0.5054383083233912
126.67916657134856	110.0	0.5149218892687316
131.1097175569571	110.0	0.5081646427417698
135.90050730362387	110.0	0.5019373070984608
141.0015226207576	110.0	0.4925146532187449
146.36390880495787	110.0	0.4795197079323572
151.94307470921348	110.0	0.4679170177396856
157.6978056120031	110.0	0.4623585853750509
163.58718517138087	110.0	0.4512970323384116
169.5676834469166	110.0	0.4484844412269891
175.61432821408894	110.0	0.4505973586459292
178.31380942344825	110.0	0.4561523102403079
172.25162655766866	110.0	0.4653890646252384
166.23418156969413	110.0	0.4787121614825322
160.2972711719553	110.0	0.4945434186392982
154.48341835779942	110.0	0.5077769349193767
148.82052049914364	110.0	0.5118083378307406
143.35533590830914	110.0	0.513805322650186
138.13170440513417	110.0	0.5164532103690973
133.19628891612354	110.0	0.5304675655107237
128.5985098222922	110.0	0.5430322009983835
124.3939030068288	110.0	0.555948027949546
120.62771140975372	110.0	0.5573893753353306
117.35739124080456	110.0	0.5467113869630695
114.63429549756508	110.0	0.5385509048536855
112.50532788929908	110.0	0.5346636135910677
111.01121295879013	110.0	0.5380634951737229
110.17863598183308	110.0	0.533545554450517
110.026404622681	110.0	0.5182966243729695
110.55769597202992	110.0	0.5143844523653213
111.7614924525102	110.0	0.5121482818556148
113.61354502939352	110.0	0.5026963203664467
125.11098623594997	120.0	0.5037967279031115
127.83453021319605	120.0	0.5037937316005414
131.06040085612034	120.0	0.5157007409180584
134.74114398669528	120.0	0.5247999818089482
138.82715643363468	120.0	0.5161028922389368
143.26824527996462	120.0	0.5074441763412234
148.014762805563	120.0	0.4950814719438764
153.01833161449653	120.0	0.4810142036858255
158.23221341751656	120.0	0.4701757116808142
163.61381214962807	120.0	0.4582780383141965
169.10996892830363	120.0	0.4520838097444593
174.69570402079535	120.0	0.4479226900377637
[truncated: 13,193 more rows]
