# Supplementary material for: High-confidence 3D template matching for cryo-electron tomography
Source: Nat Commun. 2024 May 11;15:3992. doi: 10.1038/s41467-024-47839-8 (PMC11088655; doi:10.1038/s41467-024-47839-8)
Supplement: Supplementary file 6 — Source Data [file 41467_2024_47839_MOESM6_ESM.zip › Source_data_file/Supplementary_Figures/Supplementary_Fig6/Supplementary_Figure6a_80S_ang20.csv]

ang_dist	Tight mask overlap	ccc_masked
0.0	14184	0.999999990249726
26.18756787335453	12259	0.6142637340905382
77.27966164943994	10940	0.5234824156413471
128.62251918878184	10504	0.5055471876961913
180.0	10197	0.4796029239944646
128.6225191887819	10449	0.4888665697587406
77.27666897832574	10841	0.5115352752263151
26.18364272898537	12310	0.6190688020756094
17.06529633618719	12647	0.6558670206979937
42.67299518692485	11705	0.5698914167307797
69.86023303655466	11121	0.5318451018994735
97.3087375235597	10770	0.5244281249994684
124.84871753667376	10614	0.5078827189934993
152.41745630614506	10501	0.506236147807896
180.0	10287	0.483815771685945
152.41745630614506	10522	0.5007457709073194
124.84871753667376	10559	0.4934239470221029
97.30575780911592	10584	0.499577315808912
69.85924468954984	11022	0.5289343278014829
42.6749369619438	11739	0.5729093939441893
17.068533654894477	12633	0.666323671698458
17.72674681173764	12601	0.6508094260260114
32.06423941793463	11972	0.5913268645131207
49.55552080212217	11561	0.5564780026496483
67.80182408231221	11188	0.5341518596883553
86.3226364170652	11007	0.529312019471052
104.97108008483936	10777	0.5209589982299583
123.68985279699136	10759	0.5107960534682813
142.44633919204983	10638	0.506763527752475
161.21359463274095	10553	0.5119537663291881
180.0	10450	0.4880513276574364
161.21359463274098	10558	0.5091848357256388
142.44633919204986	10625	0.5028727559262053
123.68985279699136	10662	0.500864202348662
104.97108008483936	10616	0.5040398482600061
86.31969153907019	10780	0.5148677092159671
67.80571301584075	11017	0.533717463896342
49.55742133463735	11496	0.5589334620991215
32.063358154614995	11964	0.5972952513881101
17.724781013976244	12551	0.6628421077066872
21.2441147438176	12380	0.6325081309467739
29.35646007048312	12080	0.5993663280065894
41.021053592146735	11735	0.5704116403269421
53.98127521842619	11464	0.5485609666153258
67.4935902600251	11256	0.5376573441900512
81.2816504859024	11106	0.5340762635360666
95.22406420789687	10998	0.5338744986837671
109.25983410225192	10910	0.5174435818913639
123.35489349549356	10871	0.5130985050161955
137.4884576889342	10753	0.5087015285810725
151.64676550540062	10667	0.5173947454198752
165.8199007079114	10692	0.5220233774517491
180.0	10607	0.493497306862649
165.8199007079114	10696	0.5207998021508674
151.64676550540065	10683	0.5139709863555874
137.48845768893423	10760	0.5105820710364922
123.3548934954936	10798	0.50873595296314
109.25983410225192	10683	0.5085072210889998
95.22406420789694	10741	0.5119755173501568
81.28165048590239	10878	0.526993652863146
67.4935902600251	11032	0.5357054222113956
53.98127521842617	11371	0.5561559121104888
41.021053592146735	11744	0.5825167585427833
29.35646007048322	12097	0.6135864835343732
21.2441147438176	12332	0.6416057660638838
25.65499433668447	12192	0.6135436084782787
30.39053999044704	12060	0.6010875627488901
38.13640018305728	11772	0.5777623346815121
47.43945641335588	11594	0.5564318618058894
57.54846980192386	11410	0.5440996706056199
68.10438251246826	11248	0.5374559544583971
78.92684057716872	11187	0.5351723888796154
89.91826213528395	11159	0.5372707482827953
101.02197008854272	11049	0.533182582732985
112.2000256749405	10989	0.5205243377233079
123.44209619599596	10953	0.5126141264853847
134.71308829326685	10855	0.5106657632361218
146.01128685509545	10734	0.5190874576956651
157.32803574181048	10764	0.5198434231646766
168.6661153422261	10823	0.5320985029605846
180.0	10750	0.5008840868705234
168.6661153422261	10853	0.5295130463835707
157.32803574181042	10774	0.5195643947051379
146.01128685509548	10807	0.5174685329299741
134.71308829326685	10902	0.5165411759794921
123.442096195996	10881	0.5136620778626904
112.20002567494052	10753	0.511805594816113
101.02197008854272	10752	0.5144635394799334
89.92111793403245	10868	0.5234061112663865
78.92307966082697	10928	0.5330814786086021
68.10346023882286	11089	0.540651933714767
57.55025622578647	11308	0.5581940387770712
47.4436710340737	11608	0.5719834997848963
38.13490210978479	11867	0.5889410416524786
30.39110402269647	12051	0.6087280012902838
25.65577410321114	12130	0.6164851833042335
30.404377051242225	11968	0.6010042760090373
33.463863130254474	11952	0.593723433035834
38.866572792362106	11785	0.5771330911774554
45.78986033490673	11606	0.5578348292048737
53.64743527556286	11435	0.5483259639725702
62.084634624284206	11269	0.540736951431948
70.89375405171853	11222	0.5337564608525328
79.95077739123046	11200	0.5341793132886788
89.17891667711321	11180	0.5374760855586187
98.52869496716266	11112	0.5338655348606661
107.96697474787504	11074	0.5242686760414959
117.47073567167752	11036	0.5203238207121985
127.02341847267635	10958	0.5146842119274864
136.6126963132341	10895	0.5154111956812629
146.22906502655192	10838	0.5183592166695643
155.86491637122285	10877	0.5211512544547565
165.51390202781633	10915	0.5336151366305403
175.17047359816942	10989	0.5401496692821522
175.17047359816945	10989	0.5414441811197772
165.5139020278164	10958	0.5367109568617313
155.86491637122288	10897	0.5266143968092966
146.22906502655192	10910	0.5253751350931892
136.6126963132341	11010	0.5251317965050818
127.0234184726764	11015	0.5180047578907588
117.47073567167752	10877	0.513427099589539
107.96697474787504	10818	0.5142451849523672
98.52869496716266	10807	0.5181040266282725
89.17891667711322	10885	0.5240991049021917
79.95077739123049	10978	0.5389445773079601
70.89375405171853	11105	0.5456804361682963
62.084634624284206	11278	0.5566124636377494
53.64743527556289	11452	0.5667083273403776
45.78986033490676	11674	0.5758074552881158
38.866572792362106	11858	0.5877061424770433
33.463863130254474	11942	0.5986024405646221
30.404377051242225	11968	0.5987309299374338
35.25326132886096	11818	0.5916497839954366
37.21727620835913	11849	0.5864392036345003
40.86318800536684	11740	0.5764881552568042
45.78986033490673	11565	0.5600685385316222
51.63160190933286	11451	0.5482439318170931
58.11317022808942	11281	0.5424736031555215
65.04146930549008	11202	0.5357313884409661
72.28862541409758	11179	0.5323577920338759
79.76531962953909	11183	0.5338778999966451
87.4131010359276	11174	0.5314668400996878
95.18799868740209	10999	0.5027123350355157
103.06066069798248	11149	0.5282876319840383
111.00705333593262	11114	0.5223964393088885
119.01331914567749	11076	0.5198867061647076
127.07519313563884	11011	0.5179786140483231
135.16385192964637	10974	0.5159319151716414
143.28060395923407	10935	0.517294948705502
151.4187906898216	10940	0.5177659677890596
159.57275520187056	11034	0.5248401228900311
167.737538522183	11079	0.5412361502802584
175.90864074567145	11159	0.5472470003564576
175.90864074567148	11188	0.5506693336093366
167.73753852218303	11153	0.5451969312345138
159.57275520187065	11059	0.5368620494427293
151.4187906898216	11048	0.5289768782413343
143.28060395923407	11092	0.5322971778084923
135.1638519296464	11125	0.5292317207046331
127.07519313563884	11104	0.525022723518273
119.01331914567749	10994	0.5164230577144765
111.00705333593264	10913	0.5147308595680385
103.05973739608972	10856	0.5178975877241562
95.18799868740209	10676	0.491515961696835
87.41400137213284	10900	0.5327185819533976
79.76796929690846	11008	0.5415480128734446
72.29206655041052	11157	0.5484408556463777
65.03815359613827	11300	0.5598735864963659
58.110814443126735	11393	0.5650857698158696
51.63087859722941	11536	0.5657425652221316
45.78986033490676	11681	0.573870429786852
40.8636959379462	11807	0.5825971230521722
37.2182802025839	11847	0.5903608457834073
35.25376796501325	11813	0.5878679108330558
40.17544902007935	11702	0.5799432271640349
41.55223701098786	11714	0.5786345108037217
44.17738733582211	11635	0.570357751187593
47.84544597439462	11499	0.5565604248239127
52.3364774878795	11379	0.5467076529588742
57.45825215188165	11298	0.542513555850175
63.05540299332656	11209	0.5387063516105767
69.01285939209684	11134	0.5347559469944472
75.24286779511662	11145	0.5297922549340244
81.683595031141	11134	0.5284051338589884
88.28731022231098	11094	0.5257766684544112
95.01807306589382	11061	0.5208305651612795
101.85112377394668	11097	0.5204762392367395
108.7607016888118	11144	0.5179101617728601
115.73998085669368	11111	0.5156751311687129
122.77191619833596	11048	0.5140464382191822
129.8464033315003	11013	0.5130733596493052
136.95516947474786	11026	0.5136127419247734
144.09131547283636	11014	0.5145765800831733
151.24897174037633	11075	0.5148145654656137
158.42303429512842	11140	0.5198427832344051
165.60895697574813	11242	0.5370433247212317
172.80258257381698	11277	0.5488864066305819
180.0	11238	0.5239878623763204
172.80258257381698	11371	0.5534352851977606
165.60895697574813	11294	0.5473235963536868
158.42303429512845	11241	0.5379471221387265
151.24897174037633	11254	0.5328635925079553
144.09131547283638	11241	0.534819705278834
136.95516947474792	11245	0.5311883665746898
129.8464033315003	11203	0.5313128053106525
122.771916198336	11098	0.5266296778376514
115.7399808566937	11029	0.519374396126618
108.7607016888118	10936	0.5173968669265749
101.84663517912976	10814	0.5185982413467887
95.02250271071848	10795	0.5199241805180168
88.290794688867	10917	0.532138106563246
81.68700441232284	11052	0.5428833268735469
75.24618102791764	11162	0.5499173565938895
69.01525094793747	11283	0.5584385530081774
63.05767232320661	11349	0.5620901054694747
57.45965743942965	11416	0.5616653836341364
52.33774010338119	11531	0.5666308225094099
47.845983198072986	11625	0.5659122542605385
44.17780298771289	11676	0.5742420572675536
41.55250217997734	11747	0.579004854521458
40.17546730509816	11718	0.5792649004088732
45.131027232827485	11569	0.573048649637465
46.16578525245607	11548	0.5714908667592778
48.16862953704452	11472	0.5631502639077794
51.02536600709878	11427	0.5539474098397263
54.60171292116998	11295	0.544202630400565
58.76590887239743	11233	0.5430157660049411
63.400924816231566	11154	0.5421901013944718
68.41159867980416	11121	0.536976887234542
73.72009375296689	11085	0.5320045587212959
79.26574652810483	11094	0.5250473166695592
85.00123289781547	11053	0.5222137046973931
90.8887914339578	11051	0.5181201949658836
96.90116376764551	10955	0.514721646743577
103.01468827916176	11056	0.5155155523458321
109.2085225882266	11086	0.5132604100479675
115.4741845598036	11085	0.5095061543377791
121.7962554486645	11039	0.5094423863237157
128.16490399002788	11005	0.5102880952825186
134.5719213359539	10993	0.5110311535169785
141.01035580513215	11017	0.512850335916489
147.47422922601856	11087	0.5161540207768986
153.94911714952386	11157	0.5149789236412411
160.44873583089802	11244	0.5241312334748515
166.95968003811663	11304	0.5397371126623524
173.4780155672825	11422	0.5527228294298012
180.0	11394	0.5265588114283505
173.4780155672825	11528	0.5581060424431155
166.9596800381167	11448	0.5539615212375754
160.44873583089802	11397	0.5454747033210109
153.94911714952386	11363	0.5411722988732537
147.47422922601856	11364	0.5381668260963973
141.01035580513218	11340	0.5366326934764752
134.571921335954	11265	0.5352722017200829
128.16490399002794	11231	0.5359921432593417
121.7962554486645	11132	0.5295132176483782
115.47418455980365	11051	0.5222855457245345
109.20852258822664	10933	0.520299981185252
103.01119901127576	10792	0.5211655386582029
96.90546066635436	10768	0.5207734897494136
90.89216566340195	10878	0.5313826024898037
85.00288111473095	10996	0.5383476659966652
79.26654657249838	11129	0.5481425119134467
73.72009375296689	11225	0.5557185716073313
68.41086614742149	11297	0.560743222383841
63.399554223067256	11313	0.5582018929968958
58.76340563353438	11340	0.5604759637497815
54.59895686160768	11409	0.5589610605203376
51.02720168634833	11566	0.5609476862679093
48.169671430253565	11610	0.5657397451921405
46.166220135247606	11639	0.5722776146911533
45.13107172117712	11615	0.5727312727194198
50.09658215918426	11499	0.5695824911087007
50.862614098061954	11422	0.5686252359642514
52.36080290941062	11354	0.5564313286101702
54.530976262317175	11299	0.547343074825352
57.296349861197314	11209	0.5409178132907253
60.57448758681145	11144	0.5386983462592922
64.28741913796526	11126	0.5408471467758134
68.36269731182092	11077	0.5379170470971354
72.73994603756186	11054	0.5310964151885077
77.36596736775876	11062	0.525787867298641
82.19930412267341	10997	0.5206844327541981
87.20406682104212	10995	0.5165022854161637
92.35068028647346	10961	0.5117304498916789
97.6172244441497	10978	0.5118909540262696
102.98276954143452	11015	0.5134560918090597
108.43307793335728	11024	0.5097062122752191
113.95239617625607	11028	0.5060370836607081
119.5340028236147	11013	0.5036489443609192
125.16603543869036	10995	0.5059289230502657
130.84058245573172	11005	0.5065379026649088
136.5508464241086	11039	0.5095663542750145
142.2819747937004	11054	0.5106884290235307
148.04663526833454	11111	0.5138164366718221
153.83129477863187	11212	0.5141691340348417
159.6317690271761	11251	0.5236198122449542
165.44421412360933	11364	0.5365378256195426
171.26503765158807	11438	0.5478386383438287
177.0908199771321	11569	0.5571286087582289
177.09081997713213	11632	0.5621994823153105
171.2650376515881	11589	0.5615380600063038
165.44421412360933	11559	0.5585746517397636
159.63176902717612	11528	0.550975762713426
153.83129477863184	11503	0.5454126911184152
148.04663526833454	11482	0.5433562196802367
142.2819747937004	11421	0.5413430693025348
136.5508464241086	11288	0.5411669234041754
130.8405824557317	11216	0.5426869802564864
125.16603543869036	11168	0.5428882904983332
119.53400282361468	11068	0.5323635039263146
113.95239617625604	11014	0.5278683676633593
108.4305171943959	10891	0.5279130604643915
102.97940309570606	10820	0.5269048083430783
97.62053407563158	10823	0.5294870883989337
92.35311170943471	10860	0.5339983887184404
87.20485705669145	10941	0.5398118254216381
82.1993041226734	11045	0.5503559490789244
77.36523063148235	11149	0.5542593854632709
72.73784160280691	11196	0.5569689342567344
68.36006180679946	11242	0.556758702364796
64.28984916178182	11221	0.5536667385432709
60.5761247798367	11252	0.5501502419872685
57.29682204831301	11361	0.5527907283103393
54.530976262317175	11474	0.5572683565280915
52.36051576880165	11521	0.5630729459301068
50.86209974428661	11540	0.564242614185466
50.09632417139305	11503	0.5677700500229709
55.07795767319834	11398	0.561892111692155
55.69768542026319	11303	0.5572139532409583
56.91674786915005	11240	0.5486935089127294
58.697780529011176	11158	0.5405846854526016
60.9911954972392	11115	0.5380517149538807
63.74082934482082	11068	0.5371494509723714
66.89080826723676	11062	0.5351931756224041
70.38649286322914	11062	0.5325906935284233
74.17776113072067	11032	0.5281020155031924
78.22210859758208	11035	0.5235978323748779
82.48105818065005	11017	0.5214727546871254
86.92152306239694	10978	0.5128443904654271
91.51756696816712	10948	0.5105679621753249
96.24536824010264	10947	0.507853570021096
101.08545702025457	10890	0.5061736426411209
106.02059342135112	10995	0.5086149174326209
111.04015890506854	11033	0.5055094057097501
116.12657593248592	11029	0.5021295266369893
121.27303401380246	11005	0.4977506499525326
126.47087228255964	10988	0.500968391310089
131.71259092089144	11002	0.5055397357542758
137.0003240351799	11053	0.5074231178278209
142.31098777081178	11136	0.5099955794754937
147.64807567766195	11167	0.51049577493255
153.00697033905254	11237	0.5131054420139605
158.38346624367594	11313	0.5189865576545145
163.77368177866566	11389	0.5337971220582232
169.18284166524012	11488	0.5452956798363859
174.58977923260508	11600	0.5506093054915475
180.0	11503	0.5306939516788184
174.58977923260514	11696	0.56503964284078
169.18284166524012	11723	0.5648994712664236
163.7736817786657	11712	0.5640639172545843
158.38346624367594	11710	0.5570294419668272
153.00697033905254	11632	0.5496143769026053
147.64807567766198	11543	0.5478672584088194
142.31098777081183	11437	0.5479167590606135
137.00032403517986	11314	0.5465941896319375
131.71259092089147	11242	0.5504430999714333
126.47087228255964	11171	0.5483716161278968
121.27303401380246	11105	0.5426116069975266
116.12657593248592	11014	0.5400134267372445
111.04015890506854	10921	0.5372980011748366
106.02385732068583	10835	0.5347375829375819
101.08144973409514	10756	0.5309177727663232
96.24301480347748	10811	0.5352299595196219
91.51680239277135	10860	0.5392579824523344
86.92226426368246	10914	0.5433485611592195
82.48248560261875	10988	0.5490270301184629
78.22483396885306	11064	0.5523985551082656
74.17518832060323	11083	0.5533536505942206
70.38469762686785	11125	0.5509189021805746
66.89026229942475	11130	0.5450611306767603
63.74131433229495	11191	0.5457799850565722
60.99202517973208	11265	0.5484551901072525
58.6991219553957	11322	0.5500952245660525
56.915759766138976	11364	0.5552550738090843
55.69730672593892	11368	0.5611182692154901
55.07791682252308	11428	0.5615265827850855
60.06166007892335	11270	0.5510816625399956
60.55267587482638	11170	0.5467349946157203
61.52292831461629	11153	0.5410739312694869
62.94989777837098	11097	0.536042791169302
64.80323053230288	11037	0.5355802859604848
67.04766370093238	10991	0.5319655128906926
69.64423909604935	10983	0.5322004241343968
72.55499896448312	10999	0.5272763308041027
75.74318448125531	11028	0.5242775126183723
79.17530233657409	11015	0.5202794925640136
82.8192442185417	11002	0.5161420787607914
86.64807650910794	11003	0.5136206355711295
90.6383071050986	10959	0.5104936718207866
94.76741579256138	10943	0.5081374434497383
99.01774574551573	10997	0.5069418238074456
103.3734066545512	10935	0.5043357653805974
107.82142379207512	11063	0.50565564948501
112.34831005886056	11032	0.5003210014065312
116.94123118870824	11052	0.4978082741701876
121.60250715897357	11029	0.4938514235654214
126.30792958361614	10993	0.4954341838500595
131.06699991358263	10989	0.5016415123327537
135.856910504907	11034	0.5011207701264662
140.688925574905	11116	0.5032073049141041
145.54120687408218	11181	0.5062496433685011
150.4176998454614	11233	0.5078250916647762
155.32290067451095	11349	0.511928587878736
160.23586649579954	11396	0.5200668606970047
165.1702512267343	11510	0.5307557167958906
170.10544488616662	11617	0.540107225117745
175.0555069002986	11690	0.5483169997254554
180.0	11606	0.5276728077270597
175.05550690029864	11800	0.5637872567881556
170.10544488616665	11843	0.5681230871922575
165.17025122673428	11866	0.5680958396165698
160.23586649579954	11873	0.5650414251797503
155.32290067451095	11806	0.5596724833959509
150.4176998454614	11695	0.5559121612052306
145.5412068740822	11577	0.5533140271351029
140.688925574905	11472	0.5550274517102587
135.856910504907	11391	0.5544543061347884
131.06699991358263	11267	0.5557435265462394
126.30792958361616	11213	0.553741774625076
121.60250715897357	11150	0.5537638116056997
116.94123118870824	11086	0.550475864737758
112.34831005886056	10972	0.5466386396364844
107.82456620973784	10894	0.5451907900679422
103.37263599135252	10756	0.5369695459541579
99.02000623738292	10822	0.541580036142529
94.76521460465167	10837	0.539855913084564
90.63901809864949	10860	0.5404897396801014
86.64533735090505	10904	0.5427030934623619
82.8192442185417	10932	0.5436034745866261
79.17778233856583	11006	0.544769000005509
75.7426042835235	11002	0.544612608988961
72.55660317068102	11016	0.5415184444504236
69.64279008257441	11047	0.5397034685193245
67.04808841161609	11102	0.54442852537743
64.80179211758927	11159	0.5451985889384385
62.94989777837098	11203	0.5492461750999819
61.52377061096449	11226	0.5531106005978287
60.55249617814575	11263	0.5558669170249245
60.06178524937787	11285	0.5547579245802938
65.05092416716894	11144	0.5435077800440068
65.4568646757956	11082	0.5407928959776779
66.26114509012113	11059	0.537900118263929
67.44956887603914	10994	0.5365069027841486
69.00165276967674	10930	0.5334576855182299
70.89375405171853	10909	0.529757809978262
73.09886365135971	10900	0.527054712142506
75.58866838602982	10946	0.5263513641126562
78.33638764813936	10986	0.523003938157507
81.31436194744768	10980	0.5188478436909284
84.49865998432215	10997	0.5175435906372272
87.86507497146798	10973	0.5128698448621359
91.3939184337161	10964	0.5099691474385755
95.06510146412008	10954	0.5105313636909864
98.86320190092776	10981	0.51073858460378
102.77194693689856	11023	0.510176375920691
106.77959649277088	10929	0.4799642822628239
110.8737966675984	11101	0.5033576938116675
115.04425030452596	11111	0.4977251592739204
119.27792959035258	11078	0.4942477479082909
123.578483664985	11058	0.4929795871988959
127.92296905988913	11020	0.4932858927733932
132.32088723319467	10981	0.4995462688238208
136.7503585134553	11022	0.4973992636055126
141.22241500589988	11069	0.4987037918384991
145.7159412796755	11185	0.5029296227731643
150.24308414463408	11231	0.5060325036777593
154.78326426207568	11337	0.5097894420942859
159.3410384060452	11424	0.5169023398937492
163.92131871849722	11529	0.5245004463754895
168.50401318287496	11616	0.5319139772888125
173.10275177909992	11734	0.539347655973595
177.6976042398404	11825	0.5482511674243762
177.69760423984042	11856	0.5554439332481386
173.10275177909992	11909	0.5631969444904361
168.50401318287498	11958	0.5675587225054721
163.92131871849722	11965	0.5701566286443146
159.3410384060452	11929	0.5704383170206193
154.78326426207565	11868	0.5666990591531069
150.2430841446341	11770	0.560337297501782
145.7159412796755	11657	0.559157703174219
141.22241500589988	11572	0.5604570069324837
136.7503585134553	11440	0.5579927227969154
132.32088723319467	11368	0.5603287079335828
127.92296905988908	11278	0.5594987211346518
123.578483664985	11203	0.5616702127626547
119.27792959035258	11141	0.5602691172282658
115.04425030452596	11054	0.5583974752667682
110.87000757104832	10921	0.5552619470919364
106.7795964927709	10713	0.5242980972360601
102.77557723768096	10807	0.550680850790502
98.86249500670591	10835	0.5485133128438289
95.06784217967676	10831	0.5448449165771996
91.39259733751972	10874	0.542295107416322
87.86697301904135	10891	0.5417590354292883
84.49685652554592	10914	0.539653442127943
81.31549318509838	10929	0.5368986282823996
78.33428508695353	10900	0.5369720806694493
75.58914933122705	10911	0.5376526786387966
73.0967076204329	10966	0.541054754994788
70.89375405171856	11012	0.5391729918932483
69.00323542256623	11079	0.5411775670737348
67.44931697438679	11119	0.5459322794865583
66.26187796590078	11119	0.5496201659801805
65.45666438580106	11145	0.5502361736515449
65.05102500592864	11167	0.5474575301847586
70.04365096729936	11042	0.5347947584908557
70.39185978650677	10992	0.5333396491124034
71.08303114480033	10940	0.535016768779326
72.10720519409186	10902	0.5337964307234031
73.45049130891151	10876	0.5308922746363367
75.09497872227982	10870	0.5283299447424572
77.0212225527312	10868	0.5241084470658521
79.20824060786146	10865	0.5180516622182111
81.63458567991717	10938	0.5206565788877803
84.279039011253	10942	0.5191781188225688
87.12113286204159	10950	0.5174958101176897
90.14150990566984	10980	0.5134539129739215
93.32214152053488	10960	0.5111964392150047
96.6470736801165	10937	0.5100845773742443
100.09990864920545	10955	0.508757845916955
103.66753864312884	11014	0.5100801245859222
107.33758107808404	11060	0.5070469336744906
111.09889443808306	11121	0.504222801569146
114.94146851189862	11146	0.5028079008894845
118.86004089035512	11148	0.4974603094293149
122.836099324159	11087	0.4947332479457302
126.86897934649456	11067	0.4914759655438346
130.95988810721926	11044	0.4962391455167725
135.08744158999085	11011	0.5006769700102753
139.26182320763516	11016	0.4976455926670487
143.46233854842302	11089	0.4991225774698887
147.69229453438666	11142	0.5013096171061983
151.9555634840448	11235	0.5068312780317024
156.23214707104916	11332	0.5116659258191019
160.5345350679305	11441	0.5186641845168501
164.843019648053	11543	0.5239446740026357
169.16239250123948	11652	0.5317835735725783
173.49764703211565	11781	0.5361679216934507
177.82931074558402	11838	0.5439873240002061
177.82931074558408	11894	0.5534453820345272
173.49764703211568	11932	0.5610807446116328
169.1623925012395	11946	0.5663524806905649
164.843019648053	12016	0.5708667238648917
160.53453506793053	11999	0.5728122879654539
156.23214707104913	11956	0.5710836937412652
151.95556348404483	11871	0.5694027354042264
147.69229453438666	11747	0.5629433720991553
143.46233854842302	11669	0.5629257693977721
139.26182320763522	11542	0.5616939360089214
135.08744158999085	11454	0.5618253268539066
130.95988810721929	11358	0.5637101348159426
126.8689793464946	11268	0.565963763100425
122.836099324159	11193	0.5682403531521101
118.86004089035512	11106	0.5663167503990455
114.94073558383732	10992	0.5628480027732661
111.10104982896736	10881	0.5598919042479065
107.33547449839575	10834	0.5573987127431655
103.66822258772092	10804	0.553724940445947
100.09659135534962	10801	0.5516568147567624
96.64643314987032	10792	0.5470666564679629
93.32460102934184	10820	0.5451972569085173
90.14033749869829	10860	0.5394225550299709
87.12224143392768	10860	0.5368192976666402
84.27696381128948	10830	0.5338839831526443
81.63458567991717	10832	0.5348658151777584
79.209986242729	10828	0.5360692633276075
77.02044425904994	10867	0.5354677687385686
75.09565452015673	10922	0.5331893230514144
73.44936038116889	10982	0.5382386237505944
72.10742927425477	11004	0.5429350232940954
71.08384327283059	11028	0.5430343287849063
70.39174170155096	11035	0.5406170049396928
70.04374663198934	11040	0.5359276848867408
75.0375893786151	10946	0.5271815048320122
75.33762419985335	10877	0.526978155242549
75.93403849986846	10837	0.5319750296686455
76.81985068834737	10798	0.5315712840302109
77.98496017049942	10828	0.5268376753110584
79.41679315169542	10806	0.524219533397216
81.10087595314717	10786	0.5151074840231415
83.02105253163306	10809	0.511317595146806
85.1616010765	10869	0.511973234754737
87.50549321519188	10910	0.5135188888577934
90.03625920336694	10934	0.5157557734253402
92.73795446499231	10938	0.5140105786769066
95.59538564936794	10959	0.5143998039817261
98.59425639339084	10933	0.5115060200432335
101.72062722809363	10959	0.5103581493228184
104.96340066702176	10984	0.5073076899802113
108.31065919669564	11029	0.5054798697625114
111.7520381600106	10942	0.4733920522751004
115.27807514602172	11113	0.5017185197772731
118.8829740703978	11115	0.4997825695960375
122.55110983275276	11087	0.4971029624947218
126.28018652762962	11067	0.4946491600476475
130.06368018272477	11034	0.4939172865694866
133.9031236348152	11017	0.4990338378156991
137.77812729172197	11016	0.4994742841322804
141.69106782703346	11049	0.4983636372170875
145.6450013771493	11074	0.4994045149429847
149.62024768176045	11154	0.5008007482193048
153.6204219900098	11219	0.508878776413721
157.64173719445452	11316	0.5151018115073511
161.68848404369825	11426	0.5187895392099955
165.7415288051193	11520	0.5219250018441146
169.8054358757148	11644	0.5315886288900569
173.88495783478962	11738	0.5387802165491642
177.96114526663382	11832	0.5480921381417565
177.96114526663385	11906	0.5541471036964271
173.88495783478965	11908	0.561698703233795
169.80543587571483	11944	0.5663475137944171
165.74152880511932	11969	0.569767118086916
161.68848404369828	11961	0.5717660753343248
157.64173719445452	11961	0.5726257861510875
153.62042199000982	11870	0.5688743273004951
149.62024768176045	11792	0.5647939636196744
145.6450013771493	11709	0.5648951763319372
141.69106782703346	11608	0.5621243804220136
137.77812729172197	11458	0.562276984504528
133.9031236348152	11383	0.5619448184151444
130.06368018272477	11279	0.5677813538912999
126.28018652762964	11181	0.5692522982669762
122.55110983275276	11133	0.5695130330930112
118.88297407039782	11027	0.5675741905752163
115.27599538567908	10889	0.5625128233207838
111.75203816001064	10710	0.527279692564177
108.31264013956552	10778	0.554414045213383
104.96083657526404	10797	0.552237292145612
101.72000758435176	10763	0.5490900671209563
98.59485236452272	10781	0.5474286354631
95.59766487081168	10787	0.5400301476268554
92.73633168901615	10772	0.5361682777722447
90.03625920336697	10744	0.5363453560593191
87.50691656367086	10763	0.5323091004534014
85.15985507944153	10754	0.5296075180582843
83.02065717980854	10764	0.5282666759350881
81.10122692623301	10803	0.5290818711451278
79.41800691462298	10841	0.5307031972739318
77.98420146859887	10893	0.5361027291238418
76.8198506883474	10908	0.5380775233245003
75.93447170235468	10926	0.5345753392918281
75.3372487764501	10920	0.5330768575381395
75.03754846909277	10924	0.5280786626692208
80.0334145129869	10820	0.5224473573642194
80.30021639813086	10760	0.5254297334796416
80.83110584215959	10753	0.5263882721297868
81.6207137316923	10741	0.5280023225048239
82.66167261783048	10755	0.5247123811499089
83.94394838589643	10746	0.5212671827282247
85.45682290285417	10756	0.5140395028999776
87.18729953148116	10768	0.5082156976266854
89.12288770468939	10788	0.5061069518795893
91.24925976028678	10856	0.5087410498781123
93.55314613781844	10877	0.5084388679256935
96.02161448648944	10903	0.5119949601471635
98.64065838321008	10948	0.513400381924451
101.39882886146984	10923	0.5125303082661025
104.28321358341717	10942	0.5112999298005938
107.28383564874142	10957	0.5082348234605686
110.38913731592577	10993	0.5038046125940511
113.5900630470592	10933	0.4933635803612888
116.87834947212508	11089	0.49813046554247
120.24446188219024	11079	0.4972469723919061
123.6793924204226	11089	0.4969562419518112
127.18021195133822	11049	0.4993570389823307
130.7384527740288	11019	0.4973813729556734
134.34815708798948	11034	0.4989983437281989
138.01106727017253	11032	0.4993553011755793
141.70764534270924	11019	0.4970552552061751
145.44030608129898	11055	0.4972500635494313
149.2046113676434	11100	0.4991891548718511
152.99639740787003	11161	0.5050818767441686
156.81173752342062	11249	0.5106296504671327
160.64690723480166	11341	0.5151486488424621
164.4983514157633	11430	0.5191007197003394
168.36265325729187	11570	0.5280809807219297
172.2365047575524	11649	0.5376234991632612
176.116678440633	11759	0.5475108119669452
180.0	11725	0.5229903812767815
176.116678440633	11891	0.5596185921505348
172.23650475755244	11918	0.5637132641252816
168.36265325729187	11970	0.569598796429209
164.4983514157633	11939	0.5717768387426465
160.64690723480166	11932	0.5768743927221571
156.81173752342062	11909	0.5728385186645313
152.99639740787003	11841	0.565792256604011
149.20461136764342	11732	0.5659354513344774
145.44030608129898	11663	0.5649100840926269
141.70764534270924	11520	0.5636630507804902
138.01106727017253	11411	0.5627388142805726
134.34815708798948	11287	0.5648575010416318
130.7384527740288	11215	0.5669503712739049
127.18021195133822	11127	0.5696363399581665
123.6793924204226	11027	0.5659278541536574
120.2424484255279	10938	0.563580037659899
116.87638013845836	10881	0.5608630298728918
113.58878269629638	10718	0.5468312561202211
110.38789288189616	10758	0.550994924939125
107.2826307896561	10727	0.5468185519781107
104.28263291648544	10730	0.5459210285261109
101.39827207406324	10728	0.5427691992877401
98.64065838321008	10739	0.5396533260142024
96.02161448648944	10709	0.5396398151080947
93.55361717407784	10676	0.5337099286117358
91.24969711927952	10655	0.529073361423941
89.12328870942521	10671	0.5250485345498302
87.1880234413455	10682	0.5218227390099354
85.45746342523375	10696	0.5238545279105792
83.94477647184559	10759	0.5275416941983595
82.66236099002941	10777	0.531700672073074
81.62143698047126	10797	0.532461805226081
80.83162767418058	10838	0.5280604584687728
80.30056319355683	10821	0.5260192659244296
80.03354113569137	10803	0.522221671380268
85.02975542661443	10660	0.5210320511818977
85.26741153962517	10699	0.5220147094719997
85.74067596944839	10679	0.5224044284531227
86.44553677862478	10677	0.5242050342391431
87.37617728076032	10682	0.5236493914166136
88.52519665147824	10712	0.5188250806459149
89.88387293635105	10739	0.510529856118972
91.44244806167492	10740	0.5057398773241606
93.19041546036684	10760	0.503900433424303
95.11679390893224	10802	0.5061159967450267
97.21037530644028	10807	0.5081039501256082
99.45993859062848	10831	0.5100395537054737
101.85442612501124	10857	0.511918512627537
104.3830822913332	10904	0.5115684684802728
107.03555650883064	10939	0.5096604732639443
109.8019744859586	10968	0.5065612983376091
112.67298231806384	10983	0.5038955319596532
115.63976825489664	10946	0.4992639584182466
118.69406675928568	10945	0.4946421860376975
121.82814902459768	11029	0.4953189366243103
125.03480354072408	11035	0.4972330975758126
128.3073096867714	11049	0.5002822421512798
131.63940674181916	11022	0.5008220614153286
135.0252601762834	11028	0.5011536213799893
138.4594266306796	11046	0.500415835048979
141.93681860899787	11054	0.4995770767674234
145.45266960632952	11054	0.4989144787970866
149.00250014685395	11101	0.5006934174654618
152.58208501935633	11112	0.5035452998744664
156.1874218535394	11175	0.5094429324244352
159.81470107269993	11235	0.5118788032590579
163.46027717911815	11313	0.518207079507798
167.12064127125086	11458	0.5258012813823383
170.79239465119056	11587	0.5346338310277035
174.47222335261495	11716	0.5435086360383588
178.1568734002985	11830	0.5491668443835966
178.15687340029854	11895	0.5532661531404628
174.47222335261498	11934	0.5597970576050965
170.79239465119056	11910	0.565900001066828
167.12064127125086	11909	0.5706732369768319
163.46027717911815	11885	0.5715863695837679
159.81470107269993	11846	0.5719571158889273
156.1874218535394	11798	0.5715384849601489
152.58208501935633	11739	0.5679962242672171
149.00250014685398	11640	0.5654853492405232
145.45266960632952	11550	0.5643483194772587
141.9368186089979	11432	0.563715074389944
138.4594266306796	11326	0.5635201267372303
135.02526017628347	11219	0.5617126356298444
131.63940674181913	11129	0.5629692949359053
128.30730968677136	11051	0.5643439600965975
125.03480354072408	10971	0.562647905589528
121.82814902459768	10891	0.5605644558195549
118.69406675928568	10805	0.5552457762527168
115.63976825489664	10712	0.5461228931208657
112.67298231806384	10717	0.544507630493879
109.8019744859586	10682	0.5422151786960644
107.03555650883064	10653	0.5408051873628571
104.3830822913332	10625	0.5389943321130535
101.85442612501124	10630	0.5378438305152158
99.45993859062848	10604	0.532313650975688
97.21037530644028	10576	0.5281988722451145
95.11679390893224	10548	0.5241940632495868
93.19041546036686	10576	0.524244023466571
91.44244806167497	10556	0.5209256377788771
89.88387293635105	10595	0.5185392436603443
88.52519665147824	10597	0.5209596056250607
87.37617728076032	10619	0.5230801503669522
86.44553677862478	10659	0.5255666906496338
85.74067596944839	10665	0.5236663243343579
85.26741153962517	10675	0.523213256689982
85.02975542661443	10697	0.5210166964723223
90.02726644422476	10449	0.4855067643418374
90.24508741563744	10460	0.4891357330691841
90.67908527394844	10493	0.4920928707195069
91.326030065374	10508	0.4955695874729656
92.18121758900097	10532	0.4925629131364565
93.23862550858512	10556	0.49077744111848
94.4911021707992	10553	0.4831690022757055
95.9305750039478	10548	0.4774121305783098
97.54826553902448	10620	0.4778049715113418
99.33489951466916	10632	0.4761095596783198
101.28090279066195	10607	0.4780908347553604
103.37657645263256	10668	0.4827725539191339
105.6122471461958	10711	0.4820384707062264
107.97839103992432	10758	0.4795533806869181
110.46573171412484	10792	0.4786778749176232
113.06531364731298	10821	0.4770138822863708
115.76855384790892	10848	0.4750715408899987
118.56727462851892	10826	0.469618124608801
121.45372063973578	10835	0.4671221641492906
124.42056316656176	10857	0.4704796570891948
127.46089442904795	10895	0.469295926738517
130.56821428832336	10919	0.4720149257042608
133.736411390592	10943	0.4731998251705612
136.95974041934556	10940	0.4755725795771787
140.2327967910935	10967	0.4759299135694297
143.55048983345245	10922	0.4728617093172695
146.90801523053702	10952	0.4727476025443572
150.30082730876018	10975	0.4726439937769782
153.72461156320142	10966	0.47523619658257
157.17525768609514	11049	0.4796454215960548
160.6488332497222	11088	0.4822535509234836
164.14155811114523	11190	0.4878255627781997
167.6497795413107	11341	0.495815465991738
171.1699480321227	11490	0.5051663207423386
174.69859369886248	11607	0.5129214557813737
178.2323031690991	11669	0.5131384104710385
178.23230316909914	11774	0.5173463645328372
174.69859369886248	11758	0.5266113761332991
171.1699480321227	11780	0.5309153759827132
167.6497795413107	11758	0.5340502996400406
164.14155811114523	11719	0.5388455004839581
160.64883324972223	11650	0.5424627109128182
157.17525768609514	11578	0.5404963995463109
153.72461156320148	11482	0.5346418004309564
150.3008273087602	11415	0.53309671730495
146.90801523053702	11352	0.5312065165936788
143.55048983345245	11242	0.5309638248892189
140.2327967910935	11157	0.533149934287768
136.95974041934562	11067	0.5311832190540662
133.736411390592	10983	0.5288383447266338
130.56821428832336	10911	0.5305964449606222
127.46089442904795	10853	0.5303546952449586
124.42056316656176	10757	0.5273167674499021
121.45372063973583	10660	0.5190679484705658
118.56727462851892	10585	0.5113366866039203
115.76855384790892	10531	0.5087634294488902
113.06531364731298	10504	0.5083166938987886
110.46573171412484	10455	0.507543246704347
107.97839103992432	10407	0.5044253684055441
105.6122471461958	10396	0.5022506242983091
103.37657645263256	10368	0.4968923908365633
101.28090279066195	10289	0.4927332560647954
99.33489951466916	10328	0.4892460529000617
97.54826553902448	10312	0.4897645129489826
95.93057500394784	10272	0.4853076910735684
94.4911021707992	10311	0.4845981089254296
93.23862550858512	10343	0.4853293994019012
92.18121758900097	10362	0.4903501805880452
91.32603006537398	10394	0.4929255464568838
90.67908527394844	10430	0.491171593918191
90.24508741563744	10405	0.4925769668769832
90.02726644422476	10414	0.487920973682041
95.02498556932252	10457	0.515311303996333
95.22461965048343	10477	0.5161791669991708
95.62256059671762	10512	0.519935295933574
96.21619479318652	10534	0.5238366878095071
97.0017009098945	10587	0.5234017576789082
97.9741609258892	10622	0.5191005220072136
99.12769607297876	10669	0.5128117371164674
100.45561923684188	10679	0.5100050176219985
101.9505951945942	10723	0.5080919223229101
103.60480068636376	10719	0.506773143267226
105.41007751701002	10747	0.5076458082922624
107.35807342471284	10756	0.5103901887952961
109.44036710465544	10788	0.5104262870937036
111.64857534869702	10849	0.5083098656076576
113.97444162471368	10873	0.5053497866899103
116.4099065016736	10920	0.5037741767910174
118.9471611096973	10922	0.5024786621179281
121.57868532712769	10894	0.4984201469130607
124.29727265043928	10916	0.4981888422801991
127.09604377895974	10940	0.4995461200870758
129.96845088662533	10987	0.4984691443788365
132.90827440371183	11040	0.4990138378814931
135.90961393074886	11081	0.5010348210136616
138.96687468369285	11109	0.5031666921706263
142.07475064453044	11137	0.5033619645628059
145.22820537832214	11120	0.5017405154220097
148.42245128418824	11124	0.4991977991588229
151.6529278776745	11114	0.4980591082673857
154.9152795562587	11155	0.4983228319044759
158.20533317757597	11230	0.5015730594320972
161.51907567930556	11241	0.5076202116884047
164.85263188810646	11377	0.5155081396908642
168.2022425999174	11494	0.5256597881818228
171.5642429628461	11640	0.5343668194036403
174.93504115450466	11745	0.5434509920704903
178.31109731606645	11808	0.5461946139484938
178.31109731606645	11799	0.5494674318520033
174.9350411545047	11834	0.5539375063662647
171.5642429628461	11834	0.5588126823134477
168.2022425999174	11807	0.5618394282222507
164.85263188810646	11752	0.5676418016625767
161.5190756793056	11657	0.567966511646865
158.20533317757597	11599	0.5660562647408816
154.91527955625867	11515	0.5637247320257529
151.65292787767453	11459	0.5640429163074466
148.42245128418827	11379	0.5643930294492213
145.22820537832217	11335	0.5646390614803041
142.07475064453044	11233	0.5656783909608022
138.9668746836929	11107	0.5636790244940835
135.90961393074883	11048	0.5626909543149465
132.9082744037118	10948	0.5628162859298749
129.96845088662533	10897	0.5624792242258465
127.09604377895974	10816	0.5597114148324952
124.29727265043933	10709	0.5512356612851379
121.57868532712769	10644	0.541917433765971
118.9471611096973	10586	0.5365551368916035
116.40990650167362	10554	0.532438251402962
113.97444162471368	10480	0.5301342899742894
111.648575348697	10413	0.5309436016130639
109.44036710465544	10400	0.5286147257253138
107.35807342471284	10366	0.5231886267491933
105.41007751701002	10319	0.5173848185503478
103.60480068636376	10330	0.5129248383140859
101.9505951945942	10322	0.5114301964568024
100.45561923684188	10322	0.5123531482406777
99.12769607297878	10318	0.5099719945054765
97.9741609258892	10305	0.5086953783241926
97.0017009098945	10341	0.5132965560142605
96.21619479318652	10357	0.5161959353312522
95.62256059671762	10393	0.5157235899774415
95.22461965048343	10377	0.5165644623723389
95.02498556932252	10410	0.516922012343913
100.02352882484838	10396	0.5118635202763863
100.21154484210778	10435	0.5156526745275419
100.5864390519416	10457	0.5185929309128665
101.14591573262004	10504	0.5221979352798598
101.8868712305501	10548	0.5196242953132572
102.80476305077102	10607	0.516910948469128
103.8948476279837	10625	0.5126887716122722
105.1508568593934	10687	0.5107188365902531
106.5668405015058	10700	0.5074916997549962
108.13532007523077	10697	0.5079752292125953
109.84929083639294	10732	0.5064495435871847
111.70163175100588	10745	0.5068001622997029
113.68398819521656	10813	0.5046702181798078
115.78948729500324	10840	0.5037734131999865
118.00969754481672	10853	0.5037705142091025
120.33800978645372	10846	0.5016920213683036
122.76619340183883	10876	0.4995364458365394
125.28759652183936	10788	0.4922606349109614
127.8958797721683	10941	0.496853889702849
130.583408746812	10926	0.4950806220729885
133.34269764885056	10973	0.4933377818271088
136.17094863057366	11041	0.4956438682227067
139.06074715446672	11101	0.4976842220216377
142.0065496953366	11172	0.4995007062089522
145.00901665740577	11176	0.5021148710142523
148.0512552321888	11186	0.4992044230456707
151.1342802336479	11157	0.4971963542900957
154.25344286276908	11150	0.4984829967576377
157.40427395839808	11208	0.5013309631038134
160.58246452461017	11293	0.5046280487740077
163.78384586857848	11379	0.5134246402096491
167.00436953883045	11480	0.5219337608008424
170.2400871924978	11588	0.5307983940045858
173.48713047097627	11668	0.5376947014632129
176.74169092487858	11715	0.544398538519732
180.0	11584	0.5172684137364468
176.7416909248786	11712	0.5494894834091798
173.48713047097627	11737	0.5513040984034064
170.2400871924978	11712	0.555089233792858
167.00436953883045	11703	0.5596678745508223
163.78384586857848	11600	0.5620439110886415
160.58246452461017	11520	0.5652662974970759
157.40427395839808	11439	0.565842173898594
154.2534428627691	11409	0.5643007825598251
151.13428023364787	11354	0.5653939860829795
148.0512552321888	11274	0.5636439672800575
145.00901665740577	11200	0.5656256936223004
142.0065496953366	11103	0.5622056678220325
139.06074715446675	11017	0.5623009784855465
136.1709486305737	10936	0.5651114007374921
133.3426976488506	10878	0.5631720388013128
130.58179617396166	10822	0.558038514550753
127.89431248920268	10746	0.5543271856574558
125.28658441627633	10599	0.539285096364957
122.7652166999494	10598	0.5365035585594836
120.3370712437061	10536	0.5322173073418118
118.00924877750462	10445	0.5266532123475784
115.7890604901858	10383	0.524579705066399
113.68398819521656	10341	0.5231964590252817
111.70163175100588	10299	0.5174399119886613
109.84964275825064	10248	0.5121210334302687
108.135644034592	10235	0.5073973567291001
106.5671350382341	10203	0.5061514470487454
105.15138427495982	10210	0.504150173090746
103.8953107476198	10220	0.508146073750814
102.80535763018894	10251	0.5056329525319693
101.88736247027086	10250	0.5050181109299005
101.14642921370518	10252	0.5065087926184544
100.58680805453407	10282	0.5079169506949411
100.21178940001532	10308	0.50989158108566
100.02361799404586	10339	0.5102805075687181
105.02213536678012	10314	0.5100057626488426
105.199038813479	10360	0.5120805306541096
105.55185056361744	10439	0.5135281632215811
106.07867462987382	10446	0.5160472070756854
106.7766510236923	10531	0.514797872421568
107.642092889283	10589	0.5131700459228197
108.67055401639593	10632	0.509918257525808
109.85667809666526	10632	0.5091075021401791
111.19525464051466	10635	0.5104189572967712
112.679938390234	10701	0.511694604043949
114.30424642251944	10706	0.5092566337944229
116.06144185075388	10724	0.5054645083438478
117.9446256212026	10776	0.5025220551788193
119.94681898590304	10802	0.4997755677844173
122.06061396267532	10857	0.4981248938075736
124.2799006655368	10830	0.498460966309974
126.59744883808033	10858	0.4968814114712683
129.00657160467782	10717	0.466812914725084
131.5007549843274	10873	0.4913593243572203
134.07570925271762	10910	0.4908559898876627
136.71975279580138	10954	0.4922203955116877
139.430448206572	11045	0.4926301219896197
142.20212366392602	11132	0.4967555654275517
145.03487055357593	11169	0.4980063008352007
147.9124250848504	11177	0.4990179363183007
150.83517649014806	11165	0.4987057702371367
153.80404950295556	11149	0.5005674498256283
156.80279943408866	11176	0.500780825019424
159.83259917302394	11279	0.5027116882158439
162.88903097193295	11338	0.5109731483463136
165.97380515836255	11461	0.5172260137942792
169.07073826042483	11521	0.5253184306780414
172.18168623779562	11577	0.5321653479894188
175.30867944236442	11671	0.5395440317581773
178.4355656834788	11659	0.5407241788710655
178.4355656834788	11628	0.5443244572920268
175.30867944236442	11617	0.5450964100700857
172.18168623779565	11627	0.5497532047774731
169.07073826042483	11589	0.5505932004257958
165.97380515836258	11540	0.55613813193278
162.88903097193295	11427	0.562009807307129
159.83259917302394	11345	0.5633052958217024
156.80279943408868	11312	0.5631557449132062
153.80404950295556	11274	0.5620633475842134
150.83517649014806	11217	0.5620971655352343
147.9124250848504	11139	0.5640811759045834
145.03487055357593	11066	0.5625588515148269
142.20212366392602	11012	0.5634294841903084
139.43044820657204	10940	0.5629883985068785
136.71975279580138	10881	0.5635053622966386
134.07570925271762	10822	0.5612754655635162
131.49927652790305	10775	0.5546299625705894
129.00657160467782	10542	0.5189244162359342
126.59882806990414	10599	0.5399172709719464
124.27813554263147	10508	0.5298381983983246
122.0601924423094	10458	0.5251315986117343
119.94721940932152	10359	0.5204007532152398
117.9461375020754	10297	0.5171684567182615
116.06037944831463	10236	0.5125855726318704
114.30424642251944	10194	0.5102603921546829
112.68084582255172	10170	0.5060914009857429
111.1941559605373	10145	0.502607427190444
109.8564324364852	10154	0.4998353967895297
108.67076951958497	10166	0.5029231365127077
107.64283005796746	10140	0.5008545931405233
106.77619467077304	10185	0.4986473723071243
106.0786746298738	10192	0.4983651502721076
105.55210738453448	10186	0.5025894628061668
105.19881721519197	10249	0.5039666074147259
105.02211127291218	10262	0.5062342256697858
110.02140607989546	10247	0.5077336139094675
110.19248083458086	10309	0.5117208794726567
110.53370737594229	10358	0.5113541654030063
111.04333911747212	10443	0.512025115573544
111.71889792353976	10515	0.5111164142178218
112.556735521496	10539	0.51089569052623
113.5528608625108	10550	0.5105922568673035
114.70254166766442	10575	0.5118669951228426
116.00050460025231	10582	0.5142007082051941
117.44102665531872	10639	0.5125305212932245
119.01802636352234	10675	0.5099500504392501
120.7251518356538	10719	0.506670996557288
122.5558632400494	10736	0.502129849119933
124.50388644084288	10775	0.4983879398572423
126.56178567483056	10793	0.4960712515175171
128.7232302413996	10800	0.4952001403007678
130.98159157731092	10785	0.4933142995788484
133.33033926274618	10764	0.4908007201496437
135.7630713532029	10783	0.4883280581320328
138.27594265840548	10883	0.4861247146837666
140.85614490343767	10973	0.4873879555668293
143.50198569810428	11044	0.4899695400608503
146.21291549170485	11113	0.4924867857633513
148.973155722919	11119	0.4988608757862945
151.78775319180545	11115	0.4990626315365032
154.64087690167466	11144	0.4982806533841803
157.53274593278962	11188	0.4981339396071436
160.4640154259561	11229	0.5030251031909555
163.41884042881955	11321	0.5115713377983777
166.40371041137217	11404	0.5145066565400808
169.40278885743646	11449	0.5215684523452542
172.41720058594166	11481	0.5274089667687536
175.44824950779542	11552	0.5346241408043279
178.48011335630068	11531	0.5395967658075519
178.4801133563007	11472	0.5414299711746192
175.44824950779545	11453	0.5437043263776862
172.41720058594169	11475	0.546111321933232
169.40278885743646	11460	0.5472340362453807
166.40371041137217	11390	0.5515839183025609
163.41884042881952	11318	0.5552873463667777
160.46401542595612	11216	0.5614373008794458
157.53274593278962	11149	0.5604107119238659
154.64087690167466	11110	0.5591240946074185
151.78775319180548	11083	0.5605283128767209
148.973155722919	11010	0.5645066595096869
146.21291549170488	10963	0.5643914495007544
143.50198569810428	10911	0.5610991126859624
140.85614490343767	10840	0.5623829361834708
138.27594265840548	10799	0.5606466163401677
135.76260429241358	10746	0.5539486448412912
133.33169465680692	10657	0.547404220056704
130.98028560405402	10585	0.5399900487102557
128.7236478858718	10494	0.5314462465868861
126.5597921593929	10420	0.5281883247820964
124.5035079199537	10338	0.5238473851115854
122.55729152634945	10276	0.516967481608814
120.72448315532375	10217	0.5117329161538648
119.01864712820692	10163	0.5095069810633157
117.43988593126626	10138	0.506857839486146
116.00050460025231	10127	0.5026354604091101
114.70346709065616	10096	0.4991189028715907
113.5524552293872	10076	0.4984144714353011
112.55708223494806	10089	0.4982996749466562
111.71832579810103	10104	0.4966847650469064
111.04345113898526	10094	0.4993284552498306
110.5341096054613	10128	0.4980929697794854
110.19242272452476	10184	0.5006374547410872
110.02145300279084	10202	0.5037344642920024
115.02067402693116	10178	0.5048279460269443
115.185906141353	10223	0.5082359596569646
115.51552023704602	10296	0.5096884796523017
116.00797036590735	10378	0.510791777044516
116.66067509025412	10446	0.5116180466034496
117.47073567167752	10480	0.5105305173100034
118.4342411111666	10524	0.5118240241564682
119.54657046841794	10538	0.5134682905494439
120.80320732958435	10562	0.5160869342863932
122.19832620249878	10591	0.5124513436095314
123.72671096623132	10651	0.5072967124314599
125.38179148338536	10679	0.5047254967783098
127.15795387865336	10708	0.5007902209296566
129.04818634074087	10718	0.4966557235902193
131.04673975036516	10729	0.4922400401268554
133.14641415939693	10731	0.4906444139432994
135.34152987748297	10546	0.4619756910586984
137.62531728704295	10728	0.4901027558665466
139.9914696658602	10762	0.4895988852228989
142.43151869599558	10853	0.4846619642303117
144.9462090468031	10926	0.4859270054582757
147.52040353308038	11021	0.4886049964267968
150.15775118721626	11043	0.4919190075622177
152.84295151182874	11074	0.4948460414475317
155.58034589090028	11131	0.4981289220961645
158.35454299256727	11150	0.4992808474990223
161.1704725867526	11216	0.5025313325102416
164.01269753597091	11278	0.5053088751543923
166.88133167939637	11339	0.5083373547161261
169.7767722034575	11348	0.5148502557229006
172.68355735947543	11393	0.5227396350626284
175.60754536864448	11415	0.5311941224423629
178.53327077123257	11398	0.5370027714969161
178.5332707712326	11346	0.5406865663901462
175.6075453686445	11318	0.538820668378203
172.68355735947546	11325	0.5394249346950525
169.7767722034575	11338	0.5418761058337299
166.88133167939634	11271	0.5447888917751079
164.01269753597091	11199	0.5508943955725105
161.1704725867526	11111	0.5558482630481955
158.35454299256727	11036	0.5572498337857441
155.5803458909003	10940	0.561511465776558
152.84295151182877	10928	0.5618007187012048
150.15775118721626	10892	0.5633287677687201
147.52040353308038	10836	0.5616891021380713
144.94620904680306	10781	0.5577189245345091
142.43151869599558	10751	0.5559301121172255
139.9914696658602	10680	0.5515917209800739
137.6231853211813	10606	0.5429590974769238
135.34152987748297	10387	0.5087643991493292
133.14838363516043	10444	0.533062735930925
131.04636387875408	10361	0.5281622861599845
129.0496130526828	10281	0.5234743471534499
127.15728131260212	10209	0.5170630592349831
125.38273567307218	10165	0.5102994618759552
123.72583495691104	10120	0.5093980624367068
122.19886254668772	10091	0.5036989057710876
120.80223435920816	10084	0.4992344565098554
119.54678778315272	10038	0.4961389745814378
118.43328901424375	10033	0.493385516757204
117.47073567167752	10034	0.4923007713003189
116.66134611515449	10037	0.4941234552412144
116.00786530740996	10035	0.4942780712192979
115.51582194082808	10083	0.4928404738531681
115.18582442831604	10099	0.4953696795714582
115.02071497706284	10134	0.4989784178724993
120.02056187146086	10134	0.5043919585533001
120.18490800419276	10192	0.5115168448551761
120.51280970807512	10261	0.5111216444503641
121.00259153779264	10339	0.510862653142972
121.65190235071448	10410	0.5114782979899324
122.45779824969546	10436	0.5111830293298228
123.41623321052612	10492	0.5126617140207371
124.52297158049784	10533	0.5183178654993745
125.77312240262778	10570	0.5144260942924174
127.1615967298701	10612	0.510392853392282
128.68218745348943	10644	0.5048563229001473
130.32910297374715	10659	0.5039589899607453
132.0964086590875	10662	0.4990074956515826
133.97706538532483	10624	0.4928923388944652
135.96484601103558	10641	0.4903472424168115
138.05317040217108	10538	0.4852128988299288
140.2358389297798	10648	0.4909486229166623
142.50552549792496	10682	0.4907528577034506
144.8544285618252	10777	0.4854917792379033
147.28200419532945	10858	0.483734520370209
149.77344467037028	10959	0.4867190455050397
152.33125148569226	10977	0.4891059744512557
154.94038574334635	11035	0.4922800999192877
157.60399332638193	11073	0.4953353075152908
160.30689612033186	11113	0.4977372864001893
163.04796106119545	11172	0.4989103001475484
165.82642290165583	11255	0.4978278312465241
168.627000175008	11290	0.5052173408969024
171.45400004891636	11317	0.5113626502266165
174.2921118574296	11354	0.5221979622708166
177.14588623817312	11325	0.5274340794791652
180.0	11162	0.5057617566487691
177.14588623817312	11237	0.5351209905458818
174.2921118574296	11231	0.5359423908339694
171.45400004891633	11184	0.5374045298480673
168.62700017500796	11185	0.5446357548358185
165.82642290165583	11133	0.5481356569814907
163.04796106119545	11039	0.5507510322398262
160.30689612033186	10953	0.5510720824126988
157.60399332638193	10847	0.5578495202623461
154.94038574334635	10799	0.5567963605686684
152.33125148569226	10778	0.5581699619303997
149.77344467037028	10752	0.5567590283374019
147.28200419532945	10705	0.5547946514254989
144.8544285618252	10674	0.5515175317372243
142.50552549792496	10597	0.5436034184561036
140.23739798527694	10526	0.5349825630961486
138.05279651516173	10351	0.526871725352502
135.9659166328754	10346	0.5276357674670086
133.97604931023454	10252	0.5224426395367422
132.09672803647135	10173	0.5186793885473612
130.3279073369841	10110	0.5123927794138391
128.68218745348943	10067	0.5053519456197526
127.1626155918666	10029	0.5016873261003054
125.77289137398584	10026	0.4976858600259858
124.52359076373666	9990	0.4934629673662572
123.41569068968634	10004	0.4913444742516551
122.45795274647544	9986	0.4901220374737278
121.6513926935909	9984	0.4867290409702605
121.00259153779264	10001	0.4886458916514407
120.51309617578536	10013	0.490359972943683
120.1848476618309	10041	0.4934034620657241
120.02060362953532	10047	0.4947634192519562
125.02113854183752	10079	0.50541178124232
125.1900882906398	10150	0.5118609252295837
125.52711090934038	10246	0.5124588840542391
126.03054498000937	10308	0.5138185309055413
126.69784147451688	10348	0.515557692758407
127.52555436364284	10463	0.5147020708122197
128.50994761426634	10511	0.5150285113788237
129.64624814082353	10555	0.5170080774138817
130.9290153512768	10585	0.5119164381913033
132.3529618602471	10615	0.5042385043193518
133.91176942693383	10586	0.5025407732463861
135.59869753141862	10569	0.4976353619251533
137.4075856738286	10546	0.4947209360484146
139.3312606985485	10552	0.4914924827870083
141.36268433232902	10464	0.4861262785110286
143.49438365044864	10568	0.4931595634632165
145.72065541281825	10646	0.4933021438471299
148.03178613604427	10726	0.4898962991358594
150.4221090226416	10833	0.4890744163860136
152.8845887557296	10877	0.4881722808520209
155.41226707816844	10912	0.4891163557056216
158.00255679555713	10973	0.4908295235852829
160.6401918188483	11027	0.4932968093115639
163.32268082780428	11053	0.4934038964266581
166.04342850976045	11127	0.4896587668224584
168.7959220743151	11157	0.496449705304547
171.57372149426791	11197	0.5039920781029052
174.3750443718708	11265	0.5124493368006272
177.18438023332803	11236	0.5190472852295225
180.0	11056	0.4986305287263941
177.18438023332806	11155	0.5350224822853666
174.3750443718708	11123	0.5384299134143594
171.57372149426791	11074	0.5397764850698381
168.7959220743151	11065	0.5453468679940252
166.04342850976045	10985	0.5470643861848937
163.32268082780428	10914	0.5477279192461685
160.6401918188483	10786	0.5490305057861337
158.00255679555713	10719	0.5482618072341664
155.41226707816847	10682	0.549115865575876
152.88458875572957	10643	0.5481683289798034
150.4221090226416	10640	0.5473657425401514
148.03178613604427	10548	0.5438074121830064
145.72065541281825	10494	0.5380579287838834
143.49581269443658	10428	0.5327223738549607
141.3609776059831	10267	0.5198373766776283
139.3302878843879	10237	0.518607243145438
137.40727963708545	10186	0.5152404806830778
135.59898418963792	10070	0.5118384117463771
133.9123017546745	10001	0.5066258010764385
132.35394020936727	9970	0.5001953362033649
130.92812751243156	9943	0.4986809652967606
129.64565299724953	9936	0.4961937640687191
128.50977371072247	9923	0.4871783794712379
127.5257029790363	9932	0.4863909150503453
126.69808671090944	9924	0.4828794234180478
126.03092905490652	9952	0.4841175665552847
125.52683523651564	9959	0.4864689853171658
125.18998455963452	9968	0.4904370824705381
125.02112745831391	10010	0.4968384248711204
130.021019176384	10049	0.5058640347580464
130.18900886302654	10118	0.5120323816686392
130.524085839649	10212	0.5148619022274838
131.0246146528303	10301	0.5170860944853357
131.68801237196837	10407	0.5168831410696395
132.51081199371433	10477	0.5152364351553576
133.48922011371477	10532	0.5145457938580772
134.6182258554598	10547	0.5136881467741298
135.89288631075857	10576	0.5085663228684771
137.3070002638398	10543	0.5065442932144599
138.85476613952852	10524	0.5009854753616987
140.52937121625587	10481	0.4934623250171364
142.32363413908894	10438	0.4895577376822983
144.23099725818147	10422	0.4907077712495973
146.24358922617077	10493	0.4916198716609797
148.35464608064504	10578	0.4949213472777515
150.55570811830086	10696	0.491790233104106
152.8410249392978	10753	0.4892835104852013
155.2021055599896	10797	0.4898221543868936
157.6314922743685	10852	0.487862144571135
160.12177065574093	10878	0.4876468729187234
162.66158649471117	10898	0.4891927764426416
165.25156086130596	10960	0.4881773316534796
167.88053745900814	11034	0.4891108503345607
170.5413341163043	11084	0.4947473331248775
173.22682021415224	11145	0.5020723921476588
175.92990786836648	11141	0.5114168853870801
178.6435411164083	11122	0.5209320322003377
178.64354111640833	11141	0.5313347621645754
175.9299078683665	11077	0.5372175660718227
173.22682021415224	11043	0.5411501966272195
170.5413341163043	10980	0.5399830051502048
167.88053745900814	10945	0.5452636449053373
165.25156086130596	10837	0.5486851366386544
162.66158649471117	10735	0.5463095229062365
160.12177065574096	10596	0.5448700010514065
157.63149227436847	10548	0.5437784048964761
155.2021055599896	10528	0.5408405357659328
152.8410249392978	10480	0.5382699232298412
150.55570811830086	10436	0.5358037676585027
148.3536392521044	10361	0.5311863575684577
146.24230555213836	10274	0.5246522838044079
144.23221760045251	10226	0.5156048908886818
142.32449843026944	10130	0.5141826267093362
140.5296412049006	10043	0.5091944465733976
138.8547661395285	9966	0.5044972781795951
137.3067697292149	9929	0.5006421795926655
135.89225846358732	9894	0.4976092729882404
134.61747749801506	9875	0.4928879175115518
133.48987631744515	9856	0.4874044002718404
132.51123263306624	9869	0.4831256803855329
131.6881280661593	9862	0.4812254732913102
131.0246146528303	9919	0.4820386115375262
130.52402079611142	9929	0.4859834371016217
130.18889530586353	9945	0.4912719467291553
130.02096298234753	9963	0.4978614581303952
135.0225108272542	10035	0.5071845785502079
135.2023960103758	10130	0.513052248423442
135.56115971209258	10276	0.5175281771302658
136.09675651942416	10362	0.5170759391124591
136.80617248322238	10449	0.5168163794149138
137.68547326717783	10540	0.5201775796714098
138.72971164142356	10545	0.5164915533670651
139.93362031665518	10578	0.5097792815287556
141.2908076966991	10525	0.5041809274297441
142.79441561430852	10463	0.4981312634927201
144.43707202957668	10407	0.492660370265942
146.2107176306134	10394	0.4891709452318562
148.10771196225733	10336	0.4872747827000681
150.11939947524496	10483	0.4926874895791093
152.2362437492664	10594	0.4941230111900073
154.45161026198002	10675	0.4925552607602088
156.75547342914297	10724	0.4907830700217597
159.13892592812996	10742	0.4889373774031723
161.59303977455508	10770	0.4888686914442355
164.10888996541885	10821	0.4860358001063602
166.6775706472745	10873	0.4874595148862879
169.28647713953526	10972	0.4900409211957095
171.93417641699276	11046	0.4920667036264373
174.6081839943718	11085	0.5020023855749481
177.29971396351917	11062	0.5124400174339215
180.0	10933	0.4968957261711689
177.29971396351917	11042	0.5347618668534984
174.6081839943718	11001	0.5423755654692995
171.93417641699276	10939	0.5438185564574188
169.28647713953526	10845	0.5436578021590297
166.6775706472745	10760	0.5477072190383666
164.10888996541885	10616	0.5467170235868525
161.59303977455508	10503	0.5398888147340783
159.13892592812996	10451	0.5346195291682487
156.75547342914297	10429	0.5348204244360225
154.45161026198002	10369	0.5279240716221126
152.2362437492664	10302	0.5250692335778975
150.11822868841267	10237	0.5196162501066566
148.1090972878687	10111	0.5091479131834233
146.2117584908592	10073	0.5097403641372809
144.43755641290153	10011	0.5031311383965066
142.79463865002333	9927	0.4989609194527395
141.2908076966991	9860	0.4973225002070801
139.93343875652909	9841	0.4953643391189871
138.72939286909516	9840	0.4872132179081321
137.68492776903338	9856	0.4827586185503119
136.80560935285052	9848	0.4811209771122812
136.097109621394	9889	0.4819948550768609
135.56134995457333	9923	0.4900250659266384
135.202472397716	9925	0.4945913811719549
135.02251848069486	9987	0.5022517781271512
140.0232905073048	10009	0.5112074580697054
140.20938218401676	10151	0.5173361968803584
140.58045195577512	10276	0.5200991738875352
141.13419624605382	10380	0.5214915840439015
141.86711846621316	10472	0.5233216583338203
142.774984467503	10536	0.5236156921408011
143.8521698321743	10549	0.5139668664263293
145.09269000138644	10507	0.5082473579736896
146.4891719111113	10449	0.4993085694384114
148.03424221101375	10392	0.4937392330714523
149.71939936933887	10391	0.4893389794953587
151.53557297671566	10305	0.4887503619076039
153.47400643937382	10433	0.4910813716720332
155.52354075617325	10521	0.4938822601339314
157.67704937186264	10597	0.4913269514042843
159.92323070069963	10630	0.4895203431715718
162.25194988069566	10645	0.4890235777196642
164.65297891257794	10693	0.4891146122482041
167.11603047010084	10763	0.4889322501981136
169.63078313177968	10836	0.4890094236084458
172.18689902321395	10920	0.4908548749290512
174.7740350002143	10977	0.4969630671143817
177.38184859460964	10985	0.5080234616292226
180.0	10887	0.4945675816019622
177.38184859460964	11018	0.5355358187057232
174.77403500021433	10907	0.5402667133050126
172.18689902321398	10834	0.542383359005415
169.63078313177968	10749	0.5458589815339907
167.11603047010087	10608	0.545474434501892
164.65297891257794	10459	0.5423731310772387
162.25194988069566	10404	0.534640264581921
159.92323070069966	10344	0.5271665662214893
157.6770493718627	10310	0.5252860624226507
155.52354075617325	10253	0.5204100986003947
153.47270340416603	10215	0.5142284703768681
151.5367994950344	10099	0.5045530011334692
149.72031442412757	10060	0.5044909191181242
148.03508637964129	9961	0.4996315957467311
146.48994070653742	9908	0.4940743870438127
145.09320691920385	9839	0.4955799313166579
143.85262416478062	9780	0.4924212859271432
142.7752438925228	9770	0.4841263450224705
141.86733289952085	9818	0.4827368631389499
141.13428032596138	9861	0.4848616171570801
140.58051238583303	9917	0.4920337672747668
140.20941859215168	9933	0.4966224652902954
140.02329293960793	9956	0.5061831953900873
145.02526489505317	10036	0.514982573919097
145.22710565056215	10172	0.5222663930042954
145.62936677898503	10334	0.5237317608418564
146.22906502655195	10451	0.5261518647244204
147.02196371491215	10518	0.526901512472737
148.0026130384026	10540	0.5184240431081569
149.16400086604287	10505	0.5063949323499737
150.49851521417514	10423	0.4952081241375989
151.99698305788783	10356	0.4868395244807428
153.6500335450192	10349	0.4878692539327051
155.44682653335255	10208	0.4606076940588119
157.37647439318454	10399	0.4918086341903194
159.426904681525	10470	0.4964992027957902
161.58682822921094	10499	0.4909139452759198
163.8463884648304	10553	0.4892502381432956
166.18774843736742	10572	0.490825853571182
168.60074379992002	10633	0.4899778242605807
171.07249548003958	10727	0.4875954450488984
173.59002906850984	10796	0.4923757317375992
176.14030578910442	10876	0.499222402941241
178.7102462084319	10920	0.5115110414441224
178.7102462084319	10935	0.5272628299233171
176.14030578910445	10850	0.5330349263845552
173.59002906850984	10763	0.5404225247919359
171.0724954800396	10667	0.54260241102615
168.60074379992002	10550	0.5424865941785093
166.18774843736742	10389	0.5363878059475871
163.8463884648304	10290	0.5269010396060119
161.58682822921094	10246	0.5219713791603452
159.426904681525	10201	0.5199364168353723
157.376241952946	10185	0.5154565515101757
155.44682653335255	10008	0.4775482481250734
153.6502349959204	10055	0.5025779747882957
151.99753516514517	9962	0.4987347359808408
150.49917698473772	9886	0.4930820740063259
149.16341786420494	9803	0.4919407698550133
148.00223776331123	9765	0.4912682423776691
147.02186014079635	9777	0.4854897250078277
146.22906502655192	9797	0.4887787772041144
145.62942529873968	9869	0.4927904123536363
145.22721150253307	9940	0.4977785856800922
145.02531561118874	9967	0.5079202491479469
150.02922308761555	10023	0.5166713494932419
150.26260270445914	10212	0.5255835546107385
150.72721095782106	10416	0.5294958347967256
151.4187906898216	10480	0.5317786622703657
152.33106530179325	10494	0.5212289038412551
153.45586201119238	10504	0.5031663587923897
154.7832642620757	10403	0.4917101655560644
156.30178473408097	10354	0.4856517857406097
157.99855002643702	10311	0.4859424478511173
159.85948849017544	10341	0.4909603677736548
161.8695137028553	10387	0.4939942955420625
164.01269753597091	10392	0.4924432059901163
166.2724284544048	10489	0.488086647235925
168.63155242758307	10486	0.4928521066866541
171.07249548003958	10565	0.4880019687138744
173.57736836820646	10619	0.486069699820549
176.12805508840108	10721	0.4958731117932786
178.70628788217604	10781	0.5067822106151605
178.70628788217604	10794	0.5243377485926736
176.1280550884011	10742	0.535092822335678
173.57736836820646	10628	0.540330857868705
171.0724954800396	10538	0.5430297168896389
168.6315524275831	10382	0.5384199449178527
166.27242845440475	10277	0.5276295949871965
164.01269753597094	10189	0.5211107017938305
161.8695137028553	10161	0.5149242908758649
159.85948849017544	10129	0.5086313534655263
157.99855002643704	10082	0.5032639642971354
156.301784734081	9987	0.500841356965588
154.7832642620757	9887	0.4920631766219334
153.45586201119238	9795	0.4910151579165477
152.33106530179325	9718	0.4935253980595117
151.4187906898216	9749	0.4938090734520546
150.72721095782106	9788	0.4970778224089984
150.26260270445914	9894	0.5028466387369367
150.02922308761555	9928	0.510531019917838
155.03260579975284	10033	0.5202372060797378
155.29286001735736	10239	0.5320920220472712
155.81033685691432	10452	0.5348489403079025
156.57899164976354	10461	0.5266615947093454
157.5899338066162	10491	0.5134930588772741
158.83160980965255	10419	0.4944097410365053
160.29003468779152	10371	0.4871787955203092
161.949052429667	10308	0.4868326913230832
163.79061124910126	10299	0.4939625241273927
165.79450376046142	10307	0.4951240778290957
167.9420819843602	10371	0.4887778118758714
170.20753252856073	10395	0.4909053845571301
172.56967796218856	10465	0.4871549991474239
175.0048925341267	10531	0.4860580828513846
177.49123256218152	10654	0.4964292882767986
180.0	10543	0.4847745256417476
177.49123256218152	10685	0.5294293930178191
175.0048925341267	10556	0.5374730269359003
172.56967796218856	10466	0.5442226081421992
170.20753252856076	10333	0.5388116215632075
167.9420819843602	10205	0.5271370203882448
165.79450376046142	10135	0.5184124354763543
163.79061124910126	10096	0.5100272623829466
161.94950540423386	10056	0.5069576200977729
160.28949682619515	9975	0.5016660814423688
158.8314933400172	9854	0.4913831009305808
157.59012815182825	9741	0.4925597911652444
156.57937551330187	9705	0.4956231366612521
155.81022589613758	9756	0.5048714483208135
155.29289356946353	9846	0.5078833007315956
155.03264510971132	9910	0.5135201179208593
160.03986988154873	10074	0.5251070307490918
160.35779852317577	10367	0.5373964821408724
160.9881925949496	10456	0.5309323945372117
161.9202778566176	10465	0.5101916069284657
163.1382605758388	10441	0.4955527052410605
164.6217348989424	10347	0.4867371087543982
166.3461756125415	10301	0.4934014247989768
168.28348348169283	10269	0.4963035694195502
170.40255239369932	10312	0.4924356359316787
172.6698331067779	10361	0.4920138571385193
175.04987618235907	10425	0.4865515526722589
177.50584526220334	10565	0.4923695033593894
180.0	10451	0.483522553411408
177.50584526220334	10556	0.5290906581658655
175.04987618235907	10421	0.5386428657142895
172.6698331067779	10345	0.5413118746558072
170.40255239369935	10194	0.5314342881601626
168.28348348169283	10076	0.5184296327033577
166.3461756125415	10076	0.5134250730577294
164.6217348989424	9968	0.506391637641394
163.1382605758388	9832	0.4907183432732766
161.9202778566176	9709	0.4939257450869001
160.98819259494962	9738	0.5018445381981409
160.35779852317577	9778	0.5091292522284425
160.03986988154873	9911	0.5138402150665767
165.0515258917328	10128	0.5294236067683741
165.46151288935224	10444	0.5342171912911103
166.26974349139843	10454	0.5116550940353085
167.45329497730555	10416	0.4949444538991619
168.97863211047894	10301	0.491925140177231
170.8031734770199	10220	0.4982614174595806
172.87681488361602	10266	0.4991653721097304
175.14253536452892	10332	0.4889508424231051
177.53759751208088	10492	0.4921624365258381
180.0	10388	0.4840672102684305
177.53759751208088	10439	0.5327998634711826
175.14253536452892	10296	0.538696592985352
172.87681488361602	10148	0.5349078035637168
170.80317347701987	10057	0.5215824226473803
168.97836567427763	9951	0.5100581241914148
167.4535822702832	9795	0.4920794200418351
166.2698491134296	9639	0.4978776798482804
165.46148058805457	9749	0.5068389874238535
165.0514856763037	9833	0.5062544359741054
170.07309325128963	10214	0.5363334182454809
170.65131945988503	10445	0.5194628688313639
171.77355012706505	10418	0.4926118668760536
173.37348926487954	10200	0.4986806254315372
175.35775099109003	10291	0.5009252858679464
177.6099016806437	10450	0.4948367946283276
180.0	10406	0.4882278769850906
177.6099016806437	10318	0.5336099648676325
175.35775099109003	10135	0.536188196096365
173.37329322854504	9952	0.5192637515769923
171.77350048927354	9768	0.4968784447141624
170.6513814786296	9640	0.4987343804253875
170.07313543691257	9803	0.5058227288574199
175.12543430774355	10362	0.5361592089864833
176.09132887974525	10320	0.4870875175993664
177.8310839761932	10319	0.4965479925940611
180.0	10418	0.4921952808496511
177.83108397619316	10074	0.5356516094839354
176.0912472447413	9787	0.5034836840469309
175.12539545107808	9767	0.5022865535161949
180.0	9270	0.417635101472366
4.999999999999906	13678	0.8195316437202731
31.10865097973356	12087	0.60497280639826
82.26807175863752	10874	0.5223785357748223
133.6167753589103	10479	0.5049466958913967
175.00476191016023	10295	0.5046069323260145
123.62850931030395	10439	0.4893726473464868
72.28959711175736	10973	0.5211696119435091
21.298621555186656	12478	0.6425071724229167
21.31356456809271	12395	0.6281978360038288
47.54180818734421	11600	0.5636558835120016
74.80534493854958	11046	0.5253834878194747
102.27615545511183	10688	0.52118915214949
129.8250130328331	10580	0.5082188927006703
157.39748199876024	10469	0.5051766207076135
175.01903852437553	10424	0.510749994630553
147.43786249893205	10516	0.4991257696687532
119.87352551750006	10563	0.4935155054295213
92.34093590014984	10690	0.5029536440981511
64.92140887139122	11121	0.5359459940495153
37.83857037993419	11861	0.5830727996605698
13.346291620367678	12883	0.6937311173470411
20.81559140757433	12442	0.6345148182195692
36.54504027594189	11819	0.5813129788234146
54.327748657608005	11448	0.5453184921548634
72.67127058628772	11141	0.5297670409181523
91.23476708626714	10891	0.5197165524524128
109.90507380266992	10784	0.5154462011653499
128.63597467443913	10716	0.5107475968675592
147.39926111268562	10585	0.508868494399778
166.16992959713554	10558	0.5158471714518399
175.04280251209067	10553	0.5138342119182412
156.25789219264863	10578	0.5079462109478566
137.49482905170117	10650	0.5022957998589663
118.74629446099918	10676	0.4979117276851814
100.0416323871593	10650	0.5055373726548492
81.41606454438283	10885	0.5235818424018487
62.95412172428685	11151	0.5398680289587621
44.83143183490756	11627	0.5713233778350387
27.7552032339716	12137	0.611134024437283
15.648215088029598	12641	0.6706009011600945
23.39496691192956	12296	0.6238007292455368
33.17129897116584	11933	0.588741103200683
45.42851437967034	11613	0.5610081315993553
58.629675941420295	11365	0.5422497789099174
72.25792912547038	11156	0.5328649446283319
86.10918299990072	11076	0.5297282123587158
100.08913262213017	10944	0.5287695291810881
114.14848862092636	10872	0.5122940195072465
128.25882544786103	10833	0.5100951215977837
142.40229647241873	10708	0.5091926558422292
156.56674281342438	10666	0.5146292932561537
170.74312099163268	10692	0.5223138328885726
175.07600838313252	10709	0.5220305682284146
160.89751236273528	10670	0.5139687284492732
146.72855836852446	10748	0.5111420873669756
132.5775695448637	10791	0.5088654749284616
118.45554488391512	10793	0.5073501673783125
104.37821767065306	10721	0.5090028018186898
90.37003199587888	10768	0.5149455410620782
76.47224881557905	10963	0.5310880439103013
62.76131434512403	11144	0.5446773703415646
49.39602751834056	11516	0.5636628118840182
36.758326350171046	11885	0.5910783714306571
25.9374707617848	12179	0.6218270743984061
20.11941236126325	12417	0.6391452027437948
27.201482829047173	12151	0.6118116031623562
33.46030080807766	11920	0.5903614488587334
42.00756432203488	11683	0.5659334915800084
51.71995536043147	11487	0.5504556493073319
62.051750259703134	11317	0.5416717802633148
72.73831736107087	11198	0.5326872540983485
83.6424759877525	11147	0.5333526231185592
94.6876294874747	11094	0.5355974756740267
105.82802887836496	10987	0.5252022425671087
117.03178340522408	10957	0.5151859092614797
128.2921112471464	10897	0.5104942339998368
139.57602611674704	10763	0.5126960747259505
150.88315774265192	10721	0.5179833371686848
162.20567472849464	10790	0.5214289160890959
173.54685125431456	10825	0.5299704766199774
175.11859257866368	10849	0.5317537268479725
163.7864048262662	10795	0.5236026277926891
152.4525306910917	10773	0.5187098937107247
141.14283592058865	10876	0.5167273245588808
129.8551632410318	10926	0.5131427763632745
118.59918259286688	10897	0.5101647973317724
107.3782563024088	10765	0.5128198494832815
96.23008410810526	10800	0.5176916000916906
85.1722940471581	10908	0.5301407214511779
74.2383101052554	10999	0.5401432844625049
63.517982219113634	11207	0.5480530534473727
53.12771754514376	11431	0.563391236487154
43.30778598857327	11738	0.5775433216403234
34.54306866894684	12008	0.6010344975196439
27.871120256010528	12110	0.6156616741361497
25.01290981547185	12147	0.6153265919658434
31.58644830271882	11962	0.6014350643679439
35.927720259662685	11888	0.5856832227152295
42.18116235799823	11690	0.5675408766643466
49.628433809184536	11514	0.5522333983691002
57.80911126610887	11293	0.5439425657022345
66.45188440657516	11173	0.5349069989885293
75.39689266175287	11171	0.5331017723767048
84.54703078226238	11173	0.5328653081070335
93.84096571625814	11170	0.5334295581531152
103.23839622772998	11077	0.5296499421973357
112.71182523826675	11039	0.5206603016162085
122.24181196514478	10966	0.5165089128336859
131.81413053847385	10867	0.5115407422267442
141.41800572805818	10808	0.5144729845622239
151.04497562814015	10771	0.5181187090546782
160.6881283895767	10872	0.5240671494146062
170.34156531491993	10938	0.5351223910315879
180.0	11003	0.5398880660751968
170.34156531491996	10968	0.5387233088544116
160.68812838957672	10927	0.5295727208535822
151.04497562814018	10887	0.5206120923009707
141.4180057280582	10952	0.5233023720364751
131.81413053847385	11047	0.5184403636162326
122.2418119651448	10998	0.5164358185530836
112.71182523826675	10898	0.5142035247235628
103.23839622772996	10840	0.5173540416511104
93.84096571625813	10900	0.5178031748154385
84.54703078226238	10968	0.5306596850081092
75.39689266175293	11083	0.5438832631932436
66.45188440657516	11242	0.5512236013688845
57.80911126610887	11377	0.5607921925546812
49.628433809184536	11563	0.5697685040892401
42.18116235799827	11792	0.5825773277487173
35.927720259662685	11926	0.5965674110247462
31.586448302718868	11982	0.601771473609269
29.99999999999994	11978	0.5985598253188417
36.17353987016072	11853	0.5919876071687724
39.16476297022802	11779	0.5805263914681253
43.6068708730795	11638	0.5669289830395502
49.10634693329488	11502	0.5528396167002312
55.348541989061	11363	0.5434848704078794
62.109951971844566	11227	0.5361115053437476
69.23641606166775	11150	0.5332166999238285
76.62660597077675	11150	0.5325041508349745
84.20857211453954	11145	0.5294562369823934
91.9352867544865	11124	0.5289509018694921
99.7703043089813	11113	0.5267583909548857
107.6893579271394	11130	0.5245522562934373
115.67188104925258	11079	0.5181995732913197
123.7064492734116	10997	0.5167550482324907
131.79052454041857	10921	0.5117531504150289
139.89645300868787	10906	0.5134360949262795
148.02644780447224	10870	0.5125994991446096
156.17447643182226	10941	0.5167821071848481
164.33532128238284	10999	0.5279959279810508
172.5043171805335	11078	0.5402743273473128
179.3228613567356	11165	0.5473380604319956
171.140849198983	11182	0.5466748257304972
162.97290593454923	11093	0.5369984146134852
154.8138632499545	11044	0.528198759211531
146.66846265188377	11056	0.5298078510064688
138.54203777828187	11169	0.5296974426321681
130.44078759787942	11162	0.5258545249040399
122.37213285921824	11099	0.521308571057166
114.33586096677524	11005	0.5155905181600333
106.36222048914888	10932	0.5165421878494454
98.45666903728252	10863	0.5181381956845171
90.6388155726717	10887	0.5252332796619333
82.93514728820915	11022	0.5367316381810453
75.38226668960331	11156	0.5461674884410477
68.03191251782481	11276	0.5536956442963593
60.950751433017615	11397	0.5610121035939963
54.2652546604127	11467	0.5663755989509512
48.12985241242633	11650	0.5729349905104866
42.78296394509166	11761	0.5786165093324368
38.55498158325442	11805	0.5900851320590322
35.84474622938853	11841	0.588873482105428
35.00697538947191	11834	0.5910344403011586
40.92397224647039	11724	0.5832051390488427
43.13627922039321	11655	0.573226677419146
46.46745967319697	11543	0.5634832699009787
50.69686191442803	11420	0.5509756187528756
55.61871458880333	11311	0.5408158164827928
61.066269518632616	11191	0.5388298648759486
66.90925895777166	11120	0.535608116987649
73.05336629606118	11047	0.5310699141938237
79.42642615929284	11101	0.5255901805224013
85.9780381282441	11091	0.5247825218700444
92.66864283427128	11057	0.5206863954516171
99.46817424051484	11075	0.5199924027372776
106.35613537767416	11078	0.5191785042435149
113.30981886309532	11067	0.5143949042672554
120.3247239006144	11022	0.5131377287793898
127.3854543963428	10952	0.5102478165952656
134.4831605048722	10934	0.5071669323649601
141.61051002721734	10930	0.5085499905493897
148.7613092604761	10984	0.5099737358788446
155.9302143517227	11037	0.5122137553853434
163.11250624461852	11107	0.5248051922146514
170.3039099429778	11193	0.5385058939046512
177.5004438925894	11250	0.5469761999991098
175.30171140995614	11307	0.550608729939391
168.10633443274546	11302	0.5453559317528937
160.91728102478132	11251	0.5361500593723105
153.7386077432163	11193	0.5318969005111016
146.57470810585102	11210	0.5314134638334063
139.4304711302597	11276	0.5315530436431377
132.31147390806424	11259	0.5293049963318254
125.22422374645583	11167	0.528840908068997
118.17647116778244	11112	0.5199312409000452
111.17762369230957	11036	0.5164256976077134
104.23930320454012	10934	0.5170947025391429
97.37610883052216	10853	0.51834323214685
90.61544193132124	10906	0.5274457717763802
83.96375243134351	11024	0.5353187063749836
77.46170698446842	11169	0.5459521534894074
71.15165381350982	11272	0.5526400785268591
65.09068768037908	11356	0.5599776224728946
59.356315140246416	11395	0.5596921542053456
54.05364230362821	11471	0.5647346444587881
49.32306108714084	11609	0.5674551241986094
45.34480931789197	11672	0.5744126945204568
42.33220307991015	11749	0.5798989807240199
40.5017894366395	11744	0.5811677094456936
40.0164071839243	11720	0.58051732123627
45.75992367918112	11550	0.5739885372264012
47.49052504202549	11527	0.567955305803079
50.11167740263027	11457	0.5576389582875472
53.49218146755191	11338	0.5468169806622688
57.497760435083606	11226	0.5395072742758245
62.00680055402431	11132	0.5415412071299198
66.91620570085239	11074	0.5380349852780287
72.14477260509274	11048	0.5344452662266976
77.62667248427536	11016	0.5262897574740731
83.31101320551981	11035	0.5206098850153164
89.15811564202447	11012	0.5185182898249915
95.13608295897464	10977	0.513276167864915
101.22216541327434	10998	0.5130534359842903
107.39610381626046	11006	0.5134367122599133
113.63964578796572	11025	0.5094720346769515
119.946356397955	11001	0.5073423922686919
126.30232686694056	10954	0.5060241147664727
132.698916980628	10920	0.5041337677064449
139.12884071055575	10936	0.5036598282656956
145.58586125473005	10989	0.5076245929011529
152.06455184995716	11046	0.5076446807180942
158.55089466297002	11117	0.5130196835091934
165.05895192668876	11204	0.5283068719587339
171.57552406044098	11289	0.542258543730251
178.09682317669154	11363	0.5510211765398105
175.38081713260584	11416	0.5523611681449176
168.86103619765137	11444	0.551663902921304
162.34753930131546	11398	0.5433811437431252
155.84419405586598	11371	0.5386039483769164
149.35513510978438	11364	0.535462134113449
142.8940318978298	11381	0.536432981077355
136.4475942235049	11302	0.5325712451877574
130.03073967646793	11257	0.5352742718435823
123.6501096035903	11184	0.5331646523926243
117.31351239751996	11133	0.5226603491771082
111.03026232696664	11038	0.5217426076052208
104.81161954524686	10914	0.5205659329234303
98.6713670910648	10851	0.5246805856514662
92.63505794347412	10888	0.5293828504395237
86.70690189052218	10997	0.5372437449398859
80.92251975418849	11150	0.5441704150934222
75.31628551197414	11249	0.5519248701738503
69.93222260059292	11297	0.5598256291916986
64.82679916316333	11365	0.5586403750026561
60.07210614673792	11360	0.5605995526776724
55.7588522285114	11416	0.5633291408469537
51.99781461812787	11544	0.5643206918376569
48.92103575181438	11636	0.5695044002005316
46.65516432050139	11660	0.5750758626988224
45.32796939404079	11655	0.5761357612976425
45.02275713993905	11629	0.5753271688051423
50.62742221454639	11468	0.5695217539903451
51.96746276911702	11391	0.5640218755454026
53.994307526341984	11324	0.5515737099028454
56.63442715455736	11264	0.5416557058930457
59.80604311396137	11158	0.5352317545134104
63.42838813086964	11095	0.5375194659738914
67.42931939970818	11031	0.5390278512084804
71.74375290060448	11021	0.5335206770246345
76.3190568599013	11002	0.528090565135679
81.1090317832934	10986	0.5233799973067668
86.07838382182364	10983	0.5159503783173179
91.196298582281	10954	0.5102318626665697
96.43735716773098	10903	0.5073672931452425
101.78303423504802	10924	0.5089662136022465
107.21507410359318	10983	0.5071579542375796
112.72141899043513	10957	0.5059308722631746
118.28801726179351	10961	0.5031265265502054
123.90956371509196	10946	0.5006893653857398
129.57527894694536	10922	0.500110212276527
135.2781386134762	10924	0.5011969177707797
141.01205597985347	10934	0.5048886813003104
146.76271887116994	10998	0.5053448922199488
152.54330639907488	11069	0.5071408108080152
158.34060641704278	11139	0.5120937258944898
164.1507074528026	11228	0.5230090245233321
169.96996827274535	11332	0.537923921228013
175.7949372193799	11397	0.547628038080496
178.37772084563736	11476	0.5525502159445335
172.56035189666193	11566	0.5564544764989381
166.73813451444678	11525	0.5550834330540677
160.92352273003058	11534	0.5483331008545481
155.12006402158414	11516	0.5431521104125525
149.33153908077145	11479	0.5389036354622961
143.56204815156252	11430	0.538995066533445
137.81611062055137	11350	0.5408986560696788
132.107649034407	11258	0.539234653731379
126.42460556818332	11194	0.543298910542058
120.78247702019496	11162	0.53672760342029
115.18890544007138	11081	0.5314224739331141
109.65285621343864	10998	0.5269644927732821
104.18494653493744	10861	0.5274633841900517
98.79785746977268	10863	0.5301086128875137
93.51499605661937	10913	0.5343784200303097
88.3383678013693	10954	0.5392897852763984
83.29879256400059	11055	0.5458201308584404
78.42378505708764	11152	0.5533334097739679
73.74701134983265	11213	0.5578601487708793
69.30956657943287	11237	0.556791332896757
65.16124726704435	11240	0.5592600931385087
61.367130685701454	11293	0.5547981555235627
57.98459911262405	11347	0.5537743340961506
55.09747663793777	11469	0.5575397981999827
52.78763500800228	11548	0.5625524709717534
51.13377328178253	11546	0.5711784872133245
50.20105062020921	11505	0.5704120868175964
50.029972314488255	11494	0.568282759030633
55.54060278824132	11351	0.5614703167788778
56.65383041456742	11296	0.5536297333783397
58.33666459268703	11227	0.5420239049130035
60.541559159511706	11160	0.5383615906341075
63.21342551657981	11101	0.5338542269839982
[truncated: 117,953 more rows]
