# Supplementary material for: High-confidence 3D template matching for cryo-electron tomography
Source: Nat Commun. 2024 May 11;15:3992. doi: 10.1038/s41467-024-47839-8 (PMC11088655; doi:10.1038/s41467-024-47839-8)
Supplement: Supplementary file 6 — Source Data [file 41467_2024_47839_MOESM6_ESM.zip › Source_data_file/Supplementary_Figures/Supplementary_Fig6/Supplementary_Figure6b_80S_ang20.csv]

	y
0	0.07681163
1	0.109162144
2	0.14512335
3	0.17983912
4	0.21801634
5	0.25026646
6	0.27913138
7	0.3072566
8	0.3333115
9	0.35574818
10	0.37540585
11	0.39949882
12	0.42338878
13	0.44785798
14	0.46811682
15	0.48699746
16	0.5077689
17	0.52074
18	0.5308567
19	0.54428333
20	0.58324724
21	0.6246675
22	0.67146873
23	0.7551076
24	1.0
25	0.75615054
26	0.6763183
27	0.6331899
28	0.59014755
29	0.551435
30	0.516464
31	0.48006475
32	0.44401634
33	0.40614262
34	0.36805102
35	0.32999596
36	0.29661697
37	0.26012978
38	0.22302292
39	0.18269715
40	0.14396338
41	0.1063625
42	0.07032721
43	0.03620221
44	0.00626995
45	0.00714083
46	0.028767375
47	0.050531592
