# Supplementary material for: High-confidence 3D template matching for cryo-electron tomography
Source: Nat Commun. 2024 May 11;15:3992. doi: 10.1038/s41467-024-47839-8 (PMC11088655; doi:10.1038/s41467-024-47839-8)
Supplement: Supplementary file 6 — Source Data [file 41467_2024_47839_MOESM6_ESM.zip › Source_data_file/Supplementary_Figures/Supplementary_Fig6/Supplementary_Figure6c_80S_ang20.csv]

ang_dist	cone_dist	ccc_masked
0.0	0.0	0.999999990249726
26.18756787335453	4.9999999999998455	0.6142637340905382
77.27966164943994	4.999999999999919	0.5234824156413471
128.62251918878184	4.999999999999919	0.5055471876961913
180.0	4.999999999999919	0.4796029239944646
128.6225191887819	4.999999999999919	0.4888665697587406
77.27666897832574	4.999999999999992	0.5115352752263151
26.18364272898537	4.999999999999992	0.6190688020756094
17.06529633618719	9.999999999999975	0.6558670206979937
42.67299518692485	10.000000000000012	0.5698914167307797
69.86023303655466	10.000000000000012	0.5318451018994735
97.3087375235597	9.999999999999869	0.5244281249994684
124.84871753667376	9.99999999999994	0.5078827189934993
152.41745630614506	9.99999999999994	0.506236147807896
180.0	9.999999999999975	0.483815771685945
152.41745630614506	9.999999999999902	0.5007457709073194
124.84871753667376	9.99999999999994	0.4934239470221029
97.30575780911592	9.999999999999975	0.499577315808912
69.85924468954984	9.999999999999975	0.5289343278014829
42.6749369619438	10.000000000000012	0.5729093939441893
17.068533654894477	10.000000000000012	0.666323671698458
17.72674681173764	14.99999999999997	0.6508094260260114
32.06423941793463	14.999999999999943	0.5913268645131207
49.55552080212217	15.000000000000018	0.5564780026496483
67.80182408231221	14.99999999999997	0.5341518596883553
86.3226364170652	14.99999999999997	0.529312019471052
104.97108008483936	14.99999999999997	0.5209589982299583
123.68985279699136	15.000000000000018	0.5107960534682813
142.44633919204983	15.000000000000018	0.506763527752475
161.21359463274095	14.999999999999996	0.5119537663291881
180.0	15.000000000000018	0.4880513276574364
161.21359463274098	15.000000000000018	0.5091848357256388
142.44633919204986	14.999999999999996	0.5028727559262053
123.68985279699136	14.999999999999996	0.500864202348662
104.97108008483936	15.000000000000018	0.5040398482600061
86.31969153907019	14.99999999999997	0.5148677092159671
67.80571301584075	14.99999999999997	0.533717463896342
49.55742133463735	14.999999999999996	0.5589334620991215
32.063358154614995	14.99999999999997	0.5972952513881101
17.724781013976244	14.999999999999996	0.6628421077066872
21.2441147438176	19.99999999999996	0.6325081309467739
29.35646007048312	19.99999999999996	0.5993663280065894
41.021053592146735	19.99999999999996	0.5704116403269421
53.98127521842619	20.0	0.5485609666153258
67.4935902600251	20.00000000000001	0.5376573441900512
81.2816504859024	19.99999999999997	0.5340762635360666
95.22406420789687	19.99999999999997	0.5338744986837671
109.25983410225192	20.0	0.5174435818913639
123.35489349549356	20.0	0.5130985050161955
137.4884576889342	19.99999999999996	0.5087015285810725
151.64676550540062	19.99999999999996	0.5173947454198752
165.8199007079114	19.99999999999996	0.5220233774517491
180.0	19.99999999999996	0.493497306862649
165.8199007079114	19.99999999999997	0.5207998021508674
151.64676550540065	20.0	0.5139709863555874
137.48845768893423	19.99999999999997	0.5105820710364922
123.3548934954936	19.99999999999996	0.50873595296314
109.25983410225192	19.99999999999996	0.5085072210889998
95.22406420789694	20.0	0.5119755173501568
81.28165048590239	20.0	0.526993652863146
67.4935902600251	20.00000000000001	0.5357054222113956
53.98127521842617	19.99999999999996	0.5561559121104888
41.021053592146735	19.99999999999996	0.5825167585427833
29.35646007048322	20.0	0.6135864835343732
21.2441147438176	19.99999999999996	0.6416057660638838
25.65499433668447	24.99999999999999	0.6135436084782787
30.39053999044704	25.000000000000004	0.6010875627488901
38.13640018305728	25.000000000000004	0.5777623346815121
47.43945641335588	25.000000000000004	0.5564318618058894
57.54846980192386	24.99999999999999	0.5440996706056199
68.10438251246826	24.99999999999999	0.5374559544583971
78.92684057716872	24.99999999999999	0.5351723888796154
89.91826213528395	25.000000000000004	0.5372707482827953
101.02197008854272	24.99999999999999	0.533182582732985
112.2000256749405	24.99999999999999	0.5205243377233079
123.44209619599596	24.99999999999999	0.5126141264853847
134.71308829326685	24.99999999999996	0.5106657632361218
146.01128685509545	24.99999999999999	0.5190874576956651
157.32803574181048	24.99999999999997	0.5198434231646766
168.6661153422261	24.99999999999999	0.5320985029605846
180.0	24.99999999999999	0.5008840868705234
168.6661153422261	24.99999999999999	0.5295130463835707
157.32803574181042	24.999999999999943	0.5195643947051379
146.01128685509548	24.99999999999997	0.5174685329299741
134.71308829326685	24.99999999999997	0.5165411759794921
123.442096195996	24.99999999999997	0.5136620778626904
112.20002567494052	24.99999999999999	0.511805594816113
101.02197008854272	24.99999999999997	0.5144635394799334
89.92111793403245	25.000000000000018	0.5234061112663865
78.92307966082697	25.000000000000004	0.5330814786086021
68.10346023882286	25.000000000000004	0.540651933714767
57.55025622578647	24.99999999999999	0.5581940387770712
47.4436710340737	24.99999999999999	0.5719834997848963
38.13490210978479	24.99999999999999	0.5889410416524786
30.39110402269647	25.000000000000004	0.6087280012902838
25.65577410321114	24.99999999999999	0.6164851833042335
30.404377051242225	29.99999999999998	0.6010042760090373
33.463863130254474	29.99999999999998	0.593723433035834
38.866572792362106	30.0	0.5771330911774554
45.78986033490673	29.999999999999964	0.5578348292048737
53.64743527556286	29.99999999999998	0.5483259639725702
62.084634624284206	29.99999999999998	0.540736951431948
70.89375405171853	29.99999999999998	0.5337564608525328
79.95077739123046	30.0	0.5341793132886788
89.17891667711321	30.0	0.5374760855586187
98.52869496716266	30.000000000000004	0.5338655348606661
107.96697474787504	30.0	0.5242686760414959
117.47073567167752	29.99999999999998	0.5203238207121985
127.02341847267635	29.99999999999998	0.5146842119274864
136.6126963132341	29.99999999999998	0.5154111956812629
146.22906502655192	29.99999999999998	0.5183592166695643
155.86491637122285	29.99999999999998	0.5211512544547565
165.51390202781633	29.999999999999964	0.5336151366305403
175.17047359816942	29.99999999999998	0.5401496692821522
175.17047359816945	29.99999999999998	0.5414441811197772
165.5139020278164	30.0	0.5367109568617313
155.86491637122288	30.000000000000004	0.5266143968092966
146.22906502655192	29.99999999999998	0.5253751350931892
136.6126963132341	30.0	0.5251317965050818
127.0234184726764	29.999999999999964	0.5180047578907588
117.47073567167752	30.000000000000004	0.513427099589539
107.96697474787504	30.0	0.5142451849523672
98.52869496716266	30.000000000000004	0.5181040266282725
89.17891667711322	29.99999999999998	0.5240991049021917
79.95077739123049	29.99999999999998	0.5389445773079601
70.89375405171853	29.99999999999998	0.5456804361682963
62.084634624284206	29.99999999999998	0.5566124636377494
53.64743527556289	29.99999999999998	0.5667083273403776
45.78986033490676	30.0	0.5758074552881158
38.866572792362106	30.000000000000004	0.5877061424770433
33.463863130254474	29.99999999999998	0.5986024405646221
30.404377051242225	29.99999999999998	0.5987309299374338
35.25326132886096	35.0	0.5916497839954366
37.21727620835913	34.99999999999999	0.5864392036345003
40.86318800536684	34.99999999999999	0.5764881552568042
45.78986033490673	34.99999999999999	0.5600685385316222
51.63160190933286	34.99999999999999	0.5482439318170931
58.11317022808942	34.99999999999999	0.5424736031555215
65.04146930549008	34.99999999999999	0.5357313884409661
72.28862541409758	35.000000000000014	0.5323577920338759
79.76531962953909	35.000000000000014	0.5338778999966451
87.4131010359276	34.99999999999998	0.5314668400996878
95.18799868740209	34.99999999999999	0.5027123350355157
103.06066069798248	35.0	0.5282876319840383
111.00705333593262	35.0	0.5223964393088885
119.01331914567749	35.000000000000014	0.5198867061647076
127.07519313563884	35.0	0.5179786140483231
135.16385192964637	35.0	0.5159319151716414
143.28060395923407	35.0	0.517294948705502
151.4187906898216	34.99999999999999	0.5177659677890596
159.57275520187056	35.0	0.5248401228900311
167.737538522183	35.0	0.5412361502802584
175.90864074567145	35.0	0.5472470003564576
175.90864074567148	35.0	0.5506693336093366
167.73753852218303	35.000000000000014	0.5451969312345138
159.57275520187065	35.0	0.5368620494427293
151.4187906898216	35.0	0.5289768782413343
143.28060395923407	35.0	0.5322971778084923
135.1638519296464	35.0	0.5292317207046331
127.07519313563884	34.99999999999999	0.525022723518273
119.01331914567749	34.99999999999999	0.5164230577144765
111.00705333593264	34.99999999999998	0.5147308595680385
103.05973739608972	34.99999999999998	0.5178975877241562
95.18799868740209	34.99999999999999	0.491515961696835
87.41400137213284	34.99999999999999	0.5327185819533976
79.76796929690846	35.000000000000014	0.5415480128734446
72.29206655041052	35.0	0.5484408556463777
65.03815359613827	35.000000000000014	0.5598735864963659
58.110814443126735	35.0	0.5650857698158696
51.63087859722941	35.0	0.5657425652221316
45.78986033490676	34.99999999999999	0.573870429786852
40.8636959379462	35.0	0.5825971230521722
37.2182802025839	35.0	0.5903608457834073
35.25376796501325	34.99999999999999	0.5878679108330558
40.17544902007935	40.000000000000014	0.5799432271640349
41.55223701098786	39.99999999999999	0.5786345108037217
44.17738733582211	39.99999999999999	0.570357751187593
47.84544597439462	39.99999999999999	0.5565604248239127
52.3364774878795	39.99999999999999	0.5467076529588742
57.45825215188165	39.99999999999999	0.542513555850175
63.05540299332656	39.99999999999999	0.5387063516105767
69.01285939209684	39.99999999999999	0.5347559469944472
75.24286779511662	40.00000000000001	0.5297922549340244
81.683595031141	39.99999999999999	0.5284051338589884
88.28731022231098	40.00000000000001	0.5257766684544112
95.01807306589382	40.00000000000001	0.5208305651612795
101.85112377394668	39.999999999999964	0.5204762392367395
108.7607016888118	39.99999999999999	0.5179101617728601
115.73998085669368	39.99999999999999	0.5156751311687129
122.77191619833596	39.99999999999999	0.5140464382191822
129.8464033315003	39.99999999999999	0.5130733596493052
136.95516947474786	39.99999999999999	0.5136127419247734
144.09131547283636	39.99999999999999	0.5145765800831733
151.24897174037633	39.99999999999999	0.5148145654656137
158.42303429512842	40.00000000000001	0.5198427832344051
165.60895697574813	39.99999999999997	0.5370433247212317
172.80258257381698	39.99999999999999	0.5488864066305819
180.0	39.99999999999999	0.5239878623763204
172.80258257381698	39.99999999999999	0.5534352851977606
165.60895697574813	39.99999999999999	0.5473235963536868
158.42303429512845	39.99999999999999	0.5379471221387265
151.24897174037633	39.99999999999999	0.5328635925079553
144.09131547283638	39.99999999999999	0.534819705278834
136.95516947474792	39.99999999999999	0.5311883665746898
129.8464033315003	39.99999999999999	0.5313128053106525
122.771916198336	39.99999999999999	0.5266296778376514
115.7399808566937	39.99999999999999	0.519374396126618
108.7607016888118	39.99999999999999	0.5173968669265749
101.84663517912976	39.99999999999999	0.5185982413467887
95.02250271071848	39.99999999999999	0.5199241805180168
88.290794688867	39.99999999999999	0.532138106563246
81.68700441232284	39.99999999999999	0.5428833268735469
75.24618102791764	39.99999999999999	0.5499173565938895
69.01525094793747	39.99999999999999	0.5584385530081774
63.05767232320661	39.99999999999999	0.5620901054694747
57.45965743942965	39.99999999999997	0.5616653836341364
52.33774010338119	40.00000000000001	0.5666308225094099
47.845983198072986	39.99999999999999	0.5659122542605385
44.17780298771289	39.99999999999999	0.5742420572675536
41.55250217997734	39.99999999999999	0.579004854521458
40.17546730509816	39.99999999999997	0.5792649004088732
45.131027232827485	45.00000000000002	0.573048649637465
46.16578525245607	45.00000000000001	0.5714908667592778
48.16862953704452	45.00000000000001	0.5631502639077794
51.02536600709878	45.0	0.5539474098397263
54.60171292116998	45.00000000000001	0.544202630400565
58.76590887239743	45.0	0.5430157660049411
63.400924816231566	45.0	0.5421901013944718
68.41159867980416	45.00000000000001	0.536976887234542
73.72009375296689	45.00000000000001	0.5320045587212959
79.26574652810483	45.00000000000001	0.5250473166695592
85.00123289781547	45.0	0.5222137046973931
90.8887914339578	44.99999999999998	0.5181201949658836
96.90116376764551	45.0	0.514721646743577
103.01468827916176	45.00000000000001	0.5155155523458321
109.2085225882266	45.00000000000001	0.5132604100479675
115.4741845598036	45.00000000000001	0.5095061543377791
121.7962554486645	45.00000000000001	0.5094423863237157
128.16490399002788	45.0	0.5102880952825186
134.5719213359539	45.00000000000001	0.5110311535169785
141.01035580513215	45.0	0.512850335916489
147.47422922601856	45.0	0.5161540207768986
153.94911714952386	45.0	0.5149789236412411
160.44873583089802	45.00000000000001	0.5241312334748515
166.95968003811663	45.00000000000001	0.5397371126623524
173.4780155672825	45.00000000000001	0.5527228294298012
180.0	45.00000000000001	0.5265588114283505
173.4780155672825	45.00000000000001	0.5581060424431155
166.9596800381167	45.00000000000001	0.5539615212375754
160.44873583089802	45.00000000000001	0.5454747033210109
153.94911714952386	45.00000000000002	0.5411722988732537
147.47422922601856	45.00000000000001	0.5381668260963973
141.01035580513218	45.00000000000001	0.5366326934764752
134.571921335954	45.0	0.5352722017200829
128.16490399002794	45.0	0.5359921432593417
121.7962554486645	45.00000000000001	0.5295132176483782
115.47418455980365	44.99999999999998	0.5222855457245345
109.20852258822664	45.0	0.520299981185252
103.01119901127576	44.99999999999998	0.5211655386582029
96.90546066635436	45.00000000000001	0.5207734897494136
90.89216566340195	45.00000000000001	0.5313826024898037
85.00288111473095	44.99999999999998	0.5383476659966652
79.26654657249838	45.0	0.5481425119134467
73.72009375296689	45.00000000000001	0.5557185716073313
68.41086614742149	45.00000000000001	0.560743222383841
63.399554223067256	45.00000000000001	0.5582018929968958
58.76340563353438	45.0	0.5604759637497815
54.59895686160768	45.0	0.5589610605203376
51.02720168634833	44.99999999999999	0.5609476862679093
48.169671430253565	45.00000000000001	0.5657397451921405
46.166220135247606	45.0	0.5722776146911533
45.13107172117712	45.00000000000001	0.5727312727194198
50.09658215918426	50.00000000000001	0.5695824911087007
50.862614098061954	50.00000000000001	0.5686252359642514
52.36080290941062	50.0	0.5564313286101702
54.530976262317175	50.0	0.547343074825352
57.296349861197314	50.0	0.5409178132907253
60.57448758681145	50.00000000000001	0.5386983462592922
64.28741913796526	50.0	0.5408471467758134
68.36269731182092	50.00000000000001	0.5379170470971354
72.73994603756186	50.0	0.5310964151885077
77.36596736775876	50.0	0.525787867298641
82.19930412267341	50.0	0.5206844327541981
87.20406682104212	50.00000000000001	0.5165022854161637
92.35068028647346	49.99999999999999	0.5117304498916789
97.6172244441497	50.00000000000001	0.5118909540262696
102.98276954143452	49.99999999999999	0.5134560918090597
108.43307793335728	49.99999999999999	0.5097062122752191
113.95239617625607	50.0	0.5060370836607081
119.5340028236147	50.00000000000001	0.5036489443609192
125.16603543869036	50.00000000000001	0.5059289230502657
130.84058245573172	50.0	0.5065379026649088
136.5508464241086	49.99999999999999	0.5095663542750145
142.2819747937004	50.00000000000001	0.5106884290235307
148.04663526833454	50.00000000000001	0.5138164366718221
153.83129477863187	50.0	0.5141691340348417
159.6317690271761	49.99999999999999	0.5236198122449542
165.44421412360933	50.00000000000001	0.5365378256195426
171.26503765158807	50.00000000000001	0.5478386383438287
177.0908199771321	50.00000000000001	0.5571286087582289
177.09081997713213	50.0	0.5621994823153105
171.2650376515881	50.0	0.5615380600063038
165.44421412360933	49.99999999999999	0.5585746517397636
159.63176902717612	49.99999999999999	0.550975762713426
153.83129477863184	50.00000000000001	0.5454126911184152
148.04663526833454	50.0	0.5433562196802367
142.2819747937004	50.00000000000001	0.5413430693025348
136.5508464241086	50.0	0.5411669234041754
130.8405824557317	50.0	0.5426869802564864
125.16603543869036	50.00000000000001	0.5428882904983332
119.53400282361468	50.0	0.5323635039263146
113.95239617625604	49.99999999999999	0.5278683676633593
108.4305171943959	50.0	0.5279130604643915
102.97940309570606	50.0	0.5269048083430783
97.62053407563158	50.00000000000001	0.5294870883989337
92.35311170943471	50.00000000000001	0.5339983887184404
87.20485705669145	50.000000000000014	0.5398118254216381
82.1993041226734	50.00000000000001	0.5503559490789244
77.36523063148235	50.0	0.5542593854632709
72.73784160280691	50.0	0.5569689342567344
68.36006180679946	49.99999999999999	0.556758702364796
64.28984916178182	50.0	0.5536667385432709
60.5761247798367	50.00000000000001	0.5501502419872685
57.29682204831301	50.00000000000001	0.5527907283103393
54.530976262317175	50.0	0.5572683565280915
52.36051576880165	49.99999999999999	0.5630729459301068
50.86209974428661	50.0	0.564242614185466
50.09632417139305	50.0	0.5677700500229709
55.07795767319834	54.99999999999999	0.561892111692155
55.69768542026319	55.00000000000001	0.5572139532409583
56.91674786915005	54.99999999999999	0.5486935089127294
58.697780529011176	54.99999999999999	0.5405846854526016
60.9911954972392	54.99999999999999	0.5380517149538807
63.74082934482082	54.99999999999998	0.5371494509723714
66.89080826723676	55.00000000000001	0.5351931756224041
70.38649286322914	54.99999999999999	0.5325906935284233
74.17776113072067	54.99999999999999	0.5281020155031924
78.22210859758208	54.99999999999999	0.5235978323748779
82.48105818065005	54.99999999999999	0.5214727546871254
86.92152306239694	54.99999999999999	0.5128443904654271
91.51756696816712	54.99999999999999	0.5105679621753249
96.24536824010264	55.00000000000001	0.507853570021096
101.08545702025457	54.99999999999999	0.5061736426411209
106.02059342135112	54.99999999999999	0.5086149174326209
111.04015890506854	54.99999999999999	0.5055094057097501
116.12657593248592	54.99999999999999	0.5021295266369893
121.27303401380246	54.99999999999999	0.4977506499525326
126.47087228255964	54.99999999999999	0.500968391310089
131.71259092089144	54.99999999999999	0.5055397357542758
137.0003240351799	54.99999999999998	0.5074231178278209
142.31098777081178	54.99999999999999	0.5099955794754937
147.64807567766195	55.00000000000001	0.51049577493255
153.00697033905254	54.99999999999999	0.5131054420139605
158.38346624367594	54.99999999999999	0.5189865576545145
163.77368177866566	54.99999999999998	0.5337971220582232
169.18284166524012	55.00000000000001	0.5452956798363859
174.58977923260508	54.99999999999999	0.5506093054915475
180.0	55.00000000000001	0.5306939516788184
174.58977923260514	55.00000000000001	0.56503964284078
169.18284166524012	55.00000000000001	0.5648994712664236
163.7736817786657	54.99999999999999	0.5640639172545843
158.38346624367594	54.99999999999999	0.5570294419668272
153.00697033905254	54.99999999999999	0.5496143769026053
147.64807567766198	54.99999999999999	0.5478672584088194
142.31098777081183	54.99999999999999	0.5479167590606135
137.00032403517986	54.99999999999999	0.5465941896319375
131.71259092089147	54.99999999999999	0.5504430999714333
126.47087228255964	54.99999999999999	0.5483716161278968
121.27303401380246	54.99999999999999	0.5426116069975266
116.12657593248592	54.99999999999999	0.5400134267372445
111.04015890506854	54.99999999999999	0.5372980011748366
106.02385732068583	54.99999999999999	0.5347375829375819
101.08144973409514	54.99999999999999	0.5309177727663232
96.24301480347748	54.99999999999998	0.5352299595196219
91.51680239277135	54.99999999999998	0.5392579824523344
86.92226426368246	54.99999999999999	0.5433485611592195
82.48248560261875	54.99999999999999	0.5490270301184629
78.22483396885306	54.99999999999999	0.5523985551082656
74.17518832060323	54.99999999999999	0.5533536505942206
70.38469762686785	54.99999999999999	0.5509189021805746
66.89026229942475	54.99999999999998	0.5450611306767603
63.74131433229495	54.99999999999998	0.5457799850565722
60.99202517973208	54.99999999999999	0.5484551901072525
58.6991219553957	54.99999999999999	0.5500952245660525
56.915759766138976	54.99999999999998	0.5552550738090843
55.69730672593892	55.00000000000001	0.5611182692154901
55.07791682252308	54.99999999999998	0.5615265827850855
60.06166007892335	59.99999999999999	0.5510816625399956
60.55267587482638	59.99999999999997	0.5467349946157203
61.52292831461629	59.99999999999999	0.5410739312694869
62.94989777837098	59.99999999999999	0.536042791169302
64.80323053230288	59.99999999999999	0.5355802859604848
67.04766370093238	59.99999999999999	0.5319655128906926
69.64423909604935	59.99999999999999	0.5322004241343968
72.55499896448312	59.99999999999999	0.5272763308041027
75.74318448125531	59.99999999999999	0.5242775126183723
79.17530233657409	59.99999999999997	0.5202794925640136
82.8192442185417	59.99999999999999	0.5161420787607914
86.64807650910794	59.99999999999997	0.5136206355711295
90.6383071050986	59.99999999999999	0.5104936718207866
94.76741579256138	59.99999999999999	0.5081374434497383
99.01774574551573	59.99999999999999	0.5069418238074456
103.3734066545512	59.99999999999999	0.5043357653805974
107.82142379207512	59.99999999999999	0.50565564948501
112.34831005886056	59.99999999999999	0.5003210014065312
116.94123118870824	59.99999999999999	0.4978082741701876
121.60250715897357	59.99999999999999	0.4938514235654214
126.30792958361614	59.99999999999999	0.4954341838500595
131.06699991358263	59.99999999999999	0.5016415123327537
135.856910504907	59.99999999999997	0.5011207701264662
140.688925574905	59.99999999999997	0.5032073049141041
145.54120687408218	59.99999999999999	0.5062496433685011
150.4176998454614	59.99999999999999	0.5078250916647762
155.32290067451095	59.99999999999999	0.511928587878736
160.23586649579954	59.99999999999997	0.5200668606970047
165.1702512267343	59.99999999999999	0.5307557167958906
170.10544488616662	60.00000000000001	0.540107225117745
175.0555069002986	59.99999999999999	0.5483169997254554
180.0	59.99999999999999	0.5276728077270597
175.05550690029864	59.99999999999999	0.5637872567881556
170.10544488616665	60.00000000000001	0.5681230871922575
165.17025122673428	59.99999999999999	0.5680958396165698
160.23586649579954	59.99999999999997	0.5650414251797503
155.32290067451095	59.99999999999999	0.5596724833959509
150.4176998454614	59.99999999999999	0.5559121612052306
145.5412068740822	59.99999999999999	0.5533140271351029
140.688925574905	59.99999999999997	0.5550274517102587
135.856910504907	59.99999999999997	0.5544543061347884
131.06699991358263	59.99999999999999	0.5557435265462394
126.30792958361616	59.99999999999999	0.553741774625076
121.60250715897357	59.99999999999999	0.5537638116056997
116.94123118870824	59.99999999999999	0.550475864737758
112.34831005886056	59.99999999999999	0.5466386396364844
107.82456620973784	59.99999999999999	0.5451907900679422
103.37263599135252	59.99999999999999	0.5369695459541579
99.02000623738292	59.99999999999999	0.541580036142529
94.76521460465167	59.99999999999997	0.539855913084564
90.63901809864949	59.99999999999999	0.5404897396801014
86.64533735090505	59.99999999999997	0.5427030934623619
82.8192442185417	59.99999999999999	0.5436034745866261
79.17778233856583	59.99999999999997	0.544769000005509
75.7426042835235	59.99999999999999	0.544612608988961
72.55660317068102	59.99999999999999	0.5415184444504236
69.64279008257441	59.99999999999999	0.5397034685193245
67.04808841161609	59.99999999999997	0.54442852537743
64.80179211758927	59.99999999999999	0.5451985889384385
62.94989777837098	59.99999999999999	0.5492461750999819
61.52377061096449	59.99999999999999	0.5531106005978287
60.55249617814575	59.99999999999999	0.5558669170249245
60.06178524937787	59.99999999999997	0.5547579245802938
65.05092416716894	65.0	0.5435077800440068
65.4568646757956	64.99999999999997	0.5407928959776779
66.26114509012113	65.0	0.537900118263929
67.44956887603914	65.0	0.5365069027841486
69.00165276967674	65.0	0.5334576855182299
70.89375405171853	65.0	0.529757809978262
73.09886365135971	65.0	0.527054712142506
75.58866838602982	65.0	0.5263513641126562
78.33638764813936	65.0	0.523003938157507
81.31436194744768	65.0	0.5188478436909284
84.49865998432215	64.99999999999999	0.5175435906372272
87.86507497146798	65.0	0.5128698448621359
91.3939184337161	64.99999999999999	0.5099691474385755
95.06510146412008	64.99999999999997	0.5105313636909864
98.86320190092776	64.99999999999999	0.51073858460378
102.77194693689856	65.0	0.510176375920691
106.77959649277088	65.0	0.4799642822628239
110.8737966675984	65.0	0.5033576938116675
115.04425030452596	65.0	0.4977251592739204
119.27792959035258	65.0	0.4942477479082909
123.578483664985	64.99999999999997	0.4929795871988959
127.92296905988913	65.0	0.4932858927733932
132.32088723319467	65.0	0.4995462688238208
136.7503585134553	65.0	0.4973992636055126
141.22241500589988	64.99999999999999	0.4987037918384991
145.7159412796755	65.0	0.5029296227731643
150.24308414463408	65.0	0.5060325036777593
154.78326426207568	64.99999999999999	0.5097894420942859
159.3410384060452	65.0	0.5169023398937492
163.92131871849722	65.0	0.5245004463754895
168.50401318287496	65.0	0.5319139772888125
173.10275177909992	64.99999999999999	0.539347655973595
177.6976042398404	64.99999999999999	0.5482511674243762
177.69760423984042	64.99999999999999	0.5554439332481386
173.10275177909992	64.99999999999999	0.5631969444904361
168.50401318287498	65.0	0.5675587225054721
163.92131871849722	65.0	0.5701566286443146
159.3410384060452	65.0	0.5704383170206193
154.78326426207565	64.99999999999997	0.5666990591531069
150.2430841446341	65.0	0.560337297501782
145.7159412796755	65.0	0.559157703174219
141.22241500589988	64.99999999999999	0.5604570069324837
136.7503585134553	65.0	0.5579927227969154
132.32088723319467	65.0	0.5603287079335828
127.92296905988908	64.99999999999999	0.5594987211346518
123.578483664985	64.99999999999999	0.5616702127626547
119.27792959035258	65.0	0.5602691172282658
115.04425030452596	64.99999999999997	0.5583974752667682
110.87000757104832	64.99999999999999	0.5552619470919364
106.7795964927709	64.99999999999999	0.5242980972360601
102.77557723768096	65.0	0.550680850790502
98.86249500670591	65.0	0.5485133128438289
95.06784217967676	64.99999999999999	0.5448449165771996
91.39259733751972	65.0	0.542295107416322
87.86697301904135	64.99999999999999	0.5417590354292883
84.49685652554592	65.0	0.539653442127943
81.31549318509838	65.0	0.5368986282823996
78.33428508695353	64.99999999999999	0.5369720806694493
75.58914933122705	64.99999999999999	0.5376526786387966
73.0967076204329	64.99999999999999	0.541054754994788
70.89375405171856	65.0	0.5391729918932483
69.00323542256623	65.0	0.5411775670737348
67.44931697438679	65.0	0.5459322794865583
66.26187796590078	65.0	0.5496201659801805
65.45666438580106	64.99999999999999	0.5502361736515449
65.05102500592864	64.99999999999999	0.5474575301847586
70.04365096729936	70.0	0.5347947584908557
70.39185978650677	70.0	0.5333396491124034
71.08303114480033	70.0	0.535016768779326
72.10720519409186	70.0	0.5337964307234031
73.45049130891151	70.0	0.5308922746363367
75.09497872227982	70.0	0.5283299447424572
77.0212225527312	70.0	0.5241084470658521
79.20824060786146	70.0	0.5180516622182111
81.63458567991717	70.0	0.5206565788877803
84.279039011253	70.0	0.5191781188225688
87.12113286204159	70.0	0.5174958101176897
90.14150990566984	70.0	0.5134539129739215
93.32214152053488	70.0	0.5111964392150047
96.6470736801165	70.0	0.5100845773742443
100.09990864920545	70.0	0.508757845916955
103.66753864312884	70.0	0.5100801245859222
107.33758107808404	70.0	0.5070469336744906
111.09889443808306	70.0	0.504222801569146
114.94146851189862	70.0	0.5028079008894845
118.86004089035512	70.0	0.4974603094293149
122.836099324159	70.0	0.4947332479457302
126.86897934649456	70.0	0.4914759655438346
130.95988810721926	70.0	0.4962391455167725
135.08744158999085	70.00000000000003	0.5006769700102753
139.26182320763516	70.0	0.4976455926670487
143.46233854842302	70.0	0.4991225774698887
147.69229453438666	70.0	0.5013096171061983
151.9555634840448	70.0	0.5068312780317024
156.23214707104916	70.0	0.5116659258191019
160.5345350679305	70.0	0.5186641845168501
164.843019648053	70.0	0.5239446740026357
169.16239250123948	70.0	0.5317835735725783
173.49764703211565	70.0	0.5361679216934507
177.82931074558402	70.0	0.5439873240002061
177.82931074558408	70.0	0.5534453820345272
173.49764703211568	70.0	0.5610807446116328
169.1623925012395	70.0	0.5663524806905649
164.843019648053	70.0	0.5708667238648917
160.53453506793053	70.0	0.5728122879654539
156.23214707104913	70.0	0.5710836937412652
151.95556348404483	70.0	0.5694027354042264
147.69229453438666	70.0	0.5629433720991553
143.46233854842302	70.0	0.5629257693977721
139.26182320763522	70.0	0.5616939360089214
135.08744158999085	70.0	0.5618253268539066
130.95988810721929	70.0	0.5637101348159426
126.8689793464946	70.0	0.565963763100425
122.836099324159	70.0	0.5682403531521101
118.86004089035512	70.0	0.5663167503990455
114.94073558383732	70.0	0.5628480027732661
111.10104982896736	70.0	0.5598919042479065
107.33547449839575	70.0	0.5573987127431655
103.66822258772092	70.0	0.553724940445947
100.09659135534962	70.0	0.5516568147567624
96.64643314987032	70.0	0.5470666564679629
93.32460102934184	70.0	0.5451972569085173
90.14033749869829	70.0	0.5394225550299709
87.12224143392768	70.0	0.5368192976666402
84.27696381128948	70.0	0.5338839831526443
81.63458567991717	70.0	0.5348658151777584
79.209986242729	70.0	0.5360692633276075
77.02044425904994	70.0	0.5354677687385686
75.09565452015673	70.0	0.5331893230514144
73.44936038116889	70.0	0.5382386237505944
72.10742927425477	70.0	0.5429350232940954
71.08384327283059	70.0	0.5430343287849063
70.39174170155096	70.0	0.5406170049396928
70.04374663198934	70.0	0.5359276848867408
75.0375893786151	75.0	0.5271815048320122
75.33762419985335	74.99999999999997	0.526978155242549
75.93403849986846	74.99999999999999	0.5319750296686455
76.81985068834737	75.0	0.5315712840302109
77.98496017049942	75.0	0.5268376753110584
79.41679315169542	75.0	0.524219533397216
81.10087595314717	75.0	0.5151074840231415
83.02105253163306	75.0	0.511317595146806
85.1616010765	75.0	0.511973234754737
87.50549321519188	75.0	0.5135188888577934
90.03625920336694	75.00000000000001	0.5157557734253402
92.73795446499231	74.99999999999999	0.5140105786769066
95.59538564936794	75.00000000000003	0.5143998039817261
98.59425639339084	75.0	0.5115060200432335
101.72062722809363	75.0	0.5103581493228184
104.96340066702176	74.99999999999999	0.5073076899802113
108.31065919669564	75.0	0.5054798697625114
111.7520381600106	75.0	0.4733920522751004
115.27807514602172	75.0	0.5017185197772731
118.8829740703978	75.0	0.4997825695960375
122.55110983275276	75.0	0.4971029624947218
126.28018652762962	75.0	0.4946491600476475
130.06368018272477	74.99999999999997	0.4939172865694866
133.9031236348152	75.00000000000001	0.4990338378156991
137.77812729172197	75.00000000000001	0.4994742841322804
141.69106782703346	75.0	0.4983636372170875
145.6450013771493	75.0	0.4994045149429847
149.62024768176045	74.99999999999999	0.5008007482193048
153.6204219900098	75.0	0.508878776413721
157.64173719445452	75.0	0.5151018115073511
161.68848404369825	75.0	0.5187895392099955
165.7415288051193	74.99999999999999	0.5219250018441146
169.8054358757148	75.0	0.5315886288900569
173.88495783478962	75.0	0.5387802165491642
177.96114526663382	75.0	0.5480921381417565
177.96114526663385	75.0	0.5541471036964271
173.88495783478965	75.0	0.561698703233795
169.80543587571483	75.00000000000001	0.5663475137944171
165.74152880511932	74.99999999999999	0.569767118086916
161.68848404369828	74.99999999999999	0.5717660753343248
157.64173719445452	75.0	0.5726257861510875
153.62042199000982	75.0	0.5688743273004951
149.62024768176045	74.99999999999999	0.5647939636196744
145.6450013771493	75.0	0.5648951763319372
141.69106782703346	75.0	0.5621243804220136
137.77812729172197	75.00000000000003	0.562276984504528
133.9031236348152	75.0	0.5619448184151444
130.06368018272477	74.99999999999997	0.5677813538912999
126.28018652762964	75.0	0.5692522982669762
122.55110983275276	75.0	0.5695130330930112
118.88297407039782	75.0	0.5675741905752163
115.27599538567908	74.99999999999999	0.5625128233207838
111.75203816001064	75.0	0.527279692564177
108.31264013956552	75.0	0.554414045213383
104.96083657526404	74.99999999999999	0.552237292145612
101.72000758435176	75.0	0.5490900671209563
98.59485236452272	75.0	0.5474286354631
95.59766487081168	74.99999999999999	0.5400301476268554
92.73633168901615	75.00000000000001	0.5361682777722447
90.03625920336697	75.00000000000001	0.5363453560593191
87.50691656367086	75.00000000000001	0.5323091004534014
85.15985507944153	75.0	0.5296075180582843
83.02065717980854	75.0	0.5282666759350881
81.10122692623301	74.99999999999997	0.5290818711451278
79.41800691462298	75.0	0.5307031972739318
77.98420146859887	75.0	0.5361027291238418
76.8198506883474	75.00000000000001	0.5380775233245003
75.93447170235468	75.0	0.5345753392918281
75.3372487764501	75.0	0.5330768575381395
75.03754846909277	75.0	0.5280786626692208
80.0334145129869	79.99999999999999	0.5224473573642194
80.30021639813086	80.0	0.5254297334796416
80.83110584215959	80.00000000000001	0.5263882721297868
81.6207137316923	80.00000000000001	0.5280023225048239
82.66167261783048	80.00000000000001	0.5247123811499089
83.94394838589643	79.99999999999999	0.5212671827282247
85.45682290285417	80.0	0.5140395028999776
87.18729953148116	79.99999999999999	0.5082156976266854
89.12288770468939	80.0	0.5061069518795893
91.24925976028678	80.0	0.5087410498781123
93.55314613781844	80.0	0.5084388679256935
96.02161448648944	80.0	0.5119949601471635
98.64065838321008	80.0	0.513400381924451
101.39882886146984	79.99999999999999	0.5125303082661025
104.28321358341717	80.0	0.5112999298005938
107.28383564874142	80.0	0.5082348234605686
110.38913731592577	80.0	0.5038046125940511
113.5900630470592	80.0	0.4933635803612888
116.87834947212508	79.99999999999999	0.49813046554247
120.24446188219024	80.0	0.4972469723919061
123.6793924204226	80.0	0.4969562419518112
127.18021195133822	80.0	0.4993570389823307
130.7384527740288	80.0	0.4973813729556734
134.34815708798948	80.0	0.4989983437281989
138.01106727017253	80.0	0.4993553011755793
141.70764534270924	80.0	0.4970552552061751
145.44030608129898	79.99999999999999	0.4972500635494313
149.2046113676434	80.0	0.4991891548718511
152.99639740787003	80.0	0.5050818767441686
156.81173752342062	80.0	0.5106296504671327
160.64690723480166	79.99999999999999	0.5151486488424621
164.4983514157633	80.0	0.5191007197003394
168.36265325729187	79.99999999999999	0.5280809807219297
172.2365047575524	80.0	0.5376234991632612
176.116678440633	79.99999999999999	0.5475108119669452
180.0	80.0	0.5229903812767815
176.116678440633	80.0	0.5596185921505348
172.23650475755244	80.0	0.5637132641252816
168.36265325729187	79.99999999999999	0.569598796429209
164.4983514157633	80.0	0.5717768387426465
160.64690723480166	79.99999999999999	0.5768743927221571
156.81173752342062	80.0	0.5728385186645313
152.99639740787003	80.0	0.565792256604011
149.20461136764342	80.0	0.5659354513344774
145.44030608129898	79.99999999999999	0.5649100840926269
141.70764534270924	80.0	0.5636630507804902
138.01106727017253	80.0	0.5627388142805726
134.34815708798948	80.0	0.5648575010416318
130.7384527740288	80.0	0.5669503712739049
127.18021195133822	80.0	0.5696363399581665
123.6793924204226	80.0	0.5659278541536574
120.2424484255279	80.0	0.563580037659899
116.87638013845836	80.0	0.5608630298728918
113.58878269629638	79.99999999999999	0.5468312561202211
110.38789288189616	79.99999999999999	0.550994924939125
107.2826307896561	80.0	0.5468185519781107
104.28263291648544	79.99999999999999	0.5459210285261109
101.39827207406324	80.0	0.5427691992877401
98.64065838321008	80.0	0.5396533260142024
96.02161448648944	80.0	0.5396398151080947
93.55361717407784	80.0	0.5337099286117358
91.24969711927952	80.0	0.529073361423941
89.12328870942521	79.99999999999999	0.5250485345498302
87.1880234413455	80.0	0.5218227390099354
85.45746342523375	80.0	0.5238545279105792
83.94477647184559	80.0	0.5275416941983595
82.66236099002941	80.0	0.531700672073074
81.62143698047126	79.99999999999999	0.532461805226081
80.83162767418058	80.0	0.5280604584687728
80.30056319355683	80.0	0.5260192659244296
80.03354113569137	80.0	0.522221671380268
85.02975542661443	85.0	0.5210320511818977
85.26741153962517	85.0	0.5220147094719997
85.74067596944839	85.0	0.5224044284531227
86.44553677862478	84.99999999999999	0.5242050342391431
87.37617728076032	84.99999999999999	0.5236493914166136
88.52519665147824	84.99999999999999	0.5188250806459149
89.88387293635105	84.99999999999999	0.510529856118972
91.44244806167492	84.99999999999999	0.5057398773241606
93.19041546036684	85.0	0.503900433424303
95.11679390893224	84.99999999999999	0.5061159967450267
97.21037530644028	84.99999999999999	0.5081039501256082
99.45993859062848	84.99999999999999	0.5100395537054737
101.85442612501124	85.0	0.511918512627537
104.3830822913332	84.99999999999999	0.5115684684802728
107.03555650883064	85.0	0.5096604732639443
109.8019744859586	85.0	0.5065612983376091
112.67298231806384	84.99999999999999	0.5038955319596532
115.63976825489664	84.99999999999999	0.4992639584182466
118.69406675928568	85.0	0.4946421860376975
121.82814902459768	84.99999999999999	0.4953189366243103
125.03480354072408	85.0	0.4972330975758126
128.3073096867714	85.0	0.5002822421512798
131.63940674181916	85.0	0.5008220614153286
135.0252601762834	84.99999999999999	0.5011536213799893
138.4594266306796	85.0	0.500415835048979
141.93681860899787	85.0	0.4995770767674234
145.45266960632952	84.99999999999999	0.4989144787970866
149.00250014685395	85.0	0.5006934174654618
152.58208501935633	85.0	0.5035452998744664
156.1874218535394	85.0	0.5094429324244352
159.81470107269993	84.99999999999999	0.5118788032590579
163.46027717911815	84.99999999999999	0.518207079507798
167.12064127125086	84.99999999999999	0.5258012813823383
170.79239465119056	85.0	0.5346338310277035
174.47222335261495	85.0	0.5435086360383588
178.1568734002985	85.0	0.5491668443835966
178.15687340029854	85.0	0.5532661531404628
174.47222335261498	85.0	0.5597970576050965
170.79239465119056	85.0	0.565900001066828
167.12064127125086	84.99999999999999	0.5706732369768319
163.46027717911815	84.99999999999999	0.5715863695837679
159.81470107269993	84.99999999999999	0.5719571158889273
156.1874218535394	84.99999999999999	0.5715384849601489
152.58208501935633	84.99999999999999	0.5679962242672171
149.00250014685398	85.0	0.5654853492405232
145.45266960632952	84.99999999999999	0.5643483194772587
141.9368186089979	85.0	0.563715074389944
138.4594266306796	85.0	0.5635201267372303
135.02526017628347	85.0	0.5617126356298444
131.63940674181913	85.0	0.5629692949359053
128.30730968677136	84.99999999999999	0.5643439600965975
125.03480354072408	85.0	0.562647905589528
121.82814902459768	84.99999999999999	0.5605644558195549
118.69406675928568	84.99999999999999	0.5552457762527168
115.63976825489664	85.0	0.5461228931208657
112.67298231806384	85.0	0.544507630493879
109.8019744859586	84.99999999999999	0.5422151786960644
107.03555650883064	84.99999999999999	0.5408051873628571
104.3830822913332	85.0	0.5389943321130535
101.85442612501124	84.99999999999999	0.5378438305152158
99.45993859062848	84.99999999999999	0.532313650975688
97.21037530644028	84.99999999999999	0.5281988722451145
95.11679390893224	84.99999999999999	0.5241940632495868
93.19041546036686	84.99999999999999	0.524244023466571
91.44244806167497	85.0	0.5209256377788771
89.88387293635105	84.99999999999999	0.5185392436603443
88.52519665147824	84.99999999999999	0.5209596056250607
87.37617728076032	85.0	0.5230801503669522
86.44553677862478	84.99999999999999	0.5255666906496338
85.74067596944839	85.0	0.5236663243343579
85.26741153962517	85.0	0.523213256689982
85.02975542661443	85.0	0.5210166964723223
90.02726644422476	90.0	0.4855067643418374
90.24508741563744	90.0	0.4891357330691841
90.67908527394844	90.0	0.4920928707195069
91.326030065374	90.0	0.4955695874729656
92.18121758900097	90.0	0.4925629131364565
93.23862550858512	90.0	0.49077744111848
94.4911021707992	90.00000000000001	0.4831690022757055
95.9305750039478	90.0	0.4774121305783098
97.54826553902448	90.0	0.4778049715113418
99.33489951466916	90.00000000000001	0.4761095596783198
101.28090279066195	90.0	0.4780908347553604
103.37657645263256	90.0	0.4827725539191339
105.6122471461958	90.0	0.4820384707062264
107.97839103992432	90.0	0.4795533806869181
110.46573171412484	90.0	0.4786778749176232
113.06531364731298	90.00000000000001	0.4770138822863708
115.76855384790892	90.0	0.4750715408899987
118.56727462851892	90.0	0.469618124608801
121.45372063973578	90.0	0.4671221641492906
124.42056316656176	90.0	0.4704796570891948
127.46089442904795	90.0	0.469295926738517
130.56821428832336	90.0	0.4720149257042608
133.736411390592	90.0	0.4731998251705612
136.95974041934556	90.0	0.4755725795771787
140.2327967910935	90.0	0.4759299135694297
143.55048983345245	90.0	0.4728617093172695
146.90801523053702	90.0	0.4727476025443572
150.30082730876018	90.0	0.4726439937769782
153.72461156320142	90.0	0.47523619658257
157.17525768609514	90.0	0.4796454215960548
160.6488332497222	90.0	0.4822535509234836
164.14155811114523	90.0	0.4878255627781997
167.6497795413107	90.0	0.495815465991738
171.1699480321227	90.0	0.5051663207423386
174.69859369886248	90.0	0.5129214557813737
178.2323031690991	90.0	0.5131384104710385
178.23230316909914	90.0	0.5173463645328372
174.69859369886248	90.0	0.5266113761332991
171.1699480321227	90.00000000000001	0.5309153759827132
167.6497795413107	90.0	0.5340502996400406
164.14155811114523	90.0	0.5388455004839581
160.64883324972223	90.0	0.5424627109128182
157.17525768609514	90.0	0.5404963995463109
153.72461156320148	90.0	0.5346418004309564
150.3008273087602	90.0	0.53309671730495
146.90801523053702	90.0	0.5312065165936788
143.55048983345245	90.0	0.5309638248892189
140.2327967910935	90.0	0.533149934287768
136.95974041934562	90.0	0.5311832190540662
133.736411390592	90.0	0.5288383447266338
130.56821428832336	90.0	0.5305964449606222
127.46089442904795	90.0	0.5303546952449586
124.42056316656176	90.0	0.5273167674499021
121.45372063973583	90.0	0.5190679484705658
118.56727462851892	90.00000000000001	0.5113366866039203
115.76855384790892	90.0	0.5087634294488902
113.06531364731298	90.0	0.5083166938987886
110.46573171412484	90.00000000000001	0.507543246704347
107.97839103992432	90.0	0.5044253684055441
105.6122471461958	90.0	0.5022506242983091
103.37657645263256	90.0	0.4968923908365633
101.28090279066195	90.0	0.4927332560647954
99.33489951466916	90.00000000000001	0.4892460529000617
97.54826553902448	90.0	0.4897645129489826
95.93057500394784	90.00000000000001	0.4853076910735684
94.4911021707992	90.0	0.4845981089254296
93.23862550858512	90.0	0.4853293994019012
92.18121758900097	90.0	0.4903501805880452
91.32603006537398	90.0	0.4929255464568838
90.67908527394844	90.0	0.491171593918191
90.24508741563744	90.0	0.4925769668769832
90.02726644422476	90.0	0.487920973682041
95.02498556932252	95.0	0.515311303996333
95.22461965048343	95.0	0.5161791669991708
95.62256059671762	95.0	0.519935295933574
96.21619479318652	95.0	0.5238366878095071
97.0017009098945	95.0	0.5234017576789082
97.9741609258892	95.0	0.5191005220072136
99.12769607297876	95.0	0.5128117371164674
100.45561923684188	95.0	0.5100050176219985
101.9505951945942	95.0	0.5080919223229101
103.60480068636376	95.0	0.506773143267226
105.41007751701002	95.0	0.5076458082922624
107.35807342471284	95.0	0.5103901887952961
109.44036710465544	95.0	0.5104262870937036
111.64857534869702	95.0	0.5083098656076576
113.97444162471368	95.0	0.5053497866899103
116.4099065016736	95.0	0.5037741767910174
118.9471611096973	95.0	0.5024786621179281
121.57868532712769	95.0	0.4984201469130607
124.29727265043928	95.0	0.4981888422801991
127.09604377895974	95.0	0.4995461200870758
129.96845088662533	95.0	0.4984691443788365
132.90827440371183	95.0	0.4990138378814931
135.90961393074886	95.0	0.5010348210136616
138.96687468369285	95.0	0.5031666921706263
142.07475064453044	95.0	0.5033619645628059
145.22820537832214	95.0	0.5017405154220097
148.42245128418824	95.0	0.4991977991588229
151.6529278776745	95.0	0.4980591082673857
154.9152795562587	95.0	0.4983228319044759
158.20533317757597	95.0	0.5015730594320972
161.51907567930556	95.0	0.5076202116884047
164.85263188810646	95.0	0.5155081396908642
168.2022425999174	95.0	0.5256597881818228
171.5642429628461	95.0	0.5343668194036403
174.93504115450466	95.0	0.5434509920704903
178.31109731606645	95.0	0.5461946139484938
178.31109731606645	95.0	0.5494674318520033
174.9350411545047	95.0	0.5539375063662647
171.5642429628461	95.0	0.5588126823134477
168.2022425999174	95.0	0.5618394282222507
164.85263188810646	95.0	0.5676418016625767
161.5190756793056	95.0	0.567966511646865
158.20533317757597	95.0	0.5660562647408816
154.91527955625867	95.0	0.5637247320257529
151.65292787767453	95.0	0.5640429163074466
148.42245128418827	95.0	0.5643930294492213
145.22820537832217	95.0	0.5646390614803041
142.07475064453044	95.0	0.5656783909608022
138.9668746836929	95.0	0.5636790244940835
135.90961393074883	95.0	0.5626909543149465
132.9082744037118	95.0	0.5628162859298749
129.96845088662533	95.0	0.5624792242258465
127.09604377895974	95.0	0.5597114148324952
124.29727265043933	95.0	0.5512356612851379
121.57868532712769	95.0	0.541917433765971
118.9471611096973	95.0	0.5365551368916035
116.40990650167362	95.0	0.532438251402962
113.97444162471368	95.0	0.5301342899742894
111.648575348697	95.0	0.5309436016130639
109.44036710465544	95.0	0.5286147257253138
107.35807342471284	95.0	0.5231886267491933
105.41007751701002	95.0	0.5173848185503478
103.60480068636376	95.0	0.5129248383140859
101.9505951945942	95.0	0.5114301964568024
100.45561923684188	95.0	0.5123531482406777
99.12769607297878	95.0	0.5099719945054765
97.9741609258892	95.0	0.5086953783241926
97.0017009098945	95.0	0.5132965560142605
96.21619479318652	95.0	0.5161959353312522
95.62256059671762	95.0	0.5157235899774415
95.22461965048343	95.0	0.5165644623723389
95.02498556932252	95.0	0.516922012343913
100.02352882484838	100.0	0.5118635202763863
100.21154484210778	99.99999999999996	0.5156526745275419
100.5864390519416	99.99999999999996	0.5185929309128665
101.14591573262004	99.99999999999996	0.5221979352798598
101.8868712305501	99.99999999999996	0.5196242953132572
102.80476305077102	100.00000000000004	0.516910948469128
103.8948476279837	100.0	0.5126887716122722
105.1508568593934	100.0	0.5107188365902531
106.5668405015058	100.0	0.5074916997549962
108.13532007523077	100.0	0.5079752292125953
109.84929083639294	100.0	0.5064495435871847
111.70163175100588	100.0	0.5068001622997029
113.68398819521656	100.0	0.5046702181798078
115.78948729500324	100.0	0.5037734131999865
118.00969754481672	100.0	0.5037705142091025
120.33800978645372	100.0	0.5016920213683036
122.76619340183883	100.0	0.4995364458365394
125.28759652183936	99.99999999999996	0.4922606349109614
127.8958797721683	100.0	0.496853889702849
130.583408746812	100.0	0.4950806220729885
133.34269764885056	100.0	0.4933377818271088
136.17094863057366	100.0	0.4956438682227067
139.06074715446672	100.0	0.4976842220216377
142.0065496953366	100.0	0.4995007062089522
145.00901665740577	100.0	0.5021148710142523
148.0512552321888	100.0	0.4992044230456707
151.1342802336479	100.0	0.4971963542900957
154.25344286276908	100.0	0.4984829967576377
157.40427395839808	100.0	0.5013309631038134
160.58246452461017	100.0	0.5046280487740077
163.78384586857848	100.0	0.5134246402096491
167.00436953883045	100.0	0.5219337608008424
170.2400871924978	100.0	0.5307983940045858
173.48713047097627	100.0	0.5376947014632129
176.74169092487858	100.0	0.544398538519732
180.0	100.0	0.5172684137364468
176.7416909248786	100.0	0.5494894834091798
173.48713047097627	100.0	0.5513040984034064
170.2400871924978	100.0	0.555089233792858
167.00436953883045	100.0	0.5596678745508223
163.78384586857848	100.0	0.5620439110886415
160.58246452461017	100.0	0.5652662974970759
157.40427395839808	100.0	0.565842173898594
154.2534428627691	100.0	0.5643007825598251
151.13428023364787	100.0	0.5653939860829795
148.0512552321888	100.0	0.5636439672800575
145.00901665740577	100.0	0.5656256936223004
142.0065496953366	100.0	0.5622056678220325
139.06074715446675	99.99999999999996	0.5623009784855465
136.1709486305737	100.0	0.5651114007374921
133.3426976488506	100.0	0.5631720388013128
130.58179617396166	100.0	0.558038514550753
127.89431248920268	100.0	0.5543271856574558
125.28658441627633	100.0	0.539285096364957
122.7652166999494	100.0	0.5365035585594836
120.3370712437061	100.0	0.5322173073418118
118.00924877750462	100.0	0.5266532123475784
115.7890604901858	100.0	0.524579705066399
113.68398819521656	100.0	0.5231964590252817
111.70163175100588	100.0	0.5174399119886613
109.84964275825064	100.0	0.5121210334302687
108.135644034592	100.0	0.5073973567291001
106.5671350382341	100.0	0.5061514470487454
105.15138427495982	100.0	0.504150173090746
103.8953107476198	100.0	0.508146073750814
102.80535763018894	99.99999999999996	0.5056329525319693
101.88736247027086	100.0	0.5050181109299005
101.14642921370518	100.0	0.5065087926184544
100.58680805453407	99.99999999999996	0.5079169506949411
100.21178940001532	100.0	0.50989158108566
100.02361799404586	100.0	0.5102805075687181
105.02213536678012	105.0	0.5100057626488426
105.199038813479	105.0	0.5120805306541096
105.55185056361744	105.0	0.5135281632215811
106.07867462987382	105.0	0.5160472070756854
106.7766510236923	105.0	0.514797872421568
107.642092889283	105.0	0.5131700459228197
108.67055401639593	105.0	0.509918257525808
109.85667809666526	105.0	0.5091075021401791
111.19525464051466	105.0	0.5104189572967712
112.679938390234	105.0	0.511694604043949
114.30424642251944	105.0	0.5092566337944229
116.06144185075388	105.0	0.5054645083438478
117.9446256212026	105.0	0.5025220551788193
119.94681898590304	105.0	0.4997755677844173
122.06061396267532	105.0	0.4981248938075736
124.2799006655368	105.0	0.498460966309974
126.59744883808033	105.00000000000004	0.4968814114712683
129.00657160467782	105.0	0.466812914725084
131.5007549843274	105.0	0.4913593243572203
134.07570925271762	105.0	0.4908559898876627
136.71975279580138	105.0	0.4922203955116877
139.430448206572	105.0	0.4926301219896197
142.20212366392602	105.0	0.4967555654275517
145.03487055357593	105.0	0.4980063008352007
147.9124250848504	105.0	0.4990179363183007
150.83517649014806	105.0	0.4987057702371367
153.80404950295556	105.0	0.5005674498256283
156.80279943408866	105.0	0.500780825019424
159.83259917302394	105.00000000000004	0.5027116882158439
162.88903097193295	105.00000000000004	0.5109731483463136
165.97380515836255	105.0	0.5172260137942792
169.07073826042483	105.0	0.5253184306780414
172.18168623779562	105.0	0.5321653479894188
175.30867944236442	105.0	0.5395440317581773
178.4355656834788	105.00000000000004	0.5407241788710655
178.4355656834788	105.00000000000004	0.5443244572920268
175.30867944236442	105.0	0.5450964100700857
172.18168623779565	105.0	0.5497532047774731
169.07073826042483	105.0	0.5505932004257958
165.97380515836258	105.0	0.55613813193278
162.88903097193295	105.00000000000004	0.562009807307129
159.83259917302394	105.0	0.5633052958217024
156.80279943408868	105.0	0.5631557449132062
153.80404950295556	105.0	0.5620633475842134
150.83517649014806	105.0	0.5620971655352343
147.9124250848504	105.0	0.5640811759045834
145.03487055357593	105.0	0.5625588515148269
142.20212366392602	105.0	0.5634294841903084
139.43044820657204	105.0	0.5629883985068785
136.71975279580138	105.0	0.5635053622966386
134.07570925271762	105.0	0.5612754655635162
131.49927652790305	105.0	0.5546299625705894
129.00657160467782	105.0	0.5189244162359342
126.59882806990414	105.0	0.5399172709719464
124.27813554263147	105.0	0.5298381983983246
122.0601924423094	105.0	0.5251315986117343
119.94721940932152	105.0	0.5204007532152398
117.9461375020754	105.0	0.5171684567182615
116.06037944831463	105.0	0.5125855726318704
114.30424642251944	105.0	0.5102603921546829
112.68084582255172	105.0	0.5060914009857429
111.1941559605373	105.0	0.502607427190444
109.8564324364852	105.0	0.4998353967895297
108.67076951958497	105.0	0.5029231365127077
107.64283005796746	105.0	0.5008545931405233
106.77619467077304	105.0	0.4986473723071243
106.0786746298738	105.0	0.4983651502721076
105.55210738453448	105.0	0.5025894628061668
105.19881721519197	105.0	0.5039666074147259
105.02211127291218	105.00000000000004	0.5062342256697858
110.02140607989546	110.0	0.5077336139094675
110.19248083458086	110.0	0.5117208794726567
110.53370737594229	110.0	0.5113541654030063
111.04333911747212	110.0	0.512025115573544
111.71889792353976	110.0	0.5111164142178218
112.556735521496	110.0	0.51089569052623
113.5528608625108	110.0	0.5105922568673035
114.70254166766442	110.0	0.5118669951228426
116.00050460025231	110.0	0.5142007082051941
117.44102665531872	110.0	0.5125305212932245
119.01802636352234	110.0	0.5099500504392501
120.7251518356538	110.0	0.506670996557288
122.5558632400494	110.0	0.502129849119933
124.50388644084288	110.0	0.4983879398572423
126.56178567483056	110.0	0.4960712515175171
128.7232302413996	110.0	0.4952001403007678
130.98159157731092	110.0	0.4933142995788484
133.33033926274618	110.0	0.4908007201496437
135.7630713532029	110.0	0.4883280581320328
138.27594265840548	110.0	0.4861247146837666
140.85614490343767	110.0	0.4873879555668293
143.50198569810428	110.0	0.4899695400608503
146.21291549170485	110.0	0.4924867857633513
148.973155722919	110.0	0.4988608757862945
151.78775319180545	110.0	0.4990626315365032
154.64087690167466	110.0	0.4982806533841803
157.53274593278962	110.0	0.4981339396071436
160.4640154259561	110.0	0.5030251031909555
163.41884042881955	110.0	0.5115713377983777
166.40371041137217	110.0	0.5145066565400808
169.40278885743646	110.0	0.5215684523452542
172.41720058594166	110.0	0.5274089667687536
175.44824950779542	110.0	0.5346241408043279
178.48011335630068	110.0	0.5395967658075519
178.4801133563007	110.0	0.5414299711746192
175.44824950779545	110.0	0.5437043263776862
172.41720058594169	110.0	0.546111321933232
169.40278885743646	110.0	0.5472340362453807
166.40371041137217	110.0	0.5515839183025609
163.41884042881952	110.0	0.5552873463667777
160.46401542595612	110.0	0.5614373008794458
157.53274593278962	110.0	0.5604107119238659
154.64087690167466	110.0	0.5591240946074185
151.78775319180548	110.0	0.5605283128767209
148.973155722919	110.0	0.5645066595096869
146.21291549170488	110.0	0.5643914495007544
143.50198569810428	110.0	0.5610991126859624
140.85614490343767	110.0	0.5623829361834708
138.27594265840548	110.0	0.5606466163401677
135.76260429241358	110.0	0.5539486448412912
133.33169465680692	110.0	0.547404220056704
130.98028560405402	110.0	0.5399900487102557
128.7236478858718	110.0	0.5314462465868861
126.5597921593929	110.0	0.5281883247820964
124.5035079199537	110.0	0.5238473851115854
122.55729152634945	110.0	0.516967481608814
120.72448315532375	110.0	0.5117329161538648
119.01864712820692	110.0	0.5095069810633157
117.43988593126626	110.0	0.506857839486146
116.00050460025231	110.0	0.5026354604091101
114.70346709065616	110.0	0.4991189028715907
113.5524552293872	110.0	0.4984144714353011
112.55708223494806	110.0	0.4982996749466562
111.71832579810103	110.0	0.4966847650469064
111.04345113898526	110.0	0.4993284552498306
110.5341096054613	110.0	0.4980929697794854
110.19242272452476	110.0	0.5006374547410872
110.02145300279084	110.0	0.5037344642920024
115.02067402693116	115.0	0.5048279460269443
115.185906141353	115.0	0.5082359596569646
115.51552023704602	115.0	0.5096884796523017
116.00797036590735	115.0	0.510791777044516
116.66067509025412	115.0	0.5116180466034496
117.47073567167752	115.0	0.5105305173100034
118.4342411111666	114.99999999999996	0.5118240241564682
119.54657046841794	115.0	0.5134682905494439
120.80320732958435	115.0	0.5160869342863932
122.19832620249878	115.0	0.5124513436095314
123.72671096623132	115.0	0.5072967124314599
125.38179148338536	115.0	0.5047254967783098
127.15795387865336	115.0	0.5007902209296566
129.04818634074087	115.0	0.4966557235902193
131.04673975036516	115.0	0.4922400401268554
133.14641415939693	115.0	0.4906444139432994
135.34152987748297	115.0	0.4619756910586984
137.62531728704295	115.0	0.4901027558665466
139.9914696658602	115.0	0.4895988852228989
142.43151869599558	115.0	0.4846619642303117
144.9462090468031	115.0	0.4859270054582757
147.52040353308038	115.0	0.4886049964267968
150.15775118721626	115.0	0.4919190075622177
152.84295151182874	115.0	0.4948460414475317
155.58034589090028	115.00000000000004	0.4981289220961645
158.35454299256727	115.0	0.4992808474990223
161.1704725867526	115.0	0.5025313325102416
164.01269753597091	115.0	0.5053088751543923
166.88133167939637	115.0	0.5083373547161261
169.7767722034575	115.0	0.5148502557229006
172.68355735947543	115.0	0.5227396350626284
175.60754536864448	115.0	0.5311941224423629
178.53327077123257	115.0	0.5370027714969161
178.5332707712326	115.0	0.5406865663901462
175.6075453686445	115.0	0.538820668378203
172.68355735947546	115.0	0.5394249346950525
169.7767722034575	115.0	0.5418761058337299
166.88133167939634	115.0	0.5447888917751079
164.01269753597091	115.0	0.5508943955725105
161.1704725867526	115.0	0.5558482630481955
158.35454299256727	115.0	0.5572498337857441
155.5803458909003	115.0	0.561511465776558
152.84295151182877	115.0	0.5618007187012048
150.15775118721626	115.0	0.5633287677687201
147.52040353308038	115.0	0.5616891021380713
144.94620904680306	115.0	0.5577189245345091
142.43151869599558	115.0	0.5559301121172255
139.9914696658602	115.0	0.5515917209800739
137.6231853211813	115.0	0.5429590974769238
135.34152987748297	115.00000000000004	0.5087643991493292
133.14838363516043	115.0	0.533062735930925
131.04636387875408	115.0	0.5281622861599845
129.0496130526828	115.0	0.5234743471534499
127.15728131260212	115.0	0.5170630592349831
125.38273567307218	115.0	0.5102994618759552
123.72583495691104	115.0	0.5093980624367068
122.19886254668772	115.0	0.5036989057710876
120.80223435920816	115.0	0.4992344565098554
119.54678778315272	115.0	0.4961389745814378
118.43328901424375	115.0	0.493385516757204
117.47073567167752	115.0	0.4923007713003189
116.66134611515449	115.0	0.4941234552412144
116.00786530740996	115.0	0.4942780712192979
115.51582194082808	115.0	0.4928404738531681
115.18582442831604	115.0	0.4953696795714582
115.02071497706284	115.0	0.4989784178724993
120.02056187146086	120.0	0.5043919585533001
120.18490800419276	120.0	0.5115168448551761
120.51280970807512	120.0	0.5111216444503641
121.00259153779264	120.0	0.510862653142972
121.65190235071448	120.0	0.5114782979899324
122.45779824969546	120.0	0.5111830293298228
123.41623321052612	120.0	0.5126617140207371
124.52297158049784	120.0	0.5183178654993745
125.77312240262778	120.0	0.5144260942924174
127.1615967298701	120.0	0.510392853392282
128.68218745348943	120.0	0.5048563229001473
130.32910297374715	120.0	0.5039589899607453
132.0964086590875	120.0	0.4990074956515826
133.97706538532483	120.0	0.4928923388944652
135.96484601103558	120.0	0.4903472424168115
138.05317040217108	120.0	0.4852128988299288
140.2358389297798	120.0	0.4909486229166623
142.50552549792496	120.0	0.4907528577034506
144.8544285618252	120.0	0.4854917792379033
147.28200419532945	120.0	0.483734520370209
149.77344467037028	120.0	0.4867190455050397
152.33125148569226	120.0	0.4891059744512557
154.94038574334635	120.0	0.4922800999192877
157.60399332638193	120.0	0.4953353075152908
160.30689612033186	120.0	0.4977372864001893
163.04796106119545	120.0	0.4989103001475484
165.82642290165583	120.0	0.4978278312465241
168.627000175008	120.0	0.5052173408969024
171.45400004891636	120.0	0.5113626502266165
174.2921118574296	120.0	0.5221979622708166
177.14588623817312	120.0	0.5274340794791652
180.0	120.0	0.5057617566487691
177.14588623817312	120.0	0.5351209905458818
174.2921118574296	120.0	0.5359423908339694
171.45400004891633	120.0	0.5374045298480673
168.62700017500796	120.0	0.5446357548358185
165.82642290165583	120.0	0.5481356569814907
163.04796106119545	120.0	0.5507510322398262
160.30689612033186	120.0	0.5510720824126988
157.60399332638193	120.0	0.5578495202623461
154.94038574334635	120.0	0.5567963605686684
152.33125148569226	120.0	0.5581699619303997
149.77344467037028	120.0	0.5567590283374019
147.28200419532945	120.0	0.5547946514254989
144.8544285618252	120.0	0.5515175317372243
142.50552549792496	120.0	0.5436034184561036
140.23739798527694	120.0	0.5349825630961486
138.05279651516173	120.0	0.526871725352502
135.9659166328754	120.0	0.5276357674670086
133.97604931023454	120.0	0.5224426395367422
132.09672803647135	120.0	0.5186793885473612
130.3279073369841	120.0	0.5123927794138391
128.68218745348943	120.0	0.5053519456197526
127.1626155918666	120.0	0.5016873261003054
125.77289137398584	120.0	0.4976858600259858
124.52359076373666	120.0	0.4934629673662572
123.41569068968634	120.0	0.4913444742516551
122.45795274647544	120.0	0.4901220374737278
121.6513926935909	120.0	0.4867290409702605
121.00259153779264	120.0	0.4886458916514407
120.51309617578536	120.0	0.490359972943683
120.1848476618309	120.0	0.4934034620657241
120.02060362953532	120.0	0.4947634192519562
125.02113854183752	125.0	0.50541178124232
125.1900882906398	125.0	0.5118609252295837
125.52711090934038	125.0	0.5124588840542391
126.03054498000937	125.0	0.5138185309055413
126.69784147451688	125.0	0.515557692758407
127.52555436364284	125.0	0.5147020708122197
128.50994761426634	125.0	0.5150285113788237
129.64624814082353	125.0	0.5170080774138817
130.9290153512768	125.0	0.5119164381913033
132.3529618602471	125.0	0.5042385043193518
133.91176942693383	125.0	0.5025407732463861
135.59869753141862	125.0	0.4976353619251533
137.4075856738286	125.0	0.4947209360484146
139.3312606985485	125.0	0.4914924827870083
141.36268433232902	125.0	0.4861262785110286
143.49438365044864	125.0	0.4931595634632165
145.72065541281825	125.0	0.4933021438471299
148.03178613604427	125.0	0.4898962991358594
150.4221090226416	125.0	0.4890744163860136
152.8845887557296	125.00000000000004	0.4881722808520209
155.41226707816844	125.0	0.4891163557056216
158.00255679555713	125.0	0.4908295235852829
160.6401918188483	125.0	0.4932968093115639
163.32268082780428	125.0	0.4934038964266581
166.04342850976045	125.0	0.4896587668224584
168.7959220743151	125.0	0.496449705304547
171.57372149426791	125.0	0.5039920781029052
174.3750443718708	125.0	0.5124493368006272
177.18438023332803	125.0	0.5190472852295225
180.0	125.0	0.4986305287263941
177.18438023332806	125.0	0.5350224822853666
174.3750443718708	125.0	0.5384299134143594
171.57372149426791	125.0	0.5397764850698381
168.7959220743151	125.0	0.5453468679940252
166.04342850976045	125.0	0.5470643861848937
163.32268082780428	125.0	0.5477279192461685
160.6401918188483	125.0	0.5490305057861337
158.00255679555713	125.0	0.5482618072341664
155.41226707816847	125.00000000000004	0.549115865575876
152.88458875572957	125.0	0.5481683289798034
150.4221090226416	125.0	0.5473657425401514
148.03178613604427	125.0	0.5438074121830064
145.72065541281825	125.0	0.5380579287838834
143.49581269443658	125.0	0.5327223738549607
141.3609776059831	125.0	0.5198373766776283
139.3302878843879	125.0	0.518607243145438
137.40727963708545	125.0	0.5152404806830778
135.59898418963792	125.0	0.5118384117463771
133.9123017546745	125.0	0.5066258010764385
132.35394020936727	125.0	0.5001953362033649
130.92812751243156	125.0	0.4986809652967606
129.64565299724953	125.00000000000004	0.4961937640687191
128.50977371072247	125.0	0.4871783794712379
127.5257029790363	125.0	0.4863909150503453
126.69808671090944	125.0	0.4828794234180478
126.03092905490652	125.0	0.4841175665552847
125.52683523651564	125.0	0.4864689853171658
125.18998455963452	125.0	0.4904370824705381
125.02112745831391	125.0	0.4968384248711204
130.021019176384	130.0	0.5058640347580464
130.18900886302654	130.0	0.5120323816686392
130.524085839649	130.0	0.5148619022274838
131.0246146528303	130.0	0.5170860944853357
131.68801237196837	130.0	0.5168831410696395
132.51081199371433	130.0	0.5152364351553576
133.48922011371477	130.0	0.5145457938580772
134.6182258554598	130.0	0.5136881467741298
135.89288631075857	130.0	0.5085663228684771
137.3070002638398	130.0	0.5065442932144599
138.85476613952852	130.0	0.5009854753616987
140.52937121625587	130.0	0.4934623250171364
142.32363413908894	130.0	0.4895577376822983
144.23099725818147	130.0	0.4907077712495973
146.24358922617077	130.0	0.4916198716609797
148.35464608064504	130.0	0.4949213472777515
150.55570811830086	130.0	0.491790233104106
152.8410249392978	130.0	0.4892835104852013
155.2021055599896	130.0	0.4898221543868936
157.6314922743685	130.0	0.487862144571135
160.12177065574093	130.0	0.4876468729187234
162.66158649471117	130.0	0.4891927764426416
165.25156086130596	130.0	0.4881773316534796
167.88053745900814	130.0	0.4891108503345607
170.5413341163043	130.0	0.4947473331248775
173.22682021415224	130.0	0.5020723921476588
175.92990786836648	130.0	0.5114168853870801
178.6435411164083	130.0	0.5209320322003377
178.64354111640833	130.0	0.5313347621645754
175.9299078683665	130.0	0.5372175660718227
173.22682021415224	130.0	0.5411501966272195
170.5413341163043	130.0	0.5399830051502048
167.88053745900814	130.0	0.5452636449053373
165.25156086130596	130.0	0.5486851366386544
162.66158649471117	130.0	0.5463095229062365
160.12177065574096	130.0	0.5448700010514065
157.63149227436847	130.0	0.5437784048964761
155.2021055599896	130.0	0.5408405357659328
152.8410249392978	130.0	0.5382699232298412
150.55570811830086	130.0	0.5358037676585027
148.3536392521044	130.0	0.5311863575684577
146.24230555213836	130.0	0.5246522838044079
144.23221760045251	130.0	0.5156048908886818
142.32449843026944	130.0	0.5141826267093362
140.5296412049006	130.0	0.5091944465733976
138.8547661395285	130.0	0.5044972781795951
137.3067697292149	130.0	0.5006421795926655
135.89225846358732	130.0	0.4976092729882404
134.61747749801506	130.0	0.4928879175115518
133.48987631744515	130.0	0.4874044002718404
132.51123263306624	130.0	0.4831256803855329
131.6881280661593	130.0	0.4812254732913102
131.0246146528303	130.0	0.4820386115375262
130.52402079611142	130.0	0.4859834371016217
130.18889530586353	130.0	0.4912719467291553
130.02096298234753	130.0	0.4978614581303952
135.0225108272542	135.0	0.5071845785502079
135.2023960103758	134.99999999999997	0.513052248423442
135.56115971209258	135.0	0.5175281771302658
136.09675651942416	135.0	0.5170759391124591
136.80617248322238	135.0	0.5168163794149138
137.68547326717783	135.0	0.5201775796714098
138.72971164142356	135.0	0.5164915533670651
139.93362031665518	135.0	0.5097792815287556
141.2908076966991	135.0	0.5041809274297441
142.79441561430852	135.0	0.4981312634927201
144.43707202957668	135.0	0.492660370265942
146.2107176306134	135.00000000000006	0.4891709452318562
148.10771196225733	135.0	0.4872747827000681
150.11939947524496	135.0	0.4926874895791093
152.2362437492664	135.0	0.4941230111900073
154.45161026198002	135.0	0.4925552607602088
156.75547342914297	135.0	0.4907830700217597
159.13892592812996	135.0	0.4889373774031723
161.59303977455508	135.0	0.4888686914442355
164.10888996541885	135.0	0.4860358001063602
166.6775706472745	135.0	0.4874595148862879
169.28647713953526	135.0	0.4900409211957095
171.93417641699276	135.0	0.4920667036264373
174.6081839943718	135.0	0.5020023855749481
177.29971396351917	135.0	0.5124400174339215
180.0	135.0	0.4968957261711689
177.29971396351917	135.0	0.5347618668534984
174.6081839943718	135.0	0.5423755654692995
171.93417641699276	135.0	0.5438185564574188
169.28647713953526	135.0	0.5436578021590297
166.6775706472745	135.0	0.5477072190383666
164.10888996541885	135.0	0.5467170235868525
161.59303977455508	135.0	0.5398888147340783
159.13892592812996	135.0	0.5346195291682487
156.75547342914297	135.0	0.5348204244360225
154.45161026198002	135.0	0.5279240716221126
152.2362437492664	135.0	0.5250692335778975
150.11822868841267	135.00000000000006	0.5196162501066566
148.1090972878687	135.0	0.5091479131834233
146.2117584908592	135.0	0.5097403641372809
144.43755641290153	135.00000000000006	0.5031311383965066
142.79463865002333	135.0	0.4989609194527395
141.2908076966991	135.0	0.4973225002070801
139.93343875652909	135.0	0.4953643391189871
138.72939286909516	135.0	0.4872132179081321
137.68492776903338	135.0	0.4827586185503119
136.80560935285052	135.0	0.4811209771122812
136.097109621394	135.0	0.4819948550768609
135.56134995457333	135.0	0.4900250659266384
135.202472397716	135.0	0.4945913811719549
135.02251848069486	135.0	0.5022517781271512
140.0232905073048	140.0	0.5112074580697054
140.20938218401676	140.0	0.5173361968803584
140.58045195577512	140.0	0.5200991738875352
141.13419624605382	140.0	0.5214915840439015
141.86711846621316	140.0	0.5233216583338203
142.774984467503	140.0	0.5236156921408011
143.8521698321743	140.0	0.5139668664263293
145.09269000138644	140.0	0.5082473579736896
146.4891719111113	140.0	0.4993085694384114
148.03424221101375	140.0	0.4937392330714523
149.71939936933887	140.0	0.4893389794953587
151.53557297671566	140.0	0.4887503619076039
153.47400643937382	140.0	0.4910813716720332
155.52354075617325	140.0	0.4938822601339314
157.67704937186264	140.0	0.4913269514042843
159.92323070069963	140.0	0.4895203431715718
162.25194988069566	140.0	0.4890235777196642
164.65297891257794	140.0	0.4891146122482041
167.11603047010084	140.0	0.4889322501981136
169.63078313177968	140.0	0.4890094236084458
172.18689902321395	140.00000000000003	0.4908548749290512
174.7740350002143	140.0	0.4969630671143817
177.38184859460964	140.0	0.5080234616292226
180.0	140.0	0.4945675816019622
177.38184859460964	140.0	0.5355358187057232
174.77403500021433	140.0	0.5402667133050126
172.18689902321398	140.00000000000003	0.542383359005415
169.63078313177968	140.0	0.5458589815339907
167.11603047010087	140.0	0.545474434501892
164.65297891257794	140.0	0.5423731310772387
162.25194988069566	140.0	0.534640264581921
159.92323070069966	140.00000000000003	0.5271665662214893
157.6770493718627	140.0	0.5252860624226507
155.52354075617325	140.0	0.5204100986003947
153.47270340416603	140.0	0.5142284703768681
151.5367994950344	140.00000000000003	0.5045530011334692
149.72031442412757	140.00000000000006	0.5044909191181242
148.03508637964129	140.00000000000003	0.4996315957467311
146.48994070653742	140.00000000000003	0.4940743870438127
145.09320691920385	140.0	0.4955799313166579
143.85262416478062	140.0	0.4924212859271432
142.7752438925228	140.0	0.4841263450224705
141.86733289952085	140.0	0.4827368631389499
141.13428032596138	140.0	0.4848616171570801
140.58051238583303	140.0	0.4920337672747668
140.20941859215168	140.0	0.4966224652902954
140.02329293960793	140.0	0.5061831953900873
145.02526489505317	145.0	0.514982573919097
145.22710565056215	145.0	0.5222663930042954
145.62936677898503	145.0	0.5237317608418564
146.22906502655195	145.00000000000003	0.5261518647244204
147.02196371491215	145.0	0.526901512472737
148.0026130384026	145.0	0.5184240431081569
149.16400086604287	145.0	0.5063949323499737
150.49851521417514	145.00000000000003	0.4952081241375989
151.99698305788783	145.0	0.4868395244807428
153.6500335450192	145.00000000000003	0.4878692539327051
155.44682653335255	145.00000000000003	0.4606076940588119
157.37647439318454	145.0	0.4918086341903194
159.426904681525	145.0	0.4964992027957902
161.58682822921094	145.0	0.4909139452759198
163.8463884648304	145.00000000000003	0.4892502381432956
166.18774843736742	145.0	0.490825853571182
168.60074379992002	145.00000000000003	0.4899778242605807
171.07249548003958	145.00000000000003	0.4875954450488984
173.59002906850984	145.0	0.4923757317375992
176.14030578910442	145.0	0.499222402941241
178.7102462084319	145.0	0.5115110414441224
178.7102462084319	145.0	0.5272628299233171
176.14030578910445	145.0	0.5330349263845552
173.59002906850984	145.0	0.5404225247919359
171.0724954800396	145.00000000000003	0.54260241102615
168.60074379992002	145.00000000000003	0.5424865941785093
166.18774843736742	145.0	0.5363878059475871
163.8463884648304	145.0	0.5269010396060119
161.58682822921094	145.0	0.5219713791603452
159.426904681525	145.00000000000003	0.5199364168353723
157.376241952946	145.00000000000003	0.5154565515101757
155.44682653335255	145.0	0.4775482481250734
153.6502349959204	145.0	0.5025779747882957
151.99753516514517	145.0	0.4987347359808408
150.49917698473772	145.0	0.4930820740063259
149.16341786420494	145.00000000000003	0.4919407698550133
148.00223776331123	145.0	0.4912682423776691
147.02186014079635	145.0	0.4854897250078277
146.22906502655192	145.0	0.4887787772041144
145.62942529873968	145.0	0.4927904123536363
145.22721150253307	145.0	0.4977785856800922
145.02531561118874	145.0	0.5079202491479469
150.02922308761555	150.0	0.5166713494932419
150.26260270445914	150.00000000000003	0.5255835546107385
150.72721095782106	150.0	0.5294958347967256
151.4187906898216	150.00000000000003	0.5317786622703657
152.33106530179325	150.0	0.5212289038412551
153.45586201119238	150.00000000000003	0.5031663587923897
154.7832642620757	150.00000000000003	0.4917101655560644
156.30178473408097	150.0	0.4856517857406097
157.99855002643702	150.0	0.4859424478511173
159.85948849017544	150.0	0.4909603677736548
161.8695137028553	150.0	0.4939942955420625
164.01269753597091	150.0	0.4924432059901163
166.2724284544048	150.00000000000003	0.488086647235925
168.63155242758307	150.0	0.4928521066866541
171.07249548003958	150.0	0.4880019687138744
173.57736836820646	150.0	0.486069699820549
176.12805508840108	150.00000000000003	0.4958731117932786
178.70628788217604	150.0	0.5067822106151605
178.70628788217604	150.0	0.5243377485926736
176.1280550884011	150.00000000000003	0.535092822335678
173.57736836820646	150.0	0.540330857868705
171.0724954800396	150.00000000000003	0.5430297168896389
168.6315524275831	150.0	0.5384199449178527
166.27242845440475	149.99999999999997	0.5276295949871965
164.01269753597094	150.00000000000003	0.5211107017938305
161.8695137028553	150.0	0.5149242908758649
159.85948849017544	150.0	0.5086313534655263
157.99855002643704	150.00000000000003	0.5032639642971354
156.301784734081	150.0	0.500841356965588
154.7832642620757	150.00000000000003	0.4920631766219334
153.45586201119238	150.00000000000003	0.4910151579165477
152.33106530179325	150.0	0.4935253980595117
151.4187906898216	150.00000000000003	0.4938090734520546
150.72721095782106	150.0	0.4970778224089984
150.26260270445914	150.00000000000003	0.5028466387369367
150.02922308761555	150.0	0.510531019917838
155.03260579975284	155.00000000000003	0.5202372060797378
155.29286001735736	154.99999999999997	0.5320920220472712
155.81033685691432	154.99999999999997	0.5348489403079025
156.57899164976354	154.99999999999997	0.5266615947093454
157.5899338066162	155.00000000000003	0.5134930588772741
158.83160980965255	155.0	0.4944097410365053
160.29003468779152	155.0	0.4871787955203092
161.949052429667	155.0	0.4868326913230832
163.79061124910126	155.00000000000003	0.4939625241273927
165.79450376046142	155.0	0.4951240778290957
167.9420819843602	155.0	0.4887778118758714
170.20753252856073	154.99999999999997	0.4909053845571301
172.56967796218856	155.0	0.4871549991474239
175.0048925341267	154.99999999999997	0.4860580828513846
177.49123256218152	155.0	0.4964292882767986
180.0	155.00000000000003	0.4847745256417476
177.49123256218152	155.0	0.5294293930178191
175.0048925341267	154.99999999999997	0.5374730269359003
172.56967796218856	154.99999999999997	0.5442226081421992
170.20753252856076	155.00000000000003	0.5388116215632075
167.9420819843602	154.99999999999997	0.5271370203882448
165.79450376046142	155.0	0.5184124354763543
163.79061124910126	155.00000000000003	0.5100272623829466
161.94950540423386	154.99999999999997	0.5069576200977729
160.28949682619515	155.0	0.5016660814423688
158.8314933400172	155.00000000000003	0.4913831009305808
157.59012815182825	155.00000000000003	0.4925597911652444
156.57937551330187	155.0	0.4956231366612521
155.81022589613758	155.0	0.5048714483208135
155.29289356946353	155.0	0.5078833007315956
155.03264510971132	155.0	0.5135201179208593
160.03986988154873	160.00000000000003	0.5251070307490918
160.35779852317577	159.99999999999997	0.5373964821408724
160.9881925949496	160.00000000000003	0.5309323945372117
161.9202778566176	160.00000000000006	0.5101916069284657
163.1382605758388	160.00000000000003	0.4955527052410605
164.6217348989424	160.00000000000003	0.4867371087543982
166.3461756125415	160.00000000000003	0.4934014247989768
168.28348348169283	160.00000000000003	0.4963035694195502
170.40255239369932	160.00000000000003	0.4924356359316787
172.6698331067779	160.00000000000009	0.4920138571385193
175.04987618235907	160.00000000000006	0.4865515526722589
177.50584526220334	160.00000000000003	0.4923695033593894
180.0	160.00000000000003	0.483522553411408
177.50584526220334	160.0	0.5290906581658655
175.04987618235907	160.00000000000006	0.5386428657142895
172.6698331067779	160.00000000000003	0.5413118746558072
170.40255239369935	160.00000000000003	0.5314342881601626
168.28348348169283	160.00000000000003	0.5184296327033577
166.3461756125415	160.00000000000003	0.5134250730577294
164.6217348989424	160.00000000000003	0.506391637641394
163.1382605758388	160.00000000000003	0.4907183432732766
161.9202778566176	160.00000000000003	0.4939257450869001
160.98819259494962	160.00000000000009	0.5018445381981409
160.35779852317577	160.0	0.5091292522284425
160.03986988154873	160.00000000000006	0.5138402150665767
165.0515258917328	165.0	0.5294236067683741
165.46151288935224	165.00000000000006	0.5342171912911103
166.26974349139843	165.0	0.5116550940353085
167.45329497730555	165.00000000000003	0.4949444538991619
168.97863211047894	165.00000000000003	0.491925140177231
170.8031734770199	165.00000000000006	0.4982614174595806
172.87681488361602	165.0	0.4991653721097304
175.14253536452892	165.0	0.4889508424231051
177.53759751208088	165.00000000000006	0.4921624365258381
180.0	165.0	0.4840672102684305
177.53759751208088	165.00000000000009	0.5327998634711826
175.14253536452892	165.00000000000009	0.538696592985352
172.87681488361602	165.00000000000006	0.5349078035637168
170.80317347701987	165.0	0.5215824226473803
168.97836567427763	165.00000000000006	0.5100581241914148
167.4535822702832	165.00000000000003	0.4920794200418351
166.2698491134296	165.0	0.4978776798482804
165.46148058805457	165.00000000000003	0.5068389874238535
165.0514856763037	165.00000000000003	0.5062544359741054
170.07309325128963	169.99999999999997	0.5363334182454809
170.65131945988503	169.99999999999997	0.5194628688313639
171.77355012706505	169.99999999999997	0.4926118668760536
173.37348926487954	170.00000000000014	0.4986806254315372
175.35775099109003	169.99999999999997	0.5009252858679464
177.6099016806437	170.00000000000006	0.4948367946283276
180.0	170.00000000000003	0.4882278769850906
177.6099016806437	170.00000000000006	0.5336099648676325
175.35775099109003	170.00000000000003	0.536188196096365
173.37329322854504	170.00000000000003	0.5192637515769923
171.77350048927354	170.00000000000003	0.4968784447141624
170.6513814786296	170.00000000000003	0.4987343804253875
170.07313543691257	170.00000000000006	0.5058227288574199
175.12543430774355	175.00000000000017	0.5361592089864833
176.09132887974525	175.00000000000009	0.4870875175993664
177.8310839761932	175.00000000000009	0.4965479925940611
180.0	175.00000000000009	0.4921952808496511
177.83108397619316	175.00000000000009	0.5356516094839354
176.0912472447413	175.00000000000017	0.5034836840469309
175.12539545107808	175.00000000000009	0.5022865535161949
180.0	180.0	0.417635101472366
4.999999999999906	0.0	0.8195316437202731
31.10865097973356	4.999999999999773	0.60497280639826
82.26807175863752	4.9999999999998455	0.5223785357748223
133.6167753589103	4.999999999999773	0.5049466958913967
175.00476191016023	4.999999999999773	0.5046069323260145
123.62850931030395	4.9999999999998455	0.4893726473464868
72.28959711175736	4.999999999999992	0.5211696119435091
21.298621555186656	4.9999999999997	0.6425071724229167
21.31356456809271	9.999999999999975	0.6281978360038288
47.54180818734421	9.999999999999975	0.5636558835120016
74.80534493854958	9.999999999999975	0.5253834878194747
102.27615545511183	9.99999999999994	0.52118915214949
129.8250130328331	9.999999999999975	0.5082188927006703
157.39748199876024	9.999999999999975	0.5051766207076135
175.01903852437553	9.99999999999994	0.510749994630553
147.43786249893205	9.99999999999994	0.4991257696687532
119.87352551750006	9.999999999999975	0.4935155054295213
92.34093590014984	9.999999999999975	0.5029536440981511
64.92140887139122	9.999999999999902	0.5359459940495153
37.83857037993419	9.99999999999994	0.5830727996605698
13.346291620367678	10.000000000000012	0.6937311173470411
20.81559140757433	14.999999999999996	0.6345148182195692
36.54504027594189	14.999999999999943	0.5813129788234146
54.327748657608005	14.99999999999997	0.5453184921548634
72.67127058628772	14.999999999999922	0.5297670409181523
91.23476708626714	14.999999999999996	0.5197165524524128
109.90507380266992	14.999999999999943	0.5154462011653499
128.63597467443913	14.999999999999943	0.5107475968675592
147.39926111268562	14.999999999999996	0.508868494399778
166.16992959713554	14.999999999999943	0.5158471714518399
175.04280251209067	14.999999999999996	0.5138342119182412
156.25789219264863	14.99999999999997	0.5079462109478566
137.49482905170117	14.999999999999996	0.5022957998589663
118.74629446099918	15.000000000000018	0.4979117276851814
100.0416323871593	15.000000000000018	0.5055373726548492
81.41606454438283	15.000000000000018	0.5235818424018487
62.95412172428685	14.999999999999922	0.5398680289587621
44.83143183490756	14.999999999999996	0.5713233778350387
27.7552032339716	14.99999999999997	0.611134024437283
15.648215088029598	14.999999999999922	0.6706009011600945
23.39496691192956	20.00000000000001	0.6238007292455368
33.17129897116584	19.99999999999994	0.588741103200683
45.42851437967034	20.00000000000001	0.5610081315993553
58.629675941420295	19.99999999999997	0.5422497789099174
72.25792912547038	19.99999999999997	0.5328649446283319
86.10918299990072	19.99999999999994	0.5297282123587158
100.08913262213017	20.0	0.5287695291810881
114.14848862092636	19.99999999999996	0.5122940195072465
128.25882544786103	19.99999999999994	0.5100951215977837
142.40229647241873	19.99999999999994	0.5091926558422292
156.56674281342438	19.99999999999997	0.5146292932561537
170.74312099163268	19.99999999999996	0.5223138328885726
175.07600838313252	19.99999999999996	0.5220305682284146
160.89751236273528	19.99999999999997	0.5139687284492732
146.72855836852446	19.99999999999997	0.5111420873669756
132.5775695448637	19.99999999999997	0.5088654749284616
118.45554488391512	20.0	0.5073501673783125
104.37821767065306	19.99999999999997	0.5090028018186898
90.37003199587888	19.99999999999997	0.5149455410620782
76.47224881557905	20.0	0.5310880439103013
62.76131434512403	19.99999999999996	0.5446773703415646
49.39602751834056	19.99999999999996	0.5636628118840182
36.758326350171046	20.0	0.5910783714306571
25.9374707617848	19.99999999999997	0.6218270743984061
20.11941236126325	19.99999999999997	0.6391452027437948
27.201482829047173	25.000000000000004	0.6118116031623562
33.46030080807766	25.000000000000004	0.5903614488587334
42.00756432203488	25.000000000000004	0.5659334915800084
51.71995536043147	25.000000000000004	0.5504556493073319
62.051750259703134	25.000000000000004	0.5416717802633148
72.73831736107087	24.99999999999999	0.5326872540983485
83.6424759877525	24.99999999999997	0.5333526231185592
94.6876294874747	25.000000000000018	0.5355974756740267
105.82802887836496	24.99999999999999	0.5252022425671087
117.03178340522408	24.99999999999999	0.5151859092614797
128.2921112471464	24.99999999999999	0.5104942339998368
139.57602611674704	24.999999999999943	0.5126960747259505
150.88315774265192	24.99999999999999	0.5179833371686848
162.20567472849464	24.99999999999997	0.5214289160890959
173.54685125431456	24.99999999999997	0.5299704766199774
175.11859257866368	24.99999999999999	0.5317537268479725
163.7864048262662	24.99999999999996	0.5236026277926891
152.4525306910917	24.99999999999999	0.5187098937107247
141.14283592058865	24.99999999999999	0.5167273245588808
129.8551632410318	24.99999999999999	0.5131427763632745
118.59918259286688	24.99999999999997	0.5101647973317724
107.3782563024088	24.99999999999999	0.5128198494832815
96.23008410810526	24.99999999999997	0.5176916000916906
85.1722940471581	24.99999999999999	0.5301407214511779
74.2383101052554	24.99999999999999	0.5401432844625049
63.517982219113634	24.99999999999997	0.5480530534473727
53.12771754514376	24.99999999999999	0.563391236487154
43.30778598857327	25.000000000000004	0.5775433216403234
34.54306866894684	24.99999999999999	0.6010344975196439
27.871120256010528	25.000000000000004	0.6156616741361497
25.01290981547185	24.99999999999999	0.6153265919658434
31.58644830271882	30.000000000000004	0.6014350643679439
35.927720259662685	29.99999999999998	0.5856832227152295
42.18116235799823	30.000000000000004	0.5675408766643466
49.628433809184536	29.99999999999998	0.5522333983691002
57.80911126610887	29.999999999999964	0.5439425657022345
66.45188440657516	30.0	0.5349069989885293
75.39689266175287	29.99999999999998	0.5331017723767048
84.54703078226238	29.999999999999964	0.5328653081070335
93.84096571625814	29.99999999999998	0.5334295581531152
103.23839622772998	30.000000000000004	0.5296499421973357
112.71182523826675	29.99999999999998	0.5206603016162085
122.24181196514478	30.000000000000004	0.5165089128336859
131.81413053847385	29.99999999999998	0.5115407422267442
141.41800572805818	29.99999999999998	0.5144729845622239
151.04497562814015	30.000000000000004	0.5181187090546782
160.6881283895767	30.0	0.5240671494146062
170.34156531491993	29.99999999999998	0.5351223910315879
180.0	29.999999999999964	0.5398880660751968
170.34156531491996	30.0	0.5387233088544116
160.68812838957672	30.000000000000004	0.5295727208535822
151.04497562814018	30.000000000000004	0.5206120923009707
141.4180057280582	29.99999999999998	0.5233023720364751
131.81413053847385	29.99999999999998	0.5184403636162326
122.2418119651448	29.99999999999998	0.5164358185530836
112.71182523826675	29.99999999999998	0.5142035247235628
103.23839622772996	29.999999999999964	0.5173540416511104
93.84096571625813	29.99999999999998	0.5178031748154385
84.54703078226238	29.99999999999998	0.5306596850081092
75.39689266175293	30.0	0.5438832631932436
66.45188440657516	30.000000000000004	0.5512236013688845
57.80911126610887	29.999999999999964	0.5607921925546812
49.628433809184536	29.999999999999964	0.5697685040892401
42.18116235799827	29.999999999999964	0.5825773277487173
35.927720259662685	29.99999999999998	0.5965674110247462
31.586448302718868	29.99999999999998	0.601771473609269
29.99999999999994	29.999999999999964	0.5985598253188417
36.17353987016072	35.0	0.5919876071687724
39.16476297022802	34.99999999999999	0.5805263914681253
43.6068708730795	35.0	0.5669289830395502
49.10634693329488	35.000000000000014	0.5528396167002312
55.348541989061	34.99999999999998	0.5434848704078794
62.109951971844566	34.99999999999998	0.5361115053437476
69.23641606166775	34.99999999999999	0.5332166999238285
76.62660597077675	34.99999999999999	0.5325041508349745
84.20857211453954	35.0	0.5294562369823934
91.9352867544865	34.99999999999999	0.5289509018694921
99.7703043089813	34.99999999999999	0.5267583909548857
107.6893579271394	34.99999999999999	0.5245522562934373
115.67188104925258	35.0	0.5181995732913197
123.7064492734116	34.99999999999998	0.5167550482324907
131.79052454041857	35.0	0.5117531504150289
139.89645300868787	35.000000000000014	0.5134360949262795
148.02644780447224	34.99999999999996	0.5125994991446096
156.17447643182226	35.0	0.5167821071848481
164.33532128238284	35.000000000000014	0.5279959279810508
172.5043171805335	34.999999999999964	0.5402743273473128
179.3228613567356	35.0	0.5473380604319956
171.140849198983	35.0	0.5466748257304972
162.97290593454923	34.999999999999964	0.5369984146134852
154.8138632499545	34.99999999999996	0.528198759211531
146.66846265188377	35.0	0.5298078510064688
138.54203777828187	34.99999999999999	0.5296974426321681
130.44078759787942	35.000000000000014	0.5258545249040399
122.37213285921824	34.99999999999996	0.521308571057166
114.33586096677524	34.99999999999999	0.5155905181600333
106.36222048914888	34.99999999999999	0.5165421878494454
98.45666903728252	35.0	0.5181381956845171
90.6388155726717	34.999999999999964	0.5252332796619333
82.93514728820915	34.99999999999998	0.5367316381810453
75.38226668960331	34.99999999999996	0.5461674884410477
68.03191251782481	35.0	0.5536956442963593
60.950751433017615	34.99999999999999	0.5610121035939963
54.2652546604127	34.999999999999964	0.5663755989509512
48.12985241242633	34.99999999999996	0.5729349905104866
42.78296394509166	34.99999999999999	0.5786165093324368
38.55498158325442	34.999999999999964	0.5900851320590322
35.84474622938853	34.99999999999999	0.588873482105428
35.00697538947191	34.99999999999999	0.5910344403011586
40.92397224647039	39.99999999999999	0.5832051390488427
43.13627922039321	39.99999999999999	0.573226677419146
46.46745967319697	39.999999999999964	0.5634832699009787
50.69686191442803	39.99999999999999	0.5509756187528756
55.61871458880333	40.000000000000014	0.5408158164827928
61.066269518632616	39.99999999999997	0.5388298648759486
66.90925895777166	39.99999999999999	0.535608116987649
73.05336629606118	39.99999999999999	0.5310699141938237
79.42642615929284	39.99999999999999	0.5255901805224013
85.9780381282441	39.99999999999999	0.5247825218700444
92.66864283427128	40.00000000000001	0.5206863954516171
99.46817424051484	39.99999999999999	0.5199924027372776
106.35613537767416	39.99999999999997	0.5191785042435149
113.30981886309532	39.99999999999999	0.5143949042672554
120.3247239006144	39.99999999999997	0.5131377287793898
127.3854543963428	39.99999999999997	0.5102478165952656
134.4831605048722	39.99999999999997	0.5071669323649601
141.61051002721734	39.99999999999999	0.5085499905493897
148.7613092604761	39.99999999999999	0.5099737358788446
155.9302143517227	39.99999999999999	0.5122137553853434
163.11250624461852	39.99999999999999	0.5248051922146514
170.3039099429778	39.99999999999999	0.5385058939046512
177.5004438925894	39.99999999999999	0.5469761999991098
175.30171140995614	39.99999999999999	0.550608729939391
168.10633443274546	40.000000000000014	0.5453559317528937
160.91728102478132	39.99999999999999	0.5361500593723105
153.7386077432163	39.99999999999999	0.5318969005111016
146.57470810585102	39.99999999999999	0.5314134638334063
139.4304711302597	39.99999999999999	0.5315530436431377
132.31147390806424	39.99999999999997	0.5293049963318254
125.22422374645583	39.99999999999999	0.528840908068997
118.17647116778244	39.99999999999999	0.5199312409000452
111.17762369230957	39.99999999999999	0.5164256976077134
104.23930320454012	39.99999999999997	0.5170947025391429
97.37610883052216	39.99999999999999	0.51834323214685
90.61544193132124	39.99999999999999	0.5274457717763802
83.96375243134351	39.99999999999999	0.5353187063749836
77.46170698446842	39.99999999999999	0.5459521534894074
71.15165381350982	39.999999999999964	0.5526400785268591
65.09068768037908	39.99999999999997	0.5599776224728946
59.356315140246416	39.99999999999999	0.5596921542053456
54.05364230362821	39.99999999999997	0.5647346444587881
49.32306108714084	39.99999999999999	0.5674551241986094
45.34480931789197	39.99999999999999	0.5744126945204568
42.33220307991015	39.99999999999999	0.5798989807240199
40.5017894366395	39.999999999999964	0.5811677094456936
40.0164071839243	39.99999999999999	0.58051732123627
45.75992367918112	45.0	0.5739885372264012
47.49052504202549	45.0	0.567955305803079
50.11167740263027	45.00000000000001	0.5576389582875472
53.49218146755191	44.99999999999998	0.5468169806622688
57.497760435083606	45.00000000000001	0.5395072742758245
62.00680055402431	44.99999999999998	0.5415412071299198
66.91620570085239	45.00000000000001	0.5380349852780287
72.14477260509274	45.00000000000001	0.5344452662266976
77.62667248427536	44.99999999999999	0.5262897574740731
83.31101320551981	45.0	0.5206098850153164
89.15811564202447	45.0	0.5185182898249915
95.13608295897464	44.99999999999999	0.513276167864915
101.22216541327434	45.0	0.5130534359842903
107.39610381626046	45.00000000000001	0.5134367122599133
113.63964578796572	45.00000000000001	0.5094720346769515
119.946356397955	44.99999999999998	0.5073423922686919
126.30232686694056	44.99999999999999	0.5060241147664727
132.698916980628	44.999999999999964	0.5041337677064449
139.12884071055575	45.00000000000002	0.5036598282656956
145.58586125473005	45.00000000000001	0.5076245929011529
152.06455184995716	44.99999999999999	0.5076446807180942
158.55089466297002	45.0	0.5130196835091934
165.05895192668876	45.00000000000002	0.5283068719587339
171.57552406044098	45.0	0.542258543730251
178.09682317669154	44.99999999999998	0.5510211765398105
175.38081713260584	45.00000000000001	0.5523611681449176
168.86103619765137	45.00000000000002	0.551663902921304
162.34753930131546	45.00000000000001	0.5433811437431252
155.84419405586598	45.0	0.5386039483769164
149.35513510978438	44.99999999999998	0.535462134113449
142.8940318978298	45.00000000000001	0.536432981077355
136.4475942235049	45.0	0.5325712451877574
130.03073967646793	45.00000000000001	0.5352742718435823
123.6501096035903	45.00000000000001	0.5331646523926243
117.31351239751996	44.99999999999998	0.5226603491771082
111.03026232696664	44.99999999999999	0.5217426076052208
104.81161954524686	45.00000000000001	0.5205659329234303
98.6713670910648	45.00000000000001	0.5246805856514662
92.63505794347412	45.0	0.5293828504395237
86.70690189052218	45.00000000000001	0.5372437449398859
80.92251975418849	45.0	0.5441704150934222
75.31628551197414	44.99999999999998	0.5519248701738503
69.93222260059292	45.00000000000003	0.5598256291916986
64.82679916316333	45.0	0.5586403750026561
60.07210614673792	45.0	0.5605995526776724
55.7588522285114	44.99999999999998	0.5633291408469537
51.99781461812787	44.999999999999964	0.5643206918376569
48.92103575181438	44.999999999999964	0.5695044002005316
46.65516432050139	45.00000000000001	0.5750758626988224
45.32796939404079	45.0	0.5761357612976425
45.02275713993905	44.99999999999999	0.5753271688051423
50.62742221454639	49.99999999999999	0.5695217539903451
51.96746276911702	50.00000000000001	0.5640218755454026
53.994307526341984	50.00000000000001	0.5515737099028454
56.63442715455736	49.99999999999999	0.5416557058930457
59.80604311396137	50.00000000000001	0.5352317545134104
63.42838813086964	49.99999999999999	0.5375194659738914
67.42931939970818	50.0	0.5390278512084804
71.74375290060448	50.0	0.5335206770246345
76.3190568599013	49.99999999999999	0.528090565135679
81.1090317832934	50.0	0.5233799973067668
86.07838382182364	49.99999999999999	0.5159503783173179
91.196298582281	49.99999999999999	0.5102318626665697
96.43735716773098	50.0	0.5073672931452425
101.78303423504802	50.0	0.5089662136022465
107.21507410359318	49.99999999999999	0.5071579542375796
112.72141899043513	50.0	0.5059308722631746
118.28801726179351	50.0	0.5031265265502054
123.90956371509196	49.99999999999999	0.5006893653857398
129.57527894694536	50.0	0.500110212276527
135.2781386134762	49.99999999999999	0.5011969177707797
141.01205597985347	50.00000000000001	0.5048886813003104
146.76271887116994	50.0	0.5053448922199488
152.54330639907488	50.0	0.5071408108080152
158.34060641704278	50.0	0.5120937258944898
164.1507074528026	50.0	0.5230090245233321
169.96996827274535	49.99999999999997	0.537923921228013
175.7949372193799	50.0	0.547628038080496
178.37772084563736	49.99999999999997	0.5525502159445335
172.56035189666193	50.0	0.5564544764989381
166.73813451444678	50.0	0.5550834330540677
160.92352273003058	50.0	0.5483331008545481
155.12006402158414	50.0	0.5431521104125525
149.33153908077145	49.99999999999999	0.5389036354622961
143.56204815156252	49.99999999999997	0.538995066533445
137.81611062055137	49.99999999999999	0.5408986560696788
132.107649034407	50.0	0.539234653731379
126.42460556818332	50.00000000000001	0.543298910542058
120.78247702019496	49.99999999999999	0.53672760342029
115.18890544007138	49.99999999999999	0.5314224739331141
109.65285621343864	49.99999999999999	0.5269644927732821
104.18494653493744	50.00000000000001	0.5274633841900517
98.79785746977268	49.99999999999999	0.5301086128875137
93.51499605661937	49.99999999999997	0.5343784200303097
88.3383678013693	50.0	0.5392897852763984
83.29879256400059	50.0	0.5458201308584404
78.42378505708764	49.99999999999999	0.5533334097739679
73.74701134983265	49.99999999999999	0.5578601487708793
69.30956657943287	49.99999999999999	0.556791332896757
65.16124726704435	50.00000000000001	0.5592600931385087
61.367130685701454	49.99999999999999	0.5547981555235627
57.98459911262405	50.00000000000001	0.5537743340961506
55.09747663793777	50.0	0.5575397981999827
52.78763500800228	50.0	0.5625524709717534
51.13377328178253	49.99999999999999	0.5711784872133245
50.20105062020921	49.99999999999999	0.5704120868175964
50.029972314488255	49.99999999999997	0.568282759030633
55.54060278824132	54.99999999999998	0.5614703167788778
56.65383041456742	54.99999999999999	0.5536297333783397
58.33666459268703	54.99999999999999	0.5420239049130035
60.541559159511706	54.99999999999998	0.5383615906341075
63.21342551657981	54.99999999999998	0.5338542269839982
[truncated: 117,953 more rows]
