# Supplementary material for: High-confidence 3D template matching for cryo-electron tomography
Source: Nat Commun. 2024 May 11;15:3992. doi: 10.1038/s41467-024-47839-8 (PMC11088655; doi:10.1038/s41467-024-47839-8)
Supplement: Supplementary file 6 — Source Data [file 41467_2024_47839_MOESM6_ESM.zip › Source_data_file/Supplementary_Figures/Supplementary_Fig14/Supplementary_Figure14_ROC_80S.csv]

	false_positive_rate	true positive rate
0	1.0	1.0
1	0.8471784086926043	0.9862700228832952
2	0.3988783736417806	0.9794050343249427
3	0.2015422362425517	0.9702517162471396
4	0.123378899404136	0.965675057208238
5	0.09674027339642481	0.9588100686498856
6	0.08307045215562565	0.9496567505720824
7	0.07570977917981073	0.9450800915331807
8	0.07010164738871363	0.9336384439359268
9	0.06729758149316509	0.9153318077803204
10	0.0637924991237294	0.897025171624714
11	0.05958640028040659	0.8672768878718535
12	0.05327725201542236	0.8306636155606407
13	0.04977216964598668	0.7871853546910755
14	0.04486505432877673	0.7299771167048055
15	0.041359971959341046	0.665903890160183
16	0.035751840168243953	0.5835240274599542
17	0.02909218366631616	0.4691075514874142
18	0.023834560112162635	0.39816933638443935
19	0.01892744479495268	0.3112128146453089
20	0.014020329477742727	0.2334096109839817
21	0.011216263582194182	0.16933638443935928
22	0.008061689449702068	0.13043478260869565
23	0.005608131791097091	0.08466819221967964
24	0.0031545741324921135	0.059496567505720827
25	0.0017525411847178409	0.02745995423340961
26	0.0	0.016018306636155607
27	0.0	0.004576659038901602
28	0.0	0.0
29	0.0	0.0
30	0.0	0.0
31	0.0	0.0
