# Supplementary material for: High-confidence 3D template matching for cryo-electron tomography
Source: Nat Commun. 2024 May 11;15:3992. doi: 10.1038/s41467-024-47839-8 (PMC11088655; doi:10.1038/s41467-024-47839-8)
Supplement: Supplementary file 6 — Source Data [file 41467_2024_47839_MOESM6_ESM.zip › Source_data_file/Supplementary_Figures/Supplementary_Fig14/Supplementary_Figure14_ROC_Vault.csv]

	false_positive_rate	true positive rate
0	1.0	1.0
1	0.995694022289767	1.0
2	0.8776595744680851	1.0
3	0.705420466058764	1.0
4	0.48936170212765956	1.0
5	0.2712765957446808	1.0
6	0.12183383991894631	1.0
7	0.04964539007092199	1.0
8	0.022036474164133738	1.0
9	0.010638297872340425	1.0
10	0.005572441742654508	1.0
11	0.00303951367781155	1.0
12	0.002026342451874367	1.0
13	0.001519756838905775	1.0
14	0.0010131712259371835	1.0
15	0.0005065856129685917	1.0
16	0.0005065856129685917	0.8333333333333334
17	0.0005065856129685917	0.8333333333333334
18	0.0005065856129685917	0.8333333333333334
19	0.0005065856129685917	0.8333333333333334
20	0.00025329280648429586	0.8333333333333334
21	0.00025329280648429586	0.8333333333333334
22	0.00025329280648429586	0.8333333333333334
23	0.00025329280648429586	0.8333333333333334
24	0.0	0.8333333333333334
25	0.0	0.75
26	0.0	0.75
27	0.0	0.75
28	0.0	0.75
29	0.0	0.75
30	0.0	0.75
31	0.0	0.5833333333333334
32	0.0	0.5
33	0.0	0.5
34	0.0	0.5
35	0.0	0.4166666666666667
36	0.0	0.4166666666666667
37	0.0	0.3333333333333333
38	0.0	0.3333333333333333
39	0.0	0.25
40	0.0	0.25
41	0.0	0.25
42	0.0	0.25
43	0.0	0.25
44	0.0	0.25
45	0.0	0.16666666666666666
46	0.0	0.08333333333333333
47	0.0	0.08333333333333333
48	0.0	0.08333333333333333
49	0.0	0.08333333333333333
50	0.0	0.08333333333333333
51	0.0	0.0
