# Supplementary material for: High-confidence 3D template matching for cryo-electron tomography
Source: Nat Commun. 2024 May 11;15:3992. doi: 10.1038/s41467-024-47839-8 (PMC11088655; doi:10.1038/s41467-024-47839-8)
Supplement: Supplementary file 6 — Source Data [file 41467_2024_47839_MOESM6_ESM.zip › Source_data_file/Supplementary_Figures/Supplementary_Fig1/Supplementary_Fig1_Cross_correlation_vs_overlapping_voxels_vault.csv]

ang_dist	Tight mask overlap	ccc_masked
0.0	16262	0.9999999820773192
27.559477916356137	12842	0.3451574802704232
77.68817076877724	12725	0.356578044865417
128.77990747789494	12660	0.3556100271622783
180.0	12218	0.3186361078438601
128.77990747789497	12623	0.3566550753219915
77.68519987544978	12640	0.3444065730859187
27.55575535106228	12677	0.3376667278891306
24.284959148913035	9408	0.2952270073687132
45.90964668360767	9516	0.3094349030889734
71.71433543682424	9453	0.3037038786073711
98.4562660909412	9412	0.3077751314008023
125.53171336656663	9238	0.3183542793209987
152.73886014670077	9060	0.3146751564931478
180.0	8373	0.2796892234360868
152.73886014670077	8775	0.3100638229964401
125.53171336656663	8761	0.3111451277498796
98.45334602128058	8787	0.3183454911536993
71.71338038773979	8845	0.3199782282431597
45.91143750855434	8962	0.3190302427106699
24.28721670962002	9231	0.2968732064603421
31.58644830271882	6933	0.2571204541355831
49.02505252614732	7025	0.2675258179250349
57.80911126610889	7108	0.2691740842286708
75.3968926617529	7029	0.2702910137298088
93.84096571625813	6572	0.2376549051063329
121.50707653169157	6873	0.2714385660015613
140.67832942194025	6775	0.2690750168482019
151.04497562814015	6732	0.2662042322598874
170.34156531491993	6610	0.2835556132317235
170.34156531491993	6479	0.2754670361666113
151.04497562814015	6430	0.2742646554836509
131.81413053847382	6458	0.2725091305041691
112.71182523826675	6470	0.2791384996275395
93.84096571625814	6158	0.2605053766856299
75.39689266175287	6595	0.2661656385034413
50.23606316270424	6622	0.2712215210102625
42.18116235799823	6704	0.2680935425321623
31.58644830271882	6870	0.2613981737403342
43.22545919018845	5566	0.2241047148181121
45.66691991278812	5598	0.2360076496253869
54.29790880501568	5647	0.2275608745215363
65.12928874812063	5646	0.2285699477430975
77.23573877063335	5599	0.2308786720668887
90.0985631256189	5551	0.2333318724390561
103.42870940099372	5535	0.2365138369848155
117.05822699742892	5497	0.2411581051101581
130.8838434143663	5476	0.2383825587981354
144.83793876218235	5490	0.2402345322863603
158.87302367712545	5475	0.234569131658831
172.95289481603712	5427	0.2446892909185067
172.95289481603714	5357	0.2359282298927192
150.22862172139915	5327	0.2340545063590173
144.83793876218232	5302	0.2374001081341578
130.88384341436634	5275	0.237773238559639
117.0582269974289	5310	0.236742461922282
103.42870940099372	5359	0.2321699727977943
82.1128663685779	5415	0.2407156108390003
77.23573877063333	5445	0.2416397625525384
65.12928874812063	5414	0.2365382107210016
48.64458267460601	5410	0.2394454365225075
45.66691991278812	5473	0.2296156283882997
40.03589506528044	5512	0.2257590976732437
50.38521389290044	4746	0.2051894375337309
53.36662827494868	4778	0.2086919478894191
58.87634997581072	4786	0.2123154126781843
66.28378271594688	4801	0.2187777297930806
75.02465394138875	4789	0.2172468718444395
84.68180162865912	4738	0.2105435808313642
94.96994468761017	4695	0.2128879869030358
113.5982121604242	4719	0.2175293204900212
116.74069174796116	4755	0.2144851246287364
127.99403000450717	4682	0.2195373368864052
147.67910706070776	4674	0.2143508798879328
150.9412340900453	4725	0.2156686793085171
162.5322047765811	4766	0.2140988916340357
174.17298767570213	4690	0.2168342725894042
174.17298767570216	4650	0.2214046666922822
162.53220477658112	4698	0.2164914770484777
142.6571282327816	4659	0.2168704328157691
139.41303353635485	4599	0.2141305931095526
127.99403000450717	4601	0.2143840946076042
108.78851244979124	4623	0.222685050241809
97.9593377414488	4647	0.2111080615754991
94.96912538018854	4749	0.2229099830413821
84.6786870571571	4795	0.2210321548845764
75.02681379897454	4719	0.215380212799323
66.28378271594688	4628	0.2136100164179198
58.87481854786906	4668	0.2133205687721955
50.93800486463039	4699	0.2103734175355014
50.38538104846248	4693	0.2081000039916909
60.23864568781382	4361	0.1875978783395758
62.114557723881	4354	0.1871919431920953
65.70461489058235	4368	0.1900830235848147
70.74592196934988	4431	0.1916669435646785
76.95037075308775	4393	0.1931186072050538
84.05650869707263	4365	0.1919468904328722
91.85020127231516	4319	0.1845437055907944
100.16521236683111	4352	0.1896499466182778
108.8755010966547	4349	0.1942593451885
117.8900374546174	4378	0.1918456662813791
134.83114107229227	4289	0.1930873666975551
136.53923353602326	4272	0.1897504179601937
146.0696079083046	4249	0.1926831242567931
163.66011264296415	4329	0.185744366715709
165.3947910409326	4344	0.1928522853288329
175.13342534722187	4330	0.188457939184164
175.1334253472219	4233	0.1871065226511688
165.3947910409326	4240	0.1850161104219848
155.70954217696277	4227	0.1914933777831165
146.0696079083046	4235	0.1944101891833017
136.53923353602332	4184	0.1916658345199883
127.12024929346995	4203	0.1925713993062661
117.8900374546174	4189	0.1916773949039655
101.6987785812076	4263	0.1883912706097973
100.16900386305672	4336	0.1917140043015765
91.84661092537976	4368	0.1918686410884238
84.05983384326207	4343	0.1887780147918162
71.77939592910192	4286	0.1887143966231484
66.51305288744543	4203	0.1871724819261684
62.63807698286554	4263	0.1888703122290757
62.11578946618817	4297	0.18700673799852
60.23822246235666	4376	0.1846434911024121
70.1744319302499	4250	0.1659643036384877
73.82378703397333	4242	0.1686532227385841
74.2362445396567	4281	0.1701905752034111
78.0834733060966	4305	0.1738439775095486
82.93085061381682	4334	0.1703975804588795
88.61019562972575	4289	0.1688295153377504
100.95900284520724	4250	0.1711288759371129
101.87017850392807	4231	0.1720518261685206
109.20747972534416	3936	0.1521618229194207
123.8151501571516	4262	0.1740805332437122
124.84967388081462	4257	0.1774112612886668
133.01457281813822	4220	0.1762029463939159
148.72839680083254	4169	0.1686549504170951
149.8210127227702	4179	0.1719053152736755
158.38134574415605	4241	0.1656289707585194
167.00562959113032	4265	0.1672139305793031
176.7721202219718	4240	0.168168083328163
175.66719231566	4184	0.161489751576302
167.00562959113032	4148	0.1628558071623051
150.91516283441035	4152	0.1709486310327199
149.82101272277023	4156	0.1688548369231845
141.35415566213848	4142	0.1700408664201156
133.01457281813825	4105	0.1717242248297273
124.84967388081463	4143	0.175486750065212
110.17610917670602	4123	0.17521503425182
102.788475037802	3904	0.156238761165158
95.82351095713364	4256	0.1685062907005178
94.9654258012529	4286	0.1745715794456011
88.61304905672183	4272	0.1676279232214337
78.6538257124255	4160	0.1714048207910531
78.0838865925657	4163	0.1674829227763105
74.23593375690022	4175	0.1693091165320713
71.55390551625818	4246	0.1680284294989888
70.09670484165154	4256	0.1630533852028919
80.12989182046387	4295	0.1570481943494012
82.99540835070164	4294	0.1617557630646296
85.87126403733328	4348	0.1612517167327729
86.12831476850715	4411	0.1620324332282673
89.89850726815165	4402	0.1625309638586305
94.39243839561205	4390	0.1594493782085689
99.50730398397025	4352	0.1609994176171179
105.14689660800832	4321	0.1651568005204708
117.15943652183542	4323	0.1660470956966884
117.66628721594782	4309	0.1622854641410522
130.84508231770948	4345	0.160621543759158
131.38981299473966	4301	0.1612277388546221
145.3373586905473	4271	0.1615778727774101
145.9064255853398	4244	0.1612400096202433
153.36417101667078	4266	0.1589736371073397
160.91230288197468	4311	0.1571270272932059
175.58128465852542	4353	0.1596646558687768
176.1702801495273	4320	0.1588663962351995
176.17028014952731	4244	0.1552616021999395
168.52294153838136	4239	0.1517457026862605
160.9123028819747	4203	0.1556040067902369
153.36417101667078	4219	0.157980052232088
145.9064255853398	4200	0.1560041182366372
138.5699719510607	4225	0.1538365641555203
131.38981299473963	4173	0.1663448123645957
124.40626079855652	4171	0.1564519670771536
111.7084441121562	4208	0.1560818544184733
111.22496823455326	4271	0.1610234651701141
105.14689660800832	4343	0.16107353441376
99.50730398397025	4351	0.1591658960371786
94.39243839561205	4298	0.1587154903382409
89.89850726815165	4225	0.1623445031805253
86.12831476850717	4217	0.1567454045352758
81.28251279072741	4246	0.16264915381828
81.16133832645171	4295	0.1612243787116817
80.09302147291862	4318	0.1529792059059561
90.1090139353313	4384	0.1331403166909213
90.97620040160076	4390	0.1398336138886171
92.68506688839712	4450	0.134321644676007
95.18799868740209	4507	0.137474348438474
98.42105811814942	4492	0.1358749795913696
102.31063758959296	4459	0.1335064176790941
106.77959649277088	4443	0.1362875095519976
111.75203816001064	4428	0.1417324032005223
117.15647387911046	4435	0.1442323150254499
122.9275338165448	4422	0.1407081902028981
129.00657160467782	4402	0.1367553472009594
135.34152987748297	4393	0.1334486941705024
141.88637038453118	4381	0.140348948887071
148.60028519008094	4341	0.1375913670318781
155.44682653335255	4336	0.1371514569582749
162.39303301338566	4399	0.1369594601579735
169.4085888651898	4439	0.1334157426795412
176.46502721078488	4446	0.1335120389440776
176.46502721078488	4389	0.1340786632327299
169.40858886518984	4338	0.1335168764602195
162.39303301338566	4295	0.130363999972025
155.44682653335255	4318	0.1357783173975076
148.60028519008094	4281	0.1266868648457954
141.88637038453118	4256	0.1261717930306075
135.34152987748294	4260	0.1328807029395727
129.00657160467782	4300	0.1284394651895149
122.9275338165448	4341	0.1308237578149395
117.15647387911046	4396	0.1352624628854239
111.75203816001064	4421	0.1315020486851757
106.77959649277088	4448	0.134180516123552
102.31063758959296	4398	0.1305540413685149
98.42105811814945	4306	0.1383888194775838
95.18799868740209	4293	0.1319431814924128
92.68506688839712	4328	0.1357555452908679
90.97620040160076	4381	0.1323367084994375
90.1090139353313	4386	0.130625968402584
100.09148641552954	5111	0.1423775542254118
100.82015279355323	5098	0.1398057748619496
102.26066344448012	5136	0.1406196651201225
104.38108975258318	5198	0.1445965033275251
107.1374264287156	5187	0.1453615843289178
110.47729194198692	5194	0.1486480814305942
118.329271444284	5151	0.1487907980378586
118.67797596339162	5103	0.1464538194756223
123.42283594947352	5139	0.1519438580136061
133.50313646050708	5159	0.145630185909984
133.92863726755098	5110	0.1418547531067689
139.59129013014686	5092	0.1527147925166906
145.4682361474612	5065	0.1428886754662094
151.5199950131006	5029	0.1484717235748614
157.7103095560566	5028	0.1505789847805887
169.88255591527107	5041	0.1421408953816676
170.3743816907747	5064	0.1360148900312523
176.78666055791385	5079	0.1407415599877132
176.78666055791388	5063	0.1422318979086805
170.37438169077473	5019	0.1371101437064524
164.0056005880702	4997	0.1428370854131751
157.7103095560566	4990	0.1400133069654164
151.5199950131006	4947	0.1404865281519514
140.03627956365582	4945	0.1451147169160817
139.5912901301468	4947	0.1429259730136293
133.92863726755098	4982	0.139884961344544
128.52343917052997	5026	0.1444049347150494
123.42283594947357	5110	0.142740512537196
114.66117834741702	5136	0.1347382524092859
114.3436389519759	5124	0.1407076708220393
107.37432963456382	5115	0.1423243826645266
104.5711649744654	5049	0.1440927216646799
104.3810897525832	5060	0.1451807317298471
102.26066344448012	5074	0.1454159965812032
100.82015279355323	5090	0.142163360479091
100.09148641552954	5080	0.1410914150557858
110.64244764713206	5725	0.1307902238675204
110.76761798223671	5761	0.1334204064320588
112.11775857083208	5748	0.1369783434539702
116.33854881541642	5799	0.1359555228330031
116.7033184815228	5807	0.1361554115336156
119.85572863341952	5765	0.1354598048942306
123.51585518806004	5749	0.1352401432144122
127.62998096416418	5772	0.1349315787360254
132.14507055848216	5505	0.1298447763337314
137.0099202597336	5771	0.1324599099079747
142.1737230736994	5742	0.1345009245165537
147.58396958196232	5719	0.1382445701663933
153.2064630492299	5728	0.1414554929046372
158.9944376203508	5717	0.1484672558297285
170.137066420969	5715	0.13576686012461
170.9112050802687	5709	0.1325686271825868
176.96650395688124	5713	0.1359864824870835
176.96650395688124	5715	0.1305063770640172
170.9112050802687	5715	0.1304304949948614
164.90850382455793	5675	0.1379730232651946
158.99443762035085	5665	0.1325701449445924
153.2064630492299	5651	0.1267828150035029
147.58396958196235	5613	0.1346507548265419
142.1737230736994	5651	0.1295278611168042
137.00992025973358	5713	0.1290352377226747
132.1450705584822	5476	0.1304840357932234
127.629164303035	5783	0.1334542836123393
123.51438340671191	5776	0.1352081413966822
119.85734126870211	5743	0.1437027919425288
116.7041349617343	5708	0.1391853941868144
114.10904200952484	5744	0.1345599228817746
112.1176002795994	5750	0.1365495484670454
110.76742542113882	5706	0.1353654282985216
110.08546042210936	5742	0.1317289774834313
120.07967599007932	5687	0.1219921224031804
120.71479385820965	5673	0.1307680724047
123.45481471382986	5689	0.1282543425213679
125.78115772078556	5772	0.1347823044592105
126.2565388066576	5739	0.1251708408485481
131.99335867176757	5718	0.1224521267738424
135.786359698049	5733	0.1341066375649673
136.51010110166916	5721	0.1319098811043026
140.76011094539598	5779	0.1301017977247914
145.34511564592705	5805	0.1306738427810169
150.20743583230524	5749	0.1242739391467294
155.3146763876398	5753	0.1319394921799399
160.60277981783275	5703	0.1310293096011251
166.04622777559794	5747	0.1195373480708018
171.5829233907315	5787	0.1219916546714021
177.19084498493964	5738	0.1241623107397751
177.19084498493967	5732	0.1217086052414044
171.5829233907315	5705	0.1197627617204332
166.04622777559797	5708	0.1188061877458817
156.24733084689544	5733	0.1205318246393409
155.3146763876398	5702	0.1174796814442436
150.20743583230524	5755	0.1209737823460006
141.56160221087268	5759	0.1209887296971577
140.75814442351532	5697	0.1197281786172593
136.5119086557332	5721	0.1189126283021398
132.6414219545651	5741	0.1285456400061251
129.21040747342866	5742	0.1288730928394977
126.2553405818629	5731	0.1271855174561724
123.83210965077824	5704	0.1305883917120671
121.9723129857552	5737	0.129152958136748
120.71521598245482	5752	0.1266060092926544
120.07953446353667	5706	0.1226762289712464
130.084049397263	4984	0.1283160764407442
130.75385249656748	4937	0.1216050050856123
132.07971240678052	4986	0.1330483410213236
135.80689907079704	5029	0.1280750237025782
136.58286885864655	5019	0.1251459229989117
139.67650835761134	5017	0.1301193096443227
146.11149691123637	5006	0.1334982038030332
147.28747685770074	5041	0.1358779238219969
155.0497231097696	5051	0.1279661287921808
156.4068359024929	5067	0.1282025144686646
161.38546353440802	5033	0.1262775777116719
170.371179681169	5040	0.1234590861136234
171.87934639050442	5117	0.1268722205828163
177.28373601035852	5085	0.1236977703803152
177.28373601035852	5059	0.122938216219876
168.0490085838749	5033	0.115717955391085
166.5636686109342	5038	0.1181400537218074
157.7882471724035	5070	0.1191681684550927
156.4068359024929	5038	0.1109176793765002
151.69020601366813	5056	0.1178227180343054
147.28780527306904	5024	0.1223717137774335
143.26321868145206	5019	0.1224779912600663
137.4013810586291	5030	0.1294855887253201
136.58352897353078	4997	0.1208287033033762
134.03519865313106	4992	0.1296146338416269
131.06202010088035	4994	0.1280023883787887
130.75416402188725	5025	0.1361346792150374
130.0840859934081	5011	0.1281461246709087
140.08928719918438	4168	0.1190837373689353
140.80039503371785	4167	0.1197264939510214
142.20584281470255	4151	0.1234666522270116
144.27321710310193	4155	0.1210594514590375
146.95649342235615	4181	0.1210531667314962
150.1986285697981	4188	0.1221959467537841
156.44791091079856	4219	0.122531524866888
158.09253952103757	4204	0.1205511300275215
165.51165054733235	4199	0.1216952305264882
170.41796327713718	4207	0.1190213752323895
175.4706118882619	4214	0.1186378023602498
177.4364660942204	4231	0.1156362343882466
177.43646609422044	4257	0.1117039081897606
172.3482138009263	4212	0.1161652249722251
167.3764278871756	4227	0.1188235741564857
162.59874557324113	4184	0.1133545117908187
158.09253952103757	4173	0.1174262597582546
153.9343133069743	4198	0.1173542501440047
148.1407447008452	4185	0.1141635002605187
145.2352603668109	4154	0.1166284015738938
144.27321710310193	4169	0.1156327582388
142.20584281470252	4118	0.1219504521200503
140.27918836839422	4148	0.1244196834465371
140.08928719918438	4155	0.1246587095071129
150.11682477690832	3423	0.116713917321853
151.04497562814018	3363	0.1177955807621843
153.99336017957356	3424	0.1199365663241389
156.99868306878028	3423	0.1131681701255411
158.9094188210009	3261	0.1029725436769621
162.92548473571813	3397	0.1122448162818003
167.44065615111614	3409	0.1155757139794919
174.6519687129664	3438	0.1132942755993263
177.41487406209592	3486	0.1112454680265922
175.0444964290838	3535	0.1070979644630847
172.31806856748375	3467	0.1092109723385977
167.44065615111614	3485	0.1103175597480275
161.00192818145757	3465	0.1141826390925501
158.9094188210009	3321	0.1009513000945169
155.51940902720963	3435	0.1108630108717035
152.86747925806836	3426	0.1155861909321777
151.04497562814015	3394	0.1164776305258376
150.11682477690832	3391	0.1146847441542364
160.408208903531	2995	0.1163172192359463
161.9479798413857	2993	0.1213661146861802
163.5675225116781	3014	0.1198280343779801
166.7754314020112	3019	0.1182969201701069
170.74329799022885	2995	0.1165143793397089
175.23696734372584	3043	0.1166152074545089
180.0	2899	0.1050815467535797
175.23696734372584	3044	0.1087073536595017
170.74329799022885	3025	0.1144795885791043
166.77503886297512	3023	0.111184041877552
163.5674228456039	3002	0.1143850536316023
161.3118355851617	3031	0.1169257963741614
160.14738653876714	3005	0.1162891303203863
170.25132979838207	2705	0.1490501755414949
172.18555715990502	2682	0.1413342597098556
175.66552182779964	2736	0.1276048194793787
180.0	2556	0.1069991829881343
175.66552182779964	2698	0.1197034873144378
172.18539376037808	2679	0.1255465474871642
170.1034849842697	2682	0.1375885628481993
180.0	1990	0.102929926487643
