# Supplementary material for: High-confidence 3D template matching for cryo-electron tomography
Source: Nat Commun. 2024 May 11;15:3992. doi: 10.1038/s41467-024-47839-8 (PMC11088655; doi:10.1038/s41467-024-47839-8)
Supplement: Supplementary file 6 — Source Data [file 41467_2024_47839_MOESM6_ESM.zip › Source_data_file/Supplementary_Figures/Supplementary_Fig1/Supplementary_Fig1_Cross_correlation_vs_overlapping_voxels_vault_whole.csv]

ang_dist	Tight mask overlap	ccc_masked
0.0	37455	0.9999999765896423
27.559477916356137	28259	0.3469393158991799
77.68817076877724	27534	0.3734079344027479
128.77990747789494	26570	0.3964706573271936
180.0	25443	0.3333350633165883
128.77990747789497	25876	0.3406231390492886
77.68519987544978	26282	0.3185961892977174
27.55575535106228	27398	0.3254323737238598
24.284959148913035	22967	0.2311685016519771
45.90964668360767	23112	0.2471492655833409
71.71433543682424	22791	0.2506955035805562
98.4562660909412	22428	0.2537435084644455
125.53171336656663	22161	0.2586722917094637
152.73886014670077	22226	0.2534914285312625
180.0	21712	0.2303596585802199
152.73886014670077	22477	0.2356783464271163
125.53171336656663	22307	0.2319396366380939
98.45334602128058	22172	0.2282262579472916
71.71338038773979	22065	0.2304610020036481
45.91143750855434	22230	0.2286910412653336
24.28721670962002	22558	0.2264714119323514
31.58644830271882	18458	0.1840613538193109
49.02505252614732	18628	0.1881717247721703
57.80911126610889	18706	0.1840473989691637
75.3968926617529	18402	0.1892708600850865
93.84096571625813	17489	0.1713093821025439
121.50707653169157	18131	0.1983614090667791
140.67832942194025	18217	0.1978589356513048
151.04497562814015	18343	0.1940388155045393
170.34156531491993	18549	0.1930291805197033
170.34156531491993	18755	0.1911390044070045
151.04497562814015	18697	0.1924107365981685
131.81413053847382	18665	0.1874902977653428
112.71182523826675	18514	0.1818328828955029
93.84096571625814	17586	0.1700975379566279
75.39689266175287	18119	0.1862607232431498
50.23606316270424	18061	0.1848717560663928
42.18116235799823	18097	0.1790966334227763
31.58644830271882	18316	0.1837844157107173
43.22545919018845	15365	0.1711823864153409
45.66691991278812	15515	0.1736514927126128
54.29790880501568	15663	0.1769986096693357
65.12928874812063	15523	0.1763395249715255
77.23573877063335	15348	0.1758991985082249
90.0985631256189	15254	0.1771377374720313
103.42870940099372	15151	0.1768182934802089
117.05822699742892	15179	0.1777278848112633
130.8838434143663	15253	0.1768592830119957
144.83793876218235	15403	0.1760413257789039
158.87302367712545	15515	0.1745498862666963
172.95289481603712	15735	0.1780038849308712
172.95289481603714	15857	0.1741551141935912
150.22862172139915	16027	0.1746259816956219
144.83793876218232	16013	0.1782935420459276
130.88384341436634	15878	0.1731518870779482
117.0582269974289	15689	0.1711755114465208
103.42870940099372	15646	0.1752103312063416
82.1128663685779	15446	0.175035047929916
77.23573877063333	15259	0.1708835093158247
65.12928874812063	15184	0.170055438519456
48.64458267460601	15184	0.1712255108499257
45.66691991278812	15184	0.1711422317202556
40.03589506528044	15294	0.1712003893782535
50.38521389290044	13530	0.1660251499914002
53.36662827494868	13498	0.1692663034708481
58.87634997581072	13656	0.1721871302676544
66.28378271594688	13649	0.1710258001181768
75.02465394138875	13472	0.1721600322090129
84.68180162865912	13292	0.1669379282727972
94.96994468761017	13237	0.1682550558512973
113.5982121604242	13125	0.1709134634501601
116.74069174796116	13057	0.1690731915006664
127.99403000450717	13199	0.1725941537024577
147.67910706070776	13378	0.1718742864477252
150.9412340900453	13477	0.1701433026143375
162.5322047765811	13676	0.169796235438888
174.17298767570213	13757	0.1698259479169734
174.17298767570216	13940	0.1673032168285686
162.53220477658112	13995	0.1700361742657274
142.6571282327816	14174	0.1704751166095516
139.41303353635485	14141	0.1721600217780267
127.99403000450717	13975	0.1676272753185461
108.78851244979124	13921	0.1703678076083178
97.9593377414488	13804	0.1704013323317112
94.96912538018854	13799	0.170586586462216
84.6786870571571	13534	0.1706491602165171
75.02681379897454	13525	0.1689422490125041
66.28378271594688	13456	0.1689028401627952
58.87481854786906	13388	0.1697121928799639
50.93800486463039	13426	0.1745294150204517
50.38538104846248	13413	0.166957431819482
60.23864568781382	13057	0.1524490794100573
62.114557723881	13159	0.1576627561594479
65.70461489058235	13229	0.1597423507050584
70.74592196934988	13212	0.1635914754635045
76.95037075308775	13149	0.1618867252325397
84.05650869707263	12946	0.1572635410142417
91.85020127231516	12818	0.1623112021334633
100.16521236683111	12720	0.1639554317764216
108.8755010966547	12622	0.1662048942982916
117.8900374546174	12692	0.1663248504159449
134.83114107229227	12712	0.1658586895675598
136.53923353602326	12750	0.1663693926454332
146.0696079083046	12900	0.1642784059818112
163.66011264296415	12973	0.1632660550778194
165.3947910409326	13034	0.1652907239774872
175.13342534722187	13109	0.166661620594376
175.1334253472219	13218	0.1637010211505149
165.3947910409326	13359	0.1604902491483483
155.70954217696277	13532	0.1670508935668328
146.0696079083046	13538	0.1642739934268184
136.53923353602332	13563	0.16078577890756
127.12024929346995	13472	0.1603467372765294
117.8900374546174	13381	0.1603622533669463
101.6987785812076	13349	0.1596845093600489
100.16900386305672	13318	0.1632319776344642
91.84661092537976	13278	0.1594058267592378
84.05983384326207	13227	0.1590129954892685
71.77939592910192	13109	0.1576816041463686
66.51305288744543	13155	0.1590028140432044
62.63807698286554	13154	0.1610490476525504
62.11578946618817	13072	0.1581331643794223
60.23822246235666	13074	0.1566896925527986
70.1744319302499	13128	0.1392122953557081
73.82378703397333	13189	0.1426428749938189
74.2362445396567	13262	0.1452424965035336
78.0834733060966	13241	0.1466428831214933
82.93085061381682	13136	0.1450356625280972
88.61019562972575	12929	0.1445445363105228
100.95900284520724	12864	0.1444147594141734
101.87017850392807	12783	0.1431507578121307
109.20747972534416	12219	0.133368970913574
123.8151501571516	12779	0.1508526632955628
124.84967388081462	12782	0.1491598731772725
133.01457281813822	12819	0.150850701640971
148.72839680083254	12820	0.1505491996910122
149.8210127227702	12932	0.1525929123070925
158.38134574415605	12907	0.1565117239291457
167.00562959113032	12931	0.1494575642740745
176.7721202219718	13004	0.1480063191442035
175.66719231566	13097	0.1454893954191856
167.00562959113032	13286	0.146993900155106
150.91516283441035	13412	0.1489284894619677
149.82101272277023	13504	0.1482364069027171
141.35415566213848	13493	0.1433517557682817
133.01457281813825	13378	0.1430530852087006
124.84967388081463	13346	0.142720149168289
110.17610917670602	13340	0.1440191908695592
102.788475037802	12756	0.1309336771890974
95.82351095713364	13328	0.1471517829153798
94.9654258012529	13354	0.1436250193888387
88.61304905672183	13335	0.1439170187427629
78.6538257124255	13284	0.1410855611024394
78.0838865925657	13301	0.1410180564962319
74.23593375690022	13256	0.1414714702271276
71.55390551625818	13192	0.1393760194815528
70.09670484165154	13130	0.1382837856958322
80.12989182046387	13375	0.1194709955634791
82.99540835070164	13385	0.123754980545486
85.87126403733328	13473	0.1284675961275477
86.12831476850715	13477	0.129701942685645
89.89850726815165	13398	0.1303050468028012
94.39243839561205	13242	0.1310523687729684
99.50730398397025	13165	0.1314340306409951
105.14689660800832	13074	0.1316487596664151
117.15943652183542	13030	0.1289714659645693
117.66628721594782	13027	0.1308921815695055
130.84508231770948	13101	0.1329659341148947
131.38981299473966	13150	0.1330613736973224
145.3373586905473	13188	0.1348191465331107
145.9064255853398	13191	0.1367516916762076
153.36417101667078	13196	0.1345406341584151
160.91230288197468	13203	0.1368250348970198
175.58128465852542	13252	0.1331996150154617
176.1702801495273	13276	0.1338864259035573
176.17028014952731	13311	0.1308553649244108
168.52294153838136	13448	0.1294861203503517
160.9123028819747	13610	0.1287122436670417
153.36417101667078	13727	0.1285102469230711
145.9064255853398	13675	0.1262653551029215
138.5699719510607	13580	0.1251417895757191
131.38981299473963	13537	0.1257065038793443
124.40626079855652	13497	0.1252111545422359
111.7084441121562	13553	0.1258704022297501
111.22496823455326	13557	0.1304926379147947
105.14689660800832	13653	0.1325601767186579
99.50730398397025	13687	0.1253609730920804
94.39243839561205	13685	0.1266283856404006
89.89850726815165	13626	0.1230105986574847
86.12831476850717	13556	0.1266453759088085
81.28251279072741	13530	0.1303109500933172
81.16133832645171	13476	0.1251836911416617
80.09302147291862	13392	0.1231346934484573
90.1090139353313	12884	0.1043851974169927
90.97620040160076	12994	0.1020884721219909
92.68506688839712	13057	0.1037481111343717
95.18799868740209	13123	0.1058790677721661
98.42105811814942	13044	0.1073237727449289
102.31063758959296	12924	0.1073399306361521
106.77959649277088	12771	0.1088390924713379
111.75203816001064	12700	0.1073712803397247
117.15647387911046	12667	0.1030189844548194
122.9275338165448	12681	0.1076795325877824
129.00657160467782	12805	0.1072672362078529
135.34152987748297	12863	0.1052058806613127
141.88637038453118	12941	0.1042791199563726
148.60028519008094	12956	0.1050037387910775
155.44682653335255	12908	0.1070385645265953
162.39303301338566	12846	0.1074446199477258
169.4085888651898	12846	0.1073812956244251
176.46502721078488	12793	0.1047826894355942
176.46502721078488	12845	0.1027394843593319
169.40858886518984	12962	0.1052417896871651
162.39303301338566	13096	0.1039209449481291
155.44682653335255	13191	0.1058429070435856
148.60028519008094	13215	0.1100380605284492
141.88637038453118	13087	0.1052724030247494
135.34152987748294	13014	0.1055931740961992
129.00657160467782	12948	0.1063744045744584
122.9275338165448	12993	0.1046861257483504
117.15647387911046	13028	0.105033054896683
111.75203816001064	13136	0.1030346213346378
106.77959649277088	13189	0.1026293746131135
102.31063758959296	13202	0.1019644348864567
98.42105811814945	13190	0.1043852983103742
95.18799868740209	13163	0.1061422846787158
92.68506688839712	13057	0.1049525171976898
90.97620040160076	12976	0.1040818376912716
90.1090139353313	12890	0.1063907415539234
100.09148641552954	13497	0.1272329126753983
100.82015279355323	13560	0.1270678749784426
102.26066344448012	13651	0.1251769315168131
104.38108975258318	13682	0.1261945613198268
107.1374264287156	13565	0.1214379939187056
110.47729194198692	13437	0.1217915303816436
118.329271444284	13310	0.121105698749743
118.67797596339162	13231	0.1233982147788597
123.42283594947352	13240	0.1246049968214781
133.50313646050708	13269	0.124035097313273
133.92863726755098	13324	0.1200545345642421
139.59129013014686	13435	0.1210988410065486
145.4682361474612	13483	0.1194688848131627
151.5199950131006	13476	0.1224817834681216
157.7103095560566	13448	0.1214418046523791
169.88255591527107	13412	0.1226378214681553
170.3743816907747	13409	0.1215211219186625
176.78666055791385	13392	0.1214365760429022
176.78666055791388	13454	0.1170778925529042
170.37438169077473	13521	0.1191105114249837
164.0056005880702	13637	0.1221793972250481
157.7103095560566	13715	0.1243308517542745
151.5199950131006	13691	0.1303450601289991
140.03627956365582	13594	0.1272394481525072
139.5912901301468	13570	0.1253449289986043
133.92863726755098	13493	0.1241954429665483
128.52343917052997	13508	0.1227901487804211
123.42283594947357	13575	0.1275605558026054
114.66117834741702	13615	0.1286021992233109
114.3436389519759	13644	0.1305653427163911
107.37432963456382	13667	0.1303588458436191
104.5711649744654	13599	0.1322927510989879
104.3810897525832	13599	0.1307208459972313
102.26066344448012	13563	0.1292820812347099
100.82015279355323	13512	0.1307479299927816
100.09148641552954	13480	0.1274004670626162
110.64244764713206	13355	0.1435667495527072
110.76761798223671	13493	0.1433131239120127
112.11775857083208	13542	0.1379804725353052
116.33854881541642	13512	0.1391174443536364
116.7033184815228	13450	0.1372536000632414
119.85572863341952	13245	0.1343849181571671
123.51585518806004	13138	0.1365475053898078
127.62998096416418	13078	0.1395460999128704
132.14507055848216	12473	0.1295590459748192
137.0099202597336	13051	0.14282521802485
142.1737230736994	13105	0.1392127199252023
147.58396958196232	13086	0.1377876439326376
153.2064630492299	13126	0.1359522394439668
158.9944376203508	13101	0.1369535764158024
170.137066420969	13088	0.1365231639619156
170.9112050802687	13102	0.1347992034488478
176.96650395688124	13082	0.1376822673944461
176.96650395688124	13117	0.1379479226338007
170.9112050802687	13244	0.1347487305407935
164.90850382455793	13381	0.1358668943448868
158.99443762035085	13402	0.1386822059811008
153.2064630492299	13392	0.1423907056609947
147.58396958196235	13269	0.1397949508817372
142.1737230736994	13219	0.1407722698344466
137.00992025973358	13228	0.1399046113291522
132.1450705584822	12657	0.1318146723009318
127.629164303035	13335	0.1463641753642193
123.51438340671191	13314	0.145650718352148
119.85734126870211	13295	0.1459489326848067
116.7041349617343	13329	0.1461083878736296
114.10904200952484	13414	0.1463542034431463
112.1176002795994	13390	0.1439185840968783
110.76742542113882	13345	0.1446745380549334
110.08546042210936	13326	0.1457236925489604
120.07967599007932	13425	0.1564379380857803
120.71479385820965	13477	0.1568243065444471
123.45481471382986	13504	0.1547194094326992
125.78115772078556	13467	0.1564687653993119
126.2565388066576	13312	0.1506078865654566
131.99335867176757	13072	0.1526997482336993
135.786359698049	12950	0.1554592851382897
136.51010110166916	12855	0.1527991836228582
140.76011094539598	12825	0.1545235624333422
145.34511564592705	12795	0.1537565110650731
150.20743583230524	12766	0.1504083976388759
155.3146763876398	12741	0.1525176992510366
160.60277981783275	12787	0.1516812445488807
166.04622777559794	12782	0.1493970509433658
171.5829233907315	12843	0.1524338596634388
177.19084498493964	12831	0.1514644128550167
177.19084498493967	12897	0.1485471398896301
171.5829233907315	13036	0.1509711078407768
166.04622777559797	13208	0.1531371410832977
156.24733084689544	13276	0.1540096876464098
155.3146763876398	13251	0.1553918617672769
150.20743583230524	13158	0.153743507433732
141.56160221087268	13133	0.152870513938933
140.75814442351532	13145	0.152911238247094
136.5119086557332	13190	0.1604642262049799
132.6414219545651	13200	0.1598743702745197
129.21040747342866	13235	0.1565898223831704
126.2553405818629	13288	0.1565903809720107
123.83210965077824	13393	0.1577607968935677
121.9723129857552	13419	0.1595640868893644
120.71521598245482	13432	0.1575409594696152
120.07953446353667	13405	0.1581324689054966
130.084049397263	13820	0.1689019880112535
130.75385249656748	13905	0.1694810914975541
132.07971240678052	13821	0.1717844298108399
135.80689907079704	13612	0.1656272780457462
136.58286885864655	13363	0.1636491928552597
139.67650835761134	13185	0.164510548047027
146.11149691123637	12992	0.1650793484152657
147.28747685770074	12889	0.1674958224093334
155.0497231097696	12750	0.1751020301793299
156.4068359024929	12701	0.1674750731677627
161.38546353440802	12720	0.1688880931117578
170.371179681169	12680	0.1678906655251719
171.87934639050442	12737	0.1645935795721763
177.28373601035852	12830	0.1666761634803952
177.28373601035852	12990	0.1645696747007377
168.0490085838749	13146	0.1677938625113205
166.5636686109342	13395	0.1685129766205538
157.7882471724035	13452	0.1705187193691987
156.4068359024929	13429	0.1706403982504825
151.69020601366813	13452	0.1684669682860753
147.28780527306904	13435	0.166480989842905
143.26321868145206	13479	0.1738765092924192
137.4013810586291	13528	0.17212785708174
136.58352897353078	13598	0.1757305236966019
134.03519865313106	13691	0.1702495078985745
131.06202010088035	13804	0.1711730820919529
130.75416402188725	13855	0.1703602250901597
130.0840859934081	13861	0.1703419649668937
140.08928719918438	15476	0.1691886339273555
140.80039503371785	15355	0.1728712396449502
142.20584281470255	15134	0.1707738395004993
144.27321710310193	14722	0.1723661222539394
146.95649342235615	14361	0.1686644358107398
150.1986285697981	14132	0.1719415988937576
156.44791091079856	13860	0.1712921678949766
158.09253952103757	13686	0.1720082448629243
165.51165054733235	13595	0.1728247837719454
170.41796327713718	13614	0.1726021958320752
175.4706118882619	13696	0.1693021078583418
177.4364660942204	13964	0.1691564177417164
177.43646609422044	14255	0.1675594063036315
172.3482138009263	14631	0.1691980870842831
167.3764278871756	14961	0.1683161980775046
162.59874557324113	15132	0.170827619135873
158.09253952103757	15147	0.1712347413772178
153.9343133069743	15301	0.1713435320152924
148.1407447008452	15404	0.1773380195289341
145.2352603668109	15414	0.1769322677300342
144.27321710310193	15523	0.1758748061333679
142.20584281470252	15605	0.1772017627959596
140.27918836839422	15589	0.1734232345834307
140.08928719918438	15584	0.1703766610140595
150.11682477690832	18071	0.1814013385668772
151.04497562814018	17588	0.1839821294523959
153.99336017957356	17038	0.1805136121966813
156.99868306878028	16461	0.1831322774033172
158.9094188210009	15367	0.1692528975338746
162.92548473571813	15829	0.1788974002611708
167.44065615111614	15888	0.1813221873369056
174.6519687129664	15993	0.1758231127975472
177.41487406209592	16388	0.1773428653311571
175.0444964290838	16941	0.1746714828902941
172.31806856748375	17534	0.1852313940836439
167.44065615111614	18019	0.1828881737190726
161.00192818145757	18208	0.1791725825021131
158.9094188210009	17637	0.1701306733728431
155.51940902720963	18475	0.190845541246819
152.86747925806836	18525	0.1842186159312324
151.04497562814015	18498	0.1891070486293318
150.11682477690832	18348	0.1801199762280572
160.408208903531	21624	0.2212605051446523
161.9479798413857	20546	0.2157223134259743
163.5675225116781	19560	0.2111217973459306
166.7754314020112	19048	0.2049587743775774
170.74329799022885	18937	0.2061404233599745
175.23696734372584	19272	0.2029494601028128
180.0	19375	0.188008079530555
175.23696734372584	21283	0.2115221810338106
170.74329799022885	22234	0.2163174222286742
166.77503886297512	22687	0.2225246545682683
163.5674228456039	22799	0.2267639846928663
161.3118355851617	22735	0.2303457846085571
160.14738653876714	22272	0.2243236679144179
170.25132979838207	24358	0.3092572957170907
172.18555715990502	22698	0.2899887029330611
175.66552182779964	22828	0.2872801245590144
180.0	23881	0.2629526534179552
175.66552182779964	27133	0.3104607613644697
172.18539376037808	27824	0.3339238362255949
170.1034849842697	26914	0.3356315036215906
180.0	24425	0.3386135718097415
