# Supplementary material for: High-confidence 3D template matching for cryo-electron tomography
Source: Nat Commun. 2024 May 11;15:3992. doi: 10.1038/s41467-024-47839-8 (PMC11088655; doi:10.1038/s41467-024-47839-8)
Supplement: Supplementary file 6 — Source Data [file 41467_2024_47839_MOESM6_ESM.zip › Source_data_file/Supplementary_Figures/Supplementary_Fig1/Supplementary_Fig1_Cross_correlation_vs_overlapping_voxels_npc_whole.csv]

ang_dist	Tight mask overlap	ccc_masked
0.0	483692	1.0
27.559477916356137	193750	0.1730299960103495
77.68817076877724	198956	0.1871713363948235
128.77990747789494	212823	0.2054856708829841
180.0	219934	0.2138408242747492
128.77990747789497	214000	0.2026149550811359
77.68519987544978	200249	0.1828237635444254
27.55575535106228	194554	0.1731296924882163
24.284959148913035	182983	0.1702575894002758
45.90964668360767	192456	0.1805203357685603
71.71433543682424	178823	0.1731589841068048
98.4562660909412	189980	0.174684186058687
125.53171336656663	189631	0.1782753382713456
152.73886014670077	179425	0.1700757588276445
180.0	188532	0.177520864927082
152.73886014670077	181207	0.173975469089738
125.53171336656663	187093	0.171010995085634
98.45334602128058	191725	0.1809698741439014
71.71338038773979	178101	0.1711338009640117
45.91143750855434	191633	0.1769537028450335
24.28721670962002	185514	0.1744897087354413
31.58644830271882	155662	0.1096760560787177
79.95077739123045	155401	0.1134871495194165
57.80911126610889	156062	0.1119036210768038
75.3968926617529	151287	0.1063649843545168
93.84096571625813	154389	0.1151323000591577
155.86491637122285	150258	0.1062904401735774
175.17047359816942	158874	0.1186038318679125
151.04497562814015	152540	0.1060960321304313
170.34156531491993	158365	0.1171075153509989
170.34156531491993	155662	0.1096759901172119
151.04497562814015	155401	0.11348718327365
131.81413053847382	156062	0.1119036071511797
112.71182523826675	151287	0.1063649847439917
93.84096571625814	154389	0.1151322992515885
75.39689266175287	150258	0.1062904980116948
30.404377051242225	158874	0.1186038401872794
42.18116235799823	152540	0.106096022964803
31.58644830271882	158365	0.1171075780004422
65.12928874812063	125304	0.0764389467306901
45.66691991278812	119935	0.0817177430929298
54.29790880501568	121094	0.079527175007499
65.12928874812063	125309	0.0768442866330607
77.23573877063335	120076	0.0821789079938667
90.0985631256189	121272	0.0793238379365519
103.42870940099372	125304	0.0764392103512502
117.05822699742892	119935	0.081718130949686
130.8838434143663	121094	0.0795272870282111
144.83793876218235	125309	0.0768442369119389
158.87302367712545	120076	0.0821788655990535
172.95289481603712	121272	0.0793240834246334
172.95289481603714	125304	0.0764390628835588
117.05822699742892	119935	0.0817180041777842
144.83793876218232	121094	0.0795274163406866
130.88384341436634	125309	0.0768442137449755
117.0582269974289	120076	0.0821788985174098
103.42870940099372	121272	0.0793240254026763
54.29790880501574	125304	0.0764390059930734
77.23573877063333	119935	0.0817177241967614
65.12928874812063	121094	0.0795272843731463
40.66873437832852	125309	0.0768442700476214
45.66691991278812	120076	0.082178904832244
54.29790880501568	121272	0.0793239776208631
50.38521389290044	105900	0.0596867025549007
53.36662827494868	105334	0.0540945151535652
58.87634997581072	105507	0.054135473266796
66.28378271594688	107449	0.0561646084188543
75.02465394138875	102720	0.0578215255913809
84.68180162865912	108245	0.0576523882928036
94.96994468761017	106878	0.0560183082425203
145.16511385952094	105906	0.0596868427620587
116.74069174796116	105313	0.0540931849041355
127.99403000450717	105496	0.0541371170969286
180.0	107449	0.0561645961936531
150.9412340900453	102719	0.0578200298791989
162.5322047765811	108223	0.0576527789733
174.17298767570213	106876	0.0560179659219946
174.17298767570216	105910	0.0596874827274449
162.53220477658112	105313	0.0540932441396867
111.18764039229444	105496	0.054137061280564
139.41303353635485	107449	0.0561646256037822
127.99403000450717	102719	0.0578199781316623
79.76255783338745	108223	0.0576527923417182
70.51813673436958	106876	0.0560179673872985
94.96912538018854	105910	0.0596874974589752
84.6786870571571	105313	0.0540932199412606
75.02681379897454	105496	0.054137116711557
66.28378271594688	107449	0.0561645905314263
58.87481854786906	102719	0.0578200258282886
55.84243192463483	108223	0.0576527897793418
50.38538104846248	106876	0.0560179591676615
60.23864568781382	90473	0.0380497129794514
62.114557723881	89745	0.0425787202677387
65.70461489058235	91370	0.0391236481303889
70.74592196934988	90895	0.0347413024971171
76.95037075308775	90545	0.0380136612924695
84.05650869707263	89810	0.0422440673139256
91.85020127231516	91550	0.039167342333624
100.16521236683111	91023	0.0347075155342673
108.8755010966547	90473	0.0380496777892098
117.8900374546174	89716	0.0425786249274443
165.3947910409326	91363	0.0391266638469648
136.53923353602326	90909	0.0347387236015004
146.0696079083046	90544	0.0380140969496739
165.3947910409326	89805	0.0422437872015581
165.3947910409326	91530	0.0391700681162641
175.13342534722187	91034	0.0347055819531449
175.1334253472219	90496	0.0380515718647491
165.3947910409326	89716	0.0425786287515248
155.70954217696277	91363	0.0391266647023908
146.0696079083046	90909	0.0347387231144717
136.53923353602332	90544	0.0380140847900135
127.12024929346995	89805	0.0422438537191179
117.8900374546174	91530	0.0391700262940998
76.94739520629852	91034	0.0347055699163368
100.16900386305672	90496	0.0380515766546769
91.84661092537976	89716	0.042578651915269
84.05983384326207	91363	0.039126674488636
60.23822246235666	90909	0.0347387097897533
60.23822246235666	90544	0.0380141131084316
62.11578946618817	89805	0.0422438163233272
62.11578946618817	91530	0.0391700569976958
60.23822246235666	91034	0.0347055827029138
70.1744319302499	81664	0.0298754475791212
90.14150990566986	80565	0.0323051382753049
74.2362445396567	78620	0.0261306680091065
78.0834733060966	82186	0.0262491568981168
82.93085061381682	81651	0.0318865106981047
88.61019562972575	81201	0.0308017097225713
126.8720485869252	78838	0.0266029776690045
101.87017850392807	80435	0.02468716489604
109.20747972534416	79628	0.0319905177462381
151.9555634840448	81591	0.0299509087333155
124.84967388081462	78773	0.0298684937296879
133.01457281813822	79126	0.0253185043136555
177.82931074558405	82245	0.0307967343655956
149.8210127227702	81577	0.029046723956295
158.38134574415605	79515	0.0321786108783404
167.00562959113032	78644	0.0252639714659695
147.6922945343866	82902	0.0283888178987072
175.66719231566	81659	0.0298778093830699
167.00562959113032	80574	0.0323044928441868
122.83609932415902	78618	0.0261310327098526
149.82101272277023	82192	0.0262497301504471
141.35415566213848	81644	0.0318843187797658
133.01457281813825	81207	0.0308034779937917
124.84967388081463	78844	0.0266077117339961
87.12224143392768	80427	0.024686904196215
81.63458567991717	79628	0.0319905213662988
77.02044425904994	81591	0.0299509047336698
94.9654258012529	78773	0.0298684798269286
88.61304905672183	79126	0.0253185025839418
70.04374663198934	82245	0.0307967382257279
78.0838865925657	81577	0.0290467031622024
74.23593375690022	79515	0.0321786070334333
71.55390551625818	78644	0.0252639469393138
79.209986242729	82902	0.0283888268701319
80.12989182046387	77593	0.0193666032679034
96.87847485968132	75864	0.0149647019822336
102.26715474110212	75283	0.0168463328210867
86.12831476850715	76531	0.0180838810828059
89.89850726815165	77806	0.0211090753303983
94.39243839561205	77175	0.0154723466337596
99.50730398397025	75193	0.0135564908183874
105.14689660800832	74786	0.0185958088538137
142.22095913550925	78537	0.0204003934548276
117.66628721594782	77593	0.0193665801914874
157.12874035970202	75864	0.0149647063781792
131.38981299473966	75283	0.0168465217711972
172.34357940832157	76531	0.018083870031075
145.9064255853398	77806	0.0211090882604764
153.36417101667078	77175	0.0154723346918469
160.91230288197468	75193	0.0135564883666766
157.12874035970202	74786	0.018596008537255
176.1702801495273	78537	0.0204004068675938
176.17028014952731	77593	0.0193666076231748
168.52294153838136	75864	0.0149647082685415
160.9123028819747	75283	0.0168463457566934
153.36417101667078	76531	0.0180838785136001
145.9064255853398	77806	0.0211090681807467
138.5699719510607	77175	0.0154723329509948
131.38981299473963	75193	0.013556498535742
124.40626079855652	74786	0.0185957395760557
92.06152624638786	78537	0.0204003836751108
111.22496823455326	77593	0.0193665733483031
105.14689660800832	75864	0.014964696880163
99.50730398397025	75283	0.0168463172073204
94.39243839561205	76531	0.0180838775555403
89.89850726815165	77806	0.0211090893318783
86.12831476850717	77175	0.0154723358396836
82.05292274003104	75193	0.013556487196566
81.16133832645171	74786	0.0185957527214664
87.91641400523554	78537	0.0204003965933783
90.1090139353313	75820	0.0129794244759806
90.97620040160076	73828	0.010862136184983
92.68506688839712	73358	0.0110545214841949
95.18799868740209	73176	0.0099673311603997
98.42105811814942	75286	0.0094582642854847
102.31063758959296	75086	0.012369177727603
106.77959649277088	72533	0.01213616383037
111.75203816001064	73306	0.0091540056771958
117.15647387911046	74658	0.011155703567488
122.9275338165448	75820	0.0129794297564235
129.00657160467782	73828	0.0108622454891095
135.34152987748297	73358	0.0110547167113256
141.88637038453118	73176	0.0099675985639702
148.60028519008094	75286	0.009458252782449
155.44682653335255	75086	0.0123691796068935
162.39303301338566	72533	0.0121361643492671
169.4085888651898	73306	0.0091539202440016
176.46502721078488	74658	0.0111555437906528
176.46502721078488	75820	0.0129794255485253
169.40858886518984	73828	0.0108621275734651
162.39303301338566	73358	0.0110547243705303
155.44682653335255	73176	0.0099675062797244
148.60028519008094	75286	0.0094582588370725
141.88637038453118	75086	0.0123691820405244
135.34152987748294	72533	0.0121361703657133
129.00657160467782	73306	0.0091539417911883
122.9275338165448	74658	0.0111553874025466
117.15647387911046	75820	0.0129794270272966
111.75203816001064	73828	0.010862131110624
106.77959649277088	73358	0.0110545156855252
102.31063758959296	73176	0.0099673296134061
98.42105811814945	75286	0.0094582598873029
95.18799868740209	75086	0.0123691829261305
92.68506688839712	72533	0.0121361665184603
90.97620040160076	73306	0.009153937171504
90.1090139353313	74658	0.011155381993966
100.09148641552954	78018	0.0161910510341266
100.82015279355323	76579	0.0160156643007133
102.26066344448012	76658	0.012257493426244
104.38108975258318	74802	0.0138453369013054
107.1374264287156	77263	0.0164859762414978
110.47729194198692	77983	0.0146041385951633
136.73057022642718	76901	0.0141648438991759
118.67797596339162	75736	0.0134006284021864
123.42283594947352	76444	0.0155637607290283
154.59998754395474	78018	0.0161910321336516
133.92863726755098	76579	0.016015660202478
139.59129013014686	76658	0.0122578192801428
145.4682361474612	74802	0.0138453285340742
151.5199950131006	77263	0.0164859933667599
157.7103095560566	77983	0.0146041310901179
167.18270738037293	76901	0.0141648244901707
170.3743816907747	75736	0.0134006347758467
176.78666055791385	76444	0.0155637554357414
176.78666055791388	78018	0.0161910446029624
170.37438169077473	76579	0.0160156591211482
164.0056005880702	76658	0.0122576863165271
157.7103095560566	74802	0.0138453200429647
151.5199950131006	77263	0.0164859828121868
121.00259153779272	77983	0.014604151732456
139.5912901301468	76901	0.0141648435038394
133.92863726755098	75736	0.0134008880494873
128.52343917052997	76444	0.015563767754952
123.42283594947357	78018	0.0161910316915046
103.23839622772998	76579	0.0160156574551086
114.3436389519759	76658	0.0122574850547723
100.3654057538162	74802	0.0138453131201689
100.0	77263	0.0164859873304979
104.3810897525832	77983	0.0146041359110912
102.26066344448012	76901	0.0141648478365606
100.82015279355323	75736	0.0134007287312567
100.09148641552954	76444	0.0155637667462103
117.44105517441848	79738	0.0215660347126557
110.76761798223671	82176	0.0247755589125354
112.11775857083208	80732	0.0238280668205985
128.7232302413996	79270	0.0239731209068443
116.7033184815228	79234	0.0203070511505779
119.85572863341952	81842	0.0223769045985748
123.51585518806004	81683	0.0264240969594241
127.62998096416418	78815	0.0249652531499997
132.14507055848216	76948	0.0197397661082055
137.0099202597336	81091	0.0215724491855599
142.1737230736994	81919	0.0258656755898498
147.58396958196232	78668	0.025460457800122
153.2064630492299	79134	0.0214404112637187
158.9944376203508	80437	0.0214798206342007
169.40278885743646	82010	0.0272789267651275
170.9112050802687	79756	0.0244240138790193
176.96650395688124	79411	0.0228270430759755
176.96650395688124	79743	0.0215644485013831
170.9112050802687	82175	0.0247734940684568
164.90850382455793	80740	0.0238297685455067
158.99443762035085	79271	0.0239725539189765
153.2064630492299	79221	0.0203093753982824
147.58396958196235	81845	0.0223802313533047
142.1737230736994	81694	0.0264258388938504
137.00992025973358	78811	0.024965828327808
132.1450705584822	76948	0.0197397649056655
127.629164303035	81091	0.0215724641223743
123.51438340671191	81919	0.0258656785449669
119.85734126870211	78668	0.025460463122895
116.7041349617343	79134	0.0214404154983265
114.10904200952484	80437	0.0214798392313245
112.1176002795994	82010	0.0272789221803259
110.76742542113882	79756	0.0244240249257706
110.08546042210936	79411	0.0228270292670898
120.07967599007932	90847	0.0367726151634604
120.71479385820965	92978	0.0378349099636607
132.6430480597088	92698	0.0376694891369166
136.51010110166916	90239	0.0353510710147623
126.2565388066576	90862	0.0367597787917553
145.34301212753445	92927	0.037901865399146
150.2096546899427	92685	0.037687923323632
136.51010110166916	90270	0.0352107008303076
140.76011094539598	90847	0.0367726167784901
145.34511564592705	92959	0.0378346964696785
150.20743583230524	92703	0.0376737123902812
155.3146763876398	90238	0.0353534454513651
160.60277981783275	90867	0.0367617315609603
166.04622777559794	92931	0.0379024634876576
171.5829233907315	92681	0.037692661194685
177.19084498493964	90275	0.0352122371745333
177.19084498493967	90846	0.036774899769123
171.5829233907315	92959	0.037834684184551
166.04622777559797	92703	0.0376737278733087
140.75814442351532	90238	0.0353534614828546
155.3146763876398	90867	0.0367617070478808
150.20743583230524	92931	0.0379024847725601
129.2104074734287	92681	0.0376926498049043
140.75814442351532	90275	0.0352122295736325
136.5119086557332	90846	0.0367748771642576
132.6414219545651	92959	0.0378347041387875
129.21040747342866	92703	0.037673684980994
126.2553405818629	90238	0.0353534544806968
123.83210965077824	90867	0.0367617311438802
121.9723129857552	92931	0.037902438425601
120.71521598245482	92681	0.0376926382016922
120.07953446353667	90275	0.0352122388915787
130.084049397263	107780	0.0589842402128274
130.75385249656748	108651	0.0578046529112445
132.07971240678052	108707	0.0605480480082669
145.2245633302811	107862	0.0598382297479343
136.58286885864655	107226	0.0607251396256002
139.67650835761134	111279	0.0629713047547299
158.8679320405416	107523	0.0568459824120269
147.28747685770074	107780	0.0589839665158693
169.20947434831044	108646	0.0578010479906401
156.4068359024929	108702	0.0605500832266773
161.38546353440802	107862	0.0598382015390863
174.57450329607892	107229	0.0607257293626025
171.87934639050442	111262	0.0629701589589308
177.28373601035852	107531	0.0568456848572336
177.28373601035852	107779	0.0589835340366331
154.0107255211234	108646	0.0578010554662428
166.5636686109342	108702	0.06055007580289
145.2245633302811	107862	0.0598381996831092
156.4068359024929	107229	0.0607256893026669
151.69020601366813	111262	0.0629701799299553
147.28780527306904	107531	0.0568457462259412
143.26321868145206	107779	0.0589835089819458
131.3356807628777	108646	0.0578009815158485
136.58352897353078	108702	0.0605501329946765
134.03519865313106	107862	0.0598381990488241
130.3359076621078	107229	0.0607257270605364
130.75416402188725	111262	0.0629701457748343
130.0840859934081	107531	0.0568456823216972
140.08928719918438	126764	0.0798640879678182
140.80039503371785	126153	0.0824433398729316
142.20584281470255	121367	0.0821408327776037
144.27321710310193	126655	0.0798584033616774
146.95649342235615	126202	0.0824179294567324
150.1986285697981	121345	0.0821519462837792
167.3764278871756	126764	0.0798641310684607
158.09253952103757	126153	0.0824433310548983
177.4364660942204	121367	0.0821408699191349
177.4364660942204	126655	0.0798584706342793
172.3482138009263	126202	0.0824179160215693
177.4364660942204	121345	0.0821519873150687
177.43646609422044	126764	0.0798640706976878
172.3482138009263	126153	0.0824433017105778
167.3764278871756	121367	0.0821408297578933
162.59874557324113	126655	0.07985847836655
158.09253952103757	126202	0.0824178831226716
153.9343133069743	121345	0.0821520069059419
142.20584281470255	126764	0.079864141512874
140.80039503371785	126153	0.0824433591941695
144.27321710310193	121367	0.0821408330826926
142.20584281470252	126655	0.0798584399926173
140.80039503371785	126202	0.0824178791096734
140.08928719918438	121345	0.0821519978461984
150.11682477690832	151623	0.1076198875721341
151.04497562814018	153527	0.1070973273691122
159.85948849017544	148631	0.1050890163123094
164.01269753597091	155655	0.1108894162472869
158.9094188210009	145135	0.1040230350922141
162.92548473571813	156169	0.1134051996199892
167.44065615111614	149634	0.103795634940064
176.12805508840108	154701	0.1102494400439997
177.41487406209592	151677	0.1041011988021693
166.2724284544048	151623	0.107619916088297
172.31806856748375	153527	0.1070973452995302
167.44065615111614	148631	0.1050890510360608
154.78326426207565	155655	0.1108894449812677
158.9094188210009	145135	0.1040229794607717
155.51940902720963	156169	0.1134051947683978
152.86747925806836	149634	0.1037956129967416
151.04497562814015	154701	0.1102494368425931
150.11682477690832	151677	0.1041011561491758
162.60120111712158	182050	0.1604485823816948
165.47206108513842	175144	0.155381674797551
163.5675225116781	186826	0.1716765518754326
166.7754314020112	174508	0.1547335025922251
170.74329799022885	179118	0.1573548098572922
175.23696734372584	185879	0.1670246560865907
180.0	169674	0.1505001292359453
175.23696734372584	184183	0.167185752459656
170.74329799022885	178283	0.1562947297274081
166.77503886297512	176983	0.156726066463027
163.5674228456039	187518	0.1719623233261245
161.3118355851617	172580	0.1523533058662755
160.14738653876714	181550	0.1622017868656808
170.25132979838207	203347	0.1946396620536213
172.18555715990502	193872	0.1744211290892162
175.66552182779964	186582	0.1618507364678187
180.0	181954	0.1609911454252602
175.66552182779964	191681	0.1745341738860472
172.18539376037808	200502	0.1964201994504039
170.14170475616555	209358	0.2109883919444871
180.0	260012	0.5078084154677914
9.00000000000002	355488	0.697731286743289
36.08299275148261	203546	0.1959291734811945
86.60843407479581	219013	0.2139020643526688
137.73921768265205	221493	0.2134066817686722
171.03431790649034	206183	0.1943674587404832
119.82377975503212	196637	0.1789171132700909
68.78212134000707	193648	0.1698063455974913
19.45543446264123	195316	0.1770806381165118
30.27565320791164	179458	0.1706106601354631
54.10879829360167	194034	0.1843982589693034
80.34806771107185	188103	0.1765696649754514
107.23109417578526	183269	0.1711779355401399
134.36476090766496	195699	0.1882509704473846
161.59642938085506	179913	0.1722855982574505
171.1370056453815	191680	0.1795895313926578
143.88678705234975	192252	0.1826636560664028
116.71261857079546	180472	0.1705334426233462
89.71084066348605	195089	0.1871690452200534
63.166846659059296	183291	0.1750513819020504
38.05286211518945	187798	0.1739368824067712
20.57384601239923	194814	0.1869359579872311
35.39349654220324	154239	0.1085823798143188
48.84489016012024	163045	0.1255442440177589
65.57197839831224	156594	0.1113860839642971
83.62473424257311	158587	0.1190942895951853
102.29485450360193	159607	0.1177135956421451
121.28670525687552	154416	0.1124907693335514
140.45645354751915	162575	0.1238186625614469
159.72325895910546	152858	0.1091097100735963
179.0340749949923	164554	0.1260217724078229
161.6531001647395	154239	0.1085824123690009
142.37978760079537	163045	0.1255441951526436
123.19733921067484	156594	0.1113861601818514
104.18269148753542	158587	0.1190942930481504
85.47074860744483	159607	0.117713574232299
67.33476332982698	154416	0.112490765230684
50.419157330224856	162575	0.1238186566376266
36.48090065179111	152858	0.1091097293373282
30.01627972454628	164554	0.1260217055674632
43.140312521220686	119428	0.0742350721529783
50.511566728518495	120971	0.0832405731476795
60.60323201900271	124250	0.082536782427638
72.28009466969917	119478	0.0740289403535347
84.88473489053978	121147	0.0833171054321744
98.05320496135656	124295	0.0826174999716367
111.57813074847633	119428	0.0742350968202326
125.33496875975264	120971	0.0832405923355507
139.24424956684004	124250	0.0825367316640761
153.25176618523378	119478	0.0740289301990632
167.31759893047325	121147	0.0833171980981422
178.59046577786037	124295	0.0826175185237844
164.50138456457887	119428	0.074235061022366
150.4444643124729	120971	0.0832405159948735
136.4530580978825	124250	0.0825367836141967
122.56931759613448	119478	0.074028942283267
108.85142533610356	121147	0.083316946271708
95.38587929257103	124295	0.082617517436117
82.30995039321476	119428	0.0742350609765598
69.8548221898435	120971	0.0832405330093737
58.42972837431748	124250	0.0825366958285228
48.7735099065026	119478	0.074028935588204
42.12814104551085	121147	0.0833169079663065
40.02696419540612	124295	0.0826175243988833
52.17971093801068	103182	0.0502253263298406
56.99531717747398	106492	0.0558396897527673
63.898626702505695	111016	0.0651118293785904
72.29014179067838	106084	0.055072048614618
81.70765384068793	102728	0.0509355178241459
91.83014575552144	111062	0.0642717421048824
102.44203188649404	110696	0.0638394837717437
113.39907877556104	103183	0.0502256041414948
124.60343422510844	106471	0.0558434199576022
135.97215677732893	111027	0.0651123569188098
147.4718903933775	106084	0.055072012697893
159.05383053696585	102724	0.0509373591592967
170.67633717897476	111054	0.0642678291242841
177.670823867994	110696	0.0638396686616374
166.02326250102644	103171	0.0502257813373346
154.40799268656457	106471	0.0558434270124172
142.86367881270633	111027	0.0651123613107898
131.40744736608875	106084	0.0550720294496017
120.0924584243308	102724	0.0509373346013339
108.98570090082866	111054	0.064267864866776
98.15056862143364	110696	0.0638396853340011
87.71130945283632	103171	0.0502257793595381
77.83775453287345	106471	0.0558434559440269
68.78984844289849	111027	0.0651123813139965
60.92753879734133	106084	0.0550720185681196
54.780925797819975	102724	0.0509373700856666
50.9811155815084	111054	0.0642678031665578
50.06176493178189	110696	0.0638396693308489
61.595107595306686	90900	0.0358151234114224
64.8612855999244	91793	0.0439066890109209
69.63554631391168	93657	0.0418142658759115
75.62960819743074	92911	0.0384743363391452
82.57414788121902	90935	0.035816924744702
90.24507572808734	91875	0.0437827704318739
98.46705730954082	93876	0.041812232301809
107.1067606608545	92773	0.038481226329973
116.06360755371308	90900	0.0358151570476281
125.26548076746232	91793	0.0439052680791841
134.63716565490458	93650	0.0418128305355043
144.16190568561376	92903	0.0384724227385165
153.76878366235357	90932	0.0358149162901057
163.46095689725445	91907	0.0437813058253312
173.17706624734467	93862	0.0418107172607624
177.07294027369127	92773	0.0384784948478314
167.34733623910174	90898	0.0358125310186902
157.6356028932562	91793	0.0439052777883192
147.99804246014506	93650	0.0418128350837351
138.42954954358555	92903	0.0384724293770511
128.99845939430287	90932	0.0358149098757683
119.71333343739332	91907	0.0437812807644748
110.6601465886966	93862	0.041810716442756
101.87525471113692	92773	0.0384785103647877
93.47968579054071	90898	0.0358125217201594
85.56283121717247	91793	0.043905269837162
78.31009451720968	93650	0.0418128290876645
71.90010316069473	92903	0.0384724307557686
66.60812811324675	90932	0.0358149343680596
62.701520302728376	91907	0.0437813216739461
60.46744332815636	93862	0.0418107256296505
60.08627736492758	92773	0.038478483401322
71.26167832098824	82481	0.0268813842641191
73.75564250390428	81659	0.0284489199531853
77.43852851782144	78862	0.021342981161142
82.14679375147735	80233	0.0196709425437769
87.7116548146128	82362	0.0261621799035485
93.97613641140512	82306	0.028838126653401
100.80479955693468	79643	0.0208917770813254
108.08301910099972	78712	0.0213215929941702
115.7190738185172	81634	0.0254117574961491
123.63986760259338	82445	0.0285188574942608
131.78358921231649	80023	0.0240411275566387
140.09302078085534	77940	0.0222828033505081
148.54305037111405	81311	0.0235812642821596
157.09131969789436	82636	0.0274454029661262
165.7077587484059	80396	0.0266717069264534
174.36534887265657	78264	0.0212497957138631
176.9611206294233	80968	0.020604737017527
168.3043378204789	82495	0.0268809307988411
159.67280821232004	81662	0.028449805103618
151.10107448258623	78854	0.0213424543746888
142.6181487259047	80224	0.0196706756693197
134.25708655978983	82347	0.0261620823488331
126.056650926497	82316	0.0288378686403581
118.07078657660809	79653	0.0208955612013697
110.34111361058363	78705	0.021323511318928
102.94530594349254	81634	0.0254117680746624
95.97006676193892	82445	0.0285185347926161
89.52220121521776	80023	0.0240409898550682
83.73615050589696	77940	0.0222828003867089
78.7522003118205	81311	0.0235812435219849
74.74314831805003	82636	0.0274454094116955
71.87631590712175	80396	0.0266717101121003
70.29433483049571	78264	0.0212497937455256
70.08571732390924	80968	0.0206047565580691
81.0126152528731	77455	0.0175225338910531
82.93965929533124	76084	0.0131205656739548
85.79511041962886	73449	0.0162614025661565
89.4871952550145	71849	0.0137237247108031
93.91344276930867	76589	0.0185607443058738
98.97068858977502	77403	0.0145930615724128
104.56186841396624	74907	0.0130815516345292
110.59965983124128	71505	0.0139851729445497
117.0077290671016	74377	0.0167725832133564
123.72046199257356	77455	0.0175225331776137
130.68189229035727	76084	0.0131205782735463
137.84430349338277	73449	0.016261532849644
145.1667804144073	71849	0.0137237077155963
152.61384617905412	76589	0.0185607473704103
160.15423609438304	77403	0.0145930553715071
167.7598125661395	74907	0.0130815622364948
175.40460158392813	71505	0.0139851520029139
176.93607940072673	74377	0.0167725835800046
169.28643651948423	77455	0.0175225291112465
161.67099303713184	76084	0.0131205620567395
154.11539723560685	73449	0.0162615779061723
146.6472803094968	71849	0.0137237199362957
139.29719899139786	76589	0.0185607436840555
132.09969428406413	77403	0.0145930756784544
125.09448870358756	74907	0.0130815544676482
118.32782403108182	71505	0.0139851283578476
111.85390025703744	74377	0.0167725848439732
105.73630035000726	77455	0.017522527862329
100.04915817862832	76084	0.01312056081445
94.87763757416124	73449	0.0162614084955067
90.31705617187356	71849	0.0137237183101158
86.46979356653227	76589	0.0185607480319337
83.43916554734543	77403	0.0145930655845736
81.32000891979281	74907	0.013081551277946
80.18697574330936	71505	0.0139851248960485
80.08315569846316	74377	0.0167725788682598
90.850996047197	75416	0.0143236957805172
92.47751218592992	76004	0.0106671305342357
94.90369710119028	71929	0.0106483712798817
98.06694814554234	71719	0.0034567671126925
101.8943313397381	74792	0.0108534559629916
106.3088182368388	75424	0.0120185869616533
111.2342190529274	73375	0.0111682471873367
116.5985057403066	70874	0.0061367691740901
122.33565411545077	73583	0.0050353035911737
128.38634197933038	75416	0.0143236925875628
134.69787351021316	76004	0.0106671221869607
141.2236417404019	71929	0.0106483650604153
147.92235429038251	71719	0.0034556649191539
154.75716703847888	74792	0.0108534443338097
161.69480847713143	75424	0.012018571168935
168.7047348593588	73375	0.0111682618329564
175.75832906471834	70874	0.0061367722394389
177.17186013255707	73583	0.0050354239255014
170.11285079834616	75416	0.0143236946290341
163.09194952250024	76004	0.0106671346111254
156.1374805020286	71929	0.0106483697013371
149.27953948298185	71719	0.0034561581508477
142.5507861748038	74792	0.0108534511435851
135.98728074421206	75424	0.0120185800768257
129.62935544649898	73375	0.0111682601715456
123.52248781407008	70874	0.0061367708360243
117.7181026334588	73583	0.0050348901033045
112.27417203806468	75416	0.0143236996487837
107.25540577729016	76004	0.010667123528242
102.73273642316968	71929	0.0106483690144462
98.78173604554416	71719	0.0034539068654257
95.47960946018468	74792	0.0108534411835199
92.90057580231662	75424	0.0120185848478059
91.10984006684144	73375	0.0111682544348002
90.15693633379834	70874	0.0061367701311617
90.06978483686288	73583	0.0050350149312902
100.7148490627694	75719	0.0138537542488295
102.0853831668146	76100	0.0165488902822949
104.13962679187854	73728	0.0123980664771802
106.83462139020108	72974	0.0147781164826941
110.11865161250188	75252	0.0144216824316909
113.93498080009712	76726	0.0128769264790938
118.22513734816782	75129	0.0156636806572578
122.93146401181396	72840	0.0129720107971197
127.99885906092648	75372	0.0144620844852866
133.37578597394491	75719	0.0138537593202516
139.01469963522263	76100	0.0165488792788787
144.87205049218264	73728	0.0123980713635969
150.9080087496979	72974	0.0147781034498572
157.08601846602133	75252	0.0144216596834483
163.37225859300406	76726	0.012876923388328
169.73506028872194	75129	0.0156636811699759
176.14430885141138	72840	0.0129719996940083
177.4291560191553	75372	0.0144620821316737
171.01413733284178	75719	0.0138537529319243
164.63967625125656	76100	0.0165488922555787
158.3356486832159	73728	0.0123980773528962
152.13336461990053	72974	0.014778109627467
146.06616726307183	75252	0.0144216722570253
140.17002050246606	76726	0.0128769173545611
134.4840597978158	75129	0.0156636812772157
129.0510618779108	72840	0.0129720229463294
123.91776226127766	75372	0.0144620840907713
119.1349175114286	75719	0.0138537629237282
114.756976067805	76100	0.0165488909019886
110.84119819136804	73728	0.0123980770010973
107.44607054681056	72974	0.0147781171372369
104.62891872523466	75252	0.0144216679478973
102.44275291566612	76726	0.0128769314760108
100.93258757862957	75129	0.0156636881955471
100.13171186528297	72840	0.0129720114558209
100.05856170367004	75372	0.0144620792056103
110.6222599383942	80030	0.0196705570759715
111.87347640351102	83044	0.0254497200699068
113.77071583754235	81232	0.0294770907974805
116.2774471357664	78325	0.0329397763674813
119.34931151881418	79721	0.0197425127806179
122.93632389556272	82380	0.0235124732759054
126.98608472105076	82254	0.0281694854239332
131.44440482699173	78237	0.0343870140632835
136.25923695206677	79182	0.0244687934645448
141.38124071736723	81695	0.0221839696950722
146.76182579011106	82776	0.0277448818583848
152.35074225602727	78742	0.0341241795839482
158.11643778836824	78783	0.0283084982862509
164.0140038323753	80819	0.0213801196970748
170.00572502940554	82944	0.0278217596137691
176.05538552974096	80272	0.0320464323735598
177.87228089795246	78456	0.0311828015774534
171.8178692213182	80042	0.0196694111334121
165.8049992582099	83052	0.0254481692527199
159.87527630845605	81231	0.0294762271730536
154.06590981433055	78330	0.0329387010003228
148.4159686603677	79729	0.0197388100922787
142.96683605288666	82374	0.0235165962958871
137.76733767488818	82243	0.0281685270347401
132.854475643962	78232	0.0343875457190405
128.2828942740558	79182	0.0244688152871682
124.1044965019981	81695	0.022183993132184
120.37257365712016	82776	0.027744888796638
117.14314909360895	78742	0.0341241877579092
114.4611991715698	78783	0.0283085076763384
112.3764979673039	80819	0.0213801288874793
110.92803368092753	82944	0.0278217761670225
110.14451035983907	80272	0.032046406637511
110.04204344250678	78456	0.0311828103426166
120.53736946456664	90928	0.0334751745931291
121.67247969832816	92622	0.0362975255822649
123.41297869889644	95085	0.0377078707589881
125.72792165645708	90581	0.0360437523545342
128.57845354285948	90942	0.0334938166962592
131.9200097475461	92582	0.0362749384269576
135.70444500425586	95121	0.0376378025307886
139.88188397455238	90600	0.0361478202461566
144.4021785311279	90928	0.0334751484841209
149.21813677234644	92622	0.0362997764193765
154.27287141644905	95091	0.0377058012170516
159.53592242141525	90581	0.0360461611625041
164.9440363208581	90940	0.0334878109188913
170.4733265570951	92605	0.0362768400549101
176.06232960163948	95126	0.0376360066041857
178.31018380125556	90600	0.0361503461923631
172.70488872339678	90938	0.0334693386504038
167.14276367670877	92622	0.0362997832468127
161.6850160739846	95091	0.0377058293625689
156.35482673884235	90581	0.0360461796620449
151.21504664095042	90940	0.0334878561492249
146.29306228002733	92605	0.0362768333317218
141.65364620168037	95126	0.0376360129030327
137.32923432015627	90600	0.0361503585750572
133.38507452293183	90938	0.0334693521942935
129.857325482607	92622	0.0362997929414172
126.80750007512474	95091	0.037705812880539
124.27103996390304	90581	0.0360461443667224
122.29831127428818	90940	0.0334878303094171
120.9167007409758	92605	0.0362768356873515
120.15630295948668	95126	0.0376360017390172
120.02877578536744	90600	0.0361503507305202
130.48312707868917	105821	0.0556982237308035
131.6144211238786	105382	0.0541997756134272
133.384495294585	111338	0.0627453144556167
135.75901429818347	107864	0.0574176100185066
138.69414545124266	103163	0.0516191843640054
142.13895595900777	111114	0.0620462344542545
146.0377277889484	110587	0.0640693905051231
150.3323271440513	105824	0.0556981294382315
154.9639158745206	105381	0.0542032607438967
159.86747731463768	111346	0.0627450617814422
164.99190554680212	107864	0.0574176131422607
170.2752727140145	103158	0.051617210509447
175.65605979069855	111108	0.0620434739916892
178.91394585829875	110575	0.0640697948792868
173.49519513767706	105819	0.0556975942248717
168.1440672290981	105381	0.054203255115912
162.92142370195916	111346	0.0627451321783537
157.8767508243649	107864	0.0574176326848025
153.0727589463293	103158	0.0516172112208943
148.5722456265746	111108	0.0620434471310005
144.4279974451945	110575	0.0640697769500804
140.70302812894744	105819	0.0556976115207686
137.45497115653777	105381	0.0542032410247692
134.73982388915482	111346	0.0627450184685084
132.60174264322103	107864	0.057417617143407
131.0834042165738	103158	0.0516172211073515
130.21519836354992	111108	0.0620434584080504
130.01343773566998	110575	0.06406980316708
140.43132465879577	120507	0.077348289197202
141.56208710836168	121794	0.0834265582552414
143.36950544625267	123412	0.0874534904657641
145.8127108345016	120443	0.0772993799012946
148.83873754496415	121748	0.0835677554279702
152.3852576712095	123537	0.087443970729448
156.38325776838093	120507	0.0773482660161697
160.75937319840546	121794	0.0834265220316075
165.43771917261836	123412	0.0874535041204288
170.34117411630208	120443	0.0772994097215612
175.39215962195578	121748	0.0835676928242002
179.48698272222617	123537	0.0874439168990776
174.373887945758	120507	0.0773482768552455
169.3461956293807	121794	0.0834265559025844
164.48156320267157	123412	0.0874535706683449
159.85751900818553	120443	0.0772994311028027
155.55101458859167	121748	0.0835677458316271
151.63755072221252	123537	0.0874439303928756
148.18978570966286	120507	0.0773482719087827
145.27559671123305	121794	0.0834265918154376
142.95566001487188	123412	0.0874535290441043
141.28073637206776	120443	0.0772994076006667
140.28896791355442	121748	0.0835677243753926
140.00357319812073	123537	0.0874439483736577
150.42089053900312	150474	0.1014704544785519
151.75763387176147	160989	0.1166260861601118
153.9631203027622	150084	0.0997939602821055
156.95986465252167	159586	0.1149126552669563
160.6464830648815	151719	0.1021479603042872
164.9035541304011	156395	0.1112896000390674
169.59910711647575	154419	0.1062096251956876
174.59316572802553	152819	0.1056452190528251
179.74118401987027	158668	0.1122568481403623
175.1034492717469	150474	0.1014704577020192
170.08743891985816	160989	0.1166261054095809
165.35563765606736	150084	0.0997940033254558
161.04861567462828	159586	0.1149126203609589
157.29933044938852	151719	0.1021478102932544
154.22869281812808	156395	0.1112895791754592
151.94015431413382	154419	0.1062096432894421
150.5138463253892	152819	0.1056452403265817
150.0011691398913	158668	0.1122567792594795
160.4001148764704	175805	0.1527896196279869
161.93062246456208	181697	0.1600404937381583
164.51405314731193	187583	0.1733002124031642
167.99207465681317	174038	0.1557746066218633
172.15817451235142	188146	0.1723501410269446
176.7684574895607	179604	0.1570041778293171
178.4387243259486	178792	0.15749247381529
173.7340267871153	190295	0.177958914193076
169.38426112103062	173642	0.1545599803881159
165.6389240989312	184607	0.165259939062286
162.72190386740235	183421	0.1658764624954485
160.80869440175425	176188	0.1565825046606723
160.01809459006586	190935	0.1776005759496604
170.45643624491947	204678	0.2094588828966398
172.69930973888629	204662	0.2008898980897069
176.38530540780187	196773	0.1802606113320978
179.21639839023518	188873	0.1653879799008175
174.97231010762522	185242	0.1621457018943721
171.71976834618687	188241	0.1715344056506419
170.10639831998307	194966	0.1891158830751029
180.0	289280	0.5498577828901752
17.999999999999968	320296	0.6291296830346137
44.78853498789873	223668	0.2199078528303387
95.54094053914838	216453	0.2091420898297743
146.70092492524003	201486	0.1892523209584257
162.06906111097658	194361	0.1755531063250276
110.87183299721426	193372	0.1734108687195653
59.90404948494475	197769	0.182514810012053
12.62113625119102	209728	0.2051418141004087
37.46726400940473	183824	0.170637682293081
62.51436643424034	185229	0.1749900384154817
89.04317550550583	193620	0.1829648042699377
116.03032673934167	178389	0.1687872877023709
143.20841613694114	192853	0.1836803969379318
170.45755675452446	187703	0.1734692014618041
162.27567973382602	181261	0.1727728368110803
135.04243665000442	194875	0.1853767861756389
107.91175914201683	180171	0.1682060841882798
81.01181378021376	189640	0.1773425840501139
54.74897034100794	191192	0.1788442469665231
30.79736573381783	179207	0.1711683284836438
20.42173481477233	194719	0.1859971616163587
40.815871629581416	151572	0.1099361616678155
56.1293363191927	162176	0.123771592562936
73.58901283807256	150265	0.1066480778015726
91.97283279096736	160269	0.1212453533119837
110.81208182361584	153273	0.1091712384364537
129.89683664391157	157860	0.1175666996593421
149.11808333278853	158245	0.1176506605928094
168.4103149976689	154446	0.1133843938970701
172.27301463322223	161487	0.1226012175410179
152.97251205132062	151572	0.1099362112833871
133.73267944641498	162176	0.1237716063386541
114.61381470519814	150265	0.1066480928735918
95.71319886959228	160269	0.1212454439334822
77.21286808824443	153273	0.1091713386691047
59.50702745304242	157860	0.1175667218621945
43.59331255924874	158245	0.1176506388075714
32.259767903600896	154446	0.1133844461707127
31.024677959276104	161487	0.1226012014494759
47.15439673457905	120640	0.0835412059285212
56.32526021984141	126835	0.0949381268619648
67.46972749486717	121028	0.0845337318640129
79.75945848275173	120631	0.0833456267193509
92.73385418038052	126905	0.0951284202698055
106.13465936016412	121152	0.0844426774747594
119.8102137140289	120640	0.083541193833797
133.6661239373638	126835	0.0949381529845225
147.6397558231356	121028	0.0845337794973846
161.6864441076874	120631	0.0833456764191221
175.77151041109286	126905	0.0951283632066385
170.1348473095925	121152	0.0844426397186037
156.06137688483471	120640	0.0835412435526633
142.03932647199696	126835	0.0949381426662107
128.10664023931952	121028	0.0845337910435986
114.31397539821704	120631	0.0833456046313196
100.73453806155746	126905	0.095128129090784
87.48159884790819	121152	0.0844427098171189
74.74157447272817	120640	0.0835411984129462
62.838557894880346	126835	0.0949381070066001
52.3566844610772	121028	0.084533808678952
44.32437017520378	120631	0.0833456653501158
40.24202642676561	126905	0.0951281580336768
41.30051905303079	121152	0.0844426652744121
55.30176118377821	107224	0.0559794696918003
61.64635351364181	109934	0.063936331454147
69.6469744286521	112554	0.0668748060612676
78.79623629619775	107848	0.057229326503019
88.73391883567461	107180	0.0569853427098144
99.21685740032578	113568	0.0676139705609391
110.08190403870992	110027	0.0641829775618554
121.21870203807444	107219	0.055979392263545
132.55108263052534	109944	0.0639388426913775
144.00990329665782	112554	0.066876278941036
155.5708588238545	107848	0.0572293105704099
167.1906447861024	107189	0.0569907094218257
178.8308673653712	113548	0.0676117541430924
169.51721141822955	110033	0.0641835913310924
157.88929798413443	107222	0.0559792971699466
146.31403900598627	109944	0.0639388262054761
134.8334944425443	112554	0.0668763085195396
123.47074805949038	107848	0.0572293250289902
112.28823508644096	107189	0.0569905449854713
101.36731528344134	113548	0.0676117270758895
90.79433720889584	110033	0.0641835665509377
80.72885269283623	107222	0.0559793097828184
71.39543169261125	109944	0.0639388177228409
63.13395109532389	112554	0.0668762504274607
56.40897685958041	107848	0.05722935473185
51.83700040051469	107189	0.0569905851400876
50.01556884518988	113548	0.0676117310404658
51.23723444271233	110033	0.0641836059420151
64.07839457076939	91288	0.0385504706339373
68.57388698520073	93363	0.0425296970873238
74.34671037129858	97110	0.0426131579374127
81.12068264740623	92926	0.0394048077217631
88.66185718185763	91395	0.0387834471967226
96.78550681061736	93436	0.0424690378913606
105.3506289015726	97217	0.0426076279268145
114.25081769766828	92945	0.039373517453607
123.40555131373762	91288	0.0385512586653039
132.7573284311838	93352	0.0425298046444767
142.2411343533845	97116	0.0426098237872916
151.84790083991376	92920	0.039404000238777
161.51150372941544	91386	0.0387831243150909
171.2386774152769	93430	0.0424694598180438
179.03005540858655	97209	0.0426074851598814
169.2838371090246	92927	0.0393726606495665
159.58113911342863	91295	0.0385489639143492
149.91282506540594	93352	0.042529824727595
140.34156100619708	97116	0.0426098607942348
130.86648880489062	92920	0.0394038181847422
121.56152376608624	91386	0.0387830983498556
112.44415588262764	93430	0.0424694578430196
103.61167535133926	97209	0.0426074723788311
95.11782734594564	92927	0.0393725636187499
87.1052366962671	91295	0.0385485498581372
79.69461628347872	93352	0.0425298175668722
73.10642884260953	97116	0.0426098375175191
67.56108660770293	92920	0.0394036693532193
63.359735406398094	91386	0.0387831131914634
60.76902986770884	93430	0.042469455519456
60.00947937011494	97209	0.0426074700516965
61.147241473558864	92927	0.0393726199901126
73.3021743007424	79177	0.0274486585460055
76.8162803870525	80171	0.0237652747935127
81.38198080547463	80187	0.0212115712087536
86.82881159193481	78992	0.0215563465634229
92.99759614974008	78805	0.0275542437845729
99.74884697917948	80444	0.0249303210614526
106.9665752313768	80504	0.0209484564128149
114.55411072800334	77939	0.0215669132271327
122.43506641455916	78623	0.0260938710404154
130.54870134536253	80213	0.0256046300711654
138.84277187402674	79858	0.0230452988425972
147.26729438494638	78020	0.0217552291488475
155.80282481748836	79079	0.0256494460174397
164.41081226554343	79622	0.0261913737565072
173.06386350506915	79816	0.0234669629316205
178.26343025995646	79125	0.0219610625692249
169.59562241340748	79428	0.0231290385817906
160.96561379180744	79178	0.0274514399541443
152.3831308404162	80175	0.0237673398617433
143.88487851353008	80185	0.0212116345398413
135.5032071144466	78988	0.0215569077255206
127.27590278580897	78803	0.0275559525111402
119.24816583243236	80443	0.024927907341433
111.48224304743204	80508	0.0209481214634945
104.03122492514404	77939	0.0215675191617043
96.98655402712193	78623	0.0260936966328306
90.45182194573374	80213	0.0256046376742751
84.55290704523037	79858	0.0230451274117091
79.44248748385891	78020	0.0217552353648385
75.2761553252697	79079	0.0256494505145712
72.22779119296047	79622	0.0261913629812619
70.44561160041108	79816	0.0234668567043797
70.028001039934	79125	0.0219608946601194
70.99941435411489	79428	0.0231290349879094
82.70381806055528	75875	0.0180753310202665
85.47028099364177	75931	0.014715032653066
89.08322506279934	73665	0.014059497434745
93.4407517360362	72220	0.0149810656831819
98.43940423462712	75226	0.0180680566122809
103.98129710754716	76742	0.017398839302851
109.97804527877231	74734	0.0115312146625067
116.35220956352325	72375	0.0115096914688818
123.03714335104996	74449	0.0195445412710091
129.9759757948047	75875	0.0180753296182568
137.12023122207248	75931	0.0147150396018257
144.4283776727234	73665	0.0140595106579624
151.86445201659583	72220	0.0149810726364295
159.39681939748905	75226	0.0180680587321006
166.99707466018145	76742	0.017398853990453
174.63906792762182	74734	0.0115312228313195
177.7019751532067	72375	0.0115096906560616
170.05027257193663	74449	0.0195445601991355
162.43028004254043	75875	0.0180753300146908
154.86749584260855	75931	0.0147150473394135
147.3893121182395	73665	0.0140594963331864
140.0259475391954	72220	0.0149810623448931
132.81149319865074	75226	0.0180680576078266
125.78509545281672	76742	0.0173988592012183
118.99228048942464	74734	0.0115312261073045
112.48638674247628	72375	0.0115096903553566
106.32999942497167	74449	0.0195445623318308
100.596159969206	75875	0.0180753562880938
95.36893997661105	75931	0.0147150398741168
90.74273710737452	73665	0.0140595000666841
86.8194454221872	72220	0.0149810734257149
83.70265913805208	75226	0.0180680662256629
81.48856722984637	76742	0.0173988557709339
80.25438477929224	74734	0.0115312170002314
80.04678600003426	72375	0.0115096918992394
80.87389617441256	74449	0.0195445604258011
92.27796827865306	75289	0.013245875053512
94.62677464553336	77021	0.016034446029555
97.71948271795996	71992	0.0131795401397762
101.48389525053751	71538	0.0082827981668123
105.8431455207314	75220	0.010593765696671
110.72078372554174	75778	0.0127906133646416
116.04426060557805	74221	0.0148780166912742
121.7469042934264	70579	0.0089364843002485
127.76871574282208	73426	0.0084421300426785
134.0563551163882	75289	0.0132458709371632
140.56263886937316	77021	0.0160344298968366
147.2457814491007	71992	0.0131795238176329
154.0685335851797	71538	0.0082827985747705
160.9973052054312	75220	0.0105937588122717
168.00131657304337	75778	0.0127906172966577
175.05179272850597	74221	0.0148780095468944
177.8788008318104	70579	0.0089364782234973
170.8174929753516	73426	0.0084418926409659
163.7915288969957	75289	0.0132458780225512
156.82909764053085	77021	0.0160344497583659
149.96008285188907	71992	0.0131795416249551
143.21685092022562	71538	0.0082827993854944
136.6350831606168	75220	0.0105937593767687
130.25464493772068	75778	0.0127906237752628
124.1204611912066	74221	0.0148780172851466
118.28333029914585	70579	0.008936470985817
112.80055230851632	73426	0.0084419977393802
107.73617204442624	75289	0.0132458791722996
103.16055041574576	77021	0.0160344361523955
99.14890500845031	71992	0.0131795240145963
95.77845851885024	71538	0.0082827921734442
93.1239806978876	75220	0.0105937588061629
91.25187613815316	75778	0.0127906204810677
90.21353752038138	74221	0.0148780193510301
90.0392609403386	70579	0.0089364808781703
90.7342636566468	73426	0.0084420026269145
101.91695031361644	76852	0.0121650875315234
103.90457857006888	75985	0.0143452506905314
106.53771079680084	74758	0.0115798653734582
109.76533561914182	72662	0.0123224261609294
113.53106015868984	76050	0.012404770668175
117.7764582443564	76466	0.0107393262235298
122.4436997525344	76544	0.0152609459957635
127.477370931149	72641	0.0111471009596218
132.82555122136753	75284	0.0130180991873125
138.4402904253857	76852	0.0121677237013778
144.27764820026206	75985	0.0143452486472221
150.2974407401655	74758	0.0115798700802554
156.46280790308924	72662	0.0123224423494458
162.73968093143822	76050	0.0124052067579817
169.0962025683361	76466	0.0107399263263282
175.50212971602684	76544	0.015260954903577
178.0717664485005	72641	0.0111470983007636
171.65429786266802	75284	0.0130181015229241
165.27445506658404	76852	0.0121687914977297
158.9620035669793	75985	0.0143452482023429
152.7480829280257	74758	0.0115798777801429
146.66580625965906	72662	0.0123224336994457
140.7508497151785	76050	0.0124025698286939
135.04200866253242	76466	0.0107380502207616
129.5816782084821	76544	0.0152609513022643
124.41619001550008	72641	0.0111471077469877
119.5959056944395	75284	0.013018111457153
115.1749337172073	76852	0.0121660808142479
111.2103118130589	75985	0.0143452348851501
107.7604979211652	74758	0.0115798640454014
104.88306414562572	72662	0.0123224424689606
102.6316121306768	76050	0.0124046366284272
101.05212765585922	76466	0.0107403062354997
100.17922856090928	76544	0.0152609409697728
100.03294550995714	72641	0.0111471052471809
100.616700615347	75284	0.0130181094384652
111.64391387539204	81750	0.0223421875168747
113.44613576296108	83108	0.0237968676100301
115.8642980618701	83427	0.0260047752183493
118.85448735901998	81239	0.0297901535463282
122.3675617056147	81306	0.0234896390550305
126.3509881344523	82213	0.0217184369322477
130.75175467293607	84536	0.0258728409443038
135.51638449918417	80750	0.0307212596325535
140.59458216270187	80703	0.023459162467299
145.93927603474603	81647	0.0220976550858233
151.50423028235136	84545	0.0255024464472815
157.24140694960437	80730	0.0291456988886769
163.121623570141	80770	0.0266415321416243
169.10154932709816	81551	0.0220641503884042
175.14477751655016	83912	0.0256531125781591
178.78406450132425	81928	0.0263225178714367
172.71988557389557	81188	0.0279447276697284
166.70336656923067	81729	0.0223432091261239
160.75882470357513	83104	0.0237952464964818
154.92894615138783	83428	0.0260047039825889
149.25248954561192	81238	0.0297894645498464
143.77046534929485	81314	0.0234887692925373
138.52649988250045	82209	0.0217231684556959
133.57156972430377	84542	0.0258718021355411
128.94548490628932	80734	0.0307209031160858
124.70467424413668	80703	0.0234591586312111
120.90229938923204	81647	0.0220976795870053
117.59170973331636	84545	0.0255024695256734
114.8268335803784	80730	0.029145714571683
112.64975703746212	80770	0.0266415271668009
111.103654725289	81551	0.0220641553017165
110.21893898536148	83912	0.0256531260201641
110.01373046595988	81928	0.0263225280235743
110.49230990477864	81188	0.0279447532242224
121.39619930584776	94117	0.0348697608959461
123.01780558769616	93591	0.0353353778952831
125.22074629836412	96795	0.0387118787984847
127.96757470412672	94939	0.0372229981868142
131.21469196182323	94072	0.0348925190977037
134.91450974446045	93763	0.0353058568943984
139.01736862844612	96859	0.038708812395428
143.47307898640602	94819	0.0371820954009204
148.23203702545842	94117	0.0348697489288151
153.2482108429988	93583	0.0353342572713673
158.46574395580336	96790	0.0387115736106199
163.8560332361632	94921	0.037219096607683
169.35661621714664	94087	0.0348951277382673
174.94493546086483	93763	0.0353054348717663
179.44000668700153	96853	0.0387082851927218
173.8190375948037	94819	0.0371779452068436
168.25288675185874	94098	0.0348737022788505
162.76313198413993	93583	0.0353342778620791
157.4115350584683	96790	0.0387115837792563
152.22276423735877	94921	0.0372190950075232
147.26047912832982	94087	0.0348951110880249
142.5540811337879	93763	0.0353054472673229
138.16883913557984	96853	0.0387082820834026
134.1389963121585	94819	0.0371779562182108
130.52899540598634	94098	0.0348737136204614
127.37542963739774	93583	0.0353342739743931
124.73640040672308	96790	0.0387116018405634
122.64511233304056	94921	0.0372190957766883
121.14490216825482	94087	0.0348951041906399
120.25766417925048	93763	0.0353054303030509
120.0031599912482	96853	0.0387083103846198
120.38534968600514	94819	0.0371779513545773
131.2066596741476	108705	0.0569925609427209
132.7882540199397	106527	0.0567853930611936
134.9856606081078	110968	0.0639766931814987
137.7576836902542	111465	0.0625026679925875
141.05526937674216	104150	0.0532768743025945
144.82390602240233	110885	0.0651037374940776
149.0057527367433	112513	0.0635754732395115
153.54173393851937	108705	0.0569921734238383
158.37290370984485	106527	0.0567897578851872
163.43445545171676	110961	0.0639773392284399
168.6761736764218	111465	0.0625026633895335
174.0366398796871	104147	0.0532792711085836
179.45483190067395	110884	0.0651018822838089
175.1171328844754	112521	0.0635747769439959
169.73976448665272	108706	0.0569912776461518
164.4697409130397	106527	0.0567897180252275
159.36834348390724	110961	0.0639772974657548
154.48590115832332	111465	0.0625026666057674
149.88566037430374	104147	0.0532792446535089
145.63056199368754	110884	0.0651018357364198
141.77358033337043	112521	0.0635748396524637
138.3764933194652	108706	0.0569912725159945
135.49467635820014	106527	0.056789723046686
133.18006289539122	110961	0.0639773763171262
131.47204277636413	111465	0.0625026715068039
130.40595692416122	104147	0.053279496124536
130.0033858036323	110884	0.0651018849216789
130.27198678257278	112521	0.0635747969557906
141.026759936418	121169	0.0775897527724722
142.56765565324432	117304	0.0838025627597433
144.7622844086847	124910	0.0864815074967518
147.56219982448593	121062	0.0775862433368049
150.90848681538415	117180	0.0837450379426531
154.7345018893264	124876	0.0864256943827044
158.96837082857098	121169	0.0775897515035473
163.5350324255537	117304	0.0838025119175958
168.35773982317104	124910	0.0864814859537728
173.35903224288958	121062	0.0775862342863477
178.46125866108835	117180	0.0837450979470548
176.41322605366287	124876	0.0864256643502462
171.34205396547915	121169	0.0775897072614954
166.40288079106935	117304	0.0838025878077021
161.6733203517702	124910	0.0864814770846517
157.23063338859723	121062	0.0775862556775471
153.15103752213048	117180	0.0837450715067218
149.5085303572249	124876	0.0864257025767212
146.37316773832742	121169	0.0775897563118687
143.80882120244297	117304	0.0838025672934004
141.87055083018635	124910	0.08648151057943
140.60185419013794	121062	0.0775863024616884
140.03215365069377	117180	0.0837450734172095
140.1749192074475	124876	0.0864256832053932
150.91110036917578	150731	0.1008874728015278
152.64660845082253	158200	0.11340505339547
155.2193136003534	151691	0.1035107078953163
158.5402617824964	153379	0.1064729003163525
162.49923113336848	155311	0.1083251488151644
166.97052187122085	149983	0.102061638287271
171.8180653223207	158615	0.114107377157011
176.89946658349277	149922	0.1010979563045382
177.93101675557878	160431	0.1160890918395568
172.82026821689064	150731	0.1008874349759992
167.91441765768357	158200	0.1134050000535205
163.35673744631066	151691	0.1035107053017377
159.28484864664034	153379	0.1064728449236975
155.82690230907653	155311	0.1083252071630573
153.0966662360817	149983	0.1020616001758618
151.18782032675134	158615	0.1141072942737879
150.16817064054055	149922	0.1010979325698222
150.07478861009955	160431	0.116089071972751
160.77480686106296	174901	0.1527592044016881
162.6612363300761	189381	0.1738163884305179
165.55547390387136	178686	0.1560599008597225
169.2815849331764	178302	0.155625655582574
173.6202398751447	189372	0.1767799668588142
178.3192935099245	174459	0.1521502141298223
176.88678778451606	185281	0.1682743650610992
172.26870748146243	182448	0.1653092050063517
168.0894376430542	176216	0.1533887390609755
164.5905068422834	190728	0.177092184210362
161.9828913416236	175592	0.1513983666055029
160.42469816645666	181380	0.1617015766887561
160.01324891906384	186381	0.1728690548740782
170.72047776014497	191195	0.1828123317251533
173.25797464053434	200502	0.2032957448695771
177.127235506568	206990	0.2077910203110222
178.43759171267163	201253	0.1897531042147061
174.3099401134561	192234	0.1734004592537511
171.30515995803557	185629	0.1649224994033231
170.02268351305418	186249	0.1700882316883964
180.0	315788	0.5913320576293213
27.00000000000002	320224	0.6291384195445245
53.58737692695554	210082	0.2013465394906119
104.48241718941958	198080	0.1818712920441081
155.664389628812	194073	0.172001262768084
153.10467619464268	195001	0.1756892617733547
101.92537919855306	201727	0.1888856689330235
51.06419223910454	217896	0.2137788454178248
10.08265210825449	224912	0.2218835321997703
45.29101546085444	189198	0.1731663154650293
71.05274326198189	178644	0.1716541745521216
97.78279837454664	189733	0.1755635239225256
124.84817676302175	184041	0.1680364298383809
152.0599804692318	181176	0.1726561394238625
179.32048277424104	190136	0.1767776428457114
153.41777199083015	178968	0.1695565338890075
126.2084671666367	187550	0.1734693719011212
99.13479141974987	187219	0.1695837252111063
72.37261415594192	179215	0.172243879003983
46.53023420296268	190400	0.1766175842447182
24.68315779338316	181164	0.1686239328609816
23.898986366094096	184363	0.1734398800994639
47.30077127195585	154311	0.117511941671061
63.82158234579909	156034	0.1143955865550081
81.78460395990824	151503	0.1131455510529542
100.41012439525844	157204	0.1162327891206465
119.377803111832	150942	0.1066828864869148
138.53406885306606	157558	0.1176193125941215
157.79384933833617	151845	0.1068158742598104
177.1022447007273	156670	0.1182597290078682
163.5833289031183	153987	0.1116050946402787
144.30401074159687	154311	0.1175118506583289
125.10960766584408	156034	0.1143956242366967
106.0734545398395	151503	0.1131455993858717
87.32226119920932	157204	0.1162327254280842
69.1089782738954	150942	0.1066828647402419
52.02082684647837	157558	0.1176192684072433
37.64075677633037	151845	0.1068158570516867
30.14620089296624	156670	0.1182597732429411
34.38542528234245	153987	0.1116050814296932
52.35668446107725	126576	0.0885327128106828
62.8385578948804	129896	0.0960313244042628
74.74157447272813	118882	0.0776725392328397
87.4815988479082	126573	0.0887832462858569
100.73453806155752	130049	0.096173117880503
114.31397539821704	118895	0.0777310507812361
128.10664023931952	126576	0.0885326738721627
142.03932647199696	129896	0.0960313071459368
156.06137688483474	118882	0.0776725637142999
170.13484730959246	126573	0.0887832207519562
175.77151041109286	130049	0.0961730140111145
161.68644410768744	118895	0.0777311153831882
147.6397558231356	126576	0.0885327802767767
133.66612393736386	129896	0.0960312934043248
119.81021371402892	118882	0.0776725175924226
106.13465936016412	126573	0.0887832471366414
92.73385418038052	130049	0.0961727028977992
79.75945848275175	118895	0.0777310705468664
67.4697274948672	126576	0.0885327300967924
56.32526021984141	129896	0.0960313392296713
47.15439673457909	118882	0.0776725100653499
41.30051905303086	126573	0.0887831887502701
40.24202642676568	130049	0.0961726611646573
44.32437017520385	118895	0.0777310710559443
59.541982718421785	104943	0.0559452990184532
67.1061280471029	107063	0.0597535686636431
75.95497363986433	106722	0.0590592688954081
85.6862259997633	104479	0.0544879632561031
96.02572519123802	105867	0.0565529901859294
106.78974866603588	109398	0.0637389409648639
117.853832519798	105033	0.0540819465693987
129.1324103386467	104946	0.0559451013601732
140.56519675033812	107067	0.0597540276748224
152.09315322301734	106717	0.0590636453546694
163.69853712772075	104479	0.0544879488315861
175.34185715472103	105883	0.0565575341361244
173.01330995313148	109389	0.0637377503364915
161.37531685496586	105032	0.0540821510138462
149.78103029734137	104941	0.0559441947222976
138.26196066644633	107067	0.0597540203204687
126.86514551910705	106717	0.0590635954126717
115.62192655263912	104479	0.0544879165066149
104.60741378894004	105883	0.0565574877537378
93.9225936960058	109389	0.0637377673175936
83.68516091125954	105032	0.0540821850495032
74.10267813213459	104941	0.0559441811173931
65.47215106266259	107067	0.0597540626116898
58.2309033437564	106717	0.0590636281268575
52.94468736700487	104479	0.0544879285096338
50.24660257245893	105883	0.056557478307677
50.55315815016282	109389	0.0637377371259555
53.81328648300314	105032	0.0540821677426095
67.56327382330203	90419	0.0377594090023105
73.1037124036669	93261	0.0447809484594954
79.69774312149067	92603	0.0422231597116663
87.10179653091228	91584	0.0429219330468177
95.12150485436922	90730	0.0382683657863349
103.60781775343588	93351	0.0448104094893953
112.4481501192882	92607	0.042214214615471
121.55742564699	91568	0.042699436978769
130.87066541279253	90419	0.0377601892544452
140.34156100619705	93253	0.0447783187941518
149.91282506540588	92602	0.0422226210993041
159.5811391134286	91592	0.0429189482686065
169.2838371090246	90730	0.0382702625919522
179.03005540858652	93364	0.0448072825996809
171.2386774152769	92601	0.0422140355400603
161.51150372941547	91564	0.0426965597999828
151.84790083991376	90424	0.0377630957844544
142.2411343533845	93253	0.044778324539419
132.75732843118382	92602	0.042222648814567
123.4014357033321	91592	0.0429189702694552
114.25483510375663	90730	0.0382702802228236
105.34674094904211	93364	0.0448073412351394
96.78922449404556	92601	0.0422138572840528
88.65836423042225	91564	0.0426965483607694
81.12387934685064	90424	0.0377616192043394
74.34390315107436	93253	0.044778291828278
68.57619050494945	92602	0.0422226275657522
64.07672381187439	91592	0.0429189347997186
61.147241473558864	90730	0.0382702806557428
60.00947937011494	93364	0.0448072900343637
60.76902986770885	92601	0.0422138095330409
63.35973540639812	91564	0.0426965667903442
76.21812748436588	81123	0.0300591760897698
80.6365132971815	82364	0.0267925638781074
85.96216965694889	79660	0.0235087024692114
92.03211534084733	81267	0.0284792188753005
98.70399992562967	80191	0.0315640623103649
105.85773615856785	82731	0.0266097528735354
113.39572097231336	80530	0.0240614640238025
121.23696194357323	79434	0.0256695556266002
129.31786488989238	79670	0.0324287273501275
137.58770995204725	82216	0.0268871890103998
146.00185558026942	81120	0.0256485486370076
154.51595737985798	78565	0.0245653455010368
163.11487802398466	80611	0.0313435698685422
171.762819654469	81866	0.0274893773341342
179.56584992576458	81731	0.0269869489721857
170.8957437723671	78765	0.0232429442090547
162.25152806601116	82002	0.0297676137133008
153.66707901783437	81131	0.0300622762394105
145.15422643534703	82357	0.0267925375160021
136.75279398880653	79658	0.0235092825191058
128.49963544194543	81270	0.028480018324233
120.43869473695575	80181	0.0315622313737635
112.62336547032967	82727	0.0266094402428862
105.12626781117184	80549	0.0240623486960789
98.01449509363717	79435	0.025668445455843
91.39573319806668	79670	0.0324285866856555
85.39241802008846	82216	0.0268872035801795
80.14962429654418	81120	0.0256485334391139
75.83439996681972	78565	0.0245653430502047
72.60790215446738	80611	0.0313435850802248
70.62778958822632	81866	0.0274893826842713
70.00175039805588	81731	0.0269869370821586
70.76629094283852	78765	0.0232428955045655
72.87699449285178	82002	0.0297676030179778
85.15392593102433	75364	0.0118267202979666
88.68670160966906	75047	0.0106472829369264
92.974467000486	75650	0.0128483848294187
97.91354417099524	75355	0.0119877029448014
103.40526515169267	75624	0.0136726712435916
109.36019589329932	75797	0.0108599051951739
115.69978965376724	75666	0.0097456903669679
122.35635676482306	75422	0.0124856070579534
129.2721078104506	76647	0.0148248740445745
136.39779328228445	75364	0.0118267200265198
143.69125065514055	75047	0.0106472990394112
151.11601813381154	75650	0.0128485178642198
158.64007972926538	75355	0.0119877062376449
166.23475300613174	75624	0.0136726585203823
173.87370345158735	75797	0.0108599002942573
178.46794325412384	75666	0.0097454405135546
170.8144248699016	75422	0.0124855551844509
163.190137577772	76647	0.0148248679409205
155.6204381350376	75364	0.0118267213156704
148.13248893901726	75047	0.0106472973651947
140.75618103497607	75650	0.0128484559435251
133.52516742886735	75355	0.0119876978122902
126.47803158709044	75624	0.0136726622136501
119.65959850988406	75797	0.0108599108104339
113.12235960039494	75666	0.0097453386006072
106.92791474260557	75422	0.0124854481392932
101.14821920304992	76647	0.0148248805868463
95.86624603235138	75364	0.0118267130753833
91.17544536748548	75047	0.0106472836960733
87.17716813911063	75650	0.012848380770071
83.97519530240879	75355	0.0119876969259306
81.66695023050387	75624	0.013672669167457
80.33209221924656	75797	0.0108599141808139
80.02079724704353	75666	0.0097453476930547
80.74523413861002	75422	0.0124854705274342
82.47736199921299	76647	0.0148248766526236
94.35730023955888	73296	0.0129939300268374
97.3787380395638	74005	0.0136784615212269
101.079407010632	74743	0.0154102601913508
105.38265329685446	74774	0.0110733989190957
110.21180180588972	74179	0.0112108362213424
115.4938015462183	73170	0.0133060465945174
121.16134060310314	73256	0.0157410683448798
127.15374268007297	75349	0.0117631627026337
133.41701870279388	73713	0.0096469538674346
139.90340084326138	73296	0.0129939153078131
146.57060168812757	74005	0.0136784591427075
153.38095801323698	74743	0.0154102553808921
160.30055268194977	74774	0.011073412610588
167.2983619145489	74179	0.0112108287073771
174.3454452794258	73170	0.0133060381962999
178.5858223390479	73256	0.0157410660059119
171.5224878140701	75349	0.0117631705988414
164.49174220589074	73713	0.0096469556331353
157.52164690051214	73296	0.0129939285402115
150.64188131900414	74005	0.0136784535079963
143.88452685687545	74743	0.0154102618716131
137.28489469245096	74774	0.011073396344171
130.8823921091	74179	0.0112108364216063
124.7213996923658	73170	0.013306035365385
118.85209585713402	73256	0.0157410788121856
113.3311112326829	75349	0.0117631690052876
108.22182173608046	73713	0.0096469639617325
103.59400233359374	73296	0.012993933303479
99.52248781407008	74005	0.0136784469613774
96.0844740734881	74743	0.0154102445281403
93.35522176716692	74774	0.0110734006830751
91.4022675109908	74179	0.0112108281666855
90.2788003940388	73170	0.0133060294395234
90.01745152066944	73256	0.0157410736943802
90.62603758176812	75349	0.01176316786152
92.08649003713958	73713	0.0096469540095878
103.67599293774175	75838	0.0112358332748795
106.24674952005336	75402	0.0169518825310381
109.41740221745408	76844	0.0143922784900172
113.1319356694722	75490	0.0164022396106906
117.33199549836976	76262	0.0153263694256938
121.95959684204338	75784	0.0135477287440496
126.95902456928408	76172	0.0154918815362077
132.2779787182656	75707	0.0176277231333882
137.8681042830137	77067	0.017061324340803
143.6850675035659	75838	0.0112358392888013
149.6883261691277	75402	0.0169518788914995
155.84071057267224	76844	0.0143922721940375
162.10789842416796	75490	0.0164022330660037
168.45783806665196	76262	0.0153263692509184
174.86015200383548	75784	0.0135477302146373
178.71446308310678	76172	0.0154918726549928
172.29483401141513	75707	0.0176277280322688
165.90990666146115	77067	0.0170613380284796
159.5893421303018	75838	0.0112358261696839
153.36411555802076	75402	0.0169518876627808
147.26711587628762	76844	0.0143922761205081
141.33373709782583	75490	0.0164022381805899
135.60243935948407	76262	0.015326352112282
130.11523959614317	75784	0.0135477348513267
124.91806665869213	76172	0.0154918888909074
120.0608845075586	75707	0.0176277191413532
115.5974536060569	77067	0.0170613444804276
111.58457415663224	75838	0.011235825914122
108.080652306328	75402	0.0169518785523823
105.14347565135544	76844	0.0143922775113858
102.82720045740857	75490	0.0164022402963594
101.17874575637306	76262	0.0153263722666334
100.23402530885588	75784	0.0135477366156319
100.01464389446392	76172	0.0154918865750295
100.52573012232304	75707	0.0176277332608788
101.75540186141409	77067	0.017061334951313
113.1356486297931	82190	0.0241391127880015
115.46378365719342	83643	0.0255911012628041
118.37143088614538	83385	0.0254666070803921
121.80938130328454	82607	0.0279920608954996
125.72567056421074	82128	0.0263444140674131
130.0668662070047	83395	0.025130702009947
134.78058070340475	84266	0.0265171532121871
139.81488301012354	82135	0.028142780098031
145.12168638286943	81758	0.0280100199576331
150.6563499180353	82759	0.024342114760351
156.37495014528824	84488	0.0268133740772393
162.23148809186236	82094	0.0277654645794317
168.1987987160583	82087	0.0281549349842356
174.2347982571959	82438	0.0236321125625292
179.6960052159984	83957	0.0258940543894215
173.6285532704651	82632	0.0265115104120907
167.59781655624408	82472	0.028332470660682
161.6449546068082	82193	0.0241423189057445
155.7954368454387	83643	0.0255909186853886
150.09338858380377	83386	0.0254658470832034
144.579455857394	82613	0.02799209789917
139.29685462869867	82135	0.0263409586485121
134.29160063870307	83388	0.0251312737519396
129.6167575924349	84283	0.0265193927632147
125.3147349415308	82124	0.0281428002183245
121.4431142981038	81758	0.0280100501268433
118.05532713690688	82759	0.0243421091259083
115.20337154077852	84488	0.0268133753009549
112.93725810473592	82094	0.0277654810905355
111.29420786917412	82087	0.0281549332143712
110.3087111184406	82438	0.0236321143418725
110.00085821081768	83957	0.0258940595020011
110.37706277347782	82632	0.0265115174620729
111.42949619932358	82472	0.0283324580573952
122.64591263901382	93666	0.0373109153173078
124.73534612131355	91799	0.0374227118708779
127.37672007616148	93326	0.0351099404528352
130.5274886591449	92213	0.0365291852263918
134.14069764153507	93750	0.0373372683591735
138.16696529175633	91999	0.0374083055413501
142.55610505854025	93507	0.0351403482263709
147.25832690871917	92153	0.0364843180406768
152.22502338101538	93666	0.0373108981066323
157.4115350584683	91798	0.0374200599552117
162.76313198413993	93331	0.0351098014852205
168.2528867518587	92205	0.0365273841648813
173.8190375948037	93756	0.037343039468337
179.44000668700153	92001	0.0374057609201363
174.94493546086483	93499	0.0351409038708449
169.35661621714667	92157	0.0364835343530896
163.8560332361632	93666	0.0373171363047977
158.46574395580336	91798	0.0374200352591748
153.24821084299884	93331	0.0351097844019033
148.229861784952	92205	0.0365274011080772
143.47513035452843	93756	0.0373430512124888
139.01546304958285	92001	0.037405781550629
134.91624743024207	93499	0.0351408991162981
131.2131446155415	92157	0.0364835373069423
127.9689101495996	93666	0.0373171375531691
125.2196433687172	91798	0.037420076274291
123.01865804096556	93331	0.0351097820565166
121.39561250512388	92205	0.0365273681846902
120.38534968600514	93756	0.0373430337613101
120.00315999124822	92001	0.0374057697901583
120.25766417925048	93499	0.0351408950660226
121.14490216825482	92157	0.0364835321635233
132.2474529245286	107483	0.055951829558976
134.26407309937912	102917	0.0541483894373895
136.86855713702832	104481	0.05363592721045
140.01399753444662	108407	0.0586418719261014
143.6472817237136	103358	0.053780589891496
147.71136566310017	105595	0.0550534323824113
152.1471344956826	105934	0.0519134644297685
156.89518654537372	107481	0.0559514469236577
161.89685507533304	102915	0.0541489856784764
167.08776766244353	104497	0.0536401574405388
172.4185861122469	108407	0.058641858756752
177.8283404898324	103346	0.0537802181258012
176.74363280464698	105570	0.0550527803807629
171.34512780632764	105933	0.0519128298339431
166.03689425325524	107478	0.0559507807146974
160.87607939395951	102915	0.0541490179577209
155.92446358459094	104497	0.0536402095547836
151.23325592113045	108407	0.0586418541474366
146.86605916042038	103346	0.0537802014457213
142.88558574827405	105570	0.0550527691667486
139.3444718575781	105933	0.0519128570633865
136.30243231564927	107478	0.0559508456309158
133.81157192009303	102915	0.0541489828602455
131.91859640703603	104497	0.0536401894408298
130.65699790662538	108407	0.0586418730166707
130.05373977916452	103346	0.053780208365423
130.12087267268603	105570	0.0550527829106805
130.8571154789054	105933	0.0519128592149084
141.87055083018635	126947	0.0795818646680615
143.80882120244294	118863	0.0763209198569773
146.37316773832742	122247	0.0796289956273941
149.5085303572249	126899	0.079604940570063
153.15103752213048	118914	0.0762542458975535
157.23063338859723	122258	0.0795743325688105
161.6733203517702	126947	0.0795818857675691
166.40288079106935	118863	0.0763208927649867
171.34205396547912	122247	0.0796290003512139
176.41322605366284	126899	0.0796049111192579
178.46125866108835	118914	0.0762541887072851
173.35903224288958	122258	0.0795743434889134
168.35773982317104	126947	0.0795818438669663
163.5350324255537	118863	0.0763209358629674
158.96837082857098	122247	0.0796290066706729
154.7345018893264	126899	0.0796049698822787
150.90848681538412	118914	0.0762541839080406
147.56219982448593	122258	0.079574364753904
144.7622844086847	126947	0.0795818817261415
142.56765565324432	118863	0.0763209094820469
141.02675993641796	122247	0.0796290068452922
140.17491920744746	126899	0.0796049435389077
140.03215365069377	118914	0.0762542479752997
140.6018541901379	122258	0.0795743393867619
151.58382513632975	151842	0.1101774826829947
153.70548014092358	150984	0.1041845713830195
156.62731242950775	153218	0.1140245458408059
160.25006522364126	149047	0.1002924863154991
164.4558619008563	155281	0.1122355710072152
169.1137640331966	148647	0.0986999805527502
174.08442342473268	155705	0.1111810569809886
179.22362561795657	149938	0.1044285707256765
175.61512785211193	153998	0.1078676887485165
170.57861624482294	151842	0.1101774273734941
165.8119751280392	150984	0.1041846297565155
161.45633547550648	153218	0.1140245535427741
157.64559706989226	149047	0.1002924208260926
154.50210560990143	155281	0.1122356342537918
152.13132093360292	148647	0.0986999562182065
150.6159656135298	155705	0.1111810617796613
150.0105216097882	149938	0.104428602501183
150.33713239570724	153998	0.107867710405672
161.2688700434622	178402	0.1537841205866373
163.4987534961511	184536	0.1651452121114437
166.68512332435964	174218	0.1509539607256402
170.63594408075105	184140	0.1685985431227077
175.12061525043265	178572	0.156909462608196
179.88018345961387	176355	0.1499969557914307
175.3534873093665	186372	0.1685788391395713
170.8499037663726	174456	0.1518102811437301
166.86687328458504	181136	0.1613885318774088
163.6364885465009	181542	0.1616229142551173
161.35523644942725	174790	0.1504120616016138
160.16241572946657	186316	0.1708385540410044
160.13288216796656	175882	0.1525916145979461
171.04179494053116	185455	0.1671261285440773
173.85808215583717	189610	0.1753407315853437
177.88675790180943	197643	0.1926398485833475
177.66834732471145	208478	0.210241817441761
173.68250014467398	207333	0.2008151869721657
170.94416132130735	196741	0.1824143262650416
170.00063524884993	188159	0.1683071514334652
180.0	333164	0.6073830447847361
36.00000000000002	354996	0.6977295720778298
62.43999376277679	195826	0.1759288583715171
113.43059899239952	193483	0.170355848020192
164.6290712038351	196795	0.178705091278307
144.14165460140927	207126	0.1964215365598775
92.98620038445456	223480	0.2186023618664255
42.28668492702404	221102	0.2146308626437875
14.33928291576154	204216	0.1910179330270663
53.469819035727646	189368	0.171670571023136
79.680826919576	185831	0.1718751648225505
106.55545580492463	180889	0.1686094541778711
133.68027318632122	190213	0.1736864396873934
160.91719985613042	179811	0.1706255538069138
171.81646430392925	187058	0.1691385427429949
144.56520315318377	188023	0.1726201366982758
117.38816519427594	178737	0.1690985459034966
90.389423640193	190321	0.1735368920538928
63.81818515796932	182576	0.1709141007741924
38.63851431908525	183702	0.1682437498968413
20.745584521350235	189515	0.1729857587850738
29.75933862156536	178589	0.1703978268393897
54.46939177341452	154018	0.1136884604247587
71.78985276404103	151457	0.1056746054523776
90.10906957600376	153489	0.1117578393603469
108.91471900507818	151173	0.1116979783550499
127.98087477346137	155002	0.1099877306906629
147.19188633190498	153119	0.1164068063184341
166.47930447312166	154808	0.1102682957512763
174.2046226140936	154644	0.1146839571213181
154.90064302320948	153399	0.1082355329944701
135.65240996687345	154018	0.1136884874757222
116.517923764041	151457	0.1056745853364698
97.58928242401998	153489	0.1117578037475789
79.0363692628529	151173	0.1116979463859937
61.22156547002516	155002	0.1099877229240159
45.047907809583656	153119	0.1164067443484022
33.037813579919174	154808	0.1102683226943769
30.580608264682205	154644	0.1146839112220547
39.50230769895211	153399	0.1082355118720932
58.42972837431748	128257	0.0795886543825907
69.85482218984355	124934	0.088648600975643
82.30995039321469	118640	0.0728966364226452
95.38587929257102	128399	0.0795579861969391
108.8514253361036	124816	0.088733352254643
122.56931759613444	118510	0.0727892303373529
136.45305809788252	128257	0.0795889475914485
150.44446431247283	124934	0.0886488080926191
164.50138456457884	118640	0.0728966383852439
178.59046577786037	128399	0.079557969526671
167.31759893047328	124816	0.0887334970739023
153.25176618523378	118510	0.0727892410613881
139.24424956684007	128257	0.0795888626539889
125.33496875975268	124934	0.0886486429558559
111.57813074847635	118640	0.0728966821983024
98.05320496135656	128399	0.0795579714620709
84.88473489053978	124816	0.08873332208353
72.28009466969921	118510	0.0727892718600379
60.60323201900276	128257	0.0795887040139867
50.511566728518495	124934	0.0886485542719223
43.14031252122075	118640	0.0728967070106136
40.0269641954062	128399	0.0795579574379471
42.12814104551085	124816	0.0887332914386257
48.77350990650267	118510	0.072789269638315
64.67958935461543	107269	0.056280944453955
73.19223872793948	105345	0.0532859902615161
82.6926639102427	103626	0.0508306428562047
92.8724031240988	103664	0.0600309840693625
103.52434459425668	106570	0.0552068463629586
114.50889950733732	107257	0.0558886311295492
125.7299369797858	101993	0.0528773742239019
137.12003926534032	107269	0.0562805185160442
148.630562936386	105357	0.0532838628045574
160.20982590698893	103626	0.0508324404065337
171.844730638585	103664	0.0600309424908612
176.50177014685357	106568	0.0552085237448403
164.86524861003025	107264	0.0558887952626072
153.25475326909083	101988	0.0528767121430159
141.70946546095902	107260	0.0562792737770432
130.26522175335813	105357	0.0532838981780582
118.97604565936464	103626	0.0508321852288005
107.88457947721363	103664	0.0600309441100138
97.08322765296784	106568	0.0552085336179365
86.6998141259624	107264	0.0558887884029763
76.89474802049946	101988	0.0528766508335831
67.93988899200558	107260	0.0562792863245318
60.223618733647456	105357	0.0532838404327202
54.286929135972414	103626	0.0508320374595489
50.75225213245896	103664	0.0600309403212771
50.139223668863984	106568	0.0552085438263174
52.54760428198525	107264	0.0558888005242668
57.601554291021074	101988	0.0528766773752963
71.90272363730884	91793	0.0383628450169262
78.30704111749907	92333	0.0411217075772627
85.56621533707016	90982	0.039696983527046
93.47605055764564	91108	0.0366769217662533
101.87908009487036	91907	0.0383125027416515
110.65617672112968	92513	0.0411076290822824
119.71741297937848	91011	0.0401061711361387
128.99429671988665	91106	0.0366617187722912
138.43377442756614	91793	0.038362839471125
147.99804246014503	92337	0.041118535074821
157.63560289325616	90987	0.0396964658229943
167.3473362391017	91124	0.0366776281030081
177.07294027369127	91914	0.0383142406172887
173.17706624734467	92508	0.0411045929277128
163.46095689725445	91010	0.0401052826178092
153.7687836623536	91109	0.0366623628538058
144.1619056856138	91796	0.0383641678738962
134.63716565490463	92337	0.0411185266407892
125.26548076746234	90987	0.0396964531108265
116.05956831541396	91124	0.0366776236989433
107.11067747301838	91914	0.0383142520871325
98.46330178238055	92508	0.0411046194197987
90.24861883724851	91010	0.0401052949698092
82.57088533486177	91109	0.0366623653494389
75.63250198639112	91796	0.0383641630308027
69.63313220543972	92337	0.0411185327032373
64.86309351151523	90987	0.0396964385529304
61.59403133185221	91124	0.0366776190768252
60.08627736492758	91914	0.0383142496360645
60.46744332815639	92508	0.0411046155386846
62.70152030272835	91010	0.0401052622474446
66.60812811324668	91109	0.0366623596668939
79.91194502152307	81608	0.0263192664663716
85.11171363091225	81839	0.0254135712664562
91.08013202801104	79305	0.0256927154871265
97.66995149088356	82923	0.0279917219193559
104.75819012590314	81402	0.0281413167818563
112.24341750336264	81659	0.0254498308416148
120.04422665645048	79839	0.02626384974273
128.0927771895813	80879	0.0276598852366578
136.33588840118304	81676	0.029314207889348
144.7308267640486	81375	0.0260078232818652
153.23889235399815	80524	0.0272249850254129
161.82004490203556	79656	0.0269970681563776
170.46230119212285	82787	0.0293886291274228
179.1317029070213	81486	0.0258007990077957
172.19644671306153	81359	0.0269782378124765
163.54673816842802	79236	0.0264637221762445
154.94472635625968	83612	0.0279565122364594
146.42607663393744	81602	0.0263206575323093
138.0057104191125	81834	0.0254119344179113
129.72768394576906	79305	0.0256923215534568
121.6347378545822	82922	0.0279915700324566
113.77867690540651	81403	0.0281389881206753
106.22315556124327	81654	0.0254498149022725
99.05350897895384	79855	0.0262640358013697
92.3534754382369	80889	0.0276598819629583
86.24903727730087	81676	0.0293142176576451
80.88198523086113	81375	0.0260078354396637
76.4135755700476	80524	0.0272249840920771
73.01619384742516	79656	0.0269970720040277
70.84062671146486	82787	0.0293886279875537
70.00700132569567	81486	0.025800805574365
70.56364427723568	81359	0.0269782293744546
72.4780443389478	79236	0.0264637256941688
75.6455489131641	83612	0.0279565069207573
88.29772971433276	76344	0.0154285766062633
92.51469087940902	75642	0.0102416436107479
97.39320264266776	76563	0.017460349679742
102.8338561297582	76930	0.0152664842571993
108.74618408374651	77454	0.0169315873883779
115.05053126935992	76546	0.0109202623472533
121.67815496500448	76081	0.0127598949122981
128.5703333325229	76144	0.0164758029863221
135.67702837370405	78779	0.0179754697100762
142.9554330869281	76344	0.0154285860146096
150.3685744561084	75642	0.010241654659747
157.88404425163915	76563	0.0174605498773149
165.47287292616429	76930	0.0152664732252898
173.10853248202596	77454	0.0169315723179478
179.23395957422977	76546	0.0109202661861895
171.57886869103024	76081	0.012759926084548
163.95053951043536	76144	0.0164756894946677
156.37419569101857	78779	0.0179754634247093
148.8767790842124	76344	0.0154285882748487
141.48786342234632	75642	0.0102416512231504
134.24067530108832	76563	0.0174604576816299
127.17324842810424	76930	0.0152664830679862
120.3297209392303	77454	0.0169315689470409
113.76175179572373	76546	0.0109202695201684
107.52996833603198	76081	0.0127597461732788
101.70524679503669	76144	0.0164756942564523
96.36945697064344	78779	0.0179754601167947
91.61507647316664	76344	0.015428574044563
87.54285882627359	75642	0.0102416529218802
84.25668333971483	76563	0.0174603490373966
81.85509178133859	76930	0.0152664825962547
80.42006738351496	77454	0.0169315897828951
80.00519983241831	76546	0.0109202644568734
80.6266786699846	76081	0.0127597398640833
82.26037107805699	76144	0.0164756756222457
84.84614352114046	78779	0.0179754772600371
97.04478986993776	75166	0.0136609075337732
100.68094437814922	73373	0.0123144061801268
104.92741693315416	75087	0.0133723292321156
109.70734352932595	75116	0.0121288776749223
114.9471923139643	76755	0.0127695587072916
120.57901997084136	73871	0.0114048662722923
126.54147319560428	73313	0.0140600758358249
132.7799088175376	75375	0.0119866524102593
139.24596718763942	75595	0.0120833965179343
145.89685039472982	75166	0.0136609215624011
152.69447244270455	73373	0.0123144010105707
159.604580590123	75087	0.0133723335169662
166.59589891572654	75116	0.0121288785555502
173.6393138451026	76755	0.0127695489856801
179.29289770631166	73871	0.011404872587412
172.2278078263577	73313	0.0140600738326169
165.19256068702725	75375	0.011986656755615
158.21509748113525	75595	0.0120835300236332
151.3249012373466	75166	0.0136609091533245
144.55377663902615	73373	0.0123144038524851
137.93667341228343	75087	0.0133723369316229
131.51254958158069	75116	0.0121288770016794
125.32524971821675	76755	0.0127695636721804
119.42433897371176	73871	0.0114048732348108
113.8657817204436	73313	0.0140600773925963
108.71228180316918	75375	0.0119866402237264
104.03301517105712	75595	0.0120833610428443
99.90240705003669	75166	0.0136609028219956
96.39758351165722	73373	0.0123144009312997
93.59423769263726	75087	0.013372330053418
91.560970935361	75116	0.0121288823137769
90.35270528895762	76755	0.012769552726818
90.0043632123733	73871	0.0114048728268911
90.52634982640431	73313	0.0140600797348188
91.9031305526838	75375	0.0119866529636903
94.0953417088364	75595	0.0120833606836645
105.9617919007804	76393	0.0120980457029439
109.07490947218676	75456	0.0146166617050537
112.7376660475667	76459	0.0101138719787327
116.8918062107392	75394	0.0121455570761962
121.47920931000066	77566	0.0143479065830665
126.44387016761516	76624	0.0111741776655127
131.73311457880482	76101	0.0104278349895612
137.29818336900232	75870	0.0119174595885875
143.09434696788472	77566	0.0136443726015425
149.08070050107034	76393	0.0120980300265689
155.2197594015773	75456	0.0146166562535854
161.4769420534185	76459	0.010113875231765
167.8199964220749	75394	0.0121455562422817
174.2184046085635	77566	0.0143479066584475
179.35721717797475	76624	0.0111741778005508
172.93571658768482	76101	0.0104278323191376
166.54600080067317	75870	0.0119174665832795
160.21763249362152	77566	0.0136443635201344
153.98142838723052	76393	0.012098027566148
147.87005916511754	75456	0.0146166510351733
141.91864234220176	76459	0.0101138764339029
136.1653077840251	75394	0.0121455634036473
130.65169788391864	77566	0.0143479021622564
125.4233400209003	76624	0.0111741831195592
120.52979825038857	76101	0.0104281879472738
116.02447759575158	75870	0.0119174656291318
111.9639264965161	77566	0.013644363819754
108.40647706978336	76393	0.012098033414252
105.4101021207954	75456	0.0146166505178464
103.02947611828765	76459	0.0101138700912084
101.31241313222591	75394	0.0121455609407114
100.2960892260731	77566	0.0143479101051377
100.00366119051796	76624	0.011174187381635
100.44195867317964	76101	0.0104279047328797
101.60077349739451	75870	0.0119174618444943
103.4539168300496	77566	0.0136443730417357
115.07658947316088	80259	0.0227635746020141
117.90002238134258	82979	0.0233280293058311
121.2619629113426	81260	0.0224077396246508
125.10990976690162	80603	0.0215862199526066
129.39077710080957	80009	0.0226398604214595
134.05153673150508	82818	0.0225132467393562
139.04130836178015	82149	0.0230154214900227
144.3102247687699	80482	0.0211600409492461
149.81261125498688	80124	0.0219314893336613
155.5062310954525	82162	0.0213171867894289
161.34929901372868	82677	0.0223169622181382
167.29759446646904	80281	0.0221538309770313
173.32556632801428	80549	0.0201697999020485
179.39201479562	81012	0.0220758594412425
174.5380475012666	82524	0.0236322161277202
168.49954976844185	80626	0.0220314441325524
162.52794274539852	80721	0.0216639453512604
156.66524783410685	80249	0.0227639157968446
150.93852346355786	82972	0.0233267265970868
145.39365596256283	81259	0.0224083994488189
140.07345625950677	80601	0.0215864159456243
135.0235131215477	80008	0.022640227760458
130.29223302826384	82836	0.0225153124207832
125.93449704736018	82161	0.0230139393709608
121.99483852417896	80484	0.0211598841982267
118.53103048322292	80124	0.0219315054073449
115.59542763484914	82162	0.0213171836287291
113.2369359039711	82677	0.0223169667274683
111.49960610835154	80281	0.0221538288587284
110.41378444548492	80549	0.020169788852128
110.00343279791036	81012	0.0220758511782961
110.27708470596468	82524	0.0236322000499806
111.22903627476543	80626	0.0220314524108847
112.83984955145245	80721	0.0216639543728577
124.27204467928856	93288	0.0362687551377198
126.80625524659894	93209	0.0389392266593384
129.8587905829195	92860	0.0331913231269038
133.38341027802127	90687	0.0359617570068163
137.33107539259237	93260	0.0362466044120199
141.65165047387072	93322	0.0389809281452356
146.2951905233027	92809	0.0332625979084653
151.2128071822686	90743	0.0359456007330551
156.35715666079412	93288	0.0362687259974834
161.6850160739846	93227	0.0389351795425097
167.14276367670877	92859	0.0331887739420549
172.70488872339678	90672	0.0359583618517884
[truncated: 111 more rows]
