# Supplementary material for: High-confidence 3D template matching for cryo-electron tomography
Source: Nat Commun. 2024 May 11;15:3992. doi: 10.1038/s41467-024-47839-8 (PMC11088655; doi:10.1038/s41467-024-47839-8)
Supplement: Supplementary file 6 — Source Data [file 41467_2024_47839_MOESM6_ESM.zip › Source_data_file/Supplementary_Figures/Supplementary_Fig1/Supplementary_Fig1_Cross_correlation_vs_overlapping_voxels_protofilament.csv]

ang_dist	Tight mask overlap	ccc_masked
0.0	3078	1.0
27.559477916356137	1132	0.346296278821991
77.68817076877724	585	0.0265839729745111
128.77990747789494	919	0.1535273065068927
180.0	897	0.194494971414525
128.77990747789497	982	0.1968788881302423
77.68519987544978	502	0.0119990077057151
27.55575535106228	1111	0.3374230188763204
24.284959148913035	1067	0.2304022110229362
45.90964668360767	791	0.1813746879346083
71.71433543682424	604	0.0742262432691732
98.4562660909412	638	0.0324009827229422
125.53171336656663	663	0.0577900726637385
152.73886014670074	704	0.0989417898074114
180.0	762	0.1310765338307694
152.73886014670074	864	0.1708142241548405
125.53171336656663	853	0.1726661019747583
98.4533460212806	504	0.1314629786479502
71.71338038773979	533	0.0118580998898007
45.91143750855434	702	0.1347337303334628
24.28721670962002	1015	0.2036332882377791
31.58644830271882	848	0.1524908307656676
42.18116235799819	729	0.1594052787101717
57.80911126610889	665	0.1283397447042638
75.3968926617529	657	0.0782431203246467
93.84096571625813	581	0.0645023347182702
112.71182523826675	558	0.0497119558385294
131.81413053847382	504	0.0356971635238044
151.04497562814015	512	0.0470075171801626
170.34156531491993	584	0.0640637203083754
170.34156531491993	659	0.0997736082774752
151.04497562814012	722	0.1358764813914597
131.81413053847385	791	0.1537437742665734
112.71182523826675	628	0.1447759474937996
93.84096571625814	447	0.0804636711144306
75.39689266175287	510	0.0128326754623759
57.80911126610889	529	0.0436854810441251
42.18116235799823	568	0.0962423232197786
31.58644830271882	769	0.1326751520758092
40.66873437832852	716	0.1140108098241702
45.66691991278812	636	0.1268163990106927
54.29790880501568	574	0.1271206236028201
65.12928874812063	575	0.1125969505806727
77.23573877063335	611	0.101277025936985
90.09856312561888	614	0.0924323453125473
103.42870940099372	566	0.0668266089216514
117.05822699742892	463	0.0528291944962392
130.8838434143663	407	0.0410379594076849
144.83793876218232	391	0.0309138912500426
158.87302367712545	424	0.0376564065364161
172.95289481603712	476	0.0540444223964593
172.95289481603712	519	0.0776567826145351
158.87302367712547	612	0.0937150367024602
144.83793876218235	664	0.1222764582103122
130.8838434143663	671	0.1350740602189163
117.05822699742892	575	0.1231771006568875
103.42870940099372	482	0.1014228846363043
90.0985631256189	432	0.0605868777002231
77.23573877063333	407	0.0283180426489942
65.12928874812063	403	0.0225681744420802
54.29790880501571	441	0.0578065199028811
45.66691991278812	498	0.0765056160968885
40.66873437832852	607	0.0984402491354276
50.38521389290044	552	0.0993089008975017
53.36662827494868	531	0.1079634373388709
58.87634997581072	503	0.1143217328275893
66.28378271594688	489	0.1066363826170194
75.02465394138875	518	0.1043564919749445
84.68180162865912	535	0.0948787305978901
94.96994468761017	534	0.0820978822310412
105.69873716429385	509	0.0649186660168108
116.74069174796116	410	0.0587263507470622
127.99403000450717	335	0.0517596740854359
139.41303353635485	321	0.0457650285046416
150.9412340900453	347	0.0354990768696492
162.5322047765811	351	0.0315458751755019
174.17298767570213	391	0.054958513058628
174.17298767570216	430	0.0740060428420595
162.53220477658112	497	0.0882189203579495
150.9412340900453	570	0.0962552912749317
139.41303353635485	620	0.1108808284739276
127.99403000450717	575	0.1046974834433625
116.74069174796116	473	0.0987517602708153
105.69958502053268	404	0.0886572051095365
94.96912538018854	374	0.0613971397173024
84.6786870571571	357	0.0217677486013271
75.02681379897454	350	0.0219618378171797
66.28378271594688	356	0.0400417991649167
58.87481854786903	397	0.0553714514547006
53.3679806878723	455	0.0639567024893096
50.38538104846248	510	0.0806813104104975
60.23864568781382	471	0.0934241426533984
62.114557723881	451	0.0950856851759592
65.70461489058233	435	0.1042741823150453
70.74592196934988	419	0.0938125615906969
76.95037075308775	435	0.0906306492786986
84.05650869707263	428	0.0951210394091096
91.85020127231516	465	0.0828986485205704
100.16521236683111	495	0.0824501146525051
108.8755010966547	457	0.0713801922061649
117.8900374546174	385	0.0596903183088893
127.12024929346995	327	0.0567328960310013
136.53923353602326	299	0.0578936878879629
146.0696079083046	287	0.0411621975422095
155.70954217696277	320	0.0308887588631077
165.3947910409326	324	0.0358218722208206
175.13342534722187	342	0.0558020263941899
175.1334253472219	362	0.078865125980031
165.3947910409326	404	0.082097029830143
155.70954217696277	485	0.0873371627431325
146.06960790830462	552	0.094312582920354
136.5392335360233	562	0.0954988379965982
127.12024929346995	498	0.0936485522610258
117.8900374546174	423	0.0905433284460637
108.87155708790704	367	0.0821333790290586
100.16900386305672	314	0.0522744553858784
91.84661092537976	303	0.0306833007521669
84.05983384326207	300	0.0230155051081689
76.94739520629855	318	0.0276553343778387
70.7484420094215	346	0.0483369371765829
65.70267552660209	356	0.0555656909958552
62.11578946618817	408	0.0642026976740193
60.23822246235666	430	0.0745714539472871
70.1744319302499	434	0.087976165453509
71.5542926361463	405	0.0880857815260064
74.2362445396567	398	0.0982377649839023
78.0834733060966	380	0.0938955535330959
82.93085061381682	356	0.086861171294042
88.61019562972575	368	0.0917033219233106
94.9679380011792	409	0.0805721853046312
101.87017850392807	456	0.0807198136879304
109.20747972534416	414	0.0761818595995345
116.89186085533312	393	0.0606925350415408
124.84967388081462	318	0.0550057253080895
133.01457281813822	289	0.0578625895360362
141.35415566213845	284	0.0446114422738748
149.8210127227702	274	0.0353966623830789
158.38134574415605	284	0.0266991565554515
167.0056295911303	299	0.0307169226103717
175.66719231566	291	0.0521983772742542
175.66719231565995	326	0.065809297778416
167.0056295911303	361	0.0835655663065933
158.38134574415608	439	0.0871786292760029
149.8210127227702	517	0.0920746808524513
141.35415566213848	516	0.0949474754674075
133.01457281813822	502	0.0935128297287602
124.84967388081463	431	0.093590457379669
116.89186085533312	355	0.0780776324445626
109.20747972534416	293	0.0588499998948268
101.86883051563984	298	0.0395033520146522
94.9654258012529	300	0.0213254656221702
88.61304905672183	286	0.0249303252832269
82.9323496882387	301	0.0405574352884653
78.0838865925657	310	0.0485785596636531
74.23593375690022	338	0.0563638179232476
71.55390551625818	356	0.0591229624033862
70.1741621984647	407	0.0726425459792193
80.12989182046387	429	0.0807525888417519
81.16133832645171	413	0.085189000817411
83.18480333748714	388	0.0953263766855237
86.12831476850715	347	0.0923172464790188
89.89850726815165	345	0.0898646070989448
94.39243839561205	356	0.0891617116388008
99.50730398397025	379	0.0878675526323934
105.14689660800832	432	0.0833510105406734
111.22496823455326	440	0.0796982563998233
117.66628721594782	413	0.0734981509763561
124.40626079855652	352	0.0661233345805563
131.38981299473966	315	0.0616707309973293
138.5699719510607	272	0.0504761012453958
145.9064255853398	254	0.0386420006466667
153.36417101667078	261	0.0280099573799266
160.91230288197468	274	0.0221681935140298
168.52294153838136	289	0.0213435982728732
176.1702801495273	288	0.0503654507916442
176.17028014952731	308	0.0653606263213402
168.52294153838136	357	0.0821381464104058
160.9123028819747	416	0.0925622072998113
153.36417101667078	478	0.0891085308605846
145.90642558533983	514	0.095321076700281
138.5699719510607	497	0.0910914233165414
131.38981299473966	446	0.0864940592511138
124.40626079855652	384	0.0861854572542052
117.66628721594782	324	0.0682573837734369
111.22496823455326	280	0.0496755387776478
105.14689660800832	286	0.0348753531296334
99.50730398397025	268	0.0231778936540984
94.39243839561205	263	0.0268414022935668
89.89850726815165	275	0.034709291867236
86.12831476850717	300	0.0455166257260299
83.18480333748714	308	0.0585570434293384
81.16133832645171	356	0.060019530169041
80.12989182046387	398	0.0688671573943988
90.1090139353313	393	0.0747483232825907
90.97620040160076	384	0.0788857490952106
92.68506688839712	370	0.0873476251849363
95.18799868740209	330	0.084462482906484
98.42105811814942	325	0.0820111348767693
102.31063758959296	323	0.0837750234129761
106.77959649277088	341	0.0820028731416674
111.7520381600106	380	0.0759023555292108
117.15647387911046	395	0.0735000248749162
122.9275338165448	353	0.0680385467252174
129.0065716046778	313	0.0575221449990507
135.34152987748297	264	0.0556812367723846
141.88637038453118	242	0.0493982789290303
148.60028519008094	237	0.0375570921647544
155.44682653335255	242	0.0272427004912179
162.39303301338566	237	0.023858583244519
169.4085888651898	250	0.0226094923312261
176.46502721078488	257	0.0394503725789881
176.46502721078488	273	0.0545108921383176
169.4085888651898	312	0.0711765730239437
162.39303301338566	383	0.0825389168656444
155.44682653335252	429	0.082749549996893
148.60028519008097	447	0.085901266266666
141.88637038453118	440	0.0877965976199068
135.34152987748294	381	0.0857694687526382
129.0065716046778	337	0.0741650931708812
122.9275338165448	291	0.0572066547913262
117.15647387911046	253	0.0450167957701116
111.75203816001064	248	0.0247919548251589
106.77959649277088	237	0.0224370712778029
102.31063758959296	224	0.0278838673796661
98.42105811814942	237	0.0286528712219595
95.18799868740209	259	0.0386695182603811
92.68506688839712	267	0.0517055852250028
90.97620040160076	291	0.0573365649424028
90.1090139353313	353	0.0687925262762609
100.09148641552954	458	0.084319418436559
100.82015279355326	431	0.0887124238775912
102.26066344448012	395	0.0919145213271871
104.3810897525832	360	0.0950026027721283
107.1374264287156	358	0.094678807359596
110.47729194198692	364	0.0940794350910155
114.3436389519759	378	0.0923530800831524
118.67797596339162	426	0.0853924293908188
123.42283594947352	426	0.0821823840832379
128.52343917052997	401	0.074728363499493
133.92863726755098	366	0.0643162328649298
139.59129013014686	304	0.0582645414789467
145.4682361474612	280	0.0535207775836948
151.5199950131006	270	0.0349261143122229
157.7103095560566	281	0.019302494163232
164.0056005880702	279	0.0207226326024538
170.3743816907747	281	0.0238218667645123
176.78666055791385	290	0.044350795177771
176.78666055791385	310	0.0617497253954651
170.3743816907747	340	0.0822879954928929
164.0056005880702	414	0.0983043005083161
157.7103095560566	457	0.0965580994261641
151.5199950131006	495	0.0995720067969223
145.4682361474612	488	0.0936695074758332
139.59129013014683	421	0.0871518180140907
133.92863726755098	371	0.0772492432420923
128.52343917052997	311	0.0613961118833464
123.42283594947357	274	0.0425563603184626
118.67797596339165	252	0.030137376770196
114.3436389519759	249	0.0219803323782979
110.47729194198692	252	0.0243237019303446
107.1374264287156	275	0.0288689356199424
104.3810897525832	300	0.0416066909007587
102.26066344448012	312	0.0560356356889694
100.82015279355326	348	0.0580365075257088
100.09148641552954	413	0.0703017875805348
110.08559288699792	457	0.0896175060881901
110.76761798223671	472	0.0903140357652187
112.11775857083208	418	0.0983540318668811
114.10882479848937	369	0.0954696837476099
116.7033184815228	372	0.087844380446324
119.85572863341952	376	0.102681974607539
123.51585518806004	415	0.0967563336987199
127.62998096416418	453	0.0901670075261951
132.14507055848216	408	0.0800557372763568
137.0099202597336	389	0.0711831320765657
142.1737230736994	335	0.0680543162042105
147.58396958196232	299	0.0487879798170637
153.2064630492299	292	0.0433001369454713
158.9944376203508	295	0.0234316863878543
164.9085038245579	294	0.0199969455343471
170.91120508026867	304	0.0188614989315236
176.96650395688124	325	0.0456466665259422
176.96650395688124	337	0.0664306677186261
170.91120508026867	382	0.0876431197368169
164.9085038245579	432	0.0955933421430161
158.99443762035082	497	0.0987284129481399
153.2064630492299	525	0.1011887679160228
147.58396958196235	491	0.0951164277295995
142.1737230736994	424	0.0854426795901813
137.00992025973358	350	0.0724558130347376
132.1450705584822	281	0.0500117832621936
127.629164303035	292	0.035930174269615
123.51438340671191	270	0.019347976450503
119.85734126870211	266	0.0241573021315511
116.7041349617343	306	0.0292314012360568
114.10904200952484	323	0.0410906157647528
112.1176002795994	327	0.051397157570354
110.76742542113882	371	0.056083234703757
110.08546042210936	439	0.0737267530256559
120.07967599007932	513	0.0881604997387982
120.71479385820965	494	0.0887161520281027
121.97300754808153	462	0.1040276009339933
123.8311549673613	409	0.1010860195830112
126.2565388066576	386	0.1004073522882494
129.2089846883144	418	0.1089449417231745
132.6430480597088	497	0.09846820092918
136.51010110166916	498	0.0995521264489375
140.76011094539598	451	0.0852707359486545
145.34511564592708	377	0.0701656399715884
150.20743583230524	349	0.0614779164231076
155.3146763876398	324	0.0422302654005684
160.60277981783275	324	0.0289122643737528
166.04622777559794	333	0.0217756962775179
171.5829233907315	348	0.0185538536367088
177.19084498493964	352	0.0440951239863607
177.19084498493964	371	0.068794017183149
171.5829233907315	413	0.0870561553484186
166.04622777559797	485	0.1009514912678706
160.60277981783275	552	0.1059241793344595
155.3146763876398	571	0.1067550324026342
150.20743583230524	500	0.0998464157032467
145.34511564592708	431	0.0882479509244809
140.75814442351532	364	0.0688077557297576
136.5119086557332	311	0.0461238293201941
132.6414219545651	305	0.0208117373650683
129.2104074734287	309	0.022900572144638
126.2553405818629	315	0.0301602230164939
123.83210965077824	327	0.0418657278882914
121.9723129857552	362	0.0537143034543225
120.71521598245482	394	0.0608286737856587
120.07953446353667	467	0.0725587646140323
130.084049397263	554	0.087507767896871
130.7538524965675	521	0.0911813901332941
132.07971240678052	458	0.100198166814582
134.03519865313106	431	0.1068610985545859
136.58286885864655	436	0.1145973206080648
139.67650835761134	538	0.1040364005281528
143.26351540718397	578	0.1041293694915494
147.28747685770074	520	0.0842047172185051
151.69020601366813	451	0.0693003274044617
156.4068359024929	391	0.0608948956310319
161.38546353440802	390	0.043583085736379
166.5636686109342	382	0.0278152965601461
171.87934639050442	384	0.0176143672998849
177.28373601035852	403	0.0384034769764582
177.28373601035852	411	0.0765804178423521
171.87934639050442	501	0.1022233636515706
166.5636686109342	564	0.1056400076911759
161.38546353440802	618	0.1153595993852027
156.40683590249287	573	0.104032137193008
151.69020601366813	504	0.0920375826905594
147.28780527306904	414	0.0727796349524968
143.26321868145206	357	0.0476248206394509
139.6754663015509	350	0.0220133933092037
136.58352897353078	348	0.0242490469853061
134.03519865313106	377	0.0383430217240276
132.07932833779313	390	0.0498603084169676
130.75416402188725	460	0.0657971424234035
130.0840859934081	513	0.070730711316736
140.08928719918438	594	0.0943030756415518
140.80039503371785	595	0.0977462695141572
142.20584281470255	549	0.1253029995785908
144.27321710310193	563	0.130295500876798
146.95649342235615	596	0.1343063340230382
150.1986285697981	695	0.1215351386615099
153.9343133069743	624	0.1022306954636932
158.09253952103757	514	0.0867767585029068
162.59874557324113	459	0.0571696409392435
167.3764278871756	449	0.0393314658721485
172.3482138009263	428	0.0220177418365787
177.4364660942204	470	0.0505020273423375
177.4364660942204	506	0.0939062979782081
172.3482138009263	614	0.1211004274308281
167.3764278871756	721	0.129693644759229
162.59874557324113	700	0.1243950543919644
158.09253952103757	584	0.1095762823715912
153.9343133069743	503	0.0900740472688244
150.1986285697981	462	0.0585327231235954
146.95649342235615	428	0.042244965709564
144.27321710310193	460	0.0261953862369194
142.20584281470255	472	0.0382960948122437
140.80039503371785	496	0.0538953325748476
140.08928719918438	539	0.0673908945836755
150.11682477690832	656	0.076834746241441
151.04497562814015	615	0.1064876642192139
152.86747925806836	672	0.1515627593363736
155.51940902720963	753	0.1670369764580397
158.90941882100088	758	0.1436934602486183
162.92548473571813	658	0.1160467814235698
167.44065615111614	585	0.0796954836550205
172.31806856748375	543	0.0371997774546529
177.41487406209592	538	0.0538370116232677
177.41487406209592	566	0.1221740778268959
172.31806856748375	748	0.1440593374847363
167.44065615111614	799	0.1496765952560658
162.92548473571813	696	0.1236362346890068
158.9094188210009	557	0.0811628988650863
155.51940902720963	596	0.0626226096556352
152.86747925806836	563	0.0392341503914908
151.04497562814015	541	0.0361800019130394
150.11682477690832	557	0.0521753597388234
160.14730153121442	591	0.0485350291273201
161.311710774539	679	0.1471748450548446
163.56752251167816	966	0.2378606448920911
166.7754314020112	1066	0.2220518400497355
170.74329799022885	753	0.1563127649556601
175.23696734372584	565	0.0485677943030421
180.0	453	0.0957583301415971
175.23696734372584	774	0.1648028019133434
170.74329799022885	917	0.1699465566377017
166.77503886297512	782	0.1469900822846113
163.5674228456039	711	0.1055742218035759
161.31183558516173	657	0.0706857596122422
160.14738653876714	618	0.0452436023684788
170.25132979838205	548	0.06513750765828
172.18555715990504	1378	0.3522657049254459
175.66552182779964	795	0.2593310935938313
180.0	479	0.0767942580153903
175.66552182779964	1063	0.2018063608509438
172.18539376037805	934	0.2109952838600337
170.25125194769993	781	0.148051522457089
180.0	328	0.0718715474515441
9.999999999999984	2184	0.5534204758701117
37.04361235407009	863	0.2743239495297765
87.60040132948171	573	0.0548082309997381
138.73485731817047	926	0.1540107332926699
170.03814935614227	985	0.1997107334482584
118.82889169749276	795	0.1836345711928345
67.79425164448395	532	0.0336447184396451
18.60581870034932	1425	0.3298549842150299
31.02949371036693	881	0.2023820746677683
55.03427504140396	678	0.1344069760669124
81.31152875833334	567	0.0419905359031417
108.2077025252153	668	0.0431057239008842
135.34691950989506	665	0.0559599597906506
162.58085674520908	729	0.0889714537302383
170.15230049037842	792	0.1247493995045455
142.90365579783656	811	0.1471167312100377
115.73375514965196	714	0.1515303427021228
88.74188986914223	499	0.0841186362771085
62.22420269960876	563	0.0368088316174146
37.21020186377472	782	0.1474283529383363
20.36348879277804	1065	0.2036816397880788
35.927720259662685	738	0.1239742637529967
49.628433809184536	621	0.1234597023464274
66.45188440657516	561	0.091384033217143
84.54703078226234	579	0.0668348563701701
103.23839622772996	584	0.0680907604837766
122.2418119651448	541	0.0556194312633693
141.41800572805818	528	0.0359894251869631
160.6881283895767	552	0.0404385658849633
180.0	585	0.0535426498351838
160.6881283895767	607	0.069357954122121
141.41800572805818	662	0.1016963403108675
122.2418119651448	658	0.1279851768504629
103.23839622772996	543	0.1242912879611692
84.54703078226235	489	0.0530470840370748
66.45188440657513	531	0.0221166345362556
49.628433809184536	541	0.0615125358356371
35.927720259662735	622	0.0865889893477242
30.0	735	0.1133862769950521
43.51655216481345	563	0.0841706064605696
51.11527108204054	528	0.1061234917479038
61.34180406447741	497	0.0961238744249806
73.09674753517226	504	0.0859834249741149
85.74800519705391	532	0.0834188085136159
98.94548642192598	520	0.0633366264801124
112.48910097832696	528	0.0591873885415688
126.25821520624692	458	0.0495311857829667
140.17552786499957	427	0.0351625062269624
154.1880602450969	408	0.0391442017808599
168.25657852419317	424	0.032190614446248
177.65079025144982	449	0.0448271525343955
163.56291751951295	477	0.0540081190611117
149.50925890496626	528	0.0789257232439563
135.52358796829446	584	0.0969817126870316
121.64886161387444	577	0.1089688972998794
107.94469066658031	510	0.1029402035784234
94.50010312821848	429	0.0802223266973414
81.45697061565666	447	0.0257495125054731
69.05511633891015	427	0.0247572301617767
57.72018781577833	398	0.0458967808157901
48.21997782674889	460	0.0546425624308928
41.83116933910963	514	0.0633264418360249
40.07485568314226	570	0.0929312754576806
52.46452659470855	466	0.0769291580879081
57.46570707878188	422	0.0854732505099598
64.5048490061275	421	0.079362087179551
72.99075918596188	437	0.0774917629081937
82.47301332648416	437	0.0759720909769709
92.64020062424464	441	0.069380435672229
103.2833549227564	481	0.0548076293069055
114.26254777864165	472	0.0579492961917021
125.4826837751765	417	0.0497810694093615
136.86257484031856	366	0.0467972458393317
148.37001644657795	344	0.0406050218540299
159.95691168803708	345	0.0352181312623874
171.58205138827898	354	0.0344010390668521
176.76457470964638	390	0.035152153389825
165.11853560554715	405	0.0493452081441048
153.50697068271302	434	0.0687508409667198
141.9688532726004	452	0.0772269372596638
130.52187572415107	515	0.0877189392574465
119.22009004740084	513	0.0919708056270991
108.13187010320196	430	0.0870984603248681
97.32282209427704	382	0.063821101702549
86.92059533774346	364	0.0315078605278233
77.10033053368666	341	0.025365808323116
68.12990715121502	343	0.0384176740278517
60.3803379933176	372	0.0448197866804289
54.39296831875102	396	0.0433920433487877
50.80112165443669	428	0.0579164937935322
50.119113896053406	476	0.0726544362049889
61.81735124167425	385	0.0679374802160525
65.22877402122381	371	0.0793823087329356
70.12316944425748	351	0.0746377524760452
76.21205728646908	356	0.0677790394580211
83.22950151457864	363	0.063960088077446
90.95583215525508	372	0.0742846185518089
99.21979713130654	389	0.0678576060532046
107.89135178937975	418	0.0591676315034221
116.87239821411278	437	0.0645037015323506
126.09263844808012	396	0.0543397858376756
135.47813323483706	347	0.0436513463738227
145.01309092660983	310	0.0507242902596106
154.62720235087713	301	0.0431875951676152
164.3240868514766	317	0.034887863398478
174.042641060422	327	0.028524668039226
176.20703973511044	340	0.0361086501123759
166.48321206138863	350	0.0444201239569727
156.77546369689534	358	0.0619123137455833
147.14431111947584	406	0.0684407596898456
137.58505322759723	444	0.0723100524608091
128.16656550281337	444	0.0798969760823223
118.8982833096847	418	0.0864037817870993
109.86729203853342	396	0.0780472167082342
101.11166579934732	349	0.0491500769841477
92.75458109382194	337	0.0240496451769879
84.88859629958856	316	0.0276581807187405
77.7027848296283	328	0.0342371226306432
71.38042624120246	329	0.0396451030603515
66.2004045016542	336	0.0440814886781412
62.43171515969655	355	0.0464670222797692
60.35666136349557	382	0.058822441972702
60.1448099596977	418	0.0675422474336239
71.4425094723044	360	0.0624315265105659
74.05500195470346	337	0.0661196487079078
77.8420108639809	323	0.072244980703822
82.63832422004782	312	0.0618730240983128
88.27568788443006	311	0.0655152393800795
94.59885474129264	316	0.064484714375571
101.47453873157676	327	0.0624202746809909
108.79020064836448	367	0.0571604386298077
116.45594772165818	392	0.0611773548658012
124.40017956881888	387	0.0611906951356505
132.5622548340351	352	0.047531140396962
140.88584728507644	311	0.0457477452144604
149.3465496450704	294	0.0390070463717565
157.90248419961827	289	0.0329532641256224
166.52392738584882	299	0.0262546867359222
175.18408182177026	297	0.0233347776444434
176.14215142258206	296	0.0227580744933805
167.48744709001232	313	0.0412260884865302
158.86040505880456	330	0.0625140794777213
150.2957648516473	383	0.0694681689049595
141.82285755925292	423	0.0732406398459797
133.47520144114114	467	0.074545553939642
125.29219716861222	429	0.0835507467443176
117.3286191700103	390	0.0738862345112764
109.62724498154608	351	0.0588715108305722
102.26715474110216	316	0.0428997914431534
95.33680942143016	306	0.0232707357965315
88.9450653919805	301	0.0270650534928941
83.22845911342327	298	0.0366825972544439
78.32927622004782	300	0.0409971887184388
74.42110109312299	317	0.0424235596917577
71.67012448797982	333	0.0483379947140328
70.21511388148713	351	0.0604240851639959
70.13810130702298	372	0.0675833967817967
81.16133832645168	361	0.0575176947747172
83.18480333748714	337	0.0640927918116969
86.12831476850715	325	0.0698237027322352
89.89850726815163	311	0.0628647164910467
94.39243839561205	277	0.0661882105036269
99.50730398397025	292	0.0663252923512755
105.14689660800828	304	0.0624833053774875
111.22496823455326	339	0.0638632437015694
117.66628721594782	370	0.0596260306872991
124.40626079855652	383	0.0622671483266365
131.38981299473966	354	0.0541878860143579
138.5699719510607	328	0.0493280315345197
145.90642558533983	275	0.0487652346595818
153.36417101667078	268	0.0400991515635414
160.91230288197468	274	0.0329382454443769
168.52294153838136	279	0.0270234043034655
176.1702801495273	286	0.0253164137669832
176.1702801495273	296	0.0235966636124027
168.52294153838136	323	0.0478422528626095
160.91230288197468	339	0.0614613220684623
153.36417101667078	370	0.0772133747977047
145.90642558533983	402	0.0730778437692704
138.5699719510607	434	0.0759737679463022
131.38981299473969	428	0.077402636507031
124.40626079855652	382	0.0771280436287711
117.66628721594782	353	0.0645847530041167
111.22496823455326	322	0.0477793972316724
105.14689660800828	291	0.0300683570183562
99.50730398397025	291	0.0234846457101591
94.39243839561205	277	0.0273615572327946
89.89850726815163	271	0.0357092169668679
86.12831476850715	281	0.0457608680683469
83.18480333748712	310	0.0466941944277823
81.16133832645171	321	0.0530185684488158
80.12989182046387	350	0.0606007395908863
80.12989182046385	365	0.0632869401259067
90.97620040160076	361	0.0557629812865952
92.68506688839716	348	0.0719340421536042
95.18799868740209	329	0.0730533220076445
98.42105811814942	321	0.0654962070195551
102.31063758959296	289	0.0596664701779707
106.77959649277088	281	0.0614845268766291
111.7520381600106	299	0.0690601843535331
117.15647387911046	332	0.0635105788303071
122.9275338165448	373	0.0632462634443897
129.00657160467782	378	0.0602137670757863
135.34152987748297	357	0.0530962166261776
141.88637038453118	314	0.0465123170433812
148.60028519008097	289	0.0506563786568724
155.44682653335252	267	0.0381480719373026
162.39303301338566	262	0.0273280678490601
169.4085888651898	265	0.0223974598259708
176.46502721078485	279	0.021817643070512
176.46502721078488	291	0.0213788650661674
169.4085888651898	295	0.0441719430327152
162.39303301338566	315	0.0646983516435893
155.44682653335255	354	0.0732592162445812
148.60028519008097	417	0.0744999150522303
141.88637038453118	426	0.0736446924756141
135.34152987748297	398	0.0773020277946658
129.0065716046778	383	0.0722380812202439
122.9275338165448	338	0.0682882400296731
117.15647387911046	318	0.0424180140867493
111.7520381600106	286	0.0214474311050321
106.7795964927709	250	0.0210769922856414
102.31063758959296	247	0.0248934389574362
98.42105811814942	258	0.0322582482125703
95.18799868740209	266	0.0358605686140046
92.68506688839716	292	0.0443776623516427
90.97620040160076	302	0.0551322317444142
90.10901393533132	335	0.0561394203176118
90.1090139353313	361	0.0615743175154418
100.82015279355323	375	0.0643759205263353
102.26066344448012	355	0.0730136066846799
104.38108975258318	345	0.0682390643998991
107.1374264287156	314	0.0681749446627593
110.47729194198692	305	0.0658509801119094
114.3436389519759	300	0.0682294680861045
118.67797596339162	322	0.0679154480498104
123.42283594947357	351	0.0649898591748614
128.52343917052997	393	0.0610947170918065
133.92863726755098	385	0.067376076258706
139.59129013014686	371	0.0531957938350321
145.46823614746117	318	0.0512501096352836
151.5199950131006	293	0.0493087871469125
157.7103095560566	276	0.0387646647446991
164.0056005880702	279	0.0278998088774019
170.3743816907747	278	0.0269735331461755
176.78666055791385	296	0.0210763224432435
176.78666055791385	301	0.0262844677960382
170.37438169077473	295	0.0449839120044448
164.0056005880702	337	0.0633802578777702
157.7103095560566	364	0.0728413678653847
151.5199950131006	400	0.078120012974196
145.4682361474612	430	0.0783158358745561
139.59129013014686	402	0.0818947872075832
133.92863726755095	366	0.0793013873494989
128.52343917052997	327	0.0622512733192408
123.42283594947352	302	0.0360793861193858
118.67797596339162	276	0.019774689000228
114.3436389519759	269	0.0219020600745588
110.47729194198692	251	0.0277998268125732
107.1374264287156	254	0.0333997013397589
104.3810897525832	268	0.0359230863444592
102.26066344448012	300	0.0487425792187953
100.82015279355326	314	0.053677728478275
100.09148641552954	367	0.0565696124063229
100.09148641552954	391	0.0608537310107917
110.71204306404064	417	0.0659261870714059
112.0255175221796	392	0.074345658861857
113.98203902828295	354	0.0726273596395007
116.54415511892776	321	0.0707028586113963
119.6668735342722	310	0.063971323485439
123.29983515169484	315	0.067334879667926
127.39050014423157	341	0.0741464583687216
131.884706602696	382	0.0714538832897803
136.73057022642718	409	0.0652065270009368
141.87898763777542	389	0.0624486814521087
147.28162705245708	340	0.0546508952547161
152.88848934411592	305	0.0472809480421838
158.66830076063792	301	0.0444437671241586
164.5763429868343	303	0.0306560263935975
170.57506476523878	300	0.0240873656436464
176.6283639170656	319	0.0185898442316861
177.29896548799883	326	0.0194642492412384
171.2475084310814	326	0.0426885870965223
165.24093941211513	350	0.0662359688186357
159.32096535902426	393	0.0754843729681622
153.5249497800915	427	0.0832514980690172
147.89216199885212	461	0.0810893192127113
142.46422371037497	409	0.0846146912677295
137.29019751416314	344	0.0702928195045312
132.40740077602405	323	0.0500840537653773
127.87069806358568	299	0.0247980768332184
123.73217024876782	269	0.0194495540281448
120.0451735608131	272	0.0255621283309251
116.86557922568916	267	0.0318907363105669
114.23813475988143	292	0.0356253883120399
112.21198607865796	316	0.0444742552162223
110.8252655344354	360	0.048003594252857
110.10557558973542	388	0.057055911099598
110.06775400368656	398	0.0686584018630466
120.6131342812738	454	0.0637933671543843
121.80306679735016	409	0.0745740901346649
123.59601185765344	379	0.0715587233259627
125.96023563380788	335	0.0750940633046224
128.85628571631844	326	0.0717360219714051
132.23919590962532	330	0.0739416032162944
136.06059746773042	389	0.0807011090103746
140.2705380343228	428	0.0720351149701367
144.81890134087402	450	0.0710653976328381
149.65860860179515	387	0.0611190240626384
154.73287815258922	348	0.0559884666375755
160.01146225447	327	0.0413882423351212
165.43119758758291	336	0.0318688923517034
170.9683612321216	328	0.0252654472150071
176.56155037893606	331	0.0218909976949528
177.810399978584	329	0.0167518005072084
172.20816019732743	364	0.0342827537172465
166.65275595346884	393	0.0669487605072104
161.20544770202974	428	0.08058646765221
155.8895661864701	462	0.0847418750151282
150.76805095192137	477	0.0854890966632731
145.86850701634796	412	0.0818182017538839
141.25577552832277	387	0.0695392042698519
136.96250631978413	345	0.0396711317438014
133.05389457376117	306	0.0212938394933661
129.56618638975146	305	0.0210154680941605
126.56057851367696	308	0.0293568137923306
124.0723261005668	311	0.0295172281452985
122.15108890643076	331	0.0389898326427768
120.82370462843753	360	0.0448069726847526
120.11917162990524	400	0.0541517057275897
120.04831692080415	466	0.0659183798380514
130.54760206141896	508	0.0612477853904397
131.7295604731831	424	0.0721546553441304
133.54801609837747	396	0.0778958957518847
135.96781717834364	368	0.081159276628897
138.94449265927713	362	0.0868198915430311
142.42665710080195	418	0.0925622842540662
146.35830996528034	509	0.0763452150999002
150.68117730074945	499	0.0803022948008973
155.3363850911296	459	0.0677746491735303
160.25892488248803	397	0.0536134638094623
165.3977872112905	378	0.0418606552840844
170.69110157716614	377	0.0291108522562152
176.07740961844536	384	0.0220195878298137
178.49145328077066	368	0.0213009058760353
173.07593549188243	394	0.0454063944150552
167.73244002498333	450	0.0777905980830173
162.52186938091987	487	0.0877642998417212
157.49379895248103	534	0.0880299045458151
152.71100392489367	514	0.0862981112712136
148.23631169762845	463	0.0757894954839752
144.1225506594186	412	0.0476373402839278
140.43263305327483	379	0.0282755440933734
137.22398729271015	368	0.0259458186419885
134.55221450713282	366	0.0292649408189954
132.46099787012747	370	0.03796203373272
130.99225490790946	390	0.0471725121346905
130.17544001133945	466	0.0534517257958057
130.02592795850967	516	0.063617995993608
140.48504496479384	525	0.0614934770453269
141.66190938051108	497	0.0798116611303235
143.5131328721583	454	0.0877377850159748
145.99695926842017	455	0.0979646446710175
149.0597123895749	478	0.1082150985189257
152.63853787953985	566	0.096187205429056
156.6640645757869	617	0.088014396556589
161.06270891719737	528	0.0685705040506009
165.75846969896116	444	0.0604222192172731
170.6741757104152	456	0.0419814081353335
175.73223524613948	438	0.0254661326208694
179.14500953624628	481	0.0258529035540471
174.03519247937902	483	0.0675382772091122
169.0159549388787	529	0.0930693128719064
164.16495290445255	616	0.1036719159028179
159.559694288284	582	0.0980759149151647
155.2770664465331	527	0.0884844417803851
151.39243002555605	471	0.0566332896536039
147.97819081694652	450	0.0369753320886137
145.10182574328124	437	0.0358275863547309
142.82343626573288	425	0.041433307500315
141.19302375430152	465	0.0383633383031326
140.2478004242205	512	0.0455990849517204
140.00992519826778	548	0.057191064418622
150.46622078285762	578	0.0520648049972031
151.84780915667503	577	0.0793633492326478
154.09492071555528	588	0.114542473631704
157.12874035970202	608	0.140633096283372
160.8468429688601	703	0.1250591818384553
165.1290555477363	679	0.106150870447119
169.84290836806122	559	0.0764762278064823
174.84812397818456	569	0.0498148746079642
180.0	541	0.0261226749029223
174.84812397818456	527	0.0909781072459366
169.84290836806122	636	0.1194745967096486
165.1290555477363	703	0.1190531359858964
160.84684296886013	610	0.1001977944129121
157.12874035970202	573	0.0617196449125525
154.09492071555528	569	0.0493128033682868
151.84780915667503	571	0.03984242101073
150.46622078285762	557	0.0364190286990857
150.0	565	0.0479399801405341
160.43576757403167	582	0.0319708674691042
162.00636747355657	608	0.0950104878261354
164.62519790314903	771	0.194917749706399
168.13189872789349	1034	0.2072048877054243
172.31845650494034	806	0.1572061527499795
176.9399865952542	609	0.0914174430619474
178.26565518184086	499	0.0476742251392712
173.5691913151313	659	0.1383130454029515
169.23707063638344	823	0.1427615538720997
165.51797552452248	754	0.128727585715814
162.63443722894314	719	0.0984185988591931
160.7600906152399	681	0.0708551673080271
160.01140283772924	635	0.057521104562283
170.4828910229336	550	0.0295348453213859
172.75922692174126	1080	0.3403763898685837
176.46673071108867	979	0.2960868822668083
179.12953999506018	515	0.0200772470841231
174.89711395662292	978	0.1851112652463771
171.67113119810338	929	0.1863921425828736
170.0940644791618	874	0.1605993781503286
180.0	567	0.1574771416156219
20.000000000000025	1486	0.4279094417617346
46.73762083234977	710	0.1820239289767267
97.52725244879932	595	0.1056527031084832
148.6926744025949	951	0.1613242569904103
160.07688380381927	977	0.1889409133378878
108.88320343707356	655	0.1626994733986925
57.93571265905888	569	0.0753908305880025
11.511788716790331	1627	0.3960852859141552
39.16412108258609	760	0.1660033517922986
64.4021699642758	588	0.0814644627411589
90.98193779717631	572	0.0410068325295627
117.98841234825086	660	0.0498158428436279
145.17483208792646	682	0.0600299599106288
172.42700007956873	756	0.0819114160768889
160.30689612033186	743	0.1126724287145692
133.07833095048093	776	0.1138867324370872
105.95902380033246	628	0.1279900932428569
79.0861093439496	521	0.0239496141179616
52.90205537792997	604	0.0728454232094128
29.31279256314407	856	0.1364118886138725
20.915008918699385	1009	0.1984046949592167
42.18116235799823	627	0.1173162056466586
57.80911126610889	562	0.089384955546441
75.3968926617529	543	0.0643003435105896
93.84096571625814	556	0.0506549862218397
112.71182523826675	546	0.0561035726878271
131.81413053847385	537	0.0513438658215889
151.04497562814015	546	0.0347338796857576
170.34156531491993	572	0.0398542018456687
170.34156531491993	574	0.0410113318792208
151.04497562814015	570	0.0560880018328901
131.81413053847382	620	0.0809047881033791
112.71182523826678	591	0.1068758038908319
93.84096571625813	494	0.0831958281844193
75.39689266175293	502	0.0161906401212202
57.80911126610889	529	0.0412131421374246
42.18116235799823	560	0.0589335654040355
31.586448302718868	657	0.0829972428983913
31.586448302718868	714	0.0970905538268836
48.21997782674889	512	0.0730540679249477
57.72018781577833	498	0.0772193352272603
69.05511633891021	475	0.0612746501969223
81.45697061565666	484	0.0600968769305983
94.50010312821848	484	0.058517098876822
107.94469066658036	486	0.0497446953226984
121.64886161387444	470	0.048876159887451
135.52358796829446	451	0.0432431883659226
149.50925890496626	450	0.035539151873329
163.56291751951292	438	0.0353994295799931
177.65079025144982	452	0.0343458737092587
168.25657852419317	432	0.028804596807228
154.18806024509692	433	0.0400636496304066
140.17552786499957	473	0.0630180013314419
126.25821520624692	520	0.0719894576193467
112.48910097832696	504	0.0900702689422861
98.94548642192596	482	0.0729778185637875
85.74800519705393	426	0.0355813979197544
73.09674753517228	424	0.0239398626870728
61.34180406447744	423	0.0336273064905601
51.11527108204056	430	0.0426425383731642
43.51655216481351	446	0.0519752056397609
40.07485568314233	501	0.0668762790574684
41.83116933910971	529	0.0663163177611788
56.155317235299705	403	0.0591576142591675
62.79674449090921	396	0.0602515530098264
71.00550601886248	399	0.0486435062903672
80.29764892083203	391	0.0468094633170232
90.33369830041453	411	0.0483732983703449
100.885203784783	392	0.0442334081418756
111.79867463281654	413	0.0418507297408574
122.96995109707534	423	0.0464869965740337
134.3268321290621	413	0.0490692405312072
145.80270116244722	388	0.0430043018736017
157.37490288458912	381	0.0390168599852221
169.00111266455812	378	0.0456580939064543
179.35652220655737	383	0.0371242393588959
167.70656042995333	363	0.0250022094124214
156.08487250829648	370	0.0338243032740831
144.52062871858706	363	0.0485033781691255
133.05684600291315	435	0.0635729090764285
121.71822239732388	467	0.0680766633540563
110.56967948331511	443	0.0782991007556986
99.69642506918144	421	0.0646140260334118
89.19095489777268	364	0.0305343783838293
79.22226623873583	361	0.021427304474108
70.029395914752	351	0.0275547680199534
61.972539666297735	372	0.0435784780023093
55.540093389134725	368	0.0404163583995732
51.36048050093433	393	0.0444827895020154
50.00471672948578	436	0.0571966257245594
51.694265778451296	425	0.059362834835015
64.77127111188963	350	0.0523674328950948
69.51513610285488	323	0.0561862564632778
75.48515757266888	324	0.0469335585868355
82.41119568700867	335	0.0436721181253182
90.06805844587572	332	0.045127227190904
98.27938158253714	350	0.0440356709622094
106.9109995788723	341	0.0448688783877878
115.86170369897836	368	0.047783563734392
125.05478325298957	377	0.0543579198561631
134.4354917310165	388	0.0469497206101214
143.940724213927	351	0.0407309311411106
153.56284216790078	335	0.0387518218921881
163.2365954255783	324	0.0402473360943919
172.96934708337793	324	0.0390597526815173
177.29808421789429	315	0.0381622144495331
167.55476312691349	318	0.0217166189881343
157.85931325855387	325	0.0269435615823326
148.20303956002192	348	0.042443115914235
138.64927483969942	374	0.0560969859796318
129.19830524659676	393	0.0568834855781418
119.92552565657289	399	0.0635209103102388
110.85076569317503	382	0.0811023300354249
102.0742718122456	367	0.0563046442059402
93.65429056059266	337	0.0278155214892147
85.73897449376702	330	0.0256344399096381
78.45685490486082	328	0.0283636873988123
72.0366567191645	328	0.0410970524288667
66.70762854168686	317	0.0399721318999549
62.773843706630025	323	0.0459727828779813
60.49623113896301	357	0.0524283496812009
60.073522310343066	375	0.0593204813004884
61.54278152761511	357	0.0555422737537543
73.87772872635523	306	0.0466758316333263
77.60326015724958	287	0.0479453568906826
82.34838795115608	284	0.0488057527172145
87.94328953961178	290	0.0374017501590411
94.23209554475574	280	0.035672374923654
101.07958308004574	276	0.0359339086627767
108.3739968065901	287	0.0524020818307325
116.02236431394856	312	0.0464907749557548
123.9513586527906	350	0.0470991638676403
132.1026577286344	366	0.0518143480747651
140.4258660250499	347	0.0454789911407596
148.87238104756642	325	0.0399235906664323
157.42382524186306	303	0.0357516706855118
166.04234490377914	293	0.0348576470234047
174.7010134284924	293	0.0358303565445111
176.62533286707466	297	0.0298714672241282
167.96120629135996	292	0.0233715789199435
159.33965735406136	288	0.0229115022593313
150.770800643383	311	0.0461440526664278
142.29194672389758	355	0.0597240373499209
133.93633909504456	356	0.0594880527118285
125.74299995449896	371	0.0639506894008769
117.75878785350592	372	0.0659633321926323
110.04806517309252	353	0.0549765932617834
102.6668075726396	322	0.0356279580587268
95.70985888303566	299	0.0231418694493427
89.28486255523427	296	0.022869467583133
83.52203634629755	306	0.0406961455970431
78.57774193016638	292	0.0372485477869191
74.60986720076058	299	0.0371013416087826
71.79038097422765	320	0.0416477814086948
70.26036350137373	338	0.0503139537849936
70.10569449250931	339	0.0601275918447547
71.3354575359501	318	0.0503902583449838
83.18480333748714	300	0.0413581994589352
86.12831476850715	288	0.0458939947390994
89.89850726815165	276	0.046134288210777
94.39243839561207	279	0.0338168526119178
99.50730398397025	268	0.0320412612912391
105.14689660800832	264	0.0338468614755884
111.22496823455326	252	0.042712393256487
117.66628721594785	278	0.0490323556247801
124.40626079855652	328	0.0457197227247235
131.38981299473966	368	0.049671122652859
138.5699719510607	355	0.0493630426609171
145.90642558533983	334	0.0485651831973522
153.36417101667078	311	0.0424964981177318
160.91230288197468	284	0.0373758021204441
168.52294153838136	279	0.0356431380839283
176.1702801495273	286	0.0345255323005163
176.17028014952731	271	0.0305123367968985
168.52294153838136	289	0.0265906717277222
160.9123028819747	297	0.0252500159144799
153.36417101667078	308	0.0410766726148968
145.90642558533983	322	0.0578697547976549
138.5699719510607	342	0.0617581042497187
131.38981299473969	362	0.0606971830381179
124.40626079855652	360	0.0624222759051517
117.66628721594782	335	0.0593317522819204
111.22496823455326	316	0.0475822090212494
105.14689660800828	292	0.0317534133754465
99.50730398397026	292	0.0251273221480922
94.39243839561207	263	0.0292645546871934
89.89850726815165	278	0.0331739195401656
86.12831476850717	280	0.0321561125112659
83.18480333748714	283	0.0404127548921629
81.16133832645173	315	0.0396591211370565
80.1298918204639	319	0.047411154929383
80.1298918204639	311	0.051883933604227
81.16133832645171	318	0.0450939728695756
92.68506688839712	290	0.0452621641842662
95.18799868740209	297	0.0568210426580289
98.42105811814942	295	0.0514103829867054
102.31063758959296	301	0.0326006165534341
106.7795964927709	266	0.0322023099691013
111.7520381600106	271	0.0363566752905282
117.15647387911046	252	0.0424186050612446
122.9275338165448	287	0.0511522798748579
129.0065716046778	326	0.0511956102198942
135.34152987748297	349	0.0482530300272817
141.88637038453118	353	0.050622263702518
148.60028519008094	325	0.0478214535742562
155.44682653335255	322	0.0408648800885256
162.39303301338563	284	0.0398000710871393
169.4085888651898	268	0.0363038558234521
176.46502721078488	283	0.0328868739194023
176.46502721078488	294	0.0293330188852172
169.4085888651898	284	0.0239104623669637
162.39303301338566	284	0.0249270639628835
155.44682653335252	317	0.0412852530404275
148.60028519008097	321	0.0564344709952824
141.88637038453118	326	0.0630511633995947
135.34152987748297	352	0.0621859478947653
129.00657160467782	362	0.0616418560359554
122.92753381654477	335	0.0569051185836537
117.15647387911046	293	0.0469054513930553
111.7520381600106	288	0.0269307081121831
106.7795964927709	280	0.0245134487742867
102.31063758959296	269	0.0277611531922075
98.42105811814942	257	0.0310383248082768
95.18799868740209	269	0.0351612931253786
92.68506688839716	267	0.0338234350367781
90.97620040160076	307	0.0410143858683278
90.1090139353313	305	0.044806763720395
90.1090139353313	305	0.0536438550893089
90.97620040160076	300	0.042845530279405
102.2606634444801	322	0.0555959453711979
104.3810897525832	313	0.0565761392587764
107.1374264287156	331	0.0417097706003655
110.47729194198692	306	0.0334533859193918
114.3436389519759	271	0.0354912438583789
118.67797596339162	269	0.0400483225951565
123.42283594947352	276	0.0392954846821458
128.52343917052997	290	0.0567110632205916
133.92863726755098	327	0.0470251195879562
139.59129013014686	352	0.052298627995902
145.4682361474612	336	0.0507776572791416
151.5199950131006	300	0.0460752009724435
157.7103095560566	296	0.0398163133445678
164.00560058807017	286	0.0393345057377263
170.3743816907747	269	0.0373303307152074
176.78666055791385	291	0.0378528337883508
176.78666055791385	308	0.0286576905902144
170.3743816907747	303	0.0244172318331583
164.0056005880702	282	0.0238094571674745
157.7103095560566	308	0.039898501759511
151.5199950131006	331	0.0563277602556682
145.4682361474612	346	0.0618759768000711
139.59129013014686	351	0.0633457413859031
133.928637267551	348	0.0636377665144423
128.52343917052997	323	0.0642473673438168
123.42283594947352	296	0.0411905236223396
118.67797596339162	267	0.0228193370908484
114.3436389519759	267	0.0162327655636439
110.47729194198692	258	0.0232203737690666
107.1374264287156	254	0.0284039092353427
104.38108975258318	258	0.0387817569917383
102.26066344448012	260	0.0362753837036049
100.82015279355328	281	0.0487923231116549
100.09148641552954	310	0.0518454087911308
100.09148641552954	325	0.0477573936205331
100.82015279355326	330	0.045237039194415
111.9354352319762	354	0.0574820494398231
113.8569126720728	338	0.0614760996490795
116.3867220297475	328	0.0468389118773217
119.47959271586002	308	0.0393641398278685
123.08559350379116	283	0.0408310433012569
127.15186060248551	281	0.0413434134311547
131.62542662148687	294	0.0495191147891166
136.45309803924408	325	0.0581444665916169
141.58504054931169	361	0.0568860194561749
146.9747161584825	372	0.0607804943527104
152.5764118756859	321	0.0524367732447804
158.34256141274514	309	0.0392672936665847
164.2444632371694	298	0.0385963680409568
170.23909362283493	308	0.0348515889172617
176.29028392154603	312	0.0376624003390523
177.6372067551208	326	0.0278671858151197
171.578264699486	312	0.0238103596858175
165.57364342501575	297	0.0193059912116137
159.64787736253226	313	0.0402375167811121
153.84394254836437	351	0.0589323334927959
148.2009895566215	372	0.0636976594324771
142.76049900422666	364	0.0647695241745172
137.56661993552456	356	0.0671909765165973
132.6708046539124	331	0.0594000020698661
128.11346738342138	304	0.0281890618567284
123.95135865279065	286	0.0158101324923217
120.23779799579212	268	0.0155109301797495
117.02596876344822	254	0.0235545205535609
114.36909589500252	261	0.0335188313281972
112.30835935239978	286	0.0322365737825207
110.88517938997492	307	0.0424287960551196
110.12781089544632	335	0.0490798063560753
110.05184692841348	349	0.0474524657825458
110.65887354652372	362	0.0500829585543334
121.64058061089705	400	0.0574394149373985
123.36792943832272	359	0.0647299985791054
125.6705038059762	347	0.0502673629098612
128.50960077875123	328	0.0473591230327927
131.8407587865737	303	0.0413304402360344
135.61589071953904	308	0.048919827075232
139.78514228403552	333	0.0588619696318376
144.29835864681468	358	0.0717886633486257
149.1061252761377	407	0.0604381627204749
154.16270259546593	375	0.0590717620108152
159.41248064321502	361	0.0465389224103751
164.8272474424938	346	0.0396735516325394
170.3447063220765	331	0.0362956267760979
175.9425490539234	348	0.032856034005213
178.44014456350274	347	0.0262883359999218
172.82416699350804	310	0.0160469836503742
167.27028920269206	371	0.0173370560160765
161.8002747021295	380	0.0458089044424803
156.476029994128	388	0.0654785437202609
151.32259321296587	415	0.0725487384067797
146.40380259000355	399	0.0668767949635632
141.74951605336423	385	0.0691177218495202
137.4250676586136	362	0.0539557624504435
133.46505648466473	317	0.0281676664064029
129.93363431667487	302	0.017777659167102
126.86737226604949	291	0.0236510383617902
124.32343185077517	295	0.0354283795753866
122.33434480519531	316	0.0334841240026475
120.9416830154934	350	0.0389025840494191
120.1659608671708	373	0.0423111342564601
120.02451953817074	393	0.0559451407846811
120.51956268207827	384	0.0494414997994541
131.41084202227913	437	0.0552817036920316
133.09056377184496	385	0.0569956411766218
135.38029032887846	357	0.0529979852427478
138.2374553231104	340	0.0539210105181245
141.61200405649913	354	0.0504176806316831
145.44877586623906	371	0.069192974136315
149.68957890673516	431	0.0700373767034875
154.27521769349616	431	0.0639955624892307
159.14678019248643	442	0.0673333667439194
164.23954133022042	401	0.0540469977715916
169.50348504908925	382	0.0408039001515872
174.87730012036192	387	0.0333970014399165
179.69994261111702	398	0.0253841729631609
174.2760847406311	370	0.021333508340819
168.91167431567575	408	0.0223741364158654
163.6634801532051	422	0.0544285238963831
158.59288983801935	464	0.0701557133248747
153.75042789225387	495	0.0717579245852082
149.19943975670847	472	0.0665314020905951
145.00285284293415	407	0.0556861421305215
141.2136175282911	376	0.0329242535856122
137.89313036387958	368	0.0167240975401671
135.09613186124002	359	0.0318679233864962
132.87349620260218	361	0.0303875550638504
131.26339896490944	387	0.0317811743068
130.29940363883136	421	0.0379429231754438
130.0010256621427	428	0.0524478872537667
130.37394910294566	449	0.0536489392087753
141.19302375430152	482	0.0459292049903987
142.82343626573288	448	0.0574034920211115
145.10182574328124	427	0.0570388910171715
147.97819081694652	421	0.0641789559110908
151.39243002555605	456	0.0788245351613791
155.2770664465331	466	0.0822032084189738
159.559694288284	529	0.0720909335854586
164.16495290445255	501	0.0684858778954397
169.0159549388787	470	0.0556560300457227
174.035192479379	448	0.0418677531237083
179.14500953624628	437	0.0344977302739546
175.73223524613948	452	0.0278886967404153
170.6741757104152	442	0.0329582531819834
165.75846969896116	518	0.0681884032915469
161.06270891719737	551	0.0756020726752969
156.6640645757869	527	0.0759412625156076
152.63853787953985	499	0.062897614539654
149.0597123895749	440	0.0413679912459461
145.99695926842017	429	0.0257570218109712
143.5131328721583	436	0.0320768640290225
141.66190938051108	435	0.0324333429925166
140.48504496479384	466	0.0317802747224354
140.00992519826778	499	0.0466315169359274
140.2478004242205	516	0.0479304810102527
151.04497562814015	553	0.0442227968186089
152.86747925806836	541	0.0533554282364085
155.51940902720963	567	0.0727104838202959
158.9094188210009	545	0.1072333721413957
162.92548473571813	612	0.0995684423487035
167.44065615111614	667	0.0997521545961042
172.31806856748375	579	0.0705787428407231
177.41487406209592	545	0.0570929107758995
177.41487406209592	562	0.0384792012969017
172.31806856748375	515	0.0565960344552538
167.44065615111614	569	0.0936292281044119
162.92548473571813	647	0.0884858405400005
158.9094188210009	600	0.0805665171296474
155.51940902720963	547	0.0537301423935722
152.86747925806836	561	0.0421449462275707
151.04497562814015	574	0.0402142486724888
150.11682477690832	553	0.0451604072397613
150.11682477690832	560	0.0429227503029008
160.87438645706436	592	0.0428250787456987
162.83829487046745	579	0.0486708932322244
165.79912705274677	639	0.1466245085444543
169.5772385680614	919	0.1759328584915564
173.95066234828727	823	0.148486163885766
178.66561742001727	652	0.109153236907924
176.544117855299	536	0.0246842677386612
171.94908880286113	585	0.1040343243494005
167.81123585833078	767	0.1161932094366929
164.37011922896122	704	0.1153228415010322
161.83363158225407	718	0.087372921296886
160.35581989780425	708	0.070144300790083
160.02909192218544	682	0.0658002312397765
170.78699732248333	550	0.0476273728783755
173.38787759351453	833	0.2725916397262666
177.29466046652664	1204	0.3087118609515092
178.26565518184086	515	0.0294628661357581
174.16735029903649	812	0.1675402887500173
171.22022016234112	958	0.1780767963999548
170.01244369764945	890	0.1640191632170487
180.0	680	0.1930057516003959
30.0	1053	0.3889039275525083
56.53352441749231	627	0.1085418128836046
107.4644903366097	677	0.1294237403298343
158.65250616544947	944	0.1621557719266307
150.11682477690832	965	0.1708175378840251
98.94473889540173	575	0.130579974672465
48.12973292667379	685	0.1513326166057944
10.87921658450002	1609	0.4081707461882917
47.98665733091261	682	0.133527441416429
73.92037297843733	564	0.0345087542225556
100.70380290467332	590	0.0499056165733062
127.79081064390412	647	0.056508918734585
155.01186012584384	715	0.067301486589616
177.7250987371875	742	0.081059980619102
150.46622078285762	672	0.0919339949975374
123.26666267054745	702	0.0945431360354884
96.21569999193878	586	0.0937885124264439
69.51014069177172	540	0.0332969813357188
43.85443570360957	675	0.1015215216328798
23.06113013761432	897	0.1459469180417258
25.654731413520675	891	0.1551547701577123
49.628433809184536	582	0.094185515610475
66.45188440657513	549	0.0543314644328626
84.54703078226234	540	0.0423253934493812
103.23839622772996	538	0.0425081269862681
122.2418119651448	512	0.0493792154731514
141.41800572805818	534	0.0451015796327261
160.6881283895767	567	0.0423641628828635
180.0	563	0.0413770880939199
160.6881283895767	567	0.0358828115250693
141.41800572805818	543	0.0458834053375935
122.2418119651448	580	0.0654241204466459
103.23839622772998	559	0.0764112889447235
84.54703078226235	491	0.0448506058892231
66.45188440657516	508	0.0321334299926344
49.628433809184514	536	0.0493186356527746
35.927720259662685	579	0.0539564785650538
29.99999999999994	618	0.0802310489455168
35.927720259662685	658	0.0801572248627018
54.29790880501565	482	0.0587045262705621
65.12928874812063	488	0.0463345488879058
77.23573877063333	474	0.0288902964157504
90.09856312561884	462	0.0363653712258022
103.42870940099372	437	0.039721527942119
117.0582269974289	453	0.0372117140825104
130.88384341436628	444	0.0351981107147198
144.83793876218235	464	0.038324589247166
158.87302367712547	463	0.0400690838392647
172.9528948160371	470	0.0319459096410405
172.95289481603712	453	0.036028648059538
158.87302367712547	423	0.033078441873608
144.83793876218235	418	0.0276947135423287
130.8838434143663	450	0.0395833785834191
117.05822699742892	484	0.050173797153515
103.42870940099374	474	0.0697485297292507
90.09856312561884	477	0.0558734134455594
77.23573877063335	429	0.0169870584028578
65.12928874812063	395	0.0276957600702759
54.29790880501565	436	0.041587183433021
45.66691991278812	427	0.0430902746820736
40.66873437832852	440	0.0483484387230243
40.66873437832852	475	0.0613630758678213
45.66691991278808	515	0.0535735528322025
61.16524174840092	404	0.047028278636753
69.07316282652795	398	0.034766209286708
78.15858503455897	372	0.0185574421886701
88.05236111733727	363	0.0190223621108236
98.50474131640873	391	0.017353180358538
109.34823436675048	383	0.0279599312424749
120.46882003039772	392	0.0374762990648973
131.7876186047371	386	0.0393639622376955
143.24863399779028	388	0.0422430912539561
154.79554747253945	394	0.0428267270820764
166.4123554530132	390	0.0384295266044684
178.06052147323717	396	0.0405882708927666
170.29597463561544	374	0.0340263908156823
158.66559643578185	344	0.0316452094586483
147.085846924734	341	0.0210674305909303
135.5895012083651	352	0.0290030417797044
124.22567620403028	388	0.0420227273584637
113.0290975936056	409	0.051616970952324
102.08005388339394	406	0.0549795025420563
91.48756109311336	403	0.0404999014615137
81.3821215875486	367	0.0209966585359622
71.99075163975058	360	0.0323012401711611
63.638886639235785	364	0.0381094982498103
56.79874364247901	359	0.0377183610407005
52.062661881921926	346	0.0452797136999445
50.042833713914256	383	0.0433388663421926
51.06198754587346	392	0.0458722399734958
54.95213528803798	401	0.0448723401066304
68.92221735278349	322	0.036711378876998
74.7700117346504	319	0.0327376571463443
81.60186148424384	335	0.0173130700082886
89.18708679597428	324	0.0163036240152786
97.3441215269592	312	0.019526323765847
105.93456206199107	309	0.0198337826798488
114.8539836539662	350	0.0307183912730952
124.02331916897496	349	0.035828707154237
133.3819255739941	337	0.036526012718416
142.8865963132431	357	0.0378985706705782
152.48216678788918	336	0.0413513623245293
162.16687467401275	350	0.0379847397915305
171.87895398204097	351	0.0367320542898689
178.3718905017479	346	0.0382142011178484
168.6439762232937	324	0.0338528258619954
158.9266460441666	315	0.0296219614563071
149.27990220634152	296	0.0202129993559429
139.69806227834937	336	0.0230544192986307
130.24868531295203	365	0.0357069376307187
120.93907219369528	356	0.0428582680110509
111.85359457328153	360	0.0485478942496376
103.02612272839436	374	0.0503154535169585
94.57457198893349	347	0.0324137803075257
86.58372709282533	313	0.0250953590263798
79.2336098431977	317	0.0292589484896141
72.69592407174326	312	0.0322441272835718
67.24030062970147	305	0.0360892991536859
63.130976691505786	318	0.0444145632942571
60.66126962730743	314	0.0441741782112274
60.02670522997673	350	0.0488416177906358
61.28699408437989	345	0.0436827402281199
64.33421892194475	322	0.0394859631688962
77.36810113220811	281	0.0329710930362204
82.06058373852748	274	0.0264177559753094
87.61302563479268	273	0.0184666896143841
93.8670534230954	275	0.0129316221633315
100.68666992670816	261	0.0130476195870131
107.95817710269914	271	0.01497167929239
115.58964278061134	278	0.025277250821845
123.5047383151838	298	0.0345119246522974
131.64359208041768	315	0.038690570432235
139.95835673682004	346	0.0366120194386602
148.4065415436129	326	0.0399856218325652
156.94537371542685	316	0.0386180015690207
165.5608865907046	332	0.0375134029671948
174.21799138180108	309	0.0340199417853171
177.1085437774485	312	0.037040424219524
168.4432393820652	281	0.0350633437868052
159.8109702146106	282	0.0226238509918443
151.2461147495389	283	0.0180787598373193
142.7614169596032	297	0.023350203255197
134.39797841485745	317	0.0313199869003342
126.19444920232628	326	0.0414129850980881
118.1971894882088	335	0.047361345178708
110.46276791283248	347	0.0432577362639281
103.06777218432468	338	0.0336729749044195
96.08455357007588	297	0.0202038032962916
89.62670919665109	289	0.027890227910967
83.82317697541369	289	0.0303088364404712
78.82496578460295	287	0.033805733964177
74.80220429807268	284	0.0390651042886272
71.9146543830284	308	0.044508511992871
70.30990263391686	296	0.0445487728213348
70.07760607520042	316	0.0469059792026317
71.23139940142644	307	0.0451097111412333
73.70522010042362	295	0.0366126042685636
86.12831476850715	271	0.0296068588392728
89.89850726815163	268	0.0268197513068736
94.39243839561205	273	0.0250131370556804
99.50730398397025	263	0.0109139799968904
105.14689660800832	258	0.0155190050920119
111.22496823455326	245	0.0171627384468566
117.66628721594782	237	0.0191094024930459
124.40626079855652	254	0.0372893166076256
131.38981299473966	284	0.0405332330335112
138.5699719510607	313	0.0405972290564844
145.9064255853398	316	0.037613746524582
153.36417101667078	310	0.04341252652297
160.91230288197468	293	0.0443014854674564
168.52294153838136	282	0.0362658344320216
176.1702801495273	273	0.0373309605261916
176.1702801495273	283	0.0374304340013046
168.52294153838136	268	0.0370005730927903
160.91230288197468	258	0.0275147214079971
153.36417101667078	269	0.0175473445953817
145.90642558533983	278	0.0183359113252625
138.5699719510607	325	0.0290972381878393
131.38981299473969	301	0.0404780597887168
124.40626079855652	318	0.0521653876206688
117.66628721594785	327	0.0467017970069915
111.22496823455326	329	0.039089360813355
105.14689660800828	305	0.0285523490778132
99.50730398397025	272	0.0251496908365852
94.39243839561205	273	0.0234886399341965
89.89850726815165	271	0.0316277667532429
86.12831476850714	258	0.0342113462658001
83.18480333748712	276	0.0390956413668208
81.16133832645171	288	0.0417396495996217
80.12989182046387	302	0.0444848815840001
80.12989182046385	290	0.0389212961219329
81.16133832645171	283	0.0431710168414573
83.18480333748712	276	0.0331827157930459
95.18799868740206	264	0.0312178908583819
98.42105811814942	283	0.0313063049624513
102.31063758959294	267	0.0245417691832995
106.77959649277088	275	0.0199531771724661
111.7520381600106	253	0.0213920774351507
117.15647387911046	241	0.0209868363424493
122.9275338165448	248	0.0226681614117695
129.0065716046778	255	0.0332758378304136
135.34152987748297	283	0.0402104998977869
141.88637038453118	294	0.0355989796431782
148.60028519008094	315	0.0377830086411023
155.44682653335252	303	0.0452958112949853
162.39303301338566	265	0.041184188820846
169.4085888651898	277	0.035402347729438
176.46502721078488	261	0.0355814004405999
176.46502721078488	267	0.0370626160070702
169.4085888651898	278	0.0362727722074956
162.39303301338566	266	0.0332401499971578
155.44682653335255	283	0.0157673002319911
148.60028519008097	304	0.0257424790257912
141.88637038453118	305	0.0349061220380065
135.34152987748297	300	0.0398873371304397
129.0065716046778	305	0.0442974203430566
122.9275338165448	316	0.042907579209721
117.15647387911046	324	0.0387221396206132
111.7520381600106	287	0.0315240049977113
106.77959649277088	271	0.0211368870003969
102.31063758959294	250	0.0183231724448246
98.42105811814942	264	0.0268919483676868
95.18799868740209	254	0.0289726506871276
92.68506688839712	260	0.0365453575315053
90.97620040160076	272	0.0347806096910172
90.10901393533128	287	0.0392661214264531
90.10901393533128	297	0.0412758044388193
90.97620040160076	279	0.0415399617101022
92.68506688839712	276	0.0356154327220362
104.38108975258318	279	0.0403640787870398
107.1374264287156	300	0.0364059582628446
110.47729194198692	304	0.0236177597229782
114.3436389519759	289	0.0159645286861206
118.67797596339162	276	0.0164661724098636
123.42283594947352	264	0.0233412001129263
128.52343917052997	259	0.0146425268754392
133.92863726755098	249	0.0362318146402788
139.59129013014686	277	0.0463347083860816
145.46823614746117	305	0.0393264927015423
151.5199950131006	299	0.047802371806782
157.7103095560566	287	0.0437361684640978
164.0056005880702	289	0.0406445230299401
170.3743816907747	272	0.0329964816263691
176.78666055791385	285	0.0339503392086371
176.78666055791385	285	0.0375807532606097
170.37438169077473	283	0.0333475778567213
164.0056005880702	273	0.0342335013539978
157.7103095560566	282	0.0192198808673137
151.5199950131006	303	0.018774798662042
145.4682361474612	321	0.0355281803151137
139.59129013014686	296	0.0415649419236109
133.928637267551	306	0.0436537871963762
128.52343917052997	309	0.0489263654332619
123.42283594947352	304	0.0366504744350629
118.67797596339162	276	0.0231828490182892
114.3436389519759	263	0.0186498472821845
110.47729194198692	249	0.0190052767195161
107.1374264287156	259	0.0246276667818411
104.38108975258318	262	0.0360910629190353
102.2606634444801	257	0.0354883122768899
100.82015279355326	274	0.0371641740943419
100.09148641552954	296	0.0419289621132396
100.09148641552954	299	0.0456763563168062
100.82015279355326	284	0.0401762673832001
102.2606634444801	291	0.0333767943275066
113.73389850754408	319	0.0441478151590393
116.23076418744292	325	0.0408555025212445
119.2938951164849	306	0.0224938272217698
122.87277147692272	311	0.023201515283877
126.91488177962488	276	0.0238063219077938
131.36680126440376	262	0.0201299939650641
136.1765635559948	272	0.029550395773402
141.29288215922065	284	0.0505518623678462
146.66846265188374	318	0.0399207640051228
152.25947628737754	321	0.044144694231801
158.0227369804194	328	0.0463735263443885
163.91287092781366	303	0.0419182129160389
169.903297798567	288	0.036825183450476
175.95227000713916	301	0.0368361702833366
177.9754900756913	314	0.0417863738472457
171.91487323970915	299	0.0227982100501963
165.9009639095729	299	0.0242596894148488
159.97516703521816	290	0.0216510111837
154.1634343885563	310	0.0213739658512669
148.5104448498601	329	0.0327302797169568
143.05753902461242	324	0.04629661580937
137.84871106514217	299	0.0512439450373585
132.9307820169935	302	0.0464067600804407
128.35746310003026	297	0.0364125518804657
124.17193933389248	301	0.0160594454176623
120.4319803182161	278	0.0186488667905825
117.19082586464994	270	0.0236300028010322
114.49965130247172	258	0.0309355521752343
112.40671425348653	274	0.0338966841093537
110.94716317639003	300	0.0348424405530412
110.1521648886573	316	0.0400393766267805
110.03806350093924	323	0.0407037194091101
110.6072409205654	322	0.0391938171433936
111.84790605630477	313	0.0389034262637685
123.14695668344808	363	0.0470652774936778
125.38740155473305	347	0.0414005036596741
128.1689943135043	343	0.0270886049923675
131.44780456397885	330	0.0200928944029827
135.17604989238498	299	0.024477784503562
139.30399220573295	290	0.0304447231824974
143.7814509264571	306	0.047386795521558
148.55889074625364	327	0.0496227882270746
153.58810404907248	375	0.0459683334346318
158.8249096202457	360	0.0483065361705011
164.21495378154722	359	0.0493902314602091
169.73181332441908	336	0.0407621073302934
175.31392975013003	325	0.0375277984006506
179.0600316268264	347	0.034314034052136
173.45075799345085	338	0.0284976626562201
167.8791663474552	318	0.0244387474625731
162.40638885011245	353	0.0183287170979907
157.0553890977615	361	0.0152214345332494
151.88888653568264	360	0.043712652702229
146.93394337817816	365	0.0537220850172552
142.25522432121775	363	0.0535865925815589
137.88483990161478	349	0.043677574395039
133.88810175768077	340	0.028060397874509
130.30102107227583	312	0.0193076339235539
127.18555713217856	303	0.0216964613061085
124.5774034447811	306	0.0303301176317138
122.52795060238353	302	0.03351359687453
121.06537896390869	314	0.0332629137545249
120.22140021042512	338	0.0376392084884594
120.00890334015271	356	0.0436402144904919
120.43269098200597	364	0.0440810385201488
121.48619072562217	366	0.0393313276709113
132.66321569520557	398	0.0489477459269406
134.82081206296567	364	0.0408302161141562
137.5559856419036	367	0.0320334739403034
140.82018670267084	337	0.0263080586684618
144.5591974935403	340	0.0268403530679823
148.7153402573693	350	0.0422036909718606
153.2292365408659	370	0.0575080221050239
158.0414847490726	408	0.0489688358046546
163.0935720233266	411	0.0573081780866267
168.32129979386744	409	0.050981241120449
173.67560397659244	383	0.0525847736526201
179.095640100517	371	0.0409022696888459
175.47917251940328	378	0.0334109794505898
170.0966535721037	376	0.0278576394242687
164.81767017809457	423	0.0183636768453574
159.69955679629777	432	0.0290725997771907
154.80426589639436	454	0.0492652498686646
150.18329149661875	444	0.0532277512939079
145.9002931957002	418	0.0480296520143326
142.0177985738362	382	0.0328400414214172
138.58818581983834	372	0.0186531488303324
135.6702715308346	345	0.0189624530022522
133.31482561167962	343	0.0286925221832625
131.56654652974265	364	0.0370906296949874
130.45671995675326	383	0.033671927157931
130.00931744024584	414	0.0450284791505087
130.23310257704088	427	0.0500029457459139
131.12380885352565	409	0.0417088388005962
142.20584281470255	472	0.03809217040947
144.27321710310193	429	0.0382581517729216
146.95649342235615	403	0.0389954665794993
150.1986285697981	402	0.0314409185613404
153.9343133069743	414	0.0422410578152683
158.09253952103757	426	0.0676106791374801
162.59874557324113	461	0.0615459706363858
167.3764278871756	479	0.0640076912225103
172.3482138009263	476	0.0592421799539897
177.4364660942204	433	0.0456395835840852
177.4364660942204	464	0.0382687701483221
172.3482138009263	416	0.0334385259924265
167.3764278871756	456	0.0252466887196074
162.59874557324113	512	0.0379475122942205
158.09253952103757	509	0.054812691381742
153.93431330697433	505	0.0537352289718105
150.1986285697981	473	0.0430050678027079
146.95649342235615	411	0.0302651656824796
144.27321710310193	409	0.0223432399998749
142.20584281470255	442	0.0313205684762169
140.80039503371785	455	0.0308236382682613
140.08928719918438	485	0.0396620557637283
140.0892871991844	514	0.0437254062874452
140.80039503371785	468	0.0454226912058767
151.84780915667503	527	0.0389308958615145
154.09492071555528	533	0.0331741856497103
157.12874035970202	526	0.0371346689659188
160.84684296886013	508	0.0679298766353665
165.1290555477363	565	0.0813753770105273
169.84290836806125	629	0.0836359225362978
174.84812397818456	599	0.074529400029594
180.0	530	0.0621894039668596
174.84812397818456	548	0.0485885332404581
169.84290836806122	530	0.0231072415359883
165.1290555477363	549	0.0636878539709328
160.84684296886013	568	0.0751024566934795
157.12874035970202	578	0.0522514430278375
154.09492071555528	513	0.0473550173993578
151.84780915667503	529	0.0360654587407916
150.46622078285762	575	0.0401061347762134
150.0	570	0.0480671706160396
150.46622078285762	562	0.0463803363112585
161.45953796581853	616	0.0517715654292994
163.80075698722058	561	0.0387395964954747
167.08005546020277	599	0.1009954064853742
171.10037332349856	827	0.1525162540811759
175.62769216896547	862	0.1483753415700776
179.5988990574982	707	0.1266528206458814
174.84812397818456	579	0.0533793834543174
170.38881190334024	569	0.0666702314624715
166.47674624268703	670	0.0942123264766957
163.34054046108864	666	0.0937473265666572
161.17150262597974	697	0.0850322864372088
160.102363836191	709	0.0741160366674892
160.20030672073264	694	0.0694746658875826
171.16129014689173	564	0.100083072321806
174.06669149713954	692	0.190726243236128
178.14303908272413	1397	0.3291224230208827
177.41487406209592	560	0.0750761722680795
173.48179299748705	676	0.1572063628772176
170.83614253756568	984	0.1678818286591525
170.0070247658702	935	0.1622141755316243
180.0	884	0.2076781523233589
39.99999999999999	772	0.2757397468349228
66.38610176531705	570	0.0551866789482313
117.40927839261464	779	0.1541084347248429
168.6136385918472	960	0.1638899122850226
140.1586712818583	931	0.1553326982151769
89.01618725878329	562	0.0721409419582402
38.41681354455287	859	0.2384901294706031
17.426558222891902	1431	0.3315678085890238
57.17911847929744	614	0.0838328502096076
83.53694462736405	565	0.0520640092010898
110.46280825750748	641	0.0568884392388419
137.60930465820843	663	0.0597145047776028
164.85503758211095	740	0.0716274824053832
167.87772279766335	741	0.0721157343621818
140.63300384117264	657	0.0708955556767836
113.47347350602364	661	0.0782177581326179
86.51542241219208	572	0.0587279738476171
60.05306895707156	592	0.0661765149804066
35.29393937326562	765	0.1211308888722501
20.05860088948593	899	0.160570262046013
32.81525255576785	824	0.1340701369328064
57.80911126610887	575	0.0524159745333713
75.39689266175287	544	0.0267310525749018
93.84096571625813	524	0.044601149998488
112.71182523826675	540	0.0345985613217151
131.8141305384738	521	0.0404800613199516
151.04497562814015	537	0.0405170113540313
170.34156531491993	594	0.04365291134783
170.34156531491993	582	0.0364308155701797
151.04497562814015	540	0.034331682362926
131.8141305384738	517	0.0326954516451723
112.71182523826675	547	0.044306567294686
93.84096571625814	537	0.0576887267772514
75.39689266175287	512	0.0208824165927563
57.80911126610889	537	0.0523168395408661
42.18116235799819	575	0.0596886852899999
31.58644830271882	584	0.0655520332242551
31.58644830271882	598	0.0771163582459491
42.18116235799819	570	0.0608516930367798
61.34180406447746	470	0.0356808468658954
73.09674753517226	455	0.0158682338062158
85.74800519705393	440	0.0303526829418117
98.94548642192598	454	0.0318858311618936
112.48910097832696	437	0.022139280886273
126.25821520624692	423	0.0265368108571524
140.17552786499957	445	0.0267650308368248
154.1880602450969	442	0.034072669735547
168.25657852419317	473	0.0342962426859557
177.65079025144985	464	0.0352321963729654
163.56291751951292	454	0.0330320825620339
149.50925890496623	420	0.0404477964933099
135.52358796829452	407	0.0225366167188072
121.64886161387444	418	0.0250972480282801
107.94469066658036	448	0.0342669825673005
94.5001031282185	447	0.0522247077528209
81.45697061565664	463	0.0214803188582408
69.05511633891021	422	0.0334633412934899
57.72018781577833	426	0.0392347683458866
48.21997782674889	464	0.0406194575584137
41.83116933910971	428	0.0510474936435642
40.074855683142296	440	0.0421009478207159
43.51655216481348	444	0.044891039011651
51.11527108204056	476	0.0413151614771513
67.19810740431886	400	0.0261659485997341
76.0589676932505	406	0.0139217011965992
85.79829092390024	379	0.0197005344281408
96.14338750577107	355	0.027052619284139
106.91134614272023	379	0.0262837659504508
117.97822580189604	380	0.0124311048182653
129.25791094516788	369	0.0288814818160331
140.68940790210056	353	0.035248980953197
152.2281884700112	388	0.0354076606982558
163.82513914938792	412	0.0391437896298451
175.46871803934843	418	0.0416699516780547
172.87741995807158	405	0.035617201320493
161.2488078127484	370	0.0369802023980066
149.65516129260925	339	0.0335714467911659
138.13710539528046	336	0.0249781619829073
126.73295780917226	355	0.019625088404684
115.50064592664596	388	0.0284710006290668
104.4890742013122	379	0.0394197686109004
93.8002424581478	384	0.0347484355326638
83.57687859902833	390	0.0212770964418752
74.0029472248428	354	0.0319264889751688
65.3848877822175	363	0.0356348107148533
58.15670005422852	381	0.0404230821591407
52.90031424334606	371	0.0440770782881477
50.23338280371309	349	0.0476474442725559
50.57476722408872	360	0.0389169464843489
53.863493843878736	375	0.0342881267072255
59.61632039792496	385	0.0372676535889439
74.06696732657298	339	0.0269890334715085
80.80177685513681	336	0.0129339892559406
88.31313033432284	322	0.0157204160295102
96.41417776455069	301	0.0213582062612468
104.96216052252804	309	0.0292290795182366
113.84933048019192	305	0.0220103828169968
122.99417854652668	339	0.0151090747124575
132.3343017801768	330	0.0332527279759407
141.82099296453202	320	0.0343364251684539
151.41952249821588	365	0.0330951993364756
161.08045295318132	349	0.0376352518525593
170.80610981012842	365	0.0420178576795235
179.4630649045806	365	0.0416343344301583
169.71623995848876	349	0.0355382146049827
160.011854950578	321	0.0363229327247863
150.34067107578255	295	0.0331716824843426
140.76519616399372	296	0.0283605875097241
131.28429815316835	331	0.0128728206384305
121.97153710265358	335	0.0151963926421073
112.84383985850774	354	0.0318795972189795
103.99778456591032	360	0.0350940168247116
95.48602963939264	346	0.0264201324571675
87.44986100388684	332	0.0178013785347889
80.008084842626	310	0.0262332136692494
73.37911619592026	319	0.0378783715407426
67.78110932013307	317	0.0339622655346341
63.51427718737851	328	0.0467290304750629
60.84635208936489	327	0.0483601397851077
60.00290503111581	315	0.0410460804327368
61.05723554660265	311	0.036579832020848
63.911215979484446	315	0.0359282301768859
68.34709043913388	306	0.0289298767642102
81.77596552899607	287	0.0186423962121745
87.28436527398519	295	0.0158072042409975
93.50374966694912	284	0.0138779780194556
100.29514501062754	281	0.019649024269146
107.544167619975	250	0.0235748759640037
115.15706082382872	253	0.0205313996950925
123.05880522989904	274	0.0138071669843808
131.18661897213207	272	0.0275322889943286
139.4912599631787	288	0.0341878967511483
147.93297313698926	312	0.0367746577173291
156.4752384472874	309	0.0317712584937411
165.07955690919454	296	0.0401409515338502
173.73501993387296	311	0.0376596781929863
177.59177992678795	306	0.0359925777599413
168.9253746426854	286	0.0382308352364737
160.29059113730318	281	0.0340097690472578
151.71363881694285	271	0.032280947576942
143.2312621249631	277	0.0361504597790071
134.86011211032533	296	0.0127075115393869
126.64653608220146	309	0.0128409241422
118.6364035632408	302	0.0274684363678042
110.88564005443736	303	0.0376064919332082
103.46320328537011	317	0.030454192505796
96.46087308854734	327	0.0165914990293897
89.970580890189	295	0.0207014061290947
84.12681286541391	281	0.0267016281813408
79.07944336662369	292	0.0317703901709248
74.99473500133658	286	0.0383658923630617
72.04292357820414	284	0.0422510249391729
70.36372208104203	303	0.0423543322467099
70.05384132787235	287	0.0460095856021805
71.13145508370212	285	0.0347540427188878
73.5346572364764	279	0.033119706995413
77.13760364837455	276	0.0264791888542174
89.89850726815163	259	0.0153879465130287
94.39243839561205	274	0.0174276044938489
99.50730398397025	270	0.0118818561471255
105.14689660800828	262	0.0178568646770286
111.22496823455326	251	0.0270875839656086
117.66628721594782	243	0.0217706324243062
124.40626079855652	241	0.0175127086060952
131.38981299473966	239	0.0166378100505364
138.5699719510607	254	0.0334886311864431
145.90642558533983	283	0.0353716380636883
153.36417101667078	299	0.0300030088225177
160.91230288197468	276	0.0373539845765969
168.52294153838136	278	0.0393912272826963
176.1702801495273	253	0.0377891135833815
176.1702801495273	277	0.0440341092394856
168.52294153838136	280	0.0397474544888336
160.9123028819747	273	0.0369408938761226
153.36417101667078	252	0.0292288609199946
145.90642558533983	256	0.0214833152673049
138.5699719510607	287	0.0139313699132249
131.38981299473969	291	0.0131835894551223
124.40626079855652	280	0.0243490174486371
117.66628721594782	279	0.0376818379691732
111.22496823455326	305	0.0284136643146824
105.14689660800828	314	0.0162554471869975
99.50730398397025	296	0.0192574317830313
94.39243839561205	280	0.0213243991746408
89.89850726815165	264	0.0210028926408385
86.12831476850715	262	0.0283806171656822
83.18480333748714	261	0.0375736279158386
81.16133832645171	287	0.0384286777155107
80.12989182046387	290	0.0385481536551244
80.12989182046387	288	0.0413437760972111
81.16133832645171	285	0.0371115650992832
83.18480333748712	268	0.0335240651610102
86.12831476850714	258	0.0255234253670554
98.4210581181494	248	0.0170050852601663
102.31063758959296	260	0.0169179267652706
106.77959649277088	264	0.0121275509174524
111.7520381600106	260	0.0279142023205041
117.15647387911046	255	0.0274753475047475
122.9275338165448	244	0.0219964651517288
129.0065716046778	243	0.0123763482222667
135.34152987748297	251	0.0164417972439174
141.88637038453118	263	0.0341069508359593
148.60028519008097	280	0.0356669180025838
155.44682653335252	273	0.030741314176054
162.39303301338563	277	0.0373528096808396
169.4085888651898	260	0.0391772437082935
176.46502721078485	249	0.0382167735741914
176.46502721078488	258	0.0388120073480274
169.4085888651898	274	0.040517883574842
162.39303301338566	262	0.0380737928647262
155.44682653335252	267	0.033867334101843
148.60028519008097	261	0.0237224187139842
141.88637038453118	280	0.0112806014056284
135.34152987748297	290	0.0136885813999356
129.0065716046778	265	0.0193121332002368
122.9275338165448	276	0.029017018516805
117.15647387911046	289	0.0235580856249491
111.75203816001058	278	0.0141688209561303
106.77959649277088	276	0.0181806545752885
102.31063758959296	272	0.0206237890102421
98.42105811814942	253	0.0228536271080214
95.18799868740206	275	0.0284449094805906
92.68506688839712	265	0.032890209720859
90.97620040160074	276	0.037322301347586
90.1090139353313	266	0.036203131655497
90.1090139353313	290	0.0362509089611817
90.97620040160076	278	0.0331966452750057
92.68506688839712	262	0.0311014079232122
95.18799868740206	249	0.0293290601027699
107.1374264287156	274	0.0236051160147682
110.47729194198692	279	0.0201688309232435
114.34363895197592	276	0.0105871805668165
118.67797596339162	287	0.023872777363728
123.42283594947352	273	0.0304874524474121
128.52343917052997	245	0.0241607400460468
133.92863726755098	257	0.0156469018637825
139.59129013014686	256	0.0181896044270411
145.46823614746117	274	0.0321941670746712
151.5199950131006	280	0.0323834447636801
157.7103095560566	289	0.0327389685812917
164.00560058807017	274	0.0379747114834409
170.3743816907747	270	0.0364934470172253
176.78666055791385	257	0.0347469670281863
176.78666055791385	261	0.0338349601413181
170.3743816907747	260	0.0331436011738884
164.0056005880702	275	0.0327170516493537
157.7103095560566	260	0.0391504994877442
151.5199950131006	263	0.0246160836032489
145.4682361474612	289	0.0089163788243012
139.59129013014686	288	0.0146875418152786
133.928637267551	267	0.0222176076590412
128.52343917052997	255	0.0289411511939657
123.42283594947357	275	0.0256948818587902
118.67797596339162	264	0.0138504857089823
114.3436389519759	261	0.0174221807895921
110.47729194198692	273	0.0215830949249743
107.1374264287156	253	0.0246392624675548
104.3810897525832	265	0.0286248474013847
102.2606634444801	267	0.0336239864631529
100.82015279355326	269	0.0386018518440508
100.09148641552954	283	0.0379445438571486
100.09148641552954	312	0.0398368984126162
100.82015279355328	291	0.0407785534632812
102.26066344448012	272	0.0316409388648539
104.3810897525832	265	0.0324777751589046
116.07684542784511	301	0.0319213662078143
119.1094779060168	317	0.0276699084630609
122.66137825084375	324	0.0132855608591293
126.67916657134856	315	0.0324282870172869
131.10971755695704	285	0.0274598281239226
135.90050730362384	266	0.0268635100164046
141.0015226207576	277	0.011900371791246
146.36390880495787	292	0.0306550515644102
151.94307470921348	296	0.0332322597579379
157.6978056120031	297	0.0339795280678274
163.58718517138087	310	0.0409627544859104
169.5676834469166	293	0.036737291093902
175.61432821408894	285	0.0378223782572536
178.31380942344825	297	0.0369651549735178
172.25162655766866	305	0.0344973806663951
166.23418156969413	285	0.0302779589230016
160.2972711719553	285	0.0329907808699853
154.4834183577994	286	0.0250859707751279
148.8205204991436	311	0.0094724277323379
143.35533590830914	309	0.014872301778738
138.13170440513417	291	0.0261816017668408
133.19628891612354	271	0.0401848276655985
128.5985098222922	279	0.0222229548794998
124.3939030068288	276	0.0139430474783995
120.62771140975372	283	0.0157820443136031
117.35739124080456	274	0.0241394997547165
114.63429549756508	262	0.0305196140202318
112.50532788929908	276	0.0360387459481505
111.01121295879013	292	0.0386659417251476
110.1786359818331	294	0.0428065930869027
110.026404622681	326	0.0436628032251231
110.55769597202992	315	0.0386188155084928
111.7614924525102	280	0.0329493353756749
113.61354502939352	279	0.0300545012210628
125.11098623594997	338	0.033499599691078
127.83453021319605	351	0.0272899950501935
131.06040085612034	362	0.019926167677754
134.74114398669528	355	0.0293267654823858
138.82715643363468	318	0.0328687709441693
143.26824527996465	314	0.0244940835196631
148.014762805563	321	0.0174097308864802
153.01833161449653	311	0.0380344995042804
158.23221341751656	329	0.0399682045486641
163.61381214962807	348	0.0457024609702876
169.10996892830363	344	0.0449432652764747
174.69570402079535	316	0.0427914249576179
[truncated: 13,193 more rows]
