# Supplementary material for: High-confidence 3D template matching for cryo-electron tomography
Source: Nat Commun. 2024 May 11;15:3992. doi: 10.1038/s41467-024-47839-8 (PMC11088655; doi:10.1038/s41467-024-47839-8)
Supplement: Supplementary file 6 — Source Data [file 41467_2024_47839_MOESM6_ESM.zip › Source_data_file/Supplementary_Figures/Supplementary_Fig1/Supplementary_Fig1_Cross_correlation_vs_overlapping_voxels_proteasome.csv]

ang_dist	Tight mask overlap	ccc_masked
0.0	875	1.0
27.559477916356137	494	0.2190306319016386
77.68817076877724	313	0.1344420491242543
128.77990747789494	386	0.1473224784883422
180.0	619	0.5541862766692566
128.77990747789497	395	0.1471882436694257
77.68519987544978	321	0.135045152810087
27.55575535106228	511	0.2330457939491684
24.284959148913035	504	0.2535419317572042
45.90964668360767	403	0.1637832864462289
71.71433543682424	339	0.1472078090377525
98.4562660909412	316	0.1475899303035772
125.53171336656663	379	0.164906666474668
152.73886014670074	443	0.2100042762380855
180.0	490	0.2560949459700373
152.73886014670074	454	0.205654972087416
125.53171336656663	374	0.1518976863289954
98.4533460212806	334	0.1430954397091145
71.71338038773979	344	0.1513131819905256
45.91143750855434	421	0.1811077105851668
24.28721670962002	502	0.2375370016047063
31.58644830271882	449	0.1873608345923185
42.18116235799819	420	0.191485368764001
57.80911126610889	390	0.1532169723612893
75.3968926617529	340	0.1516246299346353
93.84096571625813	277	0.1174640766691306
112.71182523826675	345	0.1331569397914754
131.81413053847382	383	0.1723484325481628
151.04497562814015	438	0.1891172633486254
170.34156531491993	461	0.1973119113152065
170.34156531491993	449	0.1870850865399456
151.04497562814012	420	0.1914260507298947
131.81413053847385	390	0.1531793288731958
112.71182523826675	340	0.151607722448886
93.84096571625814	277	0.117534580764586
75.39689266175287	345	0.1332108958696747
57.80911126610889	383	0.1724988056265176
42.18116235799823	438	0.1892561258095633
31.58644830271882	461	0.1975987877507168
40.66873437832852	445	0.1587160236015824
45.66691991278812	432	0.1695090605339657
54.29790880501568	410	0.1542212597185025
65.12928874812063	386	0.1662465296863448
77.23573877063335	335	0.1346357442887084
90.09856312561888	320	0.1358986229036264
103.42870940099372	334	0.1389745238425129
117.05822699742892	339	0.1443028108377643
130.8838434143663	386	0.1493629658140686
144.83793876218232	401	0.2015473327099676
158.87302367712545	431	0.1795042323173473
172.95289481603712	452	0.1682391612966735
172.95289481603712	445	0.1584924784142324
158.87302367712547	432	0.1694289660666108
144.83793876218235	410	0.1541527895845291
130.8838434143663	386	0.1661671999844252
117.05822699742892	335	0.13462229484714
103.42870940099372	320	0.135776633490459
90.0985631256189	334	0.1388811387114229
77.23573877063333	339	0.1443751312497076
65.12928874812063	386	0.1494626986296485
54.29790880501571	401	0.2017404249260556
45.66691991278812	431	0.1796832188684939
40.66873437832852	452	0.1685257972920208
50.38521389290044	416	0.148391090184426
53.36662827494868	390	0.1473609873167928
58.87634997581072	389	0.1516594855984426
66.28378271594688	381	0.1527217136742921
75.02465394138875	351	0.1495933648606693
84.68180162865912	332	0.1391986162687374
94.96994468761017	310	0.1362914567307869
105.69873716429385	324	0.1715181805352645
116.74069174796116	341	0.137007379974393
127.99403000450717	363	0.143224499279386
139.41303353635485	376	0.1546514911875305
150.9412340900453	390	0.150858683967488
162.5322047765811	417	0.1566721937543978
174.17298767570213	411	0.1614662214848575
174.17298767570216	416	0.1481319485978317
162.53220477658112	390	0.1472915218311094
150.9412340900453	389	0.1515913386533643
139.41303353635485	381	0.1526517543007094
127.99403000450717	351	0.149507575130816
116.74069174796116	332	0.1391584793324255
105.69958502053268	310	0.1361403110300569
94.96912538018854	324	0.1712935963631846
84.6786870571571	341	0.1370256281806228
75.02681379897454	363	0.1432563488194949
66.28378271594688	376	0.1547287702576054
58.87481854786903	390	0.1510159921261593
53.3679806878723	417	0.1568106817885811
50.38538104846248	411	0.1616805159987592
60.23864568781382	401	0.1439811071028112
62.114557723881	369	0.1381407475316513
65.70461489058233	362	0.1381005233475048
70.74592196934988	369	0.1430016768738139
76.95037075308775	353	0.1446567129620004
84.05650869707263	339	0.1421878910722027
91.85020127231516	319	0.1555031338558733
100.16521236683111	294	0.1466881301710635
108.8755010966547	315	0.1491034424154893
117.8900374546174	329	0.1413493341395328
127.12024929346995	346	0.1403241949970966
136.53923353602326	368	0.1433579662250941
146.0696079083046	389	0.1438289101197624
155.70954217696277	378	0.1400971823970166
165.3947910409326	392	0.156816356329631
175.13342534722187	394	0.1455140831604325
175.1334253472219	401	0.1437652799625232
165.3947910409326	369	0.1380537744233481
155.70954217696277	362	0.1380236462307321
146.06960790830462	369	0.1429676803464718
136.5392335360233	353	0.1446359680489141
127.12024929346995	339	0.1421304810828672
117.8900374546174	319	0.1554018771861292
108.87155708790704	294	0.146469095393319
100.16900386305672	315	0.1488891436096827
91.84661092537976	329	0.1413046631635567
84.05983384326207	346	0.1403073095722976
76.94739520629855	368	0.143427416624771
70.7484420094215	389	0.1438992622788044
65.70267552660209	378	0.140197149544436
62.11578946618817	392	0.1569711132891876
60.23822246235666	394	0.1457453800769713
70.1744319302499	354	0.1353224726805099
71.5542926361463	361	0.1483922292599981
74.2362445396567	353	0.1332685010793751
78.0834733060966	339	0.1344730015946498
82.93085061381682	340	0.1357025018326427
88.61019562972575	325	0.1378782482544721
94.9679380011792	337	0.154549173189547
101.87017850392807	317	0.1409552654712782
109.20747972534416	281	0.126799632617307
116.89186085533312	311	0.1446679039202037
124.84967388081462	331	0.175626771930055
133.01457281813822	319	0.148831533594021
141.35415566213845	328	0.1459039869022156
149.8210127227702	335	0.1353198832921629
158.38134574415605	345	0.1467697062145342
167.0056295911303	352	0.1482116183505084
175.66719231566	357	0.1386144714343366
175.66719231565995	354	0.1351706200712363
167.0056295911303	361	0.1482848680998141
158.38134574415608	353	0.133239285420088
149.8210127227702	339	0.1344658542937424
141.35415566213848	340	0.1356671437868286
133.01457281813822	325	0.1378166036659029
124.84967388081463	337	0.1544107586721646
116.89186085533312	317	0.1407981390088785
109.20747972534416	281	0.1265617207136415
101.86883051563984	311	0.1445213036458521
94.9654258012529	331	0.1755257114433479
88.61304905672183	319	0.148811441489562
82.9323496882387	328	0.145943059475279
78.0838865925657	335	0.1353804391068182
74.23593375690022	345	0.1468267559888594
71.55390551625818	352	0.1483242514782098
70.1741621984647	357	0.1387558525606215
80.12989182046387	316	0.1312224819981303
81.16133832645171	329	0.1360611150906764
83.18480333748714	322	0.1557303096221476
86.12831476850715	326	0.1421658714436781
89.89850726815165	318	0.1419677661346504
94.39243839561205	321	0.1332265357503797
99.50730398397025	317	0.1447536434989015
105.14689660800832	314	0.1558310116563996
111.22496823455326	315	0.1446921947986794
117.66628721594782	312	0.1514134318767281
124.40626079855652	321	0.1410100371580959
131.38981299473966	331	0.1421357877394736
138.5699719510607	329	0.1580969510482543
145.9064255853398	328	0.1291810575737723
153.36417101667078	328	0.1446990066958618
160.91230288197468	323	0.1508666966603279
168.52294153838136	315	0.1445540834554412
176.1702801495273	318	0.1414698606169454
176.17028014952731	316	0.1311991616667651
168.52294153838136	329	0.1360170731303925
160.9123028819747	322	0.155699965335677
153.36417101667078	326	0.1421511424640434
145.90642558533983	318	0.1419784621440971
138.5699719510607	321	0.1332049853855909
131.38981299473966	317	0.1446508724494876
124.40626079855652	314	0.1556257924160316
117.66628721594782	315	0.1445173815480159
111.22496823455326	312	0.1512340230082497
105.14689660800832	321	0.1408401256449518
99.50730398397025	331	0.142033192055155
94.39243839561205	329	0.1580673485133335
89.89850726815165	328	0.1292025406709363
86.12831476850717	328	0.1447179277332052
83.18480333748714	323	0.1509062859015596
81.16133832645171	315	0.1446017792680413
80.12989182046387	318	0.1414931592094423
90.1090139353313	273	0.1468463269138654
90.97620040160076	285	0.133948991388663
92.68506688839712	295	0.126199541694895
95.18799868740209	295	0.1290901430456378
98.42105811814942	296	0.1362331625319724
102.31063758959296	290	0.1239135444399762
106.77959649277088	298	0.1223230142549041
111.7520381600106	292	0.1238406973173327
117.15647387911046	285	0.1324661229025419
122.9275338165448	272	0.1319584544049383
129.0065716046778	301	0.1402767884482113
135.34152987748297	312	0.12866964152621
141.88637038453118	303	0.1205556768121787
148.60028519008094	294	0.130541166986958
155.44682653335255	291	0.131598154052984
162.39303301338566	285	0.1366279075280386
169.4085888651898	284	0.135251338420299
176.46502721078488	263	0.1584875135402747
176.46502721078488	273	0.1468461923377725
169.4085888651898	285	0.1339593063700052
162.39303301338566	295	0.1262163796726923
155.44682653335252	295	0.1290951969739868
148.60028519008097	296	0.1362330765956454
141.88637038453118	290	0.1239083184497274
135.34152987748294	298	0.1221552358824197
129.0065716046778	292	0.1235867735367315
122.9275338165448	285	0.1324660787478822
117.15647387911046	272	0.1319585489248457
111.75203816001064	301	0.1400026035504731
106.77959649277088	312	0.1285117656093716
102.31063758959296	303	0.120556389376248
98.42105811814942	294	0.130530179680633
95.18799868740209	291	0.1315982515409829
92.68506688839712	285	0.1366298659999777
90.97620040160076	284	0.1352535637773148
90.1090139353313	263	0.1584877967001387
100.09148641552954	325	0.1723232336148306
100.82015279355326	336	0.1447022364304509
102.26066344448012	327	0.1462075013313558
104.3810897525832	318	0.1439296358564254
107.1374264287156	346	0.137896608670944
110.47729194198692	321	0.1392658523601412
114.3436389519759	317	0.1326919389595028
118.67797596339162	324	0.1429719694830616
123.42283594947352	300	0.1356353693224173
128.52343917052997	320	0.1451140767412574
133.92863726755098	335	0.1613826245683817
139.59129013014686	330	0.1353556079188821
145.4682361474612	331	0.1518487239170235
151.5199950131006	322	0.153025769866669
157.7103095560566	344	0.144381811493566
164.0056005880702	336	0.1495109453069918
170.3743816907747	340	0.1544766075075785
176.78666055791385	330	0.1748007223603503
176.78666055791385	325	0.1723388381010915
170.3743816907747	336	0.1447032251714743
164.0056005880702	327	0.1462260690323449
157.7103095560566	318	0.1439465540818944
151.5199950131006	346	0.1378874117766604
145.4682361474612	321	0.1392217455050902
139.59129013014683	317	0.1325726235385653
133.92863726755098	324	0.1427795815498649
128.52343917052997	300	0.1354398502030243
123.42283594947357	320	0.1449045161293055
118.67797596339165	335	0.161165449395734
114.3436389519759	330	0.1352528521434312
110.47729194198692	331	0.1517868234990487
107.1374264287156	322	0.153013848319106
104.3810897525832	344	0.1443471302513064
102.26066344448012	336	0.1494950684683943
100.82015279355326	340	0.1544898541394113
100.09148641552954	330	0.1747857831777538
110.08559288699792	370	0.1736905114408261
110.76761798223671	372	0.1622391680459398
112.11775857083208	355	0.1534292847177644
114.10882479848937	335	0.1468314099389719
116.7033184815228	343	0.1590112047125916
119.85572863341952	323	0.1379511195824115
123.51585518806004	324	0.1392420743690084
127.62998096416418	321	0.1384028833209244
132.14507055848216	262	0.1288804525967666
137.0099202597336	320	0.1419814266276062
142.1737230736994	328	0.1578575662317445
147.58396958196232	334	0.1335426653676845
153.2064630492299	338	0.1402999178414671
158.9944376203508	357	0.1390791480395586
164.9085038245579	362	0.1578093541444832
170.91120508026867	370	0.1559092001204895
176.96650395688124	374	0.1586781704396535
176.96650395688124	370	0.1735793452762452
170.91120508026867	372	0.1622213932368745
164.9085038245579	355	0.153459679036277
158.99443762035082	335	0.1468488594623055
153.2064630492299	343	0.1589601873393654
147.58396958196235	323	0.137873220698016
142.1737230736994	324	0.1390840304426705
137.00992025973358	321	0.1381945982623994
132.1450705584822	262	0.1287977931384693
127.629164303035	320	0.1417683082703032
123.51438340671191	328	0.1576639207841396
119.85734126870211	334	0.1334346883991727
116.7041349617343	338	0.140214118722844
114.10904200952484	357	0.1390302030917412
112.1176002795994	362	0.1577603502780208
110.76742542113882	370	0.1559316414483944
110.08546042210936	374	0.1587660185143805
120.07967599007932	383	0.1759445302835739
120.71479385820965	381	0.1741301404595381
121.97300754808153	364	0.164273674478503
123.8311549673613	355	0.1542694339029389
126.2565388066576	362	0.1468519045047722
129.2089846883144	332	0.1481270029048347
132.6430480597088	310	0.1326723229456366
136.51010110166916	314	0.143801350631034
140.76011094539598	316	0.1398721378199045
145.34511564592708	334	0.1512698238551351
150.20743583230524	337	0.1513150505100931
155.3146763876398	347	0.1430116392427346
160.60277981783275	375	0.1424820368553016
166.04622777559794	384	0.1490313241491059
171.5829233907315	402	0.1786685829644043
177.19084498493964	390	0.1625125592003136
177.19084498493964	383	0.1757910009453518
171.5829233907315	381	0.1741254829853509
166.04622777559797	364	0.164293494344908
160.60277981783275	355	0.1542330231109057
155.3146763876398	362	0.1467833502422176
150.20743583230524	332	0.1480200418316511
145.34511564592708	310	0.1325519627548093
140.75814442351532	314	0.1434958065867528
136.5119086557332	316	0.1396044147842285
132.6414219545651	334	0.1510848446904092
129.2104074734287	337	0.1511511915339849
126.2553405818629	347	0.1429182997160738
123.83210965077824	375	0.1423943337217262
121.9723129857552	384	0.1489981143472844
120.71521598245482	402	0.1786560984385622
120.07953446353667	390	0.1626354811397416
130.084049397263	375	0.1740481958334151
130.7538524965675	404	0.2008068176508016
132.07971240678052	376	0.1878353406223067
134.03519865313106	355	0.1686399806530051
136.58286885864655	353	0.1324477535909432
139.67650835761134	320	0.1393025365918656
143.26351540718397	334	0.135880407109748
147.28747685770074	323	0.1325912794988638
151.69020601366813	349	0.1504673622013994
156.4068359024929	354	0.1324802173658798
161.38546353440802	363	0.1471167747744817
166.5636686109342	388	0.1731138321611706
171.87934639050442	399	0.1720280337330589
177.28373601035852	409	0.1760705751714631
177.28373601035852	375	0.1739642527033294
171.87934639050442	404	0.2007782461677221
166.5636686109342	376	0.1877643355387999
161.38546353440802	355	0.1685838850576052
156.40683590249287	352	0.1323652026300517
151.69020601366813	320	0.1391976358926902
147.28780527306904	334	0.1356131157998011
143.26321868145206	323	0.1323155673647622
139.6754663015509	349	0.1503070512560635
136.58352897353078	354	0.1323506330461456
134.03519865313106	363	0.147016898935953
132.07932833779313	388	0.1730268239490978
130.75416402188725	399	0.1719725628725854
130.0840859934081	409	0.1761956195968998
140.08928719918438	418	0.182082491113448
140.80039503371785	403	0.1961228205054305
142.20584281470255	407	0.180682273329684
144.27321710310193	373	0.1586614416723397
146.95649342235615	344	0.1382620825895796
150.1986285697981	317	0.1351595576153418
153.9343133069743	333	0.126659509165924
158.09253952103757	356	0.1338983983229205
162.59874557324113	372	0.1390364216572276
167.3764278871756	417	0.154283480471171
172.3482138009263	447	0.1546157840748996
177.4364660942204	425	0.1679792561706263
177.4364660942204	418	0.1819959845544721
172.3482138009263	403	0.1961353598823999
167.3764278871756	407	0.1806425891670376
162.59874557324113	373	0.1585577444313475
158.09253952103757	344	0.1380942867397297
153.9343133069743	317	0.1349198522500963
150.1986285697981	333	0.1264019810852335
146.95649342235615	356	0.133781414904066
144.27321710310193	372	0.1389108010489301
142.20584281470255	417	0.1541918586245864
140.80039503371785	447	0.1545100119009672
140.08928719918438	425	0.1680382518857036
150.11682477690832	470	0.207609438143476
151.04497562814015	419	0.2114806859339905
152.86747925806836	381	0.174761187030246
155.51940902720963	336	0.1349467379613928
158.90941882100088	289	0.1320082053681947
162.92548473571813	355	0.1483567750479208
167.44065615111614	388	0.1538274735986216
172.31806856748375	430	0.1525316595531272
177.41487406209592	455	0.1903514266810592
177.41487406209592	470	0.2076026767850037
172.31806856748375	419	0.211513963549527
167.44065615111614	381	0.1746818024481877
162.92548473571813	336	0.1348220362084434
158.9094188210009	289	0.1318527043467716
155.51940902720963	355	0.1481532482705875
152.86747925806836	388	0.153691846588767
151.04497562814015	430	0.1523717831855902
150.11682477690832	455	0.1903283679516505
160.14730153121442	480	0.2157666830310029
161.311710774539	392	0.1594079593122179
163.56752251167816	330	0.1408573751261691
166.7754314020112	336	0.1374451459303101
170.74329799022885	389	0.1549209545488795
175.23696734372584	447	0.1648520286795267
180.0	471	0.2357045225108718
175.23696734372584	431	0.1764419579675695
170.74329799022885	388	0.1425258150235379
166.77503886297512	321	0.1372904461402001
163.5674228456039	372	0.1695005853320722
161.31183558516173	411	0.170325420519166
160.14738653876714	485	0.201294449838973
170.25132979838205	449	0.1581428375219573
172.18555715990504	324	0.1384530332933303
175.66552182779964	419	0.1890789471565637
180.0	491	0.2498582716912839
175.66552182779964	361	0.1451374047921796
172.18539376037805	328	0.1505312807270445
170.25125194769993	496	0.2015020143695356
180.0	356	0.2011251874120437
9.999999999999984	595	0.5281137888793712
37.04361235407009	450	0.1800424168409277
87.60040132948171	286	0.150798954353851
138.73485731817047	423	0.1712969299250216
170.03814935614227	559	0.3907332106909221
118.82889169749276	376	0.148969102934919
67.79425164448395	347	0.1412742674242503
18.60581870034932	552	0.3214332868078876
31.02949371036693	462	0.2484159297776104
55.03427504140396	378	0.1553861308847459
81.31152875833334	315	0.152566464290247
108.2077025252153	338	0.1461275501029298
135.34691950989506	402	0.1723048879231098
162.58085674520908	485	0.2263154448608106
170.15230049037842	502	0.2631831371900586
142.90365579783656	418	0.1837360908342217
115.73375514965196	355	0.138290103093586
88.74188986914223	295	0.1501372648603864
62.22420269960876	367	0.1536555934090432
37.21020186377472	451	0.1865388646078966
20.36348879277804	538	0.2741574709360332
35.927720259662685	455	0.1883695985606865
49.628433809184536	398	0.173602716919143
66.45188440657516	369	0.1497529856443949
84.54703078226234	330	0.1239297885341935
103.23839622772996	322	0.1301999374858445
122.2418119651448	372	0.1543902892084474
141.41800572805818	419	0.1861929333196008
160.6881283895767	458	0.2144336067167049
180.0	458	0.2084742460035225
160.6881283895767	455	0.1882508070775575
141.41800572805818	398	0.1735114386685845
122.2418119651448	369	0.1496997813249622
103.23839622772996	330	0.1238536431157027
84.54703078226235	322	0.1302231221743797
66.45188440657513	372	0.1545011561874731
49.628433809184536	419	0.1863587788800219
35.927720259662735	458	0.2146677825763638
30.0	458	0.2088275057958183
43.51655216481345	442	0.1658448282288168
51.11527108204054	413	0.1601520566096696
61.34180406447741	373	0.1612986539222716
73.09674753517226	354	0.1505207826835837
85.74800519705391	308	0.1368458739185621
98.94548642192598	321	0.1545388535143465
112.48910097832696	352	0.1417504348790376
126.25821520624692	388	0.1449757629012932
140.17552786499957	401	0.1635636360189884
154.1880602450969	427	0.1679005081548055
168.25657852419317	455	0.1941631971573463
177.65079025144982	465	0.1866332827095169
163.56291751951295	442	0.1657469154772148
149.50925890496626	413	0.1601381124286143
135.52358796829446	373	0.1612559369635008
121.64886161387444	354	0.1504478715021823
107.94469066658031	308	0.1367701306541154
94.50010312821848	321	0.1544143871271373
81.45697061565666	352	0.1417919347292767
69.05511633891015	388	0.1450593641895104
57.72018781577833	401	0.1637084617148032
48.21997782674889	427	0.1680311985228267
41.83116933910963	455	0.1944244343314666
40.07485568314226	465	0.1869618880329742
52.46452659470855	412	0.1510587680753546
57.46570707878188	387	0.1552657524028702
64.5048490061275	363	0.1320819426039466
72.99075918596188	344	0.1418105897049417
82.47301332648416	317	0.1392220008747085
92.64020062424464	301	0.1318085493732512
103.2833549227564	307	0.1511914255541238
114.26254777864165	341	0.1570903215797595
125.4826837751765	364	0.1486200206426178
136.86257484031856	394	0.1564838847502735
148.37001644657795	398	0.1754874150868764
159.95691168803708	411	0.1561529593573656
171.58205138827898	424	0.1679830227863031
176.76457470964638	432	0.1913382780051036
165.11853560554715	412	0.1509819826299529
153.50697068271302	386	0.1552381205697237
141.9688532726004	363	0.1320461139042221
130.52187572415107	344	0.1417624742725354
119.22009004740084	317	0.1391468498084725
108.13187010320196	301	0.1317401112901809
97.32282209427704	307	0.1510641379352076
86.92059533774346	341	0.1570841928336365
77.10033053368666	364	0.1486918643496971
68.12990715121502	394	0.1565214207849621
60.3803379933176	398	0.1756037413914686
54.39296831875102	411	0.1562859433335539
50.80112165443669	424	0.1681903925208109
50.119113896053406	432	0.1916418155009075
61.81735124167425	393	0.1639589428726882
65.22877402122381	371	0.1555369603817529
70.12316944425748	352	0.1361819658129652
76.21205728646908	338	0.1425026593878558
83.22950151457864	338	0.1538873011190617
90.95583215525508	314	0.138585583508887
99.21979713130654	312	0.1238281238028781
107.89135178937975	318	0.1417883945439689
116.87239821411278	340	0.1341507306859986
126.09263844808012	346	0.1441640407959449
135.47813323483706	381	0.1572245821605713
145.01309092660983	394	0.1693628173638056
154.62720235087713	395	0.1687890670915851
164.3240868514766	398	0.1526471407534695
174.042641060422	395	0.1535907499562221
176.20703973511044	403	0.1555890718133243
166.48321206138863	393	0.163883380310122
156.77546369689534	372	0.1555200275360437
147.14431111947584	352	0.1361914441350436
137.58505322759723	338	0.1425030104957354
128.16656550281337	338	0.1538403111015505
118.8982833096847	314	0.138498959494249
109.86729203853342	312	0.1237516719463316
101.11166579934732	318	0.1417035951804145
92.75458109382194	340	0.1341599137849315
84.88859629958856	346	0.1441494273366413
77.7027848296283	381	0.1572508448561363
71.38042624120246	394	0.1694267618503172
66.2004045016542	395	0.1688823050277601
62.43171515969655	398	0.1527520468409328
60.35666136349557	395	0.1537502013078874
60.1448099596977	403	0.1557247047196781
71.4425094723044	350	0.1573778245531852
74.05500195470346	346	0.1396053778531222
77.8420108639809	328	0.1383308072455659
82.63832422004782	324	0.1277013103931292
88.27568788443006	314	0.1489494760507416
94.59885474129264	297	0.1440466458205743
101.47453873157676	307	0.1371683633761652
108.79020064836448	316	0.1337495592813102
116.45594772165818	324	0.1447303686452558
124.40017956881888	351	0.1496272500915245
132.5622548340351	357	0.1409968712663349
140.88584728507644	365	0.1475619459751385
149.3465496450704	364	0.1450599086020541
157.90248419961827	357	0.156058579709714
166.52392738584882	358	0.1468766379047816
175.18408182177026	345	0.1477847166507498
176.14215142258206	351	0.1597289207210393
167.48744709001232	350	0.1573772534476224
158.86040505880456	346	0.1396077366563067
150.2957648516473	328	0.138329407926514
141.82285755925292	324	0.1277291258684776
133.47520144114114	314	0.1489532305843432
125.29219716861222	297	0.1439719613836101
117.3286191700103	307	0.13707189669636
109.62724498154608	316	0.1336241852265942
102.26715474110216	324	0.1446448669575349
95.33680942143016	351	0.1495655950714648
88.9450653919805	357	0.140965393469363
83.22845911342327	365	0.1475551539698019
78.32927622004782	364	0.1450887060254749
74.42110109312299	357	0.1560841284098183
71.67012448797982	358	0.1469467910898208
70.21511388148713	345	0.1478872117152977
70.13810130702298	351	0.1598131050672912
81.16133832645168	319	0.1350913394238412
83.18480333748714	317	0.1687836875929027
86.12831476850715	333	0.1453499163496695
89.89850726815163	334	0.1498954780297691
94.39243839561205	313	0.134639295595296
99.50730398397025	302	0.1329385467398251
105.14689660800828	314	0.1374061199884937
111.22496823455326	318	0.1454049319605713
117.66628721594782	307	0.1440123133347487
124.40626079855652	336	0.1401248448385047
131.38981299473966	334	0.1609191254300731
138.5699719510607	339	0.1349229939681049
145.90642558533983	363	0.1460179274411211
153.36417101667078	359	0.1481668291192128
160.91230288197468	351	0.1563997847562243
168.52294153838136	326	0.1435408052540739
176.1702801495273	314	0.1374600432642961
176.1702801495273	319	0.1351874564688433
168.52294153838136	319	0.135124472966589
160.91230288197468	317	0.1688184771662096
153.36417101667078	333	0.1453760883408505
145.90642558533983	334	0.1499106897589229
138.5699719510607	313	0.1346453918547401
131.38981299473969	302	0.1329299635896111
124.40626079855652	314	0.1373414936948636
117.66628721594782	318	0.1452724982564945
111.22496823455326	307	0.1438838602868787
105.14689660800828	336	0.1399916386679833
99.50730398397025	334	0.1607870433317792
94.39243839561205	339	0.1348662233711248
89.89850726815163	363	0.1460048056772171
86.12831476850715	359	0.1481688349131582
83.18480333748712	351	0.156390862291766
81.16133832645171	326	0.143553753094506
80.12989182046387	314	0.1374819569240871
80.12989182046385	319	0.135198548946372
90.97620040160076	305	0.1460768444099972
92.68506688839716	312	0.139063991560187
95.18799868740209	318	0.1395855560232069
98.42105811814942	331	0.1478019433095176
102.31063758959296	324	0.1374835837532116
106.77959649277088	325	0.146520016149261
111.7520381600106	319	0.1486747463261757
117.15647387911046	311	0.1419482717172964
122.9275338165448	332	0.1349143274413337
129.00657160467782	322	0.1385148283068102
135.34152987748297	318	0.1416257715329809
141.88637038453118	333	0.1393714176676156
148.60028519008097	334	0.1390822428586929
155.44682653335252	316	0.153723399147328
162.39303301338566	323	0.1607710996084291
169.4085888651898	318	0.1708292855100095
176.46502721078485	316	0.151755615351331
176.46502721078488	309	0.1660269969293236
169.4085888651898	305	0.1461037176946968
162.39303301338566	312	0.1390996696403647
155.44682653335255	318	0.1396067001212739
148.60028519008097	331	0.1478190301403545
141.88637038453118	324	0.1375006036148777
135.34152987748297	325	0.1465016079470765
129.0065716046778	319	0.1485796419199471
122.9275338165448	311	0.1417835600614898
117.15647387911046	332	0.1347562171398542
111.7520381600106	322	0.1383555410461546
106.7795964927709	318	0.1414581742480871
102.31063758959296	333	0.1392793751918006
98.42105811814942	334	0.1390565436260314
95.18799868740209	316	0.1537435470992658
92.68506688839716	323	0.1607583877246203
90.97620040160076	318	0.170800085671588
90.10901393533132	316	0.1517123620450811
90.1090139353313	309	0.1659995473573145
100.82015279355323	335	0.1515541541660197
102.26066344448012	348	0.1460227428710691
104.38108975258318	341	0.1440049285319326
107.1374264287156	341	0.1503237806665085
110.47729194198692	352	0.1418056072765365
114.3436389519759	349	0.1576240066695069
118.67797596339162	333	0.1453994677780108
123.42283594947357	331	0.1395592330576156
128.52343917052997	320	0.1321989730735039
133.92863726755098	316	0.1356716240350115
139.59129013014686	314	0.1479383813829916
145.46823614746117	316	0.1416271763682757
151.5199950131006	316	0.1405980542548576
157.7103095560566	307	0.1525589103586794
164.0056005880702	322	0.1466711325439993
170.3743816907747	322	0.1391858609802042
176.78666055791385	333	0.1421231153824252
176.78666055791385	345	0.1490840423112251
170.37438169077473	335	0.1515837455157952
164.0056005880702	348	0.1460406263114141
157.7103095560566	341	0.1440282685547101
151.5199950131006	341	0.1503645437133583
145.4682361474612	352	0.1418419038797686
139.59129013014686	349	0.1575949882293808
133.92863726755095	333	0.1453344459002083
128.52343917052997	331	0.1394186385414917
123.42283594947352	320	0.1320357239244049
118.67797596339162	316	0.1354979931659869
114.3436389519759	314	0.147744597631585
110.47729194198692	316	0.141487638480195
107.1374264287156	316	0.1405329185184576
104.3810897525832	307	0.1525147972248875
102.26066344448012	322	0.146673439461766
100.82015279355326	322	0.1391562220798751
100.09148641552954	333	0.1420781051521993
100.09148641552954	345	0.1490292399250096
110.71204306404064	366	0.1738258772348909
112.0255175221796	362	0.18091171886711
113.98203902828295	382	0.1635066922137402
116.54415511892776	356	0.1511788566215825
119.6668735342722	364	0.1604528288162792
123.29983515169484	375	0.1638929910416663
127.39050014423157	351	0.1377018235750602
131.884706602696	345	0.1399784701731202
136.73057022642718	322	0.1528211156621367
141.87898763777542	310	0.1432533492812593
147.28162705245708	306	0.1608996869256573
152.88848934411592	315	0.1437135584650426
158.66830076063792	313	0.1546838063322928
164.5763429868343	328	0.1476161939222762
170.57506476523878	342	0.1470664226471314
176.6283639170656	361	0.1547388373623922
177.29896548799883	364	0.1523159132388642
171.2475084310814	366	0.1738262070127741
165.24093941211513	362	0.1808793319368133
159.32096535902426	382	0.163524515725145
153.5249497800915	356	0.1512381996237633
147.89216199885212	364	0.16044531089399
142.46422371037497	375	0.1638415300478198
137.29019751416314	351	0.1376192790320949
132.40740077602405	345	0.1398168877014906
127.87069806358568	322	0.1526534894192295
123.73217024876782	310	0.1430517422411268
120.0451735608131	306	0.1607064989866949
116.86557922568916	315	0.1436188437709284
114.23813475988143	313	0.1546314904823944
112.21198607865796	328	0.1475863010448302
110.8252655344354	342	0.1470075587923866
110.10557558973542	361	0.1546845523554229
110.06775400368656	364	0.1522737764033232
120.6131342812738	402	0.1644078269377747
121.80306679735016	389	0.1725517784272756
123.59601185765344	378	0.1849300637649208
125.96023563380788	381	0.170781661942277
128.85628571631844	379	0.1676974488421957
132.23919590962532	364	0.1643199279353265
136.06059746773042	331	0.1375848453707852
140.2705380343228	331	0.1426972045041733
144.81890134087402	313	0.1421180652083467
149.65860860179515	304	0.1636678095761284
154.73287815258922	310	0.1580111793925311
160.01146225447	334	0.139208203032107
165.43119758758291	340	0.1310048313293699
170.9683612321216	366	0.1430264415244751
176.56155037893606	372	0.159937258112083
177.810399978584	399	0.1726714861605265
172.20816019732743	402	0.1643435546683765
166.65275595346884	389	0.172467643885445
161.20544770202974	378	0.1849750326292379
155.8895661864701	381	0.1707764357100192
150.76805095192137	379	0.1676675047568836
145.86850701634796	364	0.1642214453969925
141.25577552832277	331	0.1374808727356762
136.96250631978413	331	0.142571979950586
133.05389457376117	313	0.1419132777670571
129.56618638975146	304	0.1634366532170456
126.56057851367696	310	0.1578549698410817
124.0723261005668	334	0.1390993888840282
122.15108890643076	340	0.1309248269277332
120.82370462843753	366	0.1429603373420682
120.11917162990524	372	0.1598662555933831
120.04831692080415	399	0.1726223852397344
130.54760206141896	410	0.1793109722406274
131.7295604731831	414	0.1934763562411435
133.54801609837747	393	0.1913872502346285
135.96781717834364	387	0.1743317917847431
138.94449265927713	374	0.177495399453286
142.42665710080195	335	0.1321560047193012
146.35830996528034	320	0.1461922527905872
150.68117730074945	316	0.1592551484036257
155.3363850911296	296	0.1330349728420696
160.25892488248803	329	0.148850097328866
165.3977872112905	341	0.1408905274527735
170.69110157716614	384	0.1443531708069363
176.07740961844536	381	0.144934904851808
178.49145328077066	398	0.1773620198227233
173.07593549188243	410	0.1792515300252353
167.73244002498333	413	0.1934383814461493
162.52186938091987	393	0.1914055023791715
157.49379895248103	387	0.1742970483352882
152.71100392489367	374	0.1774048374231884
148.23631169762845	334	0.1320546636501865
144.1225506594186	320	0.1460495491826587
140.43263305327483	316	0.1589109081384413
137.22398729271015	296	0.1328733391570243
134.55221450713282	329	0.148682460285818
132.46099787012747	341	0.1407807245600925
130.99225490790946	384	0.1442627663712662
130.17544001133945	381	0.1448941304240368
130.02592795850967	398	0.1772925614231536
140.48504496479384	425	0.1682247442352542
141.66190938051108	429	0.1838533535266411
143.5131328721583	423	0.2011721871857726
145.99695926842017	388	0.1747916592598578
149.0597123895749	373	0.1421743692768505
152.63853787953985	331	0.1404617135595232
156.6640645757869	320	0.150454164962326
161.06270891719737	310	0.1457102922390373
165.75846969896116	354	0.1499936449067276
170.6741757104152	366	0.1482392889015603
175.73223524613948	416	0.1567138473161274
179.14500953624628	447	0.1637426334545841
174.03519247937902	425	0.1681291676903722
169.0159549388787	429	0.1838662037783538
164.16495290445255	423	0.2011702681907917
159.559694288284	388	0.1747376957018238
155.2770664465331	373	0.1421112264250296
151.39243002555605	331	0.1403614913509878
147.97819081694652	320	0.1501101281743032
145.10182574328124	310	0.1455026716369961
142.82343626573288	354	0.1498064789420717
141.19302375430152	366	0.148117820736181
140.2478004242205	416	0.15662760846314
140.00992519826778	447	0.1636944497679931
150.46622078285762	445	0.2152468915836757
151.84780915667503	444	0.2032685681021306
154.09492071555528	396	0.1830753102637073
157.12874035970202	353	0.1615353497665597
160.8468429688601	311	0.1339874188713079
165.1290555477363	337	0.1449370160006813
169.84290836806122	382	0.1405006375720944
174.84812397818456	415	0.1527462001859455
180.0	462	0.1875570766649663
174.84812397818456	445	0.215238627361451
169.84290836806122	444	0.2033141857027075
165.1290555477363	396	0.1830371843688244
160.84684296886013	353	0.1614355034711828
157.12874035970202	311	0.1338059538844581
154.09492071555528	337	0.1447027622932157
151.84780915667503	382	0.1403449372334366
150.46622078285762	415	0.152605913628607
150.0	462	0.1874358247514686
160.43576757403167	514	0.2237754543600678
162.00636747355657	424	0.1630797210968652
164.62519790314903	364	0.1419545082026796
168.13189872789349	311	0.1377652474990895
172.31845650494034	373	0.1653557159426063
176.9399865952542	434	0.1840122265365737
178.26565518184086	490	0.2112760118305106
173.5691913151313	471	0.2019632092586247
169.23707063638344	391	0.154185280918344
165.51797552452248	323	0.1478378882110108
162.63443722894314	337	0.1498809804135516
160.7600906152399	385	0.1669035715275497
160.01140283772924	471	0.1788853363801218
170.4828910229336	478	0.1861114878019325
172.75922692174126	335	0.1459318812054524
176.46673071108867	384	0.1695273198026812
179.12953999506018	503	0.2473132543191123
174.89711395662292	385	0.1594062129971568
171.67113119810338	314	0.1426561794419921
170.0940644791618	435	0.1729458438741078
180.0	490	0.3005771476625662
20.000000000000025	497	0.281281234184644
46.73762083234977	389	0.1660656268656174
97.52725244879932	311	0.1286627841730951
148.6926744025949	484	0.194886403170255
160.07688380381927	510	0.2802294153031825
108.88320343707356	342	0.1375454547318023
57.93571265905888	363	0.1411245064522378
11.511788716790331	640	0.5286834276120217
39.16412108258609	435	0.1935391299547014
64.4021699642758	353	0.1391784271351902
90.98193779717631	295	0.143640833166358
117.98841234825086	355	0.1335744336801576
145.17483208792646	440	0.1845628354285804
172.42700007956873	506	0.2877467064206057
160.30689612033186	472	0.2477876046761745
133.07833095048093	388	0.1583711538956842
105.95902380033246	333	0.1419947586583517
79.0861093439496	333	0.1430995047091769
52.90205537792997	378	0.1537336746782424
29.31279256314407	481	0.2322655670523588
20.915008918699385	535	0.2791457610019652
42.18116235799823	448	0.1898537305684662
57.80911126610889	377	0.1564014409213174
75.3968926617529	341	0.1415547781420616
93.84096571625814	330	0.1293735018831546
112.71182523826675	359	0.1418864888114885
131.81413053847385	388	0.1572462058375799
151.04497562814015	433	0.2098951969807309
170.34156531491993	477	0.2100592766729766
170.34156531491993	468	0.2021522475019126
151.04497562814015	448	0.1897525256345488
131.81413053847382	377	0.1563558176268613
112.71182523826678	341	0.1414911157756214
93.84096571625813	330	0.1293129175019197
75.39689266175293	359	0.1419729538708865
57.80911126610889	388	0.1573910683993245
42.18116235799823	433	0.2100939757938328
31.586448302718868	477	0.2103516483615637
31.586448302718868	468	0.2023810077438568
48.21997782674889	412	0.175789119818751
57.72018781577833	375	0.1494768135512134
69.05511633891021	371	0.1612495140915497
81.45697061565666	320	0.1267591603850716
94.50010312821848	322	0.1331841688088183
107.94469066658036	332	0.1371267994898111
121.64886161387444	372	0.143849479937929
135.52358796829446	418	0.168643750155339
149.50925890496626	443	0.1708984853047048
163.56291751951292	436	0.1813098907799013
177.65079025144982	464	0.1885048172214819
168.25657852419317	446	0.1796434644350827
154.18806024509692	412	0.1757913327012081
140.17552786499957	375	0.1494884364211093
126.25821520624692	371	0.1611735042677318
112.48910097832696	320	0.1267506423283488
98.94548642192596	322	0.1331212110901724
85.74800519705393	332	0.1371442575204667
73.09674753517228	372	0.1439089079980699
61.34180406447744	418	0.1687164536711861
51.11527108204056	443	0.1710498480139546
43.51655216481351	436	0.1814598483169687
40.07485568314233	464	0.18877834288847
41.83116933910971	446	0.1797654725928518
56.155317235299705	401	0.1463436357465948
62.79674449090921	369	0.145381564089231
71.00550601886248	343	0.1420941248360228
80.29764892083203	312	0.1404891149321348
90.33369830041453	321	0.1435950813995421
100.885203784783	320	0.1379201224239059
111.79867463281654	335	0.1416560756481901
122.96995109707534	357	0.1348824382131352
134.3268321290621	409	0.1487765885041087
145.80270116244722	408	0.1749318363476935
157.37490288458912	425	0.1749647523866025
169.00111266455812	435	0.166486661342132
179.35652220655737	425	0.1699096274572536
167.70656042995333	424	0.1575766329683303
156.08487250829648	401	0.1463202556780816
144.52062871858706	369	0.1453716981982116
133.05684600291315	343	0.1420517455946588
121.71822239732388	312	0.1404870514950493
110.56967948331511	321	0.1435596746767868
99.69642506918144	320	0.137882822330759
89.19095489777268	335	0.1416355455144035
79.22226623873583	357	0.1348892901178535
70.029395914752	409	0.1488323904110594
61.972539666297735	408	0.1750235976136981
55.540093389134725	425	0.1750834322411218
51.36048050093433	435	0.1666246399240495
50.00471672948578	425	0.1700929036257856
51.694265778451296	424	0.1576609792246096
64.77127111188963	382	0.137086904241536
69.51513610285488	365	0.1317296966921098
75.48515757266888	335	0.1253361332198371
82.41119568700867	312	0.142738217295904
90.06805844587572	329	0.1509199850070786
98.27938158253714	310	0.1329837523056063
106.9109995788723	341	0.1268707423414589
115.86170369897836	341	0.1321950933321727
125.05478325298957	342	0.1248164430756048
134.4354917310165	361	0.1501359946667553
143.940724213927	405	0.1678872396516545
153.56284216790078	395	0.1811416611463177
163.2365954255783	394	0.1717019843819686
172.96934708337793	389	0.1630578802063146
177.29808421789429	406	0.1516930619964715
167.55476312691349	405	0.1553453096550349
157.85931325855387	382	0.1370740962923104
148.20303956002192	364	0.1317548969038298
138.64927483969942	334	0.1253556711622765
129.19830524659676	312	0.1427263514931443
119.92552565657289	329	0.150913628641643
110.85076569317503	310	0.1329520933980398
102.0742718122456	341	0.1268194940351435
93.65429056059266	341	0.1321983902905929
85.73897449376702	342	0.1248019606866314
78.45685490486082	361	0.1501579094529471
72.0366567191645	405	0.167925471252701
66.70762854168686	395	0.1812038310845239
62.773843706630025	394	0.1717436600521591
60.49623113896301	389	0.1631224474362697
60.073522310343066	406	0.1517899491289823
61.54278152761511	405	0.1553777051285398
73.87772872635523	355	0.1636921297431133
77.60326015724958	349	0.1411565200719085
82.34838795115608	314	0.1462440060911997
87.94328953961178	306	0.1302565302824367
94.23209554475574	309	0.1456121881180405
101.07958308004574	315	0.1358592086947406
108.3739968065901	347	0.1330116696874161
116.02236431394856	348	0.1316177643937177
123.9513586527906	345	0.1398786691471697
132.1026577286344	355	0.1366197346900172
140.4258660250499	379	0.1543640969438189
148.87238104756642	382	0.1716458101759732
157.42382524186306	384	0.1562325790393174
166.04234490377914	368	0.164363538616643
174.7010134284924	368	0.1551459096439615
176.62533286707466	358	0.1385620970055149
167.96120629135996	357	0.1457908014461099
159.33965735406136	355	0.1637254558243535
150.770800643383	349	0.1412106725945193
142.29194672389758	314	0.1462837390295983
133.93633909504456	306	0.130283030705765
125.74299995449896	310	0.145641386125351
117.75878785350592	315	0.1358762123268993
110.04806517309252	347	0.132981170808883
102.6668075726396	348	0.1315815660628787
95.70985888303566	345	0.1398522966260039
89.28486255523427	355	0.1365890243707482
83.52203634629755	379	0.1543411754678162
78.57774193016638	382	0.1716531696367032
74.60986720076058	384	0.1562433444134942
71.79038097422765	368	0.1643869583070128
70.26036350137373	368	0.1551957195102549
70.10569449250931	358	0.1386058608918554
71.3354575359501	357	0.1457883793978626
83.18480333748714	317	0.1612676599184722
86.12831476850715	314	0.139754623508074
89.89850726815165	317	0.1433516070685672
94.39243839561207	329	0.1435223199305302
99.50730398397025	317	0.1274293911064792
105.14689660800832	330	0.1303353403924448
111.22496823455326	352	0.1369654079591811
117.66628721594785	355	0.1312363348744838
124.40626079855652	358	0.1369479843297174
131.38981299473966	373	0.1337935199045271
138.5699719510607	354	0.1421439750838714
145.90642558533983	365	0.1418270042887843
153.36417101667078	373	0.149462568666266
160.91230288197468	358	0.1600875421889624
168.52294153838136	339	0.1561834041638892
176.1702801495273	325	0.1427575437372557
176.17028014952731	318	0.1502439835353742
168.52294153838136	320	0.1347260191413613
160.9123028819747	317	0.1613851613781547
153.36417101667078	314	0.139859863476641
145.90642558533983	317	0.1434169007691801
138.5699719510607	329	0.1435403277379694
131.38981299473969	317	0.1274406358632293
124.40626079855652	330	0.130315385463638
117.66628721594782	352	0.1369191971364998
111.22496823455326	355	0.1311814013208768
105.14689660800828	358	0.1368767826544006
99.50730398397026	373	0.1336974421690397
94.39243839561207	354	0.1420447578471378
89.89850726815165	365	0.1417650401365673
86.12831476850717	373	0.1494658188524907
83.18480333748714	358	0.1600877221727319
81.16133832645173	339	0.1561660524806286
80.1298918204639	325	0.142766405956037
80.1298918204639	318	0.1502366496926961
81.16133832645171	320	0.1346853016560392
92.68506688839712	301	0.1501473924400817
95.18799868740209	310	0.1401435594715293
98.42105811814942	311	0.1424355253795618
102.31063758959296	333	0.1457091130367941
106.7795964927709	344	0.1449338993431752
111.7520381600106	360	0.1451697380333453
117.15647387911046	367	0.1545475734265041
122.9275338165448	362	0.1381800591819292
129.0065716046778	360	0.1502257939234229
135.34152987748297	359	0.1485992957722004
141.88637038453118	342	0.1479148893507924
148.60028519008094	349	0.1473593205129582
155.44682653335255	340	0.1464488019143629
162.39303301338563	324	0.1433313309127558
169.4085888651898	323	0.1615158265256318
176.46502721078488	308	0.1621446575314075
176.46502721078488	309	0.1789381618558322
169.4085888651898	311	0.1724313891248181
162.39303301338566	301	0.1503138439055847
155.44682653335252	310	0.1402362497998866
148.60028519008097	311	0.1424940043114924
141.88637038453118	333	0.1457709954519345
135.34152987748297	344	0.1449729665465052
129.00657160467782	360	0.1451753189373419
122.92753381654477	367	0.1544966989804801
117.15647387911046	362	0.1380832165687477
111.7520381600106	360	0.1500402143236174
106.7795964927709	359	0.1484251479346448
102.31063758959296	342	0.1477998674795391
98.42105811814942	349	0.1472712101643232
95.18799868740209	340	0.1464186180829661
92.68506688839716	324	0.1432987099950917
90.97620040160076	323	0.1615182095197095
90.1090139353313	308	0.1621128711083246
90.1090139353313	309	0.1788408540366893
90.97620040160076	311	0.1722458490607074
102.2606634444801	352	0.1390232012201161
104.3810897525832	348	0.140734370632629
107.1374264287156	349	0.1612894070927026
110.47729194198692	356	0.1445654739129649
114.3436389519759	367	0.1535327107991958
118.67797596339162	380	0.1587060052391193
123.42283594947352	364	0.1587812390199185
128.52343917052997	354	0.1390280480465171
133.92863726755098	361	0.1325677864147679
139.59129013014686	353	0.1430851565752435
145.4682361474612	330	0.1680209461803221
151.5199950131006	328	0.1455558532525007
157.7103095560566	328	0.1486800560216556
164.00560058807017	308	0.1552129148382334
170.3743816907747	317	0.1688339791091912
176.78666055791385	322	0.1456242607462775
176.78666055791385	326	0.1490270658691637
170.3743816907747	338	0.1434950493560826
164.0056005880702	352	0.1391234605312176
157.7103095560566	348	0.140811460723459
151.5199950131006	349	0.1613492888338883
145.4682361474612	356	0.1446439783724609
139.59129013014686	367	0.1536085135223422
133.928637267551	380	0.1587083036827415
128.52343917052997	364	0.1587194250185445
123.42283594947352	354	0.1389232565563454
118.67797596339162	361	0.1324376966279352
114.3436389519759	353	0.1429697852837585
110.47729194198692	330	0.1678906855506935
107.1374264287156	328	0.1454372436308178
104.38108975258318	328	0.1485896353836506
102.26066344448012	308	0.1551795400041288
100.82015279355328	317	0.1688068354283217
100.09148641552954	322	0.145558808078595
100.09148641552954	326	0.1489371188480737
100.82015279355326	338	0.143374924868465
111.9354352319762	374	0.1726142433502395
113.8569126720728	370	0.1753463207810585
116.3867220297475	378	0.1703232583569504
119.47959271586002	375	0.1703236660349892
123.08559350379116	400	0.1867802743476161
127.15186060248551	387	0.1703157202296454
131.62542662148687	355	0.1611599133451901
136.45309803924408	351	0.1427944814779625
141.58504054931169	342	0.1399102438985472
146.9747161584825	333	0.1659549892393638
152.5764118756859	312	0.1590553216216538
158.34256141274514	302	0.1564312798547761
164.2444632371694	297	0.1624874806225154
170.23909362283493	307	0.1509504337016849
176.29028392154603	325	0.1548026490499078
177.6372067551208	339	0.1455446258151985
171.578264699486	372	0.1607546015380378
165.57364342501575	374	0.17271897123013
159.64787736253226	371	0.1753938568806488
153.84394254836437	378	0.1703899468516306
148.2009895566215	375	0.1703797042363493
142.76049900422666	400	0.1868385591460375
137.56661993552456	387	0.1702788990557663
132.6708046539124	355	0.1610977261744219
128.11346738342138	351	0.1426881350962239
123.95135865279065	342	0.1397941573235984
120.23779799579212	333	0.1658295364452472
117.02596876344822	312	0.1588989256380782
114.36909589500252	302	0.1563080834306809
112.30835935239978	297	0.1624144205458235
110.88517938997492	307	0.1509152257344739
110.12781089544632	325	0.154739651266019
110.05184692841348	339	0.14545420505399
110.65887354652372	372	0.1606509412503016
121.64058061089705	391	0.1779046588491454
123.36792943832272	408	0.1626045112994993
125.6705038059762	376	0.1740364454644528
128.50960077875123	400	0.1991590827685935
131.8407587865737	393	0.2096901752163538
135.61589071953904	386	0.1612994279718565
139.78514228403552	365	0.1553232461794868
144.29835864681468	354	0.1313204314864634
149.1061252761377	333	0.1500693729514065
154.16270259546593	316	0.1402924182729354
159.41248064321502	301	0.1584374022290568
164.8272474424938	312	0.1526468588521544
170.3447063220765	323	0.1340655064672441
175.9425490539234	335	0.1431175283323515
178.44014456350274	366	0.1387472829412576
172.82416699350804	382	0.1556516540707128
167.27028920269206	391	0.1780168484364087
161.8002747021295	408	0.1626755504205953
156.476029994128	376	0.1740807077037587
151.32259321296587	400	0.1992672011371427
146.40380259000355	393	0.2097253506630744
141.74951605336423	386	0.1612314284322892
137.4250676586136	365	0.1552388056457469
133.46505648466473	354	0.1312463817655206
129.93363431667487	333	0.1499188978246427
126.86737226604949	316	0.1401489346882557
124.32343185077517	301	0.1582889363118929
122.33434480519531	312	0.152546495456944
120.9416830154934	323	0.1340001104152301
120.1659608671708	335	0.1430506800608208
120.02451953817074	366	0.1386538426246232
120.51956268207827	382	0.1555662228043028
131.41084202227913	403	0.1690610613633096
133.09056377184496	409	0.2140992943001131
135.38029032887846	405	0.1907682656310723
138.2374553231104	392	0.1869735688920032
141.61200405649913	406	0.1820086997985168
145.44877586623906	366	0.1511812377005373
149.68957890673516	347	0.1434036636925313
154.27521769349616	322	0.1459307885091244
159.14678019248643	309	0.1457085546828127
164.23954133022042	307	0.1376684604909487
169.50348504908925	335	0.143979450128663
174.87730012036192	360	0.1355631828120406
179.69994261111702	398	0.1432927396629209
174.2760847406311	396	0.1596005674744703
168.91167431567575	403	0.1691724535642173
163.6634801532051	409	0.2141301609541418
158.59288983801935	405	0.1907982056206442
153.75042789225387	392	0.1869995682673906
149.19943975670847	406	0.181961538729284
145.00285284293415	365	0.1511155416171378
141.2136175282911	347	0.1433204967013163
137.89313036387958	322	0.1457845283463116
135.09613186124002	309	0.1455103709721612
132.87349620260218	307	0.1375217711181065
131.26339896490944	335	0.1438766034589187
130.29940363883136	360	0.135448957380878
130.0010256621427	398	0.1431938662434025
130.37394910294566	396	0.1595048450897904
141.19302375430152	432	0.1746632098630258
142.82343626573288	433	0.1896565511787253
145.10182574328124	421	0.1899790047352567
147.97819081694652	425	0.1805283925634919
151.39243002555605	375	0.1522149242313606
155.2770664465331	357	0.1468848643890091
159.559694288284	324	0.1323383292455361
164.16495290445255	320	0.1595946042774838
169.0159549388787	322	0.1408407359839001
174.035192479379	358	0.1697696322612427
179.14500953624628	390	0.138317560363533
175.73223524613948	436	0.1575700765764465
170.6741757104152	432	0.1747450333017358
165.75846969896116	433	0.189621362969698
161.06270891719737	421	0.1900216449037782
156.6640645757869	425	0.1805011698394635
152.63853787953985	375	0.1521602241313951
149.0597123895749	357	0.1467664762113265
145.99695926842017	324	0.1322136896596173
143.5131328721583	320	0.1593047502799125
141.66190938051108	322	0.1407452891615963
140.48504496479384	358	0.1696240016391283
140.00992519826778	390	0.1382073664367353
140.2478004242205	436	0.1574606786930736
151.04497562814015	457	0.1726965757996927
152.86747925806836	463	0.209377149281322
155.51940902720963	426	0.1852293669040159
158.9094188210009	377	0.1693923971506757
162.92548473571813	335	0.1404682241294741
167.44065615111614	344	0.1321946179458686
172.31806856748375	339	0.1482281434758662
177.41487406209592	393	0.1479644100471775
177.41487406209592	440	0.1453945622486381
172.31806856748375	457	0.1727749316980613
167.44065615111614	463	0.20941133693951
162.92548473571813	426	0.1852337336679106
158.9094188210009	377	0.1693193278602908
155.51940902720963	335	0.1403650020068115
152.86747925806836	344	0.1318998244990752
151.04497562814015	339	0.1480521511004306
150.11682477690832	393	0.1478316528270113
150.11682477690832	440	0.1451992293371135
160.87438645706436	509	0.2200274715084804
162.83829487046745	464	0.181154834667375
165.79912705274677	373	0.1490036909193819
169.5772385680614	313	0.1402794065866531
173.95066234828727	347	0.1506549464494552
178.66561742001727	406	0.1736740900305225
176.544117855299	477	0.1995181574574303
171.94908880286113	493	0.206637567560676
167.81123585833078	410	0.1768763407885457
164.37011922896122	332	0.1398498598775804
161.83363158225407	320	0.1402459757058105
160.35581989780425	375	0.162848038721173
160.02909192218544	441	0.1775115591529283
170.78699732248333	520	0.2292440279277146
173.38787759351453	365	0.1421652976773853
177.29466046652664	350	0.1400277777224326
178.26565518184086	497	0.234316777059076
174.16735029903649	420	0.1656182907960035
171.22022016234112	330	0.1479314218263368
170.01244369764945	415	0.1689487831536141
180.0	470	0.2439751372688943
30.0	443	0.196930358658098
56.53352441749231	387	0.1450896826875184
107.4644903366097	330	0.1415908528598995
158.65250616544947	531	0.2517728711518456
150.11682477690832	474	0.2152123432873946
98.94473889540173	317	0.1271152936160761
48.12973292667379	393	0.1555141780279178
10.87921658450002	669	0.579954540166106
47.98665733091261	375	0.1602486403955231
73.92037297843733	327	0.1373882765674976
100.70380290467332	321	0.1477539290813641
127.79081064390412	367	0.1554375154808862
155.01186012584384	477	0.2199518297810948
177.7250987371875	540	0.2895161511149197
150.46622078285762	440	0.1920744688053198
123.26666267054745	362	0.1394778383341468
96.21569999193878	313	0.1446290623019915
69.51014069177172	357	0.1393579053193044
43.85443570360957	436	0.1709773257776749
23.06113013761432	511	0.282843606710705
25.654731413520675	485	0.2413373804737835
49.628433809184536	414	0.1705118994141491
66.45188440657513	358	0.1528421851681138
84.54703078226234	320	0.1469105221539699
103.23839622772996	341	0.147034255506587
122.2418119651448	376	0.174146394150904
141.41800572805818	418	0.1876506515069423
160.6881283895767	459	0.2092954425327771
180.0	479	0.2166224288303528
160.6881283895767	450	0.2100437617492775
141.41800572805818	414	0.1704572439676061
122.2418119651448	358	0.1527832061278161
103.23839622772998	320	0.1469194948237674
84.54703078226235	341	0.1471082835862839
66.45188440657516	376	0.1742630443804629
49.628433809184514	418	0.1878021326695736
35.927720259662685	459	0.2095185779801299
29.99999999999994	479	0.2169516613004917
35.927720259662685	450	0.2101619922122825
54.29790880501565	387	0.1746490594003451
65.12928874812063	367	0.1556039347179091
77.23573877063333	330	0.1268072013457283
90.09856312561884	326	0.1218739025977907
103.42870940099372	336	0.1490523047478139
117.0582269974289	356	0.1293220134199553
130.88384341436628	411	0.1571341212790448
144.83793876218235	418	0.1935194190084501
158.87302367712547	453	0.1724385935427163
172.9528948160371	468	0.1815892237065981
172.95289481603712	478	0.1782087030509301
158.87302367712547	415	0.1947955879297204
144.83793876218235	387	0.1746558087711202
130.8838434143663	367	0.1556026972324141
117.05822699742892	330	0.1267987983858906
103.42870940099374	326	0.1218306686865183
90.09856312561884	336	0.1490750637759733
77.23573877063335	356	0.1293869872516949
65.12928874812063	411	0.1572304803806141
54.29790880501565	418	0.1936656032085189
45.66691991278812	453	0.1725809073149997
40.66873437832852	468	0.1817657205164655
40.66873437832852	478	0.1783638176052072
45.66691991278808	415	0.1948615326188857
61.16524174840092	382	0.1487087814276389
69.07316282652795	344	0.138429029293128
78.15858503455897	317	0.1381104371165795
88.05236111733727	311	0.1470513018470299
98.50474131640873	332	0.1288281659741252
109.34823436675048	337	0.140263501822974
120.46882003039772	341	0.1270905282304551
131.7876186047371	393	0.1414765717779961
143.24863399779028	419	0.1601564119112398
154.79554747253945	432	0.162135499187441
166.4123554530132	435	0.1809643231969633
178.06052147323717	430	0.1955777855193568
170.29597463561544	435	0.1650380400159961
158.66559643578185	415	0.1688183583122069
147.085846924734	382	0.1487103864445032
135.5895012083651	344	0.1384297088947203
124.22567620403028	317	0.1380943579382114
113.0290975936056	311	0.1470846218485272
102.08005388339394	333	0.128830595271331
91.48756109311336	337	0.1402943243412295
81.3821215875486	341	0.1270814222836868
71.99075163975058	393	0.1415206633778361
63.638886639235785	419	0.1602361411612605
56.79874364247901	432	0.1622016028623603
52.062661881921926	435	0.1810246766232879
50.042833713914256	430	0.1956980957207845
51.06198754587346	435	0.1651181985190443
54.95213528803798	415	0.1688537489779947
68.92221735278349	366	0.142476568676863
74.7700117346504	334	0.1247561216338263
81.60186148424384	310	0.1420237226057314
89.18708679597428	322	0.1376865931306156
97.3441215269592	325	0.1341420849250956
105.93456206199107	340	0.1267335996072352
114.8539836539662	357	0.1310579736816499
124.02331916897496	346	0.1452703073300257
133.3819255739941	393	0.1357185528695939
142.8865963132431	422	0.1476801300178624
152.48216678788918	424	0.1569108975756478
162.16687467401275	414	0.1770416110957114
171.87895398204097	412	0.1904711995166878
178.3718905017479	420	0.194518788052186
168.6439762232937	400	0.159180900975441
158.9266460441666	396	0.1476230213903532
149.27990220634152	366	0.142492922109168
139.69806227834937	334	0.1247826347471833
130.24868531295203	310	0.1420762741736699
120.93907219369528	322	0.1377142475824024
111.85359457328153	325	0.1341998384171127
103.02612272839436	340	0.1267202876483784
94.57457198893349	357	0.1310523146109993
86.58372709282533	346	0.1452780744139267
79.2336098431977	392	0.1357402350113596
72.69592407174326	422	0.1476985571474174
67.24030062970147	424	0.1569714801412084
63.130976691505786	414	0.1770866516123614
60.66126962730743	412	0.190536187872533
60.02670522997673	420	0.1945811411314483
61.28699408437989	400	0.1592082787195794
64.33421892194475	396	0.147623368462249
77.36810113220811	342	0.1396353646155614
82.06058373852748	335	0.1344763432459176
87.61302563479268	317	0.1425695204799142
93.8670534230954	314	0.1372834876045613
100.68666992670816	347	0.1423216795873813
107.95817710269914	352	0.1337665073767702
115.58964278061134	378	0.1518788721368796
123.5047383151838	364	0.1524105789107845
131.64359208041768	367	0.1505462108569521
139.95835673682004	406	0.1570816237160863
148.4065415436129	404	0.1575351219011656
156.94537371542685	375	0.1634668533951646
165.5608865907046	389	0.166630580567776
174.21799138180108	391	0.1550815578450635
177.1085437774485	386	0.1616281740681185
168.4432393820652	348	0.1509455459983161
159.8109702146106	357	0.1370029828853315
151.2461147495389	342	0.1396941876188294
142.7614169596032	335	0.1345307565684835
134.39797841485745	317	0.1426508182803165
126.19444920232628	314	0.1373261548128566
118.1971894882088	347	0.1423333023662119
110.46276791283248	352	0.1337650963322359
103.06777218432468	378	0.151857437868275
96.08455357007588	364	0.1523911272935849
89.62670919665109	367	0.1505288251638658
83.82317697541369	406	0.1570413720696123
78.82496578460295	404	0.1575406620175244
74.80220429807268	375	0.1634751911252279
71.9146543830284	389	0.1666623255724114
70.30990263391686	391	0.1551119521313113
70.07760607520042	386	0.1616592797411104
71.23139940142644	348	0.1509569637681757
73.70522010042362	357	0.1369903469663539
86.12831476850715	325	0.1405575599364119
89.89850726815163	318	0.1282733313907249
94.39243839561205	320	0.1243068562376015
99.50730398397025	315	0.1403829714087132
105.14689660800832	334	0.152285774458425
111.22496823455326	362	0.1433366493429317
117.66628721594782	374	0.1581386865327037
124.40626079855652	384	0.1731350084733996
131.38981299473966	372	0.1567708529728797
138.5699719510607	375	0.1543615509507653
145.9064255853398	382	0.1386236531489495
153.36417101667078	374	0.1568811051049246
160.91230288197468	375	0.1597419803027271
168.52294153838136	375	0.1488717075272418
176.1702801495273	356	0.1510782730690748
176.1702801495273	365	0.1441563983655106
168.52294153838136	342	0.1447590798429548
160.91230288197468	320	0.15866714472895
153.36417101667078	325	0.1406802800104493
145.90642558533983	318	0.1283994825592496
138.5699719510607	320	0.1243720536265174
131.38981299473969	315	0.1404496176719855
124.40626079855652	334	0.152327138877517
117.66628721594785	362	0.1433478620287883
111.22496823455326	374	0.1581510807246787
105.14689660800828	384	0.1731156658750375
99.50730398397025	372	0.1567197144696526
94.39243839561205	375	0.1542380022741176
89.89850726815165	382	0.1385154644865224
86.12831476850714	374	0.156856363288032
83.18480333748712	375	0.1597131586162439
81.16133832645171	375	0.1488454498703436
80.12989182046387	356	0.1510809452288804
80.12989182046385	365	0.1441712597768468
81.16133832645171	342	0.1447273003880397
83.18480333748712	320	0.1585780412242929
95.18799868740206	309	0.153953048472505
98.42105811814942	311	0.1356131674607345
102.31063758959294	331	0.1509561387665746
106.77959649277088	359	0.1486664474538093
111.7520381600106	362	0.1485561783190811
117.15647387911046	363	0.1452380681460709
122.9275338165448	386	0.1630077976186248
129.0065716046778	372	0.1552765637909795
135.34152987748297	388	0.1626701706873184
141.88637038453118	372	0.1502994724378074
148.60028519008094	347	0.152863459742906
155.44682653335252	365	0.1575433345970095
162.39303301338566	369	0.1550884877047431
169.4085888651898	351	0.145912357351531
176.46502721078488	329	0.1420460103774215
176.46502721078488	310	0.1429925478829047
169.4085888651898	316	0.1461019233340136
162.39303301338566	315	0.1449928153015041
155.44682653335255	309	0.1541826814726121
148.60028519008097	311	0.1357364806012483
141.88637038453118	331	0.1510718414689613
135.34152987748297	359	0.1487391347834445
129.0065716046778	362	0.1486088421988731
122.9275338165448	363	0.145281171580545
117.15647387911046	386	0.1629487489258687
111.7520381600106	372	0.1552018044022487
106.77959649277088	388	0.1624664392648718
102.31063758959294	372	0.1500936230626635
98.42105811814942	347	0.1527698550729549
95.18799868740209	365	0.1574565287617988
92.68506688839712	369	0.1550313513557704
90.97620040160076	351	0.1458677469484004
90.10901393533128	329	0.1420270460136836
90.10901393533128	310	0.1429393756460341
90.97620040160076	316	0.1460030165789352
92.68506688839712	315	0.1447697437733711
104.38108975258318	360	0.1429907307009099
107.1374264287156	363	0.1458865374168581
110.47729194198692	366	0.1594344945184858
114.3436389519759	381	0.1557622738058504
118.67797596339162	391	0.1542550945503012
123.42283594947352	400	0.145679336852567
128.52343917052997	392	0.1581612037522203
133.92863726755098	392	0.1502173248072978
139.59129013014686	379	0.1405379858726636
145.46823614746117	360	0.1431987699273683
151.5199950131006	351	0.1546738391023904
157.7103095560566	346	0.1538748633347866
164.0056005880702	320	0.1433695358061883
170.3743816907747	313	0.1426823643415584
176.78666055791385	306	0.1441308163827671
176.78666055791385	311	0.1609625344551367
170.37438169077473	335	0.1526499403292139
164.0056005880702	341	0.1558641493734925
157.7103095560566	360	0.1431172630612184
151.5199950131006	363	0.1460251692391011
145.4682361474612	366	0.1595478289346826
139.59129013014686	381	0.1558807509081572
133.928637267551	391	0.1543145424274771
128.52343917052997	400	0.1457100446748015
123.42283594947352	392	0.1581129660576458
118.67797596339162	392	0.1501136457768665
114.3436389519759	379	0.1404156169352363
110.47729194198692	360	0.1431089057805241
107.1374264287156	351	0.1545923094413559
104.38108975258318	346	0.1537770734801522
102.2606634444801	320	0.1432967373276875
100.82015279355326	313	0.1426349958106856
100.09148641552954	306	0.1440928565793847
100.09148641552954	311	0.1608951128753175
100.82015279355326	335	0.1525030359319202
102.2606634444801	341	0.1556975733678234
113.73389850754408	380	0.1515442979509312
116.23076418744292	379	0.1668229154806128
119.2938951164849	388	0.1919478581514054
122.87277147692272	391	0.1863006408763914
126.91488177962488	399	0.1759613792982156
131.36680126440376	395	0.1819058494331695
136.1765635559948	382	0.1512167256136569
141.29288215922065	385	0.1605032680959274
146.66846265188374	358	0.1469893064476689
152.25947628737754	340	0.1387424323053299
158.0227369804194	341	0.1603503207477443
163.91287092781366	317	0.1471937036868788
169.903297798567	320	0.1655738752432251
175.95227000713916	315	0.1517580828519363
177.9754900756913	324	0.1502262050660185
171.91487323970915	336	0.1665385689283662
165.9009639095729	361	0.1450436400755188
159.97516703521816	380	0.1516688664968015
154.1634343885563	379	0.1669311014621741
148.5104448498601	388	0.1920039381394571
143.05753902461242	391	0.1864151461503578
137.84871106514217	399	0.1760747335753746
132.9307820169935	395	0.1819349459608585
128.35746310003026	382	0.1511818867183404
124.17193933389248	385	0.1604460063056957
120.4319803182161	358	0.1469261284120328
117.19082586464994	340	0.1386559591349153
114.49965130247172	341	0.1602509890036959
112.40671425348653	317	0.1471079539157843
110.94716317639003	320	0.1654958548409039
110.1521648886573	315	0.1517507063975313
110.03806350093924	324	0.1501610537255684
110.6072409205654	336	0.166426349545621
111.84790605630477	361	0.1449121781015701
123.14695668344808	392	0.1479981826298009
125.38740155473305	406	0.1761241444469787
128.1689943135043	404	0.1786555159371542
131.44780456397885	394	0.1851151924617897
135.17604989238498	411	0.1852341974402172
139.30399220573295	407	0.1657287470172213
143.7814509264571	401	0.1719568413556679
148.55889074625364	368	0.1475964578221063
153.58810404907248	344	0.14711796828061
158.8249096202457	347	0.142883427146765
164.21495378154722	317	0.1441705233956765
169.73181332441908	311	0.1374795741832604
175.31392975013003	321	0.1410920243733331
179.0600316268264	322	0.1422689925833691
173.45075799345085	342	0.1568236653281857
167.8791663474552	379	0.1513722751945001
162.40638885011245	392	0.1480688552010956
157.0553890977615	406	0.1762456727020055
151.88888653568264	404	0.1787051093432251
146.93394337817816	394	0.185195693065205
142.25522432121775	411	0.1852962514915053
137.88483990161478	406	0.1656987502624925
133.88810175768077	401	0.1719097653436072
130.30102107227583	367	0.1475286564214406
127.18555713217856	344	0.1470523295031889
124.5774034447811	347	0.1427610572652172
122.52795060238353	317	0.1440637644059044
121.06537896390869	311	0.1373797559333211
120.22140021042512	321	0.1410410506328479
120.00890334015271	322	0.1421974762623952
120.43269098200597	342	0.156685042885581
121.48619072562217	379	0.1512253134999939
132.66321569520557	408	0.1532934051683001
134.82081206296567	418	0.1733159333848355
137.5559856419036	412	0.1857959677597451
140.82018670267084	401	0.1758459132582856
144.5591974935403	413	0.1683818747873982
148.7153402573693	398	0.1799320005913394
153.2292365408659	380	0.1660689982806245
158.0414847490726	353	0.1449828112071442
163.0935720233266	322	0.1534411970381229
168.32129979386744	314	0.1377604835994533
173.67560397659244	316	0.1569256908701907
179.095640100517	345	0.155378538357862
175.47917251940328	358	0.133388468566811
170.0966535721037	391	0.1427432913482552
164.81767017809457	408	0.1534123387757839
159.69955679629777	419	0.1734250488436974
154.80426589639436	412	0.1858457230949813
150.18329149661875	401	0.175953536885872
145.9002931957002	413	0.1684297915160675
142.0177985738362	398	0.1799192861819663
138.58818581983834	380	0.1660214982175603
135.6702715308346	353	0.1448968278049617
133.31482561167962	322	0.1533155079286944
131.56654652974265	314	0.1376524272615454
130.45671995675326	316	0.1568298855388097
130.00931744024584	345	0.1552329820411448
130.23310257704088	358	0.1332597622597916
131.12380885352565	391	0.1426557628324286
142.20584281470255	447	0.166626184870973
144.27321710310193	445	0.175194873177164
146.95649342235615	447	0.2028532879518757
150.1986285697981	463	0.2005280397816072
153.9343133069743	390	0.1762362409944075
158.09253952103757	377	0.1718313121702864
162.59874557324113	351	0.14334078245497
167.3764278871756	316	0.131470162693899
172.3482138009263	315	0.1395029051364414
177.4364660942204	328	0.1449536882832643
177.4364660942204	362	0.1700807660584729
172.3482138009263	401	0.1399608164988557
167.3764278871756	447	0.1667446906018785
162.59874557324113	445	0.1752655806573764
158.09253952103757	447	0.2028891072490032
153.93431330697433	463	0.2005727268349681
150.1986285697981	390	0.17624367273138
146.95649342235615	377	0.1718042697582541
144.27321710310193	351	0.1432524970489505
142.20584281470255	316	0.1313421923799543
140.80039503371785	315	0.1393283408641033
140.08928719918438	328	0.1447438411649866
140.0892871991844	362	0.1698689136457775
140.80039503371785	401	0.1398322925021334
151.84780915667503	455	0.1621459531192745
154.09492071555528	461	0.1854856744626696
157.12874035970202	461	0.2222345280513943
160.84684296886013	395	0.1797062561210936
165.1290555477363	344	0.1556009214477568
169.84290836806125	322	0.140445363727109
174.84812397818456	323	0.1661679051788675
180.0	369	0.1518082546401627
174.84812397818456	406	0.1496860581477874
169.84290836806122	455	0.1623196152574695
165.1290555477363	461	0.1855133895573175
160.84684296886013	461	0.2222750310042026
157.12874035970202	395	0.179663031065207
154.09492071555528	344	0.1554497091558189
151.84780915667503	322	0.1403118828408309
150.46622078285762	323	0.1659775842306478
150.0	369	0.1515827193215767
150.46622078285762	406	0.1495470146615458
161.45953796581853	496	0.2053646642288618
163.80075698722058	481	0.2049871667668778
167.08005546020277	405	0.1823759204024308
171.10037332349856	337	0.1493296810231582
175.62769216896547	312	0.1472393596709931
179.5988990574982	386	0.1601693219677774
174.84812397818456	449	0.1660674790827373
170.38881190334024	521	0.2131281985770032
166.47674624268703	462	0.1706680524667166
163.34054046108864	369	0.1397756988538131
161.17150262597974	319	0.1444325258854517
160.102363836191	335	0.1526061223295231
160.20030672073264	410	0.1723304070786237
171.16129014689173	541	0.2711095061165532
174.06669149713954	372	0.1559717538101557
178.14303908272413	313	0.1449061473943022
177.41487406209592	466	0.1888285173197917
173.48179299748705	444	0.1628418705327694
170.83614253756568	311	0.1619540915680063
170.0070247658702	413	0.1735863604363096
180.0	424	0.1831789673263811
39.99999999999999	385	0.1689890204303352
66.38610176531705	367	0.1268201721839321
117.40927839261464	361	0.1341233692563696
168.6136385918472	578	0.377986902434212
140.1586712818583	411	0.1746158385875751
89.01618725878329	304	0.1335104503018065
38.41681354455287	443	0.1783313743853566
17.426558222891902	538	0.3353811742696895
57.17911847929744	379	0.1529541856371013
83.53694462736405	317	0.1476288517679756
110.46280825750748	357	0.15002281353909
137.60930465820843	419	0.1672811311274064
164.85503758211095	522	0.2556181619971905
167.87772279766335	515	0.2644976219140543
140.63300384117264	415	0.1666731426101294
113.47347350602364	340	0.1319944679774187
86.51542241219208	308	0.1457278584809643
60.05306895707156	364	0.1480020318687265
35.29393937326562	479	0.2003514352187969
20.05860088948593	553	0.2976568238106064
32.81525255576785	457	0.2256475658906906
57.80911126610887	378	0.1658510240258772
75.39689266175287	338	0.1384154263306415
93.84096571625813	322	0.1426119932420245
112.71182523826675	362	0.1484331934166516
131.8141305384738	403	0.1534255687379943
151.04497562814015	453	0.2052203784795654
170.34156531491993	514	0.2376224140115699
170.34156531491993	501	0.2081021694046948
151.04497562814015	436	0.1821726379489152
131.8141305384738	378	0.1658139733599309
112.71182523826675	338	0.1384243035383073
93.84096571625814	322	0.1426650081587767
75.39689266175287	362	0.1484770338060102
57.80911126610889	403	0.1535204675777366
42.18116235799819	453	0.2054413626040621
31.58644830271882	514	0.2379628609006705
31.58644830271882	501	0.2083142493150087
42.18116235799819	436	0.1822599989914071
61.34180406447746	371	0.1635333386953594
73.09674753517226	347	0.1415996142599875
85.74800519705393	324	0.1381812612560333
98.94548642192598	335	0.1463632477248101
112.48910097832696	348	0.1438598563198435
126.25821520624692	394	0.1613024089028994
140.17552786499957	447	0.1688567519132875
154.1880602450969	450	0.1685051961073978
168.25657852419317	451	0.2107467003355216
177.65079025144985	468	0.1987200315821917
163.56291751951292	440	0.1835611053644086
149.50925890496623	413	0.1740749504315466
135.52358796829452	371	0.1635280770027042
121.64886161387444	347	0.1415810003925882
107.94469066658036	324	0.1381943965099066
94.5001031282185	335	0.14640193533717
81.45697061565664	348	0.143935861899764
69.05511633891021	394	0.1614077429392397
57.72018781577833	447	0.1689668461412998
48.21997782674889	450	0.1686079443154493
41.83116933910971	451	0.2108874810415538
40.074855683142296	468	0.1989033489734444
43.51655216481348	440	0.183643961897757
51.11527108204056	413	0.1740530315278819
67.19810740431886	366	0.1550778375022112
76.0589676932505	350	0.1417725161859272
85.79829092390024	323	0.1504283685933546
96.14338750577107	329	0.1321178517335469
106.91134614272023	324	0.1323781448229678
117.97822580189604	370	0.133252818396212
129.25791094516788	404	0.1347342059506473
140.68940790210056	418	0.1511563997390566
152.2281884700112	433	0.1589784666245088
163.82513914938792	443	0.1747551026900542
175.46871803934843	439	0.1944201683487252
172.87741995807158	429	0.1939477486165486
161.2488078127484	429	0.1648725141032535
149.65516129260925	407	0.1650401457661204
138.13710539528046	366	0.1551396085817021
126.73295780917226	350	0.1418342961193601
115.50064592664596	323	0.1504618001927482
104.4890742013122	329	0.1321286571612877
93.8002424581478	324	0.1324392417764746
83.57687859902833	370	0.1332976511037094
74.0029472248428	404	0.1348046128069126
65.3848877822175	418	0.1512363465388451
58.15670005422852	433	0.1590133690478168
52.90031424334606	443	0.1748207668222255
50.23338280371309	439	0.1945290729094898
50.57476722408872	429	0.1940602766627991
53.863493843878736	429	0.1648815660336379
59.61632039792496	407	0.1650503605502402
74.06696732657298	356	0.1422047448950208
80.80177685513681	335	0.147702787272741
88.31313033432284	326	0.1368654497313014
96.41417776455069	319	0.1426193158984396
104.96216052252804	337	0.1383748753214371
113.84933048019192	363	0.1375469900733188
122.99417854652668	382	0.1331188091053381
132.3343017801768	379	0.1493330700521028
141.82099296453202	404	0.1431304834273153
151.41952249821588	404	0.1485053898733875
161.08045295318132	427	0.1632017279291416
170.80610981012842	429	0.1885735466885243
179.4630649045806	441	0.1996027070194471
169.71623995848876	415	0.1694437074161998
160.011854950578	408	0.1854351526349324
150.34067107578255	384	0.1599170574268472
140.76519616399372	356	0.1422234804315
131.28429815316835	335	0.1477544530448918
121.97153710265358	326	0.1369337552130243
112.84383985850774	319	0.1426613170306214
103.99778456591032	337	0.1384174308226413
95.48602963939264	363	0.1375609689733019
87.44986100388684	382	0.1331463940208242
80.008084842626	379	0.1493326428835533
73.37911619592026	404	0.1431972941353502
67.78110932013307	404	0.1485104253373692
63.51427718737851	427	0.1632453570740875
60.84635208936489	429	0.1886177958150001
60.00290503111581	441	0.199691948416117
61.05723554660265	415	0.1695015768522673
63.911215979484446	408	0.185436142863432
68.34709043913388	384	0.1598753184295782
81.77596552899607	327	0.1219221388773619
87.28436527398519	317	0.1479366614028209
93.50374966694912	324	0.1433911132435981
100.29514501062754	327	0.1438742471876766
107.544167619975	345	0.1461031521376221
115.15706082382872	355	0.1617052053651526
123.05880522989904	383	0.1685121328278012
131.18661897213207	402	0.1570458994750978
139.4912599631787	397	0.152702051789806
147.93297313698926	393	0.1477167762068809
156.4752384472874	391	0.1582024196748357
165.07955690919454	409	0.1629163206821198
173.73501993387296	403	0.1760110122254247
177.59177992678795	393	0.1829781462860164
168.9253746426854	383	0.1672607046210734
160.29059113730318	366	0.1574539138323074
151.71363881694285	361	0.137244131078618
143.2312621249631	327	0.1220158742775311
134.86011211032533	317	0.1480530868083044
126.64653608220146	324	0.1433893647274126
118.6364035632408	327	0.1439738905490868
110.88564005443736	345	0.146180117195068
103.46320328537011	355	0.1617466493557515
96.46087308854734	383	0.1684931755287031
89.970580890189	402	0.1570423866345285
84.12681286541391	397	0.1527073252336361
79.07944336662369	393	0.1476681934870077
74.99473500133658	391	0.1582166030969021
72.04292357820414	409	0.1629532134606189
70.36372208104203	403	0.1760171653367716
70.05384132787235	393	0.1830054607658359
71.13145508370212	383	0.167267559933955
73.5346572364764	366	0.1574332338085561
77.13760364837455	361	0.137170173418661
89.89850726815163	308	0.1396298799298981
94.39243839561205	310	0.1332156198475154
99.50730398397025	317	0.1460535930048216
105.14689660800828	332	0.1476746496332865
111.22496823455326	347	0.1388362587274683
117.66628721594782	389	0.1537697300164202
124.40626079855652	396	0.1688594223480855
131.38981299473966	380	0.1504891335407691
138.5699719510607	395	0.1501810868865642
145.90642558533983	386	0.1381146712430902
153.36417101667078	409	0.1467653018061487
160.91230288197468	412	0.1668598657573136
168.52294153838136	391	0.1826590270337131
176.1702801495273	375	0.1583303393445493
176.1702801495273	362	0.1554006172862871
168.52294153838136	346	0.1452746855815237
160.9123028819747	333	0.1432290292974811
153.36417101667078	325	0.1377044961937628
145.90642558533983	308	0.139760994874441
138.5699719510607	310	0.1333709689320389
131.38981299473969	317	0.1461453958792651
124.40626079855652	332	0.1477614172076458
117.66628721594782	347	0.1389082348033955
111.22496823455326	389	0.1537912086391575
105.14689660800828	396	0.1688843651995289
99.50730398397025	380	0.1504381472371007
94.39243839561205	395	0.1501351414349719
89.89850726815165	386	0.1380047620624692
86.12831476850715	409	0.1466944308902992
83.18480333748714	412	0.1668273844583181
81.16133832645171	391	0.1826228548429455
80.12989182046387	375	0.1583133675269686
80.12989182046387	362	0.1554103589560391
81.16133832645171	346	0.1452852620532073
83.18480333748712	333	0.143135879181761
86.12831476850714	325	0.1375746776780547
98.4210581181494	309	0.135827257552712
102.31063758959296	320	0.1419203224603451
106.77959649277088	341	0.1432887527182886
111.7520381600106	342	0.1405364390077733
117.15647387911046	364	0.1534672434434993
122.9275338165448	379	0.15376364318767
129.0065716046778	402	0.174940059952018
135.34152987748297	397	0.1514011220568845
141.88637038453118	393	0.1546107448495066
148.60028519008097	391	0.1426668109835867
155.44682653335252	389	0.1787354965417812
162.39303301338563	393	0.1804164929553581
169.4085888651898	357	0.1786633672371054
176.46502721078485	353	0.1580856469997152
176.46502721078488	347	0.1481259912412397
169.4085888651898	325	0.1369153650183904
162.39303301338566	316	0.1412135399460886
155.44682653335252	312	0.143441195437604
148.60028519008097	309	0.1360656209073077
141.88637038453118	320	0.1420395358938335
135.34152987748297	341	0.1434351721498259
129.0065716046778	342	0.1406189249060296
122.9275338165448	364	0.1535465210452079
117.15647387911046	379	0.1538095111610102
111.75203816001058	402	0.1748924916532548
106.77959649277088	397	0.1513492135491818
102.31063758959296	393	0.1544444368525202
98.42105811814942	391	0.142451945653471
95.18799868740206	389	0.1786271720113451
92.68506688839712	393	0.1803340182135915
90.97620040160074	357	0.1785799679889936
90.1090139353313	353	0.1580178634464142
90.1090139353313	347	0.1481008312552866
90.97620040160076	325	0.1368885648813073
92.68506688839712	316	0.1410897050819762
95.18799868740206	312	0.14317286835653
107.1374264287156	343	0.1407809051448483
110.47729194198692	343	0.1532223202578337
114.34363895197592	366	0.1508737883837506
118.67797596339162	391	0.1630424976429312
123.42283594947352	412	0.1600476563933457
128.52343917052997	404	0.1558794133590499
133.92863726755098	402	0.1445050057077432
139.59129013014686	421	0.1483578598573323
145.46823614746117	391	0.1464875564765195
151.5199950131006	391	0.1497147288132308
157.7103095560566	377	0.1693086001253433
164.00560058807017	366	0.1641850334827668
170.3743816907747	360	0.1652542160472445
176.78666055791385	340	0.1673035591721273
176.78666055791385	312	0.147961866567224
170.3743816907747	303	0.1470444751485596
164.0056005880702	318	0.1487075972467343
157.7103095560566	311	0.1439459948801794
151.5199950131006	343	0.1409060294372349
145.4682361474612	343	0.1533422349185187
139.59129013014686	366	0.1509943151517268
133.928637267551	391	0.1631610533434377
128.52343917052997	412	0.1601436602241785
123.42283594947357	404	0.1559263062078886
118.67797596339162	402	0.1445100181507342
114.3436389519759	421	0.1482975672342005
110.47729194198692	391	0.1463802726223115
107.1374264287156	391	0.1496454749554838
104.3810897525832	377	0.1692149401981827
102.2606634444801	366	0.164107382294625
100.82015279355326	360	0.1651607798103579
100.09148641552954	340	0.1672131428054858
100.09148641552954	312	0.147909201597168
100.82015279355328	303	0.1469311138524848
102.26066344448012	318	0.1485429033921736
104.3810897525832	311	0.1437446353756588
116.07684542784511	357	0.1498202664114467
119.1094779060168	382	0.1556866749435252
122.66137825084375	398	0.1697306209415332
126.67916657134856	401	0.1677325849713521
131.10971755695704	406	0.1759417971402936
135.90050730362384	406	0.1639930764007287
141.0015226207576	401	0.162267876549814
146.36390880495787	391	0.1675075011692382
151.94307470921348	379	0.1620632963513766
157.6978056120031	399	0.1499599703447278
163.58718517138087	365	0.1627380915115968
169.5676834469166	339	0.1635002532439825
175.61432821408894	312	0.1506006936297267
178.31380942344825	316	0.1432789860623111
172.25162655766866	301	0.1611595911198478
166.23418156969413	320	0.1401713353996351
160.2972711719553	350	0.1527258837968813
154.4834183577994	357	0.149933581677572
148.8205204991436	380	0.1557759186440382
143.35533590830914	398	0.1698779465409289
138.13170440513417	401	0.1678732025213638
133.19628891612354	406	0.1760415677193509
128.5985098222922	406	0.1640560101899485
124.3939030068288	401	0.1623227139719694
120.62771140975372	391	0.1674984907017949
117.35739124080456	379	0.1620076326812799
114.63429549756508	399	0.1498724906044362
112.50532788929908	365	0.1626541930239952
111.01121295879013	339	0.1634112248671801
110.1786359818331	312	0.1505487372891134
110.026404622681	316	0.1432488253722338
110.55769597202992	301	0.1611036872128347
111.7614924525102	320	0.1400840372110069
113.61354502939352	350	0.1526027746179422
125.11098623594997	354	0.1512507886072123
127.83453021319605	401	0.1693577980994573
131.06040085612034	411	0.1691302999142073
134.74114398669528	421	0.1654992340625833
138.82715643363468	413	0.1623945712190699
143.26824527996465	422	0.1677643553097874
148.014762805563	410	0.1662896162759672
153.01833161449653	386	0.1730424704309232
158.23221341751656	371	0.1515749742215551
163.61381214962807	380	0.1413734208472356
169.10996892830363	340	0.1581680862970198
174.69570402079535	316	0.125879222900303
[truncated: 13,193 more rows]
