# Supplementary material for: High-confidence 3D template matching for cryo-electron tomography
Source: Nat Commun. 2024 May 11;15:3992. doi: 10.1038/s41467-024-47839-8 (PMC11088655; doi:10.1038/s41467-024-47839-8)
Supplement: Supplementary file 6 — Source Data [file 41467_2024_47839_MOESM6_ESM.zip › Source_data_file/Supplementary_Figures/Supplementary_Fig1/Supplementary_Fig1_Cross_correlation_vs_overlapping_voxels_membrane.csv]

ang_dist	Tight mask overlap	ccc_masked
0.0	8961	0.99999998202937
25.79035535833872	8931	0.9857034637613382
77.1648825052285	8947	0.9864548033653376
128.57840496893516	8939	0.9864975086343644
179.0001523087091	8961	0.9806927298264988
127.57859338413836	8939	0.9864975246734912
77.16188368021585	8947	0.9864581255842176
24.789552386520025	8931	0.9857037603507308
15.372510855616635	8065	0.8785204126347874
41.72167766546465	8077	0.8779483487304439
69.3320665770555	8067	0.8780501912210603
96.98482810150264	8075	0.8782670015059328
124.65663040009676	8073	0.8779636341151767
152.32720384442453	8069	0.8779289022176916
180.0	8091	0.8724095709379859
152.32720384442453	8069	0.8779290951707951
124.65663040009676	8073	0.8779637508913871
96.98183136110872	8075	0.8783007242385873
69.33106846120835	8067	0.8780634963926617
41.7236680377628	8077	0.877985325479798
14.41334477979677	8063	0.8785312292326972
11.210214992188776	7529	0.7473105270221622
29.0346671329047	7541	0.7473912674284938
47.72476173539637	7531	0.7473710115510185
66.55598791851568	7537	0.7477286843182849
85.43345780176976	7529	0.7472958643720803
105.329999290822	7539	0.7474794046336409
123.244967058074	7539	0.7475530590842705
142.16390158101436	7529	0.7479196769846236
161.07620917369422	7539	0.7476262343034232
180.0	7547	0.7421124215173137
161.07620917369425	7539	0.7476251349871387
142.1639015810144	7529	0.7479185781669829
123.24496705807395	7539	0.747552962991856
104.332182538091	7539	0.7474767802103459
85.43046674332143	7529	0.7472943464223635
65.56458980000072	7537	0.7477480687087067
47.72674492854341	7529	0.7473695694213378
29.033689171407744	7541	0.74739157409461
11.207091174994016	7529	0.7473198808248603
10.575982325058115	7093	0.6240550351793867
22.24070166135166	7091	0.6244962694477635
35.499845543901806	7079	0.6255464429859082
50.06459136806789	7081	0.6257640908908055
63.759337133963705	7075	0.6248376626595031
77.50329289746634	7085	0.6242702793677443
90.2788003940388	7105	0.6191575031177781
104.06851345881982	7083	0.6242611810463737
118.85537371774863	7075	0.6248402128361166
131.66559493403605	7081	0.6257932700618197
145.46698537075574	7079	0.625558851866387
160.27864050446766	7091	0.6245091048082533
173.09687721790792	7093	0.6240417348286271
173.09687721790792	7093	0.6240419893314031
158.28367555233388	7091	0.6245077561718143
144.46966430129504	7079	0.6255539639342849
131.66559493403608	7081	0.6257902867776048
117.858678260491	7075	0.6248367329037733
103.07246252510096	7083	0.6242581787129421
89.28369712211848	7105	0.6191555083262268
76.50561580424473	7083	0.6242577874017168
61.77934594425749	7075	0.6248355311400202
49.07656163382777	7081	0.6257886837742963
35.50471291428672	7079	0.6255554540392477
22.24163396842168	7091	0.6245079333155771
10.57395660597692	7093	0.6240418746093755
11.469971763698526	6579	0.5235516940569523
20.462228923774312	6587	0.5238010537909583
29.81607838221157	6581	0.5252616574319979
40.57612238412273	6583	0.5280319991987944
51.53926027515543	6583	0.5280294253186373
62.59870665067128	6581	0.5252587863324731
73.71093546460564	6587	0.5238027037434585
84.85500527291993	6579	0.5235535313337036
96.019602639705	6579	0.523554280195204
107.20303406527472	6587	0.5239047608523004
118.38120922568908	6581	0.5252741143951681
130.5814964896441	6583	0.5280345949339507
140.77600665346588	6583	0.5280360198324975
151.989192978647	6581	0.5252725571319249
163.1846994585441	6587	0.5239003562295942
174.40140286160107	6579	0.5235566357224637
174.4014028616011	6579	0.5235566878086559
163.18469945854412	6587	0.5238992324148238
151.98919297864705	6581	0.525267334945112
140.77600665346588	6583	0.5280318078908949
129.58612803645445	6583	0.5280328246385396
118.38120922568908	6581	0.5252709107762357
107.20303406527472	6587	0.5239029166522802
96.01463713572711	6579	0.5235602723006398
84.8599633772615	6579	0.5235603176966634
73.70598853560514	6587	0.523902279543595
61.61801203151946	6581	0.525267472937724
50.5550362873923	6583	0.5280316841109449
40.58096187438476	6583	0.5280327443380558
29.811374089674427	6581	0.5252642166671819
18.74921640002128	6587	0.5238988932111731
11.467526764924957	6579	0.5235576421863328
13.296257496984175	6271	0.4507177734989979
19.35270369812214	6267	0.4507659478505404
26.511772276685264	6265	0.4526769241068472
35.20523408286248	6266	0.4549418947015283
45.17432107486322	6267	0.4567460540480812
53.37471630185404	6275	0.4560994013628279
63.60435051487015	6269	0.4535882304269849
71.92753953810526	6263	0.4517321389866482
81.26437708850142	6287	0.4508125663722802
90.6260375817681	6299	0.4475450606576819
100.99534562355066	6287	0.450813779331628
109.39755637233364	6263	0.4517517505145943
118.79369993924438	6269	0.4535800494231824
128.196717434744	6273	0.4561113536046768
137.61483484825553	6267	0.4567465938889636
147.0268549298524	6266	0.4549351027238174
157.4458777092323	6265	0.4526830679245238
166.8626853731901	6267	0.4507635165893637
175.28598091386758	6271	0.4507066044568734
174.29147042977533	6271	0.4507069959843483
165.86824202520253	6267	0.4507620195846376
156.4515843020772	6265	0.4526822293075101
147.0268549298524	6266	0.4549290307170998
136.62116058825222	6267	0.4567433014554184
128.196717434744	6273	0.4561101371789525
118.79369993924436	6269	0.4535800140669457
108.40584359956551	6263	0.4517512592322871
100.00066830662212	6287	0.450829164685844
90.62603758176812	6299	0.4475454697418629
81.26832522321514	6287	0.4508289318546598
70.94074940214172	6263	0.4517516475183727
62.62548019119176	6269	0.4535762280472406
53.37957900900132	6273	0.456109673333673
44.210937834122205	6267	0.4567450129643844
35.20711081825348	6266	0.4549315918065595
25.62217452743865	6265	0.4526810005126052
17.82877406446458	6267	0.4507634213657922
12.899046564635157	6271	0.4507078075617901
14.582596026072473	6009	0.3970561764002077
18.59773588847788	6001	0.3965069178449718
25.57379749483641	5997	0.3971077168101502
31.81068134600696	5999	0.3992250283109173
39.30352603281701	5999	0.4002048582163464
47.01925052759884	6039	0.4005641161689064
54.863770481145785	5999	0.4002060285281292
62.78868969901183	5999	0.3992273955914535
70.76587362144018	5997	0.3971103917305528
78.78093875727957	6001	0.3965074079214827
86.82251995747582	6009	0.3970530035615388
94.88369247410964	6009	0.3970535717249741
103.94457248120072	6001	0.396507768967179
111.04203652446216	5997	0.3971171175343662
119.1460914558704	5997	0.399220388429025
127.24714157741737	5999	0.4001874733995518
135.3535743449967	6039	0.4005639901586051
143.46418583854853	5999	0.4001860450106285
152.5700678181167	5997	0.3992178452097744
160.6963698385782	5997	0.397115901992527
167.8218059193919	6001	0.396507662920059
175.9404990474747	6009	0.3970562075467849
175.94049904747473	6009	0.3970573611628638
166.8293521019675	6001	0.3965076375838444
159.70405165758115	5997	0.3971179692832212
151.57798438157627	5997	0.3992234401606411
143.46418583854853	5999	0.4001906578359391
135.3535743449967	6039	0.4005673746289226
126.25647742743408	5999	0.4001884026600729
119.14609145587043	5997	0.3992207530975307
111.04203652446216	5997	0.3971178813650455
102.95669554751773	6001	0.3965093655616045
94.88270625611295	6009	0.3970520332768366
86.82350410833484	6009	0.3970527621324126
77.80269324489541	6001	0.3965066565005166
70.7707616314392	5997	0.3971156644818344
62.78480070863081	5997	0.3992213479038172
54.86184173098667	5999	0.4001910466320864
47.01925052759884	6039	0.4005661845930874
39.305390100025726	5999	0.4001936030745426
30.92167462866501	5997	0.3992271568375083
24.740963518755944	5997	0.3971203060175154
18.595766142784683	6001	0.3965093739732207
14.58234482946389	6009	0.3970565248837057
16.397428584664922	5703	0.3520035056649397
19.857827978894367	5707	0.3491060941509208
24.79206909957804	5711	0.349254225654152
29.780773989541235	5708	0.351654756075345
36.04015466665529	5703	0.3539494335418202
42.58960296473907	5708	0.3558966934666127
49.31356782249425	5707	0.3561695405386406
56.14926705051266	5707	0.3549923423453744
63.06024610458498	5707	0.3528962377538737
70.02408264106384	5711	0.3501543429809498
77.02629711075062	5705	0.3490337953974301
84.05714636247963	5713	0.3508452466229019
91.10984006684144	5725	0.350377076932594
98.17949983009696	5713	0.3508459603592608
105.26252582439652	5705	0.3490346198675513
112.3561970464862	5711	0.3501520270255784
119.45841075420292	5707	0.3528940737957463
126.5675076407698	5707	0.3549904507179117
133.68215138994128	5707	0.3561688332031569
140.80124360016913	5708	0.3558965929437201
147.9238622002194	5703	0.3539490586359175
155.04921572326762	5708	0.3516534077481609
162.17660839514622	5711	0.349254970553411
169.30541260205024	5707	0.3491062481009304
176.43504631524573	5703	0.3520032732445977
176.43504631524573	5703	0.3520029409762828
169.30541260205024	5707	0.3491078440754211
162.17660839514625	5711	0.3492568423546628
155.04921572326765	5708	0.3516601920367583
147.9238622002194	5703	0.3539560161104004
140.80124360016913	5708	0.355902854284109
133.6821513899413	5707	0.3561733422843708
126.5675076407698	5707	0.354993219024515
119.45841075420292	5707	0.3528943975720162
112.3561970464862	5711	0.3501531754365803
105.26252582439658	5705	0.3490317681024539
98.17949983009692	5713	0.3508436112307875
91.10984006684146	5725	0.3503766433371626
83.07920288176621	5713	0.350844639477025
77.02629711075069	5705	0.3490289065920797
70.02408264106381	5711	0.3501527095653514
63.06024610458496	5707	0.3528945451358917
56.14926705051269	5707	0.3549933878316168
49.31356782249425	5707	0.3561720221593649
42.58960296473907	5708	0.3559015424106068
36.04015466665529	5703	0.3539566686366949
29.780773989541235	5708	0.3516634165755659
24.039307065367897	5711	0.3492602937799388
19.284205449873653	5707	0.3491058910810827
16.208516631771907	5703	0.3520026044037399
18.2824124479782	5397	0.3066028730798488
20.88869625968072	5383	0.3046442986094499
24.08623087140976	5375	0.3048832406262508
29.52435793811778	5389	0.3080769635227067
33.97003516086257	5375	0.3114513468945136
39.544318873820615	5385	0.314129413150175
45.338250456627	5381	0.3155430839224349
52.20935296972507	5381	0.3155441619367735
57.313878036660334	5385	0.3141319123628884
64.37728017070643	5375	0.3114540213773294
69.58320595603703	5389	0.3080782209098968
75.78376274213795	5375	0.3048821660784527
82.98506483317992	5383	0.3046382149490808
88.2681600466847	5397	0.3065986217428728
95.5178236428088	5397	0.306598964995578
100.82915885847976	5383	0.3046389603491854
108.1091453558968	5375	0.3048800662824051
113.440108452668	5389	0.3080754794941078
119.76042556116629	5375	0.3114511445271445
126.08760985487096	5385	0.3141311016756055
132.42046176480346	5381	0.31554740506336
138.74811537383704	5381	0.3155471059878365
145.08942528393018	5385	0.3141306673810459
151.43379318756428	5375	0.3114503541812429
157.78055996671387	5389	0.3080744203988146
164.12913132070952	5375	0.3048798880787897
170.47895998232116	5383	0.3046373079191694
176.82953057692197	5397	0.306607179859367
176.829530576922	5397	0.3066066300107142
169.49136683248366	5383	0.3046377591167005
164.12913132070955	5375	0.3048827372030593
157.7805599667139	5389	0.3080801363020869
151.43379318756428	5375	0.3114570581979545
145.0894252839302	5385	0.3141369663319462
137.7622300569608	5381	0.3155527582736801
132.4204617648035	5381	0.3155519396635382
125.10319985041912	5385	0.3141353035454944
118.77699916544567	5375	0.3114542831922118
113.440108452668	5389	0.3080773668496078
107.12811120638494	5375	0.3048813111870527
100.8262213134012	5383	0.3046332582394463
94.53667425147188	5397	0.306602493084469
88.27205780611132	5397	0.3066021899141369
82.01653269904259	5383	0.3046342349479587
75.78472976068872	5375	0.3048815973425683
68.62200091588096	5389	0.3080796173819541
63.42102201292198	5375	0.311456847247436
56.366610943221545	5385	0.3141361741756095
51.27210209095912	5381	0.3155516375592255
45.34190616793771	5381	0.3155519021156592
39.54697884919338	5385	0.3141373590887279
33.97087969295126	5375	0.3114592893937434
28.74141098578788	5389	0.3080837177644415
24.08556916636409	5375	0.3048882439868787
20.4000898362722	5383	0.3046385432757428
18.281663163635265	5397	0.3066066461496072
20.373510956649625	5017	0.2592245920408716
21.79648471052384	5027	0.2605254521043411
24.66917195541618	5026	0.2632419895563938
28.439641442702992	5029	0.2658460152677326
32.79869187980817	5031	0.268661897026175
37.54216332203611	5019	0.2716931595624312
42.54245188049861	5027	0.2737805849061325
48.62229754431488	5019	0.2749775174764006
53.01718640307135	5033	0.2746107184741149
59.34176444016937	5030	0.2727858741589931
64.80883491858096	5029	0.2703437761942616
69.37109143276273	5039	0.267319603889684
74.91944692728705	5021	0.2646089209932216
80.4983190263567	5029	0.261635173534838
87.07078585944625	5023	0.2596230439027406
91.72794107235048	5027	0.2572696364882651
97.3692759327833	5023	0.2596237813193436
103.99777986365038	5029	0.2616401549130633
108.69318539529066	5021	0.2646029423112278
114.37351936531948	5039	0.2673112301041449
120.05218625796029	5029	0.2703396070428887
125.74748116351698	5030	0.2727790128679847
131.44853413528273	5035	0.2746237498292161
138.1270999028462	5021	0.2749847192149504
142.85450178590068	5027	0.2737891895748237
148.55790165228515	5019	0.2716972229103185
154.27383569680256	5031	0.2686601848679802
159.9919076817858	5029	0.2658454453836613
165.7017524421933	5026	0.2632475848174855
171.4225740804403	5027	0.2605153572153288
177.14406671095065	5017	0.259229675339819
177.14406671095065	5017	0.2592293633326611
171.4225740804403	5027	0.2605172851604966
164.71720273068738	5026	0.2632493926771069
159.9919076817858	5029	0.2658493675553299
154.27383569680262	5031	0.2686661924804758
148.55790165228518	5019	0.2717028785692936
142.85450178590065	5027	0.2737944096820862
137.14459397780084	5021	0.2749892164304329
131.44853413528273	5035	0.2746283408136718
125.74748116351702	5030	0.272783963669527
120.05218625796029	5029	0.2703436795244083
114.37351936531944	5039	0.2673133102167123
107.71643169263696	5021	0.2646028610957207
103.02252988375798	5029	0.2616377117090661
97.37316756505308	5023	0.25965124528274
91.72794107235052	5027	0.2572693019688475
86.09951192599245	5023	0.2596549725463645
80.5012086526503	5029	0.2616379930073397
74.91848855200764	5021	0.2646042689524596
68.41557570543176	5039	0.2673163704668655
63.86541185334777	5029	0.2703469175997567
58.40533426870349	5030	0.2727856922520948
53.0125803657597	5035	0.2746284461734503
46.8178509442204	5021	0.2749887120164677
41.66532562681608	5027	0.2737940236610701
37.54637290906427	5019	0.2717044955596953
32.01672905913984	5031	0.2686688656350496
28.437519620243133	5029	0.2658525895127384
24.102465998502783	5026	0.2632523871273958
21.796603369192965	5027	0.2605243642517024
20.08913310838329	5017	0.2592296084768883
22.15673332691584	4693	0.2184915623387358
23.37275545895796	4693	0.2196496078066948
25.63212621068288	4693	0.2218039254610308
28.689509640811664	4687	0.2243782765245671
32.31984356584876	4693	0.2267943381971596
36.35065968888003	4683	0.22918747455949
40.6634121566447	4689	0.2314191037917489
45.17734945264532	4691	0.2329077695562821
49.83774987115304	4767	0.2330882679628103
54.60703564909402	4691	0.2329077293826361
59.458915060562624	4689	0.2314196339594024
64.37461530246749	4683	0.22918837812661
70.28322568505614	4693	0.2267952299589035
74.34724078729688	4687	0.2243780615604332
80.34018013206908	4693	0.2218039637045803
84.44994397390859	4693	0.2196537731581065
89.53630323250995	4693	0.2184924688409665
94.64082229722466	4693	0.218490930517493
100.72917535681133	4693	0.2196474152231431
104.89805657254855	4693	0.2218169484150068
110.03771966322482	4687	0.2243781283063687
115.18667140127948	4693	0.2268052124391253
120.3533134095674	4683	0.2291862515032017
126.49380106262228	4687	0.2314170964269798
130.69626432263564	4691	0.2329230905957851
135.87071084767814	4767	0.2330909503997714
141.04936049489314	4691	0.2329244194107426
146.24135242125826	4687	0.2314194234327977
152.40696843242358	4683	0.2291881377904432
157.60474151408448	4693	0.2268060384696924
161.81336365110548	4687	0.2243780343610021
167.00431432458646	4693	0.2218166624095897
172.20610764690662	4693	0.2196450604626991
177.39869640720778	4693	0.218492742851836
177.39869640720784	4693	0.2184916430294482
172.20610764690662	4693	0.2196468778305409
166.02294655163607	4693	0.2218180956273731
161.81336365110548	4687	0.22438082449165
156.62387456076112	4693	0.2268107547966304
151.4265020530531	4683	0.2291926156012628
146.24135242125826	4687	0.2314232613163463
140.07011911518327	4691	0.2329280823233224
135.87071084767814	4767	0.2330945221863537
130.6962643226357	4691	0.2329273750230694
125.51699939376246	4687	0.231422343415982
120.3533134095674	4683	0.2291903950412251
115.1866714012795	4693	0.2268069471798215
110.03771966322486	4687	0.2243767983182689
104.89805657254855	4693	0.2218127455653876
99.75961116685376	4693	0.2196458185305257
93.67826188602062	4693	0.2184928180042807
88.57114868573888	4693	0.2184920359915822
84.45090282119622	4693	0.2196477624075967
79.38061673555096	4693	0.221813143697362
74.34629195792076	4687	0.224378342328215
69.34422800409817	4693	0.2268102089405822
63.44000935081174	4683	0.2291936231989232
59.46076109080626	4687	0.2314241621629405
54.603398166512456	4691	0.2329277954168691
49.83774987115304	4767	0.2330935136277231
45.18082106312202	4691	0.2329270688198665
40.661740739505774	4687	0.2314237452767404
36.35224186883699	4683	0.2291942962042935
31.59622885148599	4693	0.2268121122989425
28.690147514607105	4687	0.2243818595944213
25.63467643253289	4693	0.2218174100681134
23.372352795017846	4693	0.2196517338177244
22.157075711726733	4693	0.2184934323283473
24.121148463705147	4381	0.1849881231879166
25.069293594222938	4379	0.1859086840346895
26.86528489561892	4385	0.1876127881866476
29.35406266117797	4385	0.1886646189172624
33.0505445820171	4394	0.1890268014386966
36.5391403657009	4363	0.190395364182796
39.51218675260728	4387	0.1923091681492017
43.44622661145489	4389	0.1937492216425298
47.54589677435058	4387	0.1947867336968634
51.77118225028031	4393	0.1946651044517471
56.09361901228378	4389	0.1943859332523837
60.4922959106842	4382	0.1931099241842057
64.95163236422691	4377	0.1914072610457106
69.45984956774993	4385	0.1894852138391494
74.94703667049932	4391	0.1889741625382517
78.58786123587824	4377	0.1883029125358797
84.14621699678936	4387	0.1865919403104192
87.82711124615449	4381	0.1850944091622648
92.47751218592992	4387	0.1836412838384653
98.10542585417188	4381	0.1850928003702819
101.8252313224136	4387	0.1865832763905819
106.51335093871838	4377	0.1882800028923483
111.22152810433936	4391	0.1889703000825836
116.89863979698548	4385	0.1894882775326929
121.6250817524506	4377	0.1914042768385838
125.37600730907234	4384	0.1931074909091236
130.11359257481618	4389	0.1943867211264056
134.84650347760558	4393	0.1946683321950152
140.5687458351591	4387	0.1947865338758183
144.33451549845927	4389	0.193749050993628
149.08844549901846	4387	0.1923141504614935
153.83527216472814	4363	0.1903945911133336
158.5940574351357	4396	0.1890233696833375
163.34481945872955	4385	0.1886666551536238
168.10669428137882	4385	0.187614514749632
173.8378044621314	4379	0.1859240022421699
178.601250500372	4381	0.1849885453742577
177.62310903213424	4381	0.18498751848696
172.8597316105392	4379	0.1859256157101594
168.10669428137882	4385	0.1876180313746222
163.34481945872955	4385	0.1886667812264971
158.5940574351357	4396	0.1890204580958692
153.83527216472814	4363	0.1903991642489139
149.08844549901846	4387	0.1923177567229558
144.33451549845927	4389	0.1937514144890305
139.59351714269167	4387	0.1947886069999077
134.84650347760558	4393	0.1946712962272902
129.14034438856348	4389	0.1943908782354366
125.3760073090724	4384	0.19311248624646
119.68318882975512	4377	0.1914078232560638
114.95972831376312	4385	0.1894897128739857
111.22152810433938	4391	0.1889743237703046
105.5478186961162	4377	0.1882821896018269
100.86203139740624	4387	0.1865835457204774
97.13954364175396	4381	0.1851138314959028
92.47751218592992	4387	0.1836387687582487
87.83188131491939	4381	0.1851139724223181
83.19604252393623	4387	0.1865879038395507
78.59258411870314	4377	0.1882844159273505
74.00697636167642	4391	0.1889735860465695
68.53338715468055	4385	0.1894922790209474
64.02976512467393	4377	0.191410931850674
60.49593929787013	4384	0.1931138940829521
56.0927220894996	4389	0.1943905263668582
51.77469955939037	4393	0.1946697915052958
47.5450400468539	4387	0.194787070896412
43.44953592488199	4389	0.1937506540899781
39.510609861481406	4387	0.1923179982901196
35.79886024528403	4363	0.1903997632311634
32.37480944932366	4396	0.1890251070591113
29.355777336790304	4385	0.1886702790346818
26.864392844935526	4385	0.1876203698332851
25.070068124029767	4379	0.1859205408675702
24.120910111152902	4381	0.1849854903642898
26.097934111027254	4127	0.1558845394550461
26.86853127335873	4105	0.1565146762543269
28.75613679895008	4103	0.1581862073434676
30.43000043382525	4145	0.1593472699449978
33.00363755609478	4111	0.1595462883241374
35.9625278702133	4115	0.159913804274467
39.967030416767344	4110	0.1609406053313203
43.49690278196471	4116	0.16203402165296
47.19520782700408	4119	0.1629782392648147
50.17502122174102	4110	0.163245402816243
54.95944020636131	4122	0.1630491423212426
58.08899555965228	4116	0.1626063473966912
62.1600267028604	4110	0.1618068282960683
66.28838289927383	4113	0.1608457413617856
70.46389566173887	4113	0.1594501518164046
75.60801618733598	4114	0.1596105368940369
79.86192680803774	4109	0.1592562469790267
83.20109379511793	4109	0.1577864198962208
88.44576785412588	4109	0.1562870397267182
92.7684480621968	4097	0.155815514477916
96.1542789210636	4097	0.1559751279808012
100.50511310356384	4115	0.1568399700311664
105.82610650578432	4119	0.1585490955478361
110.2062608501601	4110	0.1595775307655335
114.59595230183665	4121	0.1595794960401745
118.0191937819541	4115	0.1601178818646638
122.4229878582392	4117	0.1613460893611075
126.83336037589442	4120	0.16229838826629
131.2397957692812	4114	0.1630712974494092
135.66093222987445	4134	0.1625072641763843
140.08643682834563	4110	0.1631601102264084
144.50600270361298	4116	0.1624644270595167
148.93852144099682	4112	0.1614247856040002
153.37379208560034	4113	0.1606018576072645
158.78477502860477	4101	0.1592662794611954
162.24106169563277	4105	0.15958094005375
167.65601001453058	4119	0.1589879465299856
172.09819322166857	4101	0.1572312897842332
175.55693187874533	4115	0.1561148679263006
180.0	3975	0.1544576100564144
175.55693187874536	4115	0.1561144390714935
171.12396299030158	4101	0.1572348801602826
166.68196847614817	4119	0.1589908553686405
162.24106169563277	4105	0.1595805805672587
156.83803428712514	4101	0.1592631259180708
153.37379208560037	4113	0.1606054973088307
147.9662258016002	4112	0.1614300428377736
144.50600270361295	4116	0.1624699029297926
140.08643682834563	4110	0.1631652108746232
134.6909891469637	4134	0.1625117887292615
131.2397957692812	4114	0.163075626950636
126.83336037589444	4120	0.1623023403099238
121.45664966856924	4117	0.1613505501669482
118.01919378195412	4115	0.1601215069856011
113.63254780617092	4121	0.1595828497042467
109.2448391468493	4110	0.1595784907886844
104.86695469471188	4119	0.1585473365000618
100.5003318960637	4113	0.1568422477398009
96.15618532579494	4095	0.1559745883248202
91.81740055055756	4097	0.1558107871225711
87.49589883859049	4111	0.1563008782074846
83.20391635846518	4111	0.157779083106235
78.9259991229277	4109	0.1592518577007636
74.67577239840024	4114	0.1596079257302992
70.46757903959215	4113	0.1594499461081685
66.28929433965445	4113	0.1608483187083426
62.1582265763024	4110	0.1618156794093254
58.0934264794528	4114	0.1626115641682674
53.223165244194206	4122	0.1630561293254496
50.174173565975856	4108	0.1632407795002631
46.36795828205154	4119	0.1629842788839443
42.70874446786177	4116	0.1620443102869272
39.2195147035225	4110	0.1609475170766945
35.96047340437985	4117	0.1599156512154353
33.00608002944034	4113	0.1595524329342798
30.430515518481	4145	0.1593423819928724
28.34601825927249	4103	0.1581895411188988
26.86968172323871	4105	0.1565189584127241
26.09806285658254	4127	0.1558850604552886
28.16957956901897	3869	0.1348587279306694
28.697608646469423	3857	0.1340431513043761
29.89756620298173	3869	0.1345620428651762
31.612580195797445	3873	0.1357147601454762
33.76350304112813	3863	0.1369533378775244
36.910304049376464	3867	0.1380644929734807
39.769013157702126	3862	0.1388308861974665
42.10405364556247	3875	0.1392936209384642
45.32035830773577	3872	0.139553830183016
48.68514709502985	3870	0.1399241052510604
52.170462527977925	3881	0.1397269680654392
55.75214366955738	3868	0.1399679476468822
60.2878907494783	3875	0.1396287698219955
63.14017219433293	3874	0.1393784931251589
66.92246065264631	3868	0.1390067937316525
70.74959341780514	3867	0.1383552349794922
74.6153311498487	3867	0.1372314109251616
78.51480304655513	3875	0.1359071752305731
82.4414166980041	3872	0.1347213971864219
86.39216402939118	3867	0.1341655569293237
91.30526281670404	3871	0.1342383813485018
95.2989324191319	3873	0.1348700342703695
99.30791728595857	3867	0.1340115398033004
102.37940026673095	3871	0.1345611511268676
106.40713090438088	3873	0.1355366617806528
111.41004992772606	3867	0.1364578345464916
114.5106178491503	3868	0.1378159472980074
118.56585419637268	3880	0.138892503361557
122.63805869853874	3872	0.1392307485295286
126.70717047860369	3876	0.1394472561747243
130.79166839348608	3866	0.1397782360194325
134.87160741619277	3874	0.1398641996802357
139.9318353985718	3876	0.1399330755355161
143.05397408402186	3879	0.1397287893521016
147.15535714462337	3875	0.1393909292286408
151.2500012314249	3868	0.1390437781929262
155.35683216674795	3870	0.1384629547664213
159.45607324088024	3871	0.1375179684678176
164.5364265749049	3867	0.1361375605902654
167.66902806068177	3870	0.1351367617762224
171.78203406822047	3873	0.1343235475915894
176.85626636925306	3869	0.1341976175130139
180.0	3905	0.1337100954749171
174.91575417852417	3869	0.1341964198338737
171.7820340682205	3873	0.134326956346838
166.69911300118372	3870	0.1351411562566784
163.56672303157967	3867	0.1361388356803234
158.48681713850468	3871	0.1375204459788234
155.35683216674798	3870	0.1384660696398429
150.2817591983286	3868	0.1390467051463421
147.15535714462342	3875	0.1393935066821544
143.05397408402186	3879	0.1397332576883235
138.96566473024194	3876	0.1399371400285595
134.8716074161928	3874	0.1398683161589279
130.7916683934861	3866	0.1397821736400641
126.7071704786037	3876	0.1394523338113596
122.6380586985388	3872	0.1392357471390657
117.606471712676	3880	0.1388964980641621
113.55311045314473	3868	0.1378178376015827
110.45414349638574	3867	0.1364568457973096
106.40713090438088	3873	0.1355335648872534
102.38035085200232	3871	0.1345604570415641
98.35621978650671	3867	0.1340085143316363
94.3554031212624	3873	0.1348647208455074
90.36095700178991	3873	0.1342356712208879
86.39403495362885	3867	0.1341679558604295
82.43862619046739	3872	0.1347116753293349
77.59339979104674	3875	0.1359019505377154
74.61349738099307	3867	0.137233208211154
70.75231893001852	3865	0.1383521091527287
66.92066345208508	3868	0.139010975225381
63.14371955564702	3872	0.1393808484563485
59.41247847986888	3875	0.1396332505788346
55.75556664859039	3868	0.1399731394911992
51.337334074498	3881	0.1397295798068759
48.68919541607379	3870	0.1399233274280442
45.32035830773577	3872	0.1395604376400217
41.36643189485621	3875	0.1393038374493215
39.07300021613063	3862	0.1388350633097627
35.64956869233156	3869	0.1380670043324781
33.76405621608444	3863	0.1369583152945548
31.163640157075243	3873	0.1357163211747925
29.898260377190343	3869	0.1345680916966345
28.69697963189984	3857	0.1340445518162692
28.0785432999762	3871	0.13485713457163
30.06506598421854	3645	0.1184406195540766
30.58060826468216	3663	0.1172762932584126
31.58644830271882	3655	0.1170366753990436
33.46386313025452	3656	0.1176968167359361
34.87910133496235	3653	0.1180351853663988
37.052187901067576	3660	0.1190255480267785
39.50230769895207	3659	0.1195667182177428
42.88166626508154	3655	0.1198151612491149
45.047907809583656	3665	0.1198279971954681
48.06887868242122	3668	0.119515506699522
51.21672702775337	3667	0.1196260165791633
54.46939177341452	3665	0.1195953002966183
57.80911126610889	3665	0.1197451588756565
61.22156547002513	3664	0.1197039047508422
64.69516804092238	3679	0.1199162600850134
68.22049835730822	3659	0.1197927716619358
71.78985276404102	3664	0.1194492604281195
75.3968926617529	3662	0.1185233513300653
79.0363692628529	3662	0.1179343977711167
82.70390819646114	3663	0.117320249435515
86.39584051324991	3665	0.1165862760060946
90.10906957600376	3655	0.118014651141554
93.84096571625813	3764	0.117563757761583
98.52869496716266	3655	0.1180142431616812
101.35208929551705	3665	0.1165850409091829
105.12771807878607	3663	0.1173125430544343
109.86309409614104	3662	0.1179269412592649
113.66254730056072	3662	0.1185205853966558
116.51792376404104	3664	0.1194448474752586
120.33203141354774	3659	0.1197874480865835
125.10960766584408	3679	0.1199121096495891
127.98087477346138	3664	0.1197028400642411
132.77325278461657	3665	0.1197443791544694
135.65240996687345	3665	0.1195965129204522
139.49513866726863	3667	0.119628977141878
143.34179170906543	3668	0.1195176531394372
147.19188633190498	3665	0.1198301849340696
151.04497562814015	3655	0.1198167096333325
154.90064302320948	3659	0.1195679434431082
159.72325895910544	3660	0.1190266885368496
163.5833289031183	3653	0.1180371364959344
166.47930447312166	3656	0.1177004892958743
170.34156531491993	3655	0.117042355948839
175.1704735981694	3663	0.1172805808155691
178.06815491822798	3645	0.1184460144042869
178.068154918228	3645	0.1184459170279191
174.20462261409364	3663	0.1172806629323309
170.34156531491993	3655	0.1170461448188737
166.4793044731217	3656	0.1177058077446256
162.61816880894568	3653	0.11804040878158
158.7584974089747	3660	0.1190301427551873
153.93650625920657	3659	0.1195713998369023
151.04497562814015	3655	0.1198199345131448
146.2290650265519	3665	0.1198329112348041
143.34179170906546	3668	0.1195201727469431
139.49513866726863	3667	0.1196327115835056
135.65240996687342	3665	0.1196000612790823
131.81413053847382	3665	0.1197481388935983
127.98087477346137	3664	0.1197083075760845
124.15327500102784	3679	0.1199176950441958
119.37780311183204	3659	0.1197913991859741
116.51792376404104	3664	0.1194464831922787
112.71182523826675	3662	0.1185194400526763
108.91471900507815	3662	0.1179260997699705
104.18269148753542	3663	0.1173098974083277
101.35208929551705	3665	0.1165800350767836
97.58928242401998	3655	0.1180096827915673
93.84096571625814	3764	0.1175586462995921
89.17891667711322	3655	0.1180095096614853
86.39584051324991	3665	0.116580637278051
82.70390819646114	3663	0.1173138468949137
79.03636926285289	3662	0.1179300930251404
75.39689266175287	3662	0.1185200090594367
71.78985276404103	3664	0.1194472347690851
68.22049835730823	3659	0.1197919980539683
64.69516804092238	3679	0.119916329921938
61.22156547002516	3664	0.1197053501060732
56.96685477734994	3665	0.1197473257113782
54.46939177341452	3665	0.119598763295211
50.419157330224856	3667	0.1196314508179928
48.06887868242122	3668	0.1195205193773359
45.04790780958363	3665	0.1198343180259694
42.18116235799823	3655	0.1198225408975958
39.50230769895211	3659	0.1195746021309392
36.48090065179108	3660	0.1190319401155677
34.87910133496239	3653	0.1180407456496355
33.037813579919174	3656	0.1177036473518476
31.58644830271882	3655	0.1170415919169719
30.404377051242275	3663	0.1172757402120637
30.06506598421854	3645	0.1184402776382531
32.05345160068708	3469	0.1015711172068207
32.47789586736262	3468	0.1006021438011282
33.310554235826395	3469	0.0993639572147381
34.90411246638029	3471	0.1001875920374731
36.07373130758484	3473	0.1013356945487215
37.924286497909925	3468	0.1015961048298793
40.63264110989446	3471	0.1017136860922638
43.01169861431457	3473	0.102053120800396
45.56722570651024	3474	0.1019407973845171
48.271148407906026	3476	0.1016091122313036
50.33450894499183	3477	0.1010507468921941
53.24203345447936	3477	0.1010002766031194
56.24245128727934	3477	0.1010019883202708
59.321601757771525	3477	0.101054959516889
62.46777346941944	3476	0.101612620544813
66.53414308600202	3474	0.1019459748406164
68.92400078566732	3473	0.1020583319765056
72.21925762809347	3471	0.10171829088297
75.55138909061485	3468	0.1016002840690323
78.91564150304407	3473	0.1013420092993347
83.21691330434896	3471	0.1001976429371485
85.72501337503927	3469	0.0993735233371102
89.1637817921433	3468	0.1006088200995798
92.621780363051	3469	0.1015790669467042
96.09683655617546	3469	0.1015795436801761
100.52014028913838	3468	0.1006095420626177
103.0908219856818	3469	0.0993697717387251
106.60197190367872	3471	0.1001894465108452
110.13804197152066	3473	0.1013410118148727
113.66497764552676	3470	0.1016182088699063
118.1662101780871	3471	0.1017133425246938
121.71156286068552	3471	0.1020533449145016
124.33231071828298	3472	0.1019407607300475
128.84097443016006	3476	0.1016093004104259
131.47039210102102	3475	0.1010591825844592
135.99240406916584	3477	0.1010032946272388
138.6287688146578	3477	0.101003967024224
142.2046771522459	3475	0.1010606276240758
145.80328524839905	3476	0.1016105484287669
149.38588590119423	3472	0.1019436640316426
152.99039652269636	3471	0.1020561000470357
157.53773130384695	3471	0.1017155967606914
160.1870081637555	3470	0.101620310919037
163.77839663459037	3473	0.1013423825018025
167.39035008631896	3471	0.1001907522075798
171.9451735554688	3469	0.0993663484044168
175.55906242778102	3470	0.1006049327096299
179.15409033928563	3469	0.1015781328248921
178.1928341715917	3469	0.10157856523468
174.59787395324707	3470	0.100605652874799
170.9841321864418	3469	0.0993710961343978
166.42960897492017	3471	0.1001968456440329
163.77839663459037	3473	0.1013441413747244
160.1870081637555	3470	0.1016203119570762
156.57809860743114	3471	0.1017202069497503
152.0315023605426	3471	0.1020606685649885
149.38588590119423	3472	0.1019475092613239
144.84588318216444	3476	0.1016142257374555
142.20467715224592	3475	0.1010647830355951
137.67330237729905	3477	0.1010072394510023
135.0377750384368	3477	0.1010069282837633
131.47039210102102	3475	0.1010626451619641
127.8890078974018	3476	0.1016142809055608
124.33231071828298	3472	0.101945770505192
120.76291267554694	3471	0.102056306317372
117.21950101008882	3471	0.1017140924504687
113.66497764552676	3470	0.1016175752628059
109.1966019384342	3473	0.1013386548839957
106.60197190367872	3471	0.1001851460311837
103.09550203075185	3469	0.0993599666520702
99.5824020760373	3470	0.1005984782972712
96.10148048307158	3469	0.1015706426336082
92.61715789305208	3469	0.1015708671477074
89.16838017204235	3470	0.1005985211027273
85.72044226558702	3469	0.0993630254887705
82.31253110530386	3471	0.1001890766426036
78.91113630445138	3473	0.1013392800013658
75.55585434396673	3470	0.1016171054621963
71.3322953009122	3471	0.1017150051488363
68.05654117004264	3471	0.1020570207098207
64.80758802289843	3472	0.101944600828153
61.62703579269781	3476	0.1016114063284258
59.3174492408803	3475	0.1010614555374901
55.43813211966402	3477	0.1010050156161914
53.23809145685975	3477	0.101006131964494
50.33831656866899	3475	0.1010641128289424
47.53335389347147	3476	0.1016145077598281
44.87362466551797	3472	0.1019493241330183
42.35552686234463	3471	0.1020633253279234
39.44999400599068	3471	0.1017228181992012
37.92163884869128	3470	0.1016211192091376
36.076009241573374	3473	0.1013433818319867
34.52003249291676	3471	0.1001922233187077
33.0513053190453	3469	0.0993644491252841
32.47705289280704	3470	0.1005976364654175
32.05373681657823	3469	0.1015697535687112
34.04530037525867	3291	0.0846008987816742
34.570057520690945	3293	0.0837803791676693
35.11494446333554	3303	0.0839362502941313
36.15284554598451	3301	0.0854557419552207
37.49236355885811	3302	0.0866407530572628
39.59756325657773	3300	0.0871890114813764
41.50663250248763	3311	0.0872319810096783
43.0056117349783	3305	0.0865618554313482
45.24034450214725	3301	0.0861653413723627
47.62907017698416	3314	0.0856940594253512
50.15045984834966	3311	0.0861852115062156
53.541137096771486	3301	0.0864927876527172
55.51466310298477	3289	0.0862672866571774
58.32916851476984	3301	0.0863653990498043
61.21454029526132	3313	0.0863500674833009
64.1626591925088	3311	0.0858492713213465
67.16364932059714	3308	0.0860811524937909
70.2113726940961	3305	0.0863392724116287
73.30079710276136	3299	0.0870539111116376
76.42516098679478	3297	0.0872977847929343
79.58102923460957	3303	0.0869606340107335
82.76561280528287	3311	0.0857945985906032
85.97394940168014	3293	0.0842823708276685
89.20418253496591	3300	0.0835752141941917
92.45484168487978	3299	0.0845704556988224
95.72202300044472	3311	0.0846057546277709
99.0048146519033	3298	0.0840743758017997
102.30254246806484	3297	0.0835973355388932
106.53887017844652	3302	0.0851200919920237
108.93455263987536	3297	0.0864430543188871
112.26178617078644	3305	0.0870977745650625
115.6076164095	3301	0.0873048494546723
118.9524069878672	3303	0.086767083060417
122.31414234014504	3305	0.0861796797934393
125.67326263439855	3310	0.0856784614846899
129.0385160920874	3305	0.0860517236896905
132.4187782046473	3303	0.0864431707481031
135.7945608805542	3305	0.0864374809362652
140.1345746745218	3297	0.0864178431140939
143.51989828549415	3309	0.0863046622878999
145.96596926160228	3316	0.0861183955277216
149.35699566886245	3328	0.085819895233936
152.76034519573753	3297	0.0862380182530151
156.1565919069618	3295	0.0869054300673612
159.55492490079342	3299	0.0873038815182354
162.9645723124167	3301	0.0869425908010559
166.3661197484476	3301	0.0861243767661789
169.77837364615132	3301	0.0847418791944957
173.18192369607996	3265	0.0832783475886673
176.5956018974658	3302	0.084391230266087
180.0	3371	0.0839306860710919
176.59560189746583	3302	0.0843919061101307
172.2258008982728	3265	0.0832822224862868
169.77837364615135	3301	0.0847464513408642
166.3661197484476	3301	0.0861273461773762
162.9645723124167	3301	0.0869440530138586
159.55492490079345	3299	0.0873036456226529
156.1565919069618	3295	0.0869043137045571
152.76034519573753	3297	0.0862415494994957
149.35699566886245	3328	0.0858227410073158
145.96596926160225	3316	0.0861248972089663
142.56859779955758	3309	0.086309572389545
139.18432034396503	3297	0.0864208365855871
135.79456088055417	3305	0.0864396159924561
132.4187782046473	3303	0.0864437377374532
129.03851609208743	3305	0.0860508950934969
124.7290428433074	3310	0.0856770486874479
122.31414234014504	3305	0.0861774065870165
118.9524069878672	3303	0.0867676105054195
115.6076164095	3301	0.0873044836151376
111.32619879166388	3305	0.0870963294550893
108.93455263987536	3297	0.0864413064755264
105.60822195058223	3302	0.0851188205537431
102.30254246806484	3297	0.0835967302096221
99.00943033138384	3298	0.0840683561194605
95.7211040138302	3311	0.0846026221147603
92.45758477967266	3299	0.0845679763058097
89.20236415457802	3300	0.0835684568799444
85.97575620108047	3293	0.0842788824586824
82.76202527168344	3311	0.0857946915258768
79.58191878290089	3303	0.0869569116695106
76.42075476408974	3297	0.0873129812828425
73.29992526462885	3299	0.0870520060926025
70.21481721312954	3303	0.0863369430109021
67.16195156022586	3308	0.0860775490241136
64.16432889917172	3311	0.0858437158383164
61.21208424391452	3313	0.0863474605945964
57.53278520695461	3301	0.0863651249943753
55.5115495721122	3289	0.0862694384050874
52.78413981942459	3301	0.0864968161522217
50.15335565822826	3311	0.0861858932280548
47.62838047805115	3314	0.0856987865755415
45.242293776151314	3301	0.0861705916207892
43.00380238954613	3305	0.0865632507130218
40.95069681562011	3311	0.0872363078868596
39.09985304933389	3300	0.0871962764833966
37.49236355885811	3302	0.0866470870049112
36.15452014899052	3299	0.0854635635377475
35.11472283341918	3303	0.0839394675073027
34.40606758968266	3293	0.083780455693695
34.04518867829294	3289	0.084600562817084
36.0387020764456	3139	0.0715265452303681
36.49534596805496	3157	0.0718783033502244
36.955405668016695	3149	0.0725284836706944
37.84994067843293	3153	0.0731764560127208
39.39979679755122	3150	0.0738237809444209
40.41448123523019	3149	0.0740920143631625
42.03722631372618	3147	0.0742880886377719
43.855060359626535	3162	0.0748982175652822
45.84373893817883	3155	0.0750499905532346
47.9824241314563	3165	0.0750495237231028
50.94260377922185	3169	0.0746646067568985
52.63597018592176	3157	0.0743684472819941
55.8662753498434	3163	0.0741451813906955
58.45802608492384	3163	0.0737720303844083
61.121934599816406	3157	0.0742951195910441
63.04065051401831	3161	0.0743039616266761
65.80736488921967	3133	0.0748601092359331
68.6244953301313	3152	0.0751080488533985
71.48601170367247	3151	0.0749293177973081
75.24767317800364	3147	0.0745443335670081
78.19341441268625	3153	0.0741002649218193
80.28924903340953	3153	0.0739762400282322
84.16927389406497	3153	0.0735958481879097
86.30115234797016	3149	0.0729623702837522
89.34220211067822	3149	0.0720884729866535
92.40205103197044	3147	0.0716277236218009
95.47960946018468	3047	0.0708678348375876
98.5731274560351	3147	0.0716268408194575
101.68105445693374	3149	0.0720879262244757
104.80385343478562	3149	0.0729656347104323
107.93107311483551	3155	0.0735930267901143
111.07822644794292	3153	0.0739777366481775
115.16532821574285	3153	0.0741036526191241
117.39151343611172	3147	0.0745461209132988
120.5652431842108	3151	0.0749298557872798
123.7462683553535	3152	0.0751091612465789
126.92453462796604	3133	0.074864665379379
130.11818176624223	3161	0.0743041960792149
134.24973347876235	3155	0.0743019704723397
136.5118849101581	3161	0.073775262354525
139.72036110228404	3165	0.0741487013506506
142.92339380327576	3157	0.0743731694462508
146.13946510143268	3169	0.0746653134499108
149.3587423424975	3165	0.0750449721308317
153.51954601877097	3155	0.0750537798605811
155.7959781932714	3162	0.0749031888297426
159.01324702017558	3147	0.0742880027851624
162.24184977070772	3149	0.0740968967068671
166.42228825478313	3148	0.0738293972118209
168.69388307885032	3153	0.073184053923578
171.92623696524984	3149	0.0725297776480632
175.1592744477163	3157	0.0718770032603706
178.38320958593562	3139	0.0715225024255354
178.38320958593567	3139	0.0715221277730975
174.20832643386254	3157	0.0718760215215712
171.92623696524987	3149	0.0725292046783409
168.69388307885032	3153	0.073181548584483
165.47199499604812	3148	0.0738259743215597
162.24184977070772	3149	0.0740927819300206
158.06399547551226	3147	0.0742914219066614
155.79597819327142	3162	0.074906060577477
152.5713777268731	3155	0.0750555522598373
149.3587423424975	3165	0.0750466872632911
146.13946510143268	3169	0.074666109830972
142.92339380327576	3157	0.0743751489429356
139.72036110228404	3165	0.074150268996365
136.51188491015813	3161	0.0737765581807948
133.3078648109507	3155	0.0743017192500379
130.11818176624226	3161	0.0743023892631815
126.92453462796608	3133	0.0748610848826049
123.7462683553535	3152	0.0751047402190516
120.5652431842108	3151	0.0749258675412289
117.39151343611172	3147	0.0745436952703146
114.2351125733437	3153	0.0741029919294598
111.07822644794284	3153	0.0739800890869846
107.93107311483551	3155	0.0735967510203144
104.8038534347856	3149	0.0729696012533291
101.67922014891036	3149	0.0720919146441499
98.5767799580789	3147	0.0716353450618744
95.4796094601847	3047	0.070871145185107
92.39843618737991	3147	0.0716337756973071
89.3439985538485	3149	0.0720896189164247
86.300260246571	3149	0.0729657905301258
82.40315422936494	3155	0.0735912963317492
79.41367774454443	3153	0.0739744723517007
76.45266176976888	3153	0.0741020347386076
74.3901575209097	3147	0.0745442037591292
71.48601170367246	3151	0.0749263879436108
68.62114994953168	3152	0.0751057432223707
65.80900977667977	3133	0.0748619920417892
63.03903729746478	3161	0.0743024922376556
59.54881258699324	3155	0.0743005540830661
57.68767683823493	3161	0.0737733937851412
55.116118532972536	3165	0.0741469384868783
51.92536946682637	3157	0.0743708889220404
50.25191868564608	3169	0.074662995843981
47.97982457164476	3165	0.0750423925287496
45.84495631782524	3155	0.0750508183339529
43.85393746361032	3162	0.0749015780074778
42.0397647979504	3147	0.0742891096713534
40.41492807121048	3149	0.0740916069672188
38.64140748385173	3148	0.073826286201009
37.85085170468616	3153	0.0731833711856137
36.745635196494725	3149	0.0725314784321831
36.346251337350736	3157	0.0718787734102466
36.038788685541775	3139	0.0715241425795211
38.03330753466256	3010	0.0618713331450883
38.43340538682502	3016	0.0621983546091905
38.82412724771353	3027	0.0629081950936811
39.59904396179931	3023	0.0633506708548695
40.60960155742176	3021	0.0637574163294581
41.83808963364389	3033	0.0641056930834216
43.2661729633443	3017	0.064120714170779
44.874767241193055	3019	0.0646597021894802
46.6457331149246	3014	0.0650187455131418
48.56023974764221	3029	0.0652849417632524
50.60241588176633	3027	0.0649879933736333
53.44253756145961	3023	0.0646071207885777
55.72595667096888	3029	0.064447293146112
57.35476913111456	3011	0.0641616183239215
59.77431115632307	3016	0.0643305466400642
62.26211916483239	3043	0.0646279089207969
64.81106577087203	3035	0.0647124621392348
67.41267213502789	3025	0.0650971288062721
70.06169725440184	3021	0.0652402231394127
72.75289414178917	3004	0.0648892718015468
76.33006960957414	3015	0.0644844335402857
78.24491466767807	3015	0.0640148774511136
81.0373773520251	3027	0.0640062138410909
83.85683682724542	3023	0.0636595956087336
87.58198773275758	3013	0.0633332083332128
89.5671039591565	3023	0.0627362906988543
92.45251895705955	3015	0.0620273313663567
96.25442513233578	3009	0.0617680865241335
98.27535437100956	3019	0.0619141788153184
102.11807181511767	3008	0.0623734520487717
104.15816233737944	3015	0.0630877285519655
107.11616917967426	3017	0.063572912716753
111.01173083424622	3016	0.0638843987186278
113.07185734439908	2985	0.0641506182360726
116.05941364795343	3021	0.064302915272386
119.99093654766205	3017	0.0647854404215457
122.06835928790564	3017	0.0651473765606871
125.07908833652652	3021	0.0651988503577097
129.0286534767759	3026	0.0649462367748907
131.12856023663724	3023	0.0645506666312451
135.09256510193364	3015	0.0644586178176694
138.12714485770206	3029	0.0638372750618867
140.2370241101744	3015	0.0644896456078751
143.27858070192525	3025	0.0646282391665021
147.2642386009543	3023	0.0648151956314586
150.3229191987308	3025	0.0651656807050975
152.43268958456224	3017	0.0651751236553317
155.48643013099556	3019	0.0647846092824898
159.49541114438804	3023	0.0644171569647549
161.60967872020228	3017	0.0640090915132053
164.66915540650967	3022	0.063923920259975
167.73941200219204	3020	0.0636369867803988
171.74647089971953	3013	0.0632265968124227
173.86393255918497	3014	0.0625093413540818
176.93656309182003	3010	0.0618885082203576
179.05448269646493	3053	0.0612728587221696
175.99109824677362	3010	0.0618889743653604
173.863932559185	3014	0.0625112691790329
170.8012789955515	3013	0.0632273164755927
167.73941200219207	3020	0.0636365782163262
163.72471746541706	3022	0.063920993089256
161.60967872020228	3017	0.0640053176793602
157.60840202580758	3023	0.06442093083892
155.4864301309956	3019	0.0647871925613531
152.43268958456227	3017	0.065176959943607
149.3814757570405	3025	0.0651674797416548
146.32371691932312	3023	0.0648161240621235
143.27858070192528	3025	0.0646301707915677
140.23702411017442	3015	0.0644912434996129
136.25341681065052	3029	0.0638388720008564
134.15689446189756	3015	0.064458192885484
131.12856023663724	3023	0.0645492302811686
128.0962305221798	3026	0.0649430929318824
125.07908833652652	3021	0.0651942546413743
122.06835928790564	3017	0.0651429939219195
119.06465642897366	3017	0.0647823051246371
116.05941364795342	3021	0.0643012403588885
112.15159649159952	2985	0.0641521619957636
110.09353001675524	3016	0.0638841494895549
107.11616917967432	3017	0.0635722492247803
104.1590732016754	3015	0.0630863122245022
101.21414289379872	3008	0.0623742163626333
98.27354917745951	3017	0.061912723662409
95.356724632027	3009	0.0617671675373014
92.45608931481166	3015	0.0620259991819205
88.67860800250291	3019	0.0627351752461975
86.70146162878476	3011	0.0633335479018165
82.98821293192869	3025	0.0636575850582175
81.03478121002424	3025	0.0640087810238188
78.24491466767807	3015	0.0640124350531032
75.48506989526815	3015	0.0644729728982011
72.75038656742662	3004	0.0648862610898739
69.24012619107403	3021	0.0652367055508082
67.4151016194823	3025	0.0650975653379962
64.80788855471037	3033	0.0647056636894548
62.262119164832335	3043	0.064626382223375
59.77658231102528	3018	0.064330963931558
57.35183056846053	3011	0.0641618097579462
55.01185805130784	3029	0.0644502298074749
52.08370481271309	3023	0.0646054082509141
50.5998246348312	3027	0.0649777570809063
48.559628914928496	3029	0.0652821839402332
46.08475229257178	3014	0.0650162708249563
44.87267973139658	3019	0.0646657929718081
42.80522666444456	3017	0.0641209828125537
41.838910799856656	3033	0.0641063290124432
40.60787132559116	3021	0.0637585348202691
39.598767923250406	3023	0.0633503601348834
38.824509427796215	3027	0.0629148754260077
38.298136934518666	3016	0.0621992169267742
38.033241868086016	3010	0.0618694085722055
40.02885427698466	2884	0.0543458423797192
40.25895405282616	2889	0.0546233951227631
40.90929637783783	2893	0.0551510351352726
41.39020292842153	2896	0.055720690728339
42.60045934755524	2884	0.0560401219377097
43.35208168751748	2897	0.0562013497287302
45.05393742056981	2901	0.056096009409389
46.03832754200586	2905	0.0560118641462731
48.15391832543724	2903	0.0564477551019568
49.33050871735935	2907	0.0567942747660817
51.16773114739969	2909	0.0568333203814787
53.11578108135064	2909	0.056685942919965
55.16168533407525	2904	0.0562775917191372
58.00093995752004	2895	0.0561649810875518
59.50832112211903	2887	0.0558380304142644
62.53943749498364	2895	0.0561658047593319
64.13557099938262	2904	0.0562799605009573
67.32012511593074	2909	0.0566852845897794
68.9865550273471	2909	0.0568328091373833
71.48124157734158	2907	0.0567945388652781
74.01682626249608	2903	0.056447927004384
77.42319188601275	2905	0.0560122322498776
79.19172480740032	2901	0.0560911319847257
81.82426861347149	2897	0.0561956378540043
84.48328353153971	2884	0.0560341811966293
88.03652007502998	2896	0.0557151377022133
89.87188504160139	2893	0.0551492361007517
93.47921309065444	2889	0.054621860914708
95.3397766220714	2884	0.0543475181843498
98.09956565345465	2884	0.0543484933590606
100.87343193058668	2889	0.054624103655592
103.66187290974852	2893	0.0551527292602722
106.46011822745136	2896	0.0557200229500548
110.186320399999	2883	0.0560383721428546
112.09726120979204	2897	0.0562021421989527
114.9261538001806	2901	0.0560973400078753
117.77302529140238	2903	0.0560184547609476
120.61883953074276	2903	0.0564519058314953
123.47207004384208	2907	0.0567955085631887
126.34133954472642	2907	0.0568350277998303
129.2076282722992	2909	0.0566874125707085
132.07962722599868	2902	0.0562822779807384
135.89531836837378	2895	0.0561688243260872
137.84814545182678	2887	0.0558422275300158
140.73449647322082	2895	0.056170618388245
144.56726117791123	2902	0.0562850976748645
146.52800530336935	2909	0.0566887918154641
149.4251049164924	2907	0.056834856155464
152.33444673693387	2907	0.0567951004016713
156.17380544199312	2903	0.056450946232579
158.14181444940064	2903	0.0560165759856248
161.0579728740818	2901	0.0560967615906208
163.96644043155175	2897	0.0562015806782335
166.87631765969454	2883	0.0560375440084386
170.7359716134881	2896	0.0557191024010745
172.70863825814283	2893	0.0551525766104286
175.62117365389355	2891	0.0546261802148787
178.54348163361715	2884	0.0543476858993597
178.54348163361715	2884	0.0543482770043868
174.68159295845274	2891	0.0546275136665553
172.70863825814283	2893	0.0551554460400551
168.85758169289187	2896	0.0557211851218919
165.93750993489513	2883	0.0560385516008981
163.96644043155175	2897	0.0562010108545469
161.05797287408183	2901	0.0560951832465008
158.14181444940064	2903	0.0560184215745494
155.2370014058944	2903	0.0564513028925326
151.39867049617237	2907	0.0567954285133852
148.49022584912584	2907	0.0568357481696078
146.52800530336935	2909	0.0566891513173625
143.63412383891122	2902	0.0562869964300396
140.73449647322082	2895	0.056171723238256
137.84814545182678	2887	0.0558423880886297
134.96613880883652	2895	0.0561682213558136
132.07962722599868	2902	0.0562808308383379
129.20762827229916	2909	0.056684757249496
126.34133954472642	2907	0.0568306435729789
123.47207004384208	2907	0.0567912161682698
119.69999364674256	2903	0.0564479937642772
117.77302529140236	2903	0.0560149171405766
114.92615380018056	2901	0.0560955653454699
111.186723925757	2897	0.0562003360892558
109.2779738060968	2883	0.0560360744417346
106.46011822745136	2896	0.0557168330944746
103.662773324138	2893	0.0551495727992325
100.87791294643324	2891	0.0546226913059485
98.09778247222782	2884	0.0543439946102434
94.4558598274397	2884	0.0543443465202447
92.59286948743936	2891	0.0546231624417809
89.87101010254884	2893	0.0551495780757581
87.16887687239101	2896	0.0557157971484853
84.47983992400816	2883	0.0560338656990795
81.82341582068956	2897	0.0561974000794983
79.1934124704114	2901	0.0560919033157623
76.58429283302758	2903	0.0560159709583189
73.19500948736766	2903	0.0564481440719911
71.48367353998857	2907	0.0567903742876649
68.18870394303671	2907	0.0568293017604502
66.5357419943432	2909	0.0566821967341552
64.1378655963582	2902	0.0562787870118092
61.04556775353943	2895	0.056164788310211
58.78739002876712	2887	0.0558373928282931
57.29826130705406	2895	0.0561647750197184
54.49027679047693	2902	0.0562802751688415
53.11578108135064	2909	0.0566843819585025
51.17017321055017	2907	0.0568317850125905
48.76230829339726	2907	0.0567927676908672
47.09228337811511	2903	0.0564495386986616
46.040266726478045	2903	0.0560170426999942
44.18611976032148	2901	0.0560933921802439
43.35245925725095	2897	0.0561991121322247
42.27483283209295	2883	0.0560356298378066
41.38969963081998	2896	0.0557174286210489
40.71548835280372	2893	0.0551511307615332
40.25948662148546	2891	0.0546238801769125
40.028791110464006	2884	0.0543449375980488
42.02514676221104	2786	0.0467323641957521
42.22578081485038	2790	0.046879793489313
42.6242109499223	2784	0.0474143856704466
43.21491098026001	2791	0.0479175885418238
44.290530549487976	2783	0.0483138960358915
44.94068244461168	2792	0.0484172395125708
46.46444924652925	2789	0.0482482557397952
47.32189001250337	2794	0.0478962059159575
48.729306253836974	2782	0.048166118657998
50.8086884920906	2784	0.0485340906886976
52.4996256839168	2796	0.0487361474126744
54.29290202392837	2807	0.0485205982607443
55.53533538684476	2801	0.0483313256471437
57.47826647307116	2792	0.0479423094127055
59.499505349485474	2782	0.0477343069399776
61.59200697423567	2784	0.047589142037858
63.74736620762134	2792	0.0479662970454523
65.95999065730537	2796	0.048086076007446
68.22425225879641	2807	0.0484785167459694
70.53590374453807	2802	0.0486533237323077
72.88889709471366	2792	0.048570692796051
75.27999031458849	2788	0.0482376039369016
77.70560189599108	2792	0.0479240926281284
80.16253212048626	2786	0.0482510844506782
83.49012135145163	2792	0.0483185829366844
85.16005121653592	2797	0.0483288788096543
87.69494103283978	2787	0.0480241660995366
90.25136671126472	2792	0.0476147735177901
93.69751337534868	2788	0.0470533290884937
96.29821193586956	2790	0.0468022178850464
98.03308235458168	2762	0.0468067089057407
100.6588344667623	2779	0.0469085630482327
103.29848090456144	2798	0.0473323436536644
105.95089651206456	2789	0.0478170364140223
108.61146724837069	2785	0.0481480098902033
111.29092759059309	2792	0.0482777666887655
114.88497384495486	2776	0.0482417155205479
116.66995329311524	2796	0.0480413470455589
119.3770500351249	2796	0.0480584319996169
122.08283543432889	2786	0.0483996255469345
124.80491616200304	2793	0.0486998832508723
127.52445724924536	2761	0.048606097934097
130.2592444279734	2803	0.0483607215886339
132.9904345341978	2796	0.0479703625821066
135.73596112679104	2783	0.0478433420957816
139.40085394238662	2771	0.047498959241052
141.23151909137232	2792	0.0478709242544791
144.9072228498571	2790	0.0479269532255745
147.67039871834868	2799	0.0483782944541845
149.49879976757114	2779	0.04865723591932
153.19652119383753	2794	0.0486034339624521
155.02849936094344	2774	0.0482878742884257
157.8016086097307	2792	0.0479560637309014
161.4990894167208	2792	0.0480959293906863
163.34431684799043	2788	0.0482938004260337
166.11336608967048	2792	0.0483296762726739
169.82595022802582	2777	0.0481007144396289
171.66421274512555	2779	0.0477163111045021
174.4455173147497	2781	0.0472038672611968
177.21797061028153	2777	0.0468517704680497
179.06642109532837	2720	0.0465616384548336
177.21797061028155	2777	0.0468531360541046
174.44551731474974	2781	0.0472083520354742
171.66421274512555	2779	0.0477200328286423
168.89296687313666	2777	0.0481033505527382
166.1133660896705	2792	0.0483311037660892
163.34431684799043	2788	0.0482939194953749
159.63596947975182	2792	0.048095195126779
157.80160860973066	2792	0.047958564817598
155.02849936094344	2774	0.0482888256834308
152.26699675285522	2794	0.0486040515125728
149.49879976757114	2779	0.0486583333922197
146.74279346530804	2799	0.0483793162066551
143.9807415520398	2790	0.0479277048558598
141.23151909137235	2792	0.0478725500819283
138.47697085603002	2771	0.0474994758387681
135.73596112679107	2783	0.0478431690772287
132.99043453419782	2796	0.0479692156997002
130.2592444279734	2803	0.0483584245182766
127.52445724924536	2761	0.0486020403678482
124.80491616200302	2793	0.0486951968141938
122.08283543432891	2786	0.0483947919771122
119.3770500351249	2796	0.0480537142053324
115.76339677909434	2796	0.0480383914899111
113.98037570171196	2776	0.0482384687594474
111.29092759059309	2792	0.0482743789551118
108.61146724837069	2785	0.04814404722887
105.9517901096609	2789	0.0478124459651537
103.29492298699434	2798	0.0473259957040696
99.7755028176538	2781	0.0469049600777342
98.02956182737265	2760	0.0468041467146871
94.54944978762308	2790	0.0468029718313234
92.824865955227	2788	0.0470542203789499
89.39150083893306	2792	0.0476151860854528
87.69237366559838	2787	0.0480242163728241
85.16174766084947	2797	0.0483275021807629
81.80781064668845	2790	0.0483133172155652
80.16502451437178	2784	0.0482510636052435
77.70396037390813	2792	0.04792341866985
75.28241949109578	2788	0.0482359948282648
72.09194772626483	2790	0.0485693790015857
70.5382560126865	2802	0.048651072234305
68.22348306603118	2807	0.0484762923119909
65.21321040479907	2796	0.0480855953456014
63.7466317629345	2792	0.047964949913583
61.594863757024335	2784	0.0475925291227853
59.499505349485446	2782	0.0477334518435194
57.48160010252671	2792	0.0479434414367693
55.53533538684476	2801	0.0483298584038194
53.676227775910576	2807	0.0485141261450436
51.91943424109326	2796	0.0487345559123336
50.26330356206588	2786	0.0485306888364002
48.24176009546802	2782	0.0481606818970585
47.32008963675115	2792	0.047894479409954
46.055442280238886	2789	0.0482431637724103
44.60108501897885	2792	0.0484141180523181
43.99072249371576	2783	0.0483110018503656
43.21422089652275	2791	0.0479161588602696
42.46880308032344	2784	0.0474117623797472
42.22549834754432	2790	0.0468785821127584
42.02522794364823	2784	0.0467312701647327
44.02203536003413	2696	0.0401954832212398
44.1979127099032	2696	0.0402705457208972
44.54759216608948	2696	0.0401445128642302
45.06699556068907	2692	0.0405461883946036
46.026913806198216	2694	0.0407932403951807
46.59032810366957	2691	0.0408444937928902
47.578724090196005	2706	0.040773570077369
48.70686161898025	2694	0.0404951064646218
49.964487960247766	2697	0.0403254761443849
51.34240147008149	2693	0.0406041098838118
52.83115744015056	2699	0.0408459668266806
55.00072152955709	2695	0.0408042744428145
56.10511097332238	2693	0.0406356405509395
57.873461102463565	2695	0.0401204404496855
60.38270885642013	2691	0.0398907873600973
61.6356956612658	2701	0.0395084355783101
63.61553140821183	2691	0.039820542991569
65.65342689352494	2687	0.0399672064268103
67.7440898736223	2699	0.0404727427443306
69.88272993865927	2689	0.0407089259869502
72.06501927345697	2694	0.0408084569694022
74.28783707982542	2679	0.0407448554165659
76.54610554666087	2696	0.0404739557166147
78.83742106806059	2694	0.0402755546670922
81.97813211760854	2684	0.0407034040966744
83.50802215064047	2688	0.0409405410110877
86.71903760558128	2695	0.0408768180931348
89.1242156329386	2678	0.0407267358375998
90.69955921411724	2686	0.0402745829000405
93.1378754253506	2676	0.0402050303254184
95.5941470221852	2676	0.0402287385654913
98.06694814554234	2560	0.0393608830422008
100.55498066597438	2676	0.0402289268692193
103.05706070343004	2676	0.0402053283872435
105.57210664113752	2686	0.0402789202344208
108.100901450178	2678	0.0407357721867701
110.64166938466902	2691	0.0408781164915323
113.1837546362872	2688	0.0409447905846564
115.74422824198253	2684	0.0407105830583561
118.31347728845395	2694	0.0402829898908324
120.8818195230385	2694	0.0404776098563876
123.46667139147304	2679	0.0407490655961484
126.05846968849302	2694	0.040810206735657
129.56657964772168	2689	0.0407133737871924
131.25172148296656	2699	0.040474293418661
133.86132230795852	2687	0.0399693465472078
136.47596535766874	2691	0.0398231327954934
139.0860803869076	2702	0.0395156550218214
142.62785768578718	2691	0.0398954602999614
144.33702596573542	2695	0.0401224490924331
146.96800477395792	2694	0.0406372604632349
149.5930003455082	2695	0.0408066540324857
153.15283189216444	2699	0.0408456759775999
155.79343669709348	2693	0.040603279054116
157.50273453294733	2697	0.0403207655529134
160.14689636216698	2694	0.0404920853691395
162.7928655373439	2706	0.0407706689031254
165.44038550459777	2691	0.0408483128832696
169.00636441286375	2694	0.0407916604853324
171.65655170786297	2692	0.040544125309733
173.38050917668093	2698	0.0401475477083978
176.02251171182425	2696	0.040263949691388
179.60131107383717	2696	0.0401956177426525
178.67413191734622	2696	0.0401957539544867
176.02251171182428	2696	0.0402643345506676
173.38050917668096	2698	0.0401485197083113
170.72981713104113	2692	0.0405475364698698
168.0799428217102	2694	0.0407936589905123
165.44038550459777	2691	0.0408492231119671
161.8675121989876	2706	0.0407711709089691
159.22214541552566	2694	0.0404921806617099
156.57867748102825	2697	0.0403236420714346
154.86987864560993	2693	0.0406043303267342
152.23012528772406	2699	0.0408462472453067
149.5930003455082	2695	0.0408072654554496
146.96800477395792	2694	0.0406380485611326
144.33702596573542	2695	0.04012345032265
141.709604088287	2691	0.0398971902612443
139.08608038690764	2702	0.0395166264478245
136.47596535766874	2691	0.0398233942421899
133.86132230795852	2687	0.0399685213215233
131.25172148296656	2699	0.0404725846859177
128.65668835183584	2689	0.0407098350741158
126.05846968849302	2694	0.0408058682221664
123.46667139147304	2679	0.0407439374871225
120.8818195230385	2694	0.0404722122392026
118.31347728845395	2694	0.0402787364865561
115.74422824198253	2684	0.0407065452943553
113.18375463628722	2688	0.0409409561564192
110.64166938466896	2691	0.0408742247530243
108.100901450178	2678	0.0407312895347133
105.57122418063771	2686	0.040275553282681
103.05354831110652	2676	0.0402035275374409
99.68508438181412	2678	0.0402249111048647
97.19962795367724	2560	0.0393605756029416
95.59155890085847	2678	0.040226258398453
93.14130217436	2676	0.0402053881596988
90.7004093477342	2686	0.0402770661299993
88.27908112458519	2678	0.0407318758877595
85.87905163775613	2691	0.0408740851477802
83.51050249885898	2688	0.0409404669268348
81.15892089818782	2684	0.0407057656734764
78.8349987600921	2694	0.0402775706995718
76.54929114989416	2694	0.0404752103724929
74.28862137130223	2679	0.0407457762286025
72.06424826468138	2694	0.0408062150663635
69.12598706437099	2689	0.0407090849396881
67.74631119166023	2699	0.0404708600914005
65.65342689352494	2687	0.0399668057566209
63.61342105373935	2691	0.0398205519130496
60.96019506836237	2702	0.0395115203930943
59.066047386669695	2691	0.0398912337175387
57.87282820393165	2695	0.0401180169969995
55.50342581368765	2694	0.0406330552384794
54.423343859776985	2695	0.0408031704769715
52.83115744015059	2699	0.0408431338816083
51.34089482336721	2693	0.0406016388243128
49.966335276955895	2697	0.0403209179824707
48.707279649858805	2694	0.040488274732365
47.57835321621447	2706	0.0407672442897755
46.27777592627884	2691	0.0408450615829577
45.75111334478183	2694	0.0407886022288967
44.86622321099299	2692	0.0405417003068521
44.54715035001574	2698	0.0401454076173357
44.19830916203095	2696	0.0402623139330613
44.02207855877991	2696	0.0401943535341393
46.01970247894387	2598	0.0343509614743374
46.27222886053523	2598	0.0343409988457424
46.64081631916355	2604	0.0342379720778091
47.160512458711146	2603	0.03398934990117
47.56955080419751	2598	0.0342557017862492
48.325690668401975	2615	0.0342817853232336
49.21766906164925	2606	0.0342124047336999
50.636919131828	2609	0.0339299587948272
51.3796821591344	2607	0.0334834862962935
52.63460864046409	2583	0.0337297452935761
53.99419234786434	2595	0.0338365526312044
55.45110244785646	2608	0.033869160798691
56.99783910352337	2603	0.0337719721055632
58.62785614932753	2609	0.0335125171963158
60.33323445372235	2602	0.0329073597433054
62.10824894402963	2597	0.032787709993731
63.94705473205045	2600	0.0325734411751387
65.84495429167649	2599	0.0329175236109341
67.79562288848035	2610	0.0331584523246162
69.79520223757886	2610	0.0336692621097701
71.83955412153156	2601	0.0338999914145811
74.68741943462479	2605	0.0340618635038574
76.04860660665618	2603	0.0338200434702717
78.20599608347139	2601	0.0335723811534698
80.3950019211803	2617	0.0336888898512102
83.42075341948183	2607	0.0340780281517081
84.85860724000446	2607	0.0343042401179711
87.1279279868268	2596	0.0343031139577766
89.41987739627955	2596	0.0342093374329395
91.732689270546	2601	0.0341518661807722
94.9122481318382	2592	0.0342893907525934
97.2681835775505	2590	0.034330688650321
98.78173604554416	2560	0.0344772899989963
102.02679885375473	2590	0.0343302526125481
103.5587967098772	2592	0.0342886828394491
106.84114579855782	2601	0.0341519639050915
109.26862542219148	2596	0.0342133160104162
110.82440934898304	2598	0.0343016834537758
113.26761671727066	2607	0.0343093383165041
116.59934348555709	2609	0.0340819423290035
118.1734023699011	2617	0.0336941447814094
120.64351634649114	2601	0.0335744341429865
123.12135151857534	2603	0.0338241185644765
125.60635013156148	2605	0.0340658086049142
128.09799162145032	2601	0.0339030238708834
130.59578910869604	2610	0.0336718086795746
133.0992862245132	2610	0.0331601729380678
135.60805423285387	2597	0.0329131723219865
138.1216894152929	2598	0.0325748550506096
140.6398106896232	2597	0.0327932159017088
143.1620574361205	2604	0.0329117811661576
145.688087508224	2612	0.033518649473011
148.20843783841406	2603	0.0337713944021329
150.74106221114036	2608	0.0338723901024248
153.27653781028943	2595	0.0338373859678995
155.8145794521537	2585	0.0337284846945888
158.35491259310476	2607	0.0334802767247189
160.897272076872	2609	0.0339267981366543
163.44140095785076	2606	0.0342097965082374
166.90638204952887	2615	0.0342803438138158
168.5339735727957	2598	0.0342508910536929
172.0019855940671	2603	0.033989530475192
173.6306982057935	2604	0.0342342313874099
177.1004654771755	2599	0.034347282832041
178.7297079901938	2598	0.0343522763209106
178.72970799019382	2598	0.0343518776698609
176.18003240176182	2599	0.0343467061815563
173.6306982057935	2604	0.0342340655816962
171.0819347425704	2603	0.0339902312921609
167.61437435488915	2598	0.0342521247856133
165.98704939013658	2615	0.0342805745615402
163.4414009578508	2606	0.0342098646559373
160.897272076872	2609	0.0339270939487661
157.43757740903746	2607	0.0334807668888675
155.8145794521537	2585	0.0337299945037842
153.27653781028943	2595	0.0338375917102901
150.74106221114036	2608	0.0338718706724528
148.20843783841408	2603	0.0337709392145064
145.688087508224	2612	0.033518151893405
142.25104514260923	2604	0.0329129402085224
139.7302473467884	2597	0.0327940992607333
138.1216894152929	2598	0.0325760263953746
135.60805423285387	2597	0.032913005710923
133.0992862245132	2610	0.0331593780883651
130.59578910869604	2610	0.0336697965560909
127.1977472274621	2601	0.0338999147524473
125.6063501315615	2605	0.0340618363335805
123.12135151857534	2603	0.0338192482137903
120.64351634649114	2601	0.0335684932615272
118.1734023699011	2617	0.03368961552501
114.82504116488214	2609	0.0340775519865876
112.38444069208036	2607	0.0343055260733911
109.9449002978595	2598	0.0342981891521572
108.39160750291244	2596	0.0342096188994245
105.97002206940142	2601	0.0341510235497038
103.56053181935104	2592	0.0342891082230851
101.16409071319326	2590	0.0343306056213181
98.78173604554416	2560	0.0344765636047608
96.41459752250016	2590	0.0343314056077666
94.0639073768918	2592	0.0342902249749451
91.7310116345125	2601	0.0341534055309772
88.5871779354261	2596	0.0342105267244197
87.12463304007447	2598	0.0342987046312307
84.04093318304483	2607	0.0343060072679967
81.81283468916007	2609	0.0340782316522415
80.39818567839148	2617	0.0336898025995462
78.20835108331025	2601	0.0335726331122287
76.05015277612164	2603	0.0338222714323788
73.92642832604378	2605	0.0340631155437217
71.84030004406766	2601	0.0338997512896409
69.79520223757889	2610	0.0336690452387896
67.08457816582892	2610	0.0331586263358417
65.15199701464743	2597	0.0329114808910247
63.94570489772996	2598	0.0325737937608027
61.45762973481794	2597	0.0327897251866391
60.33071923772823	2604	0.0329077986198676
58.624843456126	2612	0.0335133690170899
57.00070892848193	2603	0.033765981340345
55.45327378959597	2608	0.0338674431398388
53.99571951474812	2595	0.033833460382708
52.63555366541077	2585	0.0337260672919903
51.38054840481757	2607	0.0334749905520622
50.23861949755382	2609	0.0339218191500842
49.2176690616493	2606	0.0342049556522866
48.32539265600637	2615	0.0342756480357861
47.56905538632461	2598	0.0342467768346275
46.76979849090746	2603	0.033986759448085
46.48962842458885	2604	0.0342318365453111
46.10188369023388	2599	0.0343452252235567
46.01957181078826	2598	0.0343506513164995
48.053783127903664	2512	0.0288439158688668
48.24730463194745	2516	0.0290046203011653
48.58001574894943	2516	0.0288128801605642
48.85879122367066	2534	0.0286074846340801
49.65076938143567	2510	0.0285863465113674
50.09386401370353	2521	0.0286153223705598
50.90070375230455	2525	0.0284937925791896
51.82574530884336	2523	0.0282658156980717
52.863429065423226	2534	0.0278157994509036
54.00648701402791	2524	0.027692533445899
55.24917254744433	2524	0.0279201277154592
56.5845101320228	2515	0.0280262186842808
58.00552206550916	2548	0.0278532233826219
59.50705224983935	2531	0.0276597973090537
61.082048340500414	2527	0.0271311469150007
62.72606181518045	2526	0.0268456438281082
64.43259028400865	2517	0.0269661714757223
66.1979733808229	2521	0.0269225138740079
68.01631868436223	2521	0.0269094509414633
69.8847422823973	2531	0.0274311886150963
71.79866767520112	2528	0.0277109133927305
73.75376371762073	2524	0.0279347943170902
75.7481857731534	2524	0.0279417636936667
77.77742485046916	2532	0.0278300399559594
79.84022008279196	2529	0.0278210121124016
81.93249968550758	2528	0.0280308304425276
84.84955497833332	2531	0.0284671223413046
87.00547602839151	2526	0.0286674000784226
88.37019545421697	2521	0.0285569936018784
90.56296585700476	2520	0.0284457932154234
92.77536231801427	2524	0.028706021586278
95.84281956875785	2522	0.0288116574281594
97.25643805115452	2514	0.0288352127635015
99.52248781407008	2478	0.028597527496125
101.80368212177684	2514	0.0288343545207172
104.0980903960388	2522	0.0288106711488122
106.40643059060434	2524	0.028705429176234
109.59607515232072	2520	0.0284534891120182
111.92581998841572	2521	0.0285605922483703
113.4002417487185	2526	0.0286719557683969
115.75503129683828	2531	0.0284739918410432
118.99114449487992	2528	0.0280456959482902
120.48258843372976	2529	0.027826160870883
122.86294039704738	2532	0.0278332500016577
125.241780735226	2524	0.0279437136725292
127.6363479132162	2524	0.0279365524241202
130.03729544543702	2528	0.0277201630013352
132.4352110453673	2531	0.0274330406765807
134.84756312217763	2519	0.0269099489212577
137.26501131867855	2521	0.0269233859075879
139.67816137643865	2517	0.0269687557140639
143.00774622613957	2526	0.0268480182480603
144.5261292891553	2527	0.0271359622842308
146.96030983512287	2531	0.0276650832805802
149.39786243313625	2548	0.0278568346955035
151.82940977228893	2515	0.028027758589228
154.2728116081385	2524	0.0279172980599235
156.71872427600834	2524	0.0276879597855596
159.15777631495575	2534	0.0278113260701184
162.5191992159222	2523	0.0282627388150693
164.05978419257266	2525	0.0284910070998362
166.50402516802853	2521	0.0286142621762769
168.95863758249385	2510	0.0285865862643761
171.41426944512156	2532	0.0286082684967446
173.86155729108634	2514	0.0288137921162845
176.31853740588946	2516	0.029006926669745
178.7758537024208	2514	0.0288445138206259
178.7758537024208	2514	0.0288439917150554
175.40511062175392	2516	0.0290059014589542
172.94831294895988	2514	0.0288128854193988
171.41426944512156	2532	0.0286082065854005
168.0460107925752	2510	0.0285867683405118
166.50402516802856	2521	0.0286133036619581
164.0597841925727	2525	0.0284903482399082
161.60791219553562	2523	0.028262582069922
159.15777631495578	2534	0.0278118359987379
156.71872427600834	2524	0.0276900610941912
154.2728116081385	2524	0.0279174183687372
151.82940977228893	2515	0.0280261998272208
149.39786243313625	2548	0.0278544198216165
146.0549998548372	2531	0.0276625118040452
143.6221517550336	2527	0.0271342321345819
142.1046612834895	2526	0.0268457263982242
139.67816137643868	2517	0.0269665902687658
137.26501131867855	2521	0.026921963198315
133.95016180761846	2519	0.0269102363609844
132.4352110453673	2531	0.0274320950415799
129.14403422645995	2528	0.0277184924278218
127.6363479132162	2524	0.0279346123032382
125.24178073522602	2524	0.0279408181452283
122.86294039704738	2532	0.0278291255266551
120.4825884337298	2529	0.0278232226468063
118.11016509227466	2528	0.0280412956865553
115.75503129683828	2531	0.0284698413412935
113.40024174871854	2526	0.0286687042475835
111.05527956151734	2521	0.0285580261680109
108.7295329868784	2520	0.028451041813925
106.40643059060434	2524	0.0287037128005213
104.09552029775227	2522	0.0288087614246765
100.95555739005778	2512	0.0288330695591153
98.6773200945231	2478	0.0285960604109704
97.2539169257536	2512	0.0288331645465059
95.01003464655425	2522	0.0288092359202914
92.77536231801427	2524	0.028705043087871
90.55968600181518	2520	0.0284515991281347
88.37263165391904	2521	0.0285584800957097
86.19951369949841	2526	0.0286695778179789
84.0503217110758	2531	0.0284713367457443
81.93485258312752	2528	0.0280424094715381
79.83944660736826	2529	0.027821631613549
77.77437786987404	2532	0.0278323725053764
75.7496838805614	2524	0.0279424139354513
73.75302845944742	2524	0.0279346402011094
71.79506623586643	2528	0.0277180517320216
69.88615040762664	2531	0.0274317131157682
68.01563227296437	2519	0.0269095256779141
66.19463714661765	2521	0.0269233258889337
64.433883236855	2517	0.0269683843098878
62.72481401305436	2526	0.0268474680841778
61.085045668911874	2527	0.0271305715597339
59.50762520897986	2531	0.027658073048352
58.00443348151693	2548	0.02784946465141
56.58656382390761	2515	0.028021248909806
54.77598553932329	2524	0.0279125135022793
54.00559818686647	2524	0.0276854332233164
52.86505432521509	2534	0.0278051479801666
51.8261110002845	2523	0.0282567779258102
50.58533551421571	2525	0.0284851455783838
50.09497404155887	2521	0.0286087524708893
49.41165252692707	2510	0.0285820160347921
48.85824814822271	2532	0.028605889955695
48.44053299456132	2514	0.028811335502526
48.08989009054258	2516	0.029004475756002
48.017593976679166	2514	0.0288422869865456
50.015915872666646	2439	0.024191760730645
50.14306764578211	2435	0.0242429791234446
50.39640778017851	2442	0.0243547812597097
50.77404064666977	2451	0.0244410358272513
51.27318850936051	2449	0.0243777722085305
51.89044673712549	2454	0.0243973925409494
52.62157774377174	2460	0.0244162853869146
53.46154799154103	2455	0.0244088373494858
54.40592215130816	2462	0.024449709348329
55.449054760206494	2446	0.0243429486079033
56.58500370044282	2456	0.0243366083212453
57.80911126610889	2453	0.0243387124648448
59.11547615108318	2456	0.024435924316802
60.49819039973551	2452	0.024432714048551
61.95312813474224	2464	0.0244122829058415
63.47480305795012	2451	0.0244221573990538
65.05787236484478	2452	0.024487809877124
66.69909052940605	2443	0.0245040497598494
68.39367320677191	2454	0.024412809672313
70.13770485234429	2460	0.0244227355407121
71.92684473644903	2462	0.0243462210931244
73.75908044732358	2472	0.0243835638554734
75.63059868754355	2451	0.0244230015754923
77.53776246381605	2454	0.0244171631452233
79.4793586697763	2450	0.0243943820938598
81.45219429913075	2453	0.0243949394218678
83.45322165668702	2455	0.0243347275812919
86.26615249476873	2451	0.0243894722848925
88.32882732056669	2445	0.0243391119004739
89.6122303902389	2443	0.0244039532341243
91.70969607221582	2446	0.0244270716711325
93.8279700196063	2451	0.0242834169645452
95.96485737333022	2450	0.0243512936227686
98.1182417295533	2440	0.0243217504749738
100.28858513676252	2482	0.024024535096487
102.47396484638796	2440	0.0243219774600292
105.51903369091664	2450	0.024351726768485
106.8849827387603	2451	0.0242833557939559
109.1053721505934	2446	0.0244272301276046
112.20216057819115	2443	0.0244029817930324
113.58978060455604	2445	0.0243372437177547
115.8472331583779	2451	0.0243888445107961
118.11395730749769	2455	0.0243350373295113
120.38933782644156	2453	0.0243964338897274
122.67279913115792	2450	0.0243986334691573
124.9638018723852	2456	0.0244198864748727
128.1352500956657	2451	0.0244250231102792
130.4422166286305	2474	0.0243837606964182
131.86828085502512	2462	0.0243473965932085
134.18465608434104	2460	0.0244237283431598
136.50632096877706	2454	0.0244137844462169
138.8328966673769	2443	0.0245059155765298
141.16402359641535	2452	0.0244906154997777
143.4993597238908	2451	0.0244224673393744
146.7268197928897	2464	0.0244142071516916
148.17238722215382	2452	0.0244339890360641
150.51843933013512	2456	0.0244371601711202
153.76822786259095	2453	0.0243391399350484
155.21923120825406	2456	0.024336740367007
157.573429004024	2446	0.0243442034284435
159.9298150514024	2460	0.0244496409436022
162.279100245669	2456	0.0244096212269798
164.63911345821523	2460	0.0244187722036067
167.00058498410462	2454	0.0243996463531972
170.26880677091046	2449	0.0243805050072648
171.72697669145057	2451	0.0244416845187544
174.09144327214236	2442	0.0243573024991713
176.45645941187288	2435	0.024245918891772
179.72810771936187	2437	0.0241931985520367
178.82180439087412	2437	0.0241934918319562
176.45645941187288	2435	0.0242469396041433
174.09144327214236	2442	0.024358414179626
170.8212431829331	2451	0.0244424451592101
168.45790402490502	2449	0.0243804033386576
167.00058498410465	2454	0.024399380148137
164.63911345821526	2460	0.024418707369828
162.279100245669	2456	0.0244099268878753
159.02674263620438	2460	0.0244505280929083
156.6711650641551	2446	0.0243451647138468
155.21923120825403	2456	0.0243375415699169
152.86747925806836	2453	0.0243391091102712
150.51843933013515	2456	0.0244360827402419
148.17238722215384	2452	0.0244320938588202
145.82960945713614	2464	0.0244121208941734
143.4993597238908	2451	0.0244203277217075
141.16402359641532	2452	0.0244885836146996
138.83289666737693	2443	0.0245042681981457
136.50632096877706	2454	0.0244122400167091
134.18465608434107	2460	0.0244226287897151
131.86828085502518	2462	0.0243463744656338
129.55759522860038	2474	0.0243827143352501
127.25302226929183	2451	0.0244238138345827
124.08516479373768	2456	0.0244184679091395
122.67279913115792	2450	0.0243977322539991
120.38933782644152	2453	0.0243962329955242
118.11395730749766	2455	0.0243359641374259
115.84723315837788	2451	0.0243911607968162
113.58978060455604	2445	0.0243405518904919
111.34225824605004	2443	0.0244066671139418
109.1053721505934	2446	0.0244303680530261
106.88838437160672	2451	0.0242861801496313
104.6750533489427	2450	0.0243527359769701
102.47480522759034	2440	0.0243242569549576
99.45488200026978	2482	0.0240269667935449
97.28976238717298	2440	0.0243244684923903
95.1412375465177	2450	0.0243530056767054
93.82470778950372	2451	0.0242856088707582
90.90703619200816	2446	0.0244288394346593
88.81599527532482	2443	0.024404327556542
87.53705904779571	2445	0.0243382934137042
85.4826622239954	2451	0.0243896280249273
83.45322165668702	2455	0.0243356426516922
81.45067059620102	2453	0.0243970728280372
78.7291076640923	2450	0.0243993761919531
77.53481091966943	2456	0.0244207296936938
74.91169027184671	2451	0.0244259438196963
73.76121046112412	2474	0.0243846474879823
71.92823345689605	2462	0.0243481695795927
70.13770485234429	2460	0.0244243016817469
68.39301397809	2454	0.0244140463388069
66.06223776074643	2443	0.0245058419201944
64.44200318148174	2452	0.0244901121591706
62.88105055915469	2451	0.0244215848894126
61.955411256464174	2464	0.0244128953675634
59.96086143967529	2452	0.0244323587495022
58.60588876518006	2456	0.0244354045062022
57.32990597277941	2453	0.0243374169436804
56.584550982557865	2456	0.0243351561997058
55.447800676188336	2446	0.0243427696357668
54.4043973001517	2460	0.0244485098826247
53.46325994165788	2456	0.0244087457253364
52.62248223204749	2460	0.0244180011210646
51.89096416226872	2454	0.0243987623960539
51.27340273107647	2449	0.0243794431276944
50.7739733459558	2451	0.0244404254552957
50.396201960437175	2442	0.0243557384048241
50.07917459917245	2435	0.0242439506052369
50.01581111977018	2437	0.0241909575407435
52.01437274753551	2380	0.0208702267346415
52.129211472787375	2387	0.0208471655165983
52.35813012691659	2388	0.0209460647831376
52.69963580645015	2386	0.0209237694132216
53.15146915990387	2394	0.0208650086429686
53.7111672640786	2387	0.0209780146592462
54.66461218522998	2385	0.0210115328171755
55.13914398280881	2394	0.0208755573646156
55.99970514342881	2390	0.020945020312438
56.95260630515221	2391	0.0208964242116285
57.99253786408578	2378	0.0208170891629123
59.11521738823336	2385	0.0209440021696224
60.315993421421226	2388	0.0209797003858196
61.59026509847489	2387	0.0209066383065586
63.48198884068496	2379	0.0208355673529597
64.34200506346593	2385	0.0209404906997438
66.40536537493455	2391	0.0210123465072871
67.33521073356326	2371	0.0199900982871254
68.91270026734261	2379	0.021137305632528
70.53992333149948	2373	0.0208347220944777
72.21223174698694	2396	0.0209102936880667
73.92710637554731	2391	0.0209445709840847
75.68160317033104	2381	0.0209514292717989
77.47297801675336	2388	0.0208845587184024
79.29940446526575	2386	0.0209178144295717
81.1570693550355	2387	0.0209061629160741
83.04448491973486	2394	0.0209530976212895
84.95960967475307	2390	0.0209407131569837
86.90132184666896	2378	0.0208364823077846
88.86633602140161	2384	0.0209061093179746
90.8537880504296	2384	0.0208836320174305
92.86217212710142	2378	0.0209552562712044
94.89009236091572	2373	0.0209765667246235
96.93706481357526	2370	0.0209302972558827
99.00027357480764	2371	0.0207458556086763
101.079407010632	2482	0.0210092638294909
103.17342880477824	2371	0.020746073782469
105.28137521358694	2370	0.0209308907783819
107.40318829962892	2373	0.0209768364458905
109.53551482186025	2378	0.0209548716078546
112.5333062046426	2384	0.0208827056161135
113.83535448444616	2384	0.0209045895758868
116.86166572879355	2384	0.0208351254338419
118.17525207369832	2390	0.020942259346886
121.2265651557399	2394	0.0209553134368521
122.5502646942997	2387	0.0209090800401736
124.75390347133644	2386	0.0209207324851144
126.95603911656252	2388	0.0208866666718826
129.173611444531	2381	0.0209525016097865
131.3887193768898	2389	0.0209456494325351
133.61845547241708	2396	0.0209112776728401
135.844868697807	2373	0.0208346361984354
138.08518323497137	2379	0.0211384746786213
140.32140328574744	2373	0.019981240373391
142.57086603358468	2391	0.0210134476615521
145.7038070673657	2383	0.0209407309145822
147.9625218745846	2379	0.0208365918871823
150.21568782923424	2388	0.0209075816371089
151.58869443164568	2388	0.0209804660442654
153.85557630180256	2385	0.0209445103145572
156.11616652408102	2378	0.020817224871018
158.38807809441124	2391	0.0208965897107289
160.6531736849795	2390	0.0209470969634807
162.92911646463767	2392	0.020877412772298
165.1977501590426	2385	0.0210145683086879
167.4767771527649	2387	0.0209799892872878
169.74802653368772	2394	0.0208668971855331
172.0292295720016	2386	0.020925978541163
174.3022049531316	2388	0.0209495083218574
177.48342480336987	2387	0.0208475507020079
178.85853605191502	2380	0.0208721190846972
178.85853605191502	2380	0.0208725973799781
176.58470295800612	2387	0.0208487637109989
174.3022049531316	2388	0.0209509865667201
172.02922957200164	2386	0.0209269993289184
168.85017123705293	2394	0.0208668977012033
[truncated: 8,357 more rows]
