# Supplementary material for: High-confidence 3D template matching for cryo-electron tomography
Source: Nat Commun. 2024 May 11;15:3992. doi: 10.1038/s41467-024-47839-8 (PMC11088655; doi:10.1038/s41467-024-47839-8)
Supplement: Supplementary file 6 — Source Data [file 41467_2024_47839_MOESM6_ESM.zip › Source_data_file/Supplementary_Figures/Supplementary_Fig1/Supplementary_Fig1_Cross_correlation_vs_overlapping_voxels_microtubule.csv]

ang_dist	Tight mask overlap	ccc_masked
0.0	6562	1.0
27.559477916356137	4126	0.4259140252061858
77.68817076877724	3971	0.3977210075972809
128.77990747789494	3916	0.3660424528214006
180.0	3548	0.3173921767413791
128.77990747789497	3831	0.3662519933660363
77.68519987544978	3934	0.3931679133931116
27.55575535106228	4083	0.4240194940627065
24.284959148913035	3377	0.2722798789410264
45.90964668360767	3358	0.2831069137628064
71.71433543682424	3359	0.2764447628616476
98.4562660909412	3351	0.2805132346799733
125.53171336656663	3319	0.2758188454065981
152.73886014670077	3396	0.2704867936670377
180.0	3043	0.2490232165655513
152.73886014670077	3340	0.2744362454729702
125.53171336656663	3296	0.2725354434419211
98.45334602128058	3315	0.272016214673794
71.71338038773979	3291	0.2693851065189623
45.91143750855434	3331	0.2722276545546724
24.28721670962002	3430	0.2721559345606387
31.58644830271882	2814	0.1978182429423796
64.42602282309062	2920	0.2062039381283227
57.80911126610889	2936	0.2047988544115903
75.3968926617529	2836	0.2012321633516907
93.84096571625813	2644	0.1939412211330538
139.1993984116969	2899	0.2141350149147902
158.4616702697204	2867	0.2037636523438017
151.04497562814015	2814	0.1907943321844207
170.34156531491993	2945	0.2067180181990118
170.34156531491993	2946	0.2086702180853323
151.04497562814015	2803	0.1962448048339327
131.81413053847382	2886	0.2070295337040442
112.71182523826675	2916	0.2123988246620991
93.84096571625814	2630	0.1882078421975913
75.39689266175287	2804	0.196674580621522
37.23148298650667	2886	0.2073643472282062
42.18116235799823	2903	0.2094898423431686
31.58644830271882	2859	0.200199318072642
52.7965083274362	2579	0.1582997352351289
45.66691991278812	2613	0.1614897848351366
54.29790880501568	2558	0.1550414193889754
65.12928874812063	2644	0.1658277486248646
77.23573877063335	2580	0.1581696430438837
90.0985631256189	2670	0.1744045787322533
103.42870940099372	2547	0.15529411304778
117.05822699742892	2609	0.1672179512201833
130.8838434143663	2516	0.1502821761322703
144.83793876218235	2553	0.1634456907817031
158.87302367712545	2601	0.1590140045155679
172.95289481603712	2634	0.1609118568959792
172.95289481603714	2621	0.1620816159888475
133.02363119107304	2610	0.1561589472304949
144.83793876218232	2583	0.1629581533879456
130.88384341436634	2545	0.1528964674122316
117.0582269974289	2654	0.1728662079062962
103.42870940099372	2580	0.1564949821558919
66.92548848018312	2594	0.1721510513898657
77.23573877063333	2545	0.1530264065208809
65.12928874812063	2575	0.1656296747677735
41.13696637663386	2572	0.1517940142450628
45.66691991278812	2563	0.1590041702692672
44.62061679864184	2616	0.1613412057517514
50.38521389290044	2419	0.1345616666571695
53.36662827494868	2409	0.1315211909715639
58.87634997581072	2408	0.1338064185424308
66.28378271594688	2433	0.128194905012286
75.02465394138875	2480	0.1416932846038207
84.68180162865912	2372	0.1305577621888773
94.96994468761017	2444	0.1467701504055724
129.74444860708294	2434	0.1299438922977479
116.74069174796116	2391	0.1403328431063362
127.99403000450717	2333	0.1263129334700149
164.3246339295665	2430	0.1344285188613015
150.9412340900453	2359	0.1320302424068828
162.5322047765811	2449	0.137209601391475
174.17298767570213	2429	0.1315411195530735
174.17298767570216	2452	0.1367811909951899
162.53220477658112	2381	0.1364887204507037
126.25523267938688	2414	0.1304410108210476
139.41303353635485	2410	0.1369697064209141
127.99403000450717	2357	0.1282140792030606
93.35841109680888	2433	0.1410796024608706
83.15045272181915	2414	0.1298432442370714
94.96912538018854	2478	0.1401729305584091
84.6786870571571	2340	0.1310309224142661
75.02681379897454	2430	0.1393010956678854
66.28378271594688	2373	0.1267756737094308
58.87481854786906	2383	0.137932048819914
50.6562826819759	2341	0.1266113722622803
50.38538104846248	2392	0.1332668415467835
60.23864568781382	2291	0.1211317176155904
62.114557723881	2292	0.1122132224180179
65.70461489058235	2295	0.1241888204360665
70.74592196934988	2287	0.1177330627523167
76.95037075308775	2365	0.1198611579935255
84.05650869707263	2342	0.1219741495492646
91.85020127231516	2385	0.1200353464787442
100.16521236683111	2379	0.1277119532412396
108.8755010966547	2338	0.1149038903504055
117.8900374546174	2285	0.1194898958470711
150.50526852508818	2314	0.114762919441909
136.53923353602326	2290	0.1138797433951976
146.0696079083046	2290	0.1219265544234378
179.62960781152128	2330	0.1127644674816187
165.3947910409326	2335	0.1243663305999146
175.13342534722187	2328	0.1146436944571029
175.1334253472219	2355	0.120096284313537
165.3947910409326	2311	0.1262685918303478
155.70954217696277	2267	0.111797255642093
146.0696079083046	2335	0.1237610608180745
136.53923353602332	2304	0.1117186832941864
127.12024929346995	2365	0.1166410432585915
117.8900374546174	2397	0.1207018958925176
88.17583507331862	2348	0.1121869393598273
100.16900386305672	2336	0.1253887695193674
91.84661092537976	2250	0.1130024524509273
84.05983384326207	2309	0.1152249010146557
63.848388926887296	2305	0.1219793588195996
61.02357142758229	2221	0.1106487158472881
60.00138240673421	2316	0.1250034850473506
62.11578946618817	2261	0.1100922017952659
60.23822246235666	2301	0.1183729591399074
70.1744319302499	2256	0.1194350240626738
80.95882966173511	2308	0.1091618032043981
74.2362445396567	2348	0.1154006580996485
78.0834733060966	2352	0.1088982804880801
82.93085061381682	2363	0.108517088260153
88.61019562972575	2338	0.1171135616203913
113.89991177596582	2377	0.1156794992877577
101.87017850392807	2307	0.1250890766876886
109.20747972534416	2117	0.1062492644898071
138.13379052437975	2330	0.1086202433590282
124.84967388081462	2321	0.1240157973060823
133.01457281813822	2349	0.1109043144262233
163.67901538079855	2302	0.1126236317813472
149.8210127227702	2290	0.1108511495025031
158.38134574415605	2368	0.1052846350294366
167.00562959113032	2331	0.1168170144702772
161.68793341019352	2387	0.1104857612645839
175.66719231566	2372	0.1126552659631278
167.00562959113032	2301	0.1193458387837014
136.2082896062348	2332	0.1096334785703704
149.82101272277023	2366	0.1164843891015156
141.35415566213848	2334	0.1098262945648846
133.01457281813825	2343	0.1079237231574093
124.84967388081463	2399	0.1238982886554785
97.56553237844236	2378	0.1104926042138597
90.98301458222312	2154	0.1100566765232351
85.02474948953471	2329	0.1187702714829996
94.9654258012529	2304	0.1112011546865679
88.61304905672183	2274	0.1209346372961173
72.43890552197635	2247	0.1103886725813141
78.0838865925657	2315	0.1046720745362185
74.23593375690022	2260	0.1160821061396662
71.55390551625818	2299	0.1089169626597801
73.05943890882972	2307	0.1190312147388719
80.12989182046387	2417	0.1208005060574444
88.9604198334687	2433	0.1071434455008504
93.29659244342612	2464	0.1133973145670455
86.12831476850715	2484	0.1161166947559629
89.89850726815165	2511	0.1096983734317442
94.39243839561205	2533	0.1148552015977408
99.50730398397025	2463	0.1101753298591674
105.14689660800832	2447	0.1167523697031173
129.75918077051247	2473	0.1193314837521805
117.66628721594782	2394	0.110517150083679
144.20143192648007	2402	0.1110364124952911
131.38981299473966	2452	0.1176911046828931
159.1639030565252	2464	0.1051381437682404
145.9064255853398	2438	0.1109906145540454
153.36417101667078	2378	0.1171852911557131
160.91230288197468	2447	0.1053417070947626
170.2853638227138	2424	0.1151655749115787
176.1702801495273	2440	0.1158017372488303
176.17028014952731	2393	0.1151385008014741
168.52294153838136	2464	0.1182160589253444
160.9123028819747	2425	0.1071372805572253
153.36417101667078	2434	0.1096991092905898
145.9064255853398	2519	0.1110077075834082
138.5699719510607	2412	0.1049215707651641
131.38981299473963	2487	0.1170398512775609
124.40626079855652	2479	0.1137378896751623
100.76548984330374	2433	0.1130650362423614
111.22496823455326	2450	0.1159680196853849
105.14689660800832	2442	0.1159298769170818
99.50730398397025	2412	0.1087766685930629
94.39243839561205	2396	0.1151191692483333
89.89850726815165	2380	0.1054582041007527
86.12831476850717	2372	0.1084596996316813
80.03768323399647	2432	0.1144115916306073
81.16133832645171	2354	0.1100721204487082
82.63313590730509	2364	0.1194145443359036
90.1090139353313	2182	0.1124439630982804
90.97620040160076	2282	0.1042057569534297
92.68506688839712	2319	0.1018568749049754
95.18799868740209	2356	0.102367720725928
98.42105811814942	2297	0.0993344083584551
102.31063758959296	2331	0.1108798717806607
106.77959649277088	2327	0.1030918517012894
111.75203816001064	2291	0.104641069559588
117.15647387911046	2219	0.10921088793701
122.9275338165448	2179	0.1021553837130495
129.00657160467782	2273	0.1025903902020479
135.34152987748297	2310	0.1064862427108002
141.88637038453118	2308	0.0998161477001546
148.60028519008094	2322	0.1009123307936267
155.44682653335255	2297	0.1012099269661971
162.39303301338566	2260	0.0993980101469255
169.4085888651898	2270	0.1055079212992733
176.46502721078488	2176	0.1131869124177748
176.46502721078488	2148	0.1064692366743279
169.40858886518984	2317	0.1111432053320624
162.39303301338566	2315	0.100613143871429
155.44682653335255	2300	0.1020068392629899
148.60028519008094	2342	0.1030692169612722
141.88637038453118	2334	0.0980425377093668
135.34152987748294	2319	0.1070945341705729
129.00657160467782	2345	0.1046817682866605
122.9275338165448	2236	0.1014001116777122
117.15647387911046	2177	0.1032346812154153
111.75203816001064	2307	0.1005950151624144
106.77959649277088	2240	0.0977913174953281
102.31063758959296	2295	0.1013016005842498
98.42105811814945	2273	0.0984944654050906
95.18799868740209	2230	0.0941076584283366
92.68506688839712	2303	0.1073197158813409
90.97620040160076	2243	0.0989465904327698
90.1090139353313	2226	0.1092130852991445
100.09148641552954	2414	0.1188438345240971
100.82015279355323	2419	0.1139773476569086
102.26066344448012	2459	0.1086686653714745
104.38108975258318	2466	0.1106068346188168
107.1374264287156	2412	0.1065221795325115
110.47729194198692	2448	0.1082939791837211
127.31754279436076	2402	0.1099272898818723
118.67797596339162	2411	0.1119586941363444
123.42283594947352	2420	0.1157221089960153
144.09511987825508	2410	0.1076340631696202
133.92863726755098	2387	0.1106567394521586
139.59129013014686	2382	0.1142796144558892
145.4682361474612	2404	0.1093076416525117
151.5199950131006	2412	0.1088095074617597
157.7103095560566	2318	0.1123735015630865
178.2695114123622	2342	0.1139636460921586
170.3743816907747	2390	0.1132588136014595
176.78666055791385	2323	0.1161429175481115
176.78666055791388	2353	0.1159507283468506
170.37438169077473	2420	0.1140275501596548
164.0056005880702	2391	0.1094695848696348
157.7103095560566	2484	0.1100275781350726
151.5199950131006	2461	0.1090495373862807
129.74553951224874	2426	0.1101876003724232
139.5912901301468	2429	0.1141169134497477
133.92863726755098	2471	0.1152030746627559
128.52343917052997	2375	0.1089629426711456
123.42283594947357	2385	0.1133502528581442
107.85839960725804	2402	0.1148514286289487
114.3436389519759	2423	0.1130145773096487
102.6910783616057	2411	0.1148990762660882
101.0903345049836	2410	0.1108951056644955
104.3810897525832	2384	0.1091305599274317
102.26066344448012	2406	0.1123929764292233
100.82015279355323	2438	0.1087469645416989
100.09148641552954	2385	0.1255402339901215
113.26930466331012	2282	0.122798816981252
110.76761798223671	2330	0.1139197097692321
112.11775857083208	2297	0.1122967243325511
122.05141417090248	2284	0.1193690436211303
116.7033184815228	2319	0.1081576401046685
119.85572863341952	2329	0.1177963962714849
123.51585518806004	2337	0.1100156803486218
127.62998096416418	2332	0.1133017546724751
132.14507055848216	2136	0.1125592309588604
137.0099202597336	2340	0.1047427550878556
142.1737230736994	2258	0.1156297329298819
147.58396958196232	2325	0.1140758717505068
153.2064630492299	2258	0.1065007692239728
158.9944376203508	2200	0.1167258151862902
179.29892203065543	2242	0.1086733451950657
170.9112050802687	2279	0.1144908053292579
176.96650395688124	2312	0.1211132161529456
176.96650395688124	2282	0.1084718824493415
170.9112050802687	2277	0.1208647639447601
164.90850382455793	2315	0.1120438134784076
158.99443762035085	2309	0.1087735728410603
153.2064630492299	2327	0.1196416949757175
147.58396958196235	2332	0.1088384845472636
142.1737230736994	2306	0.1199172765655807
137.00992025973358	2374	0.1228313838830069
132.1450705584822	2116	0.1036288226778227
127.629164303035	2321	0.1205326858729748
123.51438340671191	2333	0.1103661856919664
119.85734126870211	2280	0.1096276992545885
116.7041349617343	2287	0.1178355839101072
114.10904200952484	2284	0.1027309597350382
112.1176002795994	2310	0.1156334397712889
110.76742542113882	2276	0.1165057703021751
110.08546042210936	2288	0.1111907433671847
120.07967599007932	2221	0.1298290479027032
120.71479385820965	2341	0.1173564020101027
127.5563666475682	2276	0.1168064883875189
130.73698293026342	2284	0.1188772615236995
126.2565388066576	2311	0.1164606315178726
138.42710070148206	2310	0.1245302338585915
142.83693578154072	2362	0.1184257605675701
136.51010110166916	2328	0.1184456719196666
140.76011094539598	2326	0.1154016627992771
145.34511564592705	2315	0.115134176513833
150.20743583230524	2280	0.1246242366455568
155.3146763876398	2252	0.1137546360296693
160.60277981783275	2220	0.1178589586794482
166.04622777559794	2240	0.1155847860112412
171.5829233907315	2282	0.1163417553438147
177.19084498493964	2252	0.1210016266977175
177.19084498493967	2310	0.1166342971429602
171.5829233907315	2291	0.1196713942786914
166.04622777559797	2249	0.1175271237010773
147.9291624660345	2333	0.1192194915219788
155.3146763876398	2338	0.1212893798780114
150.20743583230524	2334	0.1146157844660687
134.67640441026202	2327	0.1236093241157513
140.75814442351532	2321	0.1184726382679171
136.5119086557332	2276	0.1161356971504377
132.6414219545651	2290	0.1198948405752227
129.21040747342866	2276	0.1188040718494621
126.2553405818629	2250	0.1207804566253175
123.83210965077824	2236	0.1156233780278404
121.9723129857552	2282	0.1137726790773832
120.71521598245482	2269	0.1193121725494298
120.07953446353667	2288	0.120042188564599
130.084049397263	2433	0.1454309308309762
130.75385249656748	2395	0.1348164275292372
132.07971240678052	2365	0.1396877560124555
140.19770796794873	2394	0.1368434165098378
136.58286885864655	2393	0.140591399682571
139.67650835761134	2409	0.1374087324103325
152.39537088870946	2411	0.1421481331468984
147.28747685770074	2395	0.1355017217903183
162.17211211906184	2343	0.1389368310070082
156.4068359024929	2358	0.1334158206146511
161.38546353440802	2273	0.1305161102469266
178.1207116826722	2351	0.1328923309737648
171.87934639050442	2338	0.1319094360815602
177.28373601035852	2356	0.1448534201085753
177.28373601035852	2401	0.1321487732319732
160.60355517717045	2369	0.1404393758446054
166.5636686109342	2370	0.1334551994751038
150.9893637684445	2451	0.1364947130652917
156.4068359024929	2374	0.1359947895852772
151.69020601366813	2384	0.1388676742517243
147.28780527306904	2407	0.1422826266302392
143.26321868145206	2325	0.1379302591058298
133.69403360588484	2370	0.13620154798576
136.58352897353078	2332	0.133217542202092
134.03519865313106	2356	0.139439012842877
130.04024105183927	2385	0.1326533402197869
130.75416402188725	2399	0.1412011796026542
130.0840859934081	2365	0.138108885493613
140.08928719918438	2600	0.1729268217363486
140.80039503371785	2538	0.1524331920105384
142.20584281470255	2581	0.1709309075248609
144.27321710310193	2591	0.1586177007829264
146.95649342235615	2569	0.1655337376352348
150.1986285697981	2614	0.1680826472240669
161.8858836785615	2548	0.1564876363097424
158.09253952103757	2584	0.1594567372456421
171.57379868564476	2497	0.1568870791646558
176.64918806346503	2596	0.1652145842055409
178.22466277856986	2483	0.1498429638791062
177.4364660942204	2609	0.171470801411172
177.43646609422044	2574	0.1506491657876987
172.3482138009263	2633	0.171834375623894
167.3764278871756	2579	0.1574564085826808
162.59874557324113	2608	0.1621086862425894
158.09253952103757	2549	0.1637166158821981
153.9343133069743	2618	0.1640690576858664
144.64725499649865	2599	0.1694688706460751
142.4818233533369	2510	0.157457363273882
144.27321710310193	2544	0.1663624094938111
142.20584281470252	2540	0.1581376910736085
140.04280556824966	2606	0.1694984295220782
140.08928719918438	2543	0.1546028259774433
150.11682477690832	2920	0.215822922351861
151.04497562814018	2894	0.2058052297154315
156.7416373208989	2860	0.1946378578859011
160.3866321600078	2853	0.2038845945310822
158.9094188210009	2693	0.2028452157253207
162.92548473571813	2868	0.1994220128480252
167.44065615111614	2831	0.1929200425354204
179.40276294722543	2824	0.2064363310246821
177.41487406209592	2907	0.210153923112097
170.4082802602631	2886	0.1987579678969884
172.31806856748375	2841	0.2055716077298951
167.44065615111614	2945	0.2139872712543583
157.5249730342007	2878	0.2078848093811667
158.9094188210009	2630	0.1813721434137484
155.51940902720963	2890	0.2053498518595115
152.86747925806836	2923	0.2150042140666416
151.04497562814015	2863	0.2010343687409532
150.11682477690832	2884	0.1974640811046571
161.31172997580083	3339	0.2910876222431848
163.5674535119554	3366	0.2840763892311076
163.5675225116781	3331	0.2852114953215926
166.7754314020112	3345	0.2858376322626366
170.74329799022885	3361	0.2831502092505536
175.23696734372584	3343	0.282744207518687
180.0	3074	0.2663468478122777
175.23696734372584	3343	0.289141145532456
170.74329799022885	3366	0.2866842137215046
166.77503886297512	3366	0.2869254310621548
163.5674228456039	3379	0.2838039141188814
161.3118355851617	3351	0.2829565667552089
160.14738653876714	3414	0.2847171437825615
170.25132979838207	3866	0.3722667268912727
172.18555715990502	3827	0.3580889534751776
175.66552182779964	3834	0.3652872837518999
180.0	3678	0.359650276777021
175.66552182779964	4080	0.4099758929869481
172.18539376037808	4052	0.4126426921377295
170.00150003092307	3991	0.3967356975035651
180.0	2651	0.331749973117207
9.23079999999996	4018	0.3982071291554543
36.30452142345041	3977	0.3852631243668004
86.83736703782749	3949	0.4203579733361218
137.96900873147018	4071	0.4406332387546498
170.80440171937863	3987	0.4070433705967898
119.59415498089297	3928	0.3759155408569681
68.55409357939504	3808	0.346767311545998
19.25807290524452	3872	0.3593449695027027
30.44841117378858	3393	0.2847621876538747
54.322181844880014	3393	0.2939626422685005
80.57036903953141	3427	0.2948739164053667
107.45646915538838	3396	0.2952603244990414
134.5914316934697	3377	0.2893365152222519
161.82363142423782	3383	0.2919313552263659
170.90973379007417	3385	0.2934029483379611
143.6598718139337	3419	0.2908706693418804
116.48667678859464	3411	0.2882323167677204
89.48715896600386	3375	0.2879182686457635
62.94914331862527	3335	0.2861590281874577
37.85772096038485	3380	0.289431441810953
20.521205858714858	3368	0.2852522649769986
35.51506736340562	2893	0.2027449368341841
49.02507657433855	2818	0.1911027890369259
65.77479048570402	2947	0.2057728427358151
83.83747157979187	2957	0.2170004033842915
102.5125558552562	2861	0.2044059341622691
121.5071059160583	2792	0.1999170756026346
140.67835900622853	2914	0.2087464207177281
159.94594145017894	2882	0.1995619455523269
179.25701022818876	2864	0.1943720269781658
161.43037588191112	2879	0.2040635243028226
142.15778834851014	2936	0.208443892446251
122.97676682619236	2904	0.1981979321263613
103.96468242801116	2856	0.1942670602766445
85.25743087447026	2951	0.2139685117464328
67.13073718877142	2936	0.2060815252259043
50.23603877463074	2844	0.1901482749800499
36.35158878108148	2886	0.1974022739502738
30.009633269771303	2929	0.2169472062743521
43.22547061064837	2597	0.1502653844203497
50.64986185478136	2604	0.1590545643366392
60.773094432355485	2592	0.1536881901496444
72.4682263931036	2606	0.1603462477513046
85.08376289259012	2574	0.1604695975485715
98.25900711189227	2549	0.1594973424281094
111.78829361722757	2622	0.1697774643368237
125.54799537257756	2497	0.1523487784586077
139.4591507779624	2587	0.1637258296052123
153.4678404662591	2521	0.1507116730272911
167.5343055457115	2681	0.1648489337108361
178.373587246431	2584	0.1550092576619377
164.2847734832193	2644	0.1671629164843981
150.22859294341563	2581	0.1541590437128883
136.23849390280964	2586	0.162292071665447
122.35681107262108	2533	0.1592281728855721
108.64205186903884	2540	0.1584248951065872
95.18128951233808	2562	0.1650239889950163
82.11284010033079	2550	0.1577371834824963
69.66984849209162	2595	0.1607391763819508
58.26527584698979	2566	0.1536554989148061
48.6445655314581	2561	0.164807369326471
42.05776244997188	2545	0.1553980944368043
40.0358963409878	2617	0.1675988579413555
52.24399519505782	2395	0.1276261778234491
57.102774984464375	2419	0.1370846695664997
64.03775977328542	2333	0.1266667057532491
72.45130635924545	2491	0.1416374391379011
81.88392931994795	2400	0.1310661593834012
92.01684964491032	2430	0.1394822868716058
102.63602833568106	2411	0.1329666323991228
113.59823871672536	2401	0.1390243264840448
124.80627338049402	2365	0.1296473406413769
136.17760094552554	2380	0.131054449638108
147.67913469133967	2335	0.1324344804728136
159.2622357262387	2410	0.1285728401024634
170.8853651215623	2426	0.1371278249532603
177.4616582987365	2387	0.13553519010521
165.81443384324945	2459	0.1425278258351772
154.20000322032516	2367	0.1281840608358845
142.65710069478305	2475	0.1397293832630944
131.20298138819246	2377	0.126552602152893
119.89100843847342	2474	0.1418062458163148
108.78848616398076	2453	0.1320227857413983
97.95931225243812	2476	0.1397854222030765
87.52850916659811	2386	0.127139732301512
77.6671176647883	2400	0.1361703128788264
68.63689298683677	2371	0.1326330137682754
60.80031941952508	2349	0.1336282699170493
54.69011235699293	2378	0.1327324822636265
50.93799917931546	2351	0.1268450886507111
50.07334820077314	2387	0.1389613365346501
61.64516753580994	2248	0.1115275109122821
64.94504949266788	2282	0.1208317021014509
69.74724298129944	2334	0.1139193142351644
75.76337999802695	2312	0.1153955761555498
82.72490201553852	2406	0.1198190478562863
90.40873815761933	2329	0.1181391757054625
98.64050150600832	2359	0.1240378598112918
107.28762546802098	2336	0.1202305302782759
116.25011017988864	2351	0.1179532198095408
125.45626296322044	2329	0.1204676227003826
134.83116693946863	2301	0.1123005956156604
144.35829092350616	2240	0.1190325969409165
153.9668598523971	2250	0.1150926118901209
163.66013919820352	2321	0.1162469158030137
173.37682993707477	2279	0.1203121471821219
176.87308487622946	2291	0.117417551486734
167.14787401500848	2333	0.1230787283471138
157.43704229372682	2266	0.1141459252153046
147.8009403642198	2343	0.1207377128221472
138.23455473301777	2305	0.1135901355195397
128.80634369605264	2339	0.1151698360329127
119.5250679626886	2360	0.1179242263540878
110.47695574288409	2357	0.1194777812612857
101.69875506152448	2393	0.1196747499099343
93.31198450653908	2345	0.1146157293506074
85.40675956131666	2297	0.113291303337288
78.16932502577328	2357	0.1183190247210929
71.77937986590261	2287	0.107625371450631
66.51304024997164	2298	0.1175239221202807
62.63806857082733	2294	0.1157651417342776
60.44056119183436	2258	0.1198051395140685
60.09845232402015	2311	0.1220055436038035
71.30236973533265	2291	0.1076989554206913
73.82379615757122	2329	0.1137916101904902
77.53084506306928	2328	0.1106421637089198
82.25956670783955	2345	0.1090850030781625
87.84128563682	2316	0.1159248913330613
94.11941894824464	2325	0.1056672504582079
100.95902341980155	2401	0.1156114502245232
108.24595695832386	2299	0.1183564400795893
115.88892303134344	2356	0.109712149732067
123.81517353516313	2391	0.1213619365150004
131.96316971719324	2335	0.1076325066738013
140.27590155851937	2380	0.1091033141606073
148.7284215167738	2305	0.1171894397959023
157.2784835704882	2307	0.1060091954222451
165.8960988073594	2336	0.1102324153403056
174.5543006194267	2335	0.1124044522833244
176.7720950221993	2342	0.1082503789583242
168.11577228687378	2308	0.1206736079168732
159.4852575684753	2309	0.1108902878632196
150.9151380490059	2361	0.1093806005220199
142.4344983508606	2319	0.1169498898704882
134.07649954883112	2358	0.1016994505984674
125.8800501504702	2377	0.1159761871704783
117.89928444675328	2358	0.111195465639874
110.1760871866772	2376	0.1117842632255993
102.78845414032126	2431	0.1197483865566909
95.82349143305088	2296	0.1047526351316742
89.38847564739207	2374	0.1145267119042868
83.61833201854246	2280	0.1124337335101836
78.65381262675356	2268	0.1007923941653853
74.66790921003931	2247	0.1145998643102464
71.82770260540867	2276	0.1049205470544478
70.27495680301705	2340	0.1116391876629938
70.0967063507284	2336	0.1196136277477017
81.04605452901284	2426	0.1101843824631537
82.99541581689608	2496	0.1176126087454364
85.87127422083198	2427	0.1115017230012778
89.58147818764834	2470	0.1037993117410035
94.0234390190884	2502	0.1141953121522996
99.0940695850408	2446	0.1083348906413624
104.69650028279396	2446	0.1117243855619744
110.74365569861844	2468	0.1184618033018438
117.15945676025228	2341	0.1091161078396065
123.87852607637817	2425	0.1198216973525486
130.84510408347205	2477	0.1220000676442929
138.0116474649112	2405	0.1111034433837643
145.33738143871088	2487	0.1151355012275743
152.78693961130534	2422	0.1099121546746122
160.32914117980408	2404	0.1040692311043975
167.93590893420475	2475	0.1190122688685656
175.58130821676997	2469	0.1078788248099636
176.75932348737695	2467	0.1121856533205075
169.11019069610896	2488	0.1201012461780752
161.49583340704146	2455	0.1110860887917256
153.94193573504413	2462	0.1083069722831748
146.4761853784785	2524	0.1137287050468617
139.1292185910523	2402	0.1080377250035255
131.93568190926126	2452	0.1118781635768202
124.93543272614602	2476	0.1150016456061809
118.17488003582906	2434	0.1094673370159042
111.70842473066185	2506	0.1195029602592032
105.59988178508526	2431	0.1093423807159115
99.92363799602109	2449	0.1083315200494038
94.76510820510516	2443	0.1183730147918731
90.21981818841672	2410	0.1075960026864443
86.39025106672744	2372	0.1062321155233175
83.37964500205608	2391	0.1190351992867132
81.28250782638686	2381	0.1121239165121792
80.1728833668826	2422	0.1152052320165246
80.09302282515596	2430	0.1195260568377201
90.87914249065604	2429	0.1090241155076832
92.52470676110528	2576	0.1178282969180264
94.9686614249224	2527	0.1128589251838471
98.1480897030914	2471	0.1058360392865945
101.9898965806642	2513	0.1098902424215499
106.41702338239836	2486	0.1048578923403528
111.3533450968458	2540	0.1077274202408258
116.72695659480593	2601	0.1199165424039504
122.4719841595689	2415	0.1050343227972073
128.5292616858347	2497	0.1107620644557711
134.8462412128511	2522	0.1168631881547012
141.37644773584682	2512	0.108295851498661
148.07870146116082	2527	0.1138229384177336
154.91625052656238	2499	0.1057127191164433
161.85589574632982	2441	0.1035503608810665
168.86714670090743	2484	0.115087453326379
175.92142161883044	2421	0.1061570660347274
177.00871254457454	2451	0.1121722803090416
169.9502723850893	2439	0.1207088910572802
162.93057969537406	2451	0.1076863922920001
155.977990933794	2518	0.1120393036669998
149.1226519222508	2554	0.1110950781621189
142.3972912559024	2479	0.1034975872994716
135.83805778120745	2554	0.1135966309227752
129.48539276112135	2509	0.1120694093767807
123.38490242490316	2515	0.1092068946343192
117.58815702105652	2533	0.1205687859806786
112.15328412515824	2429	0.1065667890529128
107.14514629561472	2447	0.1044929884032323
102.63480588558616	2522	0.1171137537345597
98.69791259270536	2465	0.1028449171433812
95.4116605856195	2475	0.1080416549455314
92.8501333063034	2528	0.1124236450680296
91.07824926677674	2462	0.1038840023227457
90.1451048953492	2516	0.120500955539089
90.07806658085516	2443	0.1199052653032825
100.73851887768438	2410	0.1115571616823772
102.12523141093844	2460	0.1235814588307993
104.19478879523264	2392	0.1109517484676357
106.90398757724624	2388	0.1052123982981814
110.20095530723442	2403	0.1127974809289843
114.0288807070227	2354	0.1072569097284237
118.3292853435686	2422	0.1078488681236284
123.04455436415904	2460	0.1259525193261585
128.11965949345867	2439	0.1090675553984474
133.50315344983778	2416	0.1090069140020249
139.14758461217292	2419	0.1123242068732546
145.0094932255569	2364	0.1061074114587173
151.04913056275234	2430	0.1150049797125644
157.23001012251265	2420	0.1066942611687195
163.51836719810208	2323	0.1035161477819506
169.8825755829849	2424	0.115570692951723
176.29254935683505	2346	0.108022344914449
177.2808568135647	2356	0.109243692667721
170.86644472296337	2415	0.1176192948900151
164.49326806344934	2340	0.1079667741671483
158.19122907608332	2419	0.1094041511990528
151.99167793895154	2438	0.1119288628303191
145.9280117969897	2437	0.1082898314998194
140.03626173900537	2439	0.1096764391215304
134.35564239726386	2452	0.1133712474407063
128.92901904908587	2461	0.1105968479888933
123.80322053900316	2470	0.1191274488447373
119.02909415423804	2355	0.1064555958221858
114.66116559082592	2421	0.1066912539542115
110.75674425904548	2430	0.117864667897537
107.3743200896746	2343	0.1027653273880257
104.57115729642106	2376	0.1063439451298354
102.40012428883026	2392	0.1173431255311298
100.90600596148568	2366	0.1014064225586997
100.1217802459183	2450	0.1133894741847753
100.06551223726882	2516	0.1185260520183699
110.64245036010328	2351	0.1101368642495986
111.90805637626993	2314	0.1206660109313754
113.81900722805058	2264	0.106109688414788
116.338556980199	2281	0.1118168905800967
119.42219835236423	2287	0.109687006742511
123.01985781561002	2290	0.1084970320629453
127.0791017206472	2336	0.1164660506459592
131.54574591135352	2310	0.1113427664840318
136.36777992116626	2293	0.1108877111614384
141.49591764535955	2317	0.1228353039415412
146.8816282883237	2235	0.1101124091840283
152.47471988129084	2237	0.1115050668120765
158.24370470127678	2284	0.1109878370635819
164.14371841259478	2209	0.1024184417106804
170.13708393497012	2293	0.1156653557799793
176.1876120915293	2296	0.1062209585846034
177.73994897699896	2266	0.1138578580938474
171.68619149953057	2328	0.1194414262004854
165.67474740578265	2287	0.1058585632502278
159.74724503481437	2299	0.1126702881951862
153.94092897413117	2288	0.1092706280020542
148.2949140092858	2310	0.1043821288234546
142.85063811779042	2345	0.1150928664493036
137.6569815658057	2353	0.1126996835623685
132.75101923180998	2310	0.1185968213443485
128.1874466558758	2342	0.1154939674746239
124.01820857030654	2259	0.1056022660482242
120.29661245164822	2326	0.118082936143221
117.07864821284448	2288	0.1076671631460438
114.40924135928014	2250	0.1061778973922194
112.33802330627294	2229	0.1168272596316746
110.90378695827044	2256	0.1057594612056926
110.13498394769816	2285	0.1138045770285232
110.04743590822731	2323	0.1164699268708143
120.55441636670002	2252	0.1134753486083641
121.70219470574324	2280	0.1301963077001258
123.45482030808644	2269	0.1132645042059641
125.78116483395075	2244	0.1139423408299704
128.6422338181153	2242	0.1149460215811028
131.99336846403423	2226	0.1104602093097003
135.7863706310153	2298	0.1242036644162586
139.97134619207355	2301	0.1128917314312933
144.49815366203742	2288	0.1179023532023776
149.31962683098126	2273	0.1185497045391617
154.37890254258414	2187	0.1143644063187717
159.64556984845476	2263	0.1230450980050655
165.0563961089663	2230	0.111380283939347
170.58753287026968	2212	0.1192558998466684
176.17753080478283	2191	0.1152393724078649
178.19482408459862	2225	0.1145986200332677
172.59020554251794	2261	0.1235799207567282
167.02960253012412	2254	0.1106550675265654
161.57423450032408	2272	0.1178324335319668
156.24731651920476	2298	0.1144680933451562
151.1117199416548	2283	0.1160656112120342
146.1948815432579	2332	0.1218668588530696
141.5615899474173	2321	0.1176841305795885
137.24433066601455	2309	0.1286113975062171
133.30834016169197	2259	0.1153223973795894
129.78979807483313	2247	0.1143961160217178
126.75014564795237	2291	0.1180535854242932
124.22478283041548	2268	0.1117060069858452
122.26391437991217	2253	0.120750543378789
120.89480172289808	2254	0.1132556693543295
120.1472877142179	2294	0.1139066338645836
120.03283913898102	2320	0.1195415302372617
130.49765234014046	2352	0.1335540812287942
131.64065223353742	2418	0.1457820564318494
133.4219115733691	2356	0.1263877658307056
135.80690546747596	2363	0.1368594906124161
138.75165260696613	2381	0.1312747587767106
142.205114476228	2429	0.1411919270807131
146.11150675560114	2326	0.1293147529873302
150.4126624540081	2426	0.1396253921780137
155.04973455664853	2312	0.1288084660821842
159.95770790755387	2344	0.1350888586314257
165.08549875610606	2298	0.1296725541575943
170.3711924709308	2272	0.1341273530390287
175.7532841297494	2349	0.1299515347987229
178.8164275774182	2348	0.129426014522709
173.3983927695682	2344	0.1388235655249216
168.04899591207476	2379	0.1247080669760772
162.8291078775071	2404	0.1383978886513541
157.7882353770977	2377	0.1285746970354132
152.98910380411456	2414	0.1421009421427131
148.49451786561772	2412	0.1339015836467626
144.35727420020572	2355	0.1455576255249509
140.64036384856453	2353	0.129539548296465
137.40137392470731	2311	0.134947934336094
134.6962115328629	2270	0.128719302363602
132.56892503505492	2350	0.1319414587937021
131.062017263643	2346	0.1349634369600597
130.20566313280474	2383	0.1318715137010997
130.01595946756737	2341	0.1383978837491122
140.44344562312745	2580	0.1573399936219942
141.5848590293542	2542	0.1598452763654796
143.40240394583066	2526	0.1577208062041415
145.85500576562757	2541	0.1530437444941081
148.88953369563842	2562	0.1622217288410913
152.4435372619358	2498	0.1597004126192217
156.44791953717572	2569	0.1717194093855341
160.8292646381122	2564	0.1506248690589187
165.51166040838947	2552	0.162058983418434
170.41797351800764	2505	0.1500301905395539
175.47062234965412	2551	0.160105897042458
179.40805141095916	2551	0.1541136121280041
174.29568250297623	2590	0.1575204419752861
169.2699109077066	2608	0.159442425603042
164.40839377824835	2600	0.1568303359633009
159.78865491825485	2589	0.1621265643615071
155.48763140304015	2586	0.156007375387831
151.58079222237018	2563	0.169448485382074
148.1407381704844	2548	0.1542415383548337
145.23525499803185	2537	0.1644009557569546
142.92488740593478	2503	0.148331347583223
141.26022195776602	2516	0.1682203800385917
140.27918707562657	2558	0.1529633970891087
140.0047573541212	2552	0.1658920590129477
150.43114879420156	2893	0.2046857745824444
151.77825329031785	2827	0.1942039621681464
153.9933642185926	2874	0.2050352793646149
156.99868825069876	2917	0.2088682935070112
160.69259988833218	2821	0.2012503044457988
164.9555030309531	2884	0.1944659879340814
169.65531077174057	2865	0.208130192382469
174.65197655472258	2871	0.2016710787283337
179.80091778541242	2896	0.1991720624816109
175.04448856995316	2846	0.2021188184941342
170.03093746898293	2896	0.2134934763715593
165.3032474764493	2884	0.1996924731989778
161.00192196142706	2870	0.2055974364151671
157.25980681729436	2897	0.211488757836241
154.19764380250922	2880	0.2127470123302995
151.91864887224892	2854	0.1953479831693294
150.50265083193676	2905	0.2004998234253881
150.0006917455881	2953	0.2099322185058397
160.40820998807877	3390	0.2880026099972901
161.9479821605985	3349	0.2861984801009484
164.53960163956944	3347	0.2865617804256015
168.02426655648983	3341	0.2944429433913735
172.19511630126442	3363	0.2895917879201709
176.8080256611425	3330	0.2901786299214162
178.3987692631878	3331	0.2914803127266008
173.69594106684295	3347	0.289199312115088
169.35021874725135	3393	0.2901693169216554
165.6109126705662	3339	0.2960140242762094
162.70159953157733	3372	0.2896163602525269
160.7973458617184	3400	0.2921899159194676
160.016413658353	3426	0.2925538707650549
170.4624774630175	3842	0.3779960961591798
172.71308954892507	3952	0.3894623785316868
176.40407431107337	4015	0.4163888190948237
179.19634597632697	4017	0.4187217402853647
174.95492081195584	3941	0.3925167281605892
171.7084868185603	3891	0.3712185536028178
170.10348459850695	3824	0.3643533846737543
180.0	3981	0.4204556158223859
18.462000000000035	4040	0.3826151774573922
45.23840024990138	3840	0.3615981045816409
95.9997406399988	3860	0.3521537170475021
147.16101161149118	3922	0.3793694585344767
161.60886415889965	4032	0.4056875636916484
110.4124350329911	4075	0.4273937085085678
59.44919280102699	4015	0.4199719683929481
12.345041334384456	4013	0.3900914325292777
37.85670737147435	3403	0.2922815613828656
62.949897778371	3384	0.2861928177061756
89.49084153643382	3405	0.2877439668112042
116.48256530729952	3352	0.2871752930357393
143.6626246546556	3432	0.2887632726191175
170.91249098096392	3395	0.2911387677851462
161.820875059783	3382	0.2931953155612644
134.5886817465271	3464	0.2934549354034822
107.460570580124	3425	0.2921602343616366
80.56670864447744	3365	0.2877057602498556
54.32144198652586	3410	0.2840821078208946
30.44931135838148	3415	0.2830327445413991
20.51960286291333	3383	0.291041335665453
41.12684432639247	2941	0.2138458311337548
56.51566748310046	2884	0.2047236109527351
74.00588226946793	2836	0.194188214069828
92.40399353631491	2917	0.2019052358040274
111.25071614897638	2942	0.213391038227212
130.33961609129454	2900	0.1965405452128469
149.56313558897793	2874	0.1933445594269313
168.85641401750908	2930	0.211498666188998
171.82683428467053	2893	0.2057425652533418
152.52719654742916	2848	0.1911247078230903
133.2893870789764	2893	0.2059962715985854
114.1742623926423	2975	0.2073304080986152
95.2803622158044	2925	0.196753046475284
76.79268938612468	2810	0.1952964593107012
59.1132796576215	2935	0.2086659337305251
43.2631821152471	2955	0.2062551847211505
32.09467246610913	2896	0.194357760451432
31.144203520024856	2871	0.1988766766255617
47.39549138025322	2632	0.1637896980740477
56.6445377534501	2564	0.1526913810912185
67.83424160627301	2646	0.1612058523295565
80.15055569084123	2509	0.1587548746707099
93.14121361954204	2605	0.1705991875935863
106.55235965257124	2549	0.1573635335444039
120.23466689435332	2575	0.1623107026235039
134.09501888336564	2545	0.159492929018147
148.07150021298824	2523	0.1552535989288668
162.11985216785607	2567	0.1537027640553899
176.20561309800115	2571	0.1589652067336496
169.70093316687726	2647	0.1628102025258009
155.62855749408163	2519	0.1521492445212759
141.60864579108502	2626	0.1696370728404964
127.67943065746144	2483	0.1516319378775859
113.89209006107176	2652	0.1590784123300544
100.3207484921068	2557	0.14972507229975
87.0803253401647	2657	0.1663307496799985
74.36029398215904	2542	0.1519797899271941
62.49055642372907	2566	0.1593074790281054
52.0660124455636	2580	0.1540346401974148
44.1313606634099	2507	0.1562166131698178
40.19499585009758	2590	0.1585366441198122
41.415478092461285	2564	0.1516618941723458
55.49411604361672	2457	0.1322825919241141
61.90863862741926	2368	0.1267656730514096
69.95841213614817	2393	0.1301579520460169
79.1414284281959	2434	0.1272583388449268
89.10233635977644	2372	0.1321566996769321
99.60145099432587	2423	0.136317517942889
110.47791395848876	2366	0.130383722370341
121.62283851857444	2454	0.1352176290113148
132.96099695811552	2376	0.127594853397804
144.4238458795762	2369	0.1333470360288116
155.98747175515447	2322	0.123955378998523
167.60880368321162	2416	0.133678948319894
179.2495783186436	2352	0.1268267897660865
169.0988960902971	2441	0.133928488090255
157.47235920961276	2454	0.1272976921553859
145.8995732305799	2411	0.1358297964896519
134.42281214806405	2430	0.128625388664983
123.06552236731476	2395	0.1351793283111395
111.89069827249132	2399	0.126690791709118
100.98056500011845	2391	0.1300276352116215
90.42285351132236	2468	0.1355394737792673
80.37924052991188	2424	0.1240017052510595
71.07755837618475	2471	0.1350160266174409
62.8622990584453	2342	0.1259658373723454
56.20355127521785	2414	0.1340785916845442
51.72088930171018	2356	0.12601067321247
50.00641471765295	2371	0.1404838679044035
51.33669673740923	2396	0.125480417387069
64.23410574636128	2316	0.121144845597897
68.7877932348773	2403	0.110609954981989
74.60694462959151	2327	0.1171429973947216
81.41669167433966	2321	0.1189261176642598
88.98509739206811	2349	0.1115165345322313
97.12938520232989	2342	0.1215588601612795
105.7101584394058	2361	0.115179999251923
114.62223624513445	2293	0.11849758332447
123.78599653177064	2343	0.121237793212181
133.14458897875255	2349	0.1124077347636558
142.6334505982804	2297	0.1206869834285697
152.24385169057584	2299	0.1068700426451523
161.9098756956813	2304	0.1112254736424104
171.63840728790865	2296	0.1156483921160342
178.6299586919264	2318	0.1132069374209954
168.88434269900785	2309	0.1206867168613129
159.18324777451005	2352	0.1164832243853277
149.51763500616025	2330	0.1196140506100734
139.95031960621816	2314	0.1175310573830629
130.48070081962237	2298	0.1113214412208108
121.18302733374205	2340	0.1177965968625313
112.07531711908516	2354	0.1100380016807718
103.25552778408364	2375	0.1196972164177455
94.7784222324406	2324	0.1163797298466621
86.78787765439642	2342	0.1092719383961192
79.40638587367779	2365	0.1226491465648924
72.85630877214696	2319	0.1071266105190437
67.36012932302542	2282	0.1175330940690856
63.2197866186996	2315	0.1111889235783555
60.70081578504261	2266	0.1123400468787178
60.018911326825496	2314	0.1194854228761981
61.2335791900586	2287	0.1128254412207017
73.43131716369751	2353	0.1192431751231404
76.99478145756143	2379	0.1083194205747722
81.6024714012576	2325	0.1065226125422939
87.08401040497694	2341	0.1132384950411196
93.28095693490984	2372	0.1069916938473878
100.05480222232788	2357	0.1145535789137335
107.29054111020938	2360	0.1141454028345825
114.892368030006	2372	0.109646709164724
122.78461403712336	2403	0.1181094590865256
130.90710709869774	2371	0.1085640112585625
139.2080389788396	2348	0.1087135138270518
147.63775196924988	2335	0.1113059242570967
156.17705423001397	2306	0.1003057388345066
164.78756045050923	2311	0.1067954041819501
173.44198915206167	2326	0.1072250813701629
177.8850083080296	2382	0.1057332404865592
169.21797246640335	2316	0.1148213106064781
160.58983539023305	2356	0.1074369097317221
152.01040929720887	2400	0.1127940611318113
143.51653480534625	2343	0.1105886038014162
135.14076337602935	2371	0.1061617206562675
126.9211603362601	2380	0.1146172829386349
118.90330123315265	2310	0.1070811371344301
111.14991234379364	2339	0.1095400372619057
103.71473937959196	2446	0.1165876591651836
96.68999963808253	2321	0.1049798840278135
90.18021215164414	2351	0.1092731253746014
84.31225754250646	2316	0.1111098711683714
79.23968292894733	2274	0.1010382245959022
75.11865557594923	2299	0.112421481542454
72.12269343029114	2315	0.1011808157689624
70.39846100845408	2276	0.1098241400670489
70.041530993925	2377	0.114356359181905
71.07282381075197	2325	0.1081462801501481
82.81161527448583	2415	0.1192937576426016
85.61930500866687	2447	0.1124292604997852
89.26894017881362	2369	0.1094171887264366
93.65834500612914	2455	0.1114042389425884
98.68418915777836	2416	0.105451468860141
104.24896193018724	2458	0.1100366151776982
110.2647676191947	2441	0.118534550771532
116.65467807693156	2471	0.1085033161399904
123.35252504682198	2428	0.1160534415383387
130.30185733000928	2488	0.1174396818811242
137.45455182298173	2434	0.1056119214820788
144.76936322132758	2435	0.1142040263618396
152.2105545783611	2419	0.1100532807042241
159.74666340828853	2356	0.1029198878379485
167.34940937022589	2416	0.1110798392125636
174.99272492261167	2412	0.1035985030548598
177.3481208620693	2450	0.1083626226538962
169.69733951227528	2489	0.1235066765752588
162.0794169521244	2406	0.1106337085334949
154.5199197029169	2440	0.1107692870236906
147.04634918941792	2460	0.1147771813914563
139.6890789613892	2451	0.10741619215128
132.4824064921321	2462	0.1071722349477327
125.46574266622784	2469	0.1074508610444265
118.68494248055327	2444	0.1067588609083872
112.19374060761652	2515	0.117006019493952
106.05518170222471	2444	0.1096240315177564
100.34281117763727	2397	0.1062799665655862
95.14120613233902	2411	0.112980175886722
90.54519283620812	2401	0.1066239702398372
86.65689702744808	2363	0.110556836267887
83.57979588203834	2403	0.1114567560495512
81.40946840674894	2383	0.1053857421219512
80.22196022890226	2404	0.1087010843692339
80.06229946121783	2414	0.1155869078963374
80.93673765135388	2392	0.1119488171573512
92.36915846154972	2441	0.1150165144711584
94.75379134072668	2452	0.1095460046271677
97.8791811098512	2503	0.109536239527396
101.67278224424206	2486	0.1082770405482357
106.05764704381612	2511	0.103868921325273
110.95744161748242	2442	0.1089304221716193
116.29985516772491	2544	0.1146991966469447
122.01851416770477	2504	0.1102645892233441
128.05373236252385	2451	0.1104866075330319
134.35246811996748	2483	0.1125935184780762
140.86780524123375	2468	0.1086981466375161
147.55818710204124	2518	0.1104382192408303
154.38655270402688	2495	0.105010828653399
161.31946020570464	2455	0.0998200078894122
168.3262398956357	2526	0.1119336955030594
175.37819068234094	2474	0.1043473150615556
177.5521825532822	2449	0.1119278964490113
170.49190279324876	2477	0.1142775238067174
163.46824269369924	2436	0.1095864291659649
156.50945280576903	2491	0.1132072496001439
149.64551378430187	2531	0.1102842940069372
142.90892649489282	2478	0.1040620529878716
136.33554619727093	2506	0.1082052911877757
129.9654528657857	2531	0.1075684947253105
123.84382572064791	2503	0.1083965219942628
118.02175175577324	2544	0.1140721137227319
112.55684122126952	2443	0.1087263740879732
107.51344668336276	2434	0.1065288550479929
102.96219500834675	2491	0.1120206397951507
98.97847116715153	2485	0.1033276275792838
95.63949524810285	2451	0.1106172712318288
93.01979011393816	2503	0.1129245007505969
91.18521455295962	2415	0.1023277252421568
90.18631021928915	2473	0.1066712270281084
90.05228046315914	2522	0.110033206370195
90.78713889953868	2446	0.114071108383161
101.99391292205506	2410	0.1199010360533292
104.01237056804096	2425	0.11191218892554
106.6741474331258	2459	0.1088875993615365
109.92790219448857	2447	0.1134800688421742
113.71707899240624	2417	0.105568724115023
117.9832274387702	2424	0.1068928188755007
122.66859507420322	2426	0.1160725027671729
127.71791101931544	2448	0.1137667372434728
133.07943159577206	2434	0.11401070857506
138.70539374126528	2416	0.1131225449620489
144.55203799814217	2375	0.1123151308456051
150.57934466754227	2314	0.1161913392161661
156.75059481873785	2348	0.1125352458808751
163.03183486124206	2359	0.1029104496599065
169.39129533011746	2339	0.1163611839140401
175.79879319242508	2342	0.1119971832994374
177.77486797519316	2394	0.1117779855720116
171.35849524593024	2392	0.1164204062851309
164.98110180596362	2436	0.1130135983061923
158.67250342287974	2426	0.1124515099220917
152.46391765224024	2418	0.1133747891345182
146.38856317256923	2414	0.1121006747376296
140.4822483789492	2395	0.1104898581113505
134.78392516390568	2392	0.1082051544249691
129.33616452607825	2408	0.1086298402223026
124.18548459800957	2425	0.1196634214622521
119.38242982139757	2438	0.1135303976363803
114.98126677002142	2413	0.1084635578266941
111.03913789276405	2388	0.1123741955111107
107.6145173168562	2382	0.1134282126161619
104.76486715653556	2426	0.1081889657254719
102.5435204048187	2346	0.1143962442486493
100.99601881130069	2372	0.1078725087310685
100.156370379762	2379	0.1100699490554464
100.04387147718298	2381	0.11546220768885
100.66115447273916	2419	0.1146494168205645
111.70919867009816	2288	0.1146678866613251
113.53908163645848	2315	0.1117734460765532
115.9831746242896	2316	0.1091093659097239
118.99724148227024	2264	0.1099842859892934
122.53194937078968	2274	0.1084769954334111
126.53468178058203	2290	0.1077912567119832
130.95243175707972	2313	0.1142824498492483
135.7317844136723	2325	0.1127157670632691
140.8225489515889	2313	0.1105076823187387
146.17777640657297	2276	0.1116437338750438
151.75135198505896	2265	0.1105550479422501
157.49534749971136	2278	0.1094309591425955
163.3806931598045	2220	0.1122793809085263
169.36413055925084	2270	0.1037098066379495
175.40930972519595	2199	0.1089567668892782
178.51910973324146	2309	0.1089723724160336
172.456029611686	2268	0.1099154386540356
166.44214583654733	2281	0.1082510348187147
160.5018238079549	2324	0.1129645808675178
154.67781509322634	2298	0.112536891940333
149.0089673921083	2293	0.1094697003772479
143.53639863645424	2316	0.1109667367067772
138.3038552882354	2267	0.1122921676285702
133.36242415237888	2367	0.1118149081616915
128.7520558194406	2312	0.1141178066071142
124.52925629785972	2351	0.1128729076101711
120.74722818034452	2379	0.1126176435717193
117.4592888363321	2313	0.1122352248117723
114.7192122343462	2315	0.1090567858630776
112.56888393683472	2302	0.1076862171830562
111.0510824834554	2269	0.1049933008207176
110.19572942335054	2303	0.1083143793258016
110.02036625792158	2289	0.1102293554563504
110.52865216007127	2333	0.1095066356872195
121.45094046391182	2275	0.1175223607492909
123.09705735707732	2254	0.1189022507525109
125.3231205484676	2245	0.1195060514602488
128.0913869037699	2259	0.1129851068445737
131.35805219966588	2268	0.1147743081890677
135.0754075438649	2238	0.1131675616253499
139.19374424847004	2282	0.1133674313295635
143.66287768312876	2303	0.1229704650601339
148.43324587912733	2309	0.1135787435415073
153.45888360465395	2305	0.1218854192175232
158.68399096432918	2257	0.1110434340100531
164.08005602547132	2194	0.1116599486408502
169.5846550495883	2237	0.1185612195704433
175.1752897199348	2225	0.1093555827262859
179.20901884514018	2238	0.1197476464087693
173.589088182134	2263	0.11247950577336
168.02565642347682	2243	0.1207012186865945
162.5403426252279	2278	0.1199620457068895
157.19494135863965	2313	0.1123386167876209
152.01420515177827	2339	0.1179577008555855
147.06183505792796	2279	0.1134456367483932
142.36733784666035	2346	0.115383048828672
137.99599917115242	2344	0.119485552308086
133.98214620371044	2309	0.1173713931600301
130.39015843201437	2288	0.1220685826059254
127.25662813427	2243	0.1167681845221872
124.63944571634994	2238	0.1138119628242047
122.57166616249091	2239	0.113899091881965
121.09622496671842	2261	0.1119608413694888
120.23470246690351	2277	0.1142244146920103
120.00630457640216	2283	0.1134685724496874
120.41458644932332	2285	0.1216630479252965
131.2524367302089	2369	0.1364220386907557
132.85676721476992	2367	0.1390939579247438
135.07558999160247	2293	0.135966135529162
137.86738760746823	2337	0.1279380911082112
141.18286988183672	2341	0.1334257642064196
144.96737068976608	2380	0.1309245958376046
149.16296440392466	2333	0.1363587320064004
153.71054511172386	2380	0.129876867888352
158.55117309061797	2355	0.139084613493542
163.62005964835106	2334	0.1266907730798774
168.86703546876342	2316	0.1344007115739298
174.23070712864978	2333	0.1283168448690064
179.6500745804007	2289	0.1327654809367868
174.92273425167053	2361	0.1279630515540292
169.54823737063717	2338	0.1347790007877758
164.28313302099264	2330	0.1290220643285279
159.1887267404133	2382	0.1307910205043877
154.31539252769085	2341	0.1310196462806044
149.7264005202867	2355	0.1347075263358706
145.48469015672086	2338	0.1353963837789271
141.64323259377596	2320	0.1397215744859788
138.26372135670357	2337	0.1399892720608223
135.40138969527305	2339	0.1334450032740016
133.10793151358115	2275	0.1384466447100339
131.4224611350164	2297	0.1288008651289711
130.37991342908128	2405	0.1369320271662027
130.00139491413665	2315	0.1322890184890775
130.29410824710584	2377	0.139604999786044
141.06407929885432	2499	0.1538853235490229
142.62571069818938	2545	0.1692660098452203
144.83976605136382	2516	0.1523686473284284
147.65743550770597	2475	0.166327813453267
151.01952556825398	2555	0.1574085707572052
154.85919628023032	2601	0.1662222835607136
159.10444743984115	2579	0.1594313576058972
163.68014634890628	2506	0.1586222820263316
168.5095122150319	2533	0.1535689515397003
173.5150725948345	2439	0.1538791199754475
178.6191750483625	2525	0.1580926758875155
176.25582466608068	2499	0.1512432703065301
171.18755894915614	2577	0.1622774932498082
166.25368410869385	2526	0.1513559009175391
161.5318093585474	2570	0.1648742342984559
157.09917587164313	2514	0.1535546589058136
153.03195317278647	2578	0.1671396453455231
149.40404599208284	2550	0.15897676595406
146.2853556125071	2522	0.1671593300975299
143.73952280906838	2525	0.1573406258772227
141.82129236971983	2508	0.1558224941379424
140.57376358273035	2558	0.1566892969345811
140.02589125368837	2501	0.1575838371749152
140.19063400071667	2567	0.1658279200537576
150.94122628835856	2811	0.1964349961708271
152.69688683209037	2886	0.2162391923770701
155.28797318749912	2865	0.2065977109400689
158.6249735975218	2823	0.198016101387639
162.5972447397199	2885	0.198863649617301
167.07879335858885	2900	0.2110596025577609
171.93336339717226	2870	0.1992151684636935
177.01845271715126	2844	0.1980107456415226
177.81173018626228	2843	0.2044744616740274
172.7040726115916	2908	0.2114594515033584
167.8046639557186	2861	0.1971532146551254
163.25668102894505	2859	0.1992247773205509
159.1975735559396	2891	0.2095717712047528
155.75521971148245	2878	0.2161075898472857
153.0429895966559	2904	0.1959475789091458
151.15402920811232	2863	0.1994851926507839
150.15548380147325	2855	0.2101935619040974
150.0836712129614	2878	0.2011529158571761
160.79728706212933	3354	0.2748809184254042
162.70166978942484	3333	0.2744965655699566
165.61137339611838	3258	0.2772615283599828
169.34959965090343	3350	0.2767011469594532
173.69640296306028	3288	0.2828278630824539
178.39925394921127	3298	0.2782514337623405
176.8075455556853	3361	0.2766114902420918
172.19466794853534	3347	0.2787829558103619
168.02485281427525	3383	0.2776594024533902
164.53918049222207	3380	0.2853613862138158
161.94792186149004	3316	0.2785345798771421
160.40825228655166	3352	0.2766734671073227
160.01636253746148	3377	0.2787798533370217
170.73559317360213	4010	0.4134851900847014
173.2878018038177	3955	0.4091771783913168
177.1658353195338	3837	0.3729980889069452
178.39783051515292	3877	0.3618871428695671
174.27684699094996	3830	0.3673197930927133
171.28530263910412	3883	0.3813409113503449
170.02004737033457	3997	0.4047512678458397
179.99999915728304	4416	0.4868376312234596
