# Supplementary material for: High-confidence 3D template matching for cryo-electron tomography
Source: Nat Commun. 2024 May 11;15:3992. doi: 10.1038/s41467-024-47839-8 (PMC11088655; doi:10.1038/s41467-024-47839-8)
Supplement: Supplementary file 6 — Source Data [file 41467_2024_47839_MOESM6_ESM.zip › Source_data_file/Supplementary_Figures/Supplementary_Fig3/In_silico_membrane_results/id_29.csv]

ang_dist	cone_dist	inplane_dist	common_voxels	ccc	ccc_masked	Tight mask overlap
0.0	0.0	0.0	44473.0	0.99999998202937	0.99999998202937	8961
25.79035535833872	1.9999999999999472	0.0	41565.0	0.9857034637613382	0.9857034637613382	8931
77.1648825052285	1.9999999999999472	0.0	41537.0	0.9864548033653376	0.9864548033653376	8947
128.57840496893516	1.999999999999765	0.0	41543.0	0.9864975086343644	0.9864975086343644	8939
179.0001523087091	1.9999999999999472	0.0	42177.0	0.9806927298264988	0.9806927298264988	8961
127.57859338413836	1.999999999999765	0.0	41543.0	0.9864975246734912	0.9864975246734912	8939
77.16188368021585	1.999999999999765	0.0	41539.0	0.9864581255842176	0.9864581255842176	8947
24.789552386520025	1.999999999999765	0.0	41563.0	0.9857037603507308	0.9857037603507308	8931
15.372510855616635	3.99999999999995	0.0	41535.0	0.8785204126347874	0.8785204126347874	8065
41.72167766546465	4.000000000000042	0.0	41585.0	0.8779483487304439	0.8779483487304439	8077
69.3320665770555	3.99999999999995	0.0	41557.0	0.8780501912210603	0.8780501912210603	8067
96.98482810150264	4.000000000000042	0.0	41551.0	0.8782670015059328	0.8782670015059328	8075
124.65663040009676	3.99999999999995	0.0	41595.0	0.8779636341151767	0.8779636341151767	8073
152.32720384442453	3.99999999999995	0.0	41547.0	0.8779289022176916	0.8779289022176916	8069
180.0	3.99999999999995	0.0	42365.0	0.8724095709379859	0.8724095709379859	8091
152.32720384442453	3.99999999999995	0.0	41547.0	0.8779290951707951	0.8779290951707951	8069
124.65663040009676	4.000000000000042	0.0	41595.0	0.8779637508913871	0.8779637508913871	8073
96.98183136110872	3.99999999999995	0.0	41551.0	0.8783007242385873	0.8783007242385873	8075
69.33106846120835	4.000000000000042	0.0	41557.0	0.8780634963926617	0.8780634963926617	8067
41.7236680377628	3.99999999999995	0.0	41589.0	0.877985325479798	0.877985325479798	8077
14.41334477979677	3.99999999999995	0.0	41535.0	0.8785312292326972	0.8785312292326972	8063
11.210214992188776	5.999999999999965	0.0	41569.0	0.7473105270221622	0.7473105270221622	7529
29.0346671329047	5.999999999999965	0.0	41553.0	0.7473912674284938	0.7473912674284938	7541
47.72476173539637	5.999999999999965	0.0	41549.0	0.7473710115510185	0.7473710115510185	7531
66.55598791851568	5.999999999999965	0.0	41557.0	0.7477286843182849	0.7477286843182849	7537
85.43345780176976	5.999999999999965	0.0	41513.0	0.7472958643720803	0.7472958643720803	7529
105.329999290822	5.999999999999965	0.0	41527.0	0.7474794046336409	0.7474794046336409	7539
123.244967058074	5.999999999999965	0.0	41531.0	0.7475530590842705	0.7475530590842705	7539
142.16390158101436	5.999999999999965	0.0	41615.0	0.7479196769846236	0.7479196769846236	7529
161.07620917369422	5.999999999999965	0.0	41527.0	0.7476262343034232	0.7476262343034232	7539
180.0	5.999999999999965	0.0	42369.0	0.7421124215173137	0.7421124215173137	7547
161.07620917369425	5.999999999999965	0.0	41527.0	0.7476251349871387	0.7476251349871387	7539
142.1639015810144	5.999999999999965	0.0	41615.0	0.7479185781669829	0.7479185781669829	7529
123.24496705807395	5.999999999999965	0.0	41531.0	0.747552962991856	0.747552962991856	7539
104.332182538091	5.999999999999965	0.0	41527.0	0.7474767802103459	0.7474767802103459	7539
85.43046674332143	5.999999999999965	0.0	41513.0	0.7472943464223635	0.7472943464223635	7529
65.56458980000072	5.999999999999965	0.0	41559.0	0.7477480687087067	0.7477480687087067	7537
47.72674492854341	5.999999999999965	0.0	41551.0	0.7473695694213378	0.7473695694213378	7529
29.033689171407744	5.999999999999965	0.0	41553.0	0.74739157409461	0.74739157409461	7541
11.207091174994016	5.999999999999965	0.0	41567.0	0.7473198808248603	0.7473198808248603	7529
10.575982325058115	7.999999999999981	0.0	41501.0	0.6397338010844887	0.6240550351793867	7093
22.24070166135166	7.999999999999981	0.0	41553.0	0.6266891040984303	0.6244962694477635	7091
35.499845543901806	7.999999999999981	0.0	41517.0	0.6255464429859082	0.6255464429859082	7079
50.06459136806789	7.999999999999981	0.0	41535.0	0.6257640908908055	0.6257640908908055	7081
63.759337133963705	7.999999999999981	0.0	41553.0	0.6248376626595031	0.6248376626595031	7075
77.50329289746634	7.999999999999981	0.0	41527.0	0.634982045614688	0.6242702793677443	7085
90.2788003940388	8.000000000000027	0.0	42305.0	0.6364507060337091	0.6191575031177781	7105
104.06851345881982	7.999999999999981	0.0	41527.0	0.6349676816828623	0.6242611810463737	7083
118.85537371774863	7.999999999999981	0.0	41553.0	0.6248402128361166	0.6248402128361166	7075
131.66559493403605	7.999999999999981	0.0	41535.0	0.6257932700618197	0.6257932700618197	7081
145.46698537075574	7.999999999999981	0.0	41521.0	0.625558851866387	0.625558851866387	7079
160.27864050446766	7.999999999999981	0.0	41553.0	0.6266978808354791	0.6245091048082533	7091
173.09687721790792	7.999999999999981	0.0	41501.0	0.6397208001730504	0.6240417348286271	7093
173.09687721790792	7.999999999999981	0.0	41501.0	0.6397218490889428	0.6240419893314031	7093
158.28367555233388	8.000000000000027	0.0	41553.0	0.6266996675767225	0.6245077561718143	7091
144.46966430129504	7.999999999999981	0.0	41521.0	0.6255539639342849	0.6255539639342849	7079
131.66559493403608	7.999999999999981	0.0	41535.0	0.6257902867776048	0.6257902867776048	7081
117.858678260491	7.999999999999981	0.0	41553.0	0.6248367329037733	0.6248367329037733	7075
103.07246252510096	7.999999999999981	0.0	41527.0	0.6349648408448997	0.6242581787129421	7083
89.28369712211848	7.999999999999981	0.0	42305.0	0.6364491947420744	0.6191555083262268	7105
76.50561580424473	7.999999999999981	0.0	41527.0	0.6349660567896588	0.6242577874017168	7083
61.77934594425749	7.999999999999981	0.0	41553.0	0.6248355311400202	0.6248355311400202	7075
49.07656163382777	7.999999999999981	0.0	41535.0	0.6257886837742963	0.6257886837742963	7081
35.50471291428672	7.999999999999981	0.0	41521.0	0.6255554540392477	0.6255554540392477	7079
22.24163396842168	7.999999999999981	0.0	41553.0	0.6266985166494736	0.6245079333155771	7091
10.57395660597692	7.999999999999981	0.0	41501.0	0.639721365767914	0.6240418746093755	7093
11.469971763698526	9.999999999999975	0.0	41575.0	0.546749777973299	0.5235516940569523	6579
20.462228923774312	10.000000000000012	0.0	41543.0	0.5400807488868724	0.5238010537909583	6587
29.81607838221157	9.999999999999975	0.0	41569.0	0.5350558090224327	0.5252616574319979	6581
40.57612238412273	10.000000000000012	0.0	41543.0	0.53784570023768	0.5280319991987944	6583
51.53926027515543	9.999999999999975	0.0	41543.0	0.5378440161067745	0.5280294253186373	6583
62.59870665067128	9.999999999999975	0.0	41569.0	0.5350532466006854	0.5252587863324731	6581
73.71093546460564	9.999999999999975	0.0	41543.0	0.5400746555043362	0.5238027037434585	6587
84.85500527291993	9.999999999999975	0.0	41575.0	0.5467451695811348	0.5235535313337036	6579
96.019602639705	9.999999999999975	0.0	41575.0	0.5467459978112276	0.523554280195204	6579
107.20303406527472	9.999999999999975	0.0	41541.0	0.5401808167212645	0.5239047608523004	6587
118.38120922568908	9.999999999999975	0.0	41571.0	0.5350683423330334	0.5252741143951681	6581
130.5814964896441	9.999999999999975	0.0	41543.0	0.5378522400995163	0.5280345949339507	6583
140.77600665346588	9.999999999999975	0.0	41543.0	0.5378522665061896	0.5280360198324975	6583
151.989192978647	9.999999999999975	0.0	41571.0	0.5350664803797103	0.5252725571319249	6581
163.1846994585441	9.999999999999975	0.0	41541.0	0.5401826306178147	0.5239003562295942	6587
174.40140286160107	10.000000000000012	0.0	41577.0	0.5467582238922394	0.5235566357224637	6579
174.4014028616011	10.000000000000012	0.0	41577.0	0.5467590155160055	0.5235566878086559	6579
163.18469945854412	9.999999999999975	0.0	41541.0	0.5401846353249732	0.5238992324148238	6587
151.98919297864705	9.999999999999975	0.0	41571.0	0.5350623064015326	0.525267334945112	6581
140.77600665346588	9.999999999999975	0.0	41543.0	0.5378457938801791	0.5280318078908949	6583
129.58612803645445	9.999999999999975	0.0	41543.0	0.5378465938956226	0.5280328246385396	6583
118.38120922568908	9.999999999999975	0.0	41571.0	0.5350633509881608	0.5252709107762357	6581
107.20303406527472	9.999999999999975	0.0	41541.0	0.5401769463133043	0.5239029166522802	6587
96.01463713572711	10.000000000000012	0.0	41577.0	0.546752383201951	0.5235602723006398	6579
84.8599633772615	9.999999999999975	0.0	41577.0	0.5467530653056935	0.5235603176966634	6579
73.70598853560514	9.999999999999975	0.0	41541.0	0.540178668998309	0.523902279543595	6587
61.61801203151946	9.999999999999975	0.0	41571.0	0.5350597319439502	0.525267472937724	6581
50.5550362873923	9.999999999999975	0.0	41543.0	0.5378417593661494	0.5280316841109449	6583
40.58096187438476	9.999999999999975	0.0	41543.0	0.5378419838518004	0.5280327443380558	6583
29.811374089674427	9.999999999999975	0.0	41571.0	0.5350593545042932	0.5252642166671819	6581
18.74921640002128	9.999999999999975	0.0	41541.0	0.540182523467919	0.5238988932111731	6587
11.467526764924957	9.999999999999975	0.0	41577.0	0.5467580425285942	0.5235576421863328	6579
13.296257496984175	11.999999999999988	0.0	41563.0	0.4721726240263744	0.4507177734989979	6271
19.35270369812214	11.999999999999988	0.0	41561.0	0.4694891341649463	0.4507659478505404	6267
26.511772276685264	11.999999999999988	0.0	41585.0	0.4657423840785001	0.4526769241068472	6265
35.20523408286248	11.999999999999988	0.0	41595.0	0.4619961660830717	0.4549418947015283	6266
45.17432107486322	11.999999999999988	0.0	41585.0	0.4630826945055508	0.4567460540480812	6267
53.37471630185404	11.999999999999988	0.0	41559.0	0.4626969274219729	0.4560994013628279	6275
63.60435051487015	11.999999999999988	0.0	41601.0	0.4632252608564046	0.4535882304269849	6269
71.92753953810526	11.999999999999988	0.0	41543.0	0.4677015547033425	0.4517321389866482	6263
81.26437708850142	11.999999999999988	0.0	41567.0	0.4713496726787742	0.4508125663722802	6287
90.6260375817681	11.999999999999956	0.0	42269.0	0.4689668632709481	0.4475450606576819	6299
100.99534562355066	11.999999999999988	0.0	41567.0	0.4713505632260277	0.450813779331628	6287
109.39755637233364	11.999999999999988	0.0	41543.0	0.4677234148939964	0.4517517505145943	6263
118.79369993924438	11.999999999999988	0.0	41601.0	0.4632229669112068	0.4535800494231824	6269
128.196717434744	11.999999999999988	0.0	41559.0	0.4627123173740819	0.4561113536046768	6273
137.61483484825553	11.999999999999988	0.0	41583.0	0.4630880750794303	0.4567465938889636	6267
147.0268549298524	11.999999999999988	0.0	41597.0	0.4619915950693796	0.4549351027238174	6266
157.4458777092323	11.999999999999988	0.0	41587.0	0.4657463644820484	0.4526830679245238	6265
166.8626853731901	11.999999999999988	0.0	41563.0	0.469487742883836	0.4507635165893637	6267
175.28598091386758	11.999999999999988	0.0	41561.0	0.4721637380066407	0.4507066044568734	6271
174.29147042977533	11.999999999999988	0.0	41561.0	0.4721640897375252	0.4507069959843483	6271
165.86824202520253	11.999999999999988	0.0	41563.0	0.4694883494426602	0.4507620195846376	6267
156.4515843020772	11.999999999999988	0.0	41587.0	0.4657489307815153	0.4526822293075101	6265
147.0268549298524	11.999999999999988	0.0	41597.0	0.461985025737166	0.4549290307170998	6266
136.62116058825222	11.999999999999956	0.0	41583.0	0.46308122174313	0.4567433014554184	6267
128.196717434744	11.999999999999988	0.0	41559.0	0.462707848419759	0.4561101371789525	6273
118.79369993924436	11.999999999999988	0.0	41601.0	0.46321706170113	0.4535800140669457	6269
108.40584359956551	11.999999999999988	0.0	41543.0	0.4677194126381362	0.4517512592322871	6263
100.00066830662212	11.999999999999988	0.0	41567.0	0.4713664689799111	0.450829164685844	6287
90.62603758176812	11.999999999999988	0.0	42269.0	0.4689651045616859	0.4475454697418629	6299
81.26832522321514	11.999999999999988	0.0	41567.0	0.4713672412039905	0.4508289318546598	6287
70.94074940214172	11.999999999999988	0.0	41543.0	0.4677211434657146	0.4517516475183727	6263
62.62548019119176	11.999999999999988	0.0	41601.0	0.4632181566839778	0.4535762280472406	6269
53.37957900900132	11.999999999999988	0.0	41559.0	0.4627028958413922	0.456109673333673	6273
44.210937834122205	11.999999999999988	0.0	41583.0	0.4630775451146875	0.4567450129643844	6267
35.20711081825348	11.999999999999988	0.0	41597.0	0.4619821741822791	0.4549315918065595	6266
25.62217452743865	11.999999999999988	0.0	41587.0	0.4657487271086417	0.4526810005126052	6265
17.82877406446458	11.999999999999988	0.0	41563.0	0.469487750436073	0.4507634213657922	6267
12.899046564635157	11.999999999999988	0.0	41561.0	0.4721624405012437	0.4507078075617901	6271
14.582596026072473	14.0	0.0	41573.0	0.4154406285530739	0.3970561764002077	6009
18.59773588847788	14.0	0.0	41535.0	0.4145829240714031	0.3965069178449718	6001
25.57379749483641	14.0	0.0	41543.0	0.4121844630387981	0.3971077168101502	5997
31.81068134600696	14.0	0.0	41577.0	0.4086887411909802	0.3992250283109173	5999
39.30352603281701	14.0	0.0	41555.0	0.4039578579311415	0.4002048582163464	5999
47.01925052759884	14.0	0.0	41489.0	0.4036010455711131	0.4005641161689064	6039
54.863770481145785	14.0	0.0	41555.0	0.4039558221553019	0.4002060285281292	5999
62.78868969901183	14.0	0.0	41577.0	0.4086851045291348	0.3992273955914535	5999
70.76587362144018	14.0	0.0	41543.0	0.4121762218314002	0.3971103917305528	5997
78.78093875727957	14.0	0.0	41535.0	0.4145721301127917	0.3965074079214827	6001
86.82251995747582	14.0	0.0	41573.0	0.4154373003492329	0.3970530035615388	6009
94.88369247410964	13.999999999999972	0.0	41573.0	0.4154376663951056	0.3970535717249741	6009
103.94457248120072	14.0	0.0	41535.0	0.414577510546512	0.396507768967179	6001
111.04203652446216	14.0	0.0	41541.0	0.4121902318531494	0.3971171175343662	5997
119.1460914558704	14.0	0.0	41585.0	0.4086822393282741	0.399220388429025	5997
127.24714157741737	14.0	0.0	41557.0	0.4039453568830041	0.4001874733995518	5999
135.3535743449967	14.0	0.0	41489.0	0.4036066216219501	0.4005639901586051	6039
143.46418583854853	14.0	0.0	41557.0	0.4039416396515509	0.4001860450106285	5999
152.5700678181167	14.0	0.0	41585.0	0.4086755737007598	0.3992178452097744	5997
160.6963698385782	14.0	0.0	41541.0	0.412192141656709	0.397115901992527	5997
167.8218059193919	14.0	0.0	41535.0	0.4145796285620893	0.396507662920059	6001
175.9404990474747	14.0	0.0	41573.0	0.415442718926974	0.3970562075467849	6009
175.94049904747473	14.0	0.0	41573.0	0.4154428882576886	0.3970573611628638	6009
166.8293521019675	14.0	0.0	41535.0	0.4145802057825865	0.3965076375838444	6001
159.70405165758115	14.0	0.0	41541.0	0.4121928971240599	0.3971179692832212	5997
151.57798438157627	14.0	0.0	41585.0	0.4086803508334343	0.3992234401606411	5997
143.46418583854853	14.0	0.0	41557.0	0.4039427319152481	0.4001906578359391	5999
135.3535743449967	14.0	0.0	41489.0	0.4035998417200975	0.4005673746289226	6039
126.25647742743408	14.0	0.0	41557.0	0.4039382526222074	0.4001884026600729	5999
119.14609145587043	14.0	0.0	41585.0	0.4086752725866575	0.3992207530975307	5997
111.04203652446216	13.999999999999972	0.0	41541.0	0.4121861132218204	0.3971178813650455	5997
102.95669554751773	14.0	0.0	41535.0	0.4145742015145173	0.3965093655616045	6001
94.88270625611295	14.0	0.0	41573.0	0.4154356925046459	0.3970520332768366	6009
86.82350410833484	14.0	0.0	41573.0	0.4154358409965861	0.3970527621324126	6009
77.80269324489541	14.0	0.0	41535.0	0.4145749259180008	0.3965066565005166	6001
70.7707616314392	14.0	0.0	41541.0	0.4121889858574029	0.3971156644818344	5997
62.78480070863081	14.0	0.0	41585.0	0.4086783009894351	0.3992213479038172	5997
54.86184173098667	14.0	0.0	41557.0	0.4039366574159617	0.4001910466320864	5999
47.01925052759884	14.0	0.0	41489.0	0.4035958718703363	0.4005661845930874	6039
39.305390100025726	14.0	0.0	41557.0	0.4039372585688471	0.4001936030745426	5999
30.92167462866501	14.0	0.0	41585.0	0.4086784381458733	0.3992271568375083	5997
24.740963518755944	14.0	0.0	41541.0	0.4121908903384974	0.3971203060175154	5997
18.595766142784683	14.0	0.0	41535.0	0.414578579762415	0.3965093739732207	6001
14.58234482946389	14.0	0.0	41573.0	0.4154404268230949	0.3970565248837057	6009
16.397428584664922	15.999999999999996	0.0	41581.0	0.3705949597639121	0.3520035056649397	5703
19.857827978894367	15.999999999999996	0.0	41533.0	0.3696045395940596	0.3491060941509208	5707
24.792069099578036	15.999999999999972	0.0	41531.0	0.3687534982631301	0.349254225654152	5711
29.780773989541235	15.999999999999996	0.0	41577.0	0.3669818220738415	0.351654756075345	5708
36.04015466665529	15.999999999999996	0.0	41531.0	0.3644325903799375	0.3539494335418202	5703
42.58960296473907	15.999999999999996	0.0	41521.0	0.3591550406903742	0.3558966934666127	5708
49.31356782249425	15.999999999999996	0.0	41569.0	0.3587242320506182	0.3561695405386406	5707
56.14926705051266	15.999999999999996	0.0	41523.0	0.3618104621963818	0.3549923423453744	5707
63.06024610458498	15.999999999999996	0.0	41563.0	0.3661378098240531	0.3528962377538737	5707
70.02408264106384	15.999999999999972	0.0	41585.0	0.3679425033872058	0.3501543429809498	5711
77.02629711075062	15.999999999999996	0.0	41535.0	0.3695439151491578	0.3490337953974301	5705
84.05714636247963	15.999999999999996	0.0	41543.0	0.370168663210709	0.3508452466229019	5713
91.10984006684144	15.999999999999996	0.0	42353.0	0.3687061151679028	0.350377076932594	5725
98.17949983009696	15.999999999999996	0.0	41543.0	0.3701715232957377	0.3508459603592608	5713
105.26252582439652	15.999999999999996	0.0	41535.0	0.3695510252495963	0.3490346198675513	5705
112.3561970464862	15.999999999999996	0.0	41585.0	0.3679499840576288	0.3501520270255784	5711
119.45841075420292	15.999999999999996	0.0	41563.0	0.3661425446450032	0.3528940737957463	5707
126.5675076407698	15.999999999999996	0.0	41523.0	0.3618162139712034	0.3549904507179117	5707
133.68215138994128	15.999999999999996	0.0	41569.0	0.3587200450485178	0.3561688332031569	5707
140.80124360016913	15.999999999999996	0.0	41521.0	0.3591572282352019	0.3558965929437201	5708
147.9238622002194	15.999999999999996	0.0	41531.0	0.364428549932462	0.3539490586359175	5703
155.04921572326762	15.999999999999972	0.0	41577.0	0.366975699424113	0.3516534077481609	5708
162.17660839514622	15.999999999999972	0.0	41531.0	0.3687482364094139	0.349254970553411	5711
169.30541260205024	15.999999999999996	0.0	41533.0	0.3695990074781725	0.3491062481009304	5707
176.43504631524573	15.999999999999996	0.0	41581.0	0.3705910128245999	0.3520032732445977	5703
176.43504631524573	15.999999999999996	0.0	41581.0	0.3705913627731643	0.3520029409762828	5703
169.30541260205024	15.999999999999996	0.0	41533.0	0.3695998048373618	0.3491078440754211	5707
162.17660839514625	15.999999999999996	0.0	41531.0	0.3687503877263659	0.3492568423546628	5711
155.04921572326765	15.999999999999972	0.0	41577.0	0.3669806595710371	0.3516601920367583	5708
147.9238622002194	15.999999999999972	0.0	41531.0	0.3644343747541999	0.3539560161104004	5703
140.80124360016913	15.999999999999996	0.0	41521.0	0.3591578618861598	0.355902854284109	5708
133.6821513899413	15.999999999999972	0.0	41569.0	0.358723075503179	0.3561733422843708	5707
126.5675076407698	15.999999999999996	0.0	41523.0	0.3618082431318493	0.354993219024515	5707
119.45841075420292	15.999999999999996	0.0	41563.0	0.3661355424303588	0.3528943975720162	5707
112.3561970464862	15.999999999999996	0.0	41585.0	0.3679439697114117	0.3501531754365803	5711
105.26252582439658	15.999999999999996	0.0	41535.0	0.3695458170950412	0.3490317681024539	5705
98.17949983009692	15.999999999999996	0.0	41543.0	0.3701703758737064	0.3508436112307875	5713
91.10984006684146	15.999999999999996	0.0	42353.0	0.3687045544871353	0.3503766433371626	5725
83.07920288176621	15.999999999999996	0.0	41543.0	0.370169739421211	0.350844639477025	5713
77.02629711075069	15.999999999999996	0.0	41535.0	0.3695468000504435	0.3490289065920797	5705
70.02408264106381	15.999999999999996	0.0	41585.0	0.3679467571572136	0.3501527095653514	5711
63.06024610458496	15.999999999999996	0.0	41563.0	0.3661391839546787	0.3528945451358917	5707
56.14926705051269	15.999999999999996	0.0	41523.0	0.3618093281844889	0.3549933878316168	5707
49.31356782249425	15.999999999999972	0.0	41569.0	0.3587275591883561	0.3561720221593649	5707
42.58960296473907	15.999999999999996	0.0	41521.0	0.359151781353172	0.3559015424106068	5708
36.04015466665529	15.999999999999996	0.0	41531.0	0.364431210507229	0.3539566686366949	5703
29.780773989541235	15.999999999999972	0.0	41577.0	0.3669799595100719	0.3516634165755659	5708
24.039307065367897	15.999999999999996	0.0	41531.0	0.3687474270798648	0.3492602937799388	5711
19.284205449873653	15.999999999999996	0.0	41533.0	0.3695998928910537	0.3491058910810827	5707
16.208516631771907	15.999999999999996	0.0	41581.0	0.3705927114378707	0.3520026044037399	5703
18.2824124479782	18.00000000000001	0.0	41545.0	0.332989974752495	0.3066028730798488	5397
20.888696259680717	18.00000000000001	0.0	41587.0	0.3317357557267297	0.3046442986094499	5383
24.08623087140976	17.999999999999986	0.0	41545.0	0.3297458087111315	0.3048832406262508	5375
29.52435793811778	17.999999999999986	0.0	41577.0	0.328359326390143	0.3080769635227067	5389
33.97003516086257	18.00000000000001	0.0	41531.0	0.3279104947986978	0.3114513468945136	5375
39.544318873820615	17.999999999999986	0.0	41503.0	0.3243170873673334	0.314129413150175	5385
45.338250456627	17.999999999999986	0.0	41533.0	0.3195711012569872	0.3155430839224349	5381
52.20935296972507	17.999999999999986	0.0	41533.0	0.3195716870469324	0.3155441619367735	5381
57.313878036660334	18.00000000000001	0.0	41503.0	0.3243168518007804	0.3141319123628884	5385
64.37728017070643	17.999999999999986	0.0	41531.0	0.3279084834301157	0.3114540213773294	5375
69.58320595603703	17.999999999999986	0.0	41577.0	0.3283568215484639	0.3080782209098968	5389
75.78376274213795	17.999999999999986	0.0	41545.0	0.329733818144369	0.3048821660784527	5375
82.98506483317992	17.999999999999986	0.0	41587.0	0.3317264686091601	0.3046382149490808	5383
88.2681600466847	17.999999999999986	0.0	41545.0	0.3329846078869691	0.3065986217428728	5397
95.5178236428088	17.999999999999986	0.0	41545.0	0.3329850546041305	0.306598964995578	5397
100.82915885847976	18.00000000000001	0.0	41587.0	0.3317308719599299	0.3046389603491854	5383
108.1091453558968	17.999999999999986	0.0	41545.0	0.3297422941732054	0.3048800662824051	5375
113.440108452668	17.999999999999986	0.0	41577.0	0.3283604258986548	0.3080754794941078	5389
119.76042556116629	17.999999999999986	0.0	41531.0	0.3279114793783586	0.3114511445271445	5375
126.08760985487096	18.00000000000001	0.0	41503.0	0.3243196999051906	0.3141311016756055	5385
132.42046176480346	17.999999999999986	0.0	41533.0	0.3195718434057094	0.31554740506336	5381
138.74811537383704	17.999999999999986	0.0	41533.0	0.3195703652539118	0.3155471059878365	5381
145.08942528393018	17.999999999999986	0.0	41503.0	0.3243148448485828	0.3141306673810459	5385
151.43379318756428	17.999999999999986	0.0	41531.0	0.3279067310455287	0.3114503541812429	5375
157.78055996671387	17.999999999999986	0.0	41577.0	0.3283576883455096	0.3080744203988146	5389
164.12913132070952	17.999999999999986	0.0	41545.0	0.3297387397122447	0.3048798880787897	5375
170.47895998232116	18.00000000000001	0.0	41585.0	0.3317237137985862	0.3046373079191694	5383
176.82953057692197	18.00000000000001	0.0	41545.0	0.3329916979889284	0.306607179859367	5397
176.829530576922	18.00000000000001	0.0	41545.0	0.3329914995926334	0.3066066300107142	5397
169.49136683248366	18.00000000000001	0.0	41585.0	0.3317257977619258	0.3046377591167005	5383
164.12913132070955	17.999999999999986	0.0	41545.0	0.329742089053925	0.3048827372030593	5375
157.7805599667139	17.999999999999986	0.0	41577.0	0.3283609374129486	0.3080801363020869	5389
151.43379318756428	17.999999999999986	0.0	41531.0	0.3279113117712348	0.3114570581979545	5375
145.0894252839302	18.00000000000001	0.0	41503.0	0.3243188839340507	0.3141369663319462	5385
137.7622300569608	17.999999999999986	0.0	41533.0	0.3195777567160615	0.3155527582736801	5381
132.4204617648035	17.999999999999986	0.0	41533.0	0.319575947710475	0.3155519396635382	5381
125.10319985041912	17.999999999999986	0.0	41503.0	0.3243123213266368	0.3141353035454944	5385
118.77699916544567	17.999999999999986	0.0	41531.0	0.327906306967223	0.3114542831922118	5375
113.440108452668	17.999999999999986	0.0	41577.0	0.328355978267704	0.3080773668496078	5389
107.12811120638494	17.999999999999986	0.0	41545.0	0.3297363956502971	0.3048813111870527	5375
100.8262213134012	17.999999999999986	0.0	41585.0	0.33172295576676	0.3046332582394463	5383
94.53667425147188	17.999999999999986	0.0	41545.0	0.332990056914976	0.306602493084469	5397
88.27205780611132	17.999999999999986	0.0	41545.0	0.3329898239973467	0.3066021899141369	5397
82.01653269904259	17.999999999999986	0.0	41585.0	0.3317220793141618	0.3046342349479587	5383
75.78472976068872	17.999999999999986	0.0	41545.0	0.3297371834691855	0.3048815973425683	5375
68.62200091588096	18.00000000000001	0.0	41577.0	0.3283573159208495	0.3080796173819541	5389
63.42102201292198	17.999999999999986	0.0	41531.0	0.3279084087119592	0.311456847247436	5375
56.366610943221545	17.999999999999986	0.0	41503.0	0.3243129411778258	0.3141361741756095	5385
51.27210209095912	17.999999999999986	0.0	41533.0	0.3195793431616096	0.3155516375592255	5381
45.34190616793771	17.999999999999986	0.0	41533.0	0.3195809619732748	0.3155519021156592	5381
39.54697884919338	17.999999999999986	0.0	41503.0	0.3243152647154689	0.3141373590887279	5385
33.97087969295126	17.999999999999986	0.0	41531.0	0.3279104728417252	0.3114592893937434	5375
28.74141098578788	17.999999999999986	0.0	41577.0	0.3283588999509603	0.3080837177644415	5389
24.08556916636409	17.999999999999986	0.0	41545.0	0.3297409852955665	0.3048882439868787	5375
20.4000898362722	18.00000000000001	0.0	41585.0	0.3317266450622664	0.3046385432757428	5383
18.281663163635265	17.999999999999986	0.0	41545.0	0.332994811465114	0.3066066461496072	5397
20.373510956649625	19.999999999999996	0.0	41573.0	0.2968535101308989	0.2592245920408716	5017
21.79648471052384	19.999999999999996	0.0	41579.0	0.2949924004904073	0.2605254521043411	5027
24.66917195541618	19.999999999999996	0.0	41541.0	0.2922492748499931	0.2632419895563938	5026
28.439641442702992	19.999999999999996	0.0	41595.0	0.2895519573423952	0.2658460152677326	5029
32.79869187980817	19.999999999999996	0.0	41579.0	0.2882658465967183	0.268661897026175	5031
37.54216332203611	19.999999999999996	0.0	41545.0	0.2868387141350741	0.2716931595624312	5019
42.54245188049861	19.999999999999996	0.0	41577.0	0.2820536671753682	0.2737805849061325	5027
48.62229754431488	19.999999999999996	0.0	41547.0	0.2812165308602166	0.2749775174764006	5019
53.01718640307135	19.999999999999996	0.0	41581.0	0.2808333737373484	0.2746107184741149	5033
59.34176444016937	19.999999999999996	0.0	41565.0	0.2847126321239543	0.2727858741589931	5030
64.80883491858096	19.999999999999996	0.0	41553.0	0.287937633916518	0.2703437761942616	5029
69.37109143276273	19.999999999999996	0.0	41525.0	0.2887801310650241	0.267319603889684	5039
74.91944692728705	19.999999999999996	0.0	41501.0	0.2908774405830803	0.2646089209932216	5021
80.4983190263567	19.999999999999996	0.0	41583.0	0.2935574832177612	0.261635173534838	5029
87.07078585944625	19.999999999999996	0.0	41541.0	0.2959000255329232	0.2596230439027406	5023
91.72794107235048	19.99999999999997	0.0	42305.0	0.2948791252571563	0.2572696364882651	5027
97.3692759327833	19.999999999999996	0.0	41541.0	0.2959027299569947	0.2596237813193436	5023
103.99777986365038	19.999999999999996	0.0	41583.0	0.2935696003191785	0.2616401549130633	5029
108.69318539529066	19.999999999999996	0.0	41501.0	0.290877785848859	0.2646029423112278	5021
114.37351936531948	19.999999999999996	0.0	41521.0	0.2887714677675085	0.2673112301041449	5039
120.05218625796029	19.999999999999996	0.0	41553.0	0.2879395361434438	0.2703396070428887	5029
125.74748116351698	19.999999999999996	0.0	41565.0	0.2847094934636568	0.2727790128679847	5030
131.44853413528273	19.999999999999996	0.0	41581.0	0.2808432139760046	0.2746237498292161	5035
138.1270999028462	19.999999999999996	0.0	41547.0	0.2812177194708796	0.2749847192149504	5021
142.85450178590068	19.999999999999996	0.0	41575.0	0.2820681892680274	0.2737891895748237	5027
148.55790165228515	19.999999999999996	0.0	41547.0	0.2868402249194328	0.2716972229103185	5019
154.27383569680256	19.99999999999997	0.0	41577.0	0.288266055847055	0.2686601848679802	5031
159.9919076817858	19.99999999999997	0.0	41595.0	0.2895504649034591	0.2658454453836613	5029
165.7017524421933	19.999999999999996	0.0	41537.0	0.2922446893169926	0.2632475848174855	5026
171.4225740804403	19.999999999999996	0.0	41579.0	0.2949856101469794	0.2605153572153288	5027
177.14406671095065	19.999999999999996	0.0	41571.0	0.2968561729057725	0.259229675339819	5017
177.14406671095065	19.999999999999996	0.0	41571.0	0.2968564140765691	0.2592293633326611	5017
171.4225740804403	19.999999999999996	0.0	41579.0	0.2949881374016352	0.2605172851604966	5027
164.71720273068738	19.999999999999996	0.0	41537.0	0.2922492091843951	0.2632493926771069	5026
159.9919076817858	19.999999999999996	0.0	41595.0	0.2895540815131313	0.2658493675553299	5029
154.27383569680262	19.999999999999996	0.0	41577.0	0.2882679419372334	0.2686661924804758	5031
148.55790165228518	19.999999999999996	0.0	41547.0	0.2868415837226777	0.2717028785692936	5019
142.85450178590065	19.999999999999996	0.0	41575.0	0.2820689116143365	0.2737944096820862	5027
137.14459397780084	19.999999999999996	0.0	41547.0	0.2812258456184562	0.2749892164304329	5021
131.44853413528273	19.999999999999996	0.0	41581.0	0.2808482621482234	0.2746283408136718	5035
125.74748116351702	19.999999999999996	0.0	41565.0	0.2847031647094543	0.272783963669527	5030
120.05218625796029	19.999999999999996	0.0	41553.0	0.287936582222266	0.2703436795244083	5029
114.37351936531944	19.999999999999996	0.0	41521.0	0.2887681524293335	0.2673133102167123	5039
107.71643169263696	19.999999999999996	0.0	41501.0	0.2908723983358199	0.2646028610957207	5021
103.02252988375798	19.999999999999996	0.0	41583.0	0.293566334172458	0.2616377117090661	5029
97.37316756505308	19.99999999999997	0.0	41541.0	0.2959220712667281	0.25965124528274	5023
91.72794107235052	19.999999999999996	0.0	42305.0	0.2948774602820949	0.2572693019688475	5027
86.09951192599245	19.999999999999996	0.0	41541.0	0.2959224631617799	0.2596549725463645	5023
80.5012086526503	19.999999999999996	0.0	41583.0	0.2935657524879949	0.2616379930073397	5029
74.91848855200764	19.999999999999996	0.0	41501.0	0.2908735092511359	0.2646042689524596	5021
68.41557570543176	19.999999999999996	0.0	41521.0	0.288769451636325	0.2673163704668655	5039
63.86541185334777	19.999999999999996	0.0	41553.0	0.2879367654729002	0.2703469175997567	5029
58.40533426870349	19.999999999999996	0.0	41565.0	0.2847026260508751	0.2727856922520948	5030
53.0125803657597	19.999999999999996	0.0	41581.0	0.2808513520703484	0.2746284461734503	5035
46.8178509442204	19.999999999999996	0.0	41547.0	0.2812293413055355	0.2749887120164677	5021
41.66532562681608	19.999999999999996	0.0	41575.0	0.2820645049861759	0.2737940236610701	5027
37.54637290906427	19.999999999999996	0.0	41547.0	0.2868407965883189	0.2717044955596953	5019
32.01672905913984	19.99999999999997	0.0	41577.0	0.2882664195986458	0.2686688656350496	5031
28.437519620243133	19.999999999999996	0.0	41595.0	0.2895548185042926	0.2658525895127384	5029
24.102465998502783	19.999999999999996	0.0	41537.0	0.2922507953787565	0.2632523871273958	5026
21.796603369192965	19.999999999999996	0.0	41579.0	0.2949900509406824	0.2605243642517024	5027
20.08913310838329	19.999999999999996	0.0	41571.0	0.2968597532836754	0.2592296084768883	5017
22.15673332691584	22.0	0.0	41503.0	0.2626559572730962	0.2184915623387358	4693
23.372755458957958	22.0	0.0	41549.0	0.260845241189388	0.2196496078066948	4693
25.632126210682877	22.0	0.0	41561.0	0.2574131609703803	0.2218039254610308	4693
28.689509640811664	22.0	0.0	41559.0	0.2538842026329562	0.2243782765245671	4687
32.31984356584876	22.00000000000001	0.0	41547.0	0.2505368053743762	0.2267943381971596	4693
36.35065968888003	22.0	0.0	41575.0	0.2472593403173869	0.22918747455949	4683
40.6634121566447	22.0	0.0	41561.0	0.2443436449314511	0.2314191037917489	4689
45.17734945264532	22.0	0.0	41549.0	0.2414125632792364	0.2329077695562821	4691
49.83774987115304	22.0	0.0	41517.0	0.2412326264072042	0.2330882679628103	4767
54.60703564909402	21.99999999999998	0.0	41549.0	0.2414135214396229	0.2329077293826361	4691
59.458915060562624	22.0	0.0	41561.0	0.2443430670437751	0.2314196339594024	4689
64.37461530246749	21.99999999999998	0.0	41575.0	0.2472531423562798	0.22918837812661	4683
70.28322568505614	22.00000000000001	0.0	41547.0	0.2505297424525758	0.2267952299589035	4693
74.34724078729688	22.0	0.0	41559.0	0.2538767237324343	0.2243780615604332	4687
80.34018013206908	22.0	0.0	41561.0	0.2574060655714915	0.2218039637045803	4693
84.44994397390859	22.0	0.0	41549.0	0.2608407170380978	0.2196537731581065	4693
89.53630323250995	22.0	0.0	41503.0	0.2626538395112881	0.2184924688409665	4693
94.64082229722466	22.0	0.0	41503.0	0.2626536582925374	0.218490930517493	4693
100.72917535681133	22.0	0.0	41549.0	0.260842394920558	0.2196474152231431	4693
104.89805657254855	22.0	0.0	41561.0	0.2574153120802756	0.2218169484150068	4693
110.03771966322482	22.0	0.0	41559.0	0.2538787594966629	0.2243781283063687	4687
115.18667140127948	22.0	0.0	41547.0	0.2505522632771923	0.2268052124391253	4693
120.3533134095674	22.0	0.0	41575.0	0.2472532298589862	0.2291862515032017	4683
126.49380106262228	22.0	0.0	41561.0	0.2443443324220904	0.2314170964269798	4687
130.69626432263564	22.0	0.0	41549.0	0.2414277374062232	0.2329230905957851	4691
135.87071084767814	21.99999999999998	0.0	41517.0	0.2412292891078809	0.2330909503997714	4767
141.04936049489314	22.0	0.0	41549.0	0.2414243992966593	0.2329244194107426	4691
146.24135242125826	22.0	0.0	41561.0	0.2443476271589009	0.2314194234327977	4687
152.40696843242358	22.0	0.0	41575.0	0.2472527456433528	0.2291881377904432	4683
157.60474151408448	22.00000000000001	0.0	41547.0	0.250549623081197	0.2268060384696924	4693
161.81336365110548	22.0	0.0	41559.0	0.2538755461340699	0.2243780343610021	4687
167.00431432458646	22.0	0.0	41561.0	0.2574123861701181	0.2218166624095897	4693
172.20610764690662	22.0	0.0	41549.0	0.2608343220136928	0.2196450604626991	4693
177.39869640720778	22.0	0.0	41503.0	0.2626506253008858	0.218492742851836	4693
177.39869640720784	22.0	0.0	41503.0	0.2626509519245726	0.2184916430294482	4693
172.20610764690662	22.0	0.0	41549.0	0.2608362008783775	0.2196468778305409	4693
166.02294655163607	22.0	0.0	41561.0	0.2574158053338188	0.2218180956273731	4693
161.81336365110548	22.0	0.0	41559.0	0.2538805897267845	0.22438082449165	4687
156.62387456076112	22.0	0.0	41547.0	0.2505546318193373	0.2268107547966304	4693
151.4265020530531	21.99999999999998	0.0	41575.0	0.2472560507426264	0.2291926156012628	4683
146.24135242125826	22.0	0.0	41561.0	0.2443458124268553	0.2314232613163463	4687
140.07011911518327	22.0	0.0	41549.0	0.2414354439361996	0.2329280823233224	4691
135.87071084767814	22.0	0.0	41517.0	0.241238745436134	0.2330945221863537	4767
130.6962643226357	22.0	0.0	41549.0	0.2414336574542687	0.2329273750230694	4691
125.51699939376246	21.99999999999998	0.0	41561.0	0.2443412989684804	0.231422343415982	4687
120.3533134095674	22.0	0.0	41575.0	0.247251159946859	0.2291903950412251	4683
115.1866714012795	22.0	0.0	41547.0	0.2505506454710864	0.2268069471798215	4693
110.03771966322486	22.0	0.0	41559.0	0.2538773263447801	0.2243767983182689	4687
104.89805657254855	22.0	0.0	41561.0	0.2574136996069285	0.2218127455653876	4693
99.75961116685376	22.0	0.0	41549.0	0.2608339163017832	0.2196458185305257	4693
93.67826188602062	22.0	0.0	41503.0	0.2626490298040175	0.2184928180042807	4693
88.57114868573888	22.0	0.0	41503.0	0.2626482117905061	0.2184920359915822	4693
84.45090282119622	22.0	0.0	41549.0	0.2608328944921229	0.2196477624075967	4693
79.38061673555096	22.0	0.0	41561.0	0.2574121005376482	0.221813143697362	4693
74.34629195792076	22.0	0.0	41559.0	0.253877890358527	0.224378342328215	4687
69.34422800409817	22.0	0.0	41547.0	0.2505513742499806	0.2268102089405822	4693
63.44000935081174	22.0	0.0	41575.0	0.247253433341468	0.2291936231989232	4683
59.46076109080626	22.0	0.0	41561.0	0.2443413242824634	0.2314241621629405	4687
54.603398166512456	22.0	0.0	41549.0	0.2414356728998634	0.2329277954168691	4691
49.83774987115304	21.99999999999998	0.0	41517.0	0.2412412317976362	0.2330935136277231	4767
45.18082106312202	22.00000000000001	0.0	41549.0	0.2414385705869941	0.2329270688198665	4691
40.661740739505774	22.0	0.0	41561.0	0.2443454455720728	0.2314237452767404	4687
36.35224186883699	22.0	0.0	41575.0	0.2472586827868201	0.2291942962042935	4683
31.59622885148599	22.00000000000001	0.0	41547.0	0.2505587530515308	0.2268121122989425	4693
28.690147514607105	22.0	0.0	41559.0	0.2538851364701986	0.2243818595944213	4687
25.63467643253289	22.0	0.0	41561.0	0.2574190338485236	0.2218174100681134	4693
23.372352795017846	22.0	0.0	41549.0	0.260839598973018	0.2196517338177244	4693
22.157075711726733	22.0	0.0	41503.0	0.2626554174407886	0.2184934323283473	4693
24.121148463705147	23.99999999999999	0.0	41447.0	0.2326623952565358	0.1849881231879166	4381
25.069293594222938	23.99999999999999	0.0	41563.0	0.2309295754694258	0.1859086840346895	4379
26.86528489561892	23.99999999999999	0.0	41513.0	0.227868042567004	0.1876127881866476	4385
29.35406266117797	23.99999999999999	0.0	41587.0	0.2237103003958529	0.1886646189172624	4385
33.0505445820171	23.99999999999999	0.0	41601.0	0.2205935751657421	0.1890268014386966	4394
36.5391403657009	23.99999999999999	0.0	41559.0	0.2175711038528544	0.190395364182796	4363
39.51218675260728	24.000000000000004	0.0	41539.0	0.2148092552606249	0.1923091681492017	4387
43.44622661145489	23.99999999999999	0.0	41579.0	0.2114542482224877	0.1937492216425298	4389
47.54589677435058	23.99999999999999	0.0	41571.0	0.2110665720812762	0.1947867336968634	4387
51.77118225028031	23.99999999999999	0.0	41507.0	0.2108466220583638	0.1946651044517471	4393
56.09361901228378	23.99999999999999	0.0	41573.0	0.2109394249222784	0.1943859332523837	4389
60.4922959106842	23.99999999999999	0.0	41599.0	0.2131879194672343	0.1931099241842057	4382
64.95163236422691	23.99999999999999	0.0	41525.0	0.2161612524006782	0.1914072610457106	4377
69.45984956774993	23.99999999999999	0.0	41549.0	0.2191594044417984	0.1894852138391494	4385
74.94703667049932	23.99999999999999	0.0	41539.0	0.2220359526611078	0.1889741625382517	4391
78.58786123587824	24.000000000000004	0.0	41579.0	0.2257934581454954	0.1883029125358797	4377
84.14621699678936	23.99999999999999	0.0	41535.0	0.2294657591193003	0.1865919403104192	4387
87.82711124615449	23.99999999999999	0.0	41537.0	0.2317733651001264	0.1850944091622648	4381
92.47751218592992	23.99999999999999	0.0	42305.0	0.2314092277065046	0.1836412838384653	4387
98.10542585417188	23.99999999999999	0.0	41537.0	0.2317741927028515	0.1850928003702819	4381
101.8252313224136	23.99999999999999	0.0	41535.0	0.2294672847205894	0.1865832763905819	4387
106.51335093871838	23.99999999999999	0.0	41577.0	0.2257814122301628	0.1882800028923483	4377
111.22152810433936	23.99999999999999	0.0	41541.0	0.2220405531262816	0.1889703000825836	4391
116.89863979698548	23.99999999999999	0.0	41551.0	0.2191742587721831	0.1894882775326929	4385
121.6250817524506	24.000000000000004	0.0	41525.0	0.2161629805997944	0.1914042768385838	4377
125.37600730907234	23.99999999999999	0.0	41599.0	0.2131922584896468	0.1931074909091236	4384
130.11359257481618	24.000000000000004	0.0	41573.0	0.2109385713543285	0.1943867211264056	4389
134.84650347760558	23.99999999999999	0.0	41507.0	0.2108452593679769	0.1946683321950152	4393
140.5687458351591	24.000000000000004	0.0	41571.0	0.2110581781318698	0.1947865338758183	4387
144.33451549845927	23.99999999999999	0.0	41579.0	0.2114469793679885	0.193749050993628	4389
149.08844549901846	24.000000000000004	0.0	41539.0	0.2148187398204354	0.1923141504614935	4387
153.83527216472814	23.99999999999999	0.0	41559.0	0.2175577230815687	0.1903945911133336	4363
158.5940574351357	23.99999999999999	0.0	41605.0	0.2205808695031373	0.1890233696833375	4396
163.34481945872955	23.99999999999999	0.0	41587.0	0.2237000939123822	0.1886666551536238	4385
168.10669428137882	24.000000000000004	0.0	41513.0	0.2278642080328999	0.187614514749632	4385
173.8378044621314	23.99999999999999	0.0	41563.0	0.23093595673083	0.1859240022421699	4379
178.601250500372	24.000000000000004	0.0	41447.0	0.232656506687994	0.1849885453742577	4381
177.62310903213424	24.000000000000004	0.0	41447.0	0.2326573113449239	0.18498751848696	4381
172.8597316105392	23.99999999999999	0.0	41563.0	0.230938632955028	0.1859256157101594	4379
168.10669428137882	24.000000000000004	0.0	41513.0	0.2278680918355297	0.1876180313746222	4385
163.34481945872955	24.000000000000004	0.0	41587.0	0.2237060550433325	0.1886667812264971	4385
158.5940574351357	23.99999999999999	0.0	41605.0	0.2205866817577217	0.1890204580958692	4396
153.83527216472814	24.000000000000004	0.0	41559.0	0.2175632399947152	0.1903991642489139	4363
149.08844549901846	24.000000000000004	0.0	41539.0	0.2148148141217421	0.1923177567229558	4387
144.33451549845927	23.99999999999999	0.0	41579.0	0.2114461931287597	0.1937514144890305	4389
139.59351714269167	23.99999999999999	0.0	41571.0	0.2110680722446396	0.1947886069999077	4387
134.84650347760558	23.99999999999999	0.0	41507.0	0.210852061073086	0.1946712962272902	4393
129.14034438856348	23.99999999999999	0.0	41573.0	0.2109441301436887	0.1943908782354366	4389
125.3760073090724	23.99999999999999	0.0	41599.0	0.2131882098561059	0.19311248624646	4384
119.68318882975512	24.000000000000004	0.0	41525.0	0.2161607599864824	0.1914078232560638	4377
114.95972831376312	23.99999999999999	0.0	41551.0	0.2191726050975649	0.1894897128739857	4385
111.22152810433938	23.99999999999999	0.0	41541.0	0.2220389470608664	0.1889743237703046	4391
105.5478186961162	23.99999999999999	0.0	41577.0	0.2257796756518662	0.1882821896018269	4377
100.86203139740624	23.99999999999999	0.0	41535.0	0.2294642575150898	0.1865835457204774	4387
97.13954364175396	23.99999999999999	0.0	41537.0	0.231802852209702	0.1851138314959028	4381
92.47751218592992	23.99999999999999	0.0	42305.0	0.2314046013670846	0.1836387687582487	4387
87.83188131491939	23.99999999999999	0.0	41537.0	0.2318023478885841	0.1851139724223181	4381
83.19604252393623	23.99999999999999	0.0	41535.0	0.2294635932871782	0.1865879038395507	4387
78.59258411870314	23.99999999999999	0.0	41577.0	0.2257799343032896	0.1882844159273505	4377
74.00697636167642	23.99999999999999	0.0	41541.0	0.2220399781400753	0.1889735860465695	4391
68.53338715468055	23.99999999999999	0.0	41551.0	0.2191751830868918	0.1894922790209474	4385
64.02976512467393	23.99999999999999	0.0	41525.0	0.216165310459697	0.191410931850674	4377
60.49593929787013	23.99999999999999	0.0	41599.0	0.2131892565809242	0.1931138940829521	4384
56.0927220894996	23.99999999999999	0.0	41573.0	0.2109466038526015	0.1943905263668582	4389
51.77469955939037	23.99999999999999	0.0	41507.0	0.2108552601096732	0.1946697915052958	4393
47.5450400468539	23.99999999999999	0.0	41571.0	0.2110722392123364	0.194787070896412	4387
43.44953592488199	23.99999999999999	0.0	41579.0	0.2114429523772499	0.1937506540899781	4389
39.510609861481406	24.000000000000004	0.0	41539.0	0.2148133840733295	0.1923179982901196	4387
35.79886024528403	24.000000000000004	0.0	41559.0	0.2175661471949131	0.1903997632311634	4363
32.37480944932366	24.000000000000004	0.0	41605.0	0.2205915514901472	0.1890251070591113	4396
29.355777336790304	23.99999999999999	0.0	41587.0	0.223710650030113	0.1886702790346818	4385
26.864392844935526	24.000000000000004	0.0	41513.0	0.2278701217097967	0.1876203698332851	4385
25.070068124029767	24.000000000000004	0.0	41563.0	0.2309391688094253	0.1859205408675702	4379
24.120910111152902	24.000000000000004	0.0	41447.0	0.2326584552372285	0.1849854903642898	4381
26.097934111027254	26.000000000000007	0.0	41523.0	0.2053562612010177	0.1558845394550461	4127
26.86853127335873	26.0	0.0	41551.0	0.2036389667942057	0.1565146762543269	4105
28.75613679895008	26.000000000000007	0.0	41581.0	0.2014217354856606	0.1581862073434676	4103
30.43000043382525	26.0	0.0	41553.0	0.1988372148409844	0.1593472699449978	4145
33.00363755609478	26.0	0.0	41583.0	0.19604976946612	0.1595462883241374	4111
35.9625278702133	26.0	0.0	41607.0	0.1937311942966963	0.159913804274467	4115
39.967030416767344	26.0	0.0	41581.0	0.1910656335344271	0.1609406053313203	4110
43.49690278196471	26.0	0.0	41561.0	0.1882750012744052	0.16203402165296	4116
47.19520782700408	25.99999999999998	0.0	41597.0	0.1870252258996559	0.1629782392648147	4119
50.17502122174102	26.0	0.0	41555.0	0.1868151191221343	0.163245402816243	4110
54.95944020636131	26.0	0.0	41565.0	0.186754009350712	0.1630491423212426	4122
58.08899555965228	26.0	0.0	41583.0	0.1869904115571108	0.1626063473966912	4116
62.1600267028604	26.0	0.0	41553.0	0.1890522588349613	0.1618068282960683	4110
66.28838289927383	26.0	0.0	41597.0	0.191829646047782	0.1608457413617856	4113
70.46389566173887	26.0	0.0	41573.0	0.1942520027878326	0.1594501518164046	4113
75.60801618733598	25.99999999999998	0.0	41517.0	0.1967517812751733	0.1596105368940369	4114
79.86192680803774	26.000000000000007	0.0	41565.0	0.1996840793441336	0.1592562469790267	4109
83.20109379511793	26.0	0.0	41555.0	0.2021020640912765	0.1577864198962208	4109
88.44576785412588	26.0	0.0	41555.0	0.2041165916487096	0.1562870397267182	4109
92.7684480621968	26.0	0.0	41789.0	0.2053804201693295	0.155815514477916	4097
96.1542789210636	26.0	0.0	41613.0	0.205054823138885	0.1559751279808012	4097
100.50511310356384	26.0	0.0	41543.0	0.203018604718684	0.1568399700311664	4115
105.82610650578432	26.0	0.0	41561.0	0.2008184008802764	0.1585490955478361	4119
110.2062608501601	25.99999999999998	0.0	41557.0	0.1981805188301325	0.1595775307655335	4110
114.59595230183665	26.0	0.0	41589.0	0.1956379776445001	0.1595794960401745	4121
118.0191937819541	26.0	0.0	41553.0	0.1929784949863913	0.1601178818646638	4115
122.4229878582392	26.000000000000007	0.0	41595.0	0.1905387174143799	0.1613460893611075	4117
126.83336037589442	26.0	0.0	41549.0	0.1876331924159719	0.16229838826629	4120
131.2397957692812	26.0	0.0	41599.0	0.1868697617318543	0.1630712974494092	4114
135.66093222987445	26.0	0.0	41527.0	0.1867876976433282	0.1625072641763843	4134
140.08643682834563	25.99999999999998	0.0	41613.0	0.1868824316272902	0.1631601102264084	4110
144.50600270361298	26.0	0.0	41563.0	0.1870124650106412	0.1624644270595167	4116
148.93852144099682	25.99999999999998	0.0	41563.0	0.1897386770779169	0.1614247856040002	4112
153.37379208560034	26.000000000000007	0.0	41539.0	0.1925022466722909	0.1606018576072645	4113
158.78477502860477	26.0	0.0	41543.0	0.1948046663622599	0.1592662794611954	4101
162.24106169563277	26.0	0.0	41573.0	0.1974082487267909	0.15958094005375	4105
167.65601001453058	26.0	0.0	41555.0	0.2004098368863008	0.1589879465299856	4119
172.09819322166857	26.000000000000007	0.0	41583.0	0.2026179555023722	0.1572312897842332	4101
175.55693187874533	26.0	0.0	41599.0	0.2044708503897497	0.1561148679263006	4115
180.0	26.0	0.0	42433.0	0.2038289280132439	0.1544576100564144	3975
175.55693187874536	26.0	0.0	41599.0	0.2044720875474345	0.1561144390714935	4115
171.12396299030158	26.000000000000007	0.0	41583.0	0.2026197206010814	0.1572348801602826	4101
166.68196847614817	26.0	0.0	41555.0	0.2004143136101727	0.1589908553686405	4119
162.24106169563277	26.0	0.0	41573.0	0.197413565307435	0.1595805805672587	4105
156.83803428712514	26.0	0.0	41543.0	0.1948124271829369	0.1592631259180708	4101
153.37379208560037	26.0	0.0	41539.0	0.1925111039163397	0.1606054973088307	4113
147.9662258016002	26.0	0.0	41563.0	0.1897474720920897	0.1614300428377736	4112
144.50600270361295	26.000000000000007	0.0	41563.0	0.1870224276074786	0.1624699029297926	4116
140.08643682834563	26.0	0.0	41613.0	0.1868911229792893	0.1631652108746232	4110
134.6909891469637	26.0	0.0	41527.0	0.186794773799118	0.1625117887292615	4134
131.2397957692812	26.0	0.0	41599.0	0.1868746464294343	0.163075626950636	4114
126.83336037589444	26.0	0.0	41549.0	0.1876310693798258	0.1623023403099238	4120
121.45664966856924	26.0	0.0	41595.0	0.19053503517106	0.1613505501669482	4117
118.01919378195412	26.0	0.0	41553.0	0.1929734332926626	0.1601215069856011	4115
113.63254780617092	26.0	0.0	41589.0	0.1956336845128836	0.1595828497042467	4121
109.2448391468493	25.99999999999998	0.0	41557.0	0.1981780650787065	0.1595784907886844	4110
104.86695469471188	26.0	0.0	41561.0	0.2008162138093998	0.1585473365000618	4119
100.5003318960637	26.0	0.0	41545.0	0.2030279721253371	0.1568422477398009	4113
96.15618532579494	26.0	0.0	41615.0	0.2050552174634962	0.1559745883248202	4095
91.81740055055756	26.0	0.0	41789.0	0.2053766189507423	0.1558107871225711	4097
87.49589883859049	26.0	0.0	41549.0	0.2041378532845046	0.1563008782074846	4111
83.20391635846518	26.0	0.0	41555.0	0.2021014931115795	0.157779083106235	4111
78.9259991229277	26.000000000000007	0.0	41565.0	0.1996856097697286	0.1592518577007636	4109
74.67577239840024	25.99999999999998	0.0	41515.0	0.1967539109769973	0.1596079257302992	4114
70.46757903959215	26.000000000000007	0.0	41571.0	0.1942617697036198	0.1594499461081685	4113
66.28929433965445	26.0	0.0	41597.0	0.1918381853258767	0.1608483187083426	4113
62.1582265763024	26.000000000000007	0.0	41551.0	0.1890616881856141	0.1618156794093254	4110
58.0934264794528	26.0	0.0	41581.0	0.18699664968753	0.1626115641682674	4114
53.223165244194206	26.0	0.0	41565.0	0.1867617471601089	0.1630561293254496	4122
50.174173565975856	26.0	0.0	41555.0	0.1868062685556188	0.1632407795002631	4108
46.36795828205154	26.0	0.0	41599.0	0.1870328017708933	0.1629842788839443	4119
42.70874446786177	26.0	0.0	41561.0	0.1882777514769594	0.1620443102869272	4116
39.2195147035225	26.0	0.0	41581.0	0.1910653705539846	0.1609475170766945	4110
35.96047340437985	26.0	0.0	41609.0	0.1937267765733373	0.1599156512154353	4117
33.00608002944034	26.000000000000007	0.0	41581.0	0.1960528030532863	0.1595524329342798	4113
30.430515518481	25.99999999999998	0.0	41553.0	0.1988245358157311	0.1593423819928724	4145
28.34601825927249	26.0	0.0	41585.0	0.2014200831317873	0.1581895411188988	4103
26.86968172323871	26.0	0.0	41553.0	0.2036324278887653	0.1565189584127241	4105
26.09806285658254	26.0	0.0	41521.0	0.2053541637641113	0.1558850604552886	4127
28.16957956901897	28.0	0.0	41545.0	0.1801168298323905	0.1348587279306694	3869
28.697608646469423	28.0	0.0	41543.0	0.1786500803383273	0.1340431513043761	3857
29.89756620298173	28.0	0.0	41553.0	0.1764935600565586	0.1345620428651762	3869
31.612580195797445	28.0	0.0	41567.0	0.1753656210187471	0.1357147601454762	3873
33.76350304112813	28.0	0.0	41561.0	0.1744941774551294	0.1369533378775244	3863
36.910304049376464	28.0	0.0	41561.0	0.1743475891686796	0.1380644929734807	3867
39.769013157702126	28.0	0.0	41613.0	0.1748799311935015	0.1388308861974665	3862
42.10405364556247	28.0	0.0	41521.0	0.1750699745986442	0.1392936209384642	3875
45.32035830773577	28.0	0.0	41523.0	0.1746633998373687	0.139553830183016	3872
48.68514709502985	28.0	0.0	41649.0	0.1750446059745337	0.1399241052510604	3870
52.170462527977925	28.0	0.0	41539.0	0.1754536950920515	0.1397269680654392	3881
55.75214366955738	28.0	0.0	41575.0	0.1752005749441249	0.1399679476468822	3868
60.2878907494783	28.0	0.0	41549.0	0.1749268150868759	0.1396287698219955	3875
63.14017219433293	28.0	0.0	41565.0	0.1746778085953771	0.1393784931251589	3874
66.92246065264631	28.0	0.0	41591.0	0.1746804246499975	0.1390067937316525	3868
70.74959341780514	28.0	0.0	41571.0	0.1743742884824338	0.1383552349794922	3867
74.6153311498487	28.000000000000007	0.0	41587.0	0.1742816376237836	0.1372314109251616	3867
78.51480304655513	28.0	0.0	41595.0	0.1750821446024194	0.1359071752305731	3875
82.4414166980041	28.0	0.0	41571.0	0.1762158884893583	0.1347213971864219	3872
86.39216402939118	28.0	0.0	41523.0	0.1781811863732737	0.1341655569293237	3867
91.30526281670404	28.0	0.0	41579.0	0.1798162333845361	0.1342383813485018	3871
95.2989324191319	28.0	0.0	41803.0	0.1805452111121943	0.1348700342703695	3873
99.30791728595857	28.0	0.0	41557.0	0.1790552143577639	0.1340115398033004	3867
102.37940026673095	28.0	0.0	41575.0	0.1772786480990938	0.1345611511268676	3871
106.40713090438088	28.0	0.0	41579.0	0.175756427716647	0.1355366617806528	3873
111.41004992772606	28.0	0.0	41555.0	0.1745872193429627	0.1364578345464916	3867
114.5106178491503	28.0	0.0	41547.0	0.1744457325603681	0.1378159472980074	3868
118.56585419637268	28.0	0.0	41613.0	0.1749452636762577	0.138892503361557	3880
122.63805869853874	28.0	0.0	41559.0	0.175042011000064	0.1392307485295286	3872
126.70717047860369	28.0	0.0	41551.0	0.1748779055750345	0.1394472561747243	3876
130.79166839348608	28.0	0.0	41579.0	0.1750744746246101	0.1397782360194325	3866
134.87160741619277	28.0	0.0	41577.0	0.1751753509357639	0.1398641996802357	3874
139.9318353985718	28.0	0.0	41507.0	0.1752501983704843	0.1399330755355161	3876
143.05397408402186	28.0	0.0	41603.0	0.175205445882189	0.1397287893521016	3879
147.15535714462337	28.0	0.0	41565.0	0.1748524529075716	0.1393909292286408	3875
151.2500012314249	28.000000000000007	0.0	41539.0	0.1750203470365399	0.1390437781929262	3868
155.35683216674795	28.0	0.0	41619.0	0.174810999626931	0.1384629547664213	3870
159.45607324088024	28.000000000000007	0.0	41575.0	0.1745596701717297	0.1375179684678176	3871
164.5364265749049	28.0	0.0	41561.0	0.1749892918527048	0.1361375605902654	3867
167.66902806068177	28.0	0.0	41595.0	0.176006906641379	0.1351367617762224	3870
171.78203406822047	28.0	0.0	41577.0	0.177776481263435	0.1343235475915894	3873
176.85626636925306	28.000000000000007	0.0	41563.0	0.179601316922151	0.1341976175130139	3869
180.0	28.0	0.0	42377.0	0.1797234366317519	0.1337100954749171	3905
174.91575417852417	28.000000000000007	0.0	41563.0	0.1796002340275884	0.1341964198338737	3869
171.7820340682205	28.0	0.0	41577.0	0.1777738099745287	0.134326956346838	3873
166.69911300118372	28.0	0.0	41595.0	0.1760087592811086	0.1351411562566784	3870
163.56672303157967	28.000000000000007	0.0	41561.0	0.1749916582643079	0.1361388356803234	3867
158.48681713850468	28.000000000000007	0.0	41575.0	0.1745530912238403	0.1375204459788234	3871
155.35683216674798	28.0	0.0	41619.0	0.1748111622223113	0.1384660696398429	3870
150.2817591983286	28.000000000000007	0.0	41539.0	0.1750245986338601	0.1390467051463421	3868
147.15535714462342	28.0	0.0	41565.0	0.1748590809430577	0.1393935066821544	3875
143.05397408402186	28.0	0.0	41603.0	0.1752182034158795	0.1397332576883235	3879
138.96566473024194	28.0	0.0	41507.0	0.1752650016358699	0.1399371400285595	3876
134.8716074161928	28.0	0.0	41577.0	0.1751885452863256	0.1398683161589279	3874
130.7916683934861	28.0	0.0	41579.0	0.1750854045439982	0.1397821736400641	3866
126.7071704786037	28.000000000000007	0.0	41551.0	0.174879882263383	0.1394523338113596	3876
122.6380586985388	28.0	0.0	41559.0	0.1750427557651672	0.1392357471390657	3872
117.606471712676	28.0	0.0	41613.0	0.1749460957913283	0.1388964980641621	3880
113.55311045314473	28.0	0.0	41547.0	0.1744491161818969	0.1378178376015827	3868
110.45414349638574	28.0	0.0	41555.0	0.1745825068306365	0.1364568457973096	3867
106.40713090438088	28.0	0.0	41579.0	0.1757549064541708	0.1355335648872534	3873
102.38035085200232	28.000000000000007	0.0	41575.0	0.1772847851968177	0.1345604570415641	3871
98.35621978650671	28.0	0.0	41557.0	0.1790644867158002	0.1340085143316363	3867
94.3554031212624	28.0	0.0	41803.0	0.1805475285854013	0.1348647208455074	3873
90.36095700178991	28.0	0.0	41577.0	0.1798231533767871	0.1342356712208879	3873
86.39403495362885	28.0	0.0	41523.0	0.1781954406250921	0.1341679558604295	3867
82.43862619046739	28.0	0.0	41571.0	0.1762087502985115	0.1347116753293349	3872
77.59339979104674	28.000000000000007	0.0	41595.0	0.1750839998818978	0.1359019505377154	3875
74.61349738099307	28.0	0.0	41585.0	0.1742705962244487	0.137233208211154	3867
70.75231893001852	28.0	0.0	41571.0	0.1743612052144654	0.1383521091527287	3865
66.92066345208508	28.0	0.0	41593.0	0.1746701275011675	0.139010975225381	3868
63.14371955564702	28.000000000000007	0.0	41567.0	0.1746696816128272	0.1393808484563485	3872
59.41247847986888	28.0	0.0	41549.0	0.1749182223297937	0.1396332505788346	3875
55.75556664859039	28.0	0.0	41575.0	0.1751979965069989	0.1399731394911992	3868
51.337334074498	28.0	0.0	41539.0	0.175456974793081	0.1397295798068759	3881
48.68919541607379	28.0	0.0	41647.0	0.1750712419115304	0.1399233274280442	3870
45.32035830773577	28.0	0.0	41523.0	0.1746649132474979	0.1395604376400217	3872
41.36643189485621	28.0	0.0	41519.0	0.1750820736373865	0.1393038374493215	3875
39.07300021613063	28.0	0.0	41613.0	0.1748874741979297	0.1388350633097627	3862
35.64956869233156	28.0	0.0	41561.0	0.1743482037736854	0.1380670043324781	3869
33.76405621608444	28.0	0.0	41561.0	0.1744918935296757	0.1369583152945548	3863
31.163640157075243	28.0	0.0	41567.0	0.175361175826724	0.1357163211747925	3873
29.898260377190343	28.0	0.0	41553.0	0.1764929431580138	0.1345680916966345	3869
28.696979631899836	28.0	0.0	41541.0	0.1786494237800942	0.1340445518162692	3857
28.0785432999762	28.0	0.0	41545.0	0.1801158420247466	0.13485713457163	3871
30.06506598421854	30.000000000000004	0.0	41469.0	0.1648980763458134	0.1184406195540766	3645
30.58060826468216	29.999999999999996	0.0	41585.0	0.1650044262949258	0.1172762932584126	3663
31.58644830271882	29.999999999999996	0.0	41521.0	0.1647246669770491	0.1170366753990436	3655
33.46386313025452	29.999999999999996	0.0	41519.0	0.1647410944084544	0.1176968167359361	3656
34.87910133496235	29.999999999999996	0.0	41571.0	0.1650044629716731	0.1180351853663988	3653
37.052187901067576	29.999999999999996	0.0	41563.0	0.1648969405083577	0.1190255480267785	3660
39.50230769895207	29.999999999999996	0.0	41565.0	0.1655801587818838	0.1195667182177428	3659
42.88166626508154	29.99999999999998	0.0	41539.0	0.1652669214103862	0.1198151612491149	3655
45.047907809583656	29.999999999999996	0.0	41589.0	0.164982220367358	0.1198279971954681	3665
48.06887868242122	30.000000000000004	0.0	41615.0	0.1654887401164942	0.119515506699522	3668
51.21672702775337	29.999999999999996	0.0	41523.0	0.1654793262162083	0.1196260165791633	3667
54.46939177341452	29.999999999999996	0.0	41519.0	0.1656071685901605	0.1195953002966183	3665
57.80911126610889	29.999999999999996	0.0	41573.0	0.1651418107667044	0.1197451588756565	3665
61.22156547002513	29.999999999999996	0.0	41539.0	0.1652120617729381	0.1197039047508422	3664
64.69516804092238	29.999999999999996	0.0	41555.0	0.1654228115647579	0.1199162600850134	3679
68.22049835730822	29.99999999999998	0.0	41547.0	0.1652482546946296	0.1197927716619358	3659
71.78985276404102	29.99999999999998	0.0	41561.0	0.1648676853671716	0.1194492604281195	3664
75.3968926617529	29.999999999999996	0.0	41597.0	0.1648065183943767	0.1185233513300653	3662
79.0363692628529	29.999999999999996	0.0	41563.0	0.1650341286210784	0.1179343977711167	3662
82.70390819646114	30.000000000000004	0.0	41533.0	0.1647752016455346	0.117320249435515	3663
86.39584051324991	29.999999999999996	0.0	41539.0	0.1651034977561482	0.1165862760060946	3665
90.10906957600376	29.999999999999996	0.0	41577.0	0.1648398869778648	0.118014651141554	3655
93.84096571625813	30.000000000000004	0.0	42313.0	0.1647210161149594	0.117563757761583	3764
98.52869496716266	29.999999999999996	0.0	41577.0	0.164832906669704	0.1180142431616812	3655
101.35208929551705	29.999999999999996	0.0	41539.0	0.1650990559692066	0.1165850409091829	3665
105.12771807878607	30.000000000000004	0.0	41533.0	0.1647737592047223	0.1173125430544343	3663
109.86309409614104	29.999999999999996	0.0	41563.0	0.1650342677270782	0.1179269412592649	3662
113.66254730056072	29.999999999999996	0.0	41597.0	0.1648100806179449	0.1185205853966558	3662
116.51792376404104	29.99999999999998	0.0	41561.0	0.1648699401967333	0.1194448474752586	3664
120.33203141354774	29.99999999999998	0.0	41547.0	0.1652493076307757	0.1197874480865835	3659
125.10960766584408	29.999999999999996	0.0	41555.0	0.1654224822865597	0.1199121096495891	3679
127.98087477346138	29.999999999999996	0.0	41539.0	0.1652044187724229	0.1197028400642411	3664
132.77325278461657	29.999999999999996	0.0	41573.0	0.1651328636907461	0.1197443791544694	3665
135.65240996687345	29.999999999999996	0.0	41519.0	0.165603134924742	0.1195965129204522	3665
139.49513866726863	29.999999999999996	0.0	41523.0	0.1654871398198922	0.119628977141878	3667
143.34179170906543	29.999999999999996	0.0	41615.0	0.165503289574597	0.1195176531394372	3668
147.19188633190498	29.999999999999996	0.0	41589.0	0.1649975175865502	0.1198301849340696	3665
151.04497562814015	29.99999999999998	0.0	41539.0	0.1652876206986319	0.1198167096333325	3655
154.90064302320948	29.999999999999996	0.0	41565.0	0.1655994596361802	0.1195679434431082	3659
159.72325895910544	29.999999999999996	0.0	41563.0	0.1649166011575677	0.1190266885368496	3660
163.5833289031183	29.999999999999996	0.0	41571.0	0.1650207415845506	0.1180371364959344	3653
166.47930447312166	29.999999999999996	0.0	41519.0	0.1647582844059756	0.1177004892958743	3656
170.34156531491993	29.999999999999996	0.0	41521.0	0.1647445195898589	0.117042355948839	3655
175.1704735981694	29.999999999999996	0.0	41585.0	0.1650261524088964	0.1172805808155691	3663
178.06815491822798	29.999999999999996	0.0	41469.0	0.1649151075199601	0.1184460144042869	3645
178.068154918228	29.999999999999996	0.0	41469.0	0.1649122127674376	0.1184459170279191	3645
174.20462261409364	29.999999999999996	0.0	41585.0	0.1650172319793023	0.1172806629323309	3663
170.34156531491993	29.999999999999996	0.0	41521.0	0.164738019689447	0.1170461448188737	3655
166.4793044731217	30.000000000000004	0.0	41519.0	0.1647532193918685	0.1177058077446256	3656
162.61816880894568	29.999999999999996	0.0	41571.0	0.165016935778427	0.11804040878158	3653
158.7584974089747	29.999999999999996	0.0	41563.0	0.1649127215940727	0.1190301427551873	3660
153.93650625920657	29.99999999999998	0.0	41565.0	0.1655964018518703	0.1195713998369023	3659
151.04497562814015	30.000000000000004	0.0	41539.0	0.1652863792952101	0.1198199345131448	3655
146.2290650265519	30.000000000000004	0.0	41589.0	0.1650035076526743	0.1198329112348041	3665
143.34179170906546	29.999999999999996	0.0	41615.0	0.1655085936702129	0.1195201727469431	3668
139.49513866726863	29.999999999999996	0.0	41523.0	0.1654930736278021	0.1196327115835056	3667
135.65240996687342	29.999999999999996	0.0	41519.0	0.1656168559422297	0.1196000612790823	3665
131.81413053847382	29.999999999999996	0.0	41573.0	0.165145902439602	0.1197481388935983	3665
127.98087477346137	29.999999999999996	0.0	41539.0	0.1652143948607357	0.1197083075760845	3664
124.15327500102784	29.999999999999996	0.0	41555.0	0.1654247149518301	0.1199176950441958	3679
119.37780311183204	30.000000000000004	0.0	41547.0	0.1652496155570454	0.1197913991859741	3659
116.51792376404104	29.99999999999998	0.0	41561.0	0.1648716796652801	0.1194464831922787	3664
112.71182523826675	29.999999999999996	0.0	41597.0	0.1648111278472409	0.1185194400526763	3662
108.91471900507815	29.999999999999996	0.0	41563.0	0.1650308399914307	0.1179260997699705	3662
104.18269148753542	29.999999999999996	0.0	41533.0	0.1647652357906851	0.1173098974083277	3663
101.35208929551705	29.999999999999996	0.0	41539.0	0.1650881716154177	0.1165800350767836	3665
97.58928242401998	29.999999999999996	0.0	41577.0	0.1648223785472683	0.1180096827915673	3655
93.84096571625814	30.000000000000004	0.0	42313.0	0.1647097689823369	0.1175586462995921	3764
89.17891667711322	29.999999999999996	0.0	41577.0	0.1648239379915876	0.1180095096614853	3655
86.39584051324991	29.999999999999996	0.0	41539.0	0.1650952438081058	0.116580637278051	3665
82.70390819646114	30.000000000000004	0.0	41533.0	0.1647731868370045	0.1173138468949137	3663
79.03636926285289	29.999999999999996	0.0	41563.0	0.165036609484474	0.1179300930251404	3662
75.39689266175287	29.999999999999996	0.0	41597.0	0.164813609051604	0.1185200090594367	3662
71.78985276404103	30.000000000000004	0.0	41561.0	0.1648678822534451	0.1194472347690851	3664
68.22049835730823	30.000000000000004	0.0	41547.0	0.1652472862469637	0.1197919980539683	3659
64.69516804092238	29.999999999999996	0.0	41555.0	0.1654247051801484	0.119916329921938	3679
61.22156547002516	29.999999999999996	0.0	41539.0	0.1652106362134544	0.1197053501060732	3664
56.96685477734994	29.999999999999996	0.0	41573.0	0.1651412326337692	0.1197473257113782	3665
54.46939177341452	29.999999999999996	0.0	41519.0	0.1656112250442889	0.119598763295211	3665
50.419157330224856	29.999999999999996	0.0	41523.0	0.1654927049187113	0.1196314508179928	3667
48.06887868242122	29.999999999999996	0.0	41615.0	0.1654993853727296	0.1195205193773359	3668
45.04790780958363	30.000000000000004	0.0	41589.0	0.164986003569899	0.1198343180259694	3665
42.18116235799823	29.99999999999998	0.0	41539.0	0.1652699084574122	0.1198225408975958	3655
39.50230769895211	29.999999999999996	0.0	41565.0	0.1655745314257825	0.1195746021309392	3659
36.48090065179108	29.999999999999996	0.0	41563.0	0.1648874996569738	0.1190319401155677	3660
34.87910133496239	29.999999999999996	0.0	41571.0	0.1649946079924039	0.1180407456496355	3653
33.037813579919174	29.999999999999996	0.0	41519.0	0.1647346636379507	0.1177036473518476	3656
31.58644830271882	30.000000000000004	0.0	41521.0	0.1647257267178559	0.1170415919169719	3655
30.404377051242275	29.999999999999996	0.0	41585.0	0.1650097252513924	0.1172757402120637	3663
30.06506598421854	30.000000000000004	0.0	41469.0	0.1648986845943089	0.1184402776382531	3645
32.05345160068708	31.999999999999982	0.0	41491.0	0.1560111295329772	0.1015711172068207	3469
32.47789586736262	31.999999999999982	0.0	41537.0	0.1561403677073245	0.1006021438011282	3468
33.310554235826395	31.99999999999999	0.0	41555.0	0.1557019200113467	0.0993639572147381	3469
34.90411246638029	31.99999999999999	0.0	41549.0	0.1560299757452955	0.1001875920374731	3471
36.07373130758484	32.0	0.0	41533.0	0.1556122991019701	0.1013356945487215	3473
37.924286497909925	31.99999999999999	0.0	41543.0	0.1556276942019976	0.1015961048298793	3468
40.63264110989446	32.0	0.0	41587.0	0.1559977120594592	0.1017136860922638	3471
43.01169861431457	31.99999999999999	0.0	41575.0	0.1562684275958575	0.102053120800396	3473
45.56722570651024	32.0	0.0	41531.0	0.1560274088866016	0.1019407973845171	3474
48.271148407906026	31.99999999999999	0.0	41559.0	0.156163168058099	0.1016091122313036	3476
50.33450894499183	32.000000000000014	0.0	41585.0	0.155868013307124	0.1010507468921941	3477
53.24203345447936	31.99999999999999	0.0	41559.0	0.1560107120576469	0.1010002766031194	3477
56.24245128727934	31.99999999999999	0.0	41559.0	0.1560154674810052	0.1010019883202708	3477
59.321601757771525	31.99999999999999	0.0	41585.0	0.1558809836963664	0.101054959516889	3477
62.46777346941944	32.0	0.0	41559.0	0.1561779688271744	0.101612620544813	3476
66.53414308600202	31.99999999999999	0.0	41531.0	0.1560400846758678	0.1019459748406164	3474
68.92400078566732	32.0	0.0	41575.0	0.1562740043537134	0.1020583319765056	3473
72.21925762809347	32.0	0.0	41587.0	0.1560004755759135	0.10171829088297	3471
75.55138909061485	32.0	0.0	41543.0	0.1556262980815012	0.1016002840690323	3468
78.91564150304407	32.0	0.0	41533.0	0.1556100512262433	0.1013420092993347	3473
83.21691330434896	31.99999999999999	0.0	41549.0	0.1560306094961935	0.1001976429371485	3471
85.72501337503927	31.99999999999999	0.0	41555.0	0.1557099014495014	0.0993735233371102	3469
89.1637817921433	31.99999999999999	0.0	41537.0	0.156155764212704	0.1006088200995798	3468
92.621780363051	31.99999999999999	0.0	41491.0	0.1560243120675852	0.1015790669467042	3469
96.09683655617546	31.99999999999999	0.0	41491.0	0.1560224659484929	0.1015795436801761	3469
100.52014028913838	31.99999999999999	0.0	41537.0	0.1561520213036931	0.1006095420626177	3468
103.0908219856818	31.99999999999999	0.0	41555.0	0.1557133600436748	0.0993697717387251	3469
106.60197190367872	31.99999999999999	0.0	41551.0	0.1560240292157158	0.1001894465108452	3471
110.13804197152066	31.99999999999999	0.0	41531.0	0.1555909568367961	0.1013410118148727	3473
113.66497764552676	31.99999999999999	0.0	41543.0	0.1555297646761461	0.1016182088699063	3470
118.1662101780871	31.99999999999999	0.0	41587.0	0.1560073527053067	0.1017133425246938	3471
121.71156286068552	31.99999999999999	0.0	41575.0	0.1562837107254805	0.1020533449145016	3471
124.33231071828298	31.99999999999999	0.0	41531.0	0.1560237125650068	0.1019407607300475	3472
128.84097443016006	31.99999999999999	0.0	41559.0	0.1561879308777368	0.1016093004104259	3476
131.47039210102102	31.99999999999999	0.0	41585.0	0.1558494498842645	0.1010591825844592	3475
135.99240406916584	31.99999999999999	0.0	41559.0	0.1560113809882242	0.1010032946272388	3477
138.6287688146578	31.99999999999999	0.0	41559.0	0.1560148047804412	0.101003967024224	3477
142.2046771522459	32.0	0.0	41585.0	0.15585805029315	0.1010606276240758	3475
145.80328524839905	32.0	0.0	41559.0	0.1561993434631838	0.1016105484287669	3476
149.38588590119423	32.0	0.0	41531.0	0.1560367789936129	0.1019436640316426	3472
152.99039652269636	32.0	0.0	41575.0	0.1562997505989689	0.1020561000470357	3471
157.53773130384695	32.0	0.0	41587.0	0.1560208586486047	0.1017155967606914	3471
160.1870081637555	31.99999999999999	0.0	41543.0	0.1555407233978222	0.101620310919037	3470
163.77839663459037	31.99999999999999	0.0	41531.0	0.1555944374375272	0.1013423825018025	3473
167.39035008631896	31.99999999999999	0.0	41551.0	0.1560266021001263	0.1001907522075798	3471
171.9451735554688	32.0	0.0	41557.0	0.1557269618382155	0.0993663484044168	3469
175.55906242778102	31.99999999999999	0.0	41537.0	0.1561720244171073	0.1006049327096299	3470
179.15409033928563	32.0	0.0	41491.0	0.1560300953484484	0.1015781328248921	3469
178.1928341715917	32.0	0.0	41491.0	0.1560263899909124	0.10157856523468	3469
174.59787395324707	32.0	0.0	41537.0	0.1561646635215601	0.100605652874799	3470
170.9841321864418	32.0	0.0	41557.0	0.1557252632867563	0.0993710961343978	3469
166.42960897492017	31.99999999999999	0.0	41551.0	0.1560308563197268	0.1001968456440329	3471
163.77839663459037	31.99999999999999	0.0	41531.0	0.1556002988343003	0.1013441413747244	3473
160.1870081637555	31.99999999999999	0.0	41543.0	0.1555444964765344	0.1016203119570762	3470
156.57809860743114	31.99999999999999	0.0	41587.0	0.1560169624933422	0.1017202069497503	3471
152.0315023605426	32.0	0.0	41575.0	0.1562933564664162	0.1020606685649885	3471
149.38588590119423	31.99999999999999	0.0	41531.0	0.1560291748624667	0.1019475092613239	3472
144.84588318216444	31.99999999999999	0.0	41559.0	0.1561933806412034	0.1016142257374555	3476
142.20467715224592	31.99999999999999	0.0	41585.0	0.1558575724958939	0.1010647830355951	3475
137.67330237729905	31.99999999999999	0.0	41559.0	0.156020898337369	0.1010072394510023	3477
135.0377750384368	32.0	0.0	41559.0	0.156020928503409	0.1010069282837633	3477
131.47039210102102	31.99999999999999	0.0	41585.0	0.1558606894177618	0.1010626451619641	3475
127.8890078974018	32.0	0.0	41559.0	0.1561964183790151	0.1016142809055608	3476
124.33231071828298	31.99999999999999	0.0	41531.0	0.1560303401284388	0.101945770505192	3472
120.76291267554694	31.99999999999999	0.0	41575.0	0.1562882290120944	0.102056306317372	3471
117.21950101008882	31.99999999999999	0.0	41587.0	0.1560098029742756	0.1017140924504687	3471
113.66497764552676	31.99999999999999	0.0	41543.0	0.1555301742954946	0.1016175752628059	3470
109.1966019384342	32.0	0.0	41531.0	0.1555847960730307	0.1013386548839957	3473
106.60197190367872	31.99999999999999	0.0	41551.0	0.1560139458679536	0.1001851460311837	3471
103.09550203075185	31.99999999999999	0.0	41557.0	0.1557092781320561	0.0993599666520702	3469
99.5824020760373	31.99999999999999	0.0	41537.0	0.1561514593140758	0.1005984782972712	3470
96.10148048307158	31.99999999999999	0.0	41491.0	0.1560116346955896	0.1015706426336082	3469
92.61715789305208	31.99999999999999	0.0	41491.0	0.1560120201268271	0.1015708671477074	3469
89.16838017204235	31.99999999999999	0.0	41537.0	0.1561535402802454	0.1005985211027273	3470
85.72044226558702	31.99999999999999	0.0	41557.0	0.1557183293758263	0.0993630254887705	3469
82.31253110530386	31.99999999999999	0.0	41551.0	0.156026040172606	0.1001890766426036	3471
78.91113630445138	32.0	0.0	41531.0	0.1555960887156226	0.1013392800013658	3473
75.55585434396673	32.0	0.0	41543.0	0.155538979423278	0.1016171054621963	3470
71.3322953009122	31.99999999999999	0.0	41587.0	0.1560129246831028	0.1017150051488363	3471
68.05654117004264	32.0	0.0	41575.0	0.1562925269256097	0.1020570207098207	3471
64.80758802289843	31.99999999999999	0.0	41531.0	0.1560320457591256	0.101944600828153	3472
61.62703579269781	31.99999999999999	0.0	41559.0	0.1561994501705598	0.1016114063284258	3476
59.3174492408803	32.0	0.0	41585.0	0.155864542937717	0.1010614555374901	3475
55.43813211966402	31.99999999999999	0.0	41559.0	0.1560266355787782	0.1010050156161914	3477
53.23809145685975	32.0	0.0	41559.0	0.1560229331559342	0.101006131964494	3477
50.33831656866899	32.0	0.0	41585.0	0.1558559068932784	0.1010641128289424	3475
47.53335389347147	31.99999999999999	0.0	41559.0	0.1561885294573921	0.1016145077598281	3476
44.87362466551797	32.0	0.0	41531.0	0.1560167985226663	0.1019493241330183	3472
42.35552686234463	31.99999999999999	0.0	41575.0	0.1562740971445487	0.1020633253279234	3471
39.44999400599068	31.99999999999999	0.0	41587.0	0.1559893367585778	0.1017228181992012	3471
37.92163884869128	31.99999999999999	0.0	41543.0	0.1555122510550036	0.1016211192091376	3470
36.076009241573374	31.99999999999999	0.0	41531.0	0.1555708443825736	0.1013433818319867	3473
34.52003249291676	31.99999999999999	0.0	41551.0	0.1560053531173569	0.1001922233187077	3471
33.0513053190453	32.0	0.0	41557.0	0.1557066940191659	0.0993644491252841	3469
32.47705289280704	32.0	0.0	41537.0	0.1561520634252485	0.1005976364654175	3470
32.05373681657823	32.0	0.0	41491.0	0.156012266355352	0.1015697535687112	3469
34.04530037525867	34.0	0.0	41521.0	0.1466663341249512	0.0846008987816742	3291
34.570057520690945	34.0	0.0	41567.0	0.1467678658328856	0.0837803791676693	3293
35.11494446333554	34.00000000000001	0.0	41593.0	0.1463702112749231	0.0839362502941313	3303
36.15284554598451	34.0	0.0	41555.0	0.1466641912195639	0.0854557419552207	3301
37.49236355885811	34.0	0.0	41529.0	0.1464726743166887	0.0866407530572628	3302
39.59756325657773	34.0	0.0	41549.0	0.1463413645148166	0.0871890114813764	3300
41.50663250248763	34.00000000000001	0.0	41511.0	0.1463207980057944	0.0872319810096783	3311
43.0056117349783	34.00000000000001	0.0	41587.0	0.1465934011297584	0.0865618554313482	3305
45.24034450214725	34.0	0.0	41541.0	0.1463478562529505	0.0861653413723627	3301
47.62907017698416	34.00000000000001	0.0	41553.0	0.1469488314725051	0.0856940594253512	3314
50.15045984834966	34.00000000000001	0.0	41547.0	0.1464133710916903	0.0861852115062156	3311
53.541137096771486	34.00000000000001	0.0	41555.0	0.1459046779382674	0.0864927876527172	3301
55.51466310298477	34.0	0.0	41493.0	0.1466213010230991	0.0862672866571774	3289
58.32916851476984	34.00000000000001	0.0	41563.0	0.1461851858538194	0.0863653990498043	3301
61.21454029526132	34.00000000000001	0.0	41589.0	0.1458750220980535	0.0863500674833009	3313
64.1626591925088	34.00000000000001	0.0	41553.0	0.146537067285614	0.0858492713213465	3311
67.16364932059714	34.0	0.0	41591.0	0.1463748488657912	0.0860811524937909	3308
70.2113726940961	34.00000000000001	0.0	41553.0	0.1467172220323419	0.0863392724116287	3305
73.30079710276136	34.0	0.0	41567.0	0.1466375462060281	0.0870539111116376	3299
76.42516098679478	34.00000000000001	0.0	41605.0	0.1462263845405668	0.0872977847929343	3297
79.58102923460957	34.00000000000001	0.0	41565.0	0.1462552987192974	0.0869606340107335	3303
82.76561280528287	34.0	0.0	41521.0	0.1464818664006482	0.0857945985906032	3311
85.97394940168014	34.00000000000001	0.0	41607.0	0.146401823560954	0.0842823708276685	3293
89.20418253496591	34.00000000000001	0.0	41547.0	0.1464916016660934	0.0835752141941917	3300
92.45484168487978	34.00000000000001	0.0	41527.0	0.146426198643268	0.0845704556988224	3299
95.72202300044472	34.00000000000001	0.0	41809.0	0.146812518317976	0.0846057546277709	3311
99.0048146519033	34.0	0.0	41587.0	0.146720685931217	0.0840743758017997	3298
102.30254246806484	34.00000000000001	0.0	41641.0	0.1464921358901789	0.0835973355388932	3297
106.53887017844652	34.00000000000001	0.0	41515.0	0.1466467223216625	0.0851200919920237	3302
108.93455263987536	34.00000000000001	0.0	41523.0	0.1461329382247512	0.0864430543188871	3297
112.26178617078644	34.0	0.0	41547.0	0.1463185638316798	0.0870977745650625	3305
115.6076164095	34.00000000000001	0.0	41549.0	0.1463238799879434	0.0873048494546723	3301
118.9524069878672	34.00000000000001	0.0	41573.0	0.1467636966733244	0.086767083060417	3303
122.31414234014504	34.0	0.0	41591.0	0.1468136947957005	0.0861796797934393	3305
125.67326263439855	34.00000000000001	0.0	41557.0	0.1466163514066783	0.0856784614846899	3310
129.0385160920874	34.0	0.0	41573.0	0.1465368062273245	0.0860517236896905	3305
132.4187782046473	34.00000000000001	0.0	41565.0	0.1460400509572395	0.0864431707481031	3303
135.7945608805542	34.00000000000001	0.0	41461.0	0.1463773914765202	0.0864374809362652	3305
140.1345746745218	34.0	0.0	41531.0	0.1463620326236846	0.0864178431140939	3297
143.51989828549415	34.00000000000001	0.0	41541.0	0.1460947729605648	0.0863046622878999	3309
145.96596926160228	34.00000000000001	0.0	41535.0	0.146387425042123	0.0861183955277216	3316
149.35699566886245	34.00000000000001	0.0	41565.0	0.1463751688835526	0.085819895233936	3328
152.76034519573753	34.00000000000001	0.0	41579.0	0.1467853888086136	0.0862380182530151	3297
156.1565919069618	34.0	0.0	41609.0	0.1466864750687305	0.0869054300673612	3295
159.55492490079342	34.00000000000001	0.0	41523.0	0.1463076385120026	0.0873038815182354	3299
162.9645723124167	34.0	0.0	41535.0	0.1468033672863037	0.0869425908010559	3301
166.3661197484476	34.0	0.0	41509.0	0.146453062673463	0.0861243767661789	3301
169.77837364615132	34.00000000000001	0.0	41539.0	0.1462662817395195	0.0847418791944957	3301
173.18192369607996	34.0	0.0	41575.0	0.146466066451989	0.0832783475886673	3265
176.5956018974658	34.00000000000001	0.0	41605.0	0.1465181120362114	0.084391230266087	3302
180.0	34.00000000000001	0.0	42345.0	0.1460450951090554	0.0839306860710919	3371
176.59560189746583	34.00000000000001	0.0	41605.0	0.1465096715910714	0.0843919061101307	3302
172.2258008982728	34.0	0.0	41575.0	0.1464612813975022	0.0832822224862868	3265
169.77837364615135	34.00000000000001	0.0	41539.0	0.1462670248925997	0.0847464513408642	3301
166.3661197484476	34.0	0.0	41509.0	0.1464578096046081	0.0861273461773762	3301
162.9645723124167	34.0	0.0	41535.0	0.1468093368348058	0.0869440530138586	3301
159.55492490079345	34.00000000000001	0.0	41523.0	0.1463105913271289	0.0873036456226529	3299
156.1565919069618	34.00000000000001	0.0	41609.0	0.1466819572294136	0.0869043137045571	3295
152.76034519573753	34.00000000000001	0.0	41579.0	0.1467784579000026	0.0862415494994957	3297
149.35699566886245	34.0	0.0	41565.0	0.1463663767404488	0.0858227410073158	3328
145.96596926160225	34.0	0.0	41535.0	0.146380260220025	0.0861248972089663	3316
142.56859779955758	34.00000000000001	0.0	41541.0	0.1460924742806155	0.086309572389545	3309
139.18432034396503	34.00000000000001	0.0	41531.0	0.1463656042499571	0.0864208365855871	3297
135.79456088055417	34.00000000000001	0.0	41461.0	0.1463844504707808	0.0864396159924561	3305
132.4187782046473	34.00000000000001	0.0	41565.0	0.1460485326988898	0.0864437377374532	3303
129.03851609208743	34.0	0.0	41573.0	0.1465428832172995	0.0860508950934969	3305
124.7290428433074	34.0	0.0	41557.0	0.146620353366636	0.0856770486874479	3310
122.31414234014504	34.00000000000001	0.0	41591.0	0.1468161028410659	0.0861774065870165	3305
118.9524069878672	34.00000000000001	0.0	41573.0	0.1467656770471235	0.0867676105054195	3303
115.6076164095	34.00000000000001	0.0	41549.0	0.1463237053380309	0.0873044836151376	3301
111.32619879166388	34.00000000000001	0.0	41547.0	0.1463167804659069	0.0870963294550893	3305
108.93455263987536	34.0	0.0	41523.0	0.1461247064023445	0.0864413064755264	3297
105.60822195058223	34.00000000000001	0.0	41515.0	0.1466360973391719	0.0851188205537431	3302
102.30254246806484	34.00000000000001	0.0	41641.0	0.1464833801960827	0.0835967302096221	3297
99.00943033138384	34.0	0.0	41589.0	0.1466801971269538	0.0840683561194605	3298
95.7211040138302	34.00000000000001	0.0	41809.0	0.1467810867607229	0.0846026221147603	3311
92.45758477967266	34.0	0.0	41525.0	0.146404241975546	0.0845679763058097	3299
89.20236415457802	34.00000000000001	0.0	41547.0	0.1464864844049248	0.0835684568799444	3300
85.97575620108047	34.00000000000001	0.0	41609.0	0.146407289935967	0.0842788824586824	3293
82.76202527168344	34.00000000000001	0.0	41519.0	0.1464776080140232	0.0857946915258768	3311
79.58191878290089	34.0	0.0	41565.0	0.1462686611608459	0.0869569116695106	3303
76.42075476408974	34.00000000000001	0.0	41599.0	0.1461409718971327	0.0873129812828425	3297
73.29992526462885	34.0	0.0	41569.0	0.1466484229758626	0.0870520060926025	3299
70.21481721312954	34.0	0.0	41553.0	0.1467292409126456	0.0863369430109021	3303
67.16195156022586	34.00000000000001	0.0	41593.0	0.1463825061040546	0.0860775490241136	3308
64.16432889917172	34.0	0.0	41553.0	0.1465491339482142	0.0858437158383164	3311
61.21208424391452	34.00000000000001	0.0	41589.0	0.1458690270156341	0.0863474605945964	3313
57.53278520695461	34.0	0.0	41563.0	0.1461936333712283	0.0863651249943753	3301
55.5115495721122	34.0	0.0	41493.0	0.1466296080189771	0.0862694384050874	3289
52.78413981942459	34.00000000000001	0.0	41555.0	0.1459122387944281	0.0864968161522217	3301
50.15335565822826	34.0	0.0	41549.0	0.146424665096003	0.0861858932280548	3311
47.62838047805115	34.0	0.0	41553.0	0.1469571612255318	0.0856987865755415	3314
45.242293776151314	34.0	0.0	41543.0	0.1463450578313173	0.0861705916207892	3301
43.00380238954613	34.0	0.0	41587.0	0.1465936111533809	0.0865632507130218	3305
40.95069681562011	34.00000000000001	0.0	41509.0	0.1463063829791405	0.0872363078868596	3311
39.09985304933389	34.0	0.0	41549.0	0.1463253444380655	0.0871962764833966	3300
37.49236355885811	34.0	0.0	41529.0	0.1464610901935569	0.0866470870049112	3302
36.15452014899052	34.0	0.0	41551.0	0.1466749539215471	0.0854635635377475	3299
35.11472283341918	34.0	0.0	41593.0	0.1463721121408778	0.0839394675073027	3303
34.40606758968266	34.0	0.0	41567.0	0.1467732142638906	0.083780455693695	3293
34.04518867829294	34.00000000000001	0.0	41519.0	0.1466667412309581	0.084600562817084	3289
36.0387020764456	36.0	0.0	41549.0	0.1363742376955678	0.0715265452303681	3139
36.49534596805496	35.999999999999986	0.0	41533.0	0.1360783701674306	0.0718783033502244	3157
36.955405668016695	36.0	0.0	41575.0	0.1361118106750964	0.0725284836706944	3149
37.84994067843293	36.0	0.0	41591.0	0.1365311944502676	0.0731764560127208	3153
39.39979679755122	36.0	0.0	41579.0	0.1355366560044102	0.0738237809444209	3150
40.41448123523019	36.0	0.0	41527.0	0.1354896756600086	0.0740920143631625	3149
42.03722631372618	36.0	0.0	41607.0	0.135566905088618	0.0742880886377719	3147
43.855060359626535	36.0	0.0	41613.0	0.1358673733197946	0.0748982175652822	3162
45.84373893817883	36.0	0.0	41617.0	0.1357934137021124	0.0750499905532346	3155
47.9824241314563	36.0	0.0	41603.0	0.1355888753391013	0.0750495237231028	3165
50.94260377922185	36.0	0.0	41547.0	0.1351869730831629	0.0746646067568985	3169
52.63597018592176	36.0	0.0	41609.0	0.1352250275686181	0.0743684472819941	3157
55.8662753498434	36.0	0.0	41529.0	0.1350535980829612	0.0741451813906955	3163
58.45802608492384	36.0	0.0	41545.0	0.1359375165588407	0.0737720303844083	3163
61.121934599816406	36.0	0.0	41563.0	0.1353844242236267	0.0742951195910441	3157
63.04065051401831	36.000000000000014	0.0	41599.0	0.135346121885896	0.0743039616266761	3161
65.80736488921967	36.0	0.0	41619.0	0.1357225114052604	0.0748601092359331	3133
68.6244953301313	36.0	0.0	41597.0	0.1354185915836483	0.0751080488533985	3152
71.48601170367247	36.0	0.0	41581.0	0.1358567167231661	0.0749293177973081	3151
75.24767317800364	35.999999999999986	0.0	41555.0	0.1356715481344335	0.0745443335670081	3147
78.19341441268625	36.0	0.0	41579.0	0.1355858624708779	0.0741002649218193	3153
80.28924903340953	36.0	0.0	41565.0	0.1355022481048522	0.0739762400282322	3153
84.16927389406497	36.0	0.0	41517.0	0.1359379733509617	0.0735958481879097	3153
86.30115234797016	36.0	0.0	41575.0	0.1360054404911355	0.0729623702837522	3149
89.34220211067822	35.999999999999986	0.0	41583.0	0.1360515627207912	0.0720884729866535	3149
92.40205103197044	36.0	0.0	41565.0	0.1363257683079435	0.0716277236218009	3147
95.47960946018468	35.999999999999986	0.0	42341.0	0.1363093560439341	0.0708678348375876	3047
98.5731274560351	36.0	0.0	41565.0	0.1363186801325695	0.0716268408194575	3147
101.68105445693374	36.0	0.0	41583.0	0.1360482640566568	0.0720879262244757	3149
104.80385343478562	36.0	0.0	41575.0	0.1359868085979518	0.0729656347104323	3149
107.93107311483551	36.0	0.0	41517.0	0.1359746950392475	0.0735930267901143	3155
111.07822644794292	36.0	0.0	41565.0	0.1355133676235664	0.0739777366481775	3153
115.16532821574285	36.0	0.0	41579.0	0.1355817290561549	0.0741036526191241	3153
117.39151343611172	36.0	0.0	41553.0	0.1356817365195434	0.0745461209132988	3147
120.5652431842108	36.0	0.0	41581.0	0.1358660656229306	0.0749298557872798	3151
123.7462683553535	36.0	0.0	41599.0	0.1354297044715098	0.0751091612465789	3152
126.92453462796604	36.0	0.0	41619.0	0.1357037700040954	0.074864665379379	3133
130.11818176624223	36.0	0.0	41603.0	0.1353492528067429	0.0743041960792149	3161
134.24973347876235	36.0	0.0	41563.0	0.135363207238556	0.0743019704723397	3155
136.5118849101581	36.0	0.0	41543.0	0.1359315361930299	0.073775262354525	3161
139.72036110228404	36.0	0.0	41529.0	0.1350548276505197	0.0741487013506506	3165
142.92339380327576	36.0	0.0	41609.0	0.13523282308994	0.0743731694462508	3157
146.13946510143268	35.999999999999986	0.0	41547.0	0.1352000506672549	0.0746653134499108	3169
149.3587423424975	36.0	0.0	41603.0	0.1356107910015117	0.0750449721308317	3165
153.51954601877097	36.0	0.0	41617.0	0.1358078248990444	0.0750537798605811	3155
155.7959781932714	36.0	0.0	41613.0	0.1358804686247695	0.0749031888297426	3162
159.01324702017558	36.0	0.0	41605.0	0.1356028627714285	0.0742880027851624	3147
162.24184977070772	36.0	0.0	41529.0	0.1355054714033228	0.0740968967068671	3149
166.42228825478313	36.0	0.0	41579.0	0.1355411308595607	0.0738293972118209	3148
168.69388307885032	36.0	0.0	41591.0	0.1365192398735861	0.073184053923578	3153
171.92623696524984	36.0	0.0	41575.0	0.1361367432941143	0.0725297776480632	3149
175.1592744477163	36.0	0.0	41533.0	0.1361038899502185	0.0718770032603706	3157
178.38320958593562	36.0	0.0	41549.0	0.1364216471942185	0.0715225024255354	3139
178.38320958593567	36.0	0.0	41549.0	0.1364169669041813	0.0715221277730975	3139
174.20832643386254	36.0	0.0	41533.0	0.1360917162378939	0.0718760215215712	3157
171.92623696524987	36.0	0.0	41575.0	0.1361281106272471	0.0725292046783409	3149
168.69388307885032	36.0	0.0	41591.0	0.1365187664055888	0.073181548584483	3153
165.47199499604812	36.0	0.0	41579.0	0.1355446932945264	0.0738259743215597	3148
162.24184977070772	36.0	0.0	41529.0	0.1355014687874262	0.0740927819300206	3149
158.06399547551226	35.999999999999986	0.0	41605.0	0.1356002623519791	0.0742914219066614	3147
155.79597819327142	36.0	0.0	41613.0	0.1358774154630052	0.074906060577477	3162
152.5713777268731	36.0	0.0	41617.0	0.1358025167948381	0.0750555522598373	3155
149.3587423424975	35.999999999999986	0.0	41603.0	0.1356031996586008	0.0750466872632911	3165
146.13946510143268	35.999999999999986	0.0	41547.0	0.1351929713513061	0.074666109830972	3169
142.92339380327576	36.0	0.0	41609.0	0.1352312553681474	0.0743751489429356	3157
139.72036110228404	36.0	0.0	41529.0	0.1350566660821095	0.074150268996365	3165
136.51188491015813	36.0	0.0	41543.0	0.1359366710327131	0.0737765581807948	3161
133.3078648109507	36.0	0.0	41563.0	0.1353678470406904	0.0743017192500379	3155
130.11818176624226	36.0	0.0	41603.0	0.1353525484367189	0.0743023892631815	3161
126.92453462796608	36.0	0.0	41619.0	0.1357038770424346	0.0748610848826049	3133
123.7462683553535	36.0	0.0	41599.0	0.1354190120711746	0.0751047402190516	3152
120.5652431842108	36.0	0.0	41581.0	0.1358608146928468	0.0749258675412289	3151
117.39151343611172	36.0	0.0	41553.0	0.1356784174031417	0.0745436952703146	3147
114.2351125733437	36.000000000000014	0.0	41579.0	0.1355788087287871	0.0741029919294598	3153
111.07822644794284	36.0	0.0	41565.0	0.1355071548022376	0.0739800890869846	3153
107.93107311483551	36.0	0.0	41517.0	0.1359656414891805	0.0735967510203144	3155
104.8038534347856	36.0	0.0	41575.0	0.1359782752860474	0.0729696012533291	3149
101.67922014891036	36.0	0.0	41583.0	0.1360436595941932	0.0720919146441499	3149
98.5767799580789	36.0	0.0	41565.0	0.1362927311421223	0.0716353450618744	3147
95.4796094601847	35.999999999999986	0.0	42341.0	0.1363003638019052	0.070871145185107	3047
92.39843618737991	36.0	0.0	41565.0	0.1362877505699819	0.0716337756973071	3147
89.3439985538485	35.999999999999986	0.0	41583.0	0.1360439079587349	0.0720896189164247	3149
86.300260246571	36.0	0.0	41575.0	0.1359837790881526	0.0729657905301258	3149
82.40315422936494	36.0	0.0	41517.0	0.1359725564515418	0.0735912963317492	3155
79.41367774454443	36.0	0.0	41565.0	0.135513980522789	0.0739744723517007	3153
76.45266176976888	36.0	0.0	41579.0	0.1355826156739495	0.0741020347386076	3153
74.3901575209097	36.0	0.0	41553.0	0.1356820744964397	0.0745442037591292	3147
71.48601170367246	36.0	0.0	41581.0	0.1358676076565363	0.0749263879436108	3151
68.62114994953168	35.999999999999986	0.0	41599.0	0.1354272503228034	0.0751057432223707	3152
65.80900977667977	36.0	0.0	41619.0	0.1357123654137173	0.0748619920417892	3133
63.03903729746478	36.0	0.0	41603.0	0.1353635894155965	0.0743024922376556	3161
59.54881258699324	36.0	0.0	41563.0	0.135378913300453	0.0743005540830661	3155
57.68767683823493	36.0	0.0	41543.0	0.1359459531329886	0.0737733937851412	3161
55.116118532972536	35.999999999999986	0.0	41529.0	0.1350584803687278	0.0741469384868783	3165
51.92536946682637	36.0	0.0	41609.0	0.135226617031277	0.0743708889220404	3157
50.25191868564608	36.0	0.0	41547.0	0.1351853027369757	0.074662995843981	3169
47.97982457164476	35.999999999999986	0.0	41603.0	0.1355889740447639	0.0750423925287496	3165
45.84495631782524	36.0	0.0	41617.0	0.1357810869408679	0.0750508183339529	3155
43.85393746361032	36.0	0.0	41613.0	0.1358479506732857	0.0749015780074778	3162
42.0397647979504	35.999999999999986	0.0	41605.0	0.1355711491281469	0.0742891096713534	3147
40.41492807121048	36.0	0.0	41529.0	0.1354785418686752	0.0740916069672188	3149
38.64140748385173	36.0	0.0	41579.0	0.1355214815181446	0.073826286201009	3148
37.85085170468616	36.0	0.0	41591.0	0.1365012002762708	0.0731833711856137	3153
36.745635196494725	36.0	0.0	41575.0	0.1361162091241898	0.0725314784321831	3149
36.346251337350736	36.0	0.0	41533.0	0.1360838238173037	0.0718787734102466	3157
36.038788685541775	35.999999999999986	0.0	41549.0	0.1364026734094866	0.0715241425795211	3139
38.03330753466256	37.99999999999999	0.0	41601.0	0.125423812634688	0.0618713331450883	3010
38.43340538682502	38.00000000000001	0.0	41601.0	0.1253816167336928	0.0621983546091905	3016
38.82412724771353	38.00000000000001	0.0	41561.0	0.1248972821282925	0.0629081950936811	3027
39.59904396179931	38.00000000000001	0.0	41579.0	0.1253590961904326	0.0633506708548695	3023
40.60960155742176	37.99999999999999	0.0	41533.0	0.1244413213447885	0.0637574163294581	3021
41.83808963364389	37.99999999999999	0.0	41485.0	0.1244896221576685	0.0641056930834216	3033
43.2661729633443	37.99999999999999	0.0	41539.0	0.1245053828252915	0.064120714170779	3017
44.874767241193055	37.99999999999999	0.0	41555.0	0.1241895633082481	0.0646597021894802	3019
46.6457331149246	37.99999999999999	0.0	41593.0	0.1242851683825102	0.0650187455131418	3014
48.56023974764221	37.99999999999999	0.0	41531.0	0.1236657270721216	0.0652849417632524	3029
50.60241588176633	37.99999999999999	0.0	41601.0	0.1238144470977682	0.0649879933736333	3027
53.44253756145961	38.00000000000001	0.0	41553.0	0.1236086161413143	0.0646071207885777	3023
55.72595667096888	38.00000000000001	0.0	41557.0	0.1236318964200102	0.064447293146112	3029
57.35476913111456	38.00000000000001	0.0	41511.0	0.1236940635115095	0.0641616183239215	3011
59.77431115632307	37.99999999999999	0.0	41575.0	0.1231854902712849	0.0643305466400642	3016
62.26211916483239	37.99999999999999	0.0	41525.0	0.1236858479394855	0.0646279089207969	3043
64.81106577087203	37.99999999999999	0.0	41559.0	0.1236118648403533	0.0647124621392348	3035
67.41267213502789	38.000000000000014	0.0	41563.0	0.1239800864649309	0.0650971288062721	3025
70.06169725440184	37.99999999999999	0.0	41553.0	0.1238277183618213	0.0652402231394127	3021
72.75289414178917	37.99999999999999	0.0	41589.0	0.1244466746495371	0.0648892718015468	3004
76.33006960957414	38.00000000000001	0.0	41553.0	0.1245845196772713	0.0644844335402857	3015
78.24491466767807	37.99999999999999	0.0	41587.0	0.1246226068255975	0.0640148774511136	3015
81.0373773520251	37.99999999999999	0.0	41565.0	0.1242938058764019	0.0640062138410909	3027
83.85683682724542	37.99999999999999	0.0	41537.0	0.1247066107302793	0.0636595956087336	3023
87.58198773275758	37.99999999999999	0.0	41523.0	0.1250912334681589	0.0633332083332128	3013
89.5671039591565	38.00000000000001	0.0	41585.0	0.1250457596127629	0.0627362906988543	3023
92.45251895705955	37.99999999999999	0.0	41603.0	0.1253193808147424	0.0620273313663567	3015
96.25442513233578	37.99999999999999	0.0	41927.0	0.1255308325076466	0.0617680865241335	3009
98.27535437100956	37.99999999999999	0.0	41497.0	0.1253739306447	0.0619141788153184	3019
102.11807181511767	37.99999999999999	0.0	41567.0	0.1253502934171266	0.0623734520487717	3008
104.15816233737944	38.00000000000001	0.0	41537.0	0.1250779267864146	0.0630877285519655	3015
107.11616917967426	37.99999999999999	0.0	41567.0	0.1250901630390463	0.063572912716753	3017
111.01173083424622	37.99999999999999	0.0	41553.0	0.1244815672930503	0.0638843987186278	3016
113.07185734439908	37.99999999999999	0.0	41529.0	0.1245816650577574	0.0641506182360726	2985
116.05941364795343	37.99999999999999	0.0	41543.0	0.1242361770573927	0.064302915272386	3021
119.99093654766205	38.00000000000001	0.0	41547.0	0.1241739276426329	0.0647854404215457	3017
122.06835928790564	37.99999999999999	0.0	41575.0	0.124297693245289	0.0651473765606871	3017
125.07908833652652	37.99999999999999	0.0	41539.0	0.1241747205539535	0.0651988503577097	3021
129.0286534767759	37.99999999999999	0.0	41571.0	0.1234342421577082	0.0649462367748907	3026
131.12856023663724	37.99999999999999	0.0	41593.0	0.1235574467346115	0.0645506666312451	3023
135.09256510193364	38.00000000000001	0.0	41597.0	0.1233675267628785	0.0644586178176694	3015
138.12714485770206	38.00000000000001	0.0	41563.0	0.1239280520589119	0.0638372750618867	3029
140.2370241101744	38.00000000000001	0.0	41539.0	0.123047738722848	0.0644896456078751	3015
143.27858070192525	37.99999999999999	0.0	41605.0	0.1234660142929492	0.0646282391665021	3025
147.2642386009543	37.99999999999999	0.0	41537.0	0.1236371117317626	0.0648151956314586	3023
150.3229191987308	37.99999999999999	0.0	41607.0	0.1240541384378754	0.0651656807050975	3025
152.43268958456224	37.99999999999999	0.0	41621.0	0.1240256447731019	0.0651751236553317	3017
155.48643013099556	37.99999999999999	0.0	41597.0	0.1244973066615219	0.0647846092824898	3019
159.49541114438804	37.99999999999999	0.0	41561.0	0.1242464706887775	0.0644171569647549	3023
161.60967872020228	38.00000000000001	0.0	41543.0	0.124786704228444	0.0640090915132053	3017
164.66915540650967	37.99999999999999	0.0	41571.0	0.1245105828649209	0.063923920259975	3022
167.73941200219204	37.99999999999999	0.0	41557.0	0.1251036810192189	0.0636369867803988	3020
171.74647089971953	38.00000000000001	0.0	41541.0	0.1251572811149192	0.0632265968124227	3013
173.86393255918497	37.99999999999999	0.0	41587.0	0.1251375164084999	0.0625093413540818	3014
176.93656309182003	38.00000000000001	0.0	41581.0	0.1254846008672256	0.0618885082203576	3010
179.05448269646493	37.99999999999999	0.0	42313.0	0.1250236946932692	0.0612728587221696	3053
175.99109824677362	38.00000000000001	0.0	41581.0	0.1254725714608857	0.0618889743653604	3010
173.863932559185	38.00000000000001	0.0	41587.0	0.1251221951315295	0.0625112691790329	3014
170.8012789955515	38.00000000000001	0.0	41541.0	0.1251475665985654	0.0632273164755927	3013
167.73941200219207	37.99999999999999	0.0	41557.0	0.1251015497082575	0.0636365782163262	3020
163.72471746541706	37.99999999999999	0.0	41571.0	0.1245027884321437	0.063920993089256	3022
161.60967872020228	38.00000000000001	0.0	41543.0	0.1247833462186782	0.0640053176793602	3017
157.60840202580758	37.99999999999999	0.0	41561.0	0.124244512570029	0.06442093083892	3023
155.4864301309956	38.00000000000001	0.0	41597.0	0.1244893846025819	0.0647871925613531	3019
152.43268958456227	38.00000000000001	0.0	41621.0	0.1240230529941388	0.065176959943607	3017
149.3814757570405	37.99999999999999	0.0	41607.0	0.1240531954629576	0.0651674797416548	3025
146.32371691932312	38.00000000000001	0.0	41537.0	0.1236384597461274	0.0648161240621235	3023
143.27858070192528	37.99999999999999	0.0	41605.0	0.1234687003265735	0.0646301707915677	3025
140.23702411017442	38.00000000000001	0.0	41539.0	0.1230555982448144	0.0644912434996129	3015
136.25341681065052	37.99999999999999	0.0	41563.0	0.1239341115620156	0.0638388720008564	3029
134.15689446189756	37.99999999999999	0.0	41597.0	0.123372830131021	0.064458192885484	3015
131.12856023663724	38.00000000000001	0.0	41593.0	0.1235579685543961	0.0645492302811686	3023
128.0962305221798	38.00000000000001	0.0	41571.0	0.1234269834832402	0.0649430929318824	3026
125.07908833652652	37.99999999999999	0.0	41539.0	0.1241614340258351	0.0651942546413743	3021
122.06835928790564	37.99999999999999	0.0	41575.0	0.1242820820650985	0.0651429939219195	3017
119.06465642897366	37.99999999999999	0.0	41547.0	0.1241603838268431	0.0647823051246371	3017
116.05941364795342	37.99999999999999	0.0	41543.0	0.1242278014045019	0.0643012403588885	3021
112.15159649159952	37.99999999999999	0.0	41529.0	0.1245746854440235	0.0641521619957636	2985
110.09353001675524	37.99999999999999	0.0	41553.0	0.1244739276128109	0.0638841494895549	3016
107.11616917967432	38.00000000000001	0.0	41567.0	0.1250835422006344	0.0635722492247803	3017
104.1590732016754	37.99999999999999	0.0	41537.0	0.1250855724485112	0.0630863122245022	3015
101.21414289379872	37.99999999999999	0.0	41565.0	0.1253454658659314	0.0623742163626333	3008
98.27354917745951	37.99999999999999	0.0	41497.0	0.1253743337690103	0.061912723662409	3017
95.356724632027	38.00000000000001	0.0	41927.0	0.1255232967531088	0.0617671675373014	3009
92.45608931481166	37.99999999999999	0.0	41605.0	0.1253023806896514	0.0620259991819205	3015
88.67860800250291	37.99999999999999	0.0	41585.0	0.125034962787257	0.0627351752461975	3019
86.70146162878476	37.99999999999999	0.0	41523.0	0.1250874893671496	0.0633335479018165	3011
82.98821293192869	37.99999999999999	0.0	41537.0	0.1247169897458635	0.0636575850582175	3025
81.03478121002424	37.99999999999999	0.0	41565.0	0.1242632181958512	0.0640087810238188	3025
78.24491466767807	37.99999999999999	0.0	41587.0	0.1246299410967112	0.0640124350531032	3015
75.48506989526815	37.99999999999999	0.0	41555.0	0.1246082902955597	0.0644729728982011	3015
72.75038656742662	38.00000000000001	0.0	41585.0	0.1244496318148279	0.0648862610898739	3004
69.24012619107403	37.99999999999999	0.0	41553.0	0.1238399247210093	0.0652367055508082	3021
67.4151016194823	38.00000000000001	0.0	41567.0	0.1239872497791223	0.0650975653379962	3025
64.80788855471037	37.99999999999999	0.0	41557.0	0.1236516930741343	0.0647056636894548	3033
62.262119164832335	37.99999999999999	0.0	41525.0	0.1236922223087187	0.064626382223375	3043
59.77658231102528	37.99999999999999	0.0	41575.0	0.123186740600737	0.064330963931558	3018
57.35183056846053	38.00000000000001	0.0	41513.0	0.1236750860802212	0.0641618097579462	3011
55.01185805130784	38.00000000000001	0.0	41557.0	0.1236217678278034	0.0644502298074749	3029
52.08370481271309	38.00000000000001	0.0	41555.0	0.1236027466930808	0.0646054082509141	3023
50.5998246348312	37.99999999999999	0.0	41601.0	0.1238528382416689	0.0649777570809063	3027
48.559628914928496	37.99999999999999	0.0	41531.0	0.1236548072707104	0.0652821839402332	3029
46.08475229257178	38.00000000000001	0.0	41595.0	0.1242753107758464	0.0650162708249563	3014
44.87267973139658	37.99999999999999	0.0	41553.0	0.1241520790128949	0.0646657929718081	3019
42.80522666444456	37.99999999999999	0.0	41537.0	0.1245005691935145	0.0641209828125537	3017
41.838910799856656	38.00000000000001	0.0	41483.0	0.1244802333726201	0.0641063290124432	3033
40.60787132559116	37.99999999999999	0.0	41531.0	0.1244253694365341	0.0637585348202691	3021
39.598767923250406	38.00000000000001	0.0	41579.0	0.1253603586584688	0.0633503601348834	3023
38.824509427796215	37.99999999999999	0.0	41561.0	0.1248730743634596	0.0629148754260077	3027
38.298136934518666	38.00000000000001	0.0	41601.0	0.1253638956019137	0.0621992169267742	3016
38.033241868086016	37.99999999999999	0.0	41601.0	0.1254307569898106	0.0618694085722055	3010
40.02885427698466	40.00000000000001	0.0	41619.0	0.1132859268344379	0.0543458423797192	2884
40.25895405282616	39.99999999999999	0.0	41611.0	0.1130574609055991	0.0546233951227631	2889
40.90929637783783	39.99999999999999	0.0	41577.0	0.1127912060093905	0.0551510351352726	2893
41.39020292842153	39.99999999999999	0.0	41469.0	0.1128691025413587	0.055720690728339	2896
42.60045934755524	39.99999999999999	0.0	41541.0	0.1128835706017939	0.0560401219377097	2884
43.35208168751748	39.99999999999999	0.0	41559.0	0.1123852027759193	0.0562013497287302	2897
45.05393742056981	39.99999999999999	0.0	41629.0	0.1123656835637746	0.056096009409389	2901
46.03832754200586	39.99999999999999	0.0	41563.0	0.1122795220839323	0.0560118641462731	2905
48.15391832543724	39.99999999999999	0.0	41585.0	0.1122525473912633	0.0564477551019568	2903
49.33050871735935	40.00000000000001	0.0	41589.0	0.1120959317366543	0.0567942747660817	2907
51.16773114739969	39.99999999999999	0.0	41579.0	0.1117788757799423	0.0568333203814787	2909
53.11578108135064	39.99999999999999	0.0	41553.0	0.1113345758897139	0.056685942919965	2909
55.16168533407525	39.99999999999999	0.0	41609.0	0.1108854164766134	0.0562775917191372	2904
58.00093995752004	39.99999999999999	0.0	41513.0	0.1108136565483897	0.0561649810875518	2895
59.50832112211903	39.99999999999999	0.0	41495.0	0.1110819339812465	0.0558380304142644	2887
62.53943749498364	39.99999999999999	0.0	41513.0	0.1108157471100764	0.0561658047593319	2895
64.13557099938262	40.00000000000001	0.0	41609.0	0.110891353600938	0.0562799605009573	2904
67.32012511593074	39.99999999999999	0.0	41553.0	0.1113423298714298	0.0566852845897794	2909
68.9865550273471	39.99999999999999	0.0	41579.0	0.1117837814227846	0.0568328091373833	2909
71.48124157734158	39.99999999999999	0.0	41589.0	0.1121002342075835	0.0567945388652781	2907
74.01682626249608	39.99999999999999	0.0	41585.0	0.1122580810107757	0.056447927004384	2903
77.42319188601275	39.99999999999999	0.0	41563.0	0.1122886377869136	0.0560122322498776	2905
79.19172480740032	39.99999999999999	0.0	41629.0	0.1123757777043459	0.0560911319847257	2901
81.82426861347149	39.99999999999999	0.0	41559.0	0.1123972888669713	0.0561956378540043	2897
84.48328353153971	39.99999999999999	0.0	41541.0	0.1128980534720403	0.0560341811966293	2884
88.03652007502998	39.99999999999999	0.0	41469.0	0.112885365295197	0.0557151377022133	2896
89.87188504160139	39.99999999999999	0.0	41577.0	0.1128022439190248	0.0551492361007517	2893
93.47921309065444	39.99999999999999	0.0	41611.0	0.1130765103061366	0.054621860914708	2889
95.3397766220714	40.00000000000001	0.0	41619.0	0.1132907956387503	0.0543475181843498	2884
98.09956565345465	40.00000000000001	0.0	41619.0	0.1132890415508339	0.0543484933590606	2884
100.87343193058668	39.99999999999999	0.0	41611.0	0.1130683527661254	0.054624103655592	2889
103.66187290974852	39.99999999999999	0.0	41577.0	0.1127966551975179	0.0551527292602722	2893
106.46011822745136	39.99999999999999	0.0	41469.0	0.1128831016021916	0.0557200229500548	2896
110.186320399999	40.00000000000001	0.0	41545.0	0.1128807046696831	0.0560383721428546	2883
112.09726120979204	39.99999999999999	0.0	41559.0	0.1123953578529243	0.0562021421989527	2897
114.9261538001806	39.99999999999999	0.0	41627.0	0.1123815475376592	0.0560973400078753	2901
117.77302529140238	39.99999999999999	0.0	41563.0	0.1122926260707471	0.0560184547609476	2903
120.61883953074276	40.00000000000001	0.0	41585.0	0.1122494707381241	0.0564519058314953	2903
123.47207004384208	39.99999999999999	0.0	41589.0	0.1121150800111406	0.0567955085631887	2907
126.34133954472642	39.99999999999999	0.0	41579.0	0.1118065143550242	0.0568350277998303	2907
129.2076282722992	39.99999999999999	0.0	41553.0	0.1113481545996734	0.0566874125707085	2909
132.07962722599868	39.99999999999999	0.0	41609.0	0.1108765760278502	0.0562822779807384	2902
135.89531836837378	39.99999999999999	0.0	41513.0	0.1108146894812484	0.0561688243260872	2895
137.84814545182678	40.00000000000001	0.0	41495.0	0.1110781591075913	0.0558422275300158	2887
140.73449647322082	40.00000000000001	0.0	41513.0	0.1108109326221971	0.056170618388245	2895
144.56726117791123	39.99999999999999	0.0	41609.0	0.1108721493199093	0.0562850976748645	2902
146.52800530336935	39.99999999999999	0.0	41553.0	0.1113407245265968	0.0566887918154641	2909
149.4251049164924	39.99999999999999	0.0	41579.0	0.1117993089517346	0.056834856155464	2907
152.33444673693387	39.99999999999999	0.0	41589.0	0.1121078932281708	0.0567951004016713	2907
156.17380544199312	39.99999999999999	0.0	41585.0	0.1122416717242956	0.056450946232579	2903
158.14181444940064	39.99999999999999	0.0	41563.0	0.1122871971414702	0.0560165759856248	2903
161.0579728740818	39.99999999999999	0.0	41627.0	0.1123788357834031	0.0560967615906208	2901
163.96644043155175	40.00000000000001	0.0	41559.0	0.1123976000537771	0.0562015806782335	2897
166.87631765969454	40.00000000000001	0.0	41545.0	0.1128890865132462	0.0560375440084386	2883
170.7359716134881	39.99999999999999	0.0	41469.0	0.1128952477797472	0.0557191024010745	2896
172.70863825814283	39.99999999999999	0.0	41577.0	0.1128152711641379	0.0551525766104286	2893
175.62117365389355	39.99999999999999	0.0	41611.0	0.113084734047024	0.0546261802148787	2891
178.54348163361715	39.99999999999999	0.0	41619.0	0.1133062414687601	0.0543476858993597	2884
178.54348163361715	39.99999999999999	0.0	41619.0	0.1133023404199515	0.0543482770043868	2884
174.68159295845274	39.99999999999999	0.0	41611.0	0.1130697873555339	0.0546275136665553	2891
172.70863825814283	39.99999999999999	0.0	41577.0	0.1128013525185566	0.0551554460400551	2893
168.85758169289187	40.00000000000001	0.0	41469.0	0.112884092131693	0.0557211851218919	2896
165.93750993489513	39.99999999999999	0.0	41545.0	0.1128805031508816	0.0560385516008981	2883
163.96644043155175	39.99999999999999	0.0	41559.0	0.1123918721292217	0.0562010108545469	2897
161.05797287408183	39.99999999999999	0.0	41627.0	0.1123732103743069	0.0560951832465008	2901
158.14181444940064	39.99999999999999	0.0	41563.0	0.1122738375862826	0.0560184215745494	2903
155.2370014058944	40.00000000000001	0.0	41585.0	0.1122301355064721	0.0564513028925326	2903
151.39867049617237	39.99999999999999	0.0	41589.0	0.1120993759061094	0.0567954285133852	2907
148.49022584912584	39.99999999999999	0.0	41579.0	0.1117954901594789	0.0568357481696078	2907
146.52800530336935	39.99999999999999	0.0	41553.0	0.1113415835564202	0.0566891513173625	2909
143.63412383891122	39.99999999999999	0.0	41609.0	0.1108736096333205	0.0562869964300396	2902
140.73449647322082	39.99999999999999	0.0	41513.0	0.1108160539658298	0.056171723238256	2895
137.84814545182678	39.99999999999999	0.0	41495.0	0.1110832824368077	0.0558423880886297	2887
134.96613880883652	40.00000000000001	0.0	41513.0	0.1108182659082302	0.0561682213558136	2895
132.07962722599868	39.99999999999999	0.0	41609.0	0.1108772576687464	0.0562808308383379	2902
129.20762827229916	39.99999999999999	0.0	41553.0	0.1113467930325674	0.056684757249496	2909
126.34133954472642	39.99999999999999	0.0	41579.0	0.1118018409047109	0.0568306435729789	2907
123.47207004384208	39.99999999999999	0.0	41589.0	0.1121038046265441	0.0567912161682698	2907
119.69999364674256	39.99999999999999	0.0	41585.0	0.1122361643506835	0.0564479937642772	2903
117.77302529140236	39.99999999999999	0.0	41563.0	0.1122812929060983	0.0560149171405766	2903
114.92615380018056	39.99999999999999	0.0	41627.0	0.1123714696075636	0.0560955653454699	2901
111.186723925757	40.00000000000001	0.0	41559.0	0.1123874946558288	0.0562003360892558	2897
109.2779738060968	39.99999999999999	0.0	41545.0	0.1128720185334911	0.0560360744417346	2883
106.46011822745136	39.99999999999999	0.0	41469.0	0.1128769442420927	0.0557168330944746	2896
103.662773324138	39.99999999999999	0.0	41577.0	0.1128002113681628	0.0551495727992325	2893
100.87791294643324	39.99999999999999	0.0	41611.0	0.1130690993718871	0.0546226913059485	2891
98.09778247222782	39.99999999999999	0.0	41619.0	0.113294624826778	0.0543439946102434	2884
94.4558598274397	39.99999999999999	0.0	41619.0	0.1132928115573902	0.0543443465202447	2884
92.59286948743936	39.99999999999999	0.0	41611.0	0.1130612382068225	0.0546231624417809	2891
89.87101010254884	40.00000000000001	0.0	41577.0	0.1127937799392676	0.0551495780757581	2893
87.16887687239101	39.99999999999999	0.0	41469.0	0.112878319353661	0.0557157971484853	2896
84.47983992400816	39.99999999999999	0.0	41545.0	0.1128765921199208	0.0560338656990795	2883
81.82341582068956	39.99999999999999	0.0	41559.0	0.1123912388414818	0.0561974000794983	2897
79.1934124704114	39.99999999999999	0.0	41627.0	0.1123743851755667	0.0560919033157623	2901
76.58429283302758	39.99999999999999	0.0	41563.0	0.1122789765889151	0.0560159709583189	2903
73.19500948736766	39.99999999999999	0.0	41585.0	0.1122373495252141	0.0564481440719911	2903
71.48367353998857	39.99999999999999	0.0	41589.0	0.1121080488152727	0.0567903742876649	2907
68.18870394303671	40.00000000000001	0.0	41579.0	0.1118055818439166	0.0568293017604502	2907
66.5357419943432	40.00000000000001	0.0	41553.0	0.1113500031480108	0.0566821967341552	2909
64.1378655963582	39.99999999999999	0.0	41609.0	0.1108845589323727	0.0562787870118092	2902
61.04556775353943	39.99999999999999	0.0	41513.0	0.1108193769944765	0.056164788310211	2895
58.78739002876712	39.99999999999999	0.0	41495.0	0.1110801974208016	0.0558373928282931	2887
57.29826130705406	39.99999999999999	0.0	41513.0	0.110809090844591	0.0561647750197184	2895
54.49027679047693	39.99999999999999	0.0	41609.0	0.1108603723937892	0.0562802751688415	2902
53.11578108135064	39.99999999999999	0.0	41553.0	0.1113264075381913	0.0566843819585025	2909
51.17017321055017	39.99999999999999	0.0	41579.0	0.1117810904476549	0.0568317850125905	2907
48.76230829339726	39.99999999999999	0.0	41589.0	0.1120836051474197	0.0567927676908672	2907
47.09228337811511	39.99999999999999	0.0	41585.0	0.1122168908738477	0.0564495386986616	2903
46.040266726478045	39.99999999999999	0.0	41563.0	0.1122636903908911	0.0560170426999942	2903
44.18611976032148	39.99999999999999	0.0	41627.0	0.1123579239735118	0.0560933921802439	2901
43.35245925725095	39.99999999999999	0.0	41559.0	0.1123774634116083	0.0561991121322247	2897
42.27483283209295	39.99999999999999	0.0	41545.0	0.1128677826171588	0.0560356298378066	2883
41.38969963081998	39.99999999999999	0.0	41469.0	0.1128738021009187	0.0557174286210489	2896
40.71548835280372	39.99999999999999	0.0	41577.0	0.1127925120026808	0.0551511307615332	2893
40.25948662148546	39.99999999999999	0.0	41611.0	0.1130621701350399	0.0546238801769125	2891
40.028791110464006	39.99999999999999	0.0	41619.0	0.1132881999731764	0.0543449375980488	2884
42.02514676221104	42.0	0.0	41599.0	0.1004381146129323	0.0467323641957521	2786
42.22578081485038	42.0	0.0	41545.0	0.1003632527206653	0.046879793489313	2790
42.6242109499223	42.0	0.0	41597.0	0.1001318918984511	0.0474143856704466	2784
43.21491098026001	42.0	0.0	41511.0	0.1002933180354369	0.0479175885418238	2791
44.290530549487976	42.0	0.0	41545.0	0.1000169337663695	0.0483138960358915	2783
44.94068244461168	42.0	0.0	41563.0	0.0997233347130803	0.0484172395125708	2792
46.46444924652925	41.99999999999999	0.0	41521.0	0.0997481409708089	0.0482482557397952	2789
47.32189001250337	42.0	0.0	41569.0	0.0995609898013674	0.0478962059159575	2794
48.729306253836974	42.0	0.0	41609.0	0.0997209070903324	0.048166118657998	2782
50.8086884920906	42.0	0.0	41607.0	0.0994650826013718	0.0485340906886976	2784
52.4996256839168	42.0	0.0	41605.0	0.0985667476980383	0.0487361474126744	2796
54.29290202392837	42.0	0.0	41617.0	0.098664465041974	0.0485205982607443	2807
55.53533538684476	42.0	0.0	41515.0	0.098342287939593	0.0483313256471437	2801
57.47826647307116	42.0	0.0	41595.0	0.098076712623668	0.0479423094127055	2792
59.499505349485474	41.99999999999999	0.0	41547.0	0.0981179900417473	0.0477343069399776	2782
61.59200697423567	41.99999999999999	0.0	41535.0	0.0982114803635878	0.047589142037858	2784
63.74736620762134	42.0	0.0	41541.0	0.0979596831982308	0.0479662970454523	2792
65.95999065730537	42.0	0.0	41603.0	0.0984980408283244	0.048086076007446	2796
68.22425225879641	42.0	0.0	41577.0	0.0987617414518495	0.0484785167459694	2807
70.53590374453807	42.0	0.0	41583.0	0.0989830544234493	0.0486533237323077	2802
72.88889709471366	42.0	0.0	41603.0	0.0991361417815825	0.048570692796051	2792
75.27999031458849	42.0	0.0	41659.0	0.0998043246272983	0.0482376039369016	2788
77.70560189599108	42.0	0.0	41529.0	0.0992970113205607	0.0479240926281284	2792
80.16253212048626	42.0	0.0	41609.0	0.0994021120521983	0.0482510844506782	2786
83.49012135145163	42.0	0.0	41565.0	0.0999502363617814	0.0483185829366844	2792
85.16005121653592	42.00000000000001	0.0	41533.0	0.1001971318941348	0.0483288788096543	2797
87.69494103283978	42.0	0.0	41529.0	0.1003345696235747	0.0480241660995366	2787
90.25136671126472	41.99999999999999	0.0	41587.0	0.0998727611728277	0.0476147735177901	2792
93.69751337534868	41.99999999999999	0.0	41565.0	0.1001877327227661	0.0470533290884937	2788
96.29821193586956	41.99999999999999	0.0	41437.0	0.1005587804200039	0.0468022178850464	2790
98.03308235458168	42.0	0.0	41901.0	0.1005721043266524	0.0468067089057407	2762
100.6588344667623	42.0	0.0	41577.0	0.1001225821176283	0.0469085630482327	2779
103.29848090456144	42.0	0.0	41579.0	0.1000510065051226	0.0473323436536644	2798
105.95089651206456	42.0	0.0	41603.0	0.1002828998422183	0.0478170364140223	2789
108.61146724837069	42.0	0.0	41525.0	0.1002370927410024	0.0481480098902033	2785
111.29092759059309	42.0	0.0	41551.0	0.1006177579441079	0.0482777666887655	2792
114.88497384495486	42.0	0.0	41555.0	0.0997698571649015	0.0482417155205479	2776
116.66995329311524	42.0	0.0	41583.0	0.099534076911612	0.0480413470455589	2796
119.3770500351249	42.0	0.0	41611.0	0.0996615563807622	0.0480584319996169	2796
122.08283543432889	42.0	0.0	41609.0	0.0996477991137253	0.0483996255469345	2786
124.80491616200304	42.0	0.0	41553.0	0.0988182617812595	0.0486998832508723	2793
127.52445724924536	42.0	0.0	41611.0	0.0985675641067755	0.048606097934097	2761
130.2592444279734	41.99999999999999	0.0	41547.0	0.0983572121391925	0.0483607215886339	2803
132.9904345341978	42.0	0.0	41569.0	0.0979865622219759	0.0479703625821066	2796
135.73596112679104	42.00000000000001	0.0	41493.0	0.0981259309812564	0.0478433420957816	2783
139.40085394238662	42.0	0.0	41517.0	0.0983794635272607	0.047498959241052	2771
141.23151909137232	42.0	0.0	41539.0	0.0981431331481191	0.0478709242544791	2792
144.9072228498571	42.0	0.0	41629.0	0.0983370173343887	0.0479269532255745	2790
147.67039871834868	42.0	0.0	41549.0	0.0987974024504773	0.0483782944541845	2799
149.49879976757114	42.0	0.0	41545.0	0.0988047320276363	0.04865723591932	2779
153.19652119383753	42.0	0.0	41595.0	0.0988478393251978	0.0486034339624521	2794
155.02849936094344	42.0	0.0	41679.0	0.0997133174803227	0.0482878742884257	2774
157.8016086097307	42.0	0.0	41593.0	0.0996153958511926	0.0479560637309014	2792
161.4990894167208	42.0	0.0	41553.0	0.099806869063011	0.0480959293906863	2792
163.34431684799043	42.0	0.0	41517.0	0.0998129840365527	0.0482938004260337	2788
166.11336608967048	41.99999999999999	0.0	41619.0	0.1000390080710541	0.0483296762726739	2792
169.82595022802582	42.0	0.0	41517.0	0.1003189531248849	0.0481007144396289	2777
171.66421274512555	42.0	0.0	41587.0	0.1002610759632781	0.0477163111045021	2779
174.4455173147497	42.0	0.0	41551.0	0.100418973992739	0.0472038672611968	2781
177.21797061028153	42.0	0.0	41527.0	0.1005232488130845	0.0468517704680497	2777
179.06642109532837	42.0	0.0	42269.0	0.099990772114334	0.0465616384548336	2720
177.21797061028155	42.0	0.0	41527.0	0.100517565356386	0.0468531360541046	2777
174.44551731474974	42.0	0.0	41551.0	0.1004100341209512	0.0472083520354742	2781
171.66421274512555	42.0	0.0	41587.0	0.100252212482755	0.0477200328286423	2779
168.89296687313666	41.99999999999999	0.0	41517.0	0.1003120345570631	0.0481033505527382	2777
166.1133660896705	41.99999999999999	0.0	41619.0	0.1000324284538747	0.0483311037660892	2792
163.34431684799043	42.0	0.0	41517.0	0.0998045280625309	0.0482939194953749	2788
159.63596947975182	41.99999999999999	0.0	41553.0	0.0997980444626838	0.048095195126779	2792
157.80160860973066	42.0	0.0	41593.0	0.0995954854629918	0.047958564817598	2792
155.02849936094344	42.0	0.0	41679.0	0.0996931911283441	0.0482888256834308	2774
152.26699675285522	42.0	0.0	41595.0	0.0988329758591904	0.0486040515125728	2794
149.49879976757114	42.0	0.0	41545.0	0.0987944661773995	0.0486583333922197	2779
146.74279346530804	42.0	0.0	41549.0	0.0987917341752453	0.0483793162066551	2799
143.9807415520398	42.0	0.0	41629.0	0.098335136998035	0.0479277048558598	2790
141.23151909137235	42.0	0.0	41539.0	0.0981467792326124	0.0478725500819283	2792
138.47697085603002	42.0	0.0	41517.0	0.0983871655711654	0.0474994758387681	2771
135.73596112679107	42.0	0.0	41493.0	0.0981284354814724	0.0478431690772287	2783
132.99043453419782	41.99999999999999	0.0	41569.0	0.0979923677699355	0.0479692156997002	2796
130.2592444279734	42.0	0.0	41547.0	0.0983580410817052	0.0483584245182766	2803
127.52445724924536	42.0	0.0	41611.0	0.0985682697290272	0.0486020403678482	2761
124.80491616200302	41.99999999999999	0.0	41553.0	0.0988116235352143	0.0486951968141938	2793
122.08283543432891	42.0	0.0	41609.0	0.0996403722008599	0.0483947919771122	2786
119.3770500351249	41.99999999999999	0.0	41611.0	0.0996578183111619	0.0480537142053324	2796
115.76339677909434	42.0	0.0	41583.0	0.0995312010194747	0.0480383914899111	2796
113.98037570171196	41.99999999999999	0.0	41555.0	0.0997644122131704	0.0482384687594474	2776
111.29092759059309	42.0	0.0	41551.0	0.1006117270576918	0.0482743789551118	2792
108.61146724837069	42.0	0.0	41525.0	0.100232299047919	0.04814404722887	2785
105.9517901096609	42.0	0.0	41603.0	0.1002794175622038	0.0478124459651537	2789
103.29492298699434	42.0	0.0	41579.0	0.1000536617746211	0.0473259957040696	2798
99.7755028176538	41.99999999999999	0.0	41577.0	0.1001169632081178	0.0469049600777342	2781
98.02956182737265	42.0	0.0	41907.0	0.1005689231520285	0.0468041467146871	2760
94.54944978762308	42.0	0.0	41437.0	0.100546302599162	0.0468029718313234	2790
92.824865955227	42.0	0.0	41565.0	0.1001797552641442	0.0470542203789499	2788
89.39150083893306	42.0	0.0	41585.0	0.0998674681571635	0.0476151860854528	2792
87.69237366559838	42.00000000000001	0.0	41529.0	0.1003335704697276	0.0480242163728241	2787
85.16174766084947	42.0	0.0	41533.0	0.1001994789202554	0.0483275021807629	2797
81.80781064668845	42.0	0.0	41565.0	0.0999845937835309	0.0483133172155652	2790
80.16502451437178	42.0	0.0	41607.0	0.0993978645594512	0.0482510636052435	2784
77.70396037390813	42.0	0.0	41531.0	0.0992877578762435	0.04792341866985	2792
75.28241949109578	42.00000000000001	0.0	41659.0	0.0997977139606949	0.0482359948282648	2788
72.09194772626483	42.00000000000001	0.0	41605.0	0.0991395864366094	0.0485693790015857	2790
70.5382560126865	42.0	0.0	41583.0	0.0989919119582289	0.048651072234305	2802
68.22348306603118	42.0	0.0	41577.0	0.0987688043731497	0.0484762923119909	2807
65.21321040479907	42.0	0.0	41603.0	0.0985007173830296	0.0480855953456014	2796
63.7466317629345	42.00000000000001	0.0	41541.0	0.0979535383958226	0.047964949913583	2792
61.594863757024335	42.0	0.0	41537.0	0.0981910033836933	0.0475925291227853	2784
59.499505349485446	41.99999999999999	0.0	41547.0	0.0981097826288508	0.0477334518435194	2782
57.48160010252671	41.99999999999999	0.0	41591.0	0.0980795400215796	0.0479434414367693	2792
55.53533538684476	42.0	0.0	41515.0	0.0983348751172868	0.0483298584038194	2801
53.676227775910576	41.99999999999999	0.0	41617.0	0.0986788329367191	0.0485141261450436	2807
51.91943424109326	41.99999999999999	0.0	41605.0	0.0985564006130921	0.0487345559123336	2796
50.26330356206588	42.0	0.0	41611.0	0.0994616282188803	0.0485306888364002	2786
48.24176009546802	42.00000000000001	0.0	41609.0	0.0997444297911516	0.0481606818970585	2782
47.32008963675115	42.0	0.0	41569.0	0.0995457100593039	0.047894479409954	2792
46.055442280238886	42.0	0.0	41521.0	0.0997464993847553	0.0482431637724103	2789
44.60108501897885	42.0	0.0	41563.0	0.0997224419750559	0.0484141180523181	2792
43.99072249371576	42.0	0.0	41547.0	0.100017933646234	0.0483110018503656	2783
43.21422089652275	42.0	0.0	41511.0	0.1002906659979334	0.0479161588602696	2791
42.46880308032344	42.0	0.0	41597.0	0.1001371506943795	0.0474117623797472	2784
42.22549834754432	42.0	0.0	41545.0	0.1003610494392648	0.0468785821127584	2790
42.02522794364823	42.0	0.0	41599.0	0.1004396403037713	0.0467312701647327	2784
44.02203536003413	43.99999999999999	0.0	41575.0	0.0899243755801905	0.0401954832212398	2696
44.1979127099032	44.0	0.0	41543.0	0.0899522682647977	0.0402705457208972	2696
44.54759216608948	44.0	0.0	41651.0	0.0895209515050284	0.0401445128642302	2696
45.06699556068907	44.0	0.0	41609.0	0.0892183790632857	0.0405461883946036	2692
46.026913806198216	43.99999999999999	0.0	41499.0	0.0882335544815784	0.0407932403951807	2694
46.59032810366957	44.0	0.0	41581.0	0.0887129280351043	0.0408444937928902	2691
47.578724090196005	44.0	0.0	41575.0	0.0888742162102878	0.040773570077369	2706
48.70686161898025	44.0	0.0	41577.0	0.0887138023472376	0.0404951064646218	2694
49.964487960247766	44.0	0.0	41557.0	0.0880833427797434	0.0403254761443849	2697
51.34240147008149	44.0	0.0	41597.0	0.0870226440701995	0.0406041098838118	2693
52.83115744015056	44.0	0.0	41549.0	0.0873730493881416	0.0408459668266806	2699
55.00072152955709	44.0	0.0	41573.0	0.0873035047409896	0.0408042744428145	2695
56.10511097332238	43.99999999999999	0.0	41545.0	0.0871787679749739	0.0406356405509395	2693
57.873461102463565	43.99999999999999	0.0	41567.0	0.0870379473840255	0.0401204404496855	2695
60.38270885642013	44.0	0.0	41585.0	0.0866746154686153	0.0398907873600973	2691
61.6356956612658	44.0	0.0	41561.0	0.0860606510138281	0.0395084355783101	2701
63.61553140821183	43.99999999999999	0.0	41575.0	0.0865545601333531	0.039820542991569	2691
65.65342689352494	44.0	0.0	41575.0	0.0866983591301976	0.0399672064268103	2687
67.7440898736223	43.99999999999999	0.0	41547.0	0.0869915321510118	0.0404727427443306	2699
69.88272993865927	44.0	0.0	41621.0	0.087096470970442	0.0407089259869502	2689
72.06501927345697	43.99999999999999	0.0	41599.0	0.0872007536439371	0.0408084569694022	2694
74.28783707982542	44.0	0.0	41569.0	0.0872719240461157	0.0407448554165659	2679
76.54610554666087	44.0	0.0	41633.0	0.0875117073916074	0.0404739557166147	2696
78.83742106806059	44.0	0.0	41601.0	0.0887618137295816	0.0402755546670922	2694
81.97813211760854	44.0	0.0	41565.0	0.0888901307354159	0.0407034040966744	2684
83.50802215064047	43.99999999999999	0.0	41565.0	0.0889469804996396	0.0409405410110877	2688
86.71903760558128	44.0	0.0	41607.0	0.0884395781488355	0.0408768180931348	2695
89.1242156329386	44.0	0.0	41553.0	0.0885698746905447	0.0407267358375998	2678
90.69955921411724	44.0	0.0	41629.0	0.089203745566655	0.0402745829000405	2686
93.1378754253506	44.0	0.0	41535.0	0.0897336612280478	0.0402050303254184	2676
95.5941470221852	43.99999999999999	0.0	41523.0	0.0898424606893741	0.0402287385654913	2676
98.06694814554234	43.99999999999998	0.0	42269.0	0.088747427203597	0.0393608830422008	2560
100.55498066597438	44.0	0.0	41523.0	0.0898459711828809	0.0402289268692193	2676
103.05706070343004	44.0	0.0	41535.0	0.0897381518936351	0.0402053283872435	2676
105.57210664113752	44.0	0.0	41629.0	0.0892074565190063	0.0402789202344208	2686
108.100901450178	43.99999999999999	0.0	41553.0	0.0885742803692278	0.0407357721867701	2678
110.64166938466902	44.0	0.0	41603.0	0.0884355909526558	0.0408781164915323	2691
113.1837546362872	44.0	0.0	41567.0	0.0889473526562645	0.0409447905846564	2688
115.74422824198253	44.0	0.0	41565.0	0.088890842664571	0.0407105830583561	2684
118.31347728845395	44.0	0.0	41601.0	0.0887620257947597	0.0402829898908324	2694
120.8818195230385	44.0	0.0	41635.0	0.0875159458420475	0.0404776098563876	2694
123.46667139147304	43.99999999999999	0.0	41569.0	0.0872760193207479	0.0407490655961484	2679
126.05846968849302	44.0	0.0	41599.0	0.0872022186322952	0.040810206735657	2694
129.56657964772168	43.99999999999999	0.0	41621.0	0.0871041157637631	0.0407133737871924	2689
131.25172148296656	43.99999999999999	0.0	41547.0	0.0869936858988693	0.040474293418661	2699
133.86132230795852	44.0	0.0	41575.0	0.0866978752256497	0.0399693465472078	2687
136.47596535766874	44.0	0.0	41575.0	0.0865511750221116	0.0398231327954934	2691
139.0860803869076	44.0	0.0	41565.0	0.0860638586896807	0.0395156550218214	2702
142.62785768578718	44.0	0.0	41585.0	0.0866707960558468	0.0398954602999614	2691
144.33702596573542	44.00000000000001	0.0	41569.0	0.0870299358097117	0.0401224490924331	2695
146.96800477395792	44.0	0.0	41547.0	0.087168994776346	0.0406372604632349	2694
149.5930003455082	44.0	0.0	41575.0	0.0872972866131562	0.0408066540324857	2695
153.15283189216444	44.0	0.0	41549.0	0.0873649352962872	0.0408456759775999	2699
155.79343669709348	44.0	0.0	41601.0	0.0870189451216831	0.040603279054116	2693
157.50273453294733	44.0	0.0	41559.0	0.0880837566891319	0.0403207655529134	2697
160.14689636216698	44.0	0.0	41577.0	0.0887195239252258	0.0404920853691395	2694
162.7928655373439	43.99999999999999	0.0	41573.0	0.088879336238316	0.0407706689031254	2706
165.44038550459777	44.0	0.0	41581.0	0.0887303538815426	0.0408483128832696	2691
169.00636441286375	44.0	0.0	41501.0	0.0882316845565194	0.0407916604853324	2694
171.65655170786297	44.0	0.0	41609.0	0.089213957216878	0.040544125309733	2692
173.38050917668093	43.99999999999999	0.0	41655.0	0.0895170081935657	0.0401475477083978	2698
176.02251171182425	44.0	0.0	41541.0	0.0899380233509216	0.040263949691388	2696
179.60131107383717	44.00000000000001	0.0	41575.0	0.0899091097738849	0.0401956177426525	2696
178.67413191734622	44.00000000000001	0.0	41575.0	0.0899071865585155	0.0401957539544867	2696
176.02251171182428	44.0	0.0	41541.0	0.0899354274989784	0.0402643345506676	2696
173.38050917668096	44.0	0.0	41655.0	0.0895154345008419	0.0401485197083113	2698
170.72981713104113	44.0	0.0	41609.0	0.089213006306293	0.0405475364698698	2692
168.0799428217102	44.0	0.0	41501.0	0.0882282973826991	0.0407936589905123	2694
165.44038550459777	43.99999999999999	0.0	41581.0	0.0887337644791919	0.0408492231119671	2691
161.8675121989876	43.99999999999999	0.0	41573.0	0.0888791083924435	0.0407711709089691	2706
159.22214541552566	44.0	0.0	41577.0	0.0887157916571574	0.0404921806617099	2694
156.57867748102825	44.0	0.0	41559.0	0.0880777320261656	0.0403236420714346	2697
154.86987864560993	44.0	0.0	41601.0	0.0870234415416684	0.0406043303267342	2693
152.23012528772406	44.0	0.0	41549.0	0.0873711208646691	0.0408462472453067	2699
149.5930003455082	44.0	0.0	41575.0	0.0873029592258076	0.0408072654554496	2695
146.96800477395792	43.99999999999999	0.0	41547.0	0.0871721292259104	0.0406380485611326	2694
144.33702596573542	44.0	0.0	41569.0	0.087031047332743	0.04012345032265	2695
141.709604088287	44.0	0.0	41585.0	0.0866694573859164	0.0398971902612443	2691
139.08608038690764	43.99999999999999	0.0	41565.0	0.0860640552788664	0.0395166264478245	2702
136.47596535766874	43.99999999999999	0.0	41575.0	0.0865524413068224	0.0398233942421899	2691
133.86132230795852	44.0	0.0	41575.0	0.0866995756732506	0.0399685213215233	2687
131.25172148296656	44.0	0.0	41547.0	0.0869942818632932	0.0404725846859177	2699
128.65668835183584	43.99999999999999	0.0	41621.0	0.0871051455539826	0.0407098350741158	2689
126.05846968849302	44.0	0.0	41599.0	0.0872018917221541	0.0408058682221664	2694
123.46667139147304	44.0	0.0	41569.0	0.0872773329798407	0.0407439374871225	2679
120.8818195230385	43.99999999999999	0.0	41635.0	0.0875197417926696	0.0404722122392026	2694
118.31347728845395	44.0	0.0	41601.0	0.0887628653730073	0.0402787364865561	2694
115.74422824198253	44.0	0.0	41565.0	0.0888884332918296	0.0407065452943553	2684
113.18375463628722	44.0	0.0	41567.0	0.0889422841728843	0.0409409561564192	2688
110.64166938466896	44.0	0.0	41603.0	0.0884261893607166	0.0408742247530243	2691
108.100901450178	43.99999999999999	0.0	41553.0	0.0885698142332419	0.0407312895347133	2678
105.57122418063771	43.99999999999999	0.0	41631.0	0.0892065075354844	0.040275553282681	2686
103.05354831110652	44.0	0.0	41535.0	0.0897386627972489	0.0402035275374409	2676
99.68508438181412	43.99999999999999	0.0	41525.0	0.0898443581289241	0.0402249111048647	2678
97.19962795367724	43.99999999999999	0.0	42269.0	0.0887556626886472	0.0393605756029416	2560
95.59155890085847	43.99999999999999	0.0	41525.0	0.0898465833869777	0.040226258398453	2678
93.14130217436	44.0	0.0	41535.0	0.0897418878342904	0.0402053881596988	2676
90.7004093477342	43.99999999999999	0.0	41631.0	0.0892087694638872	0.0402770661299993	2686
88.27908112458519	44.0	0.0	41553.0	0.0885724288696584	0.0407318758877595	2678
85.87905163775613	44.0	0.0	41603.0	0.0884272163914795	0.0408740851477802	2691
83.51050249885898	44.0	0.0	41567.0	0.0889410648948103	0.0409404669268348	2688
81.15892089818782	44.0	0.0	41565.0	0.0888837481146348	0.0407057656734764	2684
78.8349987600921	44.0	0.0	41601.0	0.0887579197244621	0.0402775706995718	2694
76.54929114989416	44.0	0.0	41635.0	0.0875147952753324	0.0404752103724929	2694
74.28862137130223	43.99999999999999	0.0	41569.0	0.0872791461770531	0.0407457762286025	2679
72.06424826468138	44.0	0.0	41599.0	0.0872066329237334	0.0408062150663635	2694
69.12598706437099	43.99999999999999	0.0	41621.0	0.0871120878241847	0.0407090849396881	2689
67.74631119166023	43.99999999999999	0.0	41547.0	0.0870032751121439	0.0404708600914005	2699
65.65342689352494	44.0	0.0	41575.0	0.0867082266430572	0.0399668057566209	2687
63.61342105373935	44.0	0.0	41575.0	0.0865604829239923	0.0398205519130496	2691
60.96019506836237	43.99999999999999	0.0	41565.0	0.086069599229042	0.0395115203930943	2702
59.066047386669695	44.0	0.0	41585.0	0.0866712687216567	0.0398912337175387	2691
57.87282820393165	44.0	0.0	41569.0	0.087028825849759	0.0401180169969995	2695
55.50342581368765	44.0	0.0	41547.0	0.0871696335179562	0.0406330552384794	2694
54.423343859776985	44.0	0.0	41575.0	0.0872988731991778	0.0408031704769715	2695
52.83115744015059	44.0	0.0	41549.0	0.0873690645836138	0.0408431338816083	2699
51.34089482336721	44.0	0.0	41601.0	0.0870243309643565	0.0406016388243128	2693
49.966335276955895	44.0	0.0	41559.0	0.0880771018788749	0.0403209179824707	2697
48.707279649858805	44.0	0.0	41577.0	0.0887127462355636	0.040488274732365	2694
47.57835321621447	44.0	0.0	41573.0	0.0888712380650536	0.0407672442897755	2706
46.27777592627884	44.0	0.0	41581.0	0.0887224074532309	0.0408450615829577	2691
45.75111334478183	44.0	0.0	41501.0	0.0882305585009862	0.0407886022288967	2694
44.86622321099299	44.0	0.0	41609.0	0.0892123681435435	0.0405417003068521	2692
44.54715035001574	44.0	0.0	41655.0	0.0895181775531672	0.0401454076173357	2698
44.19830916203095	44.0	0.0	41541.0	0.089940123351158	0.0402623139330613	2696
44.02207855877991	44.0	0.0	41575.0	0.0899192708586227	0.0401943535341393	2696
46.01970247894387	45.99999999999999	0.0	41583.0	0.0872401100430316	0.0343509614743374	2598
46.27222886053523	46.00000000000001	0.0	41551.0	0.0873553397144282	0.0343409988457424	2598
46.64081631916355	45.99999999999999	0.0	41643.0	0.0871891274029961	0.0342379720778091	2604
47.160512458711146	46.00000000000001	0.0	41627.0	0.0867027447603676	0.03398934990117	2603
47.56955080419751	45.99999999999999	0.0	41503.0	0.0857542558354695	0.0342557017862492	2598
48.325690668401975	46.00000000000001	0.0	41621.0	0.0864673816466613	0.0342817853232336	2615
49.21766906164925	45.99999999999999	0.0	41589.0	0.0872067678327022	0.0342124047336999	2606
50.636919131828	45.99999999999999	0.0	41559.0	0.087408339881472	0.0339299587948272	2609
51.3796821591344	45.99999999999999	0.0	41615.0	0.0872414334867553	0.0334834862962935	2607
52.63460864046409	45.99999999999999	0.0	41623.0	0.0867409162465139	0.0337297452935761	2583
53.99419234786434	45.99999999999999	0.0	41567.0	0.0864200956468197	0.0338365526312044	2595
55.45110244785646	45.99999999999999	0.0	41569.0	0.0860521771568325	0.033869160798691	2608
56.99783910352337	46.00000000000001	0.0	41607.0	0.0860247898487008	0.0337719721055632	2603
58.62785614932753	46.00000000000001	0.0	41549.0	0.0853763953883209	0.0335125171963158	2609
60.33323445372235	45.99999999999999	0.0	41591.0	0.0846484155152596	0.0329073597433054	2602
62.10824894402963	46.00000000000001	0.0	41605.0	0.0842749884606503	0.032787709993731	2597
63.94705473205045	45.99999999999999	0.0	41567.0	0.0839354097645131	0.0325734411751387	2600
65.84495429167649	45.99999999999999	0.0	41573.0	0.0845740833229145	0.0329175236109341	2599
67.79562288848035	46.00000000000001	0.0	41579.0	0.0849332026552252	0.0331584523246162	2610
69.79520223757886	46.00000000000001	0.0	41527.0	0.0856924233801914	0.0336692621097701	2610
71.83955412153156	46.00000000000001	0.0	41603.0	0.0859825629947004	0.0338999914145811	2601
74.68741943462479	45.99999999999999	0.0	41591.0	0.0862947248861019	0.0340618635038574	2605
76.04860660665618	45.99999999999999	0.0	41593.0	0.0867517987281495	0.0338200434702717	2603
78.20599608347139	46.00000000000001	0.0	41611.0	0.0870770218386918	0.0335723811534698	2601
80.3950019211803	46.00000000000001	0.0	41635.0	0.087546245843527	0.0336888898512102	2617
83.42075341948183	45.99999999999999	0.0	41541.0	0.0872464584246148	0.0340780281517081	2607
84.85860724000446	45.99999999999999	0.0	41577.0	0.0867939267306622	0.0343042401179711	2607
87.1279279868268	45.99999999999999	0.0	41561.0	0.0860268553603374	0.0343031139577766	2596
89.41987739627955	46.00000000000001	0.0	41565.0	0.0862239289572624	0.0342093374329395	2596
91.732689270546	46.00000000000001	0.0	41629.0	0.0869292970600035	0.0341518661807722	2601
94.9122481318382	45.99999999999999	0.0	41551.0	0.0872809909998375	0.0342893907525934	2592
97.2681835775505	45.99999999999999	0.0	41513.0	0.0872895499915641	0.034330688650321	2590
98.78173604554416	45.99999999999999	0.0	42269.0	0.0865230246930433	0.0344772899989963	2560
102.02679885375473	45.99999999999999	0.0	41513.0	0.0872927462952627	0.0343302526125481	2590
103.5587967098772	45.99999999999999	0.0	41551.0	0.0872833956672629	0.0342886828394491	2592
106.84114579855782	46.00000000000001	0.0	41629.0	0.086930168988517	0.0341519639050915	2601
109.26862542219148	45.99999999999999	0.0	41565.0	0.0862202567640674	0.0342133160104162	2596
110.82440934898304	45.99999999999999	0.0	41563.0	0.0860205907053669	0.0343016834537758	2598
113.26761671727066	46.00000000000001	0.0	41577.0	0.0867932832107815	0.0343093383165041	2607
116.59934348555709	45.99999999999999	0.0	41541.0	0.0872364803682805	0.0340819423290035	2609
118.1734023699011	45.99999999999999	0.0	41635.0	0.0875379056069868	0.0336941447814094	2617
120.64351634649114	46.00000000000001	0.0	41613.0	0.0870746909076884	0.0335744341429865	2601
123.12135151857534	46.00000000000001	0.0	41595.0	0.0867584452879746	0.0338241185644765	2603
125.60635013156148	45.99999999999999	0.0	41589.0	0.0863024235208295	0.0340658086049142	2605
128.09799162145032	45.99999999999999	0.0	41603.0	0.0859875088471223	0.0339030238708834	2601
130.59578910869604	46.00000000000001	0.0	41527.0	0.0856976355919816	0.0336718086795746	2610
133.0992862245132	45.99999999999999	0.0	41579.0	0.0849337431953816	0.0331601729380678	2610
135.60805423285387	45.99999999999999	0.0	41573.0	0.0845552157414861	0.0329131723219865	2597
138.1216894152929	45.99999999999999	0.0	41565.0	0.0839358343873727	0.0325748550506096	2598
140.6398106896232	46.00000000000001	0.0	41601.0	0.0842750022138675	0.0327932159017088	2597
143.1620574361205	45.99999999999999	0.0	41587.0	0.084641269647636	0.0329117811661576	2604
145.688087508224	46.00000000000001	0.0	41551.0	0.0853753508019685	0.033518649473011	2612
148.20843783841406	45.99999999999999	0.0	41607.0	0.0860078226774844	0.0337713944021329	2603
150.74106221114036	46.00000000000001	0.0	41569.0	0.0860476069129367	0.0338723901024248	2608
153.27653781028943	45.99999999999999	0.0	41567.0	0.0864146553195017	0.0338373859678995	2595
155.8145794521537	45.99999999999999	0.0	41625.0	0.0867358302246558	0.0337284846945888	2585
158.35491259310476	45.99999999999999	0.0	41615.0	0.0872362707385242	0.0334802767247189	2607
160.897272076872	46.00000000000001	0.0	41559.0	0.0874041977006176	0.0339267981366543	2609
163.44140095785076	45.99999999999999	0.0	41589.0	0.0872035498366147	0.0342097965082374	2606
166.90638204952887	46.00000000000001	0.0	41621.0	0.0864605525567127	0.0342803438138158	2615
168.5339735727957	45.99999999999999	0.0	41503.0	0.0857534071700508	0.0342508910536929	2598
172.0019855940671	45.99999999999999	0.0	41627.0	0.0866980265712615	0.033989530475192	2603
173.6306982057935	45.99999999999999	0.0	41643.0	0.0871770008117446	0.0342342313874099	2604
177.1004654771755	46.00000000000001	0.0	41555.0	0.0873506899026994	0.034347282832041	2599
178.7297079901938	45.99999999999999	0.0	41589.0	0.0872273702586473	0.0343522763209106	2598
178.72970799019382	45.99999999999999	0.0	41589.0	0.0872274107959519	0.0343518776698609	2598
176.18003240176182	46.00000000000001	0.0	41555.0	0.0873468148584009	0.0343467061815563	2599
173.6306982057935	45.99999999999999	0.0	41643.0	0.0871742777509538	0.0342340655816962	2604
171.0819347425704	46.00000000000001	0.0	41627.0	0.0866952972122325	0.0339902312921609	2603
167.61437435488915	45.99999999999999	0.0	41503.0	0.0857492651617785	0.0342521247856133	2598
165.98704939013658	45.99999999999999	0.0	41621.0	0.0864704046552189	0.0342805745615402	2615
163.4414009578508	45.99999999999999	0.0	41589.0	0.0872079695743516	0.0342098646559373	2606
160.897272076872	45.99999999999999	0.0	41559.0	0.0874077797863001	0.0339270939487661	2609
157.43757740903746	45.99999999999999	0.0	41615.0	0.0872396463044626	0.0334807668888675	2607
155.8145794521537	46.00000000000001	0.0	41625.0	0.0867405668225379	0.0337299945037842	2585
153.27653781028943	46.00000000000001	0.0	41567.0	0.086419766737022	0.0338375917102901	2595
150.74106221114036	46.00000000000001	0.0	41569.0	0.0860527923410215	0.0338718706724528	2608
148.20843783841408	46.00000000000001	0.0	41607.0	0.0860112702141352	0.0337709392145064	2603
145.688087508224	45.99999999999999	0.0	41551.0	0.0853745912278406	0.033518151893405	2612
142.25104514260923	45.99999999999999	0.0	41587.0	0.0846376282594035	0.0329129402085224	2604
139.7302473467884	46.00000000000001	0.0	41601.0	0.0842721042892798	0.0327940992607333	2597
138.1216894152929	45.99999999999999	0.0	41565.0	0.0839287310258807	0.0325760263953746	2598
135.60805423285387	46.00000000000001	0.0	41573.0	0.0845554942049136	0.032913005710923	2597
133.0992862245132	45.99999999999999	0.0	41579.0	0.0849338966148155	0.0331593780883651	2610
130.59578910869604	46.00000000000001	0.0	41527.0	0.0856949387421809	0.0336697965560909	2610
127.1977472274621	45.99999999999999	0.0	41603.0	0.0859838239651735	0.0338999147524473	2601
125.6063501315615	45.99999999999999	0.0	41589.0	0.0863010373325385	0.0340618363335805	2605
123.12135151857534	45.99999999999999	0.0	41595.0	0.0867582201639811	0.0338192482137903	2603
120.64351634649114	46.00000000000001	0.0	41613.0	0.0870770400672205	0.0335684932615272	2601
118.1734023699011	45.99999999999999	0.0	41635.0	0.0875415251411887	0.03368961552501	2617
114.82504116488214	46.00000000000001	0.0	41541.0	0.0872382513975399	0.0340775519865876	2609
112.38444069208036	46.00000000000001	0.0	41577.0	0.0867918339698392	0.0343055260733911	2607
109.9449002978595	45.99999999999999	0.0	41563.0	0.0860156401053055	0.0342981891521572	2598
108.39160750291244	46.00000000000001	0.0	41565.0	0.0862160766206054	0.0342096188994245	2596
105.97002206940142	46.00000000000001	0.0	41627.0	0.0869310322469476	0.0341510235497038	2601
103.56053181935104	46.00000000000001	0.0	41551.0	0.0872877733277851	0.0342891082230851	2592
101.16409071319326	46.00000000000001	0.0	41513.0	0.0872991039381484	0.0343306056213181	2590
98.78173604554416	45.99999999999999	0.0	42269.0	0.0865307117360838	0.0344765636047608	2560
96.41459752250016	46.00000000000001	0.0	41513.0	0.08730103563861	0.0343314056077666	2590
94.0639073768918	45.99999999999999	0.0	41551.0	0.0872891192517873	0.0342902249749451	2592
91.7310116345125	45.99999999999999	0.0	41627.0	0.086932347424106	0.0341534055309772	2601
88.5871779354261	45.99999999999999	0.0	41565.0	0.086217778778977	0.0342105267244197	2596
87.12463304007447	45.99999999999999	0.0	41563.0	0.0860161639953868	0.0342987046312307	2598
84.04093318304483	45.99999999999999	0.0	41577.0	0.0867901891881568	0.0343060072679967	2607
81.81283468916007	45.99999999999999	0.0	41541.0	0.0872350159485821	0.0340782316522415	2609
80.39818567839148	46.00000000000001	0.0	41635.0	0.0875371880082631	0.0336898025995462	2617
78.20835108331025	45.99999999999999	0.0	41613.0	0.0870744390749257	0.0335726331122287	2601
76.05015277612164	45.99999999999999	0.0	41595.0	0.0867580519868221	0.0338222714323788	2603
73.92642832604378	45.99999999999999	0.0	41589.0	0.0863042993527476	0.0340631155437217	2605
71.84030004406766	45.99999999999999	0.0	41603.0	0.0859896287970761	0.0338997512896409	2601
69.79520223757889	46.00000000000001	0.0	41527.0	0.0857014363001142	0.0336690452387896	2610
67.08457816582892	45.99999999999999	0.0	41579.0	0.0849429391264997	0.0331586263358417	2610
65.15199701464743	45.99999999999999	0.0	41573.0	0.0845644288020272	0.0329114808910247	2597
63.94570489772996	45.99999999999999	0.0	41565.0	0.0839312461283044	0.0325737937608027	2598
61.45762973481794	46.00000000000001	0.0	41601.0	0.0842754307369423	0.0327897251866391	2597
60.33071923772823	45.99999999999999	0.0	41587.0	0.0846384184953685	0.0329077986198676	2604
58.624843456126	45.99999999999999	0.0	41551.0	0.0853718064169823	0.0335133690170899	2612
57.00070892848193	46.00000000000001	0.0	41607.0	0.0860063946039427	0.033765981340345	2603
55.45327378959597	45.99999999999999	0.0	41569.0	0.0860483602545228	0.0338674431398388	2608
53.99571951474812	46.00000000000001	0.0	41567.0	0.0864189628018648	0.033833460382708	2595
52.63555366541077	46.00000000000001	0.0	41625.0	0.0867423805043823	0.0337260672919903	2585
51.38054840481757	46.00000000000001	0.0	41615.0	0.0872437829472372	0.0334749905520622	2607
50.23861949755382	45.99999999999999	0.0	41559.0	0.0874115335864168	0.0339218191500842	2609
49.2176690616493	46.00000000000001	0.0	41589.0	0.087209712414466	0.0342049556522866	2606
48.32539265600637	46.00000000000001	0.0	41621.0	0.0864663793982744	0.0342756480357861	2615
47.56905538632461	46.00000000000001	0.0	41503.0	0.0857487245150228	0.0342467768346275	2598
46.76979849090746	46.00000000000001	0.0	41627.0	0.0866974126119423	0.033986759448085	2603
46.48962842458885	46.00000000000001	0.0	41643.0	0.0871789171615714	0.0342318365453111	2604
46.10188369023388	46.00000000000001	0.0	41555.0	0.087353825230314	0.0343452252235567	2599
46.01957181078826	45.99999999999999	0.0	41589.0	0.087233274012458	0.0343506513164995	2598
48.053783127903664	48.0	0.0	41635.0	0.0853082116931314	0.0288439158688668	2512
48.24730463194745	47.99999999999999	0.0	41549.0	0.0851466721253048	0.0290046203011653	2516
48.58001574894943	48.00000000000001	0.0	41579.0	0.0846770553323575	0.0288128801605642	2516
48.85879122367066	48.0	0.0	41601.0	0.0839814431229951	0.0286074846340801	2534
49.65076938143567	48.0	0.0	41521.0	0.0847163297956873	0.0285863465113674	2510
50.09386401370353	48.0	0.0	41601.0	0.0858012537786392	0.0286153223705598	2521
50.90070375230455	48.00000000000001	0.0	41525.0	0.0865788879976303	0.0284937925791896	2525
51.82574530884336	48.0	0.0	41615.0	0.0867544164281272	0.0282658156980717	2523
52.863429065423226	48.0	0.0	41529.0	0.0863970869093212	0.0278157994509036	2534
54.00648701402791	48.0	0.0	41607.0	0.0855203088502704	0.027692533445899	2524
55.24917254744433	48.0	0.0	41607.0	0.0850601019534951	0.0279201277154592	2524
56.5845101320228	48.00000000000001	0.0	41581.0	0.0846208819116231	0.0280262186842808	2515
58.00552206550916	48.0	0.0	41623.0	0.0840693804990018	0.0278532233826219	2548
59.50705224983935	48.0	0.0	41545.0	0.083222673102329	0.0276597973090537	2531
61.082048340500414	48.0	0.0	41617.0	0.082624004734946	0.0271311469150007	2527
62.72606181518045	48.0	0.0	41535.0	0.0825959232905963	0.0268456438281082	2526
64.43259028400865	48.0	0.0	41525.0	0.0826802976626758	0.0269661714757223	2517
66.1979733808229	48.00000000000001	0.0	41529.0	0.0825437560913377	0.0269225138740079	2521
68.01631868436223	48.0	0.0	41583.0	0.0825502979669408	0.0269094509414633	2521
69.8847422823973	48.0	0.0	41587.0	0.0830010058369252	0.0274311886150963	2531
71.79866767520112	48.0	0.0	41591.0	0.0836492155188846	0.0277109133927305	2528
73.75376371762073	48.0	0.0	41581.0	0.0843405713247228	0.0279347943170902	2524
75.7481857731534	48.0	0.0	41623.0	0.0848020761584171	0.0279417636936667	2524
77.77742485046916	48.0	0.0	41671.0	0.085166206402311	0.0278300399559594	2532
79.84022008279196	48.0	0.0	41583.0	0.0860445230957927	0.0278210121124016	2529
81.93249968550758	48.00000000000001	0.0	41585.0	0.08653750862258	0.0280308304425276	2528
84.84955497833332	48.0	0.0	41539.0	0.0866193948521535	0.0284671223413046	2531
87.00547602839151	48.0	0.0	41551.0	0.0862377210530353	0.0286674000784226	2526
88.37019545421697	48.0	0.0	41541.0	0.0849802669805404	0.0285569936018784	2521
90.56296585700476	48.0	0.0	41493.0	0.0841566014492429	0.0284457932154234	2520
92.77536231801427	48.0	0.0	41583.0	0.0844282169650507	0.028706021586278	2524
95.84281956875785	48.0	0.0	41577.0	0.0851956828181236	0.0288116574281594	2522
97.25643805115452	48.0	0.0	41467.0	0.0852770667880891	0.0288352127635015	2514
99.52248781407008	47.99999999999999	0.0	42269.0	0.0850426961304645	0.028597527496125	2478
101.80368212177684	48.00000000000001	0.0	41467.0	0.0852800437358098	0.0288343545207172	2514
104.0980903960388	48.0	0.0	41577.0	0.0851979786747183	0.0288106711488122	2522
106.40643059060434	48.0	0.0	41583.0	0.0844285675564796	0.028705429176234	2524
109.59607515232072	48.0	0.0	41493.0	0.0841683777914188	0.0284534891120182	2520
111.92581998841572	48.00000000000001	0.0	41541.0	0.0849790055160256	0.0285605922483703	2521
113.4002417487185	48.0	0.0	41551.0	0.086235174953217	0.0286719557683969	2526
115.75503129683828	48.0	0.0	41539.0	0.0866160381508703	0.0284739918410432	2531
118.99114449487992	48.0	0.0	41583.0	0.086550702605166	0.0280456959482902	2528
120.48258843372976	48.00000000000001	0.0	41583.0	0.0860439186700165	0.027826160870883	2529
122.86294039704738	48.0	0.0	41669.0	0.0851679739479566	0.0278332500016577	2532
125.241780735226	48.0	0.0	41621.0	0.0848036330739781	0.0279437136725292	2524
127.6363479132162	48.0	0.0	41583.0	0.0843425608201564	0.0279365524241202	2524
130.03729544543702	48.0	0.0	41591.0	0.0836672298380686	0.0277201630013352	2528
132.4352110453673	48.0	0.0	41587.0	0.0829977816369962	0.0274330406765807	2531
134.84756312217763	48.0	0.0	41583.0	0.0825502540448084	0.0269099489212577	2519
137.26501131867855	48.0	0.0	41531.0	0.0825434790372936	0.0269233859075879	2521
139.67816137643865	48.0	0.0	41527.0	0.0826824979173725	0.0269687557140639	2517
143.00774622613957	48.0	0.0	41535.0	0.0825983136133087	0.0268480182480603	2526
144.5261292891553	48.0	0.0	41617.0	0.0826262160524562	0.0271359622842308	2527
146.96030983512287	48.0	0.0	41545.0	0.083218309046952	0.0276650832805802	2531
149.39786243313625	48.00000000000001	0.0	41623.0	0.0840623718996919	0.0278568346955035	2548
151.82940977228893	48.0	0.0	41581.0	0.08461435048463	0.028027758589228	2515
154.2728116081385	48.0	0.0	41605.0	0.0850474765291987	0.0279172980599235	2524
156.71872427600834	48.0	0.0	41607.0	0.0855135340764757	0.0276879597855596	2524
159.15777631495575	48.0	0.0	41529.0	0.0863902925459074	0.0278113260701184	2534
162.5191992159222	48.0	0.0	41615.0	0.0867512075284073	0.0282627388150693	2523
164.05978419257266	48.0	0.0	41525.0	0.0865729488163929	0.0284910070998362	2525
166.50402516802853	48.0	0.0	41599.0	0.0857988602595753	0.0286142621762769	2521
168.95863758249385	48.0	0.0	41521.0	0.0847224432580312	0.0285865862643761	2510
171.41426944512156	48.0	0.0	41601.0	0.0839790982996162	0.0286082684967446	2532
173.86155729108634	48.0	0.0	41577.0	0.0846649757457834	0.0288137921162845	2514
176.31853740588946	47.99999999999999	0.0	41549.0	0.0851352155474842	0.029006926669745	2516
178.7758537024208	48.0	0.0	41635.0	0.0852964355335785	0.0288445138206259	2514
178.7758537024208	48.0	0.0	41635.0	0.0852956667983599	0.0288439917150554	2514
175.40511062175392	47.99999999999999	0.0	41549.0	0.0851328212673729	0.0290059014589542	2516
172.94831294895988	48.0	0.0	41577.0	0.0846614961837728	0.0288128854193988	2514
171.41426944512156	48.0	0.0	41601.0	0.0839760614117561	0.0286082065854005	2532
168.0460107925752	48.0	0.0	41521.0	0.0847238087388689	0.0285867683405118	2510
166.50402516802856	48.0	0.0	41599.0	0.0858026163859266	0.0286133036619581	2521
164.0597841925727	48.0	0.0	41525.0	0.0865741881188938	0.0284903482399082	2525
161.60791219553562	48.0	0.0	41615.0	0.0867509307658102	0.028262582069922	2523
159.15777631495578	48.0	0.0	41529.0	0.0863918784292578	0.0278118359987379	2534
156.71872427600834	48.0	0.0	41607.0	0.0855155610175163	0.0276900610941912	2524
154.2728116081385	47.99999999999999	0.0	41605.0	0.0850511489945863	0.0279174183687372	2524
151.82940977228893	47.99999999999999	0.0	41581.0	0.0846184557336151	0.0280261998272208	2515
149.39786243313625	48.0	0.0	41623.0	0.0840639971832661	0.0278544198216165	2548
146.0549998548372	48.0	0.0	41545.0	0.083216041172115	0.0276625118040452	2531
143.6221517550336	48.00000000000001	0.0	41617.0	0.0826202935750158	0.0271342321345819	2527
142.1046612834895	48.0	0.0	41535.0	0.0825952339903377	0.0268457263982242	2526
139.67816137643868	48.00000000000001	0.0	41527.0	0.0826772292220217	0.0269665902687658	2517
137.26501131867855	48.0	0.0	41531.0	0.082535228467417	0.026921963198315	2521
133.95016180761846	48.0	0.0	41583.0	0.0825433653019763	0.0269102363609844	2519
132.4352110453673	48.0	0.0	41587.0	0.0830002689231389	0.0274320950415799	2531
129.14403422645995	48.00000000000001	0.0	41591.0	0.0836673154425372	0.0277184924278218	2528
127.6363479132162	48.0	0.0	41583.0	0.0843411251512143	0.0279346123032382	2524
125.24178073522602	48.0	0.0	41621.0	0.0848025974019842	0.0279408181452283	2524
122.86294039704738	48.0	0.0	41669.0	0.0851689723067148	0.0278291255266551	2532
120.4825884337298	48.0	0.0	41583.0	0.0860488644337546	0.0278232226468063	2529
118.11016509227466	48.0	0.0	41583.0	0.0865575861960632	0.0280412956865553	2528
115.75503129683828	48.0	0.0	41539.0	0.0866218030063682	0.0284698413412935	2531
113.40024174871854	47.99999999999999	0.0	41551.0	0.0862371784866902	0.0286687042475835	2526
111.05527956151734	48.00000000000001	0.0	41541.0	0.0849807023759465	0.0285580261680109	2521
108.7295329868784	48.0	0.0	41493.0	0.0841675373256325	0.028451041813925	2520
106.40643059060434	48.0	0.0	41583.0	0.084427912717753	0.0287037128005213	2524
104.09552029775227	48.0	0.0	41577.0	0.0852050255128548	0.0288087614246765	2522
100.95555739005778	48.0	0.0	41471.0	0.0852889867830128	0.0288330695591153	2512
98.6773200945231	48.0	0.0	42269.0	0.085054820771349	0.0285960604109704	2478
97.2539169257536	48.00000000000001	0.0	41471.0	0.085290976954426	0.0288331645465059	2512
95.01003464655425	48.0	0.0	41577.0	0.0852071400201153	0.0288092359202914	2522
92.77536231801427	48.0	0.0	41583.0	0.0844311731069724	0.028705043087871	2524
90.55968600181518	48.0	0.0	41493.0	0.0841627260558708	0.0284515991281347	2520
88.37263165391904	48.0	0.0	41541.0	0.0849769876774684	0.0285584800957097	2521
86.19951369949841	48.0	0.0	41551.0	0.0862342707730288	0.0286695778179789	2526
84.0503217110758	48.0	0.0	41539.0	0.0866162739321974	0.0284713367457443	2531
81.93485258312752	48.0	0.0	41583.0	0.0865507757683425	0.0280424094715381	2528
79.83944660736826	48.0	0.0	41583.0	0.086043699520233	0.027821631613549	2529
77.77437786987404	48.0	0.0	41669.0	0.0851671482719826	0.0278323725053764	2532
75.7496838805614	48.0	0.0	41621.0	0.0848020347637762	0.0279424139354513	2524
73.75302845944742	47.99999999999999	0.0	41583.0	0.0843437305616095	0.0279346402011094	2524
71.79506623586643	48.0	0.0	41591.0	0.0836699941263036	0.0277180517320216	2528
69.88615040762664	48.0	0.0	41587.0	0.0830034384554181	0.0274317131157682	2531
68.01563227296437	48.0	0.0	41583.0	0.0825451123100858	0.0269095256779141	2519
66.19463714661765	48.0	0.0	41531.0	0.0825386056496169	0.0269233258889337	2521
64.433883236855	48.0	0.0	41527.0	0.0826792081783276	0.0269683843098878	2517
62.72481401305436	48.0	0.0	41535.0	0.0825949165594498	0.0268474680841778	2526
61.085045668911874	48.0	0.0	41617.0	0.082623557226257	0.0271305715597339	2527
59.50762520897986	48.0	0.0	41545.0	0.0832178563740194	0.027658073048352	2531
58.00443348151693	48.0	0.0	41623.0	0.0840642114742381	0.02784946465141	2548
56.58656382390761	48.0	0.0	41581.0	0.0846183845598375	0.028021248909806	2515
54.77598553932329	47.99999999999999	0.0	41605.0	0.0850553682005695	0.0279125135022793	2524
54.00559818686647	48.0	0.0	41607.0	0.0855208325880388	0.0276854332233164	2524
52.86505432521509	48.0	0.0	41529.0	0.0863983022631312	0.0278051479801666	2534
51.8261110002845	48.0	0.0	41615.0	0.086758450529465	0.0282567779258102	2523
50.58533551421571	48.0	0.0	41525.0	0.0865791371253486	0.0284851455783838	2525
50.09497404155887	48.0	0.0	41599.0	0.085801831752603	0.0286087524708893	2521
49.41165252692707	48.0	0.0	41521.0	0.0847222281604208	0.0285820160347921	2510
48.85824814822271	48.0	0.0	41601.0	0.0839760920627247	0.028605889955695	2532
48.44053299456132	48.0	0.0	41577.0	0.0846664326006763	0.028811335502526	2514
48.08989009054258	48.0	0.0	41549.0	0.0851405347154985	0.029004475756002	2516
48.017593976679166	48.0	0.0	41635.0	0.0853053742389498	0.0288422869865456	2514
50.015915872666646	50.0	0.0	41689.0	0.0829978471171359	0.024191760730645	2439
50.14306764578211	50.00000000000001	0.0	41619.0	0.0828701723652713	0.0242429791234446	2435
50.39640778017851	50.0	0.0	41623.0	0.0828529771049404	0.0243547812597097	2442
50.77404064666977	50.00000000000001	0.0	41519.0	0.0837476317719862	0.0244410358272513	2451
51.27318850936051	49.99999999999999	0.0	41531.0	0.0846462787536354	0.0243777722085305	2449
51.89044673712549	49.99999999999999	0.0	41561.0	0.085965001487497	0.0243973925409494	2454
52.62157774377174	50.0	0.0	41557.0	0.0865208969831449	0.0244162853869146	2460
53.46154799154103	50.0	0.0	41509.0	0.0870905811844277	0.0244088373494858	2455
54.40592215130816	50.00000000000001	0.0	41561.0	0.0870381516373557	0.024449709348329	2462
55.449054760206494	49.99999999999999	0.0	41555.0	0.0862133491608586	0.0243429486079033	2446
56.58500370044282	50.00000000000001	0.0	41575.0	0.0856899015360508	0.0243366083212453	2456
57.80911126610889	50.0	0.0	41549.0	0.0848639659885078	0.0243387124648448	2453
59.11547615108318	50.0	0.0	41575.0	0.0843362522441703	0.024435924316802	2456
60.49819039973551	50.0	0.0	41543.0	0.0836218624718956	0.024432714048551	2452
61.95312813474224	50.00000000000001	0.0	41575.0	0.0827445966543432	0.0244122829058415	2464
63.47480305795012	50.0	0.0	41573.0	0.0821012429804739	0.0244221573990538	2451
65.05787236484478	50.00000000000001	0.0	41509.0	0.0823353842352656	0.024487809877124	2452
66.69909052940605	50.00000000000001	0.0	41477.0	0.0818385995014257	0.0245040497598494	2443
68.39367320677191	50.0	0.0	41533.0	0.0819985496978616	0.024412809672313	2454
70.13770485234429	50.0	0.0	41571.0	0.0823503738162615	0.0244227355407121	2460
71.92684473644903	50.00000000000001	0.0	41575.0	0.0832800168287734	0.0243462210931244	2462
73.75908044732358	50.0	0.0	41581.0	0.0839454813118723	0.0243835638554734	2472
75.63059868754355	50.0	0.0	41613.0	0.0847062136760559	0.0244230015754923	2451
77.53776246381605	50.00000000000001	0.0	41591.0	0.0852875156517857	0.0244171631452233	2454
79.4793586697763	50.00000000000001	0.0	41595.0	0.0859818130881136	0.0243943820938598	2450
81.45219429913075	50.00000000000001	0.0	41561.0	0.0867119254307313	0.0243949394218678	2453
83.45322165668702	50.0	0.0	41575.0	0.0869501051048589	0.0243347275812919	2455
86.26615249476873	50.0	0.0	41519.0	0.0867640125870992	0.0243894722848925	2451
88.32882732056669	50.0	0.0	41553.0	0.0861961021537663	0.0243391119004739	2445
89.6122303902389	50.00000000000001	0.0	41551.0	0.0853140505747492	0.0244039532341243	2443
91.70969607221582	50.0	0.0	41489.0	0.0840602327350525	0.0244270716711325	2446
93.8279700196063	50.00000000000001	0.0	41567.0	0.0832143460700067	0.0242834169645452	2451
95.96485737333022	50.00000000000001	0.0	41587.0	0.0824050403435887	0.0243512936227686	2450
98.1182417295533	50.00000000000001	0.0	41505.0	0.0829572766570653	0.0243217504749738	2440
100.28858513676252	50.0	0.0	42273.0	0.083005206787911	0.024024535096487	2482
102.47396484638796	50.00000000000001	0.0	41505.0	0.0829598448440025	0.0243219774600292	2440
105.51903369091664	50.0	0.0	41587.0	0.0824062230924612	0.024351726768485	2450
106.8849827387603	50.00000000000001	0.0	41567.0	0.0832111606437651	0.0242833557939559	2451
109.1053721505934	49.99999999999999	0.0	41487.0	0.0840623460585896	0.0244272301276046	2446
112.20216057819115	50.0	0.0	41547.0	0.0853138691871966	0.0244029817930324	2443
113.58978060455604	50.0	0.0	41553.0	0.0861919406215726	0.0243372437177547	2445
115.8472331583779	50.00000000000001	0.0	41519.0	0.0867572166669389	0.0243888445107961	2451
118.11395730749769	50.0	0.0	41575.0	0.0869437089900667	0.0243350373295113	2455
120.38933782644156	50.00000000000001	0.0	41561.0	0.0867110175220519	0.0243964338897274	2453
122.67279913115792	50.00000000000001	0.0	41595.0	0.0859915304615424	0.0243986334691573	2450
124.9638018723852	50.0	0.0	41593.0	0.0852921810860844	0.0244198864748727	2456
128.1352500956657	50.00000000000001	0.0	41615.0	0.0847053987311688	0.0244250231102792	2451
130.4422166286305	50.00000000000001	0.0	41581.0	0.0839298724328404	0.0243837606964182	2474
131.86828085502512	49.99999999999999	0.0	41577.0	0.0832741878518125	0.0243473965932085	2462
134.18465608434104	50.0	0.0	41571.0	0.08234088980527	0.0244237283431598	2460
136.50632096877706	50.00000000000001	0.0	41533.0	0.0819984372504308	0.0244137844462169	2454
138.8328966673769	50.0	0.0	41477.0	0.0818391126894187	0.0245059155765298	2443
141.16402359641535	50.00000000000001	0.0	41509.0	0.0823390187308762	0.0244906154997777	2452
143.4993597238908	50.00000000000001	0.0	41571.0	0.082103483408968	0.0244224673393744	2451
146.7268197928897	50.00000000000001	0.0	41575.0	0.0827451851200499	0.0244142071516916	2464
148.17238722215382	50.00000000000001	0.0	41543.0	0.0836247203219923	0.0244339890360641	2452
150.51843933013512	50.0	0.0	41577.0	0.0843370566403311	0.0244371601711202	2456
153.76822786259095	50.0	0.0	41549.0	0.0848626275027727	0.0243391399350484	2453
155.21923120825406	50.0	0.0	41575.0	0.0856864832009942	0.024336740367007	2456
157.573429004024	50.00000000000001	0.0	41553.0	0.0862172493936509	0.0243442034284435	2446
159.9298150514024	50.0	0.0	41565.0	0.087033212291762	0.0244496409436022	2460
162.279100245669	50.00000000000001	0.0	41507.0	0.0870820598532031	0.0244096212269798	2456
164.63911345821523	50.00000000000001	0.0	41557.0	0.0865217747597727	0.0244187722036067	2460
167.00058498410462	50.00000000000001	0.0	41563.0	0.0859655811628551	0.0243996463531972	2454
170.26880677091046	50.0	0.0	41531.0	0.0846540023513723	0.0243805050072648	2449
171.72697669145057	50.0	0.0	41519.0	0.0837543466920123	0.0244416845187544	2451
174.09144327214236	50.00000000000001	0.0	41625.0	0.0828693112466179	0.0243573024991713	2442
176.45645941187288	50.00000000000001	0.0	41621.0	0.0828618571528561	0.024245918891772	2435
179.72810771936187	50.00000000000001	0.0	41689.0	0.082984555437915	0.0241931985520367	2437
178.82180439087412	50.00000000000001	0.0	41689.0	0.0829839450652166	0.0241934918319562	2437
176.45645941187288	50.00000000000001	0.0	41621.0	0.0828593163800686	0.0242469396041433	2435
174.09144327214236	50.00000000000001	0.0	41625.0	0.0828677316524789	0.024358414179626	2442
170.8212431829331	50.0	0.0	41519.0	0.0837501025427916	0.0244424451592101	2451
168.45790402490502	50.0	0.0	41531.0	0.084653716874237	0.0243804033386576	2449
167.00058498410465	50.00000000000001	0.0	41563.0	0.0859675557205318	0.024399380148137	2454
164.63911345821526	50.00000000000001	0.0	41557.0	0.0865169054579123	0.024418707369828	2460
162.279100245669	50.0	0.0	41507.0	0.0870765580053259	0.0244099268878753	2456
159.02674263620438	50.0	0.0	41565.0	0.0870284598210208	0.0244505280929083	2460
156.6711650641551	50.00000000000001	0.0	41553.0	0.0862136878707165	0.0243451647138468	2446
155.21923120825403	49.99999999999999	0.0	41575.0	0.0856867911822371	0.0243375415699169	2456
152.86747925806836	50.00000000000001	0.0	41549.0	0.0848602019543241	0.0243391091102712	2453
150.51843933013515	50.00000000000001	0.0	41577.0	0.0843315799821039	0.0244360827402419	2456
148.17238722215384	50.0	0.0	41543.0	0.0836175356958492	0.0244320938588202	2452
145.82960945713614	50.000000000000014	0.0	41575.0	0.0827347090559697	0.0244121208941734	2464
143.4993597238908	50.0	0.0	41571.0	0.0821012164970488	0.0244203277217075	2451
141.16402359641532	50.0	0.0	41509.0	0.0823349118800601	0.0244885836146996	2452
138.83289666737693	50.0	0.0	41477.0	0.0818324739926304	0.0245042681981457	2443
136.50632096877706	50.0	0.0	41533.0	0.0819924720461258	0.0244122400167091	2454
134.18465608434107	50.00000000000001	0.0	41571.0	0.082344665548949	0.0244226287897151	2460
131.86828085502518	50.0	0.0	41577.0	0.0832772421292959	0.0243463744656338	2462
129.55759522860038	50.00000000000001	0.0	41581.0	0.0839315327379934	0.0243827143352501	2474
127.25302226929183	50.00000000000001	0.0	41615.0	0.0847068489329921	0.0244238138345827	2451
124.08516479373768	50.0	0.0	41593.0	0.0852951325171845	0.0244184679091395	2456
122.67279913115792	50.00000000000001	0.0	41595.0	0.0859963159577561	0.0243977322539991	2450
120.38933782644152	50.0	0.0	41561.0	0.0867190428729589	0.0243962329955242	2453
118.11395730749766	50.0	0.0	41575.0	0.0869534007915068	0.0243359641374259	2455
115.84723315837788	50.0	0.0	41519.0	0.0867648729180767	0.0243911607968162	2451
113.58978060455604	50.0	0.0	41553.0	0.0861967939917381	0.0243405518904919	2445
111.34225824605004	50.00000000000001	0.0	41547.0	0.0853154339496686	0.0244066671139418	2443
109.1053721505934	50.00000000000001	0.0	41487.0	0.0840620285939704	0.0244303680530261	2446
106.88838437160672	50.0	0.0	41571.0	0.0832085788727822	0.0242861801496313	2451
104.6750533489427	50.0	0.0	41587.0	0.0824089938169257	0.0243527359769701	2450
102.47480522759034	50.0	0.0	41507.0	0.0829720626837619	0.0243242569549576	2440
99.45488200026978	50.00000000000001	0.0	42273.0	0.0830211712014291	0.0240269667935449	2482
97.28976238717298	50.0	0.0	41507.0	0.082974140644685	0.0243244684923903	2440
95.1412375465177	50.00000000000001	0.0	41587.0	0.0824115381478593	0.0243530056767054	2450
93.82470778950372	50.0	0.0	41571.0	0.0832040706514217	0.0242856088707582	2451
90.90703619200816	50.0	0.0	41487.0	0.0840557021233628	0.0244288394346593	2446
88.81599527532482	50.0	0.0	41547.0	0.0853101743624863	0.024404327556542	2443
87.53705904779571	49.99999999999999	0.0	41553.0	0.086190948940723	0.0243382934137042	2445
85.4826622239954	50.0	0.0	41519.0	0.0867574201687693	0.0243896280249273	2451
83.45322165668702	49.99999999999999	0.0	41575.0	0.0869449562546638	0.0243356426516922	2455
81.45067059620102	50.0	0.0	41561.0	0.0867111461354849	0.0243970728280372	2453
78.7291076640923	50.00000000000001	0.0	41595.0	0.0859906028524243	0.0243993761919531	2450
77.53481091966943	50.0	0.0	41593.0	0.0852905484449429	0.0244207296936938	2456
74.91169027184671	50.0	0.0	41615.0	0.0847026889371338	0.0244259438196963	2451
73.76121046112412	50.0	0.0	41581.0	0.0839318569012664	0.0243846474879823	2474
71.92823345689605	50.0	0.0	41577.0	0.0832782907957371	0.0243481695795927	2462
70.13770485234429	50.0	0.0	41571.0	0.0823485588466537	0.0244243016817469	2460
68.39301397809	50.0	0.0	41533.0	0.0819944909634039	0.0244140463388069	2454
66.06223776074643	50.00000000000001	0.0	41477.0	0.0818353482579389	0.0245058419201944	2443
64.44200318148174	50.00000000000001	0.0	41509.0	0.0823363203409484	0.0244901121591706	2452
62.88105055915469	50.0	0.0	41571.0	0.0820998823971491	0.0244215848894126	2451
61.955411256464174	50.0	0.0	41575.0	0.0827415028731055	0.0244128953675634	2464
59.96086143967529	50.0	0.0	41543.0	0.0836228325986228	0.0244323587495022	2452
58.60588876518006	50.0	0.0	41577.0	0.08434066935452	0.0244354045062022	2456
57.32990597277941	50.00000000000001	0.0	41549.0	0.0848696592200691	0.0243374169436804	2453
56.584550982557865	50.0	0.0	41575.0	0.0856934055587903	0.0243351561997058	2456
55.447800676188336	50.00000000000001	0.0	41553.0	0.0862250987237516	0.0243427696357668	2446
54.4043973001517	50.00000000000001	0.0	41565.0	0.0870408572068035	0.0244485098826247	2460
53.46325994165788	50.0	0.0	41507.0	0.0870877660639835	0.0244087457253364	2456
52.62248223204749	50.0	0.0	41557.0	0.0865245111922214	0.0244180011210646	2460
51.89096416226872	50.00000000000001	0.0	41563.0	0.0859682653992649	0.0243987623960539	2454
51.27340273107647	50.0	0.0	41531.0	0.0846514732070003	0.0243794431276944	2449
50.7739733459558	50.0	0.0	41519.0	0.0837443858917976	0.0244404254552957	2451
50.396201960437175	50.00000000000001	0.0	41625.0	0.0828545862852706	0.0243557384048241	2442
50.07917459917245	50.00000000000001	0.0	41621.0	0.0828703021759217	0.0242439506052369	2435
50.01581111977018	50.00000000000001	0.0	41689.0	0.0829970518685772	0.0241909575407435	2437
52.01437274753551	52.0	0.0	41701.0	0.0826264907307247	0.0208702267346415	2380
52.129211472787375	51.99999999999999	0.0	41593.0	0.0832661955782019	0.0208471655165983	2387
52.35813012691659	52.0	0.0	41575.0	0.0838244013605431	0.0209460647831376	2388
52.69963580645015	52.0	0.0	41537.0	0.0837743337369813	0.0209237694132216	2386
53.15146915990387	52.0	0.0	41577.0	0.0842046571475225	0.0208650086429686	2394
53.7111672640786	51.99999999999999	0.0	41543.0	0.0843688947536355	0.0209780146592462	2387
54.66461218522998	52.0	0.0	41569.0	0.0854594312719336	0.0210115328171755	2385
55.13914398280881	51.99999999999999	0.0	41533.0	0.0855192861814063	0.0208755573646156	2394
55.99970514342881	52.0	0.0	41553.0	0.0853043016529093	0.020945020312438	2390
56.95260630515221	51.99999999999999	0.0	41561.0	0.0846425274178873	0.0208964242116285	2391
57.99253786408578	52.0	0.0	41583.0	0.0839471305559514	0.0208170891629123	2378
59.11521738823336	51.99999999999999	0.0	41617.0	0.0834206217019368	0.0209440021696224	2385
60.315993421421226	52.0	0.0	41541.0	0.0826290535102483	0.0209797003858196	2388
61.59026509847489	52.0	0.0	41599.0	0.0817349530265984	0.0209066383065586	2387
63.48198884068496	51.99999999999999	0.0	41529.0	0.0813605636695904	0.0208355673529597	2379
64.34200506346593	52.0	0.0	41525.0	0.0815255802605273	0.0209404906997438	2385
66.40536537493455	51.99999999999999	0.0	41545.0	0.0818431260590777	0.0210123465072871	2391
67.33521073356326	52.0	0.0	41551.0	0.0824007365883427	0.0199900982871254	2371
68.91270026734261	51.99999999999999	0.0	41547.0	0.0821597728931018	0.021137305632528	2379
70.53992333149948	51.99999999999999	0.0	41557.0	0.0816919996420308	0.0208347220944777	2373
72.21223174698694	51.99999999999999	0.0	41595.0	0.0812951003081344	0.0209102936880667	2396
73.92710637554731	51.99999999999999	0.0	41527.0	0.081239188159403	0.0209445709840847	2391
75.68160317033104	52.0	0.0	41583.0	0.0818987111328809	0.0209514292717989	2381
77.47297801675336	51.99999999999999	0.0	41553.0	0.0830483123947344	0.0208845587184024	2388
79.29940446526575	52.0	0.0	41607.0	0.0837291101736174	0.0209178144295717	2386
81.1570693550355	51.99999999999999	0.0	41565.0	0.0843187056065027	0.0209061629160741	2387
83.04448491973486	52.0	0.0	41547.0	0.0849593438840522	0.0209530976212895	2394
84.95960967475307	51.99999999999999	0.0	41589.0	0.0854879433102608	0.0209407131569837	2390
86.90132184666896	51.99999999999999	0.0	41481.0	0.0854071481375696	0.0208364823077846	2378
88.86633602140161	51.99999999999999	0.0	41553.0	0.0851859331698268	0.0209061093179746	2384
90.8537880504296	52.0	0.0	41543.0	0.0844335750651969	0.0208836320174305	2384
92.86217212710142	51.99999999999999	0.0	41511.0	0.0840698499065537	0.0209552562712044	2378
94.89009236091572	52.0	0.0	41575.0	0.0839838674895908	0.0209765667246235	2373
96.93706481357526	51.99999999999999	0.0	41579.0	0.083597968751128	0.0209302972558827	2370
99.00027357480764	52.0	0.0	41503.0	0.082975024149916	0.0207458556086763	2371
101.079407010632	52.0	0.0	42313.0	0.0819292208514437	0.0210092638294909	2482
103.17342880477824	52.0	0.0	41503.0	0.0829706715160945	0.020746073782469	2371
105.28137521358694	51.99999999999999	0.0	41579.0	0.0835922115664739	0.0209308907783819	2370
107.40318829962892	51.99999999999999	0.0	41575.0	0.0839804205409073	0.0209768364458905	2373
109.53551482186025	51.99999999999999	0.0	41511.0	0.0840643888085523	0.0209548716078546	2378
112.5333062046426	52.0	0.0	41545.0	0.0844314080706713	0.0208827056161135	2384
113.83535448444616	51.99999999999999	0.0	41551.0	0.0851760092620092	0.0209045895758868	2384
116.86166572879355	52.0	0.0	41483.0	0.0853975277713438	0.0208351254338419	2384
118.17525207369832	51.99999999999999	0.0	41589.0	0.0854829066779837	0.020942259346886	2390
121.2265651557399	52.0	0.0	41547.0	0.084953632129575	0.0209553134368521	2394
122.5502646942997	51.99999999999999	0.0	41565.0	0.0843140512355835	0.0209090800401736	2387
124.75390347133644	51.99999999999999	0.0	41609.0	0.0837266637920085	0.0209207324851144	2386
126.95603911656252	51.99999999999999	0.0	41555.0	0.083048637555281	0.0208866666718826	2388
129.173611444531	52.0	0.0	41583.0	0.0818954538086615	0.0209525016097865	2381
131.3887193768898	51.99999999999999	0.0	41527.0	0.0812335632451168	0.0209456494325351	2389
133.61845547241708	52.0	0.0	41595.0	0.0812917930636495	0.0209112776728401	2396
135.844868697807	51.99999999999999	0.0	41557.0	0.0816891510375547	0.0208346361984354	2373
138.08518323497137	51.99999999999999	0.0	41545.0	0.0821595669828647	0.0211384746786213	2379
140.32140328574744	51.99999999999999	0.0	41549.0	0.0824001267321289	0.019981240373391	2373
142.57086603358468	51.99999999999999	0.0	41545.0	0.081846005060949	0.0210134476615521	2391
145.7038070673657	52.0	0.0	41527.0	0.0815316291922576	0.0209407309145822	2383
147.9625218745846	51.99999999999999	0.0	41529.0	0.0813699966543616	0.0208365918871823	2379
150.21568782923424	51.99999999999999	0.0	41601.0	0.0817350985686968	0.0209075816371089	2388
151.58869443164568	51.99999999999999	0.0	41541.0	0.0826326684818334	0.0209804660442654	2388
153.85557630180256	51.99999999999999	0.0	41617.0	0.0834246604838172	0.0209445103145572	2385
156.11616652408102	52.0	0.0	41583.0	0.0839457291236356	0.020817224871018	2378
158.38807809441124	51.99999999999999	0.0	41559.0	0.0846406672638277	0.0208965897107289	2391
160.6531736849795	52.0	0.0	41555.0	0.0853045354963757	0.0209470969634807	2390
162.92911646463767	51.99999999999999	0.0	41533.0	0.0855186660010071	0.020877412772298	2392
165.1977501590426	51.99999999999999	0.0	41569.0	0.0854627778330712	0.0210145683086879	2385
167.4767771527649	52.0	0.0	41541.0	0.0843706949911938	0.0209799892872878	2387
169.74802653368772	51.99999999999999	0.0	41577.0	0.0842140359000205	0.0208668971855331	2394
172.0292295720016	51.99999999999999	0.0	41541.0	0.0837909458857267	0.020925978541163	2386
174.3022049531316	52.00000000000001	0.0	41575.0	0.083852540938014	0.0209495083218574	2388
177.48342480336987	51.99999999999999	0.0	41593.0	0.0832784602281286	0.0208475507020079	2387
178.85853605191502	52.00000000000001	0.0	41701.0	0.0826465728060271	0.0208721190846972	2380
178.85853605191502	52.0	0.0	41701.0	0.0826464486127494	0.0208725973799781	2380
176.58470295800612	52.0	0.0	41593.0	0.0832748680069055	0.0208487637109989	2387
174.3022049531316	52.00000000000001	0.0	41575.0	0.0838488999272471	0.0209509865667201	2388
172.02922957200164	52.0	0.0	41541.0	0.0837839991881754	0.0209269993289184	2386
168.85017123705293	51.99999999999999	0.0	41577.0	0.0842074436627219	0.0208668977012033	2394
[truncated: 8,357 more rows]
