# Supplementary material for: High-confidence 3D template matching for cryo-electron tomography
Source: Nat Commun. 2024 May 11;15:3992. doi: 10.1038/s41467-024-47839-8 (PMC11088655; doi:10.1038/s41467-024-47839-8)
Supplement: Supplementary file 6 — Source Data [file 41467_2024_47839_MOESM6_ESM.zip › Source_data_file/Supplementary_Figures/Supplementary_Fig3/In_silico_membrane_results/id_29_gradual_angles_analysis.csv]

	ang_dist	cone_dist	inplane_dist	common_voxels	ccc	ccc_masked	cone_ang_dist	cone_cone_dist	cone_inplane_dist	cone_common_voxels	cone_ccc	cone_ccc_masked	inplane_ang_dist	inplane_cone_dist	inplane_inplane_dist	inplane_common_voxels	inplane_ccc	inplane_ccc_masked
0	0.0	0.0	0.0	44473.0	0.99999998202937	0.99999998202937	0.0	0.0	0.0	44473.0	0.99999998202937	0.99999998202937	0.0	0.0	0.0	44473.0	0.99999998202937	0.99999998202937
1	2.2360452719662183	0.9999999999999002	1.0	41665.0	1.0	1.0	1.414204587376545	0.9999999999999002	8.898516208290212e-17	41885.0	1.0	1.0	0.9999999999997249	0.0	1.0	42545.0	1.0	1.0
2	4.4719542941297075	1.999999999999765	1.9999999999999996	41567.0	0.9861766481508581	0.9861766481508581	2.828355321903896	1.999999999999765	0.0	41485.0	0.9858620070891168	0.9858620070891168	1.9999999999998004	0.0	2.0	42177.0	1.0	1.0
3	6.707590733669952	2.999999999999923	3.0000000000000004	41591.0	0.9352294227378645	0.9352294227378645	4.242398336379447	2.999999999999923	2.3739017334075993e-16	41551.0	0.935039394655371	0.935039394655371	3.0000000000000884	0.0	3.0000000000000004	42273.0	1.0	1.0
4	8.942818091649205	4.000000000000042	3.999999999999999	41569.0	0.8783544870257907	0.8783544870257907	5.6562797348856595	4.000000000000042	0.0	41557.0	0.8785376804403064	0.8785376804403064	3.9999999999998943	0.0	4.0	42365.0	1.0	1.0
5	11.177499619780882	4.999999999999992	5.000000000000001	41543.0	0.8153989076955198	0.8153989076955198	7.069945578430074	4.999999999999992	0.0	41485.0	0.8155651374636778	0.8155651374636778	4.999999999999906	0.0	5.0	42269.0	1.0	1.0
6	13.411498236963396	5.999999999999965	6.000000000000001	41531.0	0.7470725843761853	0.7470073652734399	8.483341870563546	5.999999999999965	4.754319095901798e-16	41559.0	0.7473685739276835	0.7473211885281354	6.000000000000089	0.0	6.000000000000001	42369.0	1.0	1.0
7	15.644676445529212	6.9999999999999725	7.000000000000001	41583.0	0.690913169227284	0.6830979321644204	9.896414542988197	6.9999999999999725	0.0	41539.0	0.6911569855374138	0.6833605042949649	7.000000000000101	0.0	7.0	42297.0	1.0	1.0
8	17.876896247126297	7.999999999999981	8.000000000000002	41577.0	0.6390746639397639	0.6226425218527641	11.309109441148529	7.999999999999981	0.0	41499.0	0.6391057965690555	0.6226680130037151	8.000000000000083	0.0	8.0	42305.0	1.0	1.0
9	20.108019058157538	8.999999999999984	9.0	41593.0	0.5894622367023363	0.5672446844616059	12.721372309794734	8.999999999999984	0.0	41477.0	0.5896134888703852	0.5674074580773916	9.00000000000002	0.0	9.0	42301.0	1.0	1.0
10	22.33790562470978	9.999999999999975	9.999999999999998	41555.0	0.5449453883798097	0.5202406766439654	14.133148778523188	9.999999999999975	0.0	41493.0	0.5450417452076562	0.5203275928907913	9.999999999999984	0.0	9.999999999999998	42297.0	1.0	1.0
11	24.56641593689463	10.999999999999993	10.999999999999998	41581.0	0.5050013799925276	0.4799760715556963	15.544384347284582	10.999999999999993	0.0	41519.0	0.505070546433345	0.4801008838312033	10.999999999999943	0.0	10.999999999999998	42297.0	1.0	1.0
12	26.79340914253257	11.999999999999988	12.000000000000004	41559.0	0.4706937228119115	0.44711870965248174	16.955024371859913	11.999999999999988	9.561014429232381e-16	41497.0	0.47021263353657705	0.44680432956917093	12.000000000000052	0.0	12.0	42269.0	1.0	1.0
13	29.018743460102378	12.999999999999996	13.000000000000002	41555.0	0.4405227532329938	0.41866125605238474	18.36501404929687	12.999999999999996	8.836796438731215e-16	41517.0	0.440568654529105	0.4186559381909916	13.000000000000043	0.0	13.000000000000002	42337.0	1.0	1.0
14	31.24227609088961	14.0	14.0	41583.0	0.41397012053151294	0.39331815284570654	19.774298403307757	14.0	0.0	41577.0	0.41405985255589206	0.39338689003355276	14.00000000000005	0.0	13.999999999999998	42289.0	1.0	1.0
15	33.46386313025452	14.999999999999996	14.999999999999998	41551.0	0.3906110068297182	0.3702406526125082	21.182822269620416	14.999999999999996	1.536089954375106e-15	41559.0	0.39064226733270513	0.3700257005071778	15.000000000000027	0.0	15.000000000000002	42337.0	1.0	1.0
16	35.68335947795264	15.999999999999972	15.999999999999996	41651.0	0.3691260689307322	0.3471446700371986	22.590530281282334	15.999999999999995	1.4423637681638964e-15	41569.0	0.3690787637824414	0.346803581437069	15.999999999999963	0.0	15.999999999999996	42353.0	1.0	1.0
17	37.90061874743379	16.999999999999968	17.0	41557.0	0.34883227914203774	0.32367894587998325	23.997366853913302	16.99999999999999	1.3598078362609142e-15	41569.0	0.34900351830034587	0.3235479721009073	17.000000000000004	0.0	17.0	42317.0	1.0	1.0
18	40.11549317404756	18.00000000000001	18.0	41587.0	0.329043530645563	0.2998490268855547	25.403276170902156	17.999999999999986	1.2865613944213911e-15	41487.0	0.3294485743703239	0.2999339655508557	17.999999999999968	0.0	18.0	42269.0	1.0	1.0
19	42.3278335220864	18.999999999999975	19.000000000000004	41591.0	0.30962049471899683	0.2756821803976102	26.80820216854692	18.999999999999975	1.221155477708917e-15	41531.0	0.30954471086925145	0.27538221638133936	18.99999999999998	0.0	19.0	42273.0	1.0	1.0
20	44.53748899059379	19.999999999999993	20.0	41547.0	0.28999825419052383	0.25138550463113807	28.21208852113278	19.999999999999993	2.324829943155585e-15	41573.0	0.28966639294920277	0.25096618037016233	20.000000000000025	0.0	19.999999999999996	42305.0	1.0	1.0
21	46.7443071178688	20.999999999999986	21.0	41579.0	0.2699392298172225	0.2277727455867546	29.614878625945472	20.999999999999986	0.0	41545.0	0.2695270962718398	0.22743396793381185	20.999999999999982	0.0	21.0	42225.0	1.0	1.0
22	48.9481336845988	21.999999999999996	22.0	41601.0	0.25187419382034093	0.20632488260187185	31.016515588218535	21.999999999999996	0.0	41619.0	0.2515655961005222	0.20598713860051301	21.999999999999986	0.0	22.0	42305.0	1.0	1.0
23	51.148812615551314	22.999999999999993	23.000000000000004	41559.0	0.23610464986457566	0.1868314087445624	32.41694220600873	22.999999999999993	0.0	41577.0	0.23549033835725552	0.1862473351072751	23.000000000000014	0.0	23.000000000000004	42261.0	1.0	1.0
24	53.34618587975917	23.99999999999999	24.000000000000004	41547.0	0.21981286787034654	0.16849435604289006	33.816100954999484	23.99999999999999	1.9549226358189107e-15	41551.0	0.21945624753396983	0.16811449225292904	23.999999999999975	0.0	24.0	42305.0	1.0	1.0
25	55.540093389134725	25.000000000000004	25.0	41555.0	0.2054762772682718	0.15173191722444457	35.21393397322867	24.99999999999999	0.0	41587.0	0.2053612061353959	0.15128933494721708	25.000000000000004	0.0	25.0	42385.0	1.0	1.0
26	57.7303728954473	25.999999999999996	26.000000000000004	41545.0	0.19314066116474363	0.13869874563695042	36.61038304573711	25.999999999999996	1.8138480969607714e-15	41555.0	0.19315594717789533	0.1384768239838859	25.999999999999993	0.0	26.0	42433.0	1.0	1.0
27	59.91685988560488	26.999999999999996	27.000000000000004	41587.0	0.18079880268678342	0.12701016553083996	38.005389589137636	26.999999999999996	1.7514434130715255e-15	41591.0	0.1803751410144831	0.1264833520597917	27.00000000000002	0.0	27.0	42401.0	1.0	1.0
28	62.099387475178595	27.999999999999996	28.000000000000004	41543.0	0.1746368789995602	0.11664277549753374	39.39889463610048	27.999999999999996	0.0	41591.0	0.17494674595803603	0.11580597597613264	28.0	0.0	28.0	42377.0	1.0	1.0
29	64.27778630011413	29.00000000000001	29.000000000000004	41583.0	0.17009167219167412	0.10779409357935565	40.790838819754036	28.999999999999996	1.6401049755610472e-15	41593.0	0.17015028771084567	0.10691287481768973	29.000000000000014	0.0	29.000000000000004	42341.0	1.0	1.0
30	66.45188440657513	30.000000000000004	29.999999999999993	41579.0	0.16502122752435808	0.10015246578768014	42.18116235799819	29.99999999999998	1.5902773407317584e-15	41539.0	0.16526692141038624	0.09891918495012669	29.999999999999993	0.0	29.999999999999996	42313.0	1.0	1.0
31	68.62150713886848	31.0	31.0	41545.0	0.16055245616748545	0.0926989567875613	43.56980503772961	31.0	0.0	41541.0	0.16055680977800946	0.09167412275253624	31.000000000000018	0.0	31.0	42321.0	1.0	1.0
32	70.78647702540268	31.99999999999999	32.0	41559.0	0.15591585467673666	0.08575940060997163	44.95670619897573	31.99999999999999	3.0009804286562323e-15	41491.0	0.1562140798468737	0.08444709716667008	31.99999999999999	0.0	31.999999999999993	42289.0	1.0	1.0
33	72.94661366263803	33.0	33.0	41453.0	0.15127403282880245	0.07902854112661599	46.34180471893829	33.0	2.9198739687982173e-15	41527.0	0.15132284618599504	0.07804011048997558	33.0	0.0	33.0	42385.0	1.0	1.0
34	75.10173359698793	34.00000000000001	34.00000000000001	41595.0	0.1460495575559659	0.07303806359807925	47.725038995942796	34.00000000000001	2.843879689569327e-15	41571.0	0.1467222454108704	0.07218331217830434	34.000000000000014	0.0	34.00000000000001	42345.0	1.0	1.0
35	77.25165020463892	35.0	35.0	41595.0	0.14101891224662633	0.06724805329134298	49.106346933294915	34.99999999999999	2.7725639338476256e-15	41549.0	0.140983005352224	0.06650595971843602	35.0	0.0	34.99999999999999	42361.0	1.0	1.0
36	79.39617356926189	36.0	36.0	41565.0	0.13510599600060563	0.06158363344377506	50.48566592304224	36.0	2.7055414107948065e-15	41537.0	0.13526929699910106	0.06080341523873085	36.00000000000002	0.0	36.0	42341.0	1.0	1.0
37	81.53511035759179	37.0	37.0	41597.0	0.12918672086954278	0.056001473808311046	51.8629328296406	37.0	2.6424686648774062e-15	41557.0	0.12972918094738795	0.05512292909805438	37.0	0.0	37.0	42441.0	1.0	1.0
38	83.66826369286379	38.00000000000001	38.0	41559.0	0.12327010134970685	0.0506565534653083	53.238083973526024	38.000000000000014	2.5830385763386774e-15	41605.0	0.12358583984009788	0.05020862888108251	37.99999999999999	0.0	38.0	42313.0	1.0	1.0
39	85.79543302609778	38.99999999999999	38.99999999999999	41543.0	0.11736021588209924	0.0459171768823822	54.61105511459088	39.0	2.5269757079996167e-15	41587.0	0.11740359329378132	0.045589952634863415	38.99999999999999	0.0	39.0	42361.0	1.0	1.0
40	87.91641400523554	39.99999999999999	40.0	41569.0	0.11098092207854482	0.041361429137993865	55.98178143556566	39.99999999999999	2.4740323502926103e-15	41569.0	0.11102381619325083	0.04098794968833397	39.999999999999986	0.0	40.0	42273.0	1.0	1.0
41	90.03099834214207	40.999999999999986	40.99999999999999	41601.0	0.10482935210024247	0.037006690999273305	57.35019752530688	40.999999999999986	2.4239851453286977e-15	41561.0	0.10440346737354608	0.03646988802402592	41.00000000000002	0.0	40.99999999999999	42269.0	1.0	1.0
42	92.13897367749519	42.0	42.00000000000001	41547.0	0.09815660571654229	0.03292305611711641	58.71623736199178	42.0	2.376632193504663e-15	41519.0	0.09826843816097015	0.03209776988072554	42.0	0.0	42.0	42269.0	1.0	1.0
43	94.2401234435988	43.0	43.0	41551.0	0.09124606558736591	0.028977988699706286	60.07983429622183	43.0	0.0	41569.0	0.0916536813623689	0.028049228388238704	42.99999999999999	0.0	43.0	42329.0	1.0	1.0
44	96.33422672516798	43.999999999999986	44.0	41591.0	0.08518103936666206	0.025267395900357544	61.440921034036286	43.999999999999986	0.0	41573.0	0.08611300695323698	0.024331341331659696	43.99999999999999	0.0	43.99999999999999	42269.0	1.0	1.0
45	98.42105811814942	44.999999999999986	45.0	41517.0	0.08329534595794824	0.021886496894551844	62.799429619838094	45.0	4.497983566394945e-15	41491.0	0.08475165177542715	0.020818571228769085	45.00000000000001	0.0	45.00000000000001	42357.0	1.0	1.0
46	100.50038758665605	45.99999999999999	46.0	41539.0	0.08237015845728936	0.018695446052767992	64.15529141923497	45.99999999999999	0.0	41573.0	0.08393812710715767	0.017660432894434742	45.999999999999986	0.0	46.0	42269.0	1.0	1.0
47	102.57198031811251	46.99999999999999	46.99999999999999	41571.0	0.08207161506542786	0.01565190260951474	65.50843710179858	46.99999999999999	0.0	41569.0	0.08361332770316855	0.01529083991056015	47.0	0.0	46.99999999999999	42329.0	1.0	1.0
48	104.63559657672629	48.0	48.00000000000001	41521.0	0.0809937847007867	0.014480661703157031	66.85879662374492	48.0	4.2798584776800906e-15	41519.0	0.08250781188555839	0.014238747188086017	48.00000000000001	0.0	48.00000000000001	42269.0	1.0	1.0
49	106.69099155542152	48.99999999999999	49.0	41557.0	0.0809926991542288	0.013445232917574332	68.20629921054035	48.99999999999999	4.214276278995549e-15	41561.0	0.08229792902179328	0.013213920218132232	49.0	0.0	49.00000000000001	42269.0	1.0	1.0
50	108.73791522639392	50.0	50.00000000000001	41545.0	0.0807603520865173	0.012339659792040084	69.55087333943784	50.0	0.0	41569.0	0.0821099129390957	0.01195935164839689	50.00000000000001	0.0	50.00000000000001	42273.0	1.0	1.0
51	110.77611219047019	50.99999999999999	51.0	41529.0	0.07993575296250485	0.011316366383849957	70.89244672194765	50.99999999999999	0.0	41587.0	0.08124775236761447	0.010934479584775616	50.99999999999999	0.0	51.0	42361.0	1.0	1.0
52	112.80532152548253	52.0	52.0	41595.0	0.0800472361174954	0.010106148518016415	72.23094628624911	52.0	0.0	41605.0	0.08129611028621322	0.009808451913158453	51.99999999999999	0.0	52.0	42313.0	1.0	1.0
53	114.82527663389715	53.0	53.0	41557.0	0.0801048812992593	0.009138623479456138	73.56629815954877	53.0	0.0	41557.0	0.08152757616750557	0.008856798540551011	52.999999999999986	0.0	53.0	42441.0	1.0	1.0
54	116.83570508996763	53.999999999999986	54.0	41543.0	0.07977938669549044	0.008260944604073795	74.89842765039239	53.999999999999986	3.931381792444097e-15	41537.0	0.08153442260800872	0.008028494791936956	53.99999999999999	0.0	53.99999999999999	42341.0	1.0	1.0
55	118.8363284867174	54.999999999999986	54.99999999999999	41559.0	0.0801166560587481	0.007434919861103255	76.22725923093766	54.99999999999999	3.882740333296949e-15	41549.0	0.08103436233366357	0.007228416101621806	55.0	0.0	55.00000000000001	42361.0	1.0	1.0
56	120.8268622830925	56.0	56.0	41565.0	0.08027863866093898	0.006594341755891127	77.55271651919618	56.0	3.836442142979414e-15	41571.0	0.08128858861829331	0.006538833152081557	55.99999999999999	0.0	56.0	42345.0	1.0	1.0
57	122.80701565166504	57.00000000000001	57.00000000000001	41519.0	0.08064241480617021	0.005978613607498566	78.87472226125368	57.00000000000001	0.0	41527.0	0.08206689263200646	0.005946596089687945	57.0	0.0	57.0	42385.0	1.0	1.0
58	124.77649132730967	58.00000000000001	58.00000000000001	41591.0	0.08067216208502363	0.005427568899245349	80.19319831347727	58.00000000000002	0.0	41491.0	0.0821460692479475	0.005437404458342368	58.00000000000002	0.0	58.00000000000001	42289.0	1.0	1.0
59	126.73498545732119	59.00000000000001	59.00000000000001	41547.0	0.0810221783286457	0.0049508745338876885	81.50806562472117	59.00000000000001	3.7105413130649056e-15	41541.0	0.08191189661826692	0.005001832702885732	58.99999999999999	0.0	59.00000000000001	42321.0	1.0	1.0
60	128.68218745348943	59.999999999999986	59.99999999999999	41531.0	0.0811206386381394	0.00455759796680414	82.8192442185417	59.999999999999986	0.0	41539.0	0.08142401715815771	0.004652463004963634	59.999999999999986	0.0	59.99999999999999	42313.0	1.0	1.0
61	130.61777984669925	60.999999999999986	61.0	41505.0	0.08146946971067653	0.004079994731469039	84.12665317543313	61.0	0.0	41593.0	0.0827376653993593	0.0042087762955771366	60.999999999999986	0.0	61.0	42341.0	1.0	1.0
62	132.5414381446787	62.0	62.0	41603.0	0.08196676967061485	0.0037746080678462512	85.43021061509813	61.999999999999986	3.602200976804396e-15	41591.0	0.08319498783963156	0.003825663235367328	62.0	0.0	62.0	42377.0	1.0	1.0
63	134.45283069357663	62.999999999999986	62.999999999999986	41579.0	0.08214095195071178	0.0032902842774136833	86.72983367876633	62.999999999999986	3.5696199692373015e-15	41591.0	0.0831007363585084	0.00330476892746627	62.999999999999986	0.0	62.999999999999986	42401.0	1.0	1.0
64	136.35161854411305	64.0	64.0	41515.0	0.08191012861039548	0.0027526122634010312	88.0254385115759	64.0	0.0	41555.0	0.08270504705054357	0.0027917871471060548	64.0	0.0	64.0	42433.0	1.0	1.0
65	138.2374553231104	65.0	64.99999999999999	41537.0	0.08218923844863742	0.002337762264645291	89.31694024503408	65.0	7.018707611159253e-15	41587.0	0.0832586254150225	0.002380106822968821	65.0	0.0	64.99999999999999	42385.0	1.0	1.0
66	140.10998711128366	66.0	66.0	41533.0	0.08334080599696661	0.001910184835805405	90.6042529795737	65.99999999999999	6.963101080204417e-15	41551.0	0.08429770681366106	0.001954590523272612	66.0	0.0	66.0	42305.0	1.0	1.0
67	141.96885232823828	67.0	66.99999999999999	41569.0	0.08360145989444401	0.0015098102751531452	91.88728976722363	67.0	3.4552285841128882e-15	41577.0	0.08450379893941438	0.0015814502577023426	66.99999999999999	0.0	66.99999999999999	42261.0	1.0	1.0
68	143.81368162570172	68.0	68.0	41573.0	0.08353625257281543	0.001311397616111346	93.16596259441225	68.0	0.0	41619.0	0.0842814383835077	0.0014108525945077243	68.0	0.0	68.0	42305.0	1.0	1.0
69	145.6440977900911	69.0	69.0	41537.0	0.08290526190390365	0.0009805524692484257	94.44018236492481	69.0	3.4068352240384614e-15	41545.0	0.08350194844180757	0.0012263390982706329	69.0	0.0	69.0	42225.0	1.0	1.0
70	147.45971565560436	70.0	70.0	41561.0	0.08271196743100102	0.001553833421506979	95.70985888303566	70.0	3.38467559615768e-15	41573.0	0.083812956077983	0.0016653273562065032	70.0	0.0	70.0	42305.0	1.0	1.0
71	149.26014202910235	71.0	71.0	41585.0	0.08317943623096107	0.002549811214116014	96.97490083683867	71.0	3.363820408760898e-15	41531.0	0.08386439563601626	0.002245556213934015	71.0	0.0	71.0	42273.0	1.0	1.0
72	151.04497562814015	72.0	72.0	41559.0	0.08322347125427682	0.0035894289802981807	98.23521578180001	72.0	3.3442330996830627e-15	41487.0	0.08386882174907245	0.002785052181499834	72.0	0.0	72.0	42269.0	1.0	1.0
73	152.81380703359105	73.0	73.0	41571.0	0.08277093326144867	0.004718233337457785	99.49071012455872	73.00000000000001	3.3258798114630068e-15	41569.0	0.08309829202768994	0.003317981612989377	73.00000000000001	0.0	73.0	42317.0	1.0	1.0
74	154.5662186583985	74.0	74.0	41545.0	0.08189318462855727	0.005828732021069208	100.74128910700206	74.0	3.3087292408534743e-15	41569.0	0.08228388247285028	0.0039163337596293726	74.0	0.0	74.0	42353.0	1.0	1.0
75	156.301784734081	75.0	75.0	41595.0	0.08272954961263261	0.006995573726081835	101.98685679064441	75.0	3.2927525022109583e-15	41559.0	0.08286977388641656	0.004749389966880299	75.0	0.0	75.0	42337.0	1.0	1.0
76	158.020071316705	76.00000000000001	76.0	41579.0	0.08594898378800822	0.007753296156955046	103.22731604133925	76.0	3.2779230036089243e-15	41577.0	0.08700256467537791	0.005722437365921014	76.00000000000001	0.0	76.0	42289.0	1.0	1.0
77	159.72063631413093	77.0	77.0	41555.0	0.09104282614272773	0.008906729704756299	104.46256851435584	77.0	3.264216334647508e-15	41517.0	0.09225565964611594	0.006840937023378589	77.0	0.0	77.0	42337.0	1.0	1.0
78	161.40302953642424	78.0	78.0	41567.0	0.0997893020589782	0.009756810650575628	105.69251463985408	78.0	3.2516101650481662e-15	41497.0	0.10092511367202367	0.007678854624033341	78.0	0.0	78.0	42269.0	1.0	1.0
79	163.0667927714078	79.0	79.0	41571.0	0.10914554539699683	0.010581313552323833	106.91705360879146	79.0	0.0	41519.0	0.11054321594447314	0.00853613166640509	79.0	0.0	79.0	42297.0	1.0	1.0
80	164.71145988741114	80.0	80.0	41543.0	0.11881529289954314	0.011262737031969148	108.13608335929945	80.0	3.229619864115845e-15	41493.0	0.11989820950219642	0.00942854308587979	80.00000000000001	0.0	80.0	42297.0	1.0	1.0
81	166.33655696534586	81.0	81.0	41525.0	0.1278479154316449	0.01215287088630794	109.34950056356652	81.0	3.2202006956435807e-15	41477.0	0.12907610308537817	0.010424002744763126	81.0	0.0	81.0	42301.0	1.0	1.0
82	167.94160246230194	82.0	82.0	41525.0	0.1372581323684621	0.012933198742289024	110.55720061526843	82.0	6.42362362649006e-15	41499.0	0.13778675196244525	0.011284672899610791	82.0	0.0	82.0	42305.0	1.0	1.0
83	169.52610740891635	83.0	83.00000000000001	41525.0	0.14623902697269647	0.013827644507951176	111.75907761758683	83.00000000000001	3.2044400919836314e-15	41539.0	0.1459177707442446	0.012455630576497042	83.00000000000001	0.0	83.00000000000001	42297.0	1.0	1.0
84	171.08957564280857	84.0	84.0	41549.0	0.15484884993483197	0.014754304167540533	112.95502437185985	84.0	0.0	41559.0	0.15432027488172761	0.013611507859195035	84.0	0.0	84.0	42369.0	1.0	1.0
85	172.63150408041076	85.0	85.0	41485.0	0.16306340597345192	0.015639092366169515	114.14493236691041	85.0	6.385407767288881e-15	41485.0	0.1617493718437111	0.014856964510571778	84.99999999999999	0.0	84.99999999999999	42269.0	1.0	1.0
86	174.15138302953218	86.0	86.0	41527.0	0.16996704625231004	0.01655917487528728	115.3286917690985	86.0	3.188321271837246e-15	41557.0	0.16881856347523638	0.01600504510957849	86.0	0.0	86.0	42365.0	1.0	1.0
87	175.64869654499552	86.99999999999999	86.99999999999999	41495.0	0.17580954599445076	0.017473296276061	116.50619141314719	86.99999999999999	0.0	41551.0	0.174504898558188	0.017072108975331804	86.99999999999999	0.0	86.99999999999999	42273.0	1.0	1.0
88	177.12292282965709	88.0	88.0	41435.0	0.18112544293762145	0.018285410477071343	117.67731879379372	88.0	0.0	41485.0	0.18055689024329216	0.01806251510898249	88.0	0.0	88.0	42177.0	1.0	1.0
89	178.5735346830731	88.99999999999999	89.0	41515.0	0.18375097546944108	0.018982933794570996	118.84196005831728	89.0	0.0	41885.0	0.1837145081594787	0.018935355022451906	88.99999999999999	0.0	89.0	42545.0	1.0	1.0
90	180.0	90.0	90.0	44473.0	0.18064047718810797	0.01796894292704943	119.99999999999999	90.0	0.0	44473.0	0.18064048176651992	0.017968942160717392	90.0	0.0	90.0	44473.0	0.999999982029307	0.999999982029307
91	178.59821767919053	90.99999999999999	91.0	41523.0	0.18649758864747226	0.01924414392291463	121.1513220525765	91.0	6.362078338273372e-15	41885.0	0.18644675237006242	0.019199298281968778	91.0	0.0	91.0	42545.0	1.0	1.0
92	177.22165856423618	92.0	92.00000000000001	41427.0	0.18659103078697484	0.018820915112167158	122.29580828573194	92.0	0.0	41485.0	0.18602306593299062	0.018581331115022155	92.00000000000001	0.0	92.00000000000001	42177.0	1.0	1.0
93	175.8708659550775	93.0	93.00000000000001	41513.0	0.18346426143300476	0.01822076485605884	123.43333940170834	93.0	0.0	41551.0	0.18189560717385445	0.01782668764715568	93.00000000000001	0.0	93.0	42273.0	1.0	1.0
94	174.54638552475643	94.0	94.0	41507.0	0.1795638295411888	0.01761535557676418	124.56379473308242	94.0	3.188321271837246e-15	41557.0	0.17827480354331818	0.01703405875568373	94.0	0.0	94.0	42365.0	1.0	1.0
95	173.24876454380865	95.0	95.0	41479.0	0.17560848694275996	0.01687428490747426	125.68705224177907	95.0	6.385407767288881e-15	41485.0	0.17395383908963347	0.016179811368745776	95.0	0.0	95.0	42269.0	1.0	1.0
96	171.97855104512698	96.00000000000001	96.00000000000001	41539.0	0.17131275544433086	0.016056113031906412	126.80298851938687	96.00000000000001	0.0	41559.0	0.1701824974302909	0.015426830779595007	96.0	0.0	96.00000000000001	42369.0	1.0	1.0
97	170.7362929286088	97.0	97.0	41497.0	0.1654549670576051	0.015604470857679019	127.9114787888439	97.0	3.2044400919836314e-15	41539.0	0.1646853747500114	0.014796224484410163	97.0	0.0	97.0	42297.0	1.0	1.0
98	169.52253700527913	98.0	98.0	41531.0	0.15860416740206437	0.01508840355536542	129.0123969075634	98.00000000000001	6.42362362649006e-15	41499.0	0.15881699910107344	0.014002008176574036	98.00000000000001	0.0	98.0	42305.0	1.0	1.0
99	168.3378279810035	99.00000000000001	99.00000000000001	41535.0	0.15296630613407713	0.014569737381207102	130.1056153720714	99.0	3.2202006956435807e-15	41477.0	0.15311585634379454	0.01331633830096523	99.0	0.0	99.0	42301.0	1.0	1.0
100	167.18270738037293	100.0	100.0	41547.0	0.14735417480253005	0.013998910411410779	131.19100532422874	100.0	3.2296198641158433e-15	41493.0	0.14726862956787956	0.01260555296753175	100.0	0.0	100.0	42297.0	1.0	1.0
101	166.05771241185445	101.0	101.00000000000001	41569.0	0.14210429162454324	0.013479376009293867	132.26843655911273	101.0	0.0	41519.0	0.14117839962300513	0.011909429001023144	101.0	0.0	101.0	42297.0	1.0	1.0
102	164.96337477585138	102.0	102.0	41551.0	0.13719464546046548	0.01290621763108921	133.3377775346342	102.0	3.2516101650481654e-15	41497.0	0.13603347360805054	0.011202120816593898	101.99999999999999	0.0	102.0	42269.0	1.0	1.0
103	163.90021941790852	103.0	103.0	41549.0	0.13234713244865287	0.012381084590815591	134.39889538296734	103.0	3.2642163346475096e-15	41517.0	0.13284759124534054	0.010527986504981619	103.0	0.0	103.0	42337.0	1.0	1.0
104	162.86876322992077	104.0	104.0	41595.0	0.12939730105402691	0.011373570663365433	135.45165592387065	104.0	3.277923003608923e-15	41577.0	0.12941781156971285	0.009617688857444103	104.0	0.0	104.0	42289.0	1.0	1.0
105	161.8695137028553	105.0	105.0	41555.0	0.12424200330276741	0.01089758238161095	136.4959236799788	105.00000000000001	3.2927525022109583e-15	41559.0	0.12406049611504066	0.008953186629118882	105.0	0.0	105.00000000000001	42337.0	1.0	1.0
106	160.902967535171	106.0	106.0	41573.0	0.11786549121052314	0.009979581507218735	137.53156189414517	106.0	3.308729240853473e-15	41569.0	0.11788736549931698	0.008061855375199434	106.0	0.0	106.0	42353.0	1.0	1.0
107	159.9696092018077	106.99999999999999	107.0	41551.0	0.11411087201914935	0.009198180878911059	138.55843254891653	106.99999999999999	0.0	41569.0	0.1145181323373542	0.00790283687931071	107.0	0.0	107.0	42317.0	1.0	1.0
108	159.0699094893081	108.0	108.0	41577.0	0.1104161094034104	0.008227393598286878	139.5763963882205	108.0	3.3442330996830627e-15	41487.0	0.11095342045520172	0.007656808140657862	108.0	0.0	108.0	42269.0	1.0	1.0
109	158.20432400332476	109.00000000000001	109.0	41567.0	0.10663957340408035	0.007354068402796392	140.58531294134804	109.00000000000001	3.363820408760898e-15	41531.0	0.10696253793697846	0.007405204744365307	109.0	0.0	109.0	42273.0	1.0	1.0
110	157.37329165543323	110.0	110.0	41569.0	0.10335625474826102	0.006544728607538265	141.5850405493117	110.0	3.38467559615768e-15	41573.0	0.10343579314593858	0.007054141239347463	110.00000000000001	0.0	110.0	42305.0	1.0	1.0
111	156.57723313681655	111.00000000000001	111.0	41559.0	0.1016614400192608	0.006053416372440725	142.57543639366165	111.00000000000001	3.4068352240384614e-15	41545.0	0.10151716325193026	0.006669507949722814	111.0	0.0	111.0	42225.0	1.0	1.0
112	155.8165493869856	112.00000000000001	112.0	41543.0	0.09938196140689179	0.005922551738737597	143.55635652783909	112.0	0.0	41619.0	0.09946207925462594	0.006432569446016124	112.0	0.0	112.0	42305.0	1.0	1.0
113	155.0916200662483	113.0	113.0	41583.0	0.09787426859845183	0.005676218641870588	144.52765591114746	113.0	3.4552285841128882e-15	41577.0	0.09875519621004446	0.006092972657866776	113.0	0.0	113.0	42261.0	1.0	1.0
114	154.4028020411185	114.00000000000001	114.0	41569.0	0.09695183945929202	0.005522379356228631	145.48918844541973	114.00000000000001	6.963101080204417e-15	41551.0	0.09813683320057459	0.005927811074897018	114.00000000000001	0.0	114.00000000000001	42305.0	1.0	1.0
115	153.7504278922539	115.0	115.0	41549.0	0.0977180991163025	0.005512026515220187	146.44080701445822	115.0	0.0	41587.0	0.0986424284982993	0.0058237668473153014	115.0	0.0	115.0	42385.0	1.0	1.0
116	153.13480445481832	116.00000000000001	116.00000000000001	41561.0	0.09781439591273478	0.005364076525924285	147.38236352632242	116.00000000000001	0.0	41555.0	0.09865944748816322	0.005749731844402149	116.00000000000001	0.0	116.00000000000001	42433.0	1.0	1.0
117	152.55621140136236	117.0	117.0	41597.0	0.09719770297848354	0.005430557255841765	148.31370895853718	117.0	3.5696199692373015e-15	41591.0	0.09810218890733378	0.005821540284355186	117.0	0.0	117.0	42401.0	1.0	1.0
118	152.01489987740106	118.00000000000001	118.00000000000001	41557.0	0.09600473134166602	0.0054140371876135965	149.23469340629114	118.00000000000001	3.602200976804396e-15	41591.0	0.09678916739433599	0.005934556628502199	118.00000000000001	0.0	118.00000000000001	42377.0	1.0	1.0
119	151.511091199829	119.0	119.0	41593.0	0.09541364541770016	0.005446812146362657	150.14516613369165	119.0	3.636500133144843e-15	41593.0	0.09617821464413988	0.006003777418603189	119.0	0.0	119.0	42341.0	1.0	1.0
120	151.04497562814015	119.99999999999999	119.99999999999999	41601.0	0.09548716693701599	0.005494305457257337	151.04497562814012	119.99999999999999	3.6725882030305704e-15	41539.0	0.09612373579103582	0.006092610349488144	119.99999999999999	0.0	119.99999999999999	42313.0	1.0	1.0
121	150.61671121811636	121.0	121.0	41523.0	0.09491590616361252	0.005505894862596633	151.93396965788583	121.0	3.7105413130649056e-15	41541.0	0.09581210069019647	0.006085525531417871	121.0	0.0	121.0	42321.0	1.0	1.0
122	150.22642276720308	122.0	122.0	41551.0	0.09395306168893951	0.005525421369484716	152.81199533281256	122.0	3.75044139109399e-15	41491.0	0.09459301859999354	0.006027746605416206	122.0	0.0	122.0	42289.0	1.0	1.0
123	149.8742008602139	123.00000000000001	123.00000000000001	41565.0	0.09243996717866125	0.0054230202088258374	153.67889916850845	123.00000000000001	0.0	41527.0	0.09368414709944535	0.005916516127839817	123.00000000000001	0.0	123.00000000000001	42385.0	1.0	1.0
124	149.5601010232938	124.0	124.0	41569.0	0.09275041453203661	0.005364578927590387	154.53452715366066	124.0	0.0	41571.0	0.09412755636231254	0.005750826103434482	124.0	0.0	124.0	42345.0	1.0	1.0
125	149.2841429932345	125.00000000000001	125.00000000000001	41539.0	0.09282256971590774	0.005523359073288896	155.37872482081409	125.00000000000001	3.882740333296949e-15	41549.0	0.0938009072649128	0.00568639101847227	125.00000000000001	0.0	125.00000000000001	42361.0	1.0	1.0
126	149.0463101082873	126.0	126.0	41517.0	0.09232787321784856	0.007123619147752458	156.2113373205238	126.0	3.931381792444098e-15	41537.0	0.09339838053304367	0.007259548611890027	126.0	0.0	126.0	42341.0	1.0	1.0
127	148.84654882556327	127.00000000000001	127.00000000000001	41563.0	0.09198897453214581	0.008946421224207505	157.032209498925	127.00000000000001	0.0	41557.0	0.09345064329586592	0.008897466683557701	127.00000000000001	0.0	127.00000000000001	42441.0	1.0	1.0
128	148.68476836897534	127.99999999999997	128.0	41561.0	0.09302145882102587	0.010810695104780723	157.841185978736	128.0	4.036181824811565e-15	41605.0	0.09444014036979641	0.010677537021988284	128.0	0.0	128.0	42313.0	1.0	1.0
129	148.56084051046602	129.0	129.0	41569.0	0.09357822303071886	0.012830234153650432	158.63811124370162	129.0	4.092609161219476e-15	41587.0	0.09483494501121548	0.012642959633117696	129.0	0.0	129.0	42361.0	1.0	1.0
130	148.4745994860103	130.0	130.0	41567.0	0.09383489618613829	0.014753015647502116	159.422829726475	130.0	0.0	41569.0	0.09484922959921678	0.014518748906879417	130.0	0.0	130.0	42273.0	1.0	1.0
131	148.42584204659707	131.0	131.0	41505.0	0.09523968005631007	0.016717323390226687	160.19518589992666	131.0	4.2142762789955475e-15	41561.0	0.09688359125014247	0.016572595955319867	131.0	0.0	131.0	42269.0	1.0	1.0
132	148.41432764310008	131.99999999999997	132.0	41545.0	0.09609976553436554	0.01861502577768486	160.95502437185985	132.0	4.2798584776800906e-15	41519.0	0.09767681907430144	0.018438998972157134	132.0	0.0	132.0	42269.0	1.0	1.0
133	148.43977874267392	133.0	133.0	41531.0	0.09679853134852924	0.02053027351360907	161.70218998309934	133.0	0.0	41569.0	0.09826552063508275	0.020338438426189712	133.0	0.0	133.0	42329.0	1.0	1.0
134	148.50188127306947	134.0	134.0	41525.0	0.0984020278061832	0.022457236712422633	162.4365279089117	134.0	4.421491317408232e-15	41573.0	0.10008826634690605	0.022105171904076758	134.0	0.0	134.0	42269.0	1.0	1.0
135	148.60028519008097	135.0	135.0	41517.0	0.10013933601148481	0.024643716795214436	163.15788376370116	135.0	0.0	41491.0	0.10173251020651843	0.024223903980346125	135.0	0.0	135.0	42357.0	1.0	1.0
136	148.73460516223054	136.0	136.0	41585.0	0.10163341768729955	0.02718102837142696	163.8661037089153	136.0	2.2892941456690126e-15	41573.0	0.10264934843830907	0.0267636894668489	136.0	0.0	136.0	42269.0	1.0	1.0
137	148.90442136578332	137.0	137.0	41533.0	0.10543592073769317	0.029846710321726602	164.56103456408007	137.0	0.0	41569.0	0.10545099749334265	0.02943222845802539	137.0	0.0	137.0	42329.0	1.0	1.0
138	149.10928038228255	138.00000000000003	138.0	41563.0	0.1096640774146429	0.03268587961719267	165.24252392087243	138.0	2.3766321935046622e-15	41519.0	0.10948318229846152	0.032211354495697495	138.0	0.0	138.0	42269.0	1.0	1.0
139	149.34869619001023	139.0	139.0	41585.0	0.1142564783437818	0.03610346465824568	165.91042026012443	139.0	2.4239851453286977e-15	41561.0	0.11424869688401004	0.03570519341488706	139.0	0.0	139.0	42269.0	1.0	1.0
140	149.62215124012698	140.0	140.0	41565.0	0.11989718797810889	0.03971921062362086	166.56457307163916	140.0	2.474032350292611e-15	41569.0	0.1200610755911479	0.03950150146120053	140.0	0.0	140.0	42273.0	1.0	1.0
141	149.9290976077273	141.0	141.0	41523.0	0.1260509531428498	0.04344149381492018	167.2048329766856	141.0	2.5269757079996167e-15	41587.0	0.12626015902366242	0.043386175568979654	141.0	0.0	141.0	42361.0	1.0	1.0
142	150.26895820767012	142.0	142.0	41533.0	0.13248697808867602	0.04738984894945226	167.83105185302384	142.0	2.5830385763386774e-15	41605.0	0.13296256244853405	0.04733569294292622	142.0	0.0	142.0	42313.0	1.0	1.0
143	150.64112806480824	143.0	143.0	41561.0	0.1389665800820923	0.05147217368811568	168.4430829622995	143.0	0.0	41557.0	0.13971287745157832	0.05132049014179737	143.0	0.0	143.0	42441.0	1.0	1.0
144	151.04497562814015	144.0	144.0	41553.0	0.14534223903258633	0.05666753688406662	169.04078107963062	144.0	0.0	41537.0	0.1453365443092448	0.05621642149547017	144.0	0.0	144.0	42341.0	1.0	1.0
145	151.47984411844274	145.0	145.0	41525.0	0.1515139957666075	0.0629977079176898	169.62400262519586	145.0	5.545127867695252e-15	41549.0	0.15112532762217473	0.06260037658119952	145.0	0.0	145.0	42361.0	1.0	1.0
146	151.945052899099	146.0	146.0	41557.0	0.1564609442760827	0.07023705686847878	170.19260579761945	146.0	2.843879689569327e-15	41571.0	0.15687556139089387	0.0697121729370256	146.0	0.0	146.0	42345.0	1.0	1.0
147	152.43989886011104	147.0	147.0	41541.0	0.16123670373885218	0.07829625251525725	170.74645070893325	147.0	0.0	41527.0	0.1611670570535262	0.07779750425477391	147.0	0.0	147.0	42385.0	1.0	1.0
148	152.96365780566475	148.0	148.0	41513.0	0.16579414607028267	0.08689863246514819	171.28539952088227	148.0	3.0009804286562323e-15	41491.0	0.16590124415350951	0.0865311475220574	148.0	0.0	148.0	42289.0	1.0	1.0
149	153.51558583608323	149.0	149.0	41525.0	0.16971867654206524	0.09580647106598122	171.80931658232723	149.0	3.0876888878739355e-15	41541.0	0.16960072939516282	0.09560795654581009	149.0	0.0	149.0	42321.0	1.0	1.0
150	154.09492071555528	150.0	150.0	41539.0	0.17333281421915167	0.10484980242649364	172.31806856748375	150.00000000000003	1.5902773407317584e-15	41539.0	0.17339017985067842	0.10453675704753365	150.0	0.0	150.0	42313.0	1.0	1.0
151	154.70088321763927	151.0	151.0	41541.0	0.17699974949551037	0.11366671144922301	172.81152461472547	151.0	1.640104975561047e-15	41593.0	0.17703473400094688	0.11366071236229248	151.0	0.0	151.0	42341.0	1.0	1.0
152	155.3326784412099	152.0	152.0	41551.0	0.17998410434602508	0.12494551315996065	173.28955646566618	152.0	1.6936886776431096e-15	41591.0	0.18051551532241167	0.12480487706951937	152.0	0.0	152.0	42377.0	1.0	1.0
153	155.9894970902193	153.0	153.0	41557.0	0.18256473986658112	0.13706586692318137	173.7520386042248	153.0	0.0	41591.0	0.18331705715762175	0.1367542188682749	153.0	0.0	153.0	42401.0	1.0	1.0
154	156.67051671137617	154.0	154.0	41547.0	0.19246249699790402	0.1489915118629779	174.19884839536678	154.0	1.813848096960772e-15	41555.0	0.19303840817117457	0.14875324838237478	154.0	0.0	154.0	42433.0	1.0	1.0
155	157.37490288458912	155.00000000000003	155.0	41503.0	0.2021701472961783	0.16022123725055815	174.62986622320574	155.00000000000003	0.0	41587.0	0.20292487553120234	0.1601936952289148	155.0	0.0	155.0	42385.0	1.0	1.0
156	158.10181036176957	156.0	156.0	41547.0	0.2140297247479382	0.17504667930799656	175.04497562814015	156.0	0.0	41551.0	0.21450509829646408	0.1749598174251796	156.0	0.0	156.0	42305.0	1.0	1.0
157	158.85038415032636	157.0	157.0	41571.0	0.22721987161428703	0.19114512947403248	175.44406344269382	157.0	0.0	41577.0	0.22751843951680942	0.19084196430912634	157.0	0.0	157.0	42261.0	1.0	1.0
158	159.61976053841065	158.00000000000003	158.0	41529.0	0.23987460644397146	0.2070930872225536	175.82701992572078	158.00000000000003	0.0	41619.0	0.2401845588496725	0.2068044494267902	158.0	0.0	158.0	42305.0	1.0	1.0
159	160.4090680596664	159.0	159.0	41541.0	0.2563796517087226	0.22295518645220505	176.19373889463236	159.00000000000003	0.0	41545.0	0.25621815791113606	0.22268177801538858	159.0	0.0	159.0	42225.0	1.0	1.0
160	161.217428395913	160.0	160.0	41547.0	0.2730923808350463	0.24363548983946468	176.544117855299	160.0	1.1624149715777916e-15	41573.0	0.273279932673626	0.24326130057344406	160.0	0.0	160.0	42305.0	1.0	1.0
161	162.04395721682116	161.0	161.0	41577.0	0.29054462604390563	0.2660376093854228	176.878058129278	161.00000000000003	0.0	41531.0	0.2900083252695619	0.2657868638901667	161.0	0.0	161.0	42273.0	1.0	1.0
162	162.88776495623767	162.0	162.0	41581.0	0.310573128585501	0.28837727828378085	177.19546497801844	162.00000000000003	1.2865613944213907e-15	41487.0	0.30995335963622034	0.28803590516681316	162.0	0.0	162.0	42269.0	1.0	1.0
163	163.74795752537128	163.0	163.0	41545.0	0.33051975278293677	0.3100554792890758	177.4962477236937	163.0	0.0	41569.0	0.3295587234029832	0.30935840193880165	163.0	0.0	163.0	42317.0	1.0	1.0
164	164.62363696356076	164.0	164.0	41557.0	0.3507107067769319	0.33125790443329856	177.78031986631711	164.0	1.442363768163896e-15	41569.0	0.349402140990394	0.33023487359216175	164.0	0.0	164.0	42353.0	1.0	1.0
165	165.51390202781633	165.0	165.0	41585.0	0.3709757882729578	0.3522077862411193	178.0475991967985	165.0	1.5360899543751043e-15	41559.0	0.37023579987798566	0.3515541113297259	165.0	0.0	165.0	42337.0	1.0	1.0
166	166.41784872274826	166.0	166.0	41571.0	0.39261735878184817	0.37414008642470276	178.29800790560606	166.0	0.0	41577.0	0.39202922424082726	0.37361558137944034	166.0	0.0	166.0	42289.0	1.0	1.0
167	167.33457077287812	167.00000000000003	167.0	41529.0	0.4166605046529883	0.3981730696205925	178.5314726867064	167.00000000000003	1.7673592877462413e-15	41517.0	0.41607409014146257	0.3976526158437944	167.0	0.0	167.0	42337.0	1.0	1.0
168	168.26316003966946	168.00000000000003	168.0	41527.0	0.4437708276889032	0.4243031708344825	178.74792483646377	168.00000000000003	9.561014429232381e-16	41497.0	0.44343669110735595	0.42414482075248994	168.0	0.0	168.0	42269.0	1.0	1.0
169	169.20270688591452	169.00000000000003	169.0	41515.0	0.4760356714237462	0.4545060014405386	178.94730034719134	169.00000000000003	1.0417992464096653e-15	41519.0	0.47580649882281845	0.4545052781668764	169.0	0.0	169.0	42297.0	1.0	1.0
170	170.15230049037842	170.00000000000003	170.0	41541.0	0.5128219201732647	0.4891301542735584	179.12953999506018	170.00000000000003	0.0	41493.0	0.5121819171622357	0.48866768737574046	170.0	0.0	170.0	42297.0	1.0	1.0
171	171.11102911583137	171.00000000000003	171.0	41621.0	0.5533708447509414	0.5301833363079783	179.2945894220848	171.00000000000003	0.0	41477.0	0.5526731128025469	0.5296166244172162	171.0	0.0	171.0	42301.0	1.0	1.0
172	172.0779803337984	172.0	172.0	41709.0	0.5988599085661779	0.5817202142055792	179.44239921192238	172.0	0.0	41499.0	0.5985192558477294	0.5815700623397643	172.0	0.0	172.0	42305.0	1.0	1.0
173	173.05224120952408	172.99999999999997	173.0	41849.0	0.6470656153119804	0.6386578874849165	179.5729249592372	172.99999999999997	0.0	41539.0	0.6468865347209275	0.6386732015990442	173.0	0.0	173.0	42297.0	1.0	1.0
174	174.03289845079433	174.0	174.0	42031.0	0.699792806058353	0.6986426166385712	179.68612733240337	174.0	0.0	41559.0	0.6998917396873356	0.698762834861118	174.0	0.0	174.0	42369.0	1.0	1.0
175	175.0190385243755	175.0	175.0	42129.0	0.7630517691510396	0.7630517691510396	179.78197212933742	175.0	0.0	41485.0	0.7621613443240766	0.7621613443240766	175.0	0.0	175.0	42269.0	1.0	1.0
176	176.00974774393208	176.00000000000006	176.0	42283.0	0.8193575731893936	0.8193575731893936	179.8604303262742	175.99999999999997	0.0	41557.0	0.8188782619139077	0.8188782619139077	176.0	0.0	176.0	42365.0	1.0	1.0
177	177.0041123333646	177.00000000000009	177.0	42245.0	0.8703883634426013	0.8703883634426013	179.92147811932284	177.00000000000009	4.747803466815201e-16	41551.0	0.8691013493619721	0.8691013493619721	177.0	0.0	177.0	42273.0	1.0	1.0
178	178.00121846957364	178.00000000000026	178.0	42145.0	0.9165769004552267	0.9165769004552267	179.96509695866112	178.00000000000026	0.0	41485.0	0.9150920487639904	0.9150920487639904	178.0	0.0	178.0	42177.0	1.0	1.0
179	179.0001523087091	179.0000000000001	179.0	42545.0	0.9424672854537843	0.9424672854537843	179.9912735752534	179.0000000000001	8.898516208290252e-17	41885.0	0.9437233042825046	0.9437233042825046	179.0	0.0	179.0	42545.0	1.0	1.0
180	180.0	180.0	0.0	44473.0	0.9283621069987452	0.9283621069987452	180.0	180.0	180.0	44473.0	0.9283621069987456	0.9283621069987456	180.0	0.0	180.0	44473.0	0.999999982029286	0.999999982029286
181	179.00015230870906	179.0000000000001	1.0000000000000069	42545.0	0.9424673887518884	0.9424673887518884	179.9912735752534	179.0000000000001	180.0	41885.0	0.9437235501512884	0.9437235501512884	179.0	0.0	179.0	42545.0	1.0	1.0
182	178.00121846957364	178.00000000000026	1.999999999999996	42145.0	0.9165769069418391	0.9165769069418391	179.96509695866112	178.00000000000026	180.0	41485.0	0.9150922600802575	0.9150922600802575	178.00000000000003	0.0	178.00000000000003	42177.0	1.0	1.0
183	177.00411233336462	177.00000000000009	2.9999999999999853	42245.0	0.8703871723799125	0.8703871723799125	179.92147811932284	177.00000000000009	180.0	41551.0	0.8691001485797554	0.8691001485797554	177.00000000000003	0.0	177.00000000000003	42273.0	1.0	1.0
184	176.0097477439321	176.00000000000006	3.999999999999998	42283.0	0.8193551340792893	0.8193551340792893	179.8604303262742	175.99999999999997	180.0	41557.0	0.8188758235037477	0.8188758235037477	176.00000000000003	0.0	176.00000000000003	42365.0	1.0	1.0
185	175.01903852437553	175.00000000000009	4.999999999999988	42129.0	0.763051713634611	0.763051713634611	179.78197212933742	175.0	180.0	41485.0	0.7621611878140848	0.7621611878140848	175.00000000000003	0.0	175.00000000000003	42269.0	1.0	1.0
186	174.03289845079436	174.00000000000003	6.000000000000001	42031.0	0.6997935817913553	0.698640094972248	179.68612733240337	174.00000000000003	180.0	41559.0	0.6998928555162928	0.698760214337459	174.00000000000003	0.0	174.00000000000003	42369.0	1.0	1.0
187	173.0522412095241	172.99999999999997	6.999999999999989	41849.0	0.6470639778399592	0.6386545689268921	179.5729249592372	173.00000000000003	180.0	41539.0	0.6468842292882795	0.6386699799014774	173.00000000000003	0.0	173.00000000000003	42297.0	1.0	1.0
188	172.07798033379837	172.0	8.000000000000004	41709.0	0.5988589337100557	0.581716435640059	179.44239921192238	172.0	180.0	41499.0	0.5985175362224897	0.5815662652321434	172.0	0.0	172.0	42305.0	1.0	1.0
189	171.11102911583137	171.00000000000003	8.999999999999993	41621.0	0.5533700251062286	0.5301785361000226	179.2945894220848	171.00000000000003	180.0	41477.0	0.5526720720318873	0.5296119976678417	171.00000000000003	0.0	171.00000000000003	42301.0	1.0	1.0
190	170.15230049037842	170.00000000000003	10.000000000000007	41541.0	0.5128228344373633	0.48913276176423903	179.12953999506018	170.00000000000003	180.0	41493.0	0.5121834039320173	0.4886709870091777	170.0	0.0	170.0	42297.0	1.0	1.0
191	169.20270688591452	169.00000000000006	10.999999999999995	41515.0	0.4760371224129934	0.45450797365316475	178.94730034719137	169.00000000000003	180.0	41519.0	0.47580822510877985	0.4545077840666009	169.00000000000003	0.0	169.00000000000003	42297.0	1.0	1.0
192	168.26316003966946	167.99999999999997	12.00000000000001	41527.0	0.44377198418608416	0.42430503622049687	178.74792483646377	167.99999999999997	180.0	41497.0	0.4434380643942699	0.42414706737561597	168.0	0.0	168.0	42269.0	1.0	1.0
193	167.33457077287812	167.00000000000003	12.999999999999998	41529.0	0.4166628173224529	0.3981753482124004	178.5314726867064	167.00000000000003	180.0	41517.0	0.41607607152629505	0.39765505888286623	167.00000000000003	0.0	167.0	42337.0	1.0	1.0
194	166.4178487227483	166.00000000000003	13.999999999999986	41571.0	0.39262023718528044	0.3741428843099894	178.29800790560606	166.00000000000003	180.0	41577.0	0.3920311842158981	0.37361841228425685	166.00000000000003	0.0	166.00000000000003	42289.0	1.0	1.0
195	165.51390202781636	165.00000000000003	15.000000000000002	41585.0	0.37097896001321096	0.35221126600769675	178.0475991967985	165.00000000000003	180.0	41559.0	0.3702388543180656	0.35155756657788145	165.00000000000003	0.0	165.0	42337.0	1.0	1.0
196	164.62363696356076	164.00000000000003	15.999999999999988	41557.0	0.35071479396341504	0.33126234006591376	177.78031986631711	164.0	180.0	41569.0	0.3494058316851277	0.3302392050593702	164.00000000000003	0.0	164.00000000000003	42353.0	1.0	1.0
197	163.74795752537128	163.0	17.00000000000001	41545.0	0.33052442932208	0.31006068663660624	177.4962477236937	163.0	180.0	41569.0	0.3295623885015343	0.3093635189632395	163.0	0.0	163.0	42317.0	1.0	1.0
198	162.88776495623767	162.00000000000003	17.999999999999993	41581.0	0.31057838289259504	0.2883829579781039	177.19546497801844	162.00000000000003	180.0	41487.0	0.3099576233325981	0.2880416021262485	162.0	0.0	162.0	42269.0	1.0	1.0
199	162.04395721682113	161.0	19.000000000000007	41577.0	0.2905500150172085	0.2660434095535238	176.878058129278	160.99999999999997	180.0	41531.0	0.2900127558933079	0.26579287780945676	161.0	0.0	161.0	42273.0	1.0	1.0
200	161.217428395913	160.00000000000003	19.999999999999996	41547.0	0.27309072569905984	0.24364112683044312	176.544117855299	160.00000000000003	180.0	41573.0	0.27327933121359654	0.24326714818223477	160.00000000000003	0.0	160.0	42305.0	1.0	1.0
201	160.4090680596664	159.0	21.000000000000007	41541.0	0.2563768317582124	0.22295884580450728	176.19373889463236	158.99999999999997	180.0	41545.0	0.25621601615819806	0.22268579696816584	159.0	0.0	159.0	42225.0	1.0	1.0
202	159.61976053841067	158.00000000000003	21.999999999999996	41529.0	0.23986744638350382	0.20709572949112057	175.82701992572078	158.00000000000003	180.0	41619.0	0.24017888244326535	0.20680743403625113	158.0	0.0	158.00000000000003	42305.0	1.0	1.0
203	158.8503841503264	157.00000000000003	22.99999999999999	41571.0	0.22721249051953926	0.1911468562311296	175.44406344269382	157.00000000000003	180.0	41577.0	0.2275123038258759	0.19084400163277904	157.00000000000003	0.0	157.00000000000003	42261.0	1.0	1.0
204	158.10181036176957	156.00000000000003	23.999999999999996	41547.0	0.21402689144341658	0.17504770634945274	175.04497562814018	156.00000000000003	180.0	41551.0	0.21450387700334914	0.17496128201827732	156.00000000000003	0.0	156.00000000000003	42305.0	1.0	1.0
205	157.37490288458915	155.00000000000003	24.999999999999993	41503.0	0.20216556781955983	0.16022165718773765	174.62986622320574	155.00000000000003	180.0	41587.0	0.202921615124464	0.16019533475370382	155.00000000000003	0.0	155.00000000000003	42385.0	1.0	1.0
206	156.67051671137614	154.0	26.0	41547.0	0.19245831721306908	0.14899112302326148	174.19884839536678	154.0	180.0	41555.0	0.19303570018593455	0.14875408527530815	154.0	0.0	154.0	42433.0	1.0	1.0
207	155.98949709021932	153.00000000000003	26.999999999999986	41557.0	0.18256356977734892	0.137065501892638	173.7520386042248	153.00000000000003	180.0	41591.0	0.18331528832158486	0.13675528903631692	153.00000000000003	0.0	153.00000000000003	42401.0	1.0	1.0
208	155.33267844120988	152.0	28.00000000000001	41551.0	0.17998273931378123	0.12494534252429705	173.28955646566618	152.0	180.0	41591.0	0.1805137778566406	0.12480592457898577	152.0	0.0	152.0	42377.0	1.0	1.0
209	154.7008832176393	151.00000000000003	28.999999999999996	41541.0	0.1769998894465518	0.1136660772023565	172.81152461472547	151.00000000000003	180.0	41593.0	0.17703493603742973	0.1136620082730851	151.00000000000003	0.0	151.0	42341.0	1.0	1.0
210	154.09492071555528	150.0	30.00000000000001	41539.0	0.1733329288785563	0.10484915955057275	172.31806856748375	150.0	180.0	41539.0	0.17339052527930965	0.10453783949732742	149.99999999999997	0.0	150.0	42313.0	1.0	1.0
211	153.51558583608323	149.0	31.0	41525.0	0.16971855947961056	0.09580592902715596	171.80931658232723	149.0	180.0	41541.0	0.16960058448760768	0.09560897965768486	149.0	0.0	149.0	42321.0	1.0	1.0
212	152.96365780566475	148.00000000000003	31.99999999999999	41513.0	0.1657927409204656	0.08689830944857779	171.28539952088227	148.00000000000003	180.0	41491.0	0.16589978137176228	0.08653233920038732	148.00000000000003	0.0	148.00000000000003	42289.0	1.0	1.0
213	152.43989886011104	147.00000000000003	33.00000000000001	41541.0	0.16123368910891445	0.07829618315431519	170.74645070893328	147.00000000000003	180.0	41527.0	0.16116401929527788	0.07779858100438997	147.00000000000003	0.0	147.00000000000003	42385.0	1.0	1.0
214	151.945052899099	146.00000000000003	34.0	41557.0	0.15645775811440535	0.07023736165329308	170.19260579761948	146.00000000000003	180.0	41571.0	0.15687196798273134	0.06971345201576128	146.00000000000003	0.0	146.00000000000003	42345.0	1.0	1.0
215	151.47984411844274	145.0	35.00000000000001	41525.0	0.15150968610401308	0.06299843141640034	169.62400262519583	145.0	180.0	41549.0	0.15112125461829198	0.06260174659950525	145.0	0.0	145.0	42361.0	1.0	1.0
216	151.04497562814015	144.00000000000003	35.99999999999999	41553.0	0.14533715272430967	0.056668611218859216	169.04078107963065	144.0	180.0	41537.0	0.14533142944655977	0.056217636668376564	144.0	0.0	144.00000000000003	42341.0	1.0	1.0
217	150.64112806480824	143.0	37.0	41561.0	0.13896072812366467	0.05147415186390073	168.44308296229948	143.0	180.0	41557.0	0.13971006793580426	0.05132172340323856	143.0	0.0	143.0	42441.0	1.0	1.0
218	150.26895820767012	142.00000000000003	38.0	41533.0	0.13248500893393134	0.0473915333554678	167.83105185302384	142.00000000000003	180.0	41605.0	0.13295991849009184	0.047336843827625236	142.00000000000003	0.0	142.0	42313.0	1.0	1.0
219	149.9290976077273	140.99999999999997	39.000000000000014	41523.0	0.1260448543374515	0.04344280815220192	167.20483297668557	140.99999999999997	180.0	41587.0	0.12625958611388538	0.04338718036868002	140.99999999999997	0.0	140.99999999999997	42361.0	1.0	1.0
220	149.62215124012698	140.00000000000003	40.0	41565.0	0.11989209433247648	0.03972011968290197	166.56457307163916	140.00000000000003	180.0	41569.0	0.12005561984888298	0.03950232503880152	140.0	0.0	140.00000000000003	42273.0	1.0	1.0
221	149.34869619001023	139.0	40.99999999999998	41585.0	0.11425325339888164	0.03610416807544011	165.91042026012443	139.00000000000003	180.0	41561.0	0.11424471046172384	0.03570600353294555	139.00000000000003	0.0	139.00000000000003	42269.0	1.0	1.0
222	149.10928038228255	138.00000000000003	42.0	41563.0	0.10965474056296398	0.03268646961734612	165.24252392087243	138.00000000000003	180.0	41519.0	0.10947370277961067	0.032211991720864364	138.00000000000003	0.0	138.00000000000003	42269.0	1.0	1.0
223	148.90442136578332	137.00000000000003	42.99999999999999	41533.0	0.10542784793135249	0.029846855726780298	164.56103456408007	137.00000000000003	180.0	41569.0	0.10544306550158938	0.029432441496459585	137.00000000000003	0.0	137.00000000000003	42329.0	1.0	1.0
224	148.73460516223054	136.0	44.00000000000001	41585.0	0.10162657661536964	0.027180997504409044	163.8661037089153	136.0	180.0	41573.0	0.10264279784408024	0.026763787955919424	136.0	0.0	136.0	42269.0	1.0	1.0
225	148.60028519008097	135.0	45.0	41517.0	0.10013255093592982	0.024643692981597	163.15788376370116	135.0	180.0	41491.0	0.10172584135957984	0.024223848933538388	135.0	0.0	135.0	42357.0	1.0	1.0
226	148.50188127306947	134.0	46.000000000000014	41525.0	0.09839373270527707	0.022457046330274098	162.4365279089117	134.0	180.0	41573.0	0.10007999657553777	0.02210501189411767	134.0	0.0	133.99999999999997	42269.0	1.0	1.0
227	148.43977874267392	133.00000000000003	46.99999999999999	41531.0	0.09679012693676943	0.020529717341818216	161.70218998309937	133.00000000000003	180.0	41569.0	0.0982569558618113	0.020337907762611473	133.00000000000003	0.0	133.00000000000003	42329.0	1.0	1.0
228	148.41432764310008	131.99999999999997	48.00000000000001	41545.0	0.09609308187230581	0.01861430136867252	160.95502437185985	131.99999999999997	180.0	41519.0	0.09767057461523711	0.01843826484725488	131.99999999999997	0.0	131.99999999999997	42269.0	1.0	1.0
229	148.42584204659707	131.0	49.0	41505.0	0.09523231233828151	0.01671643774239054	160.19518589992668	131.00000000000003	180.0	41561.0	0.09687678669737973	0.01657174185619455	131.0	0.0	131.0	42269.0	1.0	1.0
230	148.4745994860103	130.00000000000003	49.99999999999998	41567.0	0.09382943923900863	0.014752234962016303	159.422829726475	130.00000000000003	180.0	41569.0	0.09484380437878585	0.014517820905928826	130.0	0.0	130.00000000000003	42273.0	1.0	1.0
231	148.56084051046602	129.00000000000003	50.99999999999997	41569.0	0.09357481269465491	0.012829440180678154	158.63811124370164	129.00000000000003	180.0	41587.0	0.09483156862031752	0.01264208427279111	129.00000000000003	0.0	129.00000000000003	42361.0	1.0	1.0
232	148.68476836897534	127.99999999999997	52.00000000000001	41561.0	0.09301810463363427	0.010810091203018915	157.841185978736	127.99999999999997	180.0	41605.0	0.09443931164657335	0.010676699581807919	127.99999999999997	0.0	127.99999999999997	42313.0	1.0	1.0
233	148.84654882556327	126.99999999999999	53.00000000000001	41563.0	0.0919872306111143	0.008946123650555624	157.03220949892497	127.00000000000001	180.0	41557.0	0.0934500522490775	0.008896694774919464	126.99999999999999	0.0	126.99999999999999	42441.0	1.0	1.0
234	149.04631010828726	126.0	53.99999999999999	41517.0	0.09232592300966043	0.007123337056727523	156.2113373205238	126.00000000000003	180.0	41537.0	0.09340013416247746	0.007258942147515682	126.0	0.0	126.00000000000003	42341.0	1.0	1.0
235	149.28414299323447	125.00000000000001	54.99999999999998	41539.0	0.09281928744530982	0.005523051803587673	155.37872482081409	125.00000000000001	180.0	41549.0	0.09379965523028319	0.005685772027807651	125.00000000000001	0.0	125.00000000000001	42361.0	1.0	1.0
236	149.5601010232938	123.99999999999997	56.00000000000002	41569.0	0.09274745210221362	0.005362291676682694	154.53452715366066	124.0	180.0	41571.0	0.09412683630072137	0.005750281636092547	123.99999999999997	0.0	124.0	42345.0	1.0	1.0
237	149.8742008602139	122.99999999999999	57.00000000000001	41565.0	0.09243938245838389	0.005420182529641752	153.67889916850845	122.99999999999999	180.0	41527.0	0.09368495648341173	0.005915799254608225	122.99999999999999	0.0	123.00000000000001	42385.0	1.0	1.0
238	150.22642276720305	122.0	57.99999999999999	41551.0	0.09395026728283797	0.005522207152690696	152.81199533281256	122.00000000000001	180.0	41491.0	0.09459255589892952	0.006026882404269205	122.0	0.0	122.00000000000001	42289.0	1.0	1.0
239	150.61671121811636	121.0	58.99999999999999	41523.0	0.0949172301815137	0.0055023371205802675	151.93396965788583	121.0	180.0	41541.0	0.09581504571496376	0.006084391432838494	121.0	0.0	121.0	42321.0	1.0	1.0
240	151.04497562814015	120.00000000000001	59.99999999999997	41601.0	0.09548835725241156	0.0054908147375025175	151.04497562814018	120.00000000000001	180.0	41539.0	0.09612710807643117	0.006091363210498862	120.00000000000001	0.0	120.00000000000001	42313.0	1.0	1.0
241	151.511091199829	118.99999999999997	61.00000000000002	41593.0	0.09541866887817307	0.005443673347003078	150.14516613369165	119.0	180.0	41593.0	0.0961849471284776	0.006002555180332881	118.99999999999997	0.0	119.0	42341.0	1.0	1.0
242	152.01489987740106	117.99999999999999	62.000000000000014	41557.0	0.0960077892625799	0.005411624459560593	149.23469340629111	117.99999999999999	180.0	41591.0	0.09679378996336872	0.005933523259613749	117.99999999999999	0.0	118.00000000000001	42377.0	1.0	1.0
243	152.55621140136233	117.00000000000003	62.999999999999986	41597.0	0.0972073338769067	0.005429039688515448	148.31370895853718	117.00000000000003	180.0	41591.0	0.09811373350876787	0.0058207306735528035	117.00000000000003	0.0	117.00000000000003	42401.0	1.0	1.0
244	153.13480445481832	116.00000000000004	63.99999999999998	41561.0	0.09782510750101862	0.005363483429155228	147.38236352632242	116.00000000000004	180.0	41555.0	0.09867202676505844	0.005749348159555015	116.00000000000004	0.0	116.00000000000004	42433.0	1.0	1.0
245	153.7504278922539	114.99999999999997	65.00000000000003	41549.0	0.0977317263931604	0.0055121224222230035	146.4408070144582	114.99999999999997	180.0	41587.0	0.09865788180038262	0.0058237929286720945	114.99999999999997	0.0	114.99999999999997	42385.0	1.0	1.0
246	154.4028020411185	114.00000000000001	66.0	41569.0	0.09696569316102083	0.005522803976371558	145.48918844541973	114.00000000000001	180.0	41551.0	0.09815192730481961	0.005928176938472343	114.00000000000001	0.0	114.00000000000001	42305.0	1.0	1.0
247	155.0916200662483	113.0	67.0	41583.0	0.09788564086108283	0.005676734836839935	144.52765591114746	113.0	180.0	41577.0	0.09876837266082285	0.006093432642779084	113.0	0.0	113.0	42261.0	1.0	1.0
248	155.81654938698557	112.0	67.99999999999999	41543.0	0.09938766345595164	0.005922756745795988	143.55635652783909	112.00000000000001	180.0	41619.0	0.09947314186638843	0.006433109975193211	112.00000000000003	0.0	112.00000000000001	42305.0	1.0	1.0
249	156.57723313681652	111.00000000000004	68.99999999999997	41559.0	0.10166410950668467	0.006053205852181611	142.57543639366168	111.00000000000004	180.0	41545.0	0.10152093360790224	0.006669975392235216	111.00000000000004	0.0	111.00000000000003	42225.0	1.0	1.0
250	157.37329165543326	109.99999999999999	70.00000000000001	41569.0	0.10335637922725187	0.006544871046119377	141.58504054931169	109.99999999999999	180.0	41573.0	0.10343653724167091	0.007054367205059608	109.99999999999999	0.0	109.99999999999999	42305.0	1.0	1.0
251	158.20432400332476	109.00000000000001	71.00000000000001	41567.0	0.10663256484100464	0.007354260300050394	140.58531294134804	109.00000000000001	180.0	41531.0	0.10695791524130686	0.007405148879918987	109.0	0.0	109.0	42273.0	1.0	1.0
252	159.0699094893081	108.00000000000001	71.99999999999999	41577.0	0.11041104932222169	0.008227630754768149	139.57639638822053	108.00000000000001	180.0	41487.0	0.11095201324410549	0.007656649366743758	108.00000000000003	0.0	108.00000000000001	42269.0	1.0	1.0
253	159.96960920180769	107.00000000000003	72.99999999999999	41551.0	0.11411296192052807	0.00919840137801528	138.55843254891656	107.00000000000003	180.0	41569.0	0.11452384618589678	0.00790254606816036	107.00000000000003	0.0	107.00000000000003	42317.0	1.0	1.0
254	160.902967535171	106.0	74.00000000000001	41573.0	0.11787502590868792	0.009979743854158878	137.53156189414517	106.0	180.0	41569.0	0.11790035509659388	0.008061504873848224	106.0	0.0	105.99999999999999	42353.0	1.0	1.0
255	161.8695137028553	105.0	75.0	41555.0	0.1242599292481003	0.010897712181621059	136.4959236799788	105.00000000000001	180.0	41559.0	0.12407864624091429	0.008952783246848815	105.0	0.0	105.00000000000001	42337.0	1.0	1.0
256	162.86876322992077	104.0	76.0	41595.0	0.12941828572339173	0.011373616447370298	135.45165592387065	104.0	180.0	41577.0	0.12944101701170058	0.009617024999108607	104.0	0.0	104.0	42289.0	1.0	1.0
257	163.9002194179085	103.00000000000001	76.99999999999999	41549.0	0.1323723535749161	0.01238110352518234	134.39889538296734	103.00000000000001	180.0	41517.0	0.13287493873818565	0.010527243189435147	103.00000000000003	0.0	103.00000000000001	42337.0	1.0	1.0
258	164.96337477585135	102.00000000000003	77.99999999999999	41551.0	0.13723722865099167	0.01290630606494535	133.33777753463423	102.00000000000003	180.0	41497.0	0.13607521925834878	0.011201504257909788	102.00000000000003	0.0	102.00000000000003	42269.0	1.0	1.0
259	166.05771241185448	100.99999999999999	79.00000000000003	41569.0	0.1421450683048293	0.013479509375015587	132.2684365591127	100.99999999999999	180.0	41519.0	0.14122027009427718	0.011909024232677933	100.99999999999999	0.0	100.99999999999999	42297.0	1.0	1.0
260	167.18270738037293	100.0	80.0	41547.0	0.14737201328891522	0.01399912410483444	131.19100532422874	100.0	180.0	41493.0	0.147287030532142	0.012605467033357447	100.0	0.0	100.0	42297.0	1.0	1.0
261	168.33782798100347	99.00000000000001	80.99999999999999	41535.0	0.15297224113207605	0.014570097479423519	130.10561537207144	99.00000000000001	180.0	41477.0	0.15312064704770895	0.013316543658589416	99.00000000000003	0.0	99.00000000000001	42301.0	1.0	1.0
262	169.5225370052791	98.00000000000004	81.99999999999999	41531.0	0.1585852487642239	0.0150888067673899	129.01239690756344	98.00000000000003	180.0	41499.0	0.1587904384381288	0.014002239880107787	98.00000000000003	0.0	98.00000000000003	42305.0	1.0	1.0
263	170.7362929286088	96.99999999999999	83.00000000000003	41497.0	0.16542498718415896	0.015605057121997216	127.9114787888439	96.99999999999999	180.0	41539.0	0.16465736796473482	0.014796480361686258	96.99999999999999	0.0	96.99999999999999	42297.0	1.0	1.0
264	171.97855104512698	96.00000000000001	84.0	41539.0	0.17127383336608468	0.016056107229215726	126.80298851938687	96.00000000000001	180.0	41559.0	0.17014369987231956	0.01542693731173826	96.0	0.0	96.00000000000001	42369.0	1.0	1.0
265	173.24876454380865	95.0	85.0	41479.0	0.17556530280756463	0.01687426965879935	125.68705224177907	95.0	180.0	41485.0	0.17391028889116547	0.01617962417112022	95.0	0.0	95.0	42269.0	1.0	1.0
266	174.5463855247564	94.00000000000003	85.99999999999999	41507.0	0.17956869021457247	0.017615342347036454	124.56379473308243	94.00000000000001	180.0	41557.0	0.17828068772698052	0.017033871389323545	94.00000000000003	0.0	94.00000000000001	42365.0	1.0	1.0
267	175.87086595507748	93.00000000000003	86.99999999999999	41513.0	0.18346827488668394	0.018220240907559505	123.43333940170837	93.00000000000003	180.0	41551.0	0.18190093988527797	0.017825582143104833	93.00000000000003	0.0	93.00000000000003	42273.0	1.0	1.0
268	177.2216585642362	91.99999999999999	88.00000000000003	41427.0	0.18660760485435052	0.018820583454872683	122.29580828573191	91.99999999999999	180.0	41485.0	0.18604095733316875	0.01858095319732142	91.99999999999999	0.0	91.99999999999999	42177.0	1.0	1.0
269	178.59821767919053	90.99999999999999	89.0	41523.0	0.18650589662484676	0.019243954065582592	121.1513220525765	91.0	180.0	41885.0	0.1864559093563167	0.019199107624743146	91.0	0.0	91.0	42545.0	1.0	1.0
270	180.0	90.00000000000001	90.0	44473.0	0.18064047718810797	0.01796894292704943	120.00000000000001	90.00000000000001	180.0	44473.0	0.18064048084137949	0.017968942197433856	90.00000000000001	0.0	90.00000000000001	44473.0	0.9999999820293067	0.9999999820293067
271	178.57353468307315	89.00000000000004	90.99999999999999	41515.0	0.18375651082365269	0.01898341136234875	118.84196005831733	89.00000000000003	180.0	41885.0	0.18372007265016088	0.018935821914576056	89.00000000000003	0.0	89.00000000000003	42545.0	1.0	1.0
272	177.12292282965703	88.0	92.00000000000003	41435.0	0.18113648780720407	0.01828640946534279	117.67731879379369	87.99999999999997	180.0	41485.0	0.18056840458905823	0.018063511723143636	87.99999999999997	0.0	87.99999999999999	42177.0	1.0	1.0
273	175.64869654499552	87.0	93.0	41495.0	0.17585372101048502	0.0174749201250541	116.50619141314722	87.0	180.0	41551.0	0.17455159408848345	0.017073589549185617	87.00000000000001	0.0	87.0	42273.0	1.0	1.0
274	174.15138302953218	86.0	94.0	41527.0	0.17003135084173296	0.016561490504216837	115.3286917690985	86.0	180.0	41557.0	0.1688840742362331	0.016006911932706213	86.0	0.0	86.0	42365.0	1.0	1.0
275	172.6315040804108	85.00000000000001	95.0	41485.0	0.163137536167598	0.015641943919472684	114.14493236691044	85.00000000000001	180.0	41485.0	0.16182259783804973	0.014858951280999531	85.00000000000001	0.0	85.00000000000001	42269.0	1.0	1.0
276	171.0895756428086	84.00000000000003	95.99999999999999	41549.0	0.15492797525153076	0.014757292835204118	112.95502437185988	84.00000000000003	180.0	41559.0	0.15438939259465725	0.013613146338678007	84.00000000000001	0.0	84.00000000000003	42369.0	1.0	1.0
277	169.5261074089163	82.99999999999999	97.00000000000003	41525.0	0.14630598482195883	0.01383041617478008	111.75907761758678	82.99999999999999	180.0	41539.0	0.1459829513841203	0.012456924577278523	83.0	0.0	82.99999999999999	42297.0	1.0	1.0
278	167.94160246230194	82.0	98.0	41525.0	0.13731459103047874	0.012935735641757	110.55720061526843	82.0	180.0	41499.0	0.13784125096988153	0.011284352552727295	82.0	0.0	82.0	42305.0	1.0	1.0
279	166.33655696534586	81.00000000000001	99.0	41525.0	0.1278912611883873	0.01215295741660188	109.34950056356652	81.00000000000001	180.0	41477.0	0.12912007228245573	0.010423800199994917	81.0	0.0	81.00000000000001	42301.0	1.0	1.0
280	164.71145988741117	80.00000000000004	99.99999999999997	41543.0	0.11884422493456433	0.011262803951480705	108.13608335929949	80.00000000000003	180.0	41493.0	0.11992975553226583	0.009428436148569933	80.00000000000003	0.0	80.00000000000003	42297.0	1.0	1.0
281	163.0667927714078	78.99999999999999	101.00000000000001	41571.0	0.10916208734722928	0.010581341191293845	106.91705360879146	79.0	180.0	41519.0	0.11056209595096657	0.008536187391236058	79.0	0.0	79.0	42297.0	1.0	1.0
282	161.40302953642424	78.0	102.0	41567.0	0.09979489439204542	0.009756784676761797	105.69251463985408	78.0	180.0	41497.0	0.10093298138594715	0.00767911724252878	78.0	0.0	78.0	42269.0	1.0	1.0
283	159.72063631413093	77.0	102.99999999999999	41555.0	0.090999854746444	0.008906690732263032	104.46256851435584	77.0	180.0	41517.0	0.09221410143126409	0.0068413205777269346	77.0	0.0	77.0	42337.0	1.0	1.0
284	158.020071316705	76.00000000000001	103.99999999999999	41579.0	0.08591102618558263	0.007753281252666055	103.22731604133925	76.00000000000001	180.0	41577.0	0.08696425090725864	0.005722861113335285	76.00000000000001	0.0	76.00000000000001	42289.0	1.0	1.0
285	156.30178473408102	75.00000000000003	104.99999999999999	41595.0	0.08270655219619717	0.006995581344916232	101.98685679064442	75.00000000000003	180.0	41559.0	0.08284691621727959	0.004749799811567286	75.00000000000003	0.0	75.00000000000003	42337.0	1.0	1.0
286	154.56621865839847	73.99999999999997	106.00000000000003	41545.0	0.0818855268354909	0.005828765875436062	100.74128910700202	73.99999999999997	180.0	41569.0	0.08228397125605492	0.003915895015483549	73.99999999999999	0.0	73.99999999999999	42353.0	1.0	1.0
287	152.81380703359105	73.0	107.00000000000001	41571.0	0.08276487820909646	0.00471832446295627	99.49071012455872	73.00000000000001	180.0	41569.0	0.08309546360986685	0.003317435896891813	73.00000000000001	0.0	73.0	42317.0	1.0	1.0
288	151.04497562814018	72.00000000000003	107.99999999999999	41559.0	0.08321833938445797	0.0035889969514651906	98.23521578180002	72.00000000000001	180.0	41487.0	0.08386620900983134	0.0027843613878306816	72.00000000000003	0.0	72.00000000000001	42269.0	1.0	1.0
289	149.2601420291024	71.00000000000001	108.99999999999999	41585.0	0.08317106109181693	0.0025491243373360704	96.97490083683869	71.00000000000003	180.0	41531.0	0.08385916814623284	0.0022448711404866317	71.00000000000003	0.0	71.00000000000003	42273.0	1.0	1.0
290	147.45971565560433	69.99999999999997	110.00000000000001	41561.0	0.08270259822161515	0.0015530212688760132	95.70985888303562	69.99999999999997	180.0	41573.0	0.08380591036897003	0.0016646922779885605	69.99999999999999	0.0	69.99999999999999	42305.0	1.0	1.0
291	145.6440977900911	69.0	111.0	41537.0	0.08289415256730163	0.000979595149919002	94.44018236492481	69.0	180.0	41545.0	0.08349155834700743	0.0012266519505711245	69.0	0.0	69.0	42225.0	1.0	1.0
292	143.81368162570172	68.00000000000001	111.99999999999999	41573.0	0.08352505076689823	0.0013117858786785219	93.16596259441228	68.00000000000001	180.0	41619.0	0.08427031487592804	0.001411067844943321	68.00000000000001	0.0	68.00000000000001	42305.0	1.0	1.0
293	141.96885232823834	67.0	113.0	41569.0	0.08359088019015566	0.0015097606324767318	91.88728976722366	67.0	180.0	41577.0	0.08449285075949689	0.0015814419338731635	67.00000000000001	0.0	67.00000000000001	42261.0	1.0	1.0
294	140.10998711128371	66.00000000000003	113.99999999999999	41533.0	0.08333193511491396	0.0019096987119300377	90.60425297957374	66.00000000000003	180.0	41551.0	0.08428924879650734	0.0019545565788223573	66.00000000000001	0.0	66.00000000000003	42305.0	1.0	1.0
295	138.2374553231104	65.0	115.00000000000003	41537.0	0.08218132052744699	0.0023375575961624086	89.31694024503408	65.0	180.0	41587.0	0.0832501090402929	0.0023800853384386127	65.0	0.0	64.99999999999999	42385.0	1.0	1.0
296	136.35161854411305	64.0	116.00000000000001	41515.0	0.08190221061018169	0.0027530423419109373	88.0254385115759	64.0	180.0	41555.0	0.08269786413006476	0.002791947978981699	64.0	0.0	64.0	42433.0	1.0	1.0
297	134.45283069357666	63.0	117.0	41579.0	0.08213434921005235	0.0032915468174296364	86.72983367876635	63.0	180.0	41591.0	0.08309485317898477	0.003304984076505197	63.000000000000014	0.0	63.0	42401.0	1.0	1.0
298	132.54143814467875	62.00000000000002	117.99999999999999	41603.0	0.08195881494515764	0.0037765224471324054	85.43021061509818	62.00000000000002	180.0	41591.0	0.08318770966119496	0.003826147441814651	62.000000000000014	0.0	62.00000000000002	42377.0	1.0	1.0
299	130.61777984669922	60.999999999999986	119.00000000000003	41505.0	0.08145615413625	0.004082745134862508	84.12665317543313	60.999999999999986	180.0	41593.0	0.08272979289071228	0.004209499173131381	60.999999999999986	0.0	60.999999999999986	42341.0	1.0	1.0
300	128.68218745348943	59.999999999999986	120.00000000000001	41531.0	0.0811088475265437	0.004560894191813359	82.8192442185417	59.999999999999986	180.0	41539.0	0.0814138445609493	0.004653443080287772	59.999999999999986	0.0	59.99999999999999	42313.0	1.0	1.0
301	126.73498545732119	59.00000000000001	121.0	41547.0	0.08101469165313496	0.004954307302663968	81.50806562472117	59.00000000000001	180.0	41541.0	0.08190826184595837	0.005002881234650552	58.99999999999999	0.0	59.00000000000001	42321.0	1.0	1.0
302	124.77649132730967	58.00000000000003	122.0	41591.0	0.08066241708689721	0.005430950056856267	80.19319831347727	58.00000000000002	180.0	41491.0	0.08213751651695154	0.005438446856686626	58.00000000000002	0.0	58.00000000000002	42289.0	1.0	1.0
303	122.80701565166507	57.00000000000002	122.99999999999999	41519.0	0.080640210968195	0.005981437104880024	78.87472226125371	57.00000000000002	180.0	41527.0	0.0820565773975686	0.005947351627844956	57.00000000000003	0.0	57.00000000000002	42385.0	1.0	1.0
304	120.82686228309247	55.99999999999999	124.00000000000003	41565.0	0.08027863647830054	0.006596649842447489	77.55271651919618	55.99999999999999	180.0	41571.0	0.08128976629030628	0.006539244784057841	55.99999999999999	0.0	55.99999999999999	42345.0	1.0	1.0
305	118.8363284867174	54.999999999999986	125.00000000000001	41559.0	0.08011706779542223	0.0074368923816434795	76.22725923093766	54.99999999999999	180.0	41549.0	0.0810285474175557	0.007228804677658281	55.0	0.0	55.00000000000001	42361.0	1.0	1.0
306	116.83570508996769	54.000000000000014	126.0	41543.0	0.07977840611303336	0.00826220663627686	74.89842765039242	54.000000000000014	180.0	41537.0	0.08152373413826747	0.008028879733875118	54.00000000000002	0.0	54.000000000000014	42341.0	1.0	1.0
307	114.8252766338972	53.00000000000002	126.99999999999999	41557.0	0.08010366900593177	0.009139624077000181	73.56629815954882	53.000000000000014	180.0	41557.0	0.08152576594298047	0.008857285082950358	53.000000000000014	0.0	53.00000000000002	42441.0	1.0	1.0
308	112.80532152548253	51.999999999999986	128.00000000000003	41595.0	0.0800428502765387	0.010107146137988797	72.23094628624911	51.999999999999986	180.0	41605.0	0.08129233516843096	0.009808863333689872	51.99999999999999	0.0	51.99999999999999	42313.0	1.0	1.0
309	110.77611219047017	50.999999999999986	129.00000000000003	41529.0	0.07993177705257981	0.011317203257117705	70.89244672194765	50.999999999999986	180.0	41587.0	0.08123721971905115	0.010934860791348694	50.99999999999999	0.0	50.99999999999999	42361.0	1.0	1.0
310	108.73791522639392	50.00000000000001	130.0	41545.0	0.08075913945397756	0.012340536721864831	69.55087333943784	50.00000000000001	180.0	41569.0	0.08210096171330751	0.011959823661661383	50.00000000000001	0.0	50.00000000000001	42273.0	1.0	1.0
311	106.69099155542158	49.00000000000003	130.99999999999997	41557.0	0.08099170441378492	0.01344607371114674	68.20629921054041	49.00000000000003	180.0	41561.0	0.08229720838166968	0.013214524032509759	49.00000000000003	0.0	49.00000000000002	42269.0	1.0	1.0
312	104.63559657672636	48.000000000000036	131.99999999999997	41521.0	0.08099608597258269	0.01448136032223058	66.85879662374494	48.00000000000002	180.0	41519.0	0.08251018485226203	0.014239364900478713	48.00000000000004	0.0	48.000000000000036	42269.0	1.0	1.0
313	102.5719803181125	46.99999999999998	133.0	41571.0	0.08207465198628765	0.015653211438097923	65.50843710179858	46.999999999999986	180.0	41569.0	0.08361631031400145	0.015291374881995666	47.0	0.0	46.99999999999999	42329.0	1.0	1.0
314	100.50038758665605	45.99999999999999	134.0	41539.0	0.0823724074798767	0.018697582253197263	64.15529141923497	45.99999999999999	180.0	41573.0	0.08394030407095905	0.017662257897308242	45.999999999999986	0.0	46.0	42269.0	1.0	1.0
315	98.42105811814943	45.00000000000001	135.0	41517.0	0.08329778817317776	0.021888701738701593	62.799429619838094	45.00000000000001	180.0	41491.0	0.0847542239271899	0.02082065024063905	45.00000000000001	0.0	45.000000000000014	42357.0	1.0	1.0
316	96.33422672516805	44.00000000000002	136.0	41591.0	0.08517230069281842	0.025269548958928023	61.440921034036336	44.00000000000002	180.0	41573.0	0.08610836943630021	0.024333706537984178	44.00000000000003	0.0	44.00000000000002	42269.0	1.0	1.0
317	94.24012344359879	42.999999999999986	137.00000000000003	41551.0	0.09123877164590108	0.028980171190115773	60.07983429622183	42.999999999999986	180.0	41569.0	0.09164632450813512	0.02805149261260963	42.99999999999999	0.0	42.999999999999986	42329.0	1.0	1.0
318	92.13897367749519	42.0	138.00000000000003	41547.0	0.0981510658363243	0.032923935107239545	58.71623736199178	41.999999999999986	180.0	41519.0	0.09826245917621236	0.03209926538160556	42.0	0.0	41.99999999999999	42269.0	1.0	1.0
319	90.03099834214207	41.00000000000001	139.0	41601.0	0.10482607515572336	0.037007562663256194	57.35019752530688	41.00000000000001	180.0	41561.0	0.10439985314156482	0.036471478743295	41.00000000000002	0.0	41.00000000000001	42269.0	1.0	1.0
320	87.91641400523561	40.000000000000014	140.0	41569.0	0.11098331174649478	0.04136221950132329	55.981781435565715	40.000000000000014	180.0	41569.0	0.11102631187224905	0.04098983908952194	40.00000000000002	0.0	40.00000000000002	42273.0	1.0	1.0
321	85.79543302609785	39.000000000000014	140.99999999999997	41543.0	0.11736384475299645	0.04591810315763119	54.611055114590904	39.000000000000014	180.0	41587.0	0.11740660977720307	0.04559214424596233	39.00000000000003	0.0	39.00000000000003	42361.0	1.0	1.0
322	83.66826369286376	37.999999999999986	142.00000000000003	41559.0	0.12327477517852233	0.050658690911836494	53.238083973526024	37.999999999999986	180.0	41605.0	0.12359035759537894	0.050211020131006145	37.99999999999999	0.0	37.99999999999999	42313.0	1.0	1.0
323	81.53511035759179	37.0	143.0	41597.0	0.1291967248271759	0.05600371667590621	51.8629328296406	37.0	180.0	41557.0	0.1297392487322841	0.05512645882959724	37.0	0.0	37.0	42441.0	1.0	1.0
324	79.3961735692619	36.000000000000014	144.0	41565.0	0.13511822124004647	0.0615858611984234	50.48566592304224	36.000000000000014	180.0	41537.0	0.1352821243673266	0.06080706533813409	36.00000000000002	0.0	36.000000000000014	42341.0	1.0	1.0
325	77.25165020463902	35.00000000000002	145.0	41595.0	0.1410341513241361	0.067250543967334	49.10634693329498	35.000000000000036	180.0	41549.0	0.14099872986817902	0.06651002277139362	35.000000000000036	0.0	35.00000000000003	42361.0	1.0	1.0
326	75.10173359698787	33.999999999999986	146.00000000000003	41595.0	0.14606787345357744	0.07304070746131637	47.72503899594277	33.999999999999986	180.0	41571.0	0.14674062593655224	0.07218732441436679	33.99999999999998	0.0	33.99999999999999	42345.0	1.0	1.0
327	72.946613662638	33.0	147.00000000000003	41453.0	0.15129514540644468	0.07903296224915696	46.34180471893829	33.0	180.0	41527.0	0.15134394935257547	0.0780442735185945	33.0	0.0	33.0	42385.0	1.0	1.0
328	70.78647702540268	32.000000000000014	148.0	41559.0	0.15593903236735032	0.08576402385116012	44.95670619897573	32.000000000000014	180.0	41491.0	0.1562371658720093	0.08445229138272459	31.99999999999999	0.0	32.00000000000001	42289.0	1.0	1.0
329	68.6215071388685	31.000000000000007	149.0	41545.0	0.1605716959407639	0.09270406673908307	43.56980503772961	31.000000000000007	180.0	41541.0	0.16057615541895562	0.09167983965078298	31.000000000000018	0.0	31.000000000000018	42321.0	1.0	1.0
330	66.45188440657522	30.00000000000003	149.99999999999997	41579.0	0.16504102540207258	0.10015791393293398	42.18116235799827	30.00000000000003	180.0	41539.0	0.16528761923897975	0.09892554332021807	30.000000000000036	0.0	30.00000000000003	42313.0	1.0	1.0
331	64.27778630011413	28.999999999999996	151.00000000000003	41583.0	0.1701071336538014	0.10780003823894249	40.790838819754036	28.999999999999982	180.0	41593.0	0.1701651551826622	0.10691979224698384	29.000000000000014	0.0	28.99999999999999	42341.0	1.0	1.0
332	62.099387475178595	27.999999999999996	152.0	41543.0	0.17465196200388983	0.11664924718873508	39.39889463610048	27.999999999999996	180.0	41591.0	0.17496178318743077	0.11581333268524345	28.0	0.0	28.0	42377.0	1.0	1.0
333	59.91685988560488	27.000000000000025	153.0	41587.0	0.18078700103100878	0.12701385957348116	38.005389589137636	27.00000000000001	180.0	41591.0	0.18036360326247552	0.12648796451019853	27.00000000000002	0.0	27.000000000000014	42401.0	1.0	1.0
334	57.730372895447374	26.000000000000025	154.0	41545.0	0.19312947394295396	0.1387032122658828	36.61038304573719	26.000000000000025	180.0	41555.0	0.19314473464786197	0.13848228645170274	26.00000000000005	0.0	26.000000000000025	42433.0	1.0	1.0
335	55.540093389134725	24.999999999999975	155.00000000000003	41555.0	0.2054661445469688	0.15172835906621096	35.21393397322867	24.99999999999999	180.0	41587.0	0.20535068456686753	0.15128608527158274	25.000000000000004	0.0	24.999999999999986	42385.0	1.0	1.0
336	53.34618587975917	23.99999999999999	156.00000000000003	41547.0	0.2198027058483685	0.16848953223384636	33.816100954999484	23.99999999999999	180.0	41551.0	0.21944746587592595	0.16811013102320804	23.999999999999975	0.0	23.999999999999996	42305.0	1.0	1.0
337	51.14881261555134	22.999999999999993	157.0	41559.0	0.2360947161349115	0.18682517292909692	32.41694220600873	23.00000000000001	180.0	41577.0	0.23548236525784477	0.1862417833442957	23.000000000000014	0.0	23.00000000000001	42261.0	1.0	1.0
338	48.94813368459884	22.000000000000014	158.0	41601.0	0.2518655724834558	0.20631711767549094	31.016515588218535	22.000000000000032	180.0	41619.0	0.25155775818067877	0.20598009134568188	21.999999999999986	0.0	22.000000000000018	42305.0	1.0	1.0
339	46.74430711786889	21.00000000000002	158.99999999999997	41579.0	0.26993063419536106	0.2277795447238151	29.61487862594557	21.00000000000002	180.0	41545.0	0.2695191251395777	0.22744194689071248	21.000000000000053	0.0	21.000000000000032	42225.0	1.0	1.0
340	44.53748899059379	19.999999999999993	160.00000000000003	41547.0	0.28999035772590825	0.2513918350964962	28.21208852113278	19.999999999999993	180.0	41573.0	0.28965910263034944	0.25097370389147633	20.000000000000025	0.0	19.999999999999996	42305.0	1.0	1.0
341	42.3278335220864	18.999999999999975	161.0	41591.0	0.3096126906938924	0.2756879911994629	26.80820216854692	18.999999999999975	180.0	41531.0	0.3095374371593669	0.27538896057460394	18.99999999999998	0.0	19.0	42273.0	1.0	1.0
342	40.115493174047664	18.00000000000001	162.0	41587.0	0.3290363697668651	0.299854363576967	25.40327617090227	18.00000000000001	180.0	41487.0	0.32944176020111077	0.29993967640907954	18.00000000000005	0.0	18.000000000000014	42269.0	1.0	1.0
343	37.900618747433825	16.99999999999999	163.0	41557.0	0.34882512262473697	0.3236837433277683	23.997366853913302	17.000000000000032	180.0	41569.0	0.3489968307738856	0.3235532360764891	17.000000000000004	0.0	17.000000000000025	42317.0	1.0	1.0
344	35.68335947795264	15.999999999999995	164.00000000000003	41651.0	0.369120112833737	0.34714851255036716	22.590530281282334	15.999999999999995	180.0	41569.0	0.3690734602801739	0.34680783999826204	15.999999999999963	0.0	15.999999999999984	42353.0	1.0	1.0
345	33.46386313025452	14.999999999999996	165.00000000000003	41551.0	0.39060620702369814	0.37024382784144505	21.182822269620416	14.999999999999996	180.0	41559.0	0.39063797314612264	0.3700292839249263	15.000000000000027	0.0	15.000000000000002	42337.0	1.0	1.0
346	31.24227609088961	14.0	166.0	41583.0	0.41396614615749006	0.39332153482025106	19.774298403307757	14.0	180.0	41577.0	0.414056350497457	0.3933906090176442	14.00000000000005	0.0	14.000000000000009	42289.0	1.0	1.0
347	29.018743460102378	13.000000000000025	167.0	41555.0	0.4405203149732141	0.4186647347815061	18.36501404929687	12.999999999999996	180.0	41517.0	0.4405666344320218	0.41865985896452756	13.000000000000043	0.0	13.000000000000018	42337.0	1.0	1.0
348	26.79340914253257	12.000000000000018	167.99999999999997	41559.0	0.47069339175035524	0.4471221111890449	16.955024371859913	12.000000000000018	180.0	41497.0	0.47021247821745404	0.4468082079918323	12.000000000000052	0.0	12.000000000000032	42269.0	1.0	1.0
349	24.56641593689463	10.99999999999996	169.00000000000003	41581.0	0.5050003397797392	0.47997195526144065	15.544384347284582	10.999999999999993	180.0	41519.0	0.5050698756081623	0.48009596699001394	10.999999999999943	0.0	10.99999999999999	42297.0	1.0	1.0
350	22.33790562470978	9.999999999999975	170.0	41555.0	0.54494378083841	0.5202361846942987	14.133148778523188	9.999999999999975	180.0	41493.0	0.5450405376327525	0.5203219670486993	9.999999999999984	0.0	10.000000000000002	42297.0	1.0	1.0
351	20.108019058157538	8.999999999999984	171.0	41593.0	0.5894602763729956	0.5672402775475035	12.721372309794734	8.999999999999984	180.0	41477.0	0.5896121365090534	0.5674019479098894	9.00000000000002	0.0	9.000000000000014	42301.0	1.0	1.0
352	17.876896247126297	8.000000000000027	172.0	41577.0	0.6390724229745643	0.6226385056701201	11.309109441148529	8.000000000000027	180.0	41499.0	0.6391039409432582	0.6226636277666031	8.000000000000083	0.0	8.000000000000025	42305.0	1.0	1.0
353	15.644676445528933	6.9999999999999725	173.00000000000003	41583.0	0.6909108975228756	0.6830945866509356	9.896414542987902	6.9999999999999725	180.0	41539.0	0.6911550411314447	0.6833570584438505	6.999999999999893	0.0	6.999999999999985	42297.0	1.0	1.0
354	13.411498236963396	5.999999999999965	174.00000000000003	41531.0	0.7470709749973907	0.7470051548893026	8.483341870563546	5.999999999999965	180.0	41559.0	0.7473669232405541	0.7473188370129593	6.000000000000089	0.0	5.999999999999998	42369.0	1.0	1.0
355	11.177499619780882	4.999999999999992	175.0	41543.0	0.8153949172029956	0.8153949172029956	7.069945578430074	4.999999999999992	180.0	41485.0	0.8155611626896823	0.8155611626896823	4.999999999999906	0.0	5.000000000000008	42269.0	1.0	1.0
356	8.942818091649205	4.000000000000042	176.0	41569.0	0.878354304495616	0.878354304495616	5.6562797348856595	4.000000000000042	180.0	41557.0	0.8785377567588722	0.8785377567588722	3.9999999999998943	0.0	4.0000000000000195	42365.0	1.0	1.0
357	6.707590733669952	2.999999999999923	176.99999999999997	41591.0	0.9352290396371424	0.9352290396371424	4.242398336379447	2.999999999999923	180.0	41551.0	0.9350392986025392	0.9350392986025392	3.0000000000000884	0.0	3.000000000000031	42273.0	1.0	1.0
358	4.4719542941297075	1.999999999999765	178.00000000000003	41567.0	0.9861767544054637	0.9861767544054637	2.828355321903896	1.999999999999765	180.0	41485.0	0.9858620924391028	0.9858620924391028	1.9999999999998004	0.0	1.9999999999999918	42177.0	1.0	1.0
