# Supplementary material for: High-confidence 3D template matching for cryo-electron tomography
Source: Nat Commun. 2024 May 11;15:3992. doi: 10.1038/s41467-024-47839-8 (PMC11088655; doi:10.1038/s41467-024-47839-8)
Supplement: Supplementary file 6 — Source Data [file 41467_2024_47839_MOESM6_ESM.zip › Source_data_file/Supplementary_Figures/Supplementary_Fig3/In_silico_membrane_results/id_29_gradual_angles_histograms.csv]

	ang_dist	cone_dist	inplane_dist
0	28764061.0	28740785.0	23675336.0
1	3305968.0	3299524.0	557164.0
2	2283305.0	2291377.0	113174.0
3	1686167.0	1695869.0	1896286.0
4	1291862.0	1293910.0	1880672.0
5	1025416.0	1024981.0	1781185.0
6	810559.0	811416.0	1715466.0
7	669587.0	672701.0	709042.0
8	562772.0	565102.0	526312.0
9	498765.0	499934.0	1332146.0
10	446519.0	446664.0	1228795.0
11	387985.0	388750.0	1112019.0
12	346553.0	346536.0	578093.0
13	305202.0	305589.0	860458.0
14	279947.0	279904.0	483771.0
15	249716.0	249211.0	407100.0
16	245034.0	244458.0	648390.0
17	230153.0	229284.0	607089.0
18	204493.0	203974.0	417593.0
19	157270.0	160182.0	1274807.0
20	93746.0	95237.0	377474.0
21	63451.0	63990.0	128.0
22	52541.0	52770.0	0.0
23	48130.0	48072.0	0.0
24	44120.0	43967.0	0.0
25	41333.0	41337.0	0.0
26	41039.0	41011.0	0.0
27	40575.0	40536.0	0.0
28	38579.0	38545.0	0.0
29	35408.0	35472.0	0.0
30	34151.0	34115.0	0.0
31	33978.0	34035.0	0.0
32	30120.0	30046.0	0.0
33	27654.0	27579.0	0.0
34	26594.0	26467.0	0.0
35	24552.0	24488.0	0.0
36	22697.0	22591.0	0.0
37	19983.0	19934.0	0.0
38	21219.0	21187.0	0.0
39	18326.0	18159.0	0.0
40	17924.0	17955.0	0.0
41	17686.0	17604.0	0.0
42	16444.0	16385.0	0.0
43	16585.0	16642.0	0.0
44	15081.0	15062.0	0.0
45	13418.0	13403.0	0.0
46	13086.0	13164.0	0.0
47	11042.0	10990.0	0.0
48	9295.0	9324.0	0.0
49	9202.0	9222.0	0.0
50	9229.0	9196.0	0.0
51	8919.0	8834.0	0.0
52	8396.0	8411.0	0.0
53	9034.0	8975.0	0.0
54	8528.0	8593.0	0.0
55	8514.0	8480.0	0.0
56	8818.0	8811.0	0.0
57	8256.0	8378.0	0.0
58	8727.0	8724.0	0.0
59	7911.0	7947.0	0.0
60	7681.0	7628.0	1828.0
61	7341.0	7312.0	220218.0
62	7252.0	7199.0	176972.0
63	7181.0	7240.0	150116.0
64	7296.0	7287.0	163632.0
65	7361.0	7359.0	185408.0
66	7489.0	7499.0	264670.0
67	7339.0	7406.0	234134.0
68	7812.0	7762.0	144536.0
69	7487.0	7565.0	107524.0
70	7327.0	7318.0	73460.0
71	5811.0	5750.0	64060.0
72	4696.0	4694.0	8442.0
73	3974.0	3996.0	0.0
74	2874.0	2872.0	0.0
75	2162.0	2124.0	0.0
76	2024.0	2010.0	0.0
77	2179.0	2179.0	0.0
78	2482.0	2518.0	0.0
79	2638.0	2563.0	0.0
80	2202.0	2247.0	0.0
81	2157.0	2154.0	0.0
82	2248.0	2235.0	116.0
83	2515.0	2516.0	13487.0
84	2584.0	2561.0	72926.0
85	2378.0	2421.0	60678.0
86	2410.0	2355.0	48196.0
87	2067.0	2050.0	49948.0
88	1890.0	1855.0	50384.0
89	1568.0	1573.0	52164.0
90	1360.0	1401.0	62068.0
91	1464.0	1436.0	67828.0
92	1180.0	1183.0	103190.0
93	877.0	858.0	82000.0
94	606.0	630.0	56792.0
95	425.0	423.0	46896.0
96	344.0	346.0	38376.0
97	313.0	306.0	29636.0
98	187.0	186.0	21472.0
99	194.0	194.0	41343.0
