# Supplementary material for: High-confidence 3D template matching for cryo-electron tomography
Source: Nat Commun. 2024 May 11;15:3992. doi: 10.1038/s41467-024-47839-8 (PMC11088655; doi:10.1038/s41467-024-47839-8)
Supplement: Supplementary file 6 — Source Data [file 41467_2024_47839_MOESM6_ESM.zip › Source_data_file/Supplementary_Figures/Supplementary_Fig3/In_silico_membrane_results/id_29_peak_line_profiles.csv]

	x	y	z
0	0.91788673	0.91962063	0.18591286
1	0.91796815	0.91971374	0.21486108
2	0.9183228	0.92000544	0.22224447
3	0.9190749	0.92056394	0.21555221
4	0.920201	0.9214051	0.21494418
5	0.92176586	0.9225485	0.22304216
6	0.92382455	0.9240893	0.22882761
7	0.92640936	0.92641145	0.18659279
8	0.9294472	0.929449	0.09391547
9	0.93281806	0.9328199	0.03238163
10	0.9365075	0.9365093	0.030900277
11	0.9404915	0.9404929	0.027369043
12	0.94474334	0.9447444	0.026019467
13	0.9491971	0.9491978	0.026373416
14	0.9537946	0.9537947	0.026963897
15	0.9585071	0.95850646	0.02737977
16	0.96328443	0.96328336	0.02684046
17	0.96831197	0.9683108	0.027964965
18	0.9736294	0.97362816	0.032545615
19	0.978948	0.9789469	0.046523213
20	0.98382604	0.9838256	0.08143219
21	0.9881154	0.9881154	0.12789494
22	0.9918322	0.9918322	0.2436241
23	0.9948557	0.9948557	0.3975221
24	0.9981983	0.9981983	0.7341382
25	1.0	1.0	1.0
26	0.9981983	0.9981983	0.7614935
27	0.9948557	0.9948557	0.43460357
28	0.99183625	0.99183583	0.2997429
29	0.98812366	0.9881226	0.18572965
30	0.9838338	0.9838325	0.1374987
31	0.9789533	0.9789521	0.10354403
32	0.973632	0.97363085	0.07736258
33	0.96831304	0.9683124	0.060011063
34	0.9632857	0.9632853	0.04830684
35	0.9585094	0.95850915	0.039298188
36	0.9537974	0.9537973	0.032249283
37	0.949199	0.94919896	0.028878106
38	0.9447441	0.94474477	0.028025642
39	0.9404925	0.94049364	0.027360938
40	0.9365088	0.93651	0.03267069
41	0.9328191	0.93282086	0.03674464
42	0.92944825	0.9294499	0.038273666
43	0.92641026	0.926412	0.04449224
44	0.9238254	0.9238272	0.04358826
45	0.92176706	0.9222078	0.039888762
46	0.9202022	0.9211148	0.05380931
47	0.91907537	0.9203744	0.077665605
48	0.9183228	0.9199151	0.10447002
49	0.9179684	0.9196859	0.14396584
