# Supplementary material for: High-confidence 3D template matching for cryo-electron tomography
Source: Nat Commun. 2024 May 11;15:3992. doi: 10.1038/s41467-024-47839-8 (PMC11088655; doi:10.1038/s41467-024-47839-8)
Supplement: Supplementary file 6 — Source Data [file 41467_2024_47839_MOESM6_ESM.zip › Source_data_file/README.txt]

Source_data_file/
├── Figure1
│   ├── Figure1_Membrane_scores.csv
│   ├── Figure1_Microtubule_scores.csv
│   ├── Figure1_NPC_scores.csv
│   ├── Figure1_Proteasome_scores.csv
│   ├── Figure1_Ribosome_scores.csv
│   └── Figure1_Vault_scores.csv
├── Figure2
│   ├── Figure2e_membrane_CCC_fraction_overlaping_voxels.csv
│   ├── Figure2e_microtubule_CCC_fraction_overlaping_voxels.csv
│   ├── Figure2e_npc_whole_CCC_fraction_overlaping_voxels.csv
│   ├── Figure2e_proteasome_CCC_fraction_overlaping_voxels.csv
│   ├── Figure2e_protofilament_CCC_fraction_overlaping_voxels.csv
│   ├── Figure2e_ribosome_CCC_fraction_overlaping_voxels.csv
│   ├── Figure2e_vault_CCC_fraction_overlaping_voxels.csv
│   ├── Figure2e_vault_whole_CCC_fraction_overlaping_voxels.csv
│   ├── Figure2f_membrane_CCC_angular_distance.csv
│   ├── Figure2f_microtubule_CCC_angular_distance.csv
│   ├── Figure2f_npc_whole_CCC_angular_distance.csv
│   ├── Figure2f_proteasome_CCC_angular_distance.csv
│   ├── Figure2f_protofilament_CCC_angular_distance.csv
│   ├── Figure2f_ribosome_CCC_angular_distance.csv
│   ├── Figure2f_vault_CCC_angular_distance.csv
│   ├── Figure2f_vault_whole_CCC_angular_distance.csv
│   ├── Figure2_high_pass_filter_microtubule.csv
│   ├── Figure2_high_pass_filter_npc.csv
│   ├── Figure2_high_pass_filter_ribosome.csv
│   ├── Figure2_high_pass_filter_vault.csv
│   ├── Figure2_Low_pass_filter_microtubule.csv
│   ├── Figure2_Low_pass_filter_npc.csv
│   ├── Figure2_Low_pass_filter_ribosome.csv
│   ├── Figure2_Low_pass_filter_vault.csv
│   ├── Figure2_Microtubule_mask_size_average_score.csv
│   ├── Figure2_Ribosome_angle20_hp0.002_scores.csv
│   ├── Figure2_Ribosome_angle20_hp0.021_scores.csv
│   ├── Figure2_Ribosome_angle20_lp0.012_scores.csv
│   ├── Figure2_Ribosome_angle20_lp0.057_scores.csv
│   └── Figure2_Ribosome_mask_size_average_score.csv
├── Figure3
│   ├── Figure3b_zscore_80S_ang5_slice.csv
│   ├── Figure3c_annotated_ribosomes_fromRef4.csv
│   ├── Figure3cpositions_particles_from_TM_ribosomes_angle5.csv
│   ├── Figure3d_20sigma_percentage_TM_foud_vs_angle_step.csv
│   ├── Figure3d_25sigma_percentage_TM_foud_vs_angle_step.csv
│   ├── Figure3d_30sigma_percentage_TM_foud_vs_angle_step.csv
│   ├── Figure3e_histogram_angular_distance_between_annotated_and_TM_peaks.csv
│   └── Figure3f_histogram_Eucledian_distance_between_annotated_and_TM_peaks.csv
├── Figure4
│   ├── Figure4_AtomicModel_angle10_scores.csv
│   ├── Figure4_AtomicModel_angle20_scores.csv
│   ├── Figure4_AtomicModel_angle2_scores.csv
│   ├── Figure4_LargeSTA_angle10_scores.csv
│   ├── Figure4_LargeSTA_angle20_scores.csv
│   ├── Figure4_LargeSTA_angle2_scores.csv
│   ├── Figure4_SmallSTA_angle10_scores.csv
│   ├── Figure4_SmallSTA_angle20_scores.csv
│   └── Figure4_SmallSTA_angle2_scores.csv
├── Figure5
│   ├── Figure5c_80S_annotated.csv
│   ├── Figure5c_80S_TM_found.csv
│   ├── Figure5g_rotated_and_partially_rotated.csv
│   └── Figure5g_unrotated.csv
└── Supplementary_Figures
    ├── Supplementary_Fig1
    │   ├── Supplementary_Fig1_Cross_correlation_vs_overlapping_voxels_membrane.csv
    │   ├── Supplementary_Fig1_Cross_correlation_vs_overlapping_voxels_microtubule.csv
    │   ├── Supplementary_Fig1_Cross_correlation_vs_overlapping_voxels_npc_whole.csv
    │   ├── Supplementary_Fig1_Cross_correlation_vs_overlapping_voxels_proteasome.csv
    │   ├── Supplementary_Fig1_Cross_correlation_vs_overlapping_voxels_protofilament.csv
    │   ├── Supplementary_Fig1_Cross_correlation_vs_overlapping_voxels_ribosome.csv
    │   ├── Supplementary_Fig1_Cross_correlation_vs_overlapping_voxels_vault.csv
    │   └── Supplementary_Fig1_Cross_correlation_vs_overlapping_voxels_vault_whole.csv
    ├── Supplementary_Fig12
    │   ├── Supplementary_Figure12e_AlphaBetaTubulin12.csv
    │   ├── Supplementary_Figure12e_protofilamet12.csv
    │   ├── Supplementary_Figure12f_AlphaBetaTubulin8.csv
    │   └── Supplementary_Figure12f_protofilamet8.csv
    ├── Supplementary_Fig13
    │   ├── Supplementary_Figure13b_ROC_Mask h=10vox (area = 0.60).csv
    │   ├── Supplementary_Figure13b_ROC_Mask h=15vox (area = 0.68).csv
    │   ├── Supplementary_Figure13b_ROC_Mask h=20vox (area = 0.67).csv
    │   ├── Supplementary_Figure13b_ROC_Mask h=40vox (area = 0.87).csv
    │   ├── Supplementary_Figure13b_ROC_Mask h=50vox (area = 1.00).csv
    │   └── Supplementary_Figure13b_ROC_Mask h=5vox (area = 0.50).csv
    ├── Supplementary_Fig14
    │   ├── Supplementary_Figure14_ROC_80S.csv
    │   └── Supplementary_Figure14_ROC_Vault.csv
    ├── Supplementary_Fig2
    │   └── In_silico_Vault_results
    │       ├── id_3_angles_dist_all.em
    │       ├── id_3_angles_dist_all_label.em
    │       ├── id_3_angles_dist_all_label_open.em
    │       ├── id_3_angles_dist_inplane.em
    │       ├── id_3_angles_dist_inplane_label.em
    │       ├── id_3_angles_dist_inplane_label_open.em
    │       ├── id_3_angles_dist_normals.em
    │       ├── id_3_angles_dist_normals_label.em
    │       ├── id_3_angles_dist_normals_label_open.em
    │       ├── id_3_angles.em
    │       ├── id_3.csv
    │       ├── id_3_gradual_angles_analysis.csv
    │       ├── id_3_gradual_angles_histograms.csv
    │       ├── id_3_peak_line_profiles.csv
    │       ├── id_3_scores.em
    │       └── id_3_summary.pdf
    ├── Supplementary_Fig3
    │   └── In_silico_membrane_results
    │       ├── id_29_angles_dist_all.em
    │       ├── id_29_angles_dist_all_label.em
    │       ├── id_29_angles_dist_all_label_open.em
    │       ├── id_29_angles_dist_inplane.em
    │       ├── id_29_angles_dist_inplane_label.em
    │       ├── id_29_angles_dist_inplane_label_open.em
    │       ├── id_29_angles_dist_normals.em
    │       ├── id_29_angles_dist_normals_label.em
    │       ├── id_29_angles_dist_normals_label_open.em
    │       ├── id_29_angles.em
    │       ├── id_29.csv
    │       ├── id_29_gradual_angles_analysis.csv
    │       ├── id_29_gradual_angles_histograms.csv
    │       ├── id_29_peak_line_profiles.csv
    │       ├── id_29_scores.em
    │       ├── id_29_summary.pdf
    │       └── peaks.png
    ├── Supplementary_Fig4
    │   └── In_silico_NPC_SU_results
    │       ├── id_71_angles_dist_all.em
    │       ├── id_71_angles_dist_all_label.em
    │       ├── id_71_angles_dist_all_label_open.em
    │       ├── id_71_angles_dist_inplane.em
    │       ├── id_71_angles_dist_inplane_label.em
    │       ├── id_71_angles_dist_inplane_label_open.em
    │       ├── id_71_angles_dist_normals.em
    │       ├── id_71_angles_dist_normals_label.em
    │       ├── id_71_angles_dist_normals_label_open.em
    │       ├── id_71_angles.em
    │       ├── id_71.csv
    │       ├── id_71_peak_line_profiles.csv
    │       ├── id_71_scores.em
    │       └── id_71_summary.pdf
    ├── Supplementary_Fig5
    │   ├── Supplementary_Figure5_80S_Annotated_particles.csv
    │   ├── Supplementary_Figure5_80S_bin=4_angle=10+sigma=15.0.csv
    │   ├── Supplementary_Figure5_80S_bin=4_angle=10+sigma=20.0.csv
    │   ├── Supplementary_Figure5_80S_bin=4_angle=10+sigma=25.0.csv
    │   ├── Supplementary_Figure5_80S_bin=4_angle=10+sigma=30.0.csv
    │   ├── Supplementary_Figure5_80S_bin=8_angle=10+sigma=15.0.csv
    │   ├── Supplementary_Figure5_80S_bin=8_angle=10+sigma=20.0.csv
    │   ├── Supplementary_Figure5_80S_bin=8_angle=10+sigma=25.0.csv
    │   ├── Supplementary_Figure5_80S_bin=8_angle=10+sigma=30.0.csv
    │   ├── Supplementary_Figure5b_ROC_80S, bin4, ang10 (area = 0.94).csv
    │   ├── Supplementary_Figure5b_ROC_80S, bin4, ang20 (area = 0.89).csv
    │   ├── Supplementary_Figure5b_ROC_80S, bin8, ang10 (area = 0.50).csv
    │   └── Supplementary_Figure5b_ROC_Mask h=5vox (area = 0.50).csv
    ├── Supplementary_Fig6
    │   ├── Supplementary_Figure6a_80S_ang10.csv
    │   ├── Supplementary_Figure6a_80S_ang20.csv
    │   ├── Supplementary_Figure6a_80S_ang30.csv
    │   ├── Supplementary_Figure6a_80S_ang5.csv
    │   ├── Supplementary_Figure6b_80S_ang10.csv
    │   ├── Supplementary_Figure6b_80S_ang20.csv
    │   ├── Supplementary_Figure6b_80S_ang30.csv
    │   ├── Supplementary_Figure6b_80S_ang5.csv
    │   ├── Supplementary_Figure6c_80S_ang10.csv
    │   ├── Supplementary_Figure6c_80S_ang20.csv
    │   ├── Supplementary_Figure6c_80S_ang30.csv
    │   └── Supplementary_Figure6c_80S_ang5.csv
    └── Supplementary_Fig7
        ├── Supplementary_Figure7_ROC_Dicty_NPC_SU_noMembrane.csv
        ├── Supplementary_Figure7_ROC_Dicty_NPC_SU_withMembrane.csv
        └── Supplementary_Figure7_ROC_human_NPC_SU.csv

19 directories, 152 files
